# Supplementary material for: Bioinformatics Analysis of Alternative Polyadenylation in Green Alga Chlamydomonas reinhardtii Using Transcriptome Sequences from Three Different Sequencing Platforms
Source: G3 (Bethesda). 2014 Mar 13;4(5):871–83. doi: 10.1534/g3.114.010249 (PMC4025486; doi:10.1534/g3.114.010249)
Supplement: Supporting Information [file supp_g3.114.010249_FileS1.zip]

Archive with 22 entries (20 files):
- SuppltSeq/
- SuppltSeq/SuppltSeq/
- SuppltSeq/SuppltSeq/chlamy_454_cluster_3UTRSeq.txt
- SuppltSeq/SuppltSeq/chlamy_454_cluster_5UTRSeq.txt
- SuppltSeq/SuppltSeq/chlamy_454_cluster_CDSSeq.txt
- SuppltSeq/SuppltSeq/chlamy_454_cluster_intergenicSeq.txt
- SuppltSeq/SuppltSeq/chlamy_454_cluster_intronSeq.txt
- SuppltSeq/SuppltSeq/chlamy_454_cluster_Seq.txt
- SuppltSeq/SuppltSeq/chlamy_all_cluster_Seq.txt
- SuppltSeq/SuppltSeq/chlamy_EST_cluster_3UTRSeq.txt
- SuppltSeq/SuppltSeq/chlamy_EST_cluster_5UTRSeq.txt
- SuppltSeq/SuppltSeq/chlamy_EST_cluster_CDSSeq.txt
- SuppltSeq/SuppltSeq/chlamy_EST_cluster_intergenicSeq.txt
- SuppltSeq/SuppltSeq/chlamy_EST_cluster_intronSeq.txt
- SuppltSeq/SuppltSeq/chlamy_EST_cluster_Seq.txt
- SuppltSeq/SuppltSeq/chlamy_Illumina_cluster_3UTRSeq.txt
- SuppltSeq/SuppltSeq/chlamy_Illumina_cluster_5UTRSeq.txt
- SuppltSeq/SuppltSeq/chlamy_Illumina_cluster_CDSSeq.txt
- SuppltSeq/SuppltSeq/chlamy_Illumina_cluster_intergenicSeq.txt
- SuppltSeq/SuppltSeq/chlamy_Illumina_cluster_intronSeq.txt
- SuppltSeq/SuppltSeq/chlamy_Illumina_cluster_Seq
- SuppltSeq/SuppltSeq/Readme.txt
