# Supplementary material for: Bioinformatics Analysis of Alternative Polyadenylation in Green Alga Chlamydomonas reinhardtii Using Transcriptome Sequences from Three Different Sequencing Platforms
Source: G3 (Bethesda). 2014 Mar 13;4(5):871–83. doi: 10.1534/g3.114.010249 (PMC4025486; doi:10.1534/g3.114.010249)
Supplement: Supporting Information [file supp_g3.114.010249_FileS1.zip › SuppltSeq/SuppltSeq/chlamy_454_cluster_3UTRSeq.txt]

>chromosome_10,+,polyA site is 24150
GAAGCGACTCGTGGCCTGACATGCATGGCAGGATCCGAACCTGGCTGTACGTGCCGGCACAGTCAAGCTGCAGTGCGCTGGAGTGAGCTAAACCCGAACTAAAATATTTGTTCTTGTATGTTGCCTGGGTCAAACTTCGAGGCCCTGGGG
>chromosome_10,+,polyA site is 24246
AACTAAAATATTTGTTCTTGTATGTTGCCTGGGTCAAACTTCGAGGCCCTGGGGGCCACCACTCTTTCCCTCGACCAGCCATTTCCTCAAAGATGTATCATTGCCGTGCCTACTTTTCAGCAATAGCAGCGGTTAGGATGCCTCTATGGG
>chromosome_10,+,polyA site is 35698
CGCGGGCGTACTGGCAGGCTGGTAGTTGGCTGGCGCGCAGTCGCTGCATGTCGCGAGCTTGGCTAGCGGGCAGGTCACCCAGGCCCATAAAGCTATTCTTACCATATTGGTGCCATAGGGACATTTGGAATGGTTCGGTCTTTGGACGGA
>chromosome_10,+,polyA site is 35990
CGTCCTGGGCTCCTGGCGCCTACGGCGCCAGGATGGATGGCGCCGTAGGCGCCAGCATGGGCGCCAGCCGGGTGGATGAGGTGGTGTACTGTGGTACAGTGCCTGTATCCGTATCTTGTAGTCTACACAGCGTAGATGACCCCTCCCGCG
>chromosome_10,+,polyA site is 43744
AGACTTTATGTGTGGCTCAGCCCAATTTTCCCATGCGAGGGAAGATATCTTGTCGACGATGCTTTACGGAAACGAATGCTCGTTTGTAACGGATACCTTAGTTTAGATCACTTAGTTTAGCTTCGTGTGGCGGGTCGGGGTGCTGACTAG
>chromosome_10,+,polyA site is 48797
CAGCAAGCGCTGGTCGTGTGTGGTGCTGCAGTCGTCTCCCTGGCTTTGGCTTTAGGGGCAGGGTGCGTTGTGGTTGTAGTCGTGAACCCGCTTGGTTGCACACGGCGCCCACACAAGGAGGCGCCCTAAGCGTTTGAGAGTGCATTCTCA
>chromosome_10,+,polyA site is 48997
GTGGAGGAGGTGTGGTGTGAGGCTCACCACTAGTGCCTTGGAGTTGGTTGGCATTGATGCCCCGGTTTCTTTGCGCGCTGCAGCTGTCACTTTGGCTTGAACCGCAGAGCGTGTTCAGTTATCAGGTCGCGAGATGGGACAAGATTCAGG
>chromosome_10,+,polyA site is 49169
GGAAGTACCCTATCCTCGATACCCTATCCTCGACATGTCCGACCAGCCGCGCGCTCATGCCTTGCCGTCGCAACTTGATTGTTGAATGCTAGGGTCTGGGAATATGCTGCACACTACGAGACTACACCCACATGCCCCTGACCCCGTGCC
>chromosome_10,+,polyA site is 49294
ACCCACATGCCCCTGACCCCGTGCCTTAACCCTGTCCCAACGCACACCCCATTGCAATCATTGACTCGGACCGTGTCACCGTCGTCAAGCTACCCACCGAGTTCCACACAGGGCTTGTGTCTTCCCAGGGTAGGCCGCCGCCGCTGGCGA
>chromosome_10,+,polyA site is 62427
ACGTGTTTGGCGGGTTCATGATGTATCTCAGGTTTGCAGGGTGTGGGGTCGCGGGATGCTGCGACACACAGCGCTGACTGTCTGTAGTCTAAGCGTAGTCTAAGCCTCTATCACGCCCATGCGGCCCATGCGGCTCTTCCTAAGCTGCGT
>chromosome_10,+,polyA site is 75291
GGGGTCTGCACGCTGCGGTGGCTTAACTAGGATAGTGGTGATAGAGGAACTTATTTGCGACTGCAGGTGCCAGCGGGGGCACGCTTAGGTAAAAAAACCTGAAGCTTCGTGAGGGCAAGGGCAAAGGCAAGGGTAATGTGGCCGAGGCAA
>chromosome_10,+,polyA site is 75523
CCACTGCTGCTAAGCGCCTCAAGGAGCGCTGAAGGTTTCACAAAGACGACGTGTTAAGGGTCCCGTGGGCCCCGCGCGAGCTGTAAAGCAACAACTTGCGTTGCTAGTCTTGCGGCATAACATACAACACACATCGGCAGTCGGCATCAT
>chromosome_10,+,polyA site is 87866
TGTGTTGTGCTTATGGGAGAGAATAGGCTGTAGAGCCCCTCAGAACTGACTGCCTGAGTTGCGAGAGCACACTCCACGTTGGATGTGACCAGGGAGTTTGTTGTGTCATTCCACGCGCAAACAGCGTTCACATTCTCGCTCGTGAGAGCC
>chromosome_10,+,polyA site is 87999
TCTCGCTCGTGAGAGCCCGGGCAGAGAGCAGGTCCCATGGGGCCCCGTCCGTGTGTGCCACACGTCAAGGCACACACGCTCACTTTATTACTAAACTGCAAACTCTGAATTGCGATGTTATACGACTAGCGGCTCACGAGTGATAAAGCA
>chromosome_10,+,polyA site is 89267
TACAGAGGAGGTGTGCATTAAGGAACGTGATGGAGGTGAGCTAGGTTAGCAGACGGAAGGCGCACGACTACGGTACAGGACCCATTAAGACCCGGACCGGCTTGCGGCTCCGCGGGAGCCCCATGCCATCATGGTGGGCCATAGAGTCAT
>chromosome_10,+,polyA site is 110261
GGACCGTTTGTTCGTTGCGGGGAGCAAGCGAACTGGGCGGTGAGGCAAAAGAGTGAGGGTTTGACTACCTTCCAATCTTCTTGTGATATATGTGCAGTTGCGTGTCTACATTCTCTCCCGTGATTCTCTCCCCTGATCGCATCAATTGCT
>chromosome_10,+,polyA site is 110388
CTCCCCTGATCGCATCAATTGCTGTGCCGCGAGACAAGAAAGCTCAACTGAACGTATGCCACACGCGTTCTTGCAATCTTGCTGTTACGTTGCACCATTGTTCCTTTACCGTCCTTCACGTCTGAGGCACCGTAAATGAGACACCGTACA
>chromosome_10,+,polyA site is 133858
ACGAGAGTAGGCAGTCAGTAGCGCAAGTCTCATCATCTGGCCGGGAGGAAGGGAAATGGTCAGTGCCACCGCCGTCCAGTCATGAAGTGAGGAGCTGCCAGACCTGCGGCTTGTTCAGTGCTAGCTCTCTTACACCGTTCCGGTTGTTTC
>chromosome_10,+,polyA site is 134026
TAACACATTGTTGCTTCGTGTGGGATGCGGCGAGTGCAAGAGATGCCCCTGGTCGCCCGCTGGCGAGGGTGGGAGTGCGAGTGTGAATCCATCACAGATGCGCCCCTCAGGACCAGCCGGCGTCAGCTTCACTGCCTTCCAGCGTTGCTA
>chromosome_10,+,polyA site is 149323
CTTGCTGCGTACGTGATATTTGGTCTAAGCGCTGTCTTTGATTAGGCACAACCACGACGGTGCACACGGTTTGCAAGACGCAATTAACAATCCAGTTCCAGGAGACGAGGGGCCCTTGCGGCTTGGTTAGTCTCGGTGCAGCTATTAGGA
>chromosome_10,+,polyA site is 192000
CAAGCTGCTTGCATGGTTTGCGAATGTGAAGCTTGTGGTTGGTGGTTGCCGTGCGTGAGGAGACACGTCTGGCGCAGTGGCACCTGTAAGTTTGCCACGGCAGCCATTCGCGTATCTGGTGTGCCCGCCCTTGGCCTGCAGGCTCTATCC
>chromosome_10,+,polyA site is 192233
CCCGAACTCCGGTATGAGAGCACAGTCTGGCGCGCACAATGATGGTGAATGCATTCACCGGTGGCCTCTCCCTGTTGCAGGGAGTGACTGTAACCCTTTGCCACCCTTTGTCGCGACGCATGCCCTGCTCAATGCTTGCTGCTGCCAGCT
>chromosome_10,+,polyA site is 213170
TATGGCTACAAGGGATGCATTATCCAATGAGTGGATGAAGAAGCAACAATGGGACGCGCTCGCTGACTAGGCGATCTCAATGATGTAATTTTAGTATGCCCTGAGATGGCCCAAACAAAAGCTTCCCACATGCAAGCGTTCCCCGCCTGC
>chromosome_10,+,polyA site is 231220
CTCGACATAGGGAGATGCGTGCGCCCAAAGCGGGCTGTACTGCTAGGTACGTCTAGGTACTGCTCTGGAGTCCCGCAGCCATATGTTTTGCCCGGTGCCTGCACATGCCCGCGGTATGTCCTGCATCCCTAGGGCCGGCCTGGCACCACC
>chromosome_10,+,polyA site is 260684
GCCTTGTAAGGGCTATGGTAGGGAAGCGTCACTCTTGCGATGGCGTGTCGTGGTTTGGCAATTTTGACCACGTGGGTGGGCTGTAACAATTATTCTGTCATGTAAGACATGTCGACGGTGCCATTGAGTACTCTAGACGTACGTACCTGA
>chromosome_10,+,polyA site is 266495
TTGAGTTCCGAGCTGCAGTTCAGGTGGTGCGAAGGCCGCGAAGCACCCCTGTCCGCATCAAACTTGCATTGCGCAAACCGCGAGTGTAATGTATCAGTATGTGGTGAAGCCTGCTCGGCGCCAGCGCGCAGTTTGAGACCTTCCGGTGTC
>chromosome_10,+,polyA site is 266898
TTAGCGTAGTCAAATGCGACGTCAAGGCATTGCGCGCGCGGTAGTACTGCCGTGGCATGAAAGGAATACCGGTATGTTGCATGTTGTTGTGTGGCTGGCAGCATGCTCGGCTGGCGGACGCCTGGCGACTCCAGCTGGAGAGGAGGCGCT
>chromosome_10,+,polyA site is 266981
TTGTTGTGTGGCTGGCAGCATGCTCGGCTGGCGGACGCCTGGCGACTCCAGCTGGAGAGGAGGCGCTGTACAGGGGCATGAGATGTGTACACACCAGCCGCCACACAATCCCCTACCAGCAGCCCTGACCTGTACGGCTGTACGCCGTGC
>chromosome_10,+,polyA site is 267038
AGGAGGCGCTGTACAGGGGCATGAGATGTGTACACACCAGCCGCCACACAATCCCCTACCAGCAGCCCTGACCTGTACGGCTGTACGCCGTGCACGGCCACGCGCCCATGTCAAGTGTCACGGCCCGGGGGGACGATCACGGTACGGCCA
>chromosome_10,+,polyA site is 278601
TTGCGGAGTGCTAGAGTGCCGCACGAGTGGCACAATCGACCCGGTCCAGGGGGAGTCCGACTGCATCCGAAGACTCTGACTTGTAAACTGGTGAACGTTGCACATAACATACAATACCCCGCATCTGGATTCACTCTGAAGCTTAGCTGC
>chromosome_10,+,polyA site is 281909
GTCCCGTAGTGTGCTGTTTATTCCCAGACCCCAACATTCAATTTGCAACGTCAAGGCAAGATGGCGCGGCTGGTATAACGCTGGTGTTACTGTACCGAGACATTGCTGACTTGCTGGCAGGGCAACAGGCCAACATAGGTGCTGTACCGG
>chromosome_10,+,polyA site is 281982
TATAACGCTGGTGTTACTGTACCGAGACATTGCTGACTTGCTGGCAGGGCAACAGGCCAACATAGGTGCTGTACCGGTCGTATGTAAGGGCACATCCCTACTGCTTCTTCACCTGCTCGTCAATGATCACGGTCTTCCCCTATGCTATCA
>chromosome_10,+,polyA site is 285061
GTCTGGTTTACCGCGAGCGAGCGATGTGATGGTGCGTGTGCTGCTCCTGACGTTCCAGGAGCACTGGTGGAATGCCACCGCGTGTATTTAGCGCTTGGCAACTGTCACGGACTATAAGCACTAAGCAGTACACGAAGGCAGGGCTTGCAT
>chromosome_10,+,polyA site is 295012
TGAGTGTGAGCTAGTGTGCTCGGATGCAAGCATGTATATTGAGTGTGTGTCTACCCGTATGGGCAAGCTTAAGCTTACTGAAGTAAATGTAAATGTGAGATATGCGAGATATGTGAGCGACGGTGTGCTGCAATTATCCAGAGCCTTCAG
>chromosome_10,+,polyA site is 295212
CCTCTGCCTAATCTGAGTAGAGATCGATATCGCAGCAAACCATGACCGGCAAGCAAGCCAACCGTGCCCTGCTTTTGAGACATGGAACGTCGTTATTGCCCTTTATTGCCGACGTCATTGCGAGAGTGCTTGCTCTCTCTCGCTTGCCAT
>chromosome_10,+,polyA site is 306947
AGGGTGGTTTCCCTTCGGGCCGGAGATGGTCCCTCTTGACCTGGGTGCTGGGCACCCTTGCTTGGTCGGACTGTCCCTTCCTTGTAATGTCGCAATCATATGGACAGACGGTGATTGAGCTACTTGCATGGCTTTCCATAAAACTACTGC
>chromosome_10,+,polyA site is 307237
GACAGCGGGACGTGGCTGGACACATGCTGGGCGGTGCCTGTACAAACCGACTCAGGCTCTGTCCGTGAGATATGGCGGTTTTGAAATCTTCGGCATCAGACATTACACCAACGTGGCGTGGCGGCACACGGGCACAGCCTCTTATCCCCT
>chromosome_10,+,polyA site is 307375
CTCTTATCCCCTTGAGAGGCAGGCCCTCATTGGTCACTTGTCCTCCAAAAGGTATCCGACATTCAAGCCAGCACCATCAAGAGTTTAATTGAATTGCCATGACATTACAACCCGCAAGCACGAACTGTTAGGTGATGTATGCGAATCCAC
>chromosome_10,+,polyA site is 349308
CCACATCACGGATAGTAGGCAGGCGGGTAGCCGTAGATCGGTGCAGAGTGGAGCCTGCAATTTGCGGCAAACACTGGAAAGCTGTAATGTGGACCCGGGATTGCGGCCCAATGGCGGCACGCCAACATGTGTGTGACATGATCCCCATGC
>chromosome_10,+,polyA site is 349470
CCAGGACGGACAGGCGTACGGAGGTGCATATGGCCGGGACGGGGCGGTTTTGCCCGCGACCTCGACGGCCACGAATGCGCTTCTTGTAACCCTTGTGATGCAATTCTTTCAAGTCGTCTGCAGCGTTATTTTTGCCCAGTCGAACGCCCG
>chromosome_10,+,polyA site is 364411
TGGTTGTGGGTTATGCACCCGCAGTGTGCACAACCATACGGCACCCATGCTTGGTCGGACTCAAGGTCGGACTGTCCCTTCTTGTAATGTCACATTCATACAGTAGTGCGCTATGGAGAACGAGGGCGTGTGCGCGCGGTACCTGGTCAA
>chromosome_10,+,polyA site is 400252
GCGGACCGTCCATAAACGGGGTAATCGGACTGGTGGACTGTTGGGGTACCCCAACCGGGCAGACGACACCCCGGCATGTGCCATGGCACTCATCGCACCCATCACACCTGAAGTCCAAAAAACCTTCATGGGACGCAATAAATTCATCAA
>chromosome_10,+,polyA site is 400324
GGCATGTGCCATGGCACTCATCGCACCCATCACACCTGAAGTCCAAAAAACCTTCATGGGACGCAATAAATTCATCAACAGTTAAACTTTTGTGCACGGTTGACGACCATAAACACATCTATGGTTTGCCAAGAATGGGTCGGTCATGTT
>chromosome_10,+,polyA site is 420382
GTTGTATTAAGCCTCCTGAAACTCCTGTGGTTGGGGGACAGGCCAGCACAAGAGGTTGCCCAACCCTGCTTTGGTGCTGCGCTGGTGTAACGATGTGCCAGATAGCGGAGTTATACCAGAACGGTGATGGCGCATGTCAGGCTGGCGCGG
>chromosome_10,+,polyA site is 420511
GCGCATGTCAGGCTGGCGCGGGGTTGGCCCGCCCGCCCCCGGGCGCGAGGAGCAGGATAAAGCGGGGCGCAAGCTAGTGTGCGAATGCTGCCTAAGGCTAAGGCTGAGAAAGATGCCTGAGGCAGTGCGGAATGCCAGACTCCTGAGGAA
>chromosome_10,+,polyA site is 456613
CTGAAGGGGAGTCTGGCCTGCAGCTGATTATCATCGTATGTTGCTAGCTGCGGTCAGCCTGCTACTTGGAGTGGCGGCTTACGACCTGAAACTTGCACTCGGTGCGCTTCTTGCCGTCCCACGACCACACACGATACGTAAGCAGCAAAG
>chromosome_10,+,polyA site is 474399
CCTGGCATTTACTGCGGTAGTGTCCAGAAGGTGGGTATAATACACGGTGTGGTGTTGGGTGGGCTATGCGCGTGCGTAGTCGTTGTAATTCGCAAGCGCTGTTGACTCCGCTGCACTCCTGGTCTGCCGTCAACACTCAACTGTCTTCAT
>chromosome_10,+,polyA site is 480051
GGCCCACTCCCAGCTGTGGCCGTGGCCGTGGGCCACCACAGTATGCCGGGGTGGGAACAACCCAGCACACCCCAGACTTCATATTGCAATTGAACACACGGAAAGGCCCAACGGAAATGTGTCATCTTATCTCCATGAAACGGCGGGTAT
>chromosome_10,+,polyA site is 498328
GGAGGAGGGCGTACTGTGTGAAGTGGCAGGCTCAGAGGCTGAGCTGTCAGCCTGTCACCGCAGGTATTTTGCCCAATGCGGAATGCAACCGATTCCGATATATGATGTATGGATATGCTTTCATTGATGCCCGCCAGCAAATTTGTATCG
>chromosome_10,+,polyA site is 504407
CGTTCCGTTGCGGCGGGCCCGCGCAAGAGCCCGCGGCAGTGCCAAGGGCTTGTAGCTGGCTTGGCAACCATTTTGCACCCATTGTAAACAGTTACTGAGTTTACCATATTTAGCCCGCCAAACGTTTCTATCATTCTACGCGTCAGGCGC
>chromosome_10,+,polyA site is 523481
GGTATGTTGTGACGTTAGCATTCATGGGGCGGCACAAGTACTGCAGTTGGCTATTGTTGAATGCGGCACTCCATACTGTATGCAGCGACACACCCACACATCTATGCATGCCATGCACGGTTGGATGTCGCTACGAATACATGCAACTGC
>chromosome_10,+,polyA site is 523571
CACCCACACATCTATGCATGCCATGCACGGTTGGATGTCGCTACGAATACATGCAACTGCAGACTAGTCTTTGACGACCCCTTTTAAGACGTGCGCATTGCAAAGCCTGGCTGGGCATGCCCCAAACCTGCATAGATCTATCCTTGCCCT
>chromosome_10,+,polyA site is 523740
ATGCATGACTGGGGATTGTGCACAAATGACGCAGGGGGGGGGGGGGGTAAGAATGCCGCAGACATACCCCACCCTTCAAATTGAAAGAGCTTGACGAGAGCGTTCAGAATCCGCTTTCAGAAATTTGATCAGGGTAGTAATTGCGGAGAT
>chromosome_10,+,polyA site is 523933
CCCAAGGTTTCGTCACGGTGTGCCGGAAACTTTCGTCTGGGCCTCATAAGACAGCCGGGCAAGCCCAGACCGTTGCCCAAAGCGTGTAATGGATGCTTTTTACGGCTGGGAAACGTCAGGAGCCTACCAAAAGACGAAGGGCTACCGCCC
>chromosome_10,+,polyA site is 526857
CGACAATTCCATTGATTCCATAGCTACTATACGTCTATAGAATGACGTCAAAACGCTACTAACTTGTTACCAAGCACGCTCTGCAAACGGCAAAGAGAGAACTGTGACACTGTTAAGCTGGCACCAGAGCTGGCTTCGTTCCGTTCCTCA
>chromosome_10,+,polyA site is 546732
TCGCCGCAGCCGCTGCCGAAGGATTACGCCTTGCCCGTGGTGGCAGGTGTCCGCAGGCGCGGCGTGACAGCCCACTGCTGGTTGTAACCAACCAGTTACACAGGATGGCAATGCCCCCCTCTCCTCTTCGCCCTGCTCTGCCGCTGAAAC
>chromosome_10,+,polyA site is 564614
GTAGGCCAAGAGGTGCTTCCTGACTCCAGAGGGCACCACCATGGGGCGTTCGCTAGTTGCTGATGAGAGTGTGGGACATACTTGTTTTACAAATGGTGTACGATGTCCCGTAGTTTGAGGTTTGGGGGTGATACCATCGAGGCCTTGGGA
>chromosome_10,+,polyA site is 564710
TGTACGATGTCCCGTAGTTTGAGGTTTGGGGGTGATACCATCGAGGCCTTGGGATCCGCCTTGGCACGCCAGTCTACCGTACTGACAACACTCAAACGATTTGCGCACTGCTCCTTCCTGCCTCGTGAAAACCGGAGGCCCGGGCTGGGG
>chromosome_10,+,polyA site is 604803
CATTTTGATCCTGTGCTTTCAGGCTTCCAGGAGAAAGCTTGCTTCAAGCAGAACCCTCACGCAGAACCCTGTAGCTCAGGATGTAACGCGCTATGTGGTGCGCTTTGTCCCTTTGGCGAGCGCTGACCAGCACCGACTGCCGGGCTATCC
>chromosome_10,+,polyA site is 607726
CAACCAGTGCAGCTGGCGAGTTTGACTGAATGGGTGGCGGCGCCAGCGGGAGGAGACTGGGGTGCCGCCGTGTGGGTAGATGTGTGTAAGGATGCACTATGTGTGTGTGTGTGTGTGTTACAGGATTGGAAGTGTGCATTCCTAATACCT
>chromosome_10,+,polyA site is 607777
GGAGACTGGGGTGCCGCCGTGTGGGTAGATGTGTGTAAGGATGCACTATGTGTGTGTGTGTGTGTGTTACAGGATTGGAAGTGTGCATTCCTAATACCTGCAACGAGACTAACCGAGCCGCAAGGGCCCCTCGTCTCCTGGAACTGGATT
>chromosome_10,+,polyA site is 644033
GCGGGTTGGTGCTGAAGGAGGAGTTGGGGCCTGCGTGGGAGGTGCCAAACCCGTGACGCGGGATGATGGGCTGTGCCAGATCATTGAATGGCGCGCCGATCCGTAAACCTTCAACATTTACGGCAAGCTAACGTTGATAATATTTGAGTC
>chromosome_10,+,polyA site is 644210
AGACGATCCCAACATTTTTCAGTCCTTTTAGGAGAGTAGGCACAATGGATCGGCCGAGTGGCTTAGCTGACCACTCGGCCACAGGTGCAAATGCACACGTGAAGTGCTATTCGTGCTCACGCGTTTCTAGCGTTGCGACCGGGGCTTCCG
>chromosome_10,+,polyA site is 660711
CGCACATGAACACGCGCAGTCAACACGGACGAGCGCCTGTGTTTGGTCGGTGCTGCACGTTTATGCATTGTCGGGATTCTGTAAGCCTGGTGCGCAACGATTGTCATAATGGCATAGCACGGCCGGTACGTGCCACAGCCAAGGGTTCCC
>chromosome_10,+,polyA site is 711599
ATTTGTGGGCGCCTTCATACACAATTCCTGTGCCTCTGTTACTACGAATTGCTCGTGATATTTGTTAGCAATGTTAACACCCTGCAATTTGTTTGAAACCTTTCTCGCCTTCTCGAATCACTGTCTTTAAACCGCGTGCACGCTGATAGC
>chromosome_10,+,polyA site is 717117
CTGGGCGTGGGCGTACGAAACGTTGTGAGGCAGGAGCGCGGAGGAATGAAGCGGCTTGCCAGGCGATAGAATGAACCACCGACATGAAGCCAGTCAGCCACCGCAGCCTGTGCATGAGTGGACGCGGCCACTTGGCCGAATTACGCGCGC
>chromosome_10,+,polyA site is 717423
TGATCACGCTGTTGGTCATGTACGGCACCGGTAGATTGCATTGGTTACAAGAGGGACCTGCTGACGCGGTTCACGAGCCACCGGTAGTACTTGCATGATGCTGGCGCGCTGATGACTTCCGTAGTACAGCTCTTCCTCAGCCCTTCTTTG
>chromosome_10,+,polyA site is 734297
GCTGGGTGGCATGGGCCCGGAGAGATGAATGGGCTGTGGGGACGTGGCGTTGGCGATAGATGTGGCAAGCGTGCCAATCTACCCTCTGTGAAAAGAGTCAACACTGGTCACCAGCCGGCAAGTACACGGCCATCGGGGCTTTCTCTAAAT
>chromosome_10,+,polyA site is 734358
GTGGCAAGCGTGCCAATCTACCCTCTGTGAAAAGAGTCAACACTGGTCACCAGCCGGCAAGTACACGGCCATCGGGGCTTTCTCTAAATCCGATCTACAGTGCCCTCCACGGGTGCGACATGCCCCCACGGTAGTAGGGCCATCCATGGC
>chromosome_10,+,polyA site is 734460
CCCTCCACGGGTGCGACATGCCCCCACGGTAGTAGGGCCATCCATGGCTCTATCTCGCCAACGCGGCGTCCTCACACGCCGAAGCAATGTGTTGAGTTTGCGCCTAGAACAGACGACCACTCAGGACGGTGTATAGGGGCTCGCGCTGAG
>chromosome_10,+,polyA site is 762454
CCAAGTGGTCGACACCGTAGATGCGCTCGTGCGATGGCGCCTTGCTTTCACACGACGTTTGCACCCTTGCGGGTGCAGGGGACAAGAAAAATACAATGGATTTCCAAATGCTTTCGCACAACTTATTAATTCTTGGGGTCTGAGGAAATC
>chromosome_10,+,polyA site is 762606
CAAAATACGTTTTGGTCTCAGGTATCAGACAAGAAACATGGCTCTCCCGTGGCTGTGCCGCCACGCCAGGTTGAGGCCAAAGGTTTCAAAGCTACCTAATCTCCCGGGCATAGCGGGGTCCGTTCGTACAGGCACCGCCCGCCATGTGTC
>chromosome_10,+,polyA site is 782594
ATTCGAGGTTCTCTCCTCGAGTGTGCGTACGTGTCTCGTGCGTTTATGAAGCCCTGGCTTGCCCGCGGCTGTCATCCCACATGTAACCTCTATTCGCTATACCTGATGAGCACCGAGGGGCTTACAGGGCAATATGCACGGTTTGCACTA
>chromosome_10,+,polyA site is 801414
TATGTTTTGCAAATACTAAATGATTCAAGAATTGTTCATGCTTTTGATGGTTGTCGTGTATTTGCTGCGCGAGCACTTGTTTTAAATAACCTTCATGGCATTGCGGCTTGGGAGGTGGGGGGGACTGTAGATACCAGCCCAAACTAACCC
>chromosome_10,+,polyA site is 801837
GGATTGCTTTGCGCACTTAGGGATTCAGATAGGACAGGTGGGGATTGGGCCTTGCAGACTGTCCCAGGCTGTCCTGACACCGCTGCAATTCTGATTCGGGTCGGTCCTTAGGGTTTTGGACAGGGGGACCTGGAGCGCAGCGCACACTCG
>chromosome_10,+,polyA site is 817559
CGATTCAACTCGTGGGAGTGGCTGGCTGTCTTTCAATTACAGGAGATCCGGCAACGGGACGGCCAAAGTTGCGCAGTTGGCACTGTAACCAGAGTAGTGAGCCCCAAGCGGACTGGTGCAGGGCTAAGAGTCGAACACCCAGCAGATGTC
>chromosome_10,+,polyA site is 825583
TTATGATTGTATAGAGCGTGTTGGGGTGCGGTGTCGTTGCTTCTTGGGTGGTCACTTCTTACGGCCTTCAGGCCTTAGCGCCTGTAACCAGGTTCCGTCCGATCAGTCGTAAGCGCATTCTGGTGTATGAAGACTCGCGATGAAGCTAAC
>chromosome_10,+,polyA site is 825722
ATGAAGCTAACATCGCGAATCTGCGTGAACCAAGTTCACTCCATTCACGCCTGCGTTGAACACCACGCTTCCACGCCTTCCTTTAAACGCTTCGCGCCTGTCCTTGTCCCTATCTCTGGCAAAATGCTTCGACGTCTCACATGGCATTTG
>chromosome_10,+,polyA site is 841482
CTTGGTGCACGGCATATAAGGCCCTGCGGGTTACAGAGTCACTGGCGGCCACGCACGTCAACACGGGACCGCGTGGTGCCTGCAATTTCCGGTGGACAACTCTCAAGTTCGGAGGGGATTTCATTATATGAGCCGTTGTGGCGGCGCACC
>chromosome_10,+,polyA site is 841616
GTTGTGGCGGCGCACCCGCCTCGAGGCAGACCGGCACAGATGACAGCTCCGGTATTCGTTAACCGGTGTGAGATGGAGCTTTGTAACTTATAAGTATGTAAAACGCAGTGCGCAGTAAACACAAACCGCAACTCCCCGGTGCCGTGCACA
>chromosome_10,+,polyA site is 863629
TTGAGGGGGTGCCTTAATTGCCTCCACAGATCGACGGCTTTGCTGGGTGCGGAGGAAGGTGGGGCCCGTTCGTTCGCTCAAACGCTGTAAATCTACTTGATATGCTTGCTTTCATGCGTGCCGTCTTATTTGCTGACCCGAGCCCTGAAA
>chromosome_10,+,polyA site is 879065
CGTATAGTAGCTGTGCCCATGACCCGGAACTGTCTATCCGGAACATGGACCCGCATCCCATGGGTCCCATGCATTGTCCTAGCTGTAAGCTTTGTCTCCATCACTCTAGACACCAATACACCCTCTAGACACCCACTCTAGACACCATGT
>chromosome_10,+,polyA site is 879237
GCAGCTGGTGCCTGGTGGCCCTGAACACCAAGGTTGTGTGTGTGTGTGTGTTACAGGATTGGAAGTGTGCATTCCTAATACCTGCAACGAGACTAACCGAGCCGCAAGGGCCCCTCGTCTCCTGGAACTGGATTGTTAGTTGCGTCTTGC
>chromosome_10,+,polyA site is 884340
CTACATGCGCTTACAACAGGTGAAGGTCACGGGTGAAGGTGGTGCGCATTTCATATGACGAGACGCTTTTCACTGCCTTCATGTAAGGCTCTCAGACACAGCCCCTAGTAACGGTATTTACGCCAGTATCGTGCCAGCTGCAATAGCTTC
>chromosome_10,+,polyA site is 884469
CGTGCCAGCTGCAATAGCTTCTCATTTTCCTTGTGACCATGCTTTCCATCGCAATTCCAGGCGTTCAGGCACTGCCTGCGTCTTAAAAGCATTCTCGATGCCACGTAAGCGCCGTGTCACACAGCTATTACCCTTTTGGGGCCCTGGCTA
>chromosome_10,+,polyA site is 884558
CATTCTCGATGCCACGTAAGCGCCGTGTCACACAGCTATTACCCTTTTGGGGCCCTGGCTAGTCCACGGCTGTCGTCCCACATGTAACCTCTATCAGCTATTACGATAATGCAAGCAGGCAGTGTGCCGGCCACACATGCCATCAGGTGA
>chromosome_10,+,polyA site is 901294
TTTTGCCATGACAGAGATAGGGGAGGTAGCCTGGCCTAGACGGATGCGGTGACGTTTGCCCCAGATGCTCAGTTGCTGATGACTGTAACGGTTTCAAGCATTGCGAGAGTGCCCTTACTGGTGCGCGCGTGGGAGGTGCCATTGCGGTGA
>chromosome_10,+,polyA site is 916147
CCCGTGGCTTCATGGCTGCACCCTGGACGCCCCTTCCTGAAGAGGGCACGGGGTTCGAGGAACATACGGTACTATTATACTTATTGTGTCCAAGCTTACACGTTTTGTGGCTTGATCACCTTGATGGGACATTCGTCAAATGGGGCTGTG
>chromosome_10,+,polyA site is 916429
CGGCCAACGGCCGTGCCGTATCGAAGCAAGCAGTCTTGAGTCTGCGCCACTGCCCCAAAGCCTGGAGGATGGCAGGGAGGACGGCATGTACACAACACGAGTATGCGGGCGCGCCCGATGTTGACAGGGCTGAAAGCAGGAAAGGAGGTG
>chromosome_10,+,polyA site is 921830
CCAGCCAGATTACGGTTGCGTGGAAAGGGCAAAAGCTGAAATGCTTCAAGCCGGTATTACGGCTTCCCAACATGATACCAACATGTAAATGTGGTCAATCTGCCCCTGTTGCGAGCCAGACCCTCCAGTCTCTGTGCCTTTTAAGCGTAA
>chromosome_10,+,polyA site is 925262
GCGATGCGAGCACTTGCGGTGACTGCTGTGGTACTGGTGTCGTGTAGCTGTCAGCAAACGTGACGACTGCGCAATCATAATATGTAACAGCAGATTGACAGGTAGAACCCCGCCTAATGCCGCTCAATGGCTCTCCGCAGTCTCGAGCGT
>chromosome_10,+,polyA site is 931134
GGGATTTTGCCGTCTCATCGTCTGGCTTGATGCGGTCCTGTTATCGAAGAATCGAGGATGCTTTTAAGACGCATAATGCGAAGTTGCAAACACAAACATAACAGCAGGCGGAGCACTGGCTACGGCAGCAGCGGTACGCCTGTCTTTCTA
>chromosome_10,+,polyA site is 931238
CAGGCGGAGCACTGGCTACGGCAGCAGCGGTACGCCTGTCTTTCTAAGACCGGTTGATTGCTGTCGATGCTTGCCCCGCCGGTCGGAAATCTTGCTTGGATACGTCGATAAGATGTTCGGAGGAAAGCGTGGAGAGCTTGGGCAAGGGGT
>chromosome_10,+,polyA site is 931368
GGAGAGCTTGGGCAAGGGGTCGCTTGGGCAAGGGGTTGCGGGGGGCGGCTGTTCTGACACACTCCGCGCAGGTGCGCACACCCGCTAATGCTCTGTTCCTGTGTGCCACCCCTGACTAGCTGCTTGGCCTTGCTTCACCGCCGGCCTCCT
>chromosome_10,+,polyA site is 954984
GGTGCGCGGAGTGCAAAGGGACTCTGGGGCAGGGGTGCGCTGAGTGCAACGGGACTGCTGCTGTGGTAGGGGTGGTGGTGTCGTGTAACGACTGACAATATCGACATGCGGACACGGCATCCTGTTATTGAGGAAGCGGGTCCAGGCCGC
>chromosome_10,+,polyA site is 998873
GAAAGCAAACTGACATGCGCCACAGCCGAACTTGCACAACGCCGCTCCCGGGCGGAGAGATATGTACCGGATACGGTCCTAGAGTGTAGGGACCCCGTATGGCCACCAATGTCCCAATGCCCGGCCGCGTACCAGGGTGATCAGGTCTGG
>chromosome_10,+,polyA site is 1020064
GGCAGGCTGTTGCGCGTGCAGCAATACCCATGCTCATGCTCGGCAGGGACCTCTGTAACCGCTCGGCAGGGACCTCTGTAACCATGTAACAAATGCAATGCGCGGGCTGCTGGCGAACACAAAGTTGCTTTGATTGTATAAGGTATGTGA
>chromosome_10,+,polyA site is 1053145
GCCGCTGTTTCAGGGGGGGGGGTTGCTGTTGACGTGTACGGCACATGTGCTGGTGCAGCCAACTGGCTGGACTTTGGGGCAGTAAGGCGAAGCGCAAAGGCATGCAAACAGGTTACACACATTCGTCCTCTTGTCCTGCACAAATACTCC
>chromosome_10,+,polyA site is 1089628
AGTCGTGTCCAGGTATGTGACTGTGTGAGGGGGGGCCGTGACACGTCTCACACCGCCCTTTCGAGTTTCGTCATCGCACCGCCCTTTCGACTGTCTGGCTCGCTGTCACCTTGCTTGTTTCAGGACTTTAGGGTGCACGGGACACGTGCC
>chromosome_10,+,polyA site is 1089816
GGACAGTGCCGTGCCCGTGTGGGCCGCAGCACCTCGAGGTTTGGCAGCGTTGAAGAGGACTCACTCGCCTGTGAGTCGCACTCTCAATCTACTACACCAGCTTAAGCATAACGCGTGTGTGGGATGTAACGGTGTCCTCCTTGCAGAGGC
>chromosome_10,+,polyA site is 1117320
CTGCTTTTGCGGCGATGGAGAGGACCGACGTGTCGCCGGATGGCCGGTTCTTACGCTGCGGCTGTGGCTGGCGACTGAGCATGTGTAAGCATGGCTGCGAACATTCTTGAAGACTGTGCAGCAGAAGCAGCAGTTTGCTCATGTGCCGTA
>chromosome_10,+,polyA site is 1117401
TGTGTAAGCATGGCTGCGAACATTCTTGAAGACTGTGCAGCAGAAGCAGCAGTTTGCTCATGTGCCGTACATGTGTGTGCGTGTTACAGCCGTGTCCCCATTCCCAGACTTCCATGTGTCTGCATCATAACATGCGGTAAGGGGGCGGGA
>chromosome_10,+,polyA site is 1150497
AGCAGGCGGTGGCGCGGTGGTGGGGACCGGAAGCACAGTGGCGATTGGGGCCCAGGCGTGCATACCGGAGTCGTGGACTGCATTGCTACGAACAGTACGGTGCGGCGCCGTGTTCCTGACTGAAGGCCTGCGGCCATACGGCCTGGGGCC
>chromosome_10,+,polyA site is 1150584
ACGAACAGTACGGTGCGGCGCCGTGTTCCTGACTGAAGGCCTGCGGCCATACGGCCTGGGGCCCTGTCATGAGGAGCCAGATGGAGGGTCTCATGTCGCGTCACTTTCATGACTGCACCGGACAGGGTATTGCCGTACCGGGCCTCCCTA
>chromosome_10,+,polyA site is 1159107
GTAGAAAGCTCAGATTCTTACCCCATGCTCAAAATTACAGAGCTTTAGGAGAGCATTATGCACGTACTTTTAGTTTTTTAAGGCGGTGTCTGGTGAGGAAGTTCTGGGCCGCCAAAGTTGGGGGGTCGGTCCTCGTCCCTGGGGGTCCGT
>chromosome_10,+,polyA site is 1159412
ATGTCGGGACATGTCTCCACATTCAACACATGCGCACTGACACAGCTGGGCTCTGAAGCGCTGGTGCGCACGAATTCACGTCTAACAAGGCTGCCGATGCACATTGTCCATTCGTCACGCGGCAGAGAGTTGAGCGCGGGGTGGTCTGGG
>chromosome_10,+,polyA site is 1163103
TGGTGAGCGAAGCGCGCCTGGAGACAGGGCTGCGCGTCCGCAGGTTGGTGTTGTGGCGTGGCGTGCGTGTGCGCCTTCAACCGACAGACTGAAGGCAGCACCACGTGTGATGAGGCGGCTGGTCGGGGGCGAACCAGGGGGAGGGATGAG
>chromosome_10,+,polyA site is 1163207
GTGTGATGAGGCGGCTGGTCGGGGGCGAACCAGGGGGAGGGATGAGGCCCGAGGCTTACTGGCCCAGTGCCGAGAACGGGTGTGTAACCCAAAACCTCGATTGTTGACCGGTACTCTTTCTGCTTGAAATCACTAGGAAAGCTGACGGAT
>chromosome_10,+,polyA site is 1169267
GAGTCGACGATCAGTGATGGCGACGTGGTGGTTTTCATCTCGACGCTGCACGGCGGCTAATGTGTCTCCGATAGTACACGAGTGTAATGCATATAATGTAATGTGTAAATAGGGCTGGCCGAGAGCTGTTTATGGCCGAGTCACGGTAGT
>chromosome_10,+,polyA site is 1169384
GCCGAGAGCTGTTTATGGCCGAGTCACGGTAGTAGCCCAGCCTTTCGACGTCGACTGTATGCTTGCATAGTCACAAATATATGTAAATCTGGAAAGCTTATTGAAGATTCCATCCGACCCAAGCGCGCGCACAAACGCAAACCCTTACGC
>chromosome_10,+,polyA site is 1176860
TGACACGCATGGATGATTGGATGTTTGCTTGCGCTGCCAGTAGGGAGGCCGTATATGTACGTACACACACGGCGATGCGCCCTTTCTGTAATGAGTTATCGAGCTGTGTGTGGAACCAACTGGGCCCGTCCCGGCGGCTCGATTGAGGGC
>chromosome_10,+,polyA site is 1195857
CGCTGGATGGAGGTGCATGTGACAGGAAGTAAGAGTGCATTCTTGCCCAAGCAGCCCTACCGAGTCCTCTGACTCCTCTCTTGTAACCAATGCAATCTCCTCTCTTGCCTACGATTCCTGGCCAGCTCGGGCCAGCTAGCCAGCAACCAA
>chromosome_10,+,polyA site is 1211684
GCTGTTGCTGCAGCATGGGCGCTTGGGTGCACTTGCATAATTGTTGTTGTGCCGTCCCTAATCAAGGCTGTCACACGACAACTGTGTAAAGCGCTGGCTTCCGAGTTCCGGAACCGAAAGCGTCTTACGCGCATACCGATTACCGACAAT
>chromosome_10,+,polyA site is 1216111
CCCGCCAGGGAGGCAGGCATTTGTGCCCGCCAGGGAGGCAGGCATTGGTGCCCCCAGGGAGGCAGGCATGATGCTGGTGGAGTAAGGGTTGGTCCACGGAACGTCAAAGGACACTCTTGCAATGGGATCACGGGGGCTTCGCAATACCTC
>chromosome_10,+,polyA site is 1216337
GCTGGCGTATCTGCCACGCCTGTGCCACGCGCGCTTCAAGTTCGACGTTCCTATGTGCGCGAACCTCAAGCGACATCCAGTCTTGTAATTGTGGGGGAGGCTGCGCGAGGCCGTTGCCGTGAGCGCGAATTCGATGGGATTCTGTCAGAA
>chromosome_10,+,polyA site is 1219704
CCTGTGTGTGTTTTGCACGTTGTGCCCGCTCGCTTGCGGGACCCCCAGGGCGCGTGGCGCTTGTCCCTCGCTTTTCGGTTTGTGGTAAAGCAGGGCGCGGCTGCATCGTGGTTTGTTGGTGAATAGCATGTTGTCTCCTTCCGCGCGAGG
>chromosome_10,+,polyA site is 1219850
GAGGCTAGCTGCAAGCAACCTGCAGCAAGGGATACGGTACGGTAGAAACCTGGTATAAATGCATGGTGCCAAGGTTAAGCAATGTGATTGCTGAGCTCGATGCGCTTTACGAGTCAGTCACCATATGTACATCGCTTGGGTGCGGTGCAC
>chromosome_10,+,polyA site is 1220037
GAGGCACCACCAGGCCAACAGAGCTGTGCATGTGCGTGCGTGCAGCTGTGTGCAGCGCGGCAATTGGGTGCGATGGGACAGGGTAAGGGGCAGGTTGGGGCCATGCATCCGTCGACAAGTTGCGAGCTTGCGGTGCTTGTAATCCCAATG
>chromosome_10,+,polyA site is 1220091
GCGCGGCAATTGGGTGCGATGGGACAGGGTAAGGGGCAGGTTGGGGCCATGCATCCGTCGACAAGTTGCGAGCTTGCGGTGCTTGTAATCCCAATGCTTGCAATCCGGATCCGGCAGGCCCTCAGCAACGCTGGCAACATCACAATTCCC
>chromosome_10,+,polyA site is 1223946
GGCAAGGACGCCACAGGCGGCCATAGCGCATGGCATGGCCAGTGCCACCGCGCGGCTTATCGTGGCTTATTAAGTTATCAGTTGGCCATTGTTCCAAAATGTACATGGTAGTGTCTCTGGTGGGGGCATCCGAGCAGATGGATCCAATAA
>chromosome_10,+,polyA site is 1224485
AGTGCAGCAGTTGGGTGCGATGGGACAGGGTAAGGGGCAGGTTGGGGCCACGCTCCGTGGACGAGTTGCTAGTTTGCAATGGTTGTAATCCCAATTCTTGCAATCCGGATCCGGCAGGCCCTCAGCAACCAGGGGAGGTTGCTCCCCTGT
>chromosome_10,+,polyA site is 1233974
GGATATATATGAGTGCGCGCGGTTTACAGAACCAAACACGCCCAAAGTGCATGGGGGCCAGTCGTTACTTGCAATCCGACACATACATGAAATGAATCCAGAACCCTGCGCCACGGGACCAGCCCCACGACCCAGTAGTTCAAGGTGTGT
>chromosome_10,+,polyA site is 1254774
CTAACGGCCACTAGGTCAAAGTGAACTTGGGGTTTTCGGGTTTTCAGCACCGACTGTGGGGCTTGCTGTTTGCTTTGTTGCTTGTAACGTTGAGGAGTGAGAAGCGGGCTGCAGTAGGCAGGGTGTGGTTGTGGAGAGTGGACGGACTGA
>chromosome_10,+,polyA site is 1254877
GCGGGCTGCAGTAGGCAGGGTGTGGTTGTGGAGAGTGGACGGACTGAGGATGAGGCCTGCGTGATTGCACGATGAATAAGCTATAAGTTAATCCAGTACAATAGCAAAGCAACAGCTCTGTACGGTATCGCAGCAGGTGGATGCGGTCGT
>chromosome_10,+,polyA site is 1255063
AGAGTTTGAGCGCTCGGGTGTCGGGCGGAGCTATTGTGCGGCATAAGGTGCGGGGCGGACCTGATAGGCATGCCTTGTTGGGTGTGCTTGAAAAAAAACGCAACACTTTGCGGGGTTGTTGGGATTGGCACTGCTGCAGAACCGTGCCGA
>chromosome_10,+,polyA site is 1255206
GTGCCGATACACAGCCCGTGCGGTCCGTGTCGGAAACGGCGCGGCGGTCTCCCATCCGCCCCATTTGCCTGCCGCATGTGCTCATCAAAATAGACTTCACTAAATTCATGAAAGCGGGAAGGGCAATCGGGATCAGAATCGGGATTGCAA
>chromosome_10,+,polyA site is 1268801
CAGCGGTAGGGTGTGTTGTGCAGCAACCCTGGAGTGTTGGTGGCGCGAATTTGGTCGCCTGGCAGCATCAGATTGTCCCTTCTGTAAGCCGGCAATCGTAACCCCCAACCGTGTGTGTTTGTTACAAGGGTAGCTGACATGCTAACTACC
>chromosome_10,+,polyA site is 1277975
TGCCGCCAAAAGACCTAAACGAGATGAGGGGTGTTACGTGGCGGTGGGGCTTTGGCGGGCTTCGGCTTGGCTTCGACTCATGTGCGTAACACTATGAAGGTCGGCAGCCAACCAGGGGGCGGGTGTTGTTTCTCTGGGTCGCAGATGCAG
>chromosome_10,+,polyA site is 1278092
GGCGGGTGTTGTTTCTCTGGGTCGCAGATGCAGGGGGGGGGTAGAAAGCTCAATTTCTTACCCCATGCCCAAAATTACAGAGCTTAAGGAGAGCATTATGCACGTGCTTTTAGTTTTTCAAGGGGGTGTCTGGTGAGGAAGTTCTGGGCC
>chromosome_10,+,polyA site is 1278412
CTAAGTTGCGCGTCCGGACGTGGACATGTCGGGACATGTCTCCACATTCAACACATGCGCACTGACACAGCTGGGCTCTGAAGCGCTGATGCGCATGAGTTCACGTCTAACAAGGCTGCCGATGCACATTGTCCAACCGTCACGAGGCAA
>chromosome_10,+,polyA site is 1283091
GTGACCGAGGTGGTAAGCCCGCACCGGTAGGCTGCGGCCTGTGTCTGGGCAATGCGTCAAGGCTACAGGCGCAATTATACCCGATGTAACACATCATCGGCATACCAAGCGTGAAGTGTCGAATGCGGACGAGGGCTTGCTGAGGTCCAC
>chromosome_10,+,polyA site is 1284124
CCTCTGTCTGTGGCAGGCAGGGAGTGGGCAGTAGCATCGCGGTTAAGTGCCTGCAACTGCAGTACAGCTTTGTGCCGTGTTGTAAAGCCAATGTGGTAGACAGAACGGAAGACACTCTGGTGGCGGAATATTAGGTAGCTGCAATCCGGC
>chromosome_10,+,polyA site is 1284371
GATAAACTTTCGAGGCAGTAGGATTTGATGGATGCGTTTGGCCAGGGCCTGCTCGGCAGAGTGTGGGAGTGCCGAGGAGGTTGTAACAGGTCGAGATGTGTTTCGTGCCGAGCGTCACTGGGCTTCTGGGATTTTTAGTCAGGAAGGTAG
>chromosome_10,+,polyA site is 1287780
GAGTAGATGGGTAGGGACCAGAACCGATGAACGACTTCAAGCAGGTAGCCGACAATGGGCAGGGGGGCGGCCATGATGCGATGTAGACATTGGATGGCGAGGAATGGGTGGGACAGGAACAAGGTATCAGTGATCTGAGGCGCTTGCAGA
>chromosome_10,+,polyA site is 1287894
AGGAACAAGGTATCAGTGATCTGAGGCGCTTGCAGAACTGAAAGGCGCTCAGAGGAAGAACGGCTGTGTTGCTGGCAGGCGAATGTAAGCAACTTCGACTGTTTGGGTGTTCAACACGCATATGCCGCTGACATACTCTGGTGTGCCTAG
>chromosome_10,+,polyA site is 1295376
CCGCAAGTGTTGCGCCCCCTGGTGCTCCCGACGAGGAGTTGCTGCTGGTGCTTTGGTCACAGTAATGAGTCGTAGCACAGGCATGTAACTCGCTCGCCTCCTGCTGCCGCCTTTTGCTGAAAGCGACAGCATGTAATCGGCAGTGAAATC
>chromosome_10,+,polyA site is 1323513
GGTGGACGGGTGATGAGGCGCGCGGTCATGGGGAAGTTTTGTACCCCAGAATGCGGGCTTAGGTGCCGTCCGGAAAGCTGCTGTAACACAGTTTCGGCTTCACCCCTCTTGCTGGTGCCGACCGACCGGTTTTGTTGAACACGACTAAAT
>chromosome_10,+,polyA site is 1336814
GCGGATGTTACAGAGGGGACAGTCCCAGCACCCGAAGATGCCGACCCATGACAGCCATCACGCCATCAGGCCTCTGGGGCATGGAAGTGCGTCAATTGCCTGATATGGTGCAAGAAGTGACACTTGCACCGTAATCAGTTGCCACCTTGA
>chromosome_10,+,polyA site is 1337013
GGGGTTATCAGCGTCGTGCCAATAAGTTGCAGTTTGCTGCTAGAGCGCCGAAGTGATGTGATACACGGGGCATACAGGAGTGCAAGAAGCCGAAAACTTGTTTTCGGGCTGCGTCGGGCTCCCTGGGGGAGGGGGGGTCATGGGATGCCG
>chromosome_10,+,polyA site is 1343864
TGCAGGCTTTTGTCGTCAACCCTCTCCCCAGCCGCTTGCCGGGGCGTCCGCGTGCGCACTGACAATTTGGTATTGTGCACCCTTGCAAGTCATTCAGTGAGCGACCCCATTCTGACGTGCATTCAATCAATCTGGCAGCAGAGATGCGGG
>chromosome_10,+,polyA site is 1344417
TCCGCCACACCCGGACTGCATTGCATGCGAGGGTATTCGTGGTATACAGGCCCATTCACCTACCGGCATGGGACCCTTAACTTGTAATTCGCCTTGAAAGCGACCGATCCTAGCACGCAGTCACACGGGATTCATTGACCTGCACATCGG
>chromosome_10,+,polyA site is 1416906
AACATGAACCGTCGCCGGGGCTTTGCAGATGACTATGGTTGAACGTGCAACGCTGAATCAATCCGCTCCAACACGGAGCCCATGTAGCATTGCATCTACCTCGTTCGCAAGGCCCGCCGCCAAGCCTGTCGCCACCAGCTTGCCTACCAG
>chromosome_10,+,polyA site is 1422562
GCGACTAAGGTGCACGAGGGAGGCCAGGATGAGAAGGCCATAGCTGTGAGCGCAATTGAGGCATGCTCCGATGCTCGGCCATAATAATACCATGCCTTCGCATTTCTTGCAAGTTCCAATCTTCCTCTTCCGCATGCTGCTTGCCTCTTG
>chromosome_10,+,polyA site is 1438313
ATTCATAGATAAGGCAGGCAGGGAACTGGAGTTGCACCGTGTGGACGCGTTAGCTGAGGCAGGCCTCGGCGCTGTTGCATGTGTATGATTTCGCCGTACATCACTACATGTTTTCCACAGATGCTATCGCCCGGGCGCCCGGAGCGTGAG
>chromosome_10,+,polyA site is 1448989
GGTCGGCCATGGTTGCACGGCCAACGTGCTGGTCATTCTTGGGGGGTCGGGCGATTAATAACATACTTCCGCTGTCTCGCGGCGCATAATCATTTCTTTATGCATTGCGACTACTCCTGTCCTTATTTTCCACCAACAAACTTGTATTAA
>chromosome_10,+,polyA site is 1455566
CGCCCTATCGCAGCAAACCGGTGATGATTTGAGCCGCATAACCAGAACGCAAGTGAGGAGCAGTGGCGTTCTTGTTTACACTGTAACGTCCTCATAATTGTCTTCATATGTACAGCACCCTCGCTGGCGGACTGCCACGGACAGACCCGT
>chromosome_10,+,polyA site is 1471080
CAAACACGTGGTGCAGTGGGCTGCACACGCGCCGACCGTTTGGACGTCCAGGCGGTGTGCGAGGCTGACTTCGTTTGTCTGTGAGACCGGTCTGCTGGGACCCAGCTTTGGTTACTCGCATTCGAGGCTGCACTTTGGGGATTTGGGTGC
>chromosome_10,+,polyA site is 1471153
TTTGTCTGTGAGACCGGTCTGCTGGGACCCAGCTTTGGTTACTCGCATTCGAGGCTGCACTTTGGGGATTTGGGTGCAGCGCTGTAAAGTGCTGGTCAGAGGAATACGGTGCACGAGTACCTCGAGCCCCGGGCAACCAGGAGTCAGCAC
>chromosome_10,+,polyA site is 1475372
CACCACCTCTCTTAGTTGCTTCCTTTCTCTTGCGAGTGCCTTGGCGAGTGCCTCTTGCATTGTGGTCAGCCGTCACTGTCTTGTAAGCGATTACCGGTGACCGATTTGACTCTGCCATACAGGAGGTCTTCTGTCTCATGGCCTTGTGGG
>chromosome_10,+,polyA site is 1476738
GGCTCATGGAGACCGGGGGAAAAGACACACGTTGCTTGAGTGCGTCAATGACCTCGGACCGGGGGAGGTGAGGCTGTGCGTGCGTGTAAACACAACTGCAATGGCCTGTCAAATTATCACCTCTTTCCGATTGTGCCATAGATATACATA
>chromosome_10,+,polyA site is 1480393
GGCGGTTTGGAGGAGGGAGGGCGGAACCCTTGGGGGCTTCTGTTATCCCGGCTTTGGGACTCTTGGGAGTCTTGGCTCACGGCTATTGTTATCTCTTGGCGGTTTGACTTGACTCCGCGTCCAACATCCATGCCGAAATGTATCAGCAGA
>chromosome_10,+,polyA site is 1529370
AGGCGGGAGGGAGTTCAGGGTCCAGACCGGAAAGCATGCGTGTGGGGGGCCTGTCTTCATGCTTCCCCCAAGTCCAGATCGTGTAACAATACGCTGTTGAGCTGGCGAACACTTGAGCAAGCACGAGTGCTAGCATCGGAGTGCGGGAAC
>chromosome_10,+,polyA site is 1536005
CGAATGTGCGCGACACGAAGAGAAGTTGTAGTCGCTAGCACGCATAGAAGGCCGGTTAGCAGGAGGCGGTCACAACAGACATGTTACCTCATCCAGACGGTAAACGCCACGGGCAATAGAGGAGCGCCGCCGACCCATCACTGATATAAC
>chromosome_10,+,polyA site is 1546071
GCATGCTGTGTCGCTGAGCTTGTGGTTGCCTGAATGAAATTGCACGATGTCACCGGTGTGCTGCGAATTCTGGTGGGCTTGTAACACCAGACCGTGGGGACAGTGTTAAGGCAGGTTGATGAAGTCCCGTAGGATGCAGCTGATCCCCAG
>chromosome_10,+,polyA site is 1563676
GCATGGGCGGCTGCGGTGGATGGAGGTGCGGTGCGCCCTGAAGTCCTGGGAAAGTGTGTCGTCGTGCTCATGCCCTCTCCATTATGCATTTTCCTATTCATCCTGACCGCGTCTTGGGCCCTATCAAAAGACTTCGTGGCTATGCCAGGT
>chromosome_10,+,polyA site is 1577294
GAAGAGGTGTGAGAGGCCCGAGGGGTGAACCGGAGCCTGGCCGTCCGATGCCATGGCCAAAAGCGAGCAGTTCGAAGAGACTCTGTTTCACAACCCTTCATCATACACTGTCGCCCAACTATAATACGAAGATTTAAGTAGGTCAGACTA
>chromosome_10,+,polyA site is 1580500
GGGCGGCGAGCGCATTGCAAACATATGCGTCGCGCCTAGAGCACGATTGTTGTACCTTTTGCATTCTTCGAGTATGTAGCAAGGTATATGTAATGCAAGATAAGCGACGACACTCGCTCACGGTCAGCACCGCTGCCGCCGCTACCCAGT
>chromosome_10,+,polyA site is 1585874
CGCATTGTGGGCGGCAAATCACCTCATTGGTCACGTGGTCATACGGGACTGGGGCCACCAGTGACAGTGTGATGGCGACAGTGGGCTGTAAGCAATGTTATGGCATCGATAGCAGGGGGGGGGGGTAGAAAGCTCAGATTCTTACCCCAT
>chromosome_10,+,polyA site is 1586276
GGCTAAGTTGCGCGTCCGGGCGTGGACATGTCGGGACATGTCTCCACATTCAACACATGCGGACTGACACAGCTGGGCTCTGAAGCGCTGGTGCGCACGAGTTCACGTCTAACAAGGCTGCCGATGCACATTGTCCATTCGTCACGCGGC
>chromosome_10,+,polyA site is 1623426
TCGGCGATTACGCGGAGACTTGAGTGTGGCGGGCTTGCTGTTCCGACACTGTTCTATTCATGACACGCGGGTACTGTAAGGTTGTAACGTTGACACATTGCTTCGGCGTGTGAGGACGCCGCGTTGGCGAGAGCCACGGGTGGCCCTAAT
>chromosome_10,+,polyA site is 1623530
GGCGTGTGAGGACGCCGCGTTGGCGAGAGCCACGGGTGGCCCTAATACACCATGGGGGCATGTCGCACCTGTGAAGGGCACTGTATCAACCGCCGTTCCGCTCCATACGCTTTCGTCAGTGCTCATCGAAGTGCTCTTGAACAGTCAACC
>chromosome_10,+,polyA site is 1638687
TGATGGTTTGGTAAGCATGTGCTGGACTAAAGCGGGTGGCGATGGCGGTATATGGAGCCAGTGAACGACTCCGGAACTGGAGCTGTAAAGGAGTCAGTTCCCGTCCATTCAGGCTCCTGGTTGCGTCTTAGGGCAAGTATGTGTTTACGC
>chromosome_10,+,polyA site is 1640628
GAATCATGGGGACGTAAGGACGTTCCGGATGTGGAACCGTGCTCGGACGTGGAATCGTGCTGAGGGACAGAGAGACCGGGATTGGAACCGTACGACGCAGCATGTCGACACCCCAGGGGTACGCTACCTCGTCGTTCGAAACCCTCGCTT
>chromosome_10,+,polyA site is 1645268
GGCTGCATCAACAGGTAGCCCGCAGGGTTACATCGTGATCCTAGGGCATGACCCGACACGTAGTTGCAAGCTGAGGGACCAGGTAACGGGGCCACGCTACCCGGTCATCAGAGCAATCCTGGGCGCGTGAAGGTTATTCCGCCCGGTTCT
>chromosome_10,+,polyA site is 1645348
AGGTAACGGGGCCACGCTACCCGGTCATCAGAGCAATCCTGGGCGCGTGAAGGTTATTCCGCCCGGTTCTGGCCACGCAACCGCATGTATCCATACGTGGTACTGTATCCTACGTTCCAGTGGGGAGAACTGCTCCTTGCAGTGTCACTG
>chromosome_10,+,polyA site is 1645439
CATACGTGGTACTGTATCCTACGTTCCAGTGGGGAGAACTGCTCCTTGCAGTGTCACTGCGGTGGGCTGGGGTGGTAGTAGCTGTAACCTGACCGCTCTACCCCTGTGCCACCAGTCCACACGAGTCAACGCTCTCGACGCATCCGTCGA
>chromosome_10,+,polyA site is 1656600
GAGTGCGATAGAGCCTCGGATGCCCCCGGTCGGCTGGACAGAGTAGTGGAGTGGACAGGTAGTCCGCTGACGTATGTGACTGTAACTATGACAATGTGGAGTGTCTGACACCAGCCCATCCAGAGACGTTGAGCAGTAGAACACGGGTCA
>chromosome_10,+,polyA site is 1676135
ACGGGTTGGGATGGGGCACTGGCTGTTGGAACGCACTCAAGGGTGCTCTACTGGACACACCAGCACTACGGCGGGTCATGTAAGCATGTGTCATTGGCTACTGTTGATGCTGAGTTACTGAATAATCTGGAGCAATCTTGTCCTCATGAA
>chromosome_10,+,polyA site is 1676678
AAGATGCATGAGTGACACGGGAATCTGGAGGGAAAAGCCCGTCGGCTGCGAGGTCTGCTGACATGACGTCAAGTTGGAGTCATGTAATATTCAAGCTTCATCTCCAACTGCATTGTAGCTGCTTTCAAGCTGCTCAAGCGCTGTCGCTGC
>chromosome_10,+,polyA site is 1727876
GTTGTCGATGAATGTGTTATCACAGCTGGGGTTGAGAGAAGCTGCTTGAGCAACGTGGCGTCAGGGCTGTGCCCATATTCTGGCACACACTGTAACCTGTCACACGGTAGCGCCTCCTGGCCTCTTGGCAGTACGGAGCCACAGCCACCG
>chromosome_10,+,polyA site is 1743549
TCATGCGGAACGGTACAGAGACACATGCTCCTAAGCTCACTTGTACAGACAGGCGCGATGACTCAGCCGTCAGGTGGCAAGAGGAAATGTGCCTGGCGCTGTGGGTTCGGCGAGCGAGGTGCATGACATAGGAAGGCAGGCTCACGCGGG
>chromosome_10,+,polyA site is 1743635
ATGTGCCTGGCGCTGTGGGTTCGGCGAGCGAGGTGCATGACATAGGAAGGCAGGCTCACGCGGGTACCACTCTGGTCTTTTGCTGTGTCCAAACTTTGACAGCCTGGTAGACCCAACAGGTATCATCTGACCAGGCCGCCAGCATACCTA
>chromosome_10,+,polyA site is 1743711
CTTTTGCTGTGTCCAAACTTTGACAGCCTGGTAGACCCAACAGGTATCATCTGACCAGGCCGCCAGCATACCTACGGCTTCGTTGTGTAGTATACGGCTACTATGGTTTGGAGCTACGAGAAGGCGACCTGAAAGGCCGTACGGCTGCAG
>chromosome_10,+,polyA site is 1753974
TGGCGCCCGGCGCTGTGAATTTGGCTCTGATGGGTTGGTTGGTCGGAAACTCGAGATGGCTGCTGCTGTTGTGCTGCTCTTGTAACTCGACGGCGCCTGAACAAGCACGCCCTACGCACTCCTGCCTCGAATTCCTGGGTACTGTCCTGG
>chromosome_10,+,polyA site is 1797416
GCGGCCGCACCAGTTTTCGGCCATCGCCGGAAGCCGCCCGCACGTTGACGGCGACGTAGACAAGTGCAAGACCAGTTGACTATGTAAGGAAAGCTTTCCCAACCCTGCTGACCCGTCGGTCTGCAAGATGACTCGGCGCCGAAAGGCCGA
>chromosome_10,+,polyA site is 1820658
GAGTTGCCACTGGACACAACGAATGAGGCTGATCACTGAATAACGCTACAAGGGATTGACCAGGGACTGGACAAGAAAGGTGGCCATGTAGGCCCCATGAGTTGCACGTTGCGCAAAAGCGTCAGAACGTGACAGCGCTAGCTAAGGCTC
>chromosome_10,+,polyA site is 1820745
GTAGGCCCCATGAGTTGCACGTTGCGCAAAAGCGTCAGAACGTGACAGCGCTAGCTAAGGCTCAACGAGCCCAGCAGTGCCTTGTAACACGAATGTGCGACCCGGTGCGGAGAATCTAAGTGCACGTTTCTGCTCCACTGAAACTCCTAG
>chromosome_10,+,polyA site is 1827915
GCACTACGGTACGTCAGGTTCGTGGCGTAACCCATGTAGATAAGTTGGCCCGGTCAGGGGGCGGAGAGAAGCACATGGCCGAATGTAAATTGATGCCGTATGCGAGCGCCACGCGTCAACCTATGGGCTGAATTGATTGGCAGGAAGCGT
>chromosome_10,+,polyA site is 1837053
CGGCCGGACCATGTGCGTCTACCATGTGCCGTGTTGCCATGTGATGTTGCGATTGCATTGAGAGGCGTGCTAGCCGCTCTTGTGTTGATAGTCCGCTCTTCATTTCAAAGCCACGCCTTCACAGGCCTTTCGCCGTGTGACTGTGCGCAT
>chromosome_10,+,polyA site is 1848227
GCGTTGACCAGCGTGGTGCACGAAGCAGGTCATGCGCATGGGCCGCGACTGAAGCTCATTAACTACCGCGGCCTCGGCCTCTGTAATTCTCCTTAGTCGACGCCCCTAACAGCCGCAGTCCTTACAGTCGGTGTTGGACTTGGGGTACAA
>chromosome_10,+,polyA site is 1859367
AGGAGCGGGCACCCCTTGCAAGGGGCATCCAGAGTTCAAGAAGATTCCCCTTATGACGAATTCACATGTAGTGAGGAAAACAGAAGACTGGGGACCTTCACCATGTTAGTGCCGCCGTACCGCGCTAAAAGAGCTGCGCAGACGGTCTGT
>chromosome_10,+,polyA site is 1859485
ACCGCGCTAAAAGAGCTGCGCAGACGGTCTGTCCTTGCCAATGATAGACCTTGACCTGACAATGGCCGATGCCAACGAACACGTGTTGATGTTGTGACTACCTGTTGACTTGGCTTTGCGAGAGTTGTGACACTGCACTGAGTGCAAACG
>chromosome_10,+,polyA site is 1859627
TGCAAACGGCTGGCGACAAGCCATATGACCACACTGCGGACGGGGCGTGCCTCTGCACCCGGACTACCGTACAAAATGTCTGTGGTTACCATACGGTGCGCGTGCTGTCTCACCGTGCCTGGCTCTCCCAGATTCGAGTCGGCGAGAACT
>chromosome_10,+,polyA site is 1868118
GGCACGGTACGGCACGGTCGTCGGTCGGGGGTTCTGGGAGGTTTGCAGGTGGTGGTCGGGAACCATGGTTTGTTGTTGTCTTGTGTGTGGTTACAAGGTGGTGAGCACGACGTGCATTCCTGTCCCTGGATAGACCGAGGCCCGGGCCGG
>chromosome_10,+,polyA site is 1868301
TGCGGCTAGTTTGGTCCCCGAATGGGGGTGCTTTTGCTCCTGTGACACGCCAATCAGTGGCGCCAACATCAGTTGCAAATATAGTGTAGCATGGGAGGTACCCTTGTAAGCCTTTTGTGCCAGCCAAAAGACCTAAACGAGATGAGGGGT
>chromosome_10,+,polyA site is 1878376
TATGTGATGCAGCTTGTCGAATGGTGCAATGGGGAACTGGGTGTGCCACGCAGGCATTTGATATGGGCGCATGGGATTGCTGCAACCTGTTTCTGCATCACCACGGCCTGCATCGCAACGCATGACATGCTTGTTTCTGTGTTCTGACCG
>chromosome_10,+,polyA site is 1878472
ATCACCACGGCCTGCATCGCAACGCATGACATGCTTGTTTCTGTGTTCTGACCGGACCGGTGAAAGCCCGTGATACAGGCATGGCGGGACTCGCCGCGCAAAGCATTGCCCCAGTAACCCAGGTTCAAAGCCTTGCGCACAGCTACGTAT
>chromosome_10,+,polyA site is 1878816
GCGGGTGGCAATGCCAGGGCAAGAGGGGATAGCTTGCTGAGCCCATGCCCCCATGCAGCCCACTAGAGCAAGTGCCCCGGCTTTTAACACATGATATGGATGATTCTTGGGAGATTCGAAAGAGGCTCGCCCTGTGATTGAGACTGGGAA
>chromosome_10,+,polyA site is 1879164
GCAAGCTTTGGGCAGTAGGCTTCGGCGGATCGTAGCTAGGTGTGCCTGTCCTGCAGAACTTCTCACGAGGGGCCTGGGGCGGAATGTATGAGCTCCCGGTGCAGTTGTGCTTGCAGGTGACCTCTGAGCAGTACCTATCCGTGGGAGACC
>chromosome_10,+,polyA site is 1879254
AGCTCCCGGTGCAGTTGTGCTTGCAGGTGACCTCTGAGCAGTACCTATCCGTGGGAGACCGTGAGCTTGGATGGCCGGCTGGGTGTCGTCGCAGGCAGTCTCTGTGTGCTGAAGGTTCCGCAAGCGCTTAGTCAAGTCCGGAACCAATAG
>chromosome_10,+,polyA site is 1879404
ATCTGCAGATCCAGGCACATCCTAACACGGCCTGTCCCCGAGCTTTGCAGCTTGCTGCGCTTAGCCGGATGCTGACTGGTAGTTTAAGTGTGAGGTGTGACATGCTGCTTGCTCCACCCAGCTCCAAGCTCCATTAGCCCCCACCCCCAC
>chromosome_10,+,polyA site is 1879590
CAAGTTGCCCACGAGGAGTGAGCGGTCAGCTGGTCCTGGCTGGTCACGGGGCTGCCAGGGCAGAGCTGACGTCCCTGCCCTTGTAACTGAAGAAAGAGGACCGAGCCAATTGTGCCTTCAGATGGATGGCAGCCTCTGTGGGCGGAACAC
>chromosome_10,+,polyA site is 1895642
ATGGGCGACATCGGGCACAGATGCGAGCCGAAAGGGCAGGGGGCAGGTGCCAGCACCGCAGTGTCGTGGACTGGATGTGATGTACATCTGAAGCTGTTTAACAGCAAGCGCAAAGGGAGGTGAGGTAGCTGAGCGACGTGAGTGATAACT
>chromosome_10,+,polyA site is 1895815
GGGCCAGGCCAGGCCAGGCCACGCAGGGCCACGTCCCGAGGGCCAAGATTGTGATGGGGCAGACGAAGCCACGAAGGGCCGATTAAACGTGCGCAGTTTATGAATGCGACATTACAAGAAGGGACAGTCCGACCAAGCAGGGGTGCCCAA
>chromosome_10,+,polyA site is 1899112
CGCAAGGAGAAAGCCAGAAGGTGTGCAAGGGCAAGTGCAGGCGACGTATTCGGATTTTCAAGCGGCGGGACATGTACCGTACATCTAAATGTCCGCTGGCGTGAATGAGCTGTATCCGGGTGCCTACATGGTAGCACCACGACGTCCTAT
>chromosome_10,+,polyA site is 1899177
CGGGACATGTACCGTACATCTAAATGTCCGCTGGCGTGAATGAGCTGTATCCGGGTGCCTACATGGTAGCACCACGACGTCCTATGTAACACAAGTTATAAGAGTGTCACCGACAAGGGCATCGATTTGATGGGCGGGTCTTTAATGGGA
>chromosome_10,+,polyA site is 1934028
TGAGCATTGCCATGGACGGACGGCGCCTGACGTCAGCGCGTTGCGCAATGCGGACAGCACTTGACGCGTAACCGTGTCACATGTAACCCAAAGTCCCCCATACACTGCCACATATACAGCTATTACCCCGTGCTTGGGCTGGCCAGGACC
>chromosome_10,+,polyA site is 1987138
GATAGCTGCATAGGCAGGACTGTGTTCGACGCGACGGCGTGGAGAGACGTTACCGCTGTCAGCTGCTGTTACCGCTCTTTTGCTGTAACGTACGCCTGCCTATTCTCCTCGTACGCCTGCCTATTAGAATCTGTCATTCTGTCCAAGCCA
>chromosome_10,+,polyA site is 1992631
GTGACACGGGTCGGGCGAGCCGCCGTGAAGCGCCGGTGAGGGTTTGGTGGCGAGGTGTTTAGGTTAGGACATCGGAAGGAGGTGCTTTAATGTTCTTCTTCCAGCATCGTTGTTGCCAAGTTGCCGGCAACATCGACAGGCTGCTCACCA
>chromosome_10,+,polyA site is 1992909
CCCTCAAAGTCCAGCTCAGCGGCATGGAGGTACCTGGTACCGACACAGATGCAGTCTTGCGTAACGCAGCCACCACTTTTGTGTAAGCTAAGGAGTGCGAGATTTCGAGCCGAGTATGTGAGGCAGCGGCAGGGGGGCGGTCGGGCTGAG
>chromosome_10,+,polyA site is 1996589
GTGCATTGCTGGACAGGGCCGGATGGCCTGGATGGTGTCTGAGCCGCTGCGCTTTCACCCACACGCTGCACTCATCCTTATGTAATGCAGTATGGAAGTACGCACCAGCTCCCAGCCCTGTGCGCAGCTTCATCATTCATCCTATAACAG
>chromosome_10,+,polyA site is 2009402
CCTCTAGGCTCACGCCCTTAGCGGGCTGGATGGCTCACTGCGAGGCCACGGCGCTCTCAGACTTGGAAATCGTGCTGGTTACGTGTAAGCACATGGCGTGCACAATGGCGTTGCCAAGCCGGCTGGCGGGCTGGGACGCGGCATCTAATG
>chromosome_10,+,polyA site is 2009554
CTTTGCGGCTTTGCCCCCCCCCCGCATGAATGTTGTTGCGTTGTGTGTGGTTACAAGGTGGTGAGCACGACGTGCATTCCTGTGAATGTGAATGTCCCTGTGAAACCTACAGTGCTCTCCACGGGTGCGACATGCCCCCACGGTATTAGG
>chromosome_10,+,polyA site is 2013591
TGCGTGTCTGTCGAGTTGCTGCAGGCAAGCGCGGAGTACTCCCGGCAGATGCGCCGGGCAAAGTCAACGGATTGCTTCCTTTAAGTCGATGGAGTCCTGCAAACGCATGCGAGCGCTTGCGCACCAGCGTCCCCACACACACTTGCAGCA
>chromosome_10,+,polyA site is 2032603
GGGTCAAGGTGCTGCAACACAGTGCACCCCGTACGCATATTCATGAAGAATCTTCATATCTACATCTGTCATGAAGACGAACATGTAAACAACAAGAACGGCTCATCTGCTTGCGCACGCTCCAACCCTGCTACTTGTATGCTATCGTGC
>chromosome_10,+,polyA site is 2045298
GTACAAGTGCACCATGTACGCCGACCAATGCAGTAGGCCCGTCGCGTGGGCCCTCAATTGTCAACACACGGCATTTGTCTTTGCCGCGTCATTCCGTTCATTCGTTGCTTCAAACTCGACTCCTTCCGCAATTCCGCAGTCCTTGGGCGT
>chromosome_10,+,polyA site is 2133818
TGGGTTGGTCCCCCCGCTGATCTGAAAACAATGGGCTCATCAGCAACTGGCAAATGGTGCACAACGAGGACTAGGCAATGAAGGCCCTTGGCAGGGACCTCCGGTCGCGCCTTACACCTGGGCTTATCCATAAATTTGCTAGCTGGTTAC
>chromosome_10,+,polyA site is 2133867
GCAAATGGTGCACAACGAGGACTAGGCAATGAAGGCCCTTGGCAGGGACCTCCGGTCGCGCCTTACACCTGGGCTTATCCATAAATTTGCTAGCTGGTTACATCCTCAGGACGTCTGTAGCAGCCGCAAGCCGCTCGCACCCCCAGCCAG
>chromosome_10,+,polyA site is 2168417
CGTAATGCCTCGTAGTATGCTGATCTGCTTTGATCGCGCCTCCGGACTCAAAGGAGTTAGTGGGGCCGCATGGACTTCAAGCCGTGTAACATGCTCATGCTCTTGTCGGCGCGCAAGCCGCAAGGCCGAGCATGCCTAAATTCGCGTAGG
>chromosome_10,+,polyA site is 2180540
AACTGATAACATTTATCGGATATTGGACTGCTTGCCGCTTACCAAAGCCATACCTGCACAACGCGACCGTCACAACGGCTCCCTCTGTAATGTTACTTTTGACAGTCGTATTGTTCGGCGGTGGCGCGGTGCCTGTAGCGCCGCAGCACG
>chromosome_10,+,polyA site is 2180933
CTGCTTCAGCCACTTGCAGTACCGGTAGCCACTGGCCCACTGCTGGTATGCTGCCCTGTGCTGCCCGCACGGGCCGTATGCCGGCCAAATCGTCTCTGCACCTCCCCGCACGTACCCTCCACGTCAGGCTTACTGTTGCCCTGTCGCTCC
>chromosome_10,+,polyA site is 2241969
CGGCGTGTTGACTACCGTGGAATGTAGGGTGAGGCGGGTTAAGGGCAGGGCCCGAAACAGCATTTGGCTTCTGAACATAACTTGTAACTCTGATTCACAGCCAGGCCTATGCGTCGTTAGTGACATGGCAAAGGAAGCAAGACCTGCGCG
>chromosome_10,+,polyA site is 2249034
AAACGGCCCCCGACAACGTGCAGAGCGCTCGGCACTTCGTGAGGATAGGCAAGTGGAGGCTAGAGCCGACAGGAAGGAAGTGTGTAACACGCATGTACCGCCAGGCGAGGCGTGTAGATCCGCTGCTCTACGATGCAGGCGCAACACGCA
>chromosome_10,+,polyA site is 2249110
GAAGTGTGTAACACGCATGTACCGCCAGGCGAGGCGTGTAGATCCGCTGCTCTACGATGCAGGCGCAACACGCAGTACCGTATCACCAATATGCCACTGACCTCCCCTGGACCAGACACGTCTGTCCCAACCCCTGCCGCACTGACGCCA
>chromosome_10,+,polyA site is 2249382
CGTAGACCAGAGCGGACGGCGGAGTGGGCTTGCAGGCGGCACGAGAGTAGGCAGTCAGTAGCGCAAGTTGCGAATTCACATGTTACCTCGTAACCGACGATAAACGCTGTGGACGGTCGCGCCCATGGCTGGCTGACAGAAAGCGGCTGC
>chromosome_10,+,polyA site is 2262968
AATGGTTGGTTTGGAGCGCGTGCATGCGTGCGGGCAAGTGTACATAGCCACACAGGGTATTGGGCTTGCTCCTGATTGAGATGTAATGTAGCGTAAGCGATGGCTGATGGCTCCTGCACATCCCCACTTCCCAGCTTCCCAGAGCGGTAC
>chromosome_10,+,polyA site is 2267616
ACCAAGATGCAGGGCATGCAGTACGGTAGCCACTAAGCCACGCATTGCAGGGTGAAGGCGTGTTATGATTGGGGATCTGTTCGTGCGTATGTAGTCATCACTAGAGCTCACGCAGTAACTGATGCGCCACGCCAGGATCTTGAGGGTGTC
>chromosome_10,+,polyA site is 2267908
TTTGCCGCCGTGCTCGCCGAGCCAGTGGCCCTAGGGGCCAGTGGCGCGCTGTCAGCACTTAGCTGACAGCTTACACGTTCGCATATAAGTCATACATGTACACCTCTCGAGCGTGATAAGCCCTCACATGACCCACTGCACCCTTATCCA
>chromosome_10,+,polyA site is 2268026
AGCCCTCACATGACCCACTGCACCCTTATCCAGAATGCACCGCCATGATCTTCGTATGCGTTCATGTACAACATGCCACGTCATGTAATTTTGTGAGGCGGTGCCCCCTCTTAAGAGAAGTGGGCTGGTGCAGCGGATTGGTCAGAGGCC
>chromosome_10,+,polyA site is 2280145
AGCGGGGCTGCTCTGTTGCGAACTAAGTTGACTAGTGCACTCGCCGGACCCGGGTCTGTCCGTTTTGCAGCCCGGCGTTGTATCAACTCACCCTTCCTCATCGCACATCCACTTCTCCACGGGACTTTACCAACCTGCCTTACAACTGTC
>chromosome_10,+,polyA site is 2306448
ATTGTGTGGGACAGGGGCACTTGCGGCTGTCAAGGTTGTCAGGCCCGAGTGCCATCAGTTGTTGTCGTTTTTGTCGTGCTTTTGCAAGTTAGTGTACAAGCAGGTGCGCCAGGGCTGGGACTGGATAACGGGCCGCCGCCTATGAGTAGG
>chromosome_10,+,polyA site is 2306647
CGCCGCTGCAAAGGCATGCAGCGCCACGCCCGCCTCCATGACTACCGGTAGTGCGAGTGGGGGCTGATGCAGGACACCACTGCTGTAAGCATCTTGGGTTGCGCCTATTGCAGCATTCCCCTGTGGTACCGGTTTACTGGTCAGCCGAAC
>chromosome_10,+,polyA site is 2326074
GTTCGCCAATGGTGTGAGCTGCTTGTTTTGTTGCGTCGCAAGTATGGGTCGTACAACGCCTTTTGCAACGCCATCAATATGGTATGCAAAGTCGGTAGCAAGGCCGCCCACAATGTGCATATAGCTGAAAGTCAGCGTGCTGGCGTTGAC
>chromosome_10,+,polyA site is 2326152
ATGGTATGCAAAGTCGGTAGCAAGGCCGCCCACAATGTGCATATAGCTGAAAGTCAGCGTGCTGGCGTTGACGTTGGGAGCATGCAAGGAGTACGGGACTTTGATCCGCGGGTCATTTATCAGGCGCAGCATCGCAGCACTATGGATTTG
>chromosome_10,+,polyA site is 2326281
CATCGCAGCACTATGGATTTGGTCAGGAGGGACTCAGGTGTGCAGGTCAAGCATACGGAATATATCAACATGGAGGAAGCACGTAACGGGCACAAATTTACCGACCATACCTCATTGCCAGGGCTGCAAGAGAGTGCATGCTGGAACATG
>chromosome_10,+,polyA site is 2326349
CATGGAGGAAGCACGTAACGGGCACAAATTTACCGACCATACCTCATTGCCAGGGCTGCAAGAGAGTGCATGCTGGAACATGGAAAACTTGAGCGGCGGGCGGCGGCCCCGCAGCATTGCCGCTCTGCGTGTTCGCCATTTGCGGTGGAC
>chromosome_10,+,polyA site is 2326440
AGCGGCGGGCGGCGGCCCCGCAGCATTGCCGCTCTGCGTGTTCGCCATTTGCGGTGGACTGTTACCAGCGTGAAGCATAGCTCGGGTAACTCATGGCTCGCTCCGAGCCTGACATATGAGCCGCCCTCAACGGCAGGGAGCACGCAGCTT
>chromosome_10,+,polyA site is 2326675
TTGATTGGGGCATCGAGGGCGGCTGCGGGACCCCAGGCGAGCCGTCACAAAAACCAACAAGGCTGTCCACGCGTGCTGTTCAGGTAACGATTTCCTTTACGCGTCAGCACCACTGACCACTGGTGCGTGGAGTCATCGTACGAGACGGTT
>chromosome_10,+,polyA site is 2330596
CCTATGGCTTAGTGCTTAGTTGTGAGGCTCCCCGCCCGCCTCCATGACTAGTGCAAGTTGGGGCTAATGGAGGACACCACTGCTGTAAGCTATGCTCAAGCATCTTGGGTTGCGCCTATTGCAGCATTCCCTTTGGTACCGGTTTGCTGG
>chromosome_10,+,polyA site is 2337260
CCTGTGGCTTAGTGCTTAGTTGTGAGGCTCCCCGCCCGCGTCCATGACTAGTGCAAGTTGGGGCTGATGGAGGACACCACTGCTGTAAGCTATGCTCGAGCATCTTGGTTGCGCCTTTGCAGCATTCCCCTTTGGTACCGGTTTACTGGT
>chromosome_10,+,polyA site is 2337428
GCCACAGCGAGGTAGCAGGGATGTAAGTGCGTGGCAGCCCTGAGCAGGTATGAGGCATGGAGCAGATGTGAGGCGTTCAGGGATCATGTTGATCACGTCTGCCTGGACCAATGGCCATGGCTTCCATTTGGCTGCACTTGCTCTAGCATG
>chromosome_10,+,polyA site is 2337493
ATGTGAGGCGTTCAGGGATCATGTTGATCACGTCTGCCTGGACCAATGGCCATGGCTTCCATTTGGCTGCACTTGCTCTAGCATGTTGAGATGATTACGGCGGGTCGGCGGCCCGCCCCAGGGAGGGCGGGGGATGGGTGGGATGCCAGG
>chromosome_10,+,polyA site is 2337578
TTGAGATGATTACGGCGGGTCGGCGGCCCGCCCCAGGGAGGGCGGGGGATGGGTGGGATGCCAGGCACAAAGCGCCCAGGCACTGTTATCCGGGTCTTGAAAGACCCCGTGGCGGCTGAGCCGCTGAGGGGCAGACCGGGGCGCACCGTT
>chromosome_10,+,polyA site is 2358378
CCAATAGGGCCACGTCCATGAAGTGCTGGTGACGGCTTTTACTCGAGCATGTGGGTCTGTGAGGTCTTTGACACTCGCCCATGTAACGCTGTGCTGTCTACGGGATAGCTGACCCCCGGCTCTCACACAAGTCCGGGTGACGCTAGTGCT
>chromosome_10,+,polyA site is 2361632
GCAGGATGAGCTGCAAAGCATTGCTCACTTGCAGGGTTGCAAACAAAGCGCAGCCCGCCGACATGGTGGGCGCCCGAGCACTGTAACACAACCTTGAACACAACTTGGGACCTGCAGTATGATAGCTGGGATCGGGGGGGTCATGTTACT
>chromosome_10,+,polyA site is 2386839
AGAGAGCTCGGGTCCCAACTGAAATAGTGTTGGACCCGCAGGTGTCAATTTGTTTGTACATCAAAGCCATTCGCATTCGCATGTAAGCGTTTCAAAGCCATGTAGACCCAAACGGCCTCACGCCCGCCTGGCCGTGGCCGGCCTGGCGCG
>chromosome_10,+,polyA site is 2440792
CATTACTGGTGCCGAGATGCTTCGGGACACTTGCAGCTGATACGTAAGGGATTGTGACCGAAGCAAGGTCTGAAGTTGCGATGTAAGGATTACGGTGTTGCTATTCCAGTGCTGGCCATGTGCGCATGCGTCCGGTGCGGGCACATGCAG
>chromosome_10,+,polyA site is 2448994
GAGGCACTGACACATGAGGTGCTGGGGTGGGGTGCTATCGCCTGGCCGGGAGCCCAGATGGTGACAGCAGTGCTACGGTGCAATGGAACAGGGTAAGGATCAGGTTGGCGTAGTCCCGTAGTACACTTATTCCCAGACGCCAACATTCAA
>chromosome_10,+,polyA site is 2449143
ATTTGCAGCGTCCAGGCAGATATTGCGCGGCTGGTACGGTATTACGCCGGACACTGGAGGGACTGTGTGGACGCTGACACATGGTCAAGTTGCTGGCAGGCTGGCAGTTTGCGAATGTGCATTCCTCACGCTCAGGGCGCACGGCGAGAG
>chromosome_10,+,polyA site is 2449222
CATGGTCAAGTTGCTGGCAGGCTGGCAGTTTGCGAATGTGCATTCCTCACGCTCAGGGCGCACGGCGAGAGCACTGAGCACAGTTGTTGTTGCGTTTCAGGAATGTGCATACCCGTCCCCTGTGCCCATACCTGCCCATACGTGCCTGCC
>chromosome_10,+,polyA site is 2451336
CCGCTGGCCGTGATGGCACTCGTGGCGGCAGTGGCACTGCGCCTGCGGTGATTGCAGAAGGTGCCGTAACAATGCAGCATTACGGTACAAAGCTGTCACGCGTGTCCATGGTTTCTTTCATGCTATCATTACATCGACGTGCGTTATCAT
>chromosome_10,+,polyA site is 2451799
CGTGTTGTGGGTTGACACGTTTTGGACGGTTTGACGTTTTACCATCTCGTCCTTTCTCTGGACACGCGCATTCTGGCGATTCGCAACCCCGAAAGCCAGACACGGATGTGTTGGCGGCTTGGCGCGGCGCGCAACAACTTGTCAAGGTTC
>chromosome_10,+,polyA site is 2468197
GAACGAGCGGGTAGGACTAAGCAGAGCAGGCGTAAGACGATGTGCACGGGCCCAGCCAGCGATGCCCAGGTTGACACGCGTCTCAACGGGCAGAACCTGACGCCAGAGAAACACACTGCATCTGCTACTATGACGCCTCAGTCACTGTCG
>chromosome_10,+,polyA site is 2468265
GGTTGACACGCGTCTCAACGGGCAGAACCTGACGCCAGAGAAACACACTGCATCTGCTACTATGACGCCTCAGTCACTGTCGCTAATGATCAGCACCTCCTTAGCCTGCTTCGCCTTCTCCTCCTCCGCCAGCTGCTGCTTCGTCGCGCT
>chromosome_10,+,polyA site is 2468435
TTGCACTTGATTGTGCCTGTGCTTTTATACTGCGTGGTCACGTAGCTCCCGGCTGAGGCCGGGAGTCGGTGTAACGCTTGGGGCGCGCTGGGCGCTCACAACAGGCGCGGCCATAGTATGTCACGCTCTCCTGTGTGCTGGTGTAGCTGT
>chromosome_10,+,polyA site is 2480640
GTGAGGTATACAGGAACAGAGCGCGTGTGATGAGAGTGGGGAGCTGCCTGGACTGGCATGCAGCTGCTTGTGTGTGTTGGGATTAAGGGCCCGCTCGCAGTCTTGACATCCCCATTGCCATATACCGTACACGTGCACGATGACACGGCA
>chromosome_10,+,polyA site is 2489905
GGGTGCCGGCGTTGACGCTACAGATGGAGCGGCTGCGAGTGCTTCCCTGAGACGAAGCATTGTGCGCCGGCCAGTGAGCTTCTGTGCAAGCTGCCGCGATGATGGGCCATTCCGTACACTGTCGGCTGTTGTGGTCCATTTCCTGGGGGG
>chromosome_10,+,polyA site is 2492852
GAGAGAGAAGAGACTGTGCAGCAGGAGGGTCGGGGGAACCGCGGGTACCTGTGCGGCATGTTAGCGCCGGGTCTTCAGTTTTTGTTGCGTTCCGTGGGTGTTTGCGTGGTGCATGCCACACAGATGTGAGTTCGTGAGTTCTGATATGTC
>chromosome_10,+,polyA site is 2493091
TGCGGGTGCCTAATCCGGAGCGGCGCAGCAGAGCCCTGCCGCCGCGCACTTCATTCAGTGGAGTGACTAACTTGCACGACTGCTTTTGGGAGCGCGGGCAAGGAGGGCTTAGAGAGGAGAGAACAAGTAGCACTGCCGATAGGTGATGGA
>chromosome_10,+,polyA site is 2493247
CAAGCATTAGAGGATGGATCAATCGAACGATGCAAAAAGAGGTGCTGCGGCTGTCAACCGGCACAGCGCTCGAAAACCCTCGTGTGTAAGCAACGAGCGAGACTTTCTGTGGCTCTGGCAGTGTCTCATGCCCATGATGCACTGCGTCTG
>chromosome_10,+,polyA site is 2502387
CCGGAAAGCAAGGGCTGGGAACGCGCGACCAGGACTGGATGCAGTGGCAAAGCAGCTGTGCGAACGACTGTGTGAACGACTGTAAGCCTCGAGGTAACTGCAGTCGCGGCGATTGTTCCGTAGCAAGCAAAACGCTGCCACAGTTGACCG
>chromosome_10,+,polyA site is 2536163
TCAAGTTGGTGGAGCGCGCGAGGCGTAATGTTGGCGTGAAACAACCACGTTGTTGCTTGGTGTGGGCACGCGGCAAATCCGCAAATGTGAGAGAGCCACTGATGCCCCCGGTCGGCTGGACACAGTCCGGTGAGTCCGCTGGCGAGGGTG
>chromosome_10,+,polyA site is 2536226
GGGCACGCGGCAAATCCGCAAATGTGAGAGAGCCACTGATGCCCCCGGTCGGCTGGACACAGTCCGGTGAGTCCGCTGGCGAGGGTGGACTGTTAGGCCAAAAGGGTGCTCACCGACTCGGCGTGGACACGCACAGTGCCCCTTTGCCAG
>chromosome_10,+,polyA site is 2548251
CCCCACCTCTGGCTTACGAGCAATGAATTTAGTAATGCGTGTCAAGGTGTGATACTGGTTTGGCACGCGGCAGTGCTGTACGTAACTGGAGCGTCGCCAGTTACCCTCTGCATCATGCAGCACCCCCATAGTGCACTGATAATAAGCAGC
>chromosome_10,+,polyA site is 2548443
TCTACGTCAAGAAGTCAAGCGTGGTTGATTGTGGGGGCCCGCCGGCCCGGGGCCGTAGCTGGTCTGGGGCCAAGCCCGCTGAAGTAAGTCCATGTTTACAGTCCTCCGGCTTCCACAGCATGCGCAAACCCGCTGAAGTAAGTCCATGTT
>chromosome_10,+,polyA site is 2590793
AGGCGGGTGAGGCGAGTGAACGGCCGCGCCTGCCCAGGTCGTTGATGTAAGTAATTGACAGCGGATGGTACAATGGTCAATCTGTGTAACATGCTATGCCGAATGTTCCGGGCTAGGGTTGCAAGCAACGGTCAGCTGAGGGGCTTCTGG
>chromosome_10,+,polyA site is 2596849
TGCTGAACCTCCTCCAGAGGCCTTCAGCGGGGCAGCGCATTGCAAATAAGAACAGCTGGCCGGTGGACACGACGGGCAGACCTGTAAGTCCGCATGAATACGGTAACGGGAACAGGACCGCCCCTTACGCAAGCTCCCATACATGAGAAG
>chromosome_10,+,polyA site is 2606351
GAATGGAGGTGTCGCCAGGCTGGAGGGTGCTTACAAAGAGTTGAAGACATTTGCCGCCGTTCGGCGTTGGGTCCTGAGCAGGTGTAAACAAGGGGTGTCAGCTTTGTACAGCTGGAAAATGGGCTGAGCCCCGTACGCTTGGGAGCTAGT
>chromosome_10,+,polyA site is 2645681
CAGCTTGCACGGACTGAAGGTAAATGCCCGAAGGCCAGGTCTAAGCAGCATGAGGCTGGGCATGCAGTGAGGTGTGCGTGTGCGGGAACCTGACTGGACATGTGACTTCACTCTCGTCCCGGGCCACTTCGCCGCACCGTCTGATGGACT
>chromosome_10,+,polyA site is 2645764
GGGAACCTGACTGGACATGTGACTTCACTCTCGTCCCGGGCCACTTCGCCGCACCGTCTGATGGACTCATGGGCATCGAACTGCGGTAACATGTCAAGTTCTAAGCTTACAACCTGGGATCGCACCATGCGTTCCGCCCTTCCCTGGTCG
>chromosome_10,+,polyA site is 2664049
GTTCAGACTTCCCGACTTGCATGAGGATCGCTGTACGCGATCTTGCCCCGAGGGTTCTTATGCGCTCGGGAACTTGACGGGTGTAATTTATATTGTCGTGCCTTCTGTGCCCACGTCAGTGCTATAGCTCACTGCTCACACAATTACAGC
>chromosome_10,+,polyA site is 2671858
GCAGACAAGGTGATTGGTATTACCGTGCTCAGAGGTGACGCCCGCACGACGCCACAAGTTGCACCATGTGGCGCGGATAAACTGTAAGAGGCAGAGGCTGCTCGCTCCGAGCCTCAGGCTCCGACCCCCGTGCCTGAAACGCGATCCGCC
>chromosome_10,+,polyA site is 2684489
TGAGCTGGGGCGGTGGGGAATGGGAAGTGGGACCACCTGATATGACCGCTGCTGAGCTGAGGTGCTCAAGGGCAGTCGGCGTGCAGCAGATGTAACGTTGCAATAAGCTCAAGGCCCGTACCACTCATGCCTGGTGTTGTTGGATCAATC
>chromosome_10,+,polyA site is 2689728
CTCAGAATAATGAGGCGGCCACCCATTGGTGCCTGGCAAAGCGTACGTAGCAATCAACTGGCGTTGATGATGTTGATGTGAGCTGTTATGACATAGAATGCACACACGTTGCATATGGTCGCAAGCAGCAAGCTTGGTTGGCCCAGTAAA
>chromosome_10,+,polyA site is 2689787
GGCGTTGATGATGTTGATGTGAGCTGTTATGACATAGAATGCACACACGTTGCATATGGTCGCAAGCAGCAAGCTTGGTTGGCCCAGTAAACAGATCCCTTCAGGGGCGTCCCTTGATACCTAGACAGTTGATGCCAGGGTAAGTCAACC
>chromosome_10,+,polyA site is 2689870
CCAGTAAACAGATCCCTTCAGGGGCGTCCCTTGATACCTAGACAGTTGATGCCAGGGTAAGTCAACCTTCCCTGGTTGGTGGGGTGACAATTGGCATGTATGCCTGCGCCCCAAAGCTCACATCCCTAGTTAGTGTCTTCCTTCAGCCTG
>chromosome_10,+,polyA site is 2698522
TGCGACATTGCTGGTTGCTACAATGACGGGCTCCTGGAACAGTATGAACCACACAATGGGGCCGAACGAAGTAAGACACCCGTATCGACAACATGCTATGCAAACCGAAGCCACGTTGCGTCCTCGTGTACATCTGGGCCTGTCCTAAGC
>chromosome_10,+,polyA site is 2712302
GAGATATCATCGGACCAACGCGGGCATGGTGTACAACTGAGCTGCACACTCAGGATAAAGGAAGAGCGGAAGCTCCCCAGCGTGTAATGTTTTTGTGCTGCAAGCGTACTGGTGAGAGAGCACCAACGACAGTGTCCTGCGTTAGGGAGG
>chromosome_10,+,polyA site is 2714097
CGTATGACGTGAAGTTTAGCTTTGACCCAAAGTCATGGAGACACATGACGCGGTGATGAATTGTGTGCTGGTTGCGGTGGTGTAAGATACAAGGTGGACAAAAGCGTCTTGTGCTGGTTTCGGGTGGCACGCGGCACGTGGACTACCCTG
>chromosome_10,+,polyA site is 2714172
GGTGGTGTAAGATACAAGGTGGACAAAAGCGTCTTGTGCTGGTTTCGGGTGGCACGCGGCACGTGGACTACCCTGCTGTGTGCAAGTTGAGAAAGAACCAGTTCCGCAGCTCAACCAACCTCCGCCAGTTCCATCCTCAATGCTCCATCG
>chromosome_10,+,polyA site is 2714428
AGGCCAATGAGTGGCCTCAGTGCCAAGCGCACATGCATCGCCACACTCCTTACTAGTTCTGCAGCACGACTGTTCTGTAGCAATCGTTCCATGGGCCATACGGTACAAGTCCAAACAGCCCCCCAGCGCTGTCAAGCGCTCCACATTCCC
>chromosome_10,+,polyA site is 2724554
TGGAGGATGGAGTAAGGTGGATGATTGGCTGCTGCTAGAGGGAGGATGGTGGCTGAGGAGACTGTGGGTGGCAAGCGGATAGTGTGTAAGGGTAAGGTCTGCTCCGCTTCCAATTCGGCCCTTGACGTGCGGCCGGTTCCTGCCTTGCCG
>chromosome_10,+,polyA site is 2726637
TTGGGGGATGAGGGGAGGTGAGCGAGAGGGACCCACGGTGACGCAGCGTGGTCTCCACGGCAGGGTGCTCCCGTCCTTGCCGACTGTAAAGCCCTGCTGACGTGACTCTGGCTGCACCAGTTATGGTTTACGATGCCAGTTTCCATCGGG
>chromosome_10,+,polyA site is 2734236
ACTGCCGCTTCGTGTGGGAACGCTCGGCGAGAGAGCCTCGGAAGGTCGACCGGTGCTAGACAGTCGGCGGACAGGGTGGGCTGTAACGTTTACAGCATGTCGCGGGACCGCGTGTCCCACTCTCTCCATCAACGCCCGGCTGACAAGAAT
>chromosome_10,+,polyA site is 2753478
ATGCGGTGTGAGTTCAACGGACTACCGGTACACGGCCCGCACACGAATCGGGCGATGGGAGGTGTCGGTTTAGCGTGCGCGTTGTAACATTGAAGGAACGCTTTCCTGCCTGTACAAGCTGACCACGCTGCTGGTGAAAAGCTCAAGAGG
>chromosome_10,+,polyA site is 2768647
AATGTAACGGGCCTGAATGCGTGAGTGGTTCAGGCGTGGCCTGGTTGAGCGTAACTGGCAGCTATTTTTTACGGCTGCCTTCATGCAAAGTTCACACGGAGTGGTCGCTAATCTCGCTATCACTGCGCCAAATGCATCCTGGAGTTCGAC
>chromosome_10,+,polyA site is 2772236
AGGTGCTGACGAAGGAAGGTCCGACAGGGCAGCCTGTTGGACGGCTAACCGAAGGACATTGGTGATACATTACGAAGCCCGTAATAATTACAGGAACGGAACCGCAAACTTGAAGAGGTCATGTGAATGCTGTCGTTGTGTACCCGCAGA
>chromosome_10,+,polyA site is 2780190
GTGGGCTCCACATTGGCATACAGAACAGGACGCACTGAGTGCTCTGGCGTGGCTCTTTGCAAGCAGGTGCACCGCTGCAGTTGTAAGGGGCTGGGCGCTGCGGTGCTGACTTTGTCGGAGTCGCGGTGGTGCGGGGGGGGGGGGGGTGCC
>chromosome_10,+,polyA site is 2784050
GAACAGGGCGCGGGAAGAGGCCCAGTCCGCGCCCTTCATGCTGGGGGGCGACGATGCGGATGGGCGATGCCTAAGGAGGTACGTGTAACGCACGCTGTTAGACGTAGTCAGGCAGGTTCATATGCTGAGTGATGGGGCGGCGTGTATCCC
>chromosome_10,+,polyA site is 2784227
CGCCGCTGGCGGGGAGACATGTCTACACGGGCATGAAAGCGGCCGGGCCGAGTTACGGTCTTGTCAAGTGCAGCCACTTCGTTGACTGTAATTTTGATATTGCCTATTGCCACTTGCACGGCACCAAGGTCAGGTTCCCGAGGACCCTGC
>chromosome_10,+,polyA site is 2786640
CCGGGCCCAAGAACTAGCGGACCGCCATGCGATCCATGGGGCGTGCCCCTAAGGGAGTCAACTGACAGGGGACGCAACGTACGGTGTTGTAATGCTGAGCACGAGAGGAGGCGTGTGCAGGTAGTGGCCCTTAGTGGCGTAGGGCTGGTG
>chromosome_10,+,polyA site is 2786753
TGTGCAGGTAGTGGCCCTTAGTGGCGTAGGGCTGGTGTAGAAATGGCGACTGAAGTCTGAATATGATCTGAGTGCCAGAGTCGTAACAAACGTTGGACCAAAGGTACTGCGGATGCTGGCGTGCGCACAACCTCCCGGACCGGTGACCGG
>chromosome_10,+,polyA site is 2786958
ATGGAGTCTGGGGAAATGGGATCAAATGGACGCAAAATCGCTCGTTTTCGCCCGCGCAGCTTCTAAATACTTACGTAATCATGTAATATTAATAGCTGGGCCAACGCCCTGTCAAATTGTGAGGGCGCGCGCGGACTTCCCCCCGCGTGC
>chromosome_10,+,polyA site is 2790463
TGCATGCGTGGAGACCGCCGAGTGCGTGAGCGTGCGCATGCCCACGTCCACTGCTGCCGAGAGTTCGACTGCATGCTGAGAATTGAAATACTTCATTGCAAGTGCCAGTGCAGACGAGAGAATAAAGGACTGAGTACAGTGCAGCAGCAG
>chromosome_10,+,polyA site is 2790734
CGCTTGCTAGCAGCAGCTGGTACTAGCTATATGTATATCGTCATGGCAAAAAGAACGCGCTACATTACAAATGGTACCGTACGTGTAAATTTGATGCGATTGGTAATGATGCGCGTAGATTGGTCACCCACAGCAAACACGTCATCATCA
>chromosome_10,+,polyA site is 2796804
GTATGCCACGTGCATATGTGTGGACATTTGAAACCGAATGGGTCTGATAAGCGGTCGTGAGAATTGAAGTGCGGGGCCTTGTGTAACATGCAGGCCGCCACCTCCCCCTGCCCGTTGGCCGTTGTGCCCCTATCACTCGCTTCAATCGAG
>chromosome_10,+,polyA site is 2808662
TAAGTATTTGGGGTTTTTGGTGGACGCGCTTGATCAGGGGGGGACTGCGCAAGTGCGCATGATGTTCGGTATGTGACACAGCTTTGTTGAATTGTTGGGGATCCCGGCTCGCGCTACGCTTCCCTTTCCATGATGCGCTGGACATTTGTC
>chromosome_10,+,polyA site is 2814067
GGCTGTGCGTAGGTCGGGGTCCCGTAGGCTTTAACTCTTTAAGGCTATGGTTTGGCCATCGGATGGGTCCTGTGCAATGCGTGTAACATGTCTGGTCCCAAGATTTCAATACAACTAGCGTACGGTATCGCACGCGGACGGGGAGTCGGG
>chromosome_10,+,polyA site is 2814439
TGGCTCTCGCCTACGCCGCGTCCCCACACGCCGAAGCAATGTGCTGAGTTTGCGCCTAGAACAGACGGCCACTCAGGACGTTGTAAGAGGGCTAGCGCTAAGACAGGATCAACCTACCCAGCTGCCTATGTGCCCTGACCTGCATGACGA
>chromosome_10,+,polyA site is 2827858
CTGTGGCACATGACGTGAGTAGTAAGATTGCCCTGAGGTGGCCCGTGCTGCAAATGCACAAACACAAGAGAGCATGGAAGCCCATGTAATCATCAATGCGTGGCGGCTGTCGCGCGCAGCAATGCATTCAGCGGCCTGCAGTGGCAGCCA
>chromosome_10,+,polyA site is 2831612
CGGAACTAATGGTATGCGACAGGGAGTTGGCTGCCAGCCTGCCGCCACGTCGTGGGGGCCGAATGCAGGCTCCATCACCTCCATGTAGCCAGCATTTGGACGCGAAAGTCATGGGTTCGGTCCAGGAGCTGGCTGAAAGGACCCTAGAGC
>chromosome_10,+,polyA site is 2835541
ACTCGCGGATGCCTGATGGGACTCAGTGGAGAGGGCGCGCTCCCCAGTGTGAGATGGTTGCTATGGCGGATTGGGGAGCACTGTAAAACGTGATGGAAGGCCTGCCGTGCTCTGCTGAGTTGCTTGAGGCCATGGGGGACCGCCTCAGGG
>chromosome_10,+,polyA site is 2835655
CTGAGTTGCTTGAGGCCATGGGGGACCGCCTCAGGGAACAGGGCCAACTCATGGGCCAGGCAGACTGGCATGGCTTCATGTGCAAGCCAGTGCGGTTCCAAGTCAGACACAGCTACGCCCAGGCCCGTGTAGCAAGCATTGCGCGGCAGG
>chromosome_10,+,polyA site is 2835947
GAAGGGGCTGCCTCCCTGGCTTCGGCCCCGTTAACTCAGCTCGCGTCGTTTGTGCAGGTGTGCAGTTCACCGTCAGTTACCTTGTAACCTAGTGTCATCCTGTCCCCGGTGGGAAAAGGAGGTCGCGTGCCCAGGCATGCACCGTTGAAT
>chromosome_10,+,polyA site is 2845399
GACTGATGAGGGACACTGGGTGCTGTGCACGCGGCGCTGGACCGCCCTGGCGGAGTGGTGGATTGGCCTATCAAGCTGGGCACGTGTGATGTACACGCGTCATGTTGACCAGCGTGCGACTGGCGCAACAGATGCGGCTTCTGTTGCTGG
>chromosome_10,+,polyA site is 2845696
AGCAACTGCAGCCTGTTTGTTAGTAGCGTGGGTGATGAGTGCGCTGGAGTGCGTGACATACACTGACACGCCTAGGAGGCATTTAATGACCTAGCAAAAGCGCGGCGTGCTGAGGATCCGTATCCGAGCTATCACATGTGCGCGCCACGT
>chromosome_10,+,polyA site is 2845788
AGCAAAAGCGCGGCGTGCTGAGGATCCGTATCCGAGCTATCACATGTGCGCGCCACGTGATCTCGCGCTGTGTGGGCACATGTAAGCCCCCCTGCGTGGAAGATCGCGGAAAGGGAGGACACACGAGCAGGGGAAGAAGCACGCAGGAGT
>chromosome_10,+,polyA site is 2845871
AAGCCCCCCTGCGTGGAAGATCGCGGAAAGGGAGGACACACGAGCAGGGGAAGAAGCACGCAGGAGTGTGCGTAGTCGGAATGCATATAAATGCCCGTCATGCCAGCCTGGCTTAACTAGGCGCCGCTGGCCGTGTCTCTCATCGTGTCT
>chromosome_10,+,polyA site is 2846080
GGCACGGCCTTGGTGAGACCGGGTGGCCCAGTGTCGAAGCCTCGAAGGGCACGCGAGGAAGAGCACAAAGGAAGGGCCCCGATTTAACGCACTGACGACGTACGGTATGCTGGTGCGCGATCGCACGTGCAGCAGTTCAGCACGGACGTT
>chromosome_10,+,polyA site is 2846185
TATGCTGGTGCGCGATCGCACGTGCAGCAGTTCAGCACGGACGTTTTGGCGCGCGGGGCTGCAAAACGAGCTCCGTCCCTATGTAGCTGCATGTGTGTTGTGTTTACAATCGGTGTGCACATCGGTTCCATCCAGGTCTGCCACTCCTCG
>chromosome_10,+,polyA site is 2868930
AAGTGATTCAATTTTTGGGCAGAATCGCTGCAGGCGTAGCTTGGCTGCCTTTGGCACCGCAGACAGCACGTTAGTGCTCAGTTGTTAAGCAGTGTCGAGAGTCGTAGTTATATGCTCGAAGGCAGCAAGATAGATTATGGTATCGGAGGT
>chromosome_10,+,polyA site is 2869072
TCGGAGGTGTCGGTGCATGCAGAGAGCATGTCAGCGGCCCGGTCCTTGGGGCAGGGGTCTGGACCGGTAGACGGACAAGGAGGAGTAACAACGTTTGTGATGCCCGTACGATATGTGCACATATGGTCCCAGCTTCCTCCATAGCACGTG
>chromosome_10,+,polyA site is 2869244
CGTCTACCAGCCGGCAAAGCAAACACGCGCGCTTGCCCGTTGCCGTATGCACACCTGGGGCTTTGGCGGCGCAGGCTAGGCACTCAACATTCCCACGGTCTCCAACATGCCAGATACTCAACAGCACAAGCTTATGCCAACGTAGGCTAC
>chromosome_10,+,polyA site is 2872429
CGAGGCAAGCAGGCGATTAGGATGTGCAGGTCATACTAGGTTGGACGGGCAGATGGGCGTTATCTGCCTGGTGCACGGTGGTGCCGCTGATGCATCACAGCCAACCGGCGCACTGCGCGCCTTCCCTGGTGCGCACTGGCCGTGGGGTCC
>chromosome_10,+,polyA site is 2872512
CCGCTGATGCATCACAGCCAACCGGCGCACTGCGCGCCTTCCCTGGTGCGCACTGGCCGTGGGGTCCTGCTAGGACTTCATTGTTAACAGCGTAGAACCAAATACAGCCTTGGCAAGTGCCACACGCATATCTCCGTATACCGTAACCAC
>chromosome_10,+,polyA site is 2872569
CGTGGGGTCCTGCTAGGACTTCATTGTTAACAGCGTAGAACCAAATACAGCCTTGGCAAGTGCCACACGCATATCTCCGTATACCGTAACCACACTCCATGGCTTGTCAAGTTCCAGCTCCGGTGTTCCTGCAATTCTGGAGCCTCCTGT
>chromosome_10,+,polyA site is 2884093
GGGACGAGAGTCTGGCAATGGCAGGAGACAGGTACTAGCATGATGCGCCCGCTGTCGTTACTTACATGAAACGGCGAGTTGAAAGAAGACTGGGCGCATGTGCTTCACTGAATTTGCACTAGCATTCATGGGCACGTGGATGCCGATTTG
>chromosome_10,+,polyA site is 2884629
GGGCTCGAGGCCAACTTGCTGCACACGGACTGGTACCGGGCTCCTGCGTCATCGTCGGGCAGTGCGAACTTCGTAACCGTGTAAGACTTCAGCAACTCGAACATCGTCAGCACCCAGTCGCTGCTCGCAGGCTTCTACGAATCACGCCCT
>chromosome_10,+,polyA site is 2902523
TGGGAAGGTGGACAGTCCAACAACGCAGGCTGTGTCCTGTTGTCGCATAGGTGAGGCTACCACCTTTGGCCTCGCACGATTGTGATGAGGTGTGGGCTCAGTGTCCGCGTCGCGTGCGTTAACTGGTAACGGGCAGTGAATAAATTAGAC
>chromosome_10,+,polyA site is 2902658
GTGAATAAATTAGACCGCACAGACTGCATGGGGCCGCTGCAAAGCATGTGGCATGATCATGTACATATGCGGCCGGCAGAGGATGAGCCGCATACCTACAATACTATAAGGAGAGATGTGATATGGGATCGCGACTCGCGAGTCACCTCA
>chromosome_10,+,polyA site is 2902877
CGATGATGCGTTTGTGATATCCATCCATGGGCCTTTCCGCCCTGGGGTTCTGAAACCTTAAGAACTGTCGGTGGGTCCTTTGTGTAAACGGGCGTGCGGGCTTGACACGCATTCGGTCGTTCGTGTGTGTACGCTATCTATCACAGCACC
>chromosome_10,+,polyA site is 2906478
GGTGCGCACGCTCGGGTGGCCGGTTGCCGCAGCCTTCAGATAGTCAGGCGCACCGTCGCCGCAGACAGGCGAAATAGAACGTGTAAATGCACGTGCACGGTAGCCCCCCAGTGATTCTTGATGTCTTGCTTTTTGTGGCCGACAATGGCC
>chromosome_10,+,polyA site is 2951123
GATGTGGGAACAGTGGCAGACCGAGCAGTGTTGGCATGGTTGCCTCCACGCACAGGCGCAGTCCTCTACCCACGTCCAACTGTCTAATCCCTTCCGATTGCCGCATCGCTACCATCTCGAGTCCCCGGCCTGCTATCTTGAGTAGCGCCA
>chromosome_10,+,polyA site is 2951243
GTCCCCGGCCTGCTATCTTGAGTAGCGCCACCTTCGGGCGCTCATAGCGTCCTGCATTCCAGCCCGGCCTGACGATGAAGTTGGAAGTCCTGTTGCTTCACGCCGCGCGCATGCATGTGGTGCACTGGCACTGCTGCCAGGCCTCCCACC
>chromosome_10,+,polyA site is 2961017
TGGAATAGCGGCGATGACGAATTCGGTGCACCAGACCGTGAATCCATGATACAAATGAAGAGCTTTTTGTGGCCCATTGGCCACCGTGTATCCATGGCCTCCACCTTGTGTCACACAAGAACAGATGTGCATCCCAGCCACAATCAGCGT
>chromosome_10,+,polyA site is 2972360
ACTGGAGGTGTTGGGAGGGGGACAGTTGATGCCGGTTGGCTGATTCAGGCTGATTGGCAAGCGGGTGGAGCTGCGGGTCAATGGTGTAAGTATACCCGTTGCGATTGCAGTCTCCACTACTTACAGCCCACCCTCGCCAGTGGACTGTTA
>chromosome_10,+,polyA site is 2987450
GCAAGGTACTCCCGTACTCAAGGAGTAGATGCGTTTGTCCATTACGGCGCGGTGGCGGCACGGGACATCCTCGCTGCAATTTTAAACTGGTTCGGGTTCGTTATCATACATCTGGCCCTCACTCCATTGGCCAACGCTCGATCATCACAG
>chromosome_10,+,polyA site is 2997319
TTCTTTGTGGGTGGAAGGGCTCTTCTCCCGGGTGGAAATCCCTGTTCACATTCGCTGGTGCATGCCGTGAAGCCAACCGTTTTGTACTGCAGACTCCTAGCAAGCTCTGGTTACAGACGTGCTCTCTGTATGCATGTGCTCTGTAACCAG
>chromosome_10,+,polyA site is 3023731
GGGAGGTTCCTCCCGTGATGGTACATTACTGTTGCAATTTTGCGTGTTGTTGTCGTGGCGCGGCGCGGACAACTGCGGCGAGTGAAAGTGGTCAAGATTACACACCATGCTTGAGTTCGGGTATTCCGGGAGGACGTGGCTACGGAGTGC
>chromosome_10,+,polyA site is 3024049
TCCTGATGGCTACACGATCAACGGATCAAAGCACATGCGCCATTGCCGTTAACAGGCAGAGGCTAATGCTTTATGCCCATCTTAACGCAACACAGCTTCAACACCTCGATTCGGCTCGCTTCACTTGCCTTGTCCTGCCGCACAGACACA
>chromosome_10,+,polyA site is 3068330
GGTCGCCAAGAGCTCTTCGCAACTGCCATGAACTGTGGTACCCGGAAGCATTTGTGGGCGTGCCCACAACGCGTTGAGAGATGTAAATCCTGTCAAGGGAGTCCCCGAATCCTGAATCCCCTCATGAAGAAAGGTGGTCTTCCTTCGCAA
>chromosome_10,+,polyA site is 3087960
GGCGCGCCCGCATGCTGCTGTGTGCGACATGGTCCACGGGACAAGTTGTGGATGGAGTGATGGTGATGCCCGTGTGATCCAAGGTGTAACTTGGTGAGCCGGAGCTAACTGGCCCCATTGCTTGGTATTGAAGCACAGAGTGGGTGCGTG
>chromosome_10,+,polyA site is 3088100
TGGGTGCGTGCATTGGAGTTCCCATACAGCCTTGCACACAGCTGAAATTGTGGCTAAGCCGCATCAGCGCTGCCGGTAAGACGGTAAAATCATGCGGCTGTTTCTGAAACCACGCTCCCGAAGCTCTTGACGCCACGGGTCCACAGCACG
>chromosome_10,+,polyA site is 3125269
TGGCTGTGAGAGAGACAGAGTAGCAGTGCAAGACTGCAGCCTCGAGGGAGAGTGGCTCTCCCCCGTGCAGAGAATCACATGTAAGCGTTGATGCCCTTGAATGCCCTTGCGAAATGCTACAATTTGAGCACCAATTCGCAAAATTTTTCC
>chromosome_10,+,polyA site is 3126821
TTCCCGGCGTTATAAGGGCCCACCGGCCCGGGCCACTGGTACTTACGGGGACAGGATAGCACGCATGCTCGTGCACACCACCTTGTAACCAACAACAACAACAACACTTGGCAGGCAGCCCAGGAGCAGGGCTCCTATCTAAATGTCTCC
>chromosome_10,+,polyA site is 3133041
GGAAGACTTGTTACAGTCAACTGCGTACGAGGTGACCTGACCTGGGTGCTGGGCACCCTTGCTTGGTCGGACTGTCCCTTCTTGTAATGTCGCATTCATACGAGGGAGTGTGATTGCATCCCGGTCCTGGCGTGTTGGCATCGGGCAGGG
>chromosome_10,+,polyA site is 3138376
GGTGTGCTCATCTGAGGCCCTAGTGCCGGCATGGGACAGCTTTGGCAACGGGCGATTACACACAGACACGGATTGCCAAAATAGTGTAAAAGCAATATGCTCTACCATAGCTACATGTTCCCTCGTCGGGCTGCCCTACGCGGCTGTGCG
>chromosome_10,+,polyA site is 3147201
AGGTGCAGGGACCACGGCCTGTACGAACCGGAGGTGATGGCCTCATGGGCGTAGTCTGTGCCCGCGCGCTCTGCAAGGCTGTGTAATGGCCGCTCGCGCATGCTCATGGCCTTTGGCCTTCGACTCGACGGGGTCAGGGGCAGGGTGGCC
>chromosome_10,+,polyA site is 3149118
ACGCACCGGTTGTACTATGCCATGCAATGAAGGGCGTCATTGAGACAATCTTTGCCAGCTTCGGTTTCCTAGCGTTGCGTCGTGTTACAAGTTTTGAGGGCGGCTCGCCGCTGGAGAGGGTAGAGCAGAGAGCGACGGTCTTGGTCCGGG
>chromosome_10,+,polyA site is 3149223
CGCCGCTGGAGAGGGTAGAGCAGAGAGCGACGGTCTTGGTCCGGGTGTCCGGGTTGGGTCTTGGGAGGGCGAGCCCGAACCGTCGTAACCACGCAGAGGGCGCAGCTAGGAAGATTACTCATAATAAGATTACTCATAATGCCAGAAGAC
>chromosome_10,+,polyA site is 3149335
GATTACTCATAATAAGATTACTCATAATGCCAGAAGACAAGTGTTCCCCGGTCACGGGAAAAGGGGCTGAGCCCCTCCACAGTCTGAGGCCGAACAACCTCATCGCCCGGACATAGCCGGGGTCGGTTTCCACAGGCACATAGCCAAACC
>chromosome_10,+,polyA site is 3156414
CATCTTGTGTACTTGGCCCCCACCAGATCTACCCCCGCGCGACACCCAGCTTGCCATGAGGGGATACGTACGTGGCCAGAGTGTGTAACCTTTCGGACCGTTGAGCAGTTTCGCGCTGTCCAGCCAAGGTCCAGTGGGGTTGTGGCCGCA
>chromosome_10,+,polyA site is 3176680
CCCATGCGTGGGCTTGTGGGCAGGTTGCACTGGTGGTTGCAGGTAGCTTAATGCATGCCACCGGAGCGTCAAGTGCCGCCCCGTTTAAGGATATGGAATGCCGTTACGGAATTGCAATAGGGCGTCAAGGGAGGCACGGACCAACACGTG
>chromosome_10,+,polyA site is 3179396
TGCGTGGTGGTGGGGTGACCGCGGCGGCCAGGGTTATGGTCCACGGTGCGGCGGGTATGCCGCGAAGGGCCGAGAGAACCCGGACTAACCATGGCGGCGTCTCCTCCGCGCTGTGTGAGCTTGCTGGTCGGGTTCGAGGCCTTAATTGGC
>chromosome_10,+,polyA site is 3184062
TGCTCTGGATGAGAACGTACGGTATGTGTTGCGGCTAGCCTAGGCGTAAGCAGCTGCGGAATCAAAGGGTTGGGTGGCACGGTTGTAAGCCTATTCCGTACAGTGTGTGTGGGTTTGTACCGTATGGATGTCGGGCGGCATGAGGCAGGT
>chromosome_10,+,polyA site is 3184155
TTCCGTACAGTGTGTGTGGGTTTGTACCGTATGGATGTCGGGCGGCATGAGGCAGGTGCTGTGCATTTCCCCTTCCGTCTCCTTTGTGACCACTGTCTCAGAAAGAGTGTCAGCCACTACCGTACTTGGAGAGCGTGTTCGTGAGCCGTG
>chromosome_10,+,polyA site is 3184257
AAGAGTGTCAGCCACTACCGTACTTGGAGAGCGTGTTCGTGAGCCGTGCTGTGCGGGCAGTGCTGTTGCGCAAACACTGGTGCGGTAAACCCAGACACCTGCCTATATGCATGCCGTCACACGTCCGCCTACTGCGTGGGACGCACTGCT
>chromosome_10,+,polyA site is 3184482
CTACTTCTGGATGTGGCGCACTGGTGGCACTCGTATGTGGTTATGCCCGAGCGGCGGCGCCAGGGTGGCTGAAGAGTGAAGCTGTGAAGGAGACCAGCCCCGACCGTGTGTGCGCTGCTGGCTGGGCTGGCTGCTGACATGCTTTGGACA
>chromosome_10,+,polyA site is 3198582
GCCGTGAAACACGGCTCGCCACCAAATGAAGGAACCCTTTAGTGGGGGCAAGTGGTGGCCTGCGTATGCCACTCTGAACGACTCTGAACGGGTGCGGACGATTCAGATGCATCATTGCCAGCTGGGTGTTCTCTTCAGCCTTCAACAATA
>chromosome_10,+,polyA site is 3202053
GCAACGCTGGGTACGGTACACGGGTGAAGCGTTTGGGGCGATCGCATTGATCCAGATGGCGCTCATATTGCGAATTCGCATTGGAGTAACATTTCTCTCAATTGGGATGTCAGGATGCACTTCAGGGCTGCTTGGCGCAGATGATACTTT
>chromosome_10,+,polyA site is 3202311
CGCACCCGGACCGAGCCGGTGTAGCCGTTGCTAAACTGCTGAAGGCGCGATGGGTCGGGTTTGGCACGGAATTTGCTTGTGCAACACTTGAGGGCGGCGAATACCGTGTGCGCTCGCAGACCGGTGCTTGGGGACATAAACCGCGTGCGT
>chromosome_10,+,polyA site is 3202363
GGTCGGGTTTGGCACGGAATTTGCTTGTGCAACACTTGAGGGCGGCGAATACCGTGTGCGCTCGCAGACCGGTGCTTGGGGACATAAACCGCGTGCGTGACTACATTTCTCCACCCCCAATGCTCAATGCACACCAGGGGTCCCCCACGG
>chromosome_10,+,polyA site is 3226820
TGGGACCCCATGTCACATGCCACACAGGCGTGCGTGTGGCTGGACAGACAGGCAGGCAGGCAGGGTGATTGCTCCATGTGCGCGTGTTACATATGCAACACTGTTCCGCTTCCGTGATGTGCCCCGGCAAGCACCGTGGTCTACACACTT
>chromosome_10,+,polyA site is 3239852
ATGGAATGGGCTCGAATGTGGTGGAATGCTGCAGGATGCTGAATTCATGAGCAACGGAGCTCTATCTGACGCGGTACAGTGTGGCAAGCACGGGTTCCTATGGTGCCAAGACTTGTCACGTAGCAAGCTCACCGCAACGGGTAAAATCTC
>chromosome_10,+,polyA site is 3248921
ATTGATCTGCATGCGGAACGCACGAGCGCAAGGACCCGCACAGCTCTGACTACGCTGCGGTTGCTTGGCTACCTACATTTCACTGGAGGTTACCTCTCCATGTTGTGTTCGGATCTGATGCAGAGAGGAATGAAGAATGCACGCCAATCC
>chromosome_10,+,polyA site is 3249331
GACGCCCCAGGAACGCAGCGCACTCAGTGCTCGTATATTCCTTCTTGTCGACAGAAATTTGCCTAATAATGCCTCCGGCGGAAGAATTTTTTGATTCTTGTGGCCAAAAATCTGTGGAACCGCTTCAGGTTTGGAGGGGTCTTTCTGAGA
>chromosome_10,+,polyA site is 3249686
TGGGCCACGTTTTGCCATGGAGCCATAGAGCCGGTGCGTTGTCAGCAACGAAGGCAACAGACCCCGCACGCTGTAACAGGGGCACATCCCGTGCGGCGGAATATTTTGCTGTGCCGGAGCCGAAACGTGGGCTGGGGGCAACAGCAACCT
>chromosome_10,+,polyA site is 3249856
GGGCACATGCGGTGCGGCGATATATTTTGCTGTGTCAGAGCCGGAACGTGGGCTGGGGGCAACAGCAACCTTACCCCGCACGCTGTAACAGGACAAGCTTGTTTGCACCAGATGCCCAGTACCAGCCATGTGTACCAAGCTGTGTGTTTG
>chromosome_10,+,polyA site is 3259133
CTGGGCGACCCTATGTGCATTCAATAGCATAAGTTCAGGTTTGTTTCTTGTAATTCGCATTCACTAGCAAGCACTTCGCTAATGTAACGAGACGTAGCGACCGCTCTCCCTTGCCCTGCGCACCGCCACGCCCCCCCCCGGCCGTCCTTC
>chromosome_10,+,polyA site is 3275584
AGTGACCTGGCAAGACCGCGAGAGGCGGAGGTGCGTGCTAGCCTGCCTATGGATGGCGAGGGCACTGAGCGATGCGCTTGCTTGTAATGCTTGACGATTGTCGGGGTGAGGCCTCGTGCTGAGCGTAGCCCCCAAAGCAAATTTTTGGCG
>chromosome_10,+,polyA site is 3281259
GCGAAGTGGCCGGATACGAATTGGTCTCGAGCAGGGCGGGGTTCGAGGGGTGTGGGCTGCTAGCTGTTCCAGTGCCTATGGGCTGTGGTAGACTGGTACTGCGATTCAAACTACACGCACGACATCGAATCAAGTACCGATGAACCATGC
>chromosome_10,+,polyA site is 3281399
TGAACCATGCACAGCCCACGCCATTCGACGGCTGGCTTGAGCCTGTGGAGTGACATATGCGGGTATTCTTTTGTGCACCATCCCTGTAACCACACACTCATATACAGCACTCCATAGAGTCTACGCCCTTGACGTGCTCCGTCCGTCGCA
>chromosome_10,+,polyA site is 3281523
GCCCTTGACGTGCTCCGTCCGTCGCACTGGCACTGCCCCCTTGGGCACCGAACGCAAGGAAGCCAGGTGGCAGGTAGCAGGAGTGTTACTAGCACTCGGAGGCTGGGGGGCTTCTGACAGGCGTTCTAGTTCTGGGACATAGCGCCCCGT
>chromosome_10,+,polyA site is 3285995
TTGAAGGGGGACAGATATGCGCAATAGTGAGACTGCAGCGGTCTTGATGTCATTCGGTTGCGCCGCCGCTGTCAGGAGGCGGCGTGTGTAAGGGACTGGGCATAATGGGCTTGGATACTGGCCTGGCGCATCATCAGGGCACACCACGCT
>chromosome_10,+,polyA site is 3286114
GGCCTGGCGCATCATCAGGGCACACCACGCTGTACGGTGCGGACAAGCCCGGTTGTGGGCCCGGTACCCATATCCATACTGTTCTAATTACAAATCAGTGCACACTTATGCAACGTTGTATTGAAATGCGGCCACTTGCTGCTCAAACGC
>chromosome_10,+,polyA site is 3286396
CTGGACGCGCTTCATCGCAGCGACGCCGGGCTCGCTGGATGGAAGCAATTGGTTTCTAACTGCAACTGCGTCAACTGTGAGTCGTAATGCAGTGCCATGATCCTTGTTCTGGCCCTGAAGTTGAGTGCGGCGATGACATCTGGCGCTACT
>chromosome_10,+,polyA site is 3296374
ACCATGTGCGCCTGCACGCCTGCACGGCAATGGTGCCCGATGCCTTCTGCTGATGACAGGAGGTTGATGTGTGCCGCCACATGTAATGGCTTTGTTGTCACGACCATCTGCCGGTTTGTGCCTAGCTCGTCACCGGGCTGTCACGCCCAT
>chromosome_10,+,polyA site is 3296584
GCGTCGCCTAAAGCGCTGTCCAAGAGATGCAGGGTGAGAAGCGACGCCTGGGCCTGGACCGTAGAGTGATGTTGCTATGCGCTTGTAAGCACCTAGACTTGGCTTGCCCTCCGATGACGCCCACCGAGCTACAGAGAGAGGGCCAGGCCG
>chromosome_10,+,polyA site is 3316795
AGTGAAGGTTTAATGCACCGGCACAGGCAGGACATGGACGAAACGCCGAGGGCGGGCGACTCTTGACCCTGGCTCGCCAGTTGAAGTGCCGGTAGCGTGAGCTTACAGACTGACATCAACCTTTGTCACATTCAACTCAGTACGTCCCAC
>chromosome_10,+,polyA site is 3324912
TATGCGCGTGAGGCGGATGCTGGGTGTTACTAGCGGTAACACAGCGGGGATTGAGTGTGTGAGGATTTGCTATCGCTGCTTGTAAACATGTCGTTGTCGATCGTCGCGCACCAGCCGCTTACCCGCCGATGGCGTACAGGAGTAACTCCC
>chromosome_10,+,polyA site is 3346408
ATATCCAGGGGGTTGAGATAGGGAGCTCGATACGTACGATGTGGAGTTGTGTCTGGGTCTGTGTGGGTAGCTAGGTGTGTAGGTGGGGAAGGTGATGTCACGGGACGATATGCAACTCGAGCCAGATAGACGAGAAGGGGGCGTATGCAA
>chromosome_10,+,polyA site is 3346482
GTGTGTAGGTGGGGAAGGTGATGTCACGGGACGATATGCAACTCGAGCCAGATAGACGAGAAGGGGGCGTATGCAAGTGTTTGTTACGATGTTTCGACGTGCTTTGCCCACGTGGAGGTCGTCCCGTGCTGCCAAAGCAACATGCACACA
>chromosome_10,+,polyA site is 3346556
AAGTGTTTGTTACGATGTTTCGACGTGCTTTGCCCACGTGGAGGTCGTCCCGTGCTGCCAAAGCAACATGCACACAACCACACGGTAACGCTAAGCGCTAGCCATGAGCGAGCCTGCTACATGCTTCCTGAGAGAAGCATGAATCGACCT
>chromosome_10,+,polyA site is 3385970
AGGCGCCATGTGCGTCCATCTTTCGAAGACCTCCACGGCAGTGCACGCGTATGCAGGCGCAGCGCGGTTTGACGTGCTGTTGGTGTAATTTCAAAGGGGAAGCTGTCACGTGCAAACCTAAGGGGAGATGCACCGGGCAACGATGGGAAG
>chromosome_10,+,polyA site is 3393471
CCGCACGCCCGCATGGGGTTGTGTATTGGACCCGCGTACGGTAGTGGTTTGTAGGCTGCGCTGGCAGTTTCAAATGCGTGCTGTAAGAACATTACGTCCACACTCCACAGCTTGCCAAGCATGGCAGCACAGCCAGCGTTAAGAATATTA
>chromosome_10,+,polyA site is 3422696
CAATGCGGCATCGACGCACAACACAAGGACGGGGGGCATCAACAACGGCGTCGGCGATAAATATGGTTTGCGGACTTCGAATGGAAGTGGATAACCATTCCCGGTATGGGTGTGCCTATGTGCGTGTGCGGGGGGGGGGGGGGAGGGCGA
>chromosome_10,+,polyA site is 3439960
TGCAGCTAGTTAGGTCTAGCCCCCACGCTGCGCCTTAGGTAGTCTGGAGGTGTGAGGGCCGTTTCCGGGACCCAACAACATGTAACGCGACGTGACCCCATTCTGCACCACAAGCCTGCCTCACGCCTTCAGGGACGGGCAACTGCACTT
>chromosome_10,+,polyA site is 3444518
AGTTTGAGGGAGCGGTGATGCAGCGAGGACAGGCGTGCTTTACGGCCCTATGCGCGGTGCTGGGGTCCGTTAGGGTGTTAGGCTTTGTTACGAACCGTGGGCGGTAAACCCCATCACCCGAGACGGCAACCAATGAACATGAGCACGTCA
>chromosome_10,+,polyA site is 3444759
TTTGGGGGATAGGGGCCAACCCTCGGCCCTTCATCAAATGAGGGAGGCGCCCCTGGTGCTCCCGCTAGCGTGTTCGGCAGATTTGTCATCTACACTGAACGTGCCGTGTTTATGCTGCCGTGCAAAGCATCGTATTCGGAGATGAGCGTT
>chromosome_10,+,polyA site is 3455012
AAGGGCTTCAAAATGTGTAGAGCTTAGGGCAGTTTGGTCGCTTTTGTGCACTACTATGGCCTCTCCGGCCTGGCACGCGCATTTACTACTGTCGATCGGGCCGCCACTTGTGTACTGAAAGCACACTGCATAGTTACTGTTTGTATTAAT
>chromosome_10,+,polyA site is 3455068
TGGCCTCTCCGGCCTGGCACGCGCATTTACTACTGTCGATCGGGCCGCCACTTGTGTACTGAAAGCACACTGCATAGTTACTGTTTGTATTAATTTCGGACGGTCCCAACTTGAGACAAAGAAGTTGCGCGGACCGAGTGCCGCTTTTTC
>chromosome_10,+,polyA site is 3455137
CTGCATAGTTACTGTTTGTATTAATTTCGGACGGTCCCAACTTGAGACAAAGAAGTTGCGCGGACCGAGTGCCGCTTTTTCTTCAAAAGACAAATGGCCGCGATAGGATGGCCCGGCATCGTCGCGATCATCAGTGTCGCGATATCGTTC
>chromosome_10,+,polyA site is 3455188
GAAGTTGCGCGGACCGAGTGCCGCTTTTTCTTCAAAAGACAAATGGCCGCGATAGGATGGCCCGGCATCGTCGCGATCATCAGTGTCGCGATATCGTTCATCATCATGGCCGCGGACTGGGTTAGTGCGCGGGCTCGGGGGGTGGGGGTC
>chromosome_10,+,polyA site is 3455303
ACTGGGTTAGTGCGCGGGCTCGGGGGGTGGGGGTCAGGTGTGGACGGTGTGTTAACGGATTGCAAATGGCTTTTGCAAAATGTTTAACGATGCTGTGTTGCTGGCACTTGGCAGACTTTGTCGCAAACTCGCTTGCTGCAAGCGGAAGAG
>chromosome_10,+,polyA site is 3455426
CAAACTCGCTTGCTGCAAGCGGAAGAGCGCTGAAAGCTGAGAGTACCCGCGAACGGTCTCTCCCCACGCGATGAGCTCACGCTGTAATTAAAGCGATAAGCAAGTGCTATTGCTATTGTCTAAAGAATATGTTTCCTGGCTTGAGAAGGG
>chromosome_10,+,polyA site is 3461446
GATGCAGGCAGGAGACTAGGTAGATCTCTGGCCCACGTACGGTACTCAAGCTGGTGTGAGTTAGCGTGGTACTTCATACTGTGCATTGCAATGCTCTCCTCACATCCGCACTGCAAAGGAAGAAGCTCGGGATGCAACTTTGGACCATCA
>chromosome_10,+,polyA site is 3461851
TATTGCGATTACTCGACCTGTGGGGCACTAGTTGCCTAGGGCGGTAGGTTCACACAAGAGTGAGGCGGCCGTCGTAGCATGTCAAAGACGTGGCCCCACGTGGCAAGCTGCATCTGGGGTGTGCAAATGCCGTATACGGCATGACGGCAG
>chromosome_10,+,polyA site is 3461923
CGTAGCATGTCAAAGACGTGGCCCCACGTGGCAAGCTGCATCTGGGGTGTGCAAATGCCGTATACGGCATGACGGCAGTTACGTAACTGTAGTGCTCTTATTGTACGAAGGCAGGGCCGGCTCAGCCCAAGAACGGCTTCGGCCGGCGGT
>chromosome_10,+,polyA site is 3462007
AACTGTAGTGCTCTTATTGTACGAAGGCAGGGCCGGCTCAGCCCAAGAACGGCTTCGGCCGGCGGTAGATTGCGGAAATCCCTTGCAACCGCATCTTTTACCCCCACAGCGTTTTTGGGGGTTCGGCACACGGTCCGTGTGCCCGGCTGG
>chromosome_10,+,polyA site is 3472004
TGGCACCTCTCGACCTCAATAGTGTGGTAGGTTCTTGATGCAGCCGGGGACACCTCTCTTCGCTTGGACGACAACTAACTCCGAAAGCTCTGATGACGGCGCTCTTTGTTGTCGCGACTTTACAACGTCACTTGAACGTATCACAGCTAA
>chromosome_10,+,polyA site is 3472194
CGTTGTTCACGTGAGTGCTGACCAGGAGCGGGACGTTGAGGCGGGAGGACAGCGACATTCACGTTCTGGCTTACATGCTGAAGTGTAACTGGGGTGCCTGTGGCTGGGGATGCGAACCACTCTGGCGGCAGGCAGCTGAGCCAGCTACAG
>chromosome_10,+,polyA site is 3473408
GCTTGTTAAATTTAAGAAGCTGCTCACTGTATTTGTGGCGACGCATAACTTTGCAAAAACGAGTGAAATGAAACGAGTGAATTGGTGTAACGCACAAGTACCGATGCAGTGTTAGAGTTCAAGCGCAGTGTATGTTAAGTTATTTGTAAA
>chromosome_10,+,polyA site is 3481963
TTGGCTTTGGTCAACTTCGCGACTTGAGCCTCGACGAGCACGTTTTAGCCTGCTGTCAAGCGCTATTGCTCCAACAGATTGCATGTAACATATACATTAAGTGGCGGAGTCTGTATCCCGCTCTGCATTTTTCTCGGGGCGACGTCTCCT
>chromosome_10,+,polyA site is 3587078
ATGGGCCTCTTGTTCTTGATGTCAAGAGCGTCCCCAGGTTTTGGGAGCAGGACCGTGTCTGAAGTGGCCCAGGACTCCGGGATTGTGGACTTGACGTACATGATCTTCAGTGTGTTGTGTAGGGCTCGCTTCATGCCGTGAGGCAAGATG
>chromosome_10,+,polyA site is 3587186
AGTGTGTTGTGTAGGGCTCGCTTCATGCCGTGAGGCAAGATGCGGAGCAGCTCGTTCGGAATGCCGTCTGGGCCCGTGGCTTTGTTACGAGAGAGGTGGGCGATACAGTGGTCGAAGTTGGCGGGGTCTGCCATGCTAGAAAGCATGGAG
>chromosome_10,+,polyA site is 3588184
GCTGTCTTCAGATGTTGTTGCTGGTGGCGCTGCGGGCTGCGGTGCTTCCCATAGGTGCAGCGCGTCAGCAGGCAGTTTTACGTGTACAGGTTTATGGTCAAAGTTACCCGCGACTGTACTTACGTGCTCGTGTGGGCTGGGGCACGCGGT
>chromosome_10,+,polyA site is 3588400
TTGTTCATAGGACCATTCGCCCTCTGTGGTCATGGTGCCTCGTGCGGGTAATAAGCCAGTTTGTGCCAGAAAGCGTTGGTGTAGTCGGTCAGCAGAGTCAAGCGGCCCTGTGCGATCTGCAGCGTTAGCTACAGCATTGAAGTCTCCCGC
>chromosome_10,+,polyA site is 3590204
GTGCAGAGAGATGGGAGGTGTGTGTACATTGCACACAAGGTGATTAGCATGGCTACTGTGCCTATGACGGCATTTCTGTATGGCCATATGGCTGGTGCATGCCGGCGGGCCAGGTGTGCGCTGTACAGGAGCATTGCCAGGGCCAGAATA
>chromosome_10,+,polyA site is 3623272
TTTTGCAGCAACACCGGGGTTGGGCTTCGGTGGAAGTCCATGGTCTCTCTATATGTGCTTAGACACTCAGATTGTCCCCTCTTATAACATCGCAATCTTACGGCAGGGCCCAGGAGTGAATGACTAAAACGGTATAGCAAGGGTCAAAAG
>chromosome_10,+,polyA site is 3623425
TAGGGCGGGCGAAGGATCCTGACGAATGGCGATGTTTCCGCGTAGCGGAAGTTTGTCTGGATATGGATACATGTTTGGGAGGTGCAAGCAAGTGGGGTAGAAAGCTCAGATTCTTACCCCATGCTCAAAATTACAGAGCTTTAGGAGAGC
>chromosome_10,+,polyA site is 3624013
CATGGCCTAGCGTGATAGCGCTCGTCACCAGGAGTCAATGGGCACCGCTTTGGTGGGATTAAACGTTAACAATTAGGCTGTGTATGTGGGGGTTCGGTCGTCCCCTCCGTCCCCTCGAGGGGGGTCCGGGGGATTTCGGGGCATGGGGTC
>chromosome_10,+,polyA site is 3632598
TGTATCAGTGTTCGTGAGACCCCACTATTCAGCGCGATTGCTTACCTGCGACAAGGAGCATAACACTGTGGTTGATGAGAATGGTAGCCCGTGTGTCACATGTGCATGTGCACCTATGCAATCATCTGCTCAATGTGCGTTATCCTGCAT
>chromosome_10,+,polyA site is 3633202
AGAGACTGACACAGTCTTGGCGTAAGGACGGACGGACTCAGGATGAATTTGGGTATGTGTCTGTCACAGAGTACTAGTCATTCTGTTACCTTGCGCTAGCTAATTTCTCAACCAGCGAGCCTGGTCGCGGTTGAGTGCTATGAACCGCTC
>chromosome_10,+,polyA site is 3633315
AGCGAGCCTGGTCGCGGTTGAGTGCTATGAACCGCTCCCGGCGAGGCCATGCAGCGTGCGCGGTCACCCTCGGGTGCTCGGTGAAGCTGATGTACGCGCCCTCGCCCGCAGGGATCGCAGAAGCCACACGGAAACACCTTGGCGCACACC
>chromosome_10,+,polyA site is 3635799
TGTGTGTGTGTGTGTGTGTGTGTGTGTGTGTGTGTGTGTGTGTGTGTGTGATCAAACATTGGTATGCGATCTGCAGCACCATGTAAAACTTTTGAAGTCACCGAAGTACCGCCCAAGGGTACCGACGTTGTTGAACTGGCTGTCAACCAG
>chromosome_10,+,polyA site is 3642009
CCGCGCACTTAGGGCGGTGGAGCGTTACCGGTCGGTCGGATTCGTTATGCAGGAGTTCTTGGCTTCACGCCAAACCGCGTACGCTCTAACCGCCTCCAAGCCCTTGGCATCCACCGCTGACTTGCTTCCTGTTGATCGCGTCCACATCAT
>chromosome_10,+,polyA site is 3656757
GACGGAATGACTGGATGGCGGTGCATGCGCTCGCAAGCGCGCGACCAGGGGGGGGGTACGAACTAAACCTCCAGACCCCATGTCCCAAAACCTCCCGACCCCCCCTCCGGACCGACCGACCGAACCCCACCACCGTGCAACCCCTCAAAA
>chromosome_10,+,polyA site is 3668561
GCATATTCTGGCGTGGGCTCGCCAGTTGAAGTGACACGTGCACAGTCGGTCTATGCAGACGGCTGCCACATTAACACCAGAGAAAGAAATGCCAAATGGAGACGACGAGGCCTCCGTAGGTGTTCGAGCATATAGTACCTCATGTACAGT
>chromosome_10,+,polyA site is 3669069
GAGGAATTGGCATGTGGGACGTGGGCGCCAAATCGACCAGGTCTACCCATGCGCAATAAGTGACATATGCAGGTGTGTTGCTGTCTGTAACGGATCAGCACATTGATTGGGCGTCCTCTGCATGATTGCTGGTGGGATATCACGATTGCA
>chromosome_10,+,polyA site is 3675962
GTGCGATGACTTATGGATTGGCGAAGGGCGTGGGCGTGCCGATTGTGGAGATGACTGACGATGGTTGAATCCGGTCCTGTGTACTTCAGTTGAGACACCATACGGTACGTTGACAAGCACTTCAACATACGACCTTACTCGGCCGCAAGC
>chromosome_10,+,polyA site is 3676046
TTCAGTTGAGACACCATACGGTACGTTGACAAGCACTTCAACATACGACCTTACTCGGCCGCAAGCAGCAATCGAACATGCGTGTAAGGCTCGACACAAGTTGCGACAAAACCTGTACTATCACATTTTTCTCGCTGAACCCAAATATGA
>chromosome_10,+,polyA site is 3683246
GCTCGGAAGTGTCGTGTCCTGGATTGGTCACTGATGGAGGGGCGTGTCTAGCCCGATGGCCTGCTTTACATCCACAAACCATTGTACCACATCGCTTCACTAGTACCCTTGCATGACGCACCAGACGAAGGCAGGCGACGCCAGGCGACG
>chromosome_10,+,polyA site is 3683325
CATTGTACCACATCGCTTCACTAGTACCCTTGCATGACGCACCAGACGAAGGCAGGCGACGCCAGGCGACGCCAGGCGACGCTTTGAATCACACCTGACTTGCAGACCTTGCAGGCTTGCACACGTCTCTCATCCCCTTTTCGCATACAT
>chromosome_10,+,polyA site is 3692544
AGCGCGCAGGCTTATTGGAGAGTGGCACGCCTGGGTACGTCTGGGTGCGCCTTGTGTCGAGTTGTCGATCCACCTTTTTCTGAAAATTTTGCGTGTCGTAAAGCACTGAAATGTATCACAAAGCTCTGCTTTACTGGATGTAAAGCGTGC
>chromosome_10,+,polyA site is 3692718
GGGTATCCCAATCCGCGCCCGTTTGCTGCGAAGTCTCTTAATCCCTGCAACGTGATTGCTGCATGTTCTTCCATCACTCTTGATTTAACAGTCGTCTTCAATCCCGATGAACGCGTCGCAAGCAAGTAGGCCCGTCAGTTGACGGCAGCC
>chromosome_10,+,polyA site is 3699449
AAGTTTTGCACGCCTCGTTGCAGTTGTATTGTTCTCACGTTTGGCCTTGTGACGCCAGAATGTGACGACAGTGTGTAAGGGGATGTAAGAAGACGAGGGATAGATGCGGCAGGATTGCGGTCCGCAAAACGGCGGGTCCGCCGACACGGT
>chromosome_10,+,polyA site is 3703429
GGGCGTTTCAACGACGGGCGGGAACTGAGAAGCGTGGCCCGCTTGTATGTTAGCGAGGCGGTGCTGGGAGTGCGATGGGACAGTGTTAAGCCAGGTTGGTGAAGTCCCGTAGGGTGCAGCTGATTCCCAGACCCCAGCAGAAGGCAAACA
>chromosome_10,+,polyA site is 3704802
GGCGGTGGTGGGAGTGCCATCCCCTAGGGGTGCGCAGCGGCTTGAAGGGAAACTCTGGGGAGCACCCAACGCGTGCCGTTTACGTTGGTCATGGTCGGTGCATTCTTCTTGCAGCTCCTGCCACTCTTGCTATTCTGGTCGGTGCAGGCC
>chromosome_10,+,polyA site is 3712787
GACGAAGGGCAGGACGTAAGGCCCCCTGAGGGCTTCCGACGAGGAAGGCTACTCACCAAATGAACTAGAGGAGAGAACCCCCGGTGAAACGGAAGCAAGTCCTGCTAGCCCAAGGCCCAGAGGACGACGTCGGCGTTGCAGGTGGCACGC
>chromosome_10,+,polyA site is 3712907
AGGACGACGTCGGCGTTGCAGGTGGCACGCCCCTCAAGTGTAGAGCAGGTTTCGCTCGTGAGCTGCATCAGCAGGTCCCTGTTGTAACCAATGCAATCTGCGGCTCCCGCACTGACGCACAGAACTCGTCAACCCCAGCGGCCTCGCTCC
>chromosome_10,+,polyA site is 3717740
GTGTGATGGACCAGGCGAAGTGGGAGGTATGAACATTCGTCAGCAAGCATCATCATCGTGCGGCTGGTACGCGTGCTTCCATTTGAAATGCTGCAATGTATCACAACACAGTTGGCCTCGTCACAAGAATGTATGACGTGGGCGACCCTC
>chromosome_10,+,polyA site is 3717838
TATCACAACACAGTTGGCCTCGTCACAAGAATGTATGACGTGGGCGACCCTCTGCACGTGATTTTCAGTGGCATGAGCGGGTCGTGTGCAATGAAGCATACAGTGACAGGCAACTCTTGAAGATGACGCAGCGCTTGGCTGACAGGCGCT
>chromosome_10,+,polyA site is 3717896
TGATTTTCAGTGGCATGAGCGGGTCGTGTGCAATGAAGCATACAGTGACAGGCAACTCTTGAAGATGACGCAGCGCTTGGCTGACAGGCGCTGAAAGGATGCGGGTAGACAATGAGCTGGGGCACAGCTACTGGTGTTACGATGATACCG
>chromosome_10,+,polyA site is 3717947
GCAACTCTTGAAGATGACGCAGCGCTTGGCTGACAGGCGCTGAAAGGATGCGGGTAGACAATGAGCTGGGGCACAGCTACTGGTGTTACGATGATACCGATACGGGAGCAGCACGTAGGTCGCGTGTTCTCGTGGTCTGTGTGCTGGGCC
>chromosome_10,+,polyA site is 3722712
TTCAGGCATGGGGAGAATTTCACATGGGAATGGGGCGGTACAGCTGTGTGTGGTGGAGCGGCAGAGGTATGTGCACGCCTCTTGTAAAGCATAACCGCGGTCTCATGTCTCGTCACACGCGTCCTCAAATGGACACAACGAACTTGCGGT
>chromosome_10,+,polyA site is 3755793
GCGTGTGTTCTTGGCCGCCTGCAGAAGCATTTTGCGCCGGGCTAATGGTGTCAGTGTGGGGTAACGCAGGCAGCCGCTAGGTTGTAACATTGCATCTGTGCCCTCTAAGAAACCCACGACCGTCTTGGCATGAGAACTCGTACAATGCAT
>chromosome_10,+,polyA site is 3760574
AGTGGCGCGAGTGCTGCCTAGCCGGGTGCACGGATACTGAAGTAGAGGATGGGTTCGGACGGTTTGCACGGGTCTGCCGGTGTGGTTGTAAGCGTGGGTGGGTCAAGGGTACCGCAAGAGGGTCCCCTCGCCACGTTTGGCACCTACTGT
>chromosome_10,+,polyA site is 3760766
GGGCAGGCGGCTGAAGCTCCTCTGGAGGCCGTGTGCATGAGCATGAGGCACACACCGGAGAGGGCCACAGAGCCCGGAGTTGTTTAACCCATGTTGTTGACGCCCCAGGCTCGCGTCTCCAGGCGAGTCCGAACTGAGACGATGCAATAG
>chromosome_10,+,polyA site is 3790768
TGCGCGTGTGCCACGGTGTGCATCCATCAAGGCGTGCTGCTGGAAGCGGCCAATACAAACGTCCTGCGATGGCACTATGCATGTGTAAGACGTAATCGACGCTTGCAAGGCCTACTGCAAGAGGGGTTTGAAAATTGAAACATGGGGAGG
>chromosome_10,+,polyA site is 3792448
TGTAGTTGCTCATGGCCTGGGCGCAGAGACAGATGCGGTGTCATGGCATGCGCACCGGCATTTGATGTGAAGTTGATTACGATGTGACCAAGGAATGGGAATGCGTGGCCACGGTTGCCTGCCTACATAACAATTGAGCGATGCCAGGAT
>chromosome_10,+,polyA site is 3792721
GCTGATACCACCCACAACCCACTGGCCATGGCTAGCCCAGGGGGCCAGGCAGCCAGGACACGCTCACAATCCAACTAAGCGCTGGAAATTACCATACTATGATACGGCATGCTGCAGTCTGCAGACCCAAGTGCTCCTTTCGTATCATCA
>chromosome_10,+,polyA site is 3797048
TGGACAGCAGACCCTCAGGGACGACAAAGCTGAGGTCATGATGTATTCGCTGCATAGCCGACAGGCGTACATACATGGTCAGGAGTAAACCAGCTCCGGAAACGTCGGCATGGGCGTACGGCATGGACGCACGGCATGGACGTACGGCAT
>chromosome_10,+,polyA site is 3797128
AGGAGTAAACCAGCTCCGGAAACGTCGGCATGGGCGTACGGCATGGACGCACGGCATGGACGTACGGCATTGCCGCACCACTACTACCAACGCCGGTCCACCACCTCCCACCCACCTACCCACCCACAGCATTCCTCCCGCCCAGCGCGC
>chromosome_10,+,polyA site is 3808091
GCGCAAGCAGCAAGGGGGGCCACGACGCGCGCCCGTGCCGTGATAGACTGGAGCGCAAGCGATATCGCGGTCGGCACACCCTGTAAGGGACCATGTCACATGAGGAAGCTACCGCCACTGCGACGCGTGCATTTACCCACCAGCTCCAGG
>chromosome_10,+,polyA site is 3808194
GGAAGCTACCGCCACTGCGACGCGTGCATTTACCCACCAGCTCCAGGAGGTCAAAGTGTCGCCGCAGGTAGGCTTTCATTTTTGCAAAAACGAGCTCCGCCTGCAATGTCCAATGTCCGTGCCACATCTGTCCATGGAGTCTGCAGCTAT
>chromosome_10,+,polyA site is 3825007
TACAAGGGGGAAGCCCTAGAGGGATTTCTGGAGTGCGGAGGAACGCAGGGACGCGCAGACGTGCCCTTAATTCACCTCGCACGCAAAGCTTGTACAGACAATCCGCACGTCCCTACCGCCTGGTGCAATCGGATAACAATGCTGTGTGGT
>chromosome_10,+,polyA site is 3825063
AGACGTGCCCTTAATTCACCTCGCACGCAAAGCTTGTACAGACAATCCGCACGTCCCTACCGCCTGGTGCAATCGGATAACAATGCTGTGTGGTGGGGTACCCTTTGTCCTTGGCGGCCTTGCCAACCCCTGGCGTGACCTTACTTTGGC
>chromosome_10,+,polyA site is 3825228
CTTGCGTACGTCGAGCCCACATGGCTGCGACCACGAACGCCCCCTGGACCTTGGCTGGACAGCGCGAAACTGCTCAACGGTCCGTAAACTTACACACTCTGGCTACGTATTCCCTCATGTCGCGCCGCAACCCAGGATGGCTGGCAAGGT
>chromosome_10,+,polyA site is 3843805
AATACACTGGTCAGCTTCCAGAAGCATAGACTTCGTCAAGTAGGCTTGTATCATCAATGAACAAGTCCCTTGAGTCAGCGCCTTGTAAGTCGAAGCGCGTGACATGTAAAATGTGTATGTTTTTAAAGATAGGACACGAAATGTGTGTGT
>chromosome_10,+,polyA site is 3844127
ACCCGTCCCCAGACGAAGTAGTCTGACAGAAGGGTCGGTGGTCGGCCACGGACACATGGACATGTGTGGCATGGCTGCCAGTCAAGTTGTGATTCCAGCTGAACCGAAGGTACACAATTATAGAGCTCGCCGAGAGCAGTCGGTTGACAC
>chromosome_10,+,polyA site is 3850006
GATGGTGCATGCGTATTAGATGGTGAACTACGCGTGGTGACAGTGCCGCAGTGGCCTTGGCAATGGCCAGGATACCCGCAGACTGTAAAGGATGGAGTTGGAAGCGTGTACACGCACGTCAGTGCCCCAGTCTGTCCATCTCGCGCACTT
>chromosome_10,+,polyA site is 3883963
ATTGCATGATGTCTGATGTATAATGCTGCATAGTCTTCGTTGAAACGTTTATTGCGCTGTACGCACTGTTACTCACATAATACCTGTGTAAGTATACTCAATAGTCCTGCGAGCTTATGGATGCGGATTACAAGTGAAGCTTATGATCCG
>chromosome_10,+,polyA site is 3886164
GGGCCAACGCAAGTGCAGTCGGAGATGCCGGCCACGTTTCGGGGCGTGCCGTGCCGCCGCTGGTTGCTAGGCCCGTGCTGAATGTCCAGTTTCGCTCGGCTGACATCCTGATGCCAAGCAGTGTGGCCGGTTGTTGGCTCGTCCATTGGT
>chromosome_10,+,polyA site is 3886400
GCGTGCAGTGATTTGCGCGTGCTAGTAGAGCAGGGAAATCCCTATTTGGGTCGGACGTGCAGTCTGGTATTGGACGCCGCCGGGTAAAAGGCGGTGGGGAACCGGGGAAGGAGCCTTTGGGCACAGTTGCGCGTCCTGGGCGGACGGGCA
>chromosome_10,+,polyA site is 3886608
CGGCAGGCATTGGCTGGGTCGTGACGTGTACAAGGTGTCAGTGCAATGTGTGGCGTAACAGTTGTTACATGCTTTGCAATTCTTGAGGACGTGGAAGGTGCACATCGCTGGCCACAGCCCACTGGTTCTGCCAGCAATGGTGCACTCACG
>chromosome_10,+,polyA site is 3888723
GGTTTGACACGAGCCGGTGGTTAGAAGCGAGAGCGACTCGGCTTTCCCAGCCTGATAGCGGCACGTGCCCTGAATACGTTAGTGCCATGTAACCGGCCGAAGAACCTCTACCTGTCGAGCGCATCACCACCTTTTTGTGGCTGCTCCAGG
>chromosome_10,+,polyA site is 3896405
GTAGCGGACATACATTATATGTGCGCCCGGACTGTGGGCTGTCCTCAGCAGAAGTACGCATTGCGGACAGCAGGCAGGAGCCTATTAAGTGTTACAACGAACAACGTATACTCATGTATGGCATGAGCGCTCTCAACTCAACAACACTAG
>chromosome_10,+,polyA site is 3911515
GAAGAGTCCACAAGCATCGTGAGGCATCGGAGGGTACCGTTGGACAACAGTCGTGCGCGGCGTGTGTCATTGTACTGCCATTGTAAGAACCTTGCATGCATGTTCGTAATGCCACGAGAGGCCCATGCGCCCTGACTAGGCCGGGGCATT
>chromosome_10,+,polyA site is 3924017
GAGTACCGTAGGGTCCGTGCGTGCGCCCTGATGAACTGAGCCGTGGGAGCAGCAGCGCTGGCTGTGCCCTTCAAGTTATGTAATGAGAAAGAATGGCCCATTCACCTTGAATCCAGGTGCAACACCACAACTCATGGATGCCGTACCACA
>chromosome_10,+,polyA site is 3948568
TGATTGGGAGCGAGGCTCAAAGAGAGTGGCTGGGACGTGGGACGCGGCATTGTGACCATGGCGGCATGTCAATCCTGTCAATGTTGCAATTATACTTTGGCCTGCGCCAAGCATCCTTCAACCAGCGGCCGCTCAGAGTCATGCGCACCA
>chromosome_10,+,polyA site is 3967456
CGCACTCAAAGTTGCTGTTTGTCGGCCGGGGTCTTCGAAGTTGCACCACTTACGGAGCACGTTATCGGGACGCTGCAATTCATGTAATCCTATATAACTTCTACTTGCAAGCTGCCGAACAAACACACGATTAGTGAGGGACAAGGAGGG
>chromosome_10,+,polyA site is 3973402
TGAGGCGAACGCTGGGCGAGGATGGTTTAGGCATTGCCCGCACTGGACTGGTGGAAGAAGGGCCCGCTGGTATCGCGGGATGTTGTAATGTGCTGGGTGGAGGTCGCCAGGCTTGAGGCGTCTATCGGATGTGCCAGCTCAACTGCTAAA
>chromosome_10,+,polyA site is 3980319
GATGAGTTGCATACTTTCATGGTTACATGTACGATAAGAGTTTACGGGTTCATAGTCCGCTGACGACGGCTGTAAGGCTGATGTAACTGTCATGCTGCCACGCTTGGGCTCTTTGGAGTCCTGACTGTCCTGAGGTGTTACCCAAGGTGC
>chromosome_10,+,polyA site is 3980469
TGCTGCACGGCGCATCGCATGCTGCCGCGCGCCCGCGCCGCCTGCATAGATGGGCGGGCTTCTCGGAATCATTGACCTGATGTTACGACTCAGGCAAGCAATGAAGCAAGGCTGTCTGCACTAGTCAATCGTGACTTCTGCTTCAGCTTG
>chromosome_10,+,polyA site is 3984241
TAGTCAGTCCTAGTTGATGGAGGGATGGGGGCAACCGTGGGGGCAACTACTGGAGCGCAGCCCCAGAGCACAACATAGCGCCATGTGTATCCAAGATATGCCGCTGGATCCTGTGATGTGTAGTAACGTTCACTCAGGTTACACAGACAA
>chromosome_10,+,polyA site is 3984372
ACTCAGGTTACACAGACAAAGCTCGGCAAATTTTTGTGACTTTGATTTCAAAGCTCGGCAAATTTTTGGCTGAGCCGGAGGCCAGTGTAAGGTGCAGGCCTTCGAAGCGGTTGGCGGACAGCGCCGCTGTGACGGCAACGGAGCCGGGCG
>chromosome_10,+,polyA site is 3987261
CACATCCTGTCAACAGAATCAATCGCTGACAATGGGGTTGACCTTACGTTGCGCGTAGCTTGGACTGGGCAGCTGGCCTTACTGTAACAGTTGAGGTTGGCTTTCCTCCACGCACTCGGTCCATTTCTGGGTCCACGCGCGTCTTGTCAC
>chromosome_10,+,polyA site is 4003845
AGGTGTGGACGCACCCCTGCTGAAGGTTGCGCTGAAAGGGGGAAGGAAAGGTGGGCGTGGCCAGGGGCAGCAGATTATTTCACAAGTTCCTCTTGATGCCTCTTTCTACCTACTTGCTACGTATCCCAAGATATCCCAAAAGGCAGGACA
>chromosome_10,+,polyA site is 4003931
TTCCTCTTGATGCCTCTTTCTACCTACTTGCTACGTATCCCAAGATATCCCAAAAGGCAGGACACGGCCAGCGAGCGCATGTAATCACCAGCAGCTGTTATGGCCGCGCTTGTGCAACCAGGTCACGGAGCCAGCTGAGCACATGTAGCA
>chromosome_10,+,polyA site is 4030940
AACTGTGCGCCGCAGTGAGAAGGACTCGGTTATGGGAGGACAGTAGGCAGCCGAACTCTTGAAGCTGGCGCTGGGTTTATGTGAAACGGGCGAGCTACCGTATGTGTGTCTTGTACATTTGTGACATGAACCCTTTGTATCGAGTGCGTG
>chromosome_10,+,polyA site is 4031128
AGCGCGCTGGGTTGGCGTGCGTAGGGTGCAGGGTGCAGTCAGAGTCATGATGACGTGCACGGGTCCAACCACTCAACCGTACTGCAACATGTACGTTTCACATGTGTCTACCCTGCACTCTACACGCAGTGCTCGTATCTTCCATCTACA
>chromosome_10,+,polyA site is 4031509
CGTCATCTTTCTGGTCATATTATTCCAAGCAGCGTGCCAGCGTCATGGACCGGCTAACTGCTGTCATGATTGCAAATGACCTTGTACCAGTGTGTGCTGCTATTTGTCTTTGCAAACGGTGCGTTGGGGCATCCATGGCCAGGGGCGCTG
>chromosome_10,+,polyA site is 4031790
AGCTGCGGGCATGCGGGGGGAACTCCGCGCGACCTTGCAATTGCACAGGGTGTTGGCCCAGCCACTAATAGTACATGAATACGTAAGTATTTAGAAGCTGCGCGGGCGAGCACGAGCAAGTCTGCGTTCATTGGATCCCGTTTCTCCGGA
>chromosome_10,+,polyA site is 4060033
GCGCCGGAAAGTCGGTTATACCAGTCATGCACTCTGGCCGCGCTGTCCTGTTGAACTGCGTGCACGCGCCAGTGAAGTGCTGGTTGTAAAGTAAAAGTGAGCAGCTGTCCAAATCTTTCGTTTCCATAGCGGCACCGTTGACACAGCAAG
>chromosome_10,+,polyA site is 4215201
GTGTGTTGCTGTGGGAGTTGAAGGGCCTGTGCCCAGCGGTCACACTCAAGTATTATGTGCTGGAGTCGTATACATGGGGGCCAATGTATTCATGTCACCGCCTGCTGTCCGGGGCCATATAGCATGGGTCCCGTCGTGTCCCGTCCCGTG
>chromosome_10,+,polyA site is 4252695
GTCTCTTATCGGCCACAGTGAGCGGAGAGCAGGCGGAGGCGCGAGAATCGAGGATCGAGGATGGCGTTGGCCAACCCTTTGTAACCAGCAGGCAGCGTTATCGCACACGGACACTACTTCCTTGTGACAGACATCACAAATAAAGACAGC
>chromosome_10,+,polyA site is 4261259
CGTATGTACGCCTTGTTGATAGGAGAGCGCCCACGAGAGCGCCCCGGTGGGCGTCGTAGGGCCCAACTTAGCCCCTGCGCCCAGCTATCAGTGCCGACTGATCGTGGCCTGCATCGACGTTTGTTGTAGTCGATATCAAGGGGGGGGGCT
>chromosome_10,+,polyA site is 4275441
GCATGCCGTGGCATGGCATGCGGCTACGGCATGAAATGCGATGATCTTCCTGTATGAATGCGTGGGTCGACCGTCCGTTCATGTAAGCTTGCTCTTGCCATGCTGCGTTGTAGTAGGTTTGTAGGGGATGGCAAGTTGTTCGGGTCAGCA
>chromosome_10,+,polyA site is 4275893
GGCAGGTAGAAGTCAAGGAAGGTGTGTGTGTACCTGCAAGCAGGAACTGCGGCAGGCTGCGGTGTTCGTGCGGTATTGGGATGGCAAGCCCGAACCGACGCAAAGGCCACGCTGAGATACAGCCGGGAGGACTACGGCGTCAGCAGTGCT
>chromosome_10,+,polyA site is 4300696
TGCATTACCCAAACAGGTTGCTGAGAGATTAAGCAAGAGACGAAGTTTGCAACACACAATATCCTGCATTACAGCAGATGGTCTGTTATGGTGTCCACAGTGCGATTACCGTGCTCCTCAGGAAGGTGTCTGGTCATTCCATCGTGTGGC
>chromosome_10,+,polyA site is 4328035
TACTGTTTACGTCGCGCTGGTTCTCTGCCGCCAGCAACTGTTTTTAGCCGATTTTAGGCGGTGGCATGGATGTTGGACGTGGGTTAAGTGCACCACATGGCACGGCCGCAAGTGCTGGCATGCTCGTCTGGTGCACATACCGGTAGTGTG
>chromosome_10,+,polyA site is 4328126
ACCACATGGCACGGCCGCAAGTGCTGGCATGCTCGTCTGGTGCACATACCGGTAGTGTGAACTTCTTGGGGCCTCACCTGATGTGAAACTGCCAACCCCAAAAGGCATGGGATCAAAGACACATGCATACGCTGTGCACCGTGCGTAAGC
>chromosome_10,+,polyA site is 4363084
AGATAGACGATGTGCTTATAGATAGACGATGTGCTTTTGTGGGTTTACCCGTCAATGCACATCCTATGCTTGCGCGGGGACTGGTGTAATATGAAGTTTAACCCTAAACTACGCGCTGCTTAGTGCGGGGAGGGGGAGGACAGCAGGCAG
>chromosome_10,+,polyA site is 4381351
GATTATGTGGCTTTACCTGTGCGTGGCAGAGTGGTAGCAGACTTGCAGGGCCTAACAGAGCAGTGCGCGGGTACTTGCAAGGGCACTTGTAATTTCCGGAACGCTGGCAGCGCCTGGGGCTGGTGGGGCACCGCTTCAGCTTCAAACTGC
>chromosome_10,+,polyA site is 4453209
GTGCAGCCCCTTTATCCAAGGTAAAGGTCTATCTCAGCCTATGCAGGACTGGCTCACCCTAGAAGAACGTGCAAGAATGAACCTGTAATAAGAAGGCTTCTTTGCCAATGTATGCCTCACGCTACAGTCCCACATGTAGTCTAGCTCAAT
>chromosome_10,+,polyA site is 4491021
GGATGCAGTGCAGCGCGGAGGAGGTTAGCAAGTATGCGTCCCAGGCAATTCTCTCAGACCCGCGTGTTGGGCTGTCCCATCTGGTAACCTCACATTCTCACGTGCTCCTCCCGGTCCATCCGGCTTGCCGTTGATTGGATGGTAGGGACA
>chromosome_10,+,polyA site is 4491260
GGCACACAATTGGCAACGGCAGGGCAGGAGTGCGCGGCTGGTCGAACGCCGGAGTTACTGTACCGACGAGTTGCTGGCTGGCTGGAAGTTTGCTGACGCGCATTCCTCACGCTCCGGGCGCCCGGCCAGGCGATAGCACCACACAGACAC
>chromosome_10,+,polyA site is 4505519
GTCGTGCAATTTACGATGTGGCAGGCCGGTGCATGGGCTATACAAATAGATCTGTAGGTGTCAATGATTTTCTGCGTGTGATTTTAATAACCAACAACCAACCCCGAGAAGATTAAGCTTATTCCCGCGTGTTCTCGATTTTGGGGGTGG
>chromosome_10,+,polyA site is 4505700
CGTGAGCAGCCGTGTGCATGGGGACGCGAACGTGTGTGCCCGCAACAGTCTTTTGAGCAACCCTCCAGTTTTGTCTCTCCGTGTAACGGATACTCGACCACGTTCACGGTGTGCAGTACTAGGAATGGGTGCGCAGCTTGATGAGCAGCG
>chromosome_10,+,polyA site is 4537543
GGGTTGTTAGGCGGTTGACTCGCTCTTGGACTTGGGCGCTCATGTATGGCACCTGCTTTGTTGCGAATGAACATCCGCTGCTGGTTTTGAATTGCACGGCGCGGATACAATGTTGACATGCGGCTGGCACTGCGGCAACGGAAGGATCTG
>chromosome_10,+,polyA site is 4537636
GCACGGCGCGGATACAATGTTGACATGCGGCTGGCACTGCGGCAACGGAAGGATCTGGAATGTTGCTAACATCGGCTGATGTGCGGCGCACATGGATGGAGTAGTAGTGCAGGGAGGGGACAAACACACGAACCCAGGCGTCCCAGAGCA
>chromosome_10,+,polyA site is 4537724
CACATGGATGGAGTAGTAGTGCAGGGAGGGGACAAACACACGAACCCAGGCGTCCCAGAGCAGACGCGCGCCACGAGGTGGTCCTGTAAATAATGAATGTGCCTTACAAGTGATCAACTCCACATCAGGATCAGATTACGTAGCAAGGCA
>chromosome_10,+,polyA site is 4577277
GGTTATAGACGTTTGACCAGGGTTCTGGCCCAAGTGCTGAGCCGAGGCTTTCGCAGACATTTGACGATTGCCGGCGTGGACTTGAAAGGACTTGAGGCAGGCACGAGGCGCAGTTAGCAACAGAGCGTGAGTGTGCAGGAGAAGAGTGTG
>chromosome_10,+,polyA site is 4577548
AAACGGGGAACGAGGAAGTAGCCAAGAGATGGCGGGGCAGTGCGGAGAGGTATGCTTCGGGGCAGTGCTGACAGATGTGCATAAAGGACCCTTGTGGGTGTTGTACGCCGACGCCGCACGACGAGGGAAGCGATCCGAATTATCGTGCGG
>chromosome_10,+,polyA site is 4577656
CGACGCCGCACGACGAGGGAAGCGATCCGAATTATCGTGCGGCTCGCTGCGCTGCCCGACTTGGACTGAAAATTTCTAAAATTGCAAAAATTCACACGTTCCGAGACGCAAATCAGCCGACCAAGATTCATCTCCCGCTTTCGCGTCTGA
>chromosome_10,+,polyA site is 4592080
GATGTGAGATGAAAGCGTGGAGCAGGAGGTGCAGGGGTCCCGAAGCCCCGGTTTATAATTCGGAAGCGAACCCAATTGCTGTAATGCAGCTCGGATCTGATGCAACCAAAGCTCTCTGAATCTCTCCTTGGGACGAGTATGGGTTGGGAC
>chromosome_10,+,polyA site is 4613403
ATCAGGGCTGTGGGAGAGCCTGCCCGTGTAGCATGCGGTTGCGGCTGCTAGTGTTGAAGTGATGAGGGCGCACAGAGCCTATTAAGCATTCTAGTGGTTATGCTGGAGTGCGTTGGTGACTGTGTGTCGGGGTAAATGATGGCGCCGACC
>chromosome_10,+,polyA site is 4615848
TTGTGGCGCTGGGTACGCGTGGCGCGGATGGGAGTGTGTGTGGCCCTTGCACATCCCTGAAGGATCTGTGGAGTGATAACTGCTGGCAAGCACCAACAGAAGTATGCACAGGGGTACTGTACCGAAGTAGGGGCCAGCTCAGTTCCGGCG
>chromosome_10,+,polyA site is 4615950
TATGCACAGGGGTACTGTACCGAAGTAGGGGCCAGCTCAGTTCCGGCGTGGCACCCTCGATGTGGGCGGTTGCGCGCACCATTGTCACCTACGCGCAGCACGACAGAGATGAGAGAGACAGACAGGGTTCAGGCGGCGCTAAACAGAATC
>chromosome_10,+,polyA site is 4616139
AGGACACGTTCTGTGGCGCACAGGCCTGCACAAGTACGCAGGCGCACTTGCCATGTGCGCATACAGCACACGCGCCTACACACTGTAAAGGTTGCACAGGTCGACCAGCGCTGCCACACTCTGAACGCAGTTCATTGCGAAGTTGCCGAT
>chromosome_10,+,polyA site is 4632944
CCAGAGCGCTGCGGGGCAGCGGCCCAAGCAACGCCCGTTGGTGTGGGGGAACAGGGATACCCCTGGATACCCCTGGAGGCTCAAGCAAGTCTGCGCCACCTACCGTATTCGATCTTCCAAGCGATCCCGCGTAACGCACTGACCCTCGCA
>chromosome_10,+,polyA site is 4633337
GGGGGGGGTTCACGCACGCTTTTGAACAAAACAAGCGGTGTCTGAGGAGAGGCAAACTCTACCATAGTGACATATATATTTTGTGGAAAGTGAGGGAATGTCATGGTCATTTAGGAGATTTTCGGCGATCTGACGAGGATGAAGGATACC
>chromosome_10,+,polyA site is 4645449
TACATACCCGATACGATTGTGTATGATTGAAACGTTGAAAGAAGGGACGATAGTGTATTGGGGATTCGATGCACGAGGGTGTGTGCCGACGTGTGAAGATGACTAAACTGGAAGCGGTTAGGCCGCGATGGCGCTCTGCCTGTGTGTATG
>chromosome_10,+,polyA site is 4645512
ATTCGATGCACGAGGGTGTGTGCCGACGTGTGAAGATGACTAAACTGGAAGCGGTTAGGCCGCGATGGCGCTCTGCCTGTGTGTATGTGCGGTAGAACTGTGACTGGTCATGGCTTTGGCCCCGGCACTTCGGTGACAGCAAGCAGTTAG
>chromosome_10,+,polyA site is 4677308
GTGTGTATGGCGCGCGTGCTTGGTGCTTGGCGGTGGAGCGGTGACGGTACGCACGCACGGGAAACATGCGAATAGATGGCTTTAAGTGAGTGCGCGCTGAGACTGCACGTCCCATAAGGGTGTCCTGATGGCATCTCGTGCCGTGCTCCT
>chromosome_10,+,polyA site is 4684419
GATAGCTGCTGTGATACGGTACGGCCATTTGAGCTTATCTACTTATGAGTGGGGCGGGCACGCAAACGAGGACCGTCTGAGCGTTTTAACGACACAAGCACAGAATGCCAGTATGGCAATGTGTATCAAAGCCACGAGCCGCTGGGCTGA
>chromosome_10,+,polyA site is 4712974
TGCACGTCAGGGGAGGTCAGTCCCGTGCTGCAAGCGGAGTGGGCTTGACGAGACTGTGGCGAAAATTTGGGCGGGAGCAAAGGTCAAGACGACGAGGCCAGGTCTTCCCCCCAGCAGCCATCACCGCGCCCGCCTCTTCTGGCGAAATGT
>chromosome_10,+,polyA site is 4715743
TACGGTATGTTGGCAAATACAGACGGCGTAGGCGGACAGGGTGCATGCGGGGGGAGGGAATGCTTGGGGTTGGGGCACTGTGTAAGGACCGAAGCCCGTGCTGCTGCTGCGTTTGCTGCTTGCGAGGTAGGGCACAGTAGTGGCACGGTG
>chromosome_10,+,polyA site is 4719555
GGGGGTGGCCTAGCTGACATCCGCTGCCAAACAATACTACTTGCGCCTGGCTTGGCATGCGCTTTTGCATGCACAACACTGTCCTGCAAATCATCAATCAAGTAGCGAGAATGGCGCAACTCGATGACCATGCTATCGAGGTTCTTGGCG
>chromosome_10,+,polyA site is 4722687
ATAATTGCGTGACATAATTGCGGTGAACTAGGTCGACCGGTTCCGGATGGTCGGCCGTCTTGGACTGTCCGATGGACGACCCTGCAATCCGTTCTGGTTGGCTGCTTCCATCCATTGTCTCTACATGCAACGTCAGCCTGCTGCTGTGTC
>chromosome_10,+,polyA site is 4727842
ATTGGGATGTCGGGACCCCTGGCATGGGGGTGGCCTAGCTGACATCCGCTCCCAAACTTTACTTGCGCCTGGCTTGACATGCGCTTTTGCATACATAACACGAATGGCGCAAGTCGATGACCACGCTATCGAGGTTCTTGGCGAAGACCT
>chromosome_10,+,polyA site is 4733889
CATTTGTTTGCGAGGGGCGCAGGCCAGGCAAAGTTGTCGGGCGCTTCAACTTCTCAAATTGATGAGGACAAGGAGGAAACGTGTGATATTACGGAGGTGGCAGTGTGAAACGGGTGCAAGTTTACGGGCGCGGAGGTTCCGTGCTTGGGG
>chromosome_10,+,polyA site is 4742538
GTACGGGAATGAGGCAGAGGAGCGCAATTCGAGGGCTGCACGAGGACGTTGCTGTCTCGACGCCGCGGTTGCGCGCGTGTTGTATGGTCAAGCCGCTTGAAGTTTGAACCTTCATGCTGGAGGTGCTTCCTGCAAGACTTGGACGAGCCA
>chromosome_10,+,polyA site is 4742631
CGCTTGAAGTTTGAACCTTCATGCTGGAGGTGCTTCCTGCAAGACTTGGACGAGCCATGGCCGGTGGAGCTGAGGGTCCGCGGCGCTGTGTTATGTTTGAAAGGAGTGTTGGGGCAATGCATGACGGCTCCTGGCCTCTGCGGCCCCACG
>chromosome_10,+,polyA site is 4742818
GCTCCAATCCTTATGCTGGGCCCCACGACCCTCGCTCTGATGTGGCGCATGCTGACCTATGCGCTCGCCTCGTGGCGCATCTGTAACTGTAGAAACTTCACTTCTTGCGCCGCCACTGGGCGGGTAAATTAGCAGGTCACTTTACGGCCA
>chromosome_10,+,polyA site is 4829234
AGGCTTAATGGCGAATTGACGGGGACGCTTGCGCGTTGGTCTGGAATTGCCACGGCAACGCAAGTGCGCGTGTGACGCCACGCTGTAATACTCCCCGTTGCTAAGATTGGCTCGAGAATGTCGAGATCTTGGCGGCGTGTTCTTGACCTT
>chromosome_10,+,polyA site is 4835391
CCAGGGGGGCTGCGGCCCAGACCCTTAAGCGTCCGTGGCAATTGTTGGTATAGAGTCCCCTAAATACTCACTCCGTGCGCCTCGTATAACGATTGAAGTACTCCACCGCGAGGCTGTCGGCTTCTGGAATTCCTGGCTTTGCTAACCCTC
>chromosome_10,+,polyA site is 4840183
CGGTTGTGGTGGTGGTGGCGGCGGTGGTGATGGCGGCTGTGGTGATGGCGGTTGTGGTGGCGGCCACACGGCCTTCGGGGCGTCGCTGTAATGGCAGTTATTGATCGAGGGACAGCAGCACTGGACTGGGCTGGGGACCTACTAGCAAGT
>chromosome_10,+,polyA site is 4851709
GGGCATGTGGTACGCGGACGTGGTACGCGGACGGGCCACCTTTCAGTTCGAGTTGCCCAGCCAACGGCTGGCACGAAACCCAACTGCAAGGCCACACTCCGAACGATAATTTGAGCTGTACTTTCGGATGAGAATAGACAAAGCGACGTG
>chromosome_10,+,polyA site is 4851875
GTCGCGCCCATCGAGTAGTGATAGAACACGCGCGTTAGCAGCGTAGCGTGACAATGACAGGAAGGGCGTGAGACTGCATACATGTTACTATAATATACTAAAAAGGAGGGGACCTGCAAGTTTGGCGGGCCCCGCCAAGCTTCGTCAAAA
>chromosome_10,+,polyA site is 4872560
TAATTGCGCAAGTGGAAATCACGACCGGTATGAAGTTCGATTACGCGCGGCCTGATCCTCTCGCATGCTGTTCGGGTCAAAATTGTAATCGAGTTCTGCACACCATAACGCCTGCGTACACAGCGTGCCGTGCGACGACGGCGTCCGGCG
>chromosome_10,+,polyA site is 4880318
ATGCATCAGGGCGGCCAAGCTAGCTCGTCAGGCCCAACAGGCCCACCCATGCGAACAAGACTTTGAAGGGCCGGACTCTCTGCCTGTAATACGGCATACCTGGCTTACGTGCCACAGCCGGCCAGTGCTTTCGGCCAGTACTCCTCACCG
>chromosome_10,+,polyA site is 4887845
ATGGACGGTGATACCAACAATCGCGATGCCGGGGGCATAGTTGTGGTGGCCTTGGCTTGCAAGCATTCCAGGCGAGGGCTTGCAAGGAGCGCCTGCCTCAAGTGCACGTGTCTGCGACGCGACACTCGACGGCGCAGCGCTGTTTGGATG
>chromosome_10,+,polyA site is 4888621
AGGGGGCAGACTTGCTATGCCAACAAGGTAAGGACTGAGTGCCTTGCGAGTACCTGGCGAGTACCTGGCGAGCGAAACCGGTGTAATTCATGTTCAGGTGGGCGCCTGTGGACCATGATTGGGCAGTCAGTCGGGTGTTGTTATTACGGC
>chromosome_10,+,polyA site is 4895086
AATGGTGGTTGCTGCAGGCAATGCCGCGGGCGCACAAATCCGCATCAGGTGCCGCGCACCGCGGCTGGCCGCCCTGTCGCTGCTTGTAATGTCGCATTCATAAGGAGGCGTCAAATGGTCTCCTAGGGGCTAGGAATGGCTGTGCGATGG
>chromosome_10,+,polyA site is 4895158
CCTGTCGCTGCTTGTAATGTCGCATTCATAAGGAGGCGTCAAATGGTCTCCTAGGGGCTAGGAATGGCTGTGCGATGGGACAGTGGTAAGGCATGTTGGTGAAGTCCCGTAGGGTGCAGCTATTTCCCAGACCCCAGCAGATGGCAAACA
>chromosome_10,+,polyA site is 4895233
TGGGACAGTGGTAAGGCATGTTGGTGAAGTCCCGTAGGGTGCAGCTATTTCCCAGACCCCAGCAGATGGCAAACAAATTTGCAACGGCAGGGCAGGAGTGCGCCTGTGCGCGGCTGGTCAAACGCCGGAGTTACTGTACCCAGGGACCAG
>chromosome_10,+,polyA site is 4895325
CAGGAGTGCGCCTGTGCGCGGCTGGTCAAACGCCGGAGTTACTGTACCCAGGGACCAGGGTCAAGACCAGGGTGCTCGTTCCATTTGAATCATGGGGTCAAATTCCGGCGGATTTACACCCCCCCCTTGCTGTACGGCTGGGCTCATAGG
>chromosome_10,+,polyA site is 4913234
GCTGCTGCTGCTAGGTGATGCATGCCCTTTACCTAATGCAAGGATAATTGATGGGTCCGATGCGCGTTTTATGCCGCAATCTTGTGTAACAGTTACACAGCTGCCCGTGGCCACGCCATAACCTTGACAACTTTACGCAGCACAAAGCAA
>chromosome_10,+,polyA site is 4936626
CCAGAGCGGACGGCGGAGTGGGCTTGCAGGCGGCACGAGAGTAGGCAGTCAGTAGCGCAAGTTGCGAATTCACATGTTACCTCGTAACCGACGATAAACGCTGTGGACGGTCGCGCCCATGGCTGGCTGACAGAAAGCGGCTGCTGTATT
>chromosome_10,+,polyA site is 4936827
AAGGATGCGCCCGAAACCAACCTGGAGAACACCAGGTTGCTTGCGTGGCGAGGGCGTGGGAGAACGGGTGGAGTGCTGGGGATGTGGATCTTATGAGCGGCTGATAAATGGCGGGTACTCGGTATCGTGGTTCGTAACAGCAGTCGCAAA
>chromosome_10,+,polyA site is 4945271
TGGAAGTTCTAGAACCAGTATGTGGTGATAAGCGGGGGTTTTGGATGGGATGGCACTTCAGAGACTGCTTATGACGAGATCGTGGTAAAGGGACATCGCAACTGTTGTGTGGGCAACCCCAAGGGAATAGCTGTAGGGCGTTATTTGTGG
>chromosome_10,+,polyA site is 4945349
ATCGTGGTAAAGGGACATCGCAACTGTTGTGTGGGCAACCCCAAGGGAATAGCTGTAGGGCGTTATTTGTGGTTTGCACGGCCAGTGGAGTGGGCCACTTCAGGGCAGCATTTCATGGAGCCCGCATCAAAGGAAGGGAAGGGATCTGCG
>chromosome_10,+,polyA site is 4945449
CAGGGCAGCATTTCATGGAGCCCGCATCAAAGGAAGGGAAGGGATCTGCGTCTGATAAGGGCGTCAGGGGCTGGATCACGGTATGTTTAAAGGTGCGGGTCTACCCGGCTGGCGCCACTCGGTGCCGAAGGGGCCGCACTGGGGCGCGCG
>chromosome_10,+,polyA site is 4945625
GTAGGTGCAAAGCACGCGGCACCTCCTGTCAGCGCCAGTACATGTTTTGTACAAGCCCTCGCCAGCCGCGTAGCCCGCTAAAACTGTTACGGACTAACATGCAAGTGCGTGCTGGGGTTCCAACGCGGGGAACACGGGGAGATCGGGATG
>chromosome_10,+,polyA site is 4946233
CGAAGGGTCGGCTGCATTAAATACTGTGCAGCTACGCTGCATGGCACCTTCGATAGTCTGGGTATATATTGCGCATGTGTAGTTAACAGCAACGCGCTTGGTCGGGGCTCAAGTCTTCCCGATGGTCCGTGAACCTACACAATGCCGTGC
>chromosome_10,+,polyA site is 4979889
AACCGCGTGCGAGTACTGATGGACAATGCTGGTGCGCACAGCAAGACAGGACAAACTAGTACTGGTGCGCAAAGCAAGACAGCTGGAATGAATGGAAGTATGCGTTGATGTGCTACGGTATAAGCCTGTTAGTATTTCATGCTGTCGTCC
>chromosome_10,+,polyA site is 4980043
CGGTCCCCGATTCCCGGTTAGTTCCGCGGTGTGCGAGCTAGCGAGCGAGGGCGGGTGGCCCGTCCAAGTAAGGTAGGGCCGCCGTCAGGCCTTCTCCCCACACCTTTCTTGGGGCGGCACGCACCCTCGCTCACTCCCCCGGCGGCCGCG
>chromosome_10,+,polyA site is 4991876
GAGGTGCCGGAGTCTGGGTTGCTGACACTGACGGTGGTGGTGCGGTGCGACGGCCCGCGCCGGCGTGCCTGGGGTTTGTAGGGCTGTAAGGCAAGGACACGCGGCTGGTCTTGGCTCGGACAACTGGTTGTGTACGTTTTGGGGGCTTGC
>chromosome_10,+,polyA site is 4992255
GAGGCGCGGCGTGCACGCTTTGGGCGGTGAAGACTTCAGGATGCATTCCACAGACTGTCTTTGTGTCTGCATGCGCATGTAATGCTCATGGATCCTGTCAATGCACTGTCTCAAGGCTTCCTTCCGCTCCATTAAGGCTGGTGACTCCAC
>chromosome_10,+,polyA site is 5001296
ACCGGATGGAACGCCTGAGTCTGGCACAATGTCTGCCAGCCCTATGTTCAAATAGTTTGACCGAAACAATTATATTTAGCCTGTAATTGTATCATGTTGAGCGCCTGGCGGTCGCCCAGCACAGTGCACAGACAGCCCCGGTCGTCCTCA
>chromosome_10,+,polyA site is 5012965
GGGAAGTGGGAAGAGCGGGATGGAGCAATCGCTACGCTAGATGAGAGACAGAGAGAGGAGTGTGATTCTGAGAGGGACAAGTTGCAAGGGAGGAATCATGCGTGAAGAGTAAACGAGAGCGAGTATGGGCGTAAGGACCAGCCATTGCAA
>chromosome_10,+,polyA site is 5013028
GATTCTGAGAGGGACAAGTTGCAAGGGAGGAATCATGCGTGAAGAGTAAACGAGAGCGAGTATGGGCGTAAGGACCAGCCATTGCAAAGCAAGTGAGTCACTCGCTGCCGCACACAGTACGTTCCGTAAGATTCAGTCGGGGAGCGACTA
>chromosome_10,+,polyA site is 5028703
GTACTGAGATCCGTCGTTTCACATGCGCATGCCTTGCTTCCACCCAGGATGCCACTATATATAATTAACACCAGGTTGTTTATGCTGTACACTAATTGGTGCTAACGCTCAAACGGGTGGGCCCATCCCTTACTTGCACTTTAGTTCGCG
>chromosome_10,+,polyA site is 5033280
GTGGGAGGTGACAGTTCGTGCCAAATGGGTGACGTAGGCACGGTTCTAGGGGGTTCGGGGTTAACGAACGGCCAATCAGCAAGAATGTAAAGAACGGAGGTGCAAATGGTGGTGAAAATGTTAAACCAGCACTCCTGATCCCTGGTTCCC
>chromosome_10,+,polyA site is 5062861
CGGGATTAGTGCTGTTCTCAAAGTGACACGCTCGGGCCCTGCGGGAGAGCAGGGCTGTGGCCATGCATGGGTGGTTGGCCTGAATTCGCTTATGAGTGCTTACGCGTGCTGTGTAGTAATGCCCATGCGGAACCGAGAAAGCAAGCGAGC
>chromosome_10,+,polyA site is 5062939
CCTGAATTCGCTTATGAGTGCTTACGCGTGCTGTGTAGTAATGCCCATGCGGAACCGAGAAAGCAAGCGAGCACAGCGCTGATAAATGTTTCACGCGTGCTGACCTGCGGCTGGTGTAGCCGCCTGCCTTCGCGCCGCCGGTGTGGGATG
>chromosome_10,+,polyA site is 5063287
GAAGGTCAGTCAGTCAACAAAGTAAGGCGGCGGCTGCGGAGCATGCGCGGTGGCGCGCGGCATGCGGCTGACCACCTTACTCGCTGTAACCATGCATGTACGCGGAGGCGGTACAGAGCGAACTAGGCAAGCAGGACAAGCAACTGCGCC
>chromosome_10,+,polyA site is 5081483
TCGAAAGCGCGGCGGCTTCATCGCATGTTACGCGGACGCCATCAGGTGTATCACTGTATCCAAGTTGAGTGTCCCTTATTGTAATATCACTTTCATGGCAACGCCCTCGCCGCACATGCATTGTATGAATGCTGAACGCGCGCACCACGG
>chromosome_10,+,polyA site is 5103817
GTATGGCACGGAGGGACCGTGCGGAGACACATACTCCGAGGTCTTTCACCGATTGCTCTGTTGCTGCTTTGCTTGTTGAATGTAACGCATTACTTGAAGAGTCTGGATACTTGTCGCGTCACCAGCGCTGCCTCAGAGCCCCACCACGAG
>chromosome_10,+,polyA site is 5107052
GCCTGCTCCTGCCCTTCCCGTCCACAGGCAAGAAGTAAATGGTGGCCTCTTAAGCTGCTACACACTTGTCTGGCCGCTGGGCGGTGTAACGTGGATAGTTCGAATGCGCTGGCGCCCCTGTGTCTCTTGTGGGTGAATGCAGCGGCCGTG
>chromosome_10,+,polyA site is 5112031
CAACGGTGTCGCGGAGTACCCGCGGTGAGGACCTGGAAGGGTGACGCAGCCCTTGGTGGCGTCGTGCTACGTTGCGATCCCTGTAAATATAGACTCTTCATCCGTTGTCCCGCCGAGCATTTGCAATGTTCCTTGCTAGCACTCATGGAG
>chromosome_10,+,polyA site is 5135465
TCATTCGGGGATCTCTCCTCGGGTGAGCGTGCGTGTCTCGTACGTTTTTGGGGCCCTGGCTTGTCCACGGCTGTCGTCCCACATGTAACCTCTATCAGCAATCTTCGGCCAGCCGGTGGCGGCAACCTGCCCGGCCCTCGTGCGCCTCCT
>chromosome_10,+,polyA site is 5137016
ATTCGGGGATCTCTCCTCGGGTGAGCGTGCGTGTCTCGTACGTTTTTGGGGCCCTGGCTTAGTCCACGGCTGTCGTCCCACATGTAACCTCTATCAGCTAAACGCCCGCCCGTGGGCTTTGTACGCGGGTGGTCTTGCGCCACGATGCCG
>chromosome_10,+,polyA site is 5154898
GCCCGCCTGTACGCGCCACTACAAAGGGCTGACGGCATATTCGCCGCTCGCGTCAGAGAGTAATGCCGTGCCGATGTGCCTTCACTTGTAATAAAGAATGCGGCTTAACTAGATGCATGATGAGGCTGAGGTTGGATAGAAAGAGAGAGA
>chromosome_10,+,polyA site is 5171285
CTTAGGTGGACTGGACTTGGCATTCAGCAGCTCATGTGGGGGCTAATATATGCGCGGAACGGTTTGCTTCAGGGGGTGGGCTTTTAATCTGCCTCTCTCTGCCGGGAAGGGATCCCGGCCTGTGCTGGTGTGGCTTTGTGTCCCGTGGTC
>chromosome_10,+,polyA site is 5171426
CCCGTGGTCTCTAGTGTGCATGTCGAAGCTTGTCAGTGGCTCAGTGCATGCGGCTGGCATGCGCTGTGTGAGGGATGACTCATGCTACTACCTCCACGGATGGTGGCAGCGGACTGCTGCTGTGTGGCTTGCGGGAGATCCAAAAAAAGA
>chromosome_10,+,polyA site is 5171478
GCTGGCATGCGCTGTGTGAGGGATGACTCATGCTACTACCTCCACGGATGGTGGCAGCGGACTGCTGCTGTGTGGCTTGCGGGAGATCCAAAAAAAGATTCGAAGGCTGTGTGCGGAGATGACAGTGCAGAGATGACAGCTTCTATAACG
>chromosome_10,+,polyA site is 5171539
CTGCTGCTGTGTGGCTTGCGGGAGATCCAAAAAAAGATTCGAAGGCTGTGTGCGGAGATGACAGTGCAGAGATGACAGCTTCTATAACGTTCAGTGGCTAGGGTGCCCCAAGCACTGCGCTGGGTATACCCTCACGATTCTTACAGCCAA
>chromosome_10,+,polyA site is 5180067
CCTGTAGCCGGGGGGCAGGGACACTTGCGGGGTTAGGCGTGATGTGTATGCTGGTGCACTGTGGTTGCACAAGCCGCAACATGTAAGTAGATGTGTCATGTATGCATGCTCTTCACTTCAAAACCTAGGAAAGCAACGCCATATCATGCT
>chromosome_10,+,polyA site is 5180475
GCTGCTTGACGGGTTGGGGGGTGAGGAAGGACACGCTGGGACACGAACCTGGCCTGCGAGGGTCTGGGATTGGCCCCGGTTTGTAAGCGCTTGGAGGACATGGGCTGCCTGCGGCACAGTGAAGCTTGGCAATTGACAGCGAAGTGGAAC
>chromosome_10,+,polyA site is 5180684
GGGTCCGGGGACCGGAAAGAGACCGATACGCCAGGCAGGGGTCTATCACAGGTTCCTAGCCGCTGAGCCCATGCTGCATGCGTTAAGGTACTCATTGACATGGTACAGATACGTAACAATTGCAAGCAGCAGCGTCCACGTTGCAAGCGA
>chromosome_10,+,polyA site is 5183085
CTGTACGCACGAATGCTCGATGCTTTGCTGCCGGTCTCGTGTGTCTTGGAAGAGTTGCGAGTGGTCGGGTTTCGGTTACATGTTGCAAGTCGGTTTGCCGTATTGCCGAGAGTCAAATTGTGTCCTTGTGTCGAATTAAGTCAAAGCGTT
>chromosome_10,+,polyA site is 5183136
GAGTTGCGAGTGGTCGGGTTTCGGTTACATGTTGCAAGTCGGTTTGCCGTATTGCCGAGAGTCAAATTGTGTCCTTGTGTCGAATTAAGTCAAAGCGTTGCCTGGATTCAGGAAGGCGAACCAAGGATGGACTAACAGAGAGGTGGCCAG
>chromosome_10,+,polyA site is 5183321
CAGCATCTGGGTAGCATAGCGGTCAGGGCGGATATCGATGGAGATGAAGTGCGGCATGAAGCCTTAAGCGACATCTAACTTTTACCCGTTTGAAGCCGGAAACTACCATATCCCAATGCTGTTGGACGCGAAGGTAGTAAGGTACTTGAC
>chromosome_10,+,polyA site is 5183537
CTGCGCCGCGGCCTGAAAGGCCATAGGGTAGGGTAGCACAGGGAATCGGTTTCAAGAGCCAATATTGATCAGCGTGACCAGTAAGTAAAGCAGTACCAAGGTTCGCGGCAAGGGGAAACGCCGCCTCGGCCGTGCTTGTCGGGAGTTGTG
>chromosome_10,+,polyA site is 5192398
GCTTCGTGTGGGAACACGGGAAGCGCAAAGAGAGACTCGGATGCCCCCGGTCGGCTGGACAGTGACCGACTACCGTCCACGGTCTGTAATTAGCCACTTGTGTCGCCGGGTGCACGGGGAGGATGAGTTTGCACGCAGGGGCTAGCAGTA
>chromosome_10,+,polyA site is 5226727
TTGGCCTACGAATGCGGTGGCAGACGCGCCTCGATTGGGAGGCGTTGTGTTACAATGTGGCAACGCCACATCCTGCCTTTCCATGTAAGAATGGACCAGAGCAACACGCTCGAATCCGACCGTTGGGGCAGACATGCACGAGGTCAGAAA
>chromosome_10,+,polyA site is 5227092
TCAGCACCAGAAGTGATCTCAGGGTTTCGGGCAGCGGCGCCCCTGAGTTCGGGGCCGTGCCGACAATCTCATTGTGTCATCTGGTCGTGCCATTCCACTACTCCAGGAACCCCGTGCCTCACACTTGCGCCCACGTCCACAAAGATGCAT
>chromosome_10,+,polyA site is 5242741
GCGGCAGGGTGGTGTCGCGCCCATGCTGCCCCGCTTGCGGGGCTTGTTCCCGGCCGGTCTCTGATGGCTATGGTGTAGTCCTATGAATTATCTGTGCGCGGGTTGGTGCCCGGCGAATTTCTGTTGCATGGGGCCTGCGCGCATGGCGTG
>chromosome_10,+,polyA site is 5242838
GCGGGTTGGTGCCCGGCGAATTTCTGTTGCATGGGGCCTGCGCGCATGGCGTGCCCCTCGGGGGGTAATCGCGCTCGGATCACATAAGGGCCGCTCGAACTAAAATTTGCCACTCATACAATAATTACAGCTACTGTATGTCTACTCGCC
>chromosome_10,+,polyA site is 5245304
CGGGCCTGCAGTCCAGGCGGTGTAGTCGGTTGGGTTGCAGATGAAGGTCTTTTCGTCGGTCATGGCGAAACCGTTGAAGATGGTTAAGTTGAGCCATGCGTCGCTTTCAAACTCCGCTGTGCCAATGTCTGGTGGCAAGGGAAAGGCGCC
>chromosome_10,+,polyA site is 5245524
ACAAGCTTGCGCAACCACGCTGCTGAGCGGTCCAGCCGGTCACCCCACTGCTCGGGGCTGAGGAAGGGGCGGTGCTCCACCTTTAAGTTCTTTTGGAGGGTTGGATCGTAGTGTTGCATGGAGCGCCACAGGGATTTGAAAGTGATCTTG
>chromosome_10,+,polyA site is 5245818
GTCCCGCCAGTGTGCACGTAGCGCACGTACCACTTCTTAATCTGCTCTGCCATATGCTTGGGTGATGCCTCCCATGGTGTGTAATCAACTGGCTGCGGGAAGATCTCTGGGCATGCCTCGCGTGCCTTGAACTCCGCCACGGCAATGGGG
>chromosome_10,+,polyA site is 5246122
CTGTGTGCGTCGGTGATGGGGTTTGCGGGTGCGTGGTGAGAGAGGGGGACAGGTGCACGCTATCATGAACCAGGCTAAATTCGTAATAATTCGCCCCCCATGCGCCACAAACCCCACCCAACCTGAAACCCCTTAGTTCCCCAGATCCAT
>chromosome_10,+,polyA site is 5250621
TCCTTGTTGCTCCCAGGTCGTAGAGTCCAGTGCGCACGCTGCCGCCTCGACCGTATCTAGGCATTTGAACATAGAGCAAATCATGGAAATGCAGAGCGATCAACAGCAAGCAGACTGGTCCTGGCTCACAGGCGACCTGCTGAGAAGGAT
>chromosome_10,+,polyA site is 5255300
GCCAGATGTCCAGCAGGGGAGCAACACCCCGTGCTGCTGGGGGCTGCGCGTAGCCGAAGGATGACTTCGCCAAGTGTTTACTCCGTAAACATATTGAATACGGTATGTCCGGCATTCCTTGAGGTGCAGCTGAGCGGCTGCCTGGCCCCA
>chromosome_10,+,polyA site is 5299181
GTCCTTACGTGGTTTGGTACGGCTTTTGTTTCCCGTTGGGTGCGATGACCCTTGGCTGACCGGGCAGCGGCAGACGGCGGCAGTAACATGTCATCCCTTGGCCCGCATAAGCCGGACACTTGTGGGGCACACGCTGGGCTTGGGCTCGCC
>chromosome_10,+,polyA site is 5299304
GGGGCACACGCTGGGCTTGGGCTCGCCAGTGACCGCAATGTGCGGCAGCGGCGGCGGCACACATGTGCCGGGTTCTGCTATTTGCAAAACCATTCTACTCCTTCCGTAAACACGCGCCGTCAGGCGCGTCATCTGATGACGGGAACGCCA
>chromosome_10,+,polyA site is 5309577
CAATGACTGCCTGTTGTGCGAAGTAGGACAGAGGTAAGGGCCACAGCATGGCGAGCTACTGCAACACGTGCATGGTATGCCACTGCAACACGTGCCTGCATAGTCCGAGCCGGAACCCGAAATGGCGCGCGATGGGTGCAAAACAGGCTA
>chromosome_10,+,polyA site is 5309633
TACTGCAACACGTGCATGGTATGCCACTGCAACACGTGCCTGCATAGTCCGAGCCGGAACCCGAAATGGCGCGCGATGGGTGCAAAACAGGCTATCTGGAGAGCCCGCGGGGGCGCAGGGCACCGGGAATTCGGTGGCGGACTTGCGGCG
>chromosome_10,+,polyA site is 5309704
CGCGATGGGTGCAAAACAGGCTATCTGGAGAGCCCGCGGGGGCGCAGGGCACCGGGAATTCGGTGGCGGACTTGCGGCGTTGTGAACCAAGAGCGAAGTACCGAATTACGCAACGGAAGCAGGTGGAACTTCGGGGTTGTGGACGCGAGT
>chromosome_10,+,polyA site is 5328721
GCCGACAGTACCATACTGCTGTTTCGTGCAAGGAGACACCAACCTCCCGGACCGACATACTTCCGAAGCCCCGGGGCCTCAGTGTAAACGACGACCGAAGCCTTGACTCTTGAGTTCAAGCCACGGCGGGTAGCGTTCCGGCGAGCGGCT
>chromosome_10,+,polyA site is 5336576
ATCGCCAGCTGCTAGCAACTGTCGAAGTGGGCCCATATCGTAAACCGCGCGCGGTGGCGTCAGTTTCTGACTCTTTACGTGTACACCCCTCGCATTCCCAGGTAACCTAGATGAAATATTAGCAATGTGTGATTTGAGTTGTACTGTGGT
>chromosome_10,+,polyA site is 5337432
CGCGCGGGGTGACCACGACTCATACGGCACGCTTGACGTGTGACCTGCACCGACTGCACTTGCATGCTCAACAGATCAAACACCGTAAGACGCCATAACAAGGGCAACATATTGGGGTCGCAATTGCATGCGCAACTACCCCGTGCTACA
>chromosome_10,+,polyA site is 5341943
CACCGCCAAACGCGGGATGGTGGCAAGGCTGTGGAACGGCGGGAGCGGTCGCGCACACGCGTCGCATGGATAGTTACAGCACGTTAATGGGTGGAGGCCACCGCTTGTGTTTCGGCCGATTGGACTGCACCATAGCTGAACGCGCAGTGC
>chromosome_10,+,polyA site is 5342017
TACAGCACGTTAATGGGTGGAGGCCACCGCTTGTGTTTCGGCCGATTGGACTGCACCATAGCTGAACGCGCAGTGCCAACGAAGTAATAAGTTCATGTGAAGTCGTGACAACCCGAGCGCACTATCATTTAGCCCTTTGAGCTCTTCATC
>chromosome_10,+,polyA site is 5432702
GTGTTGGGGGTTACGTAGCATTTGAGGAGGCGCTGTCAGGGGACAAGATGTGGCCACAGGGAAGGCAGGAATTCATGAAGGTGTAATTCTTTCCACTTCAACATATTCTCATCATTTATTGTCTCCGAGTACCTACAGCCATAGCTCTTT
>chromosome_10,+,polyA site is 5445293
GGGTGCCCGTGGGTACACTCGTGTCGAGAAGGTGCCTACGCGTGCTGCTGGAAATAATACGGACCAAAACGCCACACGTGTAAGAAATGCGCTGCTTGGATGCCTGCGGGCTTGGATACGGTATTGAACACGCATGTGGGAAACAGCAGG
>chromosome_10,+,polyA site is 5458389
AGGGTATTGAGTGCGATGGGCCAATGGGGGCATTGGTCTCGTTGCCGGTTGCCAAGGGACTCGAGGGACAGCTTGGTCTATTTGAAGAATGGTTATATCGCATTTCGCACATCACATCACATCACATAATAGGGCGGACTGGAGCAGGAT
>chromosome_10,+,polyA site is 5458513
CATAATAGGGCGGACTGGAGCAGGATGGCGACGCTGACGAAAGAAGACGTGGGAATCCATCTCGCAGCAGGTTGACAAGCATGTAAACCTCGAAGCAAGATCTAAGCTTATAGCAGCTGTATGCTCACGCAGAATGTGAAACGGCCCTGG
>chromosome_10,+,polyA site is 5459806
TGTTGCTGCATGCGTGGTACGGACCGGCGCGCGCACCCGTGGGCGCGTGCTCGTCCAGGTCGGTTTAGGACACGGCTATGATGTTAGCACTGCGAAGCCCGTAGCTGACTCCGCTGTGCACAGGCTGTGCGTATTGGCAACACGGCTTGC
>chromosome_10,+,polyA site is 5460145
GTCACGAAACGGCGGCACGTTGACGCGTGTCGAGTTTGCTCTGCCTTGTCTGAGCGCAGCCAGGGGTGTGCCATACACAGATGTAAAGATGGAAGACTTAGTGACCTTCTGTAGCACCGCTGCTGTGAATGGTAGACGAGGGCGTCGCAT
>chromosome_10,+,polyA site is 5464867
ATTGCGAATGCATACGGGCAGTGTGTGCTTGAGGAGAGCGGGTGGAGACGCCTAGCGTCCTAGCAAGGCGCGTCAACCCACTAGGCAAACCGTTATGTGGCTTGCCTGGGGTTTTCCACTCATGACTTCCTCAGGCGCTTATCGACGGCA
>chromosome_10,+,polyA site is 5470175
GGCAAGTGTAATTGATACGCATGGCTGCGTGAGATGCATGCGTGGCGCGCATGCCTGGTTGGAGGGCAGGCAGGGCATCGGCTGTAAGTCTGGATAGATGCTGGGTCCCCAACGTCGCCACGGCACTCCTCTCTCGCTCACGACGGCCAA
>chromosome_10,+,polyA site is 5476393
GTGCGGGCCAACGGACAGCGTTGCCGGCGCACATGAGAGATTAGATGAAAGCAGAAAGTATGGATGTGCGTGCTGCGTGCAGTGTAATCCATGCCGGTGAGATTGTGAGACGCAGCGCACGTGTGCGCGCGTGACTTTTATGTGCATGTA
>chromosome_10,+,polyA site is 5476476
GTAATCCATGCCGGTGAGATTGTGAGACGCAGCGCACGTGTGCGCGCGTGACTTTTATGTGCATGTACTCGTGTATGCGCGTGTAAAGCCCGACCACCTGCCCAGGTGCTGGCTGTCGGGGCTGGGGTTGGGCTGCAAGCTCTGCTTAAA
>chromosome_10,+,polyA site is 5528495
AGTCGGGTGCATGCGGGGAGGGAGCCATTGCTGCCTCAGGCCGCCTGTCGGTGTGCGAGAGGTGCCTGGGGTCCTGCGGATCTGTTGGAAAGCTGTGCCACAATGCTGCCACACTGCTACAGAAGCACAGGGCCGCGATGCACCGAGGTG
>chromosome_10,+,polyA site is 5528576
CTGTTGGAAAGCTGTGCCACAATGCTGCCACACTGCTACAGAAGCACAGGGCCGCGATGCACCGAGGTGGGCACGCATTCGTGTGTAATGGCCGGGAGAGCGAACAGTGCTGTATTGCGACTCTCATGACAGCCAGGATGCACACGCACA
>chromosome_10,+,polyA site is 5543492
GGCTGGTCCGGCTGCCGGCCTAGGGCAATGGAGGACATGGCGATTGGACCTTGAGTTAAGCAGCAGCCTTGATGGCGTGATCTGTAATCCCACACAGGGACACACACTCCTACCCAGCCAACGTGAGCTCGTGCGTATTGCAGCCCGGCC
>chromosome_10,+,polyA site is 5559974
GTTGAAGATGTTTGTGAGAGAGGAACAGGATGCCTGAAGGGTATGGTCTTATTACTGCGTCCTAATGCGGTAACTGGTAAGCTTGTAATTCTCGAAAGCTGGTTTGCTGCGGTGGGCTACCCCTCGCGCCTCGTCCTGGGCACAGCTAGA
>chromosome_10,+,polyA site is 5564887
TGGAGGCTGGTGGTTGGCGCGGCCCGCAAGTGGGAGTGCATAGTTGTGAGCGCACCGTTGCGGAAGCTGAATGTGAGCTGCGTGTAAACTCAGAGAGACGCATGGGGGTAGCTCTGGTTCCATCAGCTGCCTCTAAGCGCACACGGTTTC
>chromosome_10,+,polyA site is 5578108
GTGGGGCCCGGGTGGCACAAGCTGTGTGTGTTGCCCCAGGGTTTTGGGGCTGGTGAAAGAGTTCTTGGCTGCTGGCTAAGAGGGCCGCCTAATCTAAAATCATAGTTTAGGTCGTGAGTAAACGTGGTGATTCGCGTGGCAAGGGATTTA
>chromosome_10,+,polyA site is 5578215
TAGGTCGTGAGTAAACGTGGTGATTCGCGTGGCAAGGGATTTACATGGGTAGCCAAGCCCGCCCTCTGCGAGCGGGGCGTGTGTAATTATGCGCAGACGATGTGTCACGCTCTCACGTGCCTGGGCGACTTTGCTGTGTGCGCACTTGAG
>chromosome_10,+,polyA site is 5605829
TGCCAGTTTCAGCAATATGTGCGACGTGTTGGTCCACTGCCGCCTTATGTGTTGCGGGATTTGAGGCATGGCGCTGGTCGCGATGTAAAACTGCGAGAGTGCTGGGGCCAAGGTTGCCAAGGCTGGGTCTTGAGTACGCTCTGATGGACG
>chromosome_10,+,polyA site is 5637770
ACGGCGGCGGCGGTCCGCACGCGGCGTTCGGCGGCGGCGCAAATGAGGGATGAGCGCCGTCCATTCAGCATTCAAAATAAAATGTAACCTTATCGTCCCCTGATGCAAGTGTCGTGTCGCTGCCTCTGGCCGCGTTTGCCCAAGCCCACC
>chromosome_10,+,polyA site is 5644659
TGTGTGCGGTGTCGGCAGAGGGTCACCGCACTGTGGGTGCGAACACGTACGCGAGCACACATACACACACACACATGTGTGTGCATTACGCTAGTGCTCGTCTACACAGCTCATCCGTGGACGCCGGTCGACTGCCTGCAGGTGCGCATC
>chromosome_10,+,polyA site is 5697888
CCCACGGGTACCCCCACTGGCTACGTGTTATATTAGCCCAGTGAATAGCAATTGGCCTGATGCGCCAACACGACGATGAGGATTGTAAGGGGACGCTCCCGGCACGTCGTGTTAGGGTTATGCCAGGCGAGGCAATGCCATAGGCCTGTC
>chromosome_10,+,polyA site is 5698004
GTTATGCCAGGCGAGGCAATGCCATAGGCCTGTCGAAGCGTCGATGCAGACATGATGGACGTCGGAAAGAAAGTTTCAACTGTATCCCGTATGGCCTCCAATCAACCTGGTCCTTGGCGCTATGCTGGTGAATCGAATGGAACGAAGCAT
>chromosome_10,+,polyA site is 5698060
GGACGTCGGAAAGAAAGTTTCAACTGTATCCCGTATGGCCTCCAATCAACCTGGTCCTTGGCGCTATGCTGGTGAATCGAATGGAACGAAGCATGTGTGAATGCCACCGGTGCCGTTGTGAGGTGTTCATCAGTCCATCTGACTAAGGAG
>chromosome_10,+,polyA site is 5698199
TGACTAAGGAGCACCGCAAACCGGCTTCGGCAGGCTGAAAGATGCAGAGAACCTGCTAAGCCGATCAAGAAGTATTGAAAGCGAAGTAGTTGAAGCTCGACAAACTGGCGGGCGATTGCTAGTGGCGCACCGCGGCGGAAGGTCAGGGAC
>chromosome_10,+,polyA site is 5701425
ACGGGCAGGACTTCCGGGACGGACGGAGTAAGGTAGAGCCGCCGCCGCAAGCGGCCAAGTCGCATGCGGTAGCAATAATCTTTAAAGTGCATGGAATGGATTGAAGGCAATTATACTGGACAGGGCACAGCGCCGGGTTGCAGGGAAAAG
>chromosome_10,+,polyA site is 5711810
ACGGGCAGGACTTCCGGGACGGACGGAGTAAGGTAGAGCCGCCGCCGCAAGCGGCCAAGTCGCATGCGGTAGCAATAATCTTTAAAGTGCATGGAATGGATTGAAGGCAATTATACTGGACAGGGCACAGCGCCGGGTTGCAGGGAAAAG
>chromosome_10,+,polyA site is 5717287
CAAAGCAGGGTGTGTGTGACAGTTTGACCGTCGACTGCGGCGAGGGGGAACAAGCTCTGAAGGTCGGTGTAGCGAGCGATAGCTGTAAGGCGACTCTGCTGCGGGGTCGCGTTGGTGTTTGCCGAGCGCTTGCATGCCATGGCTCAGACA
>chromosome_10,+,polyA site is 5745859
GCCGTAACGCAACTGCACTGTGCAGGCGGAGGACACTGCGTGTTCTCCATTCTTCCTGGGAACTGTCCCCATGCGTGTCGTGTAACACAACTTGGCACCGCTTGAACTCCTTTGAAGGCCTTTCAGGATTGTTCGTTGACAAGACAAAGG
>chromosome_10,+,polyA site is 5750459
GCCGCACCACATGGGTCGTACAAAGGGTGGACGGCCGATACGGCGGGATTTCACCTGACCATCACCGCTTGACCAGTAGACATATAACCACCCAAGTCTGGTGGGTCGGACCGACGTGCTCTGAGGGTTTTAGAGGGTAGACATTTGGTA
>chromosome_10,+,polyA site is 5750658
TGTCCCGTCGTCTATCAGCCGACTGGCGGCCTGAAGGTGCGGAACGTTGCCTCGAGTGCATGGATTCGGGATGTGCCTTTGTTCGGAACCCATTTTGCTTCCGTGCAGTCCGGCGGCGCACTGCGCCAGCGCTCCCGCAACCATTCCTGT
>chromosome_10,+,polyA site is 5750794
GCAACCATTCCTGTGGGGCTGGTCGCGTGTGCTGCCTGGAGAAGGGGCCACACGAGCGCGTATGGACTGGTATAGGCGCCTCGGTGTAACAAACACGTGAACCTTGTAGAGAGCGATCAGAGTCCACGGGCGGGGCCACAAGGCTGGGTC
>chromosome_10,+,polyA site is 5753088
ATATGTCGGTGAGGGGCATATCCAGGGCGTACAGCTTTCATGACTGGGCGTATTGACTGGCAATTTCGCCCACTCTCGCTCCTGATGCAACCTGTGACGACCGTCAGTTTGCGGGCTGGCGGTATCGCTTGAGGGCTAGCCCCATAAGGA
>chromosome_10,+,polyA site is 5759533
AACCATTCCTGTGGCGCTGGTCGCGTGTGATGCCTGGAGAAGGGGCCACACGAGCGCGCATGGACTGGTACAGGCGCCTCGCTGTAAACAAACACGTGTACTGGTGTACATGAAGAGAGCGATCAGAGTTGGGTCAAGGGCTGGGTCGTG
>chromosome_10,+,polyA site is 5769790
ACGCTGTTGTTATGCGTTACGTTCCATGAGCGTGCGTGGCGATTCAGCTTTGCAGGCGCAGGGCGTATACCGTAAGGACGCGTGTAACACGTTCGCCATTCCTGGCGGTTCAAACTCGAGGGAGAGGGGGAGGGGCCGGGCCTGCCCCTG
>chromosome_10,+,polyA site is 5778653
TATGAGGAAAGTGCGGCCGTTAGGCCCTTGGCCCGTTCCGATTCGCCGGACGTAGGCGAATTGCCGTATTGATGCTTTGAAGTGTTCGGCACAGCCCTCACGCACGGCACTCCTGGCGGCACATACCGGTTGAGTTGTTTGCTTCCTACA
>chromosome_10,+,polyA site is 5778726
GCTTTGAAGTGTTCGGCACAGCCCTCACGCACGGCACTCCTGGCGGCACATACCGGTTGAGTTGTTTGCTTCCTACAGCAGTCGAGTAAGATTACAAGGAACTGCGTGCTGGCGTCAAGCAGTCTTGCACAGTACGTAGCACGCGCACTA
>chromosome_10,+,polyA site is 5801156
CCAGCGCGTGAGTGGACCTGGAGGGATGGGTCCATGGGCTGGTTGCAGTCAATAATGCGGTGGGGCGTGCATGCATGCTGCTGCAAGAGCTGTGGATGTACGATGCCATACGTACCTCAAGAGGTCTCTAGAGCAGATGCACGTCCCCAA
>chromosome_10,+,polyA site is 5842648
TTCGTTGCTAGCCTTTCGACTGGCAGGGTTTGCGGCAACACTGGGGTTGGTGGACCTGACTACTGCGACTTGGACAGCACGGTGCTGTAATGTGTACTTGGTTGTATTCGTACACTCAGGTTGTCCCGTACATCTTGTAACGTCACAAGC
>chromosome_10,+,polyA site is 5842699
GGACCTGACTACTGCGACTTGGACAGCACGGTGCTGTAATGTGTACTTGGTTGTATTCGTACACTCAGGTTGTCCCGTACATCTTGTAACGTCACAAGCATAGGGCAGACTCCATCTGGGTGGGATCTTCCTTCGTGTACGGTATGCATG
>chromosome_10,+,polyA site is 5878574
CAGCTATATACGGGGTCATATAGTGCACGGTATGAGCGACAGACGTTGACATTGTAGGGTTGAGGTGTCGCATTGAGGCGCTCCTAAACTTATCATGCCCGTGTGCGCCGTGTCCCCTGTCTCTTCTGTGTCCTACTGTGTCCTCCTCTT
>chromosome_10,+,polyA site is 5890149
CCCTGGTGGGCGAGGCAGCGGCGATTTGCACTAGAGGCGCGTGCCAAACTGGAGACGTGGCGTGGGCTTAGCCCACTTTTCCCTTGCAAGGAAACAACCACCTTTCTGGTCCTACTGCAAGGAATTTATCGTAAGCGCCCACACGGACAG
>chromosome_10,+,polyA site is 5890244
AACCACCTTTCTGGTCCTACTGCAAGGAATTTATCGTAAGCGCCCACACGGACAGGTCCGTGAGGGCAATCCAGTTGCCAGCTGTAAGCAGGAATCGCTTTGCTGGTGATGCTTGGGTGTCATGCAGCTCTGCGGCCTAGCGCCCTGCGC
>chromosome_10,+,polyA site is 5896453
CGCGACTTTGGCATGCGGCGCGTGAGGGCTTCGTGACTTCGTCCCAGAAAGCGGCCATTGCCCGCTGGGCTGAGTTAGCTGTAGGAAGCTGCGCCATCTGCAACCGTAGCAGCAAGCAACATCTGTTCCCTGCACTATGTCACCTGCTCG
>chromosome_10,+,polyA site is 5896526
GTTAGCTGTAGGAAGCTGCGCCATCTGCAACCGTAGCAGCAAGCAACATCTGTTCCCTGCACTATGTCACCTGCTCGCTCTTCGTTATTGCACTGCGTGTTCTGTTGGCTGCGCTGTACGTGCCGAGAGTCGGTGCTGGCGGCTGAGCAA
>chromosome_10,+,polyA site is 5896678
GTGTGCGCGGCTGCTGTCGTGGGTGGCCGTGTGGCGGGCTACGGCGGTATGGCTTCGCGCTCATATCGTGTGCGATGGGACAGTGTTAAGGCAGGTTGGTGAAGTCCCGTAGGGTGCAGCTGATTCCCAGACCGCAGCAGATGGCAAACA
>chromosome_10,+,polyA site is 5896798
TGATTCCCAGACCGCAGCAGATGGCAAACAGGCTACGGAATGATGGCTTCGCGCGCATATCGTAGCACTGGGGACGGTTGGGCCTGGTAACAAGCAGGGGAGGGCGGTTTCTCCAGTGGTTGAGTGGTTCAGTCCCACCAGGGTTGCGTA
>chromosome_10,+,polyA site is 5919088
AGAGCGGCTTGAACACCAGGTGTGGACAGACGAACACGTCCAGAATAGGTGCAGTTCAGCAAGGCACTGGCACTGGCGCTTTTTAAGACTCGCGCGCTCAGTAAGACTCGGCTTCTCATAAGATTCATAAGATATAGAAGCTCATGTCAT
>chromosome_10,+,polyA site is 5935644
TGGATAATCGTACCTTAAGTGCATGATCGGTGCATGATGTTTGCAATCGAATGGTTGGAGGACGAGGTGTCAGTGACCTGCAGTAATACTGCAGTGCGCATCAAGACGCATGAATGCATGATGTGCATCAGTGCGTTTGCACAGCTAGCG
>chromosome_10,+,polyA site is 5935707
GAGGTGTCAGTGACCTGCAGTAATACTGCAGTGCGCATCAAGACGCATGAATGCATGATGTGCATCAGTGCGTTTGCACAGCTAGCGATGTTAGCCGACGGCCATCCTCGGCCATCGAAATGAGTCACAGGTCCTGAGACCGCGGCAAGC
>chromosome_10,+,polyA site is 5935849
CGGCAAGCTGAGGCGACACCACAGGATACATCGACGTCTAGAACGGGCCGGGGCGTGGGACCGGTACCGCAAAGAAACCGTGTTTGCATGATTACATCCAACAGTCTCGTGGGCGCAATCCCCGAACAGTTATCGACGATGCTTATCGAC
>chromosome_10,+,polyA site is 5952506
TCTGTGCTAGCCTCGCCATTATTTTAGCATCGCCGATAGTAGTTCTGTAGCAGCGGGTCCGGACGGAGCTGCCGGTCTCTCTCCGTGTAACCAATGCAATCTTTCTCTCCTCGCACCCGTGCTTGTCGGGAAAGGGCGAGCCGGGGCGCC
>chromosome_10,+,polyA site is 5966188
CCGGTTGGCCGGTTGGACAACTGCGCACGTGCGTCGCTCGCAACTGCGCACGGGAATGCTGGCCTCCCGAGTATACTGAAGCTGTAAAGAGTAAAGAGGACGGTGCATGAGGAGTGTCATGAGAGTAAAAGTGAATTAGCCCGCCGCATC
>chromosome_10,+,polyA site is 5970986
GATCACAGTAGTGTGTCACAGCCGTTGCCTTGCACAGCGGCACAGCCATGTGTGCGGTGTGCGTGCGTGTCTTCAAATGTCTGCAAGGTTCTCTCCTCGGCCCTCTCGCTCGGATTCATGCATGCCTCACGCCTCAATCTTATCTTAGAT
>chromosome_10,+,polyA site is 5986333
AGAGGAGCAGAGAGGTAGGGCAGGGCAGGCGTGGTGGCGAGCTGACGACTGTGGCCGGCCCATGACACGGCCGTGCCAAACACAATGCATCAACACTGAGCAATCCCTTGACTCCTGTAGCACCAGCTCTGCCCTGGCCAATTGCTCCCT
>chromosome_10,+,polyA site is 5994095
TGTTTGACCGGCCGAGTTGGCGGCAGGGTCGACGGTTGGTACGAACGGGGACGGGCCGAGGGGGACGGGCAGGGTCCCGTTTGTATCCTCCGGCAAGTGAGCTATGTCTTACAAATCAACAGTGGGTCCTGGGTGTCAGTACTGTGGAAT
>chromosome_10,+,polyA site is 6039815
AGGATGAATCCTGCACGGTTTGAAAGGACGGAAGTGCTGGCTGGGCGCTGGGACGTCGACCCGCCGCGCTTGGTCGTGTGTGTATGAAGCCACGCATGTTGACCCATGCTCCCTACTCTTAGCCGTGGCCCCCGGATAAAACCCGCCCGC
>chromosome_10,+,polyA site is 6052619
GGAGGCAGTGGTGCATGTTGAGTTCATGACCCATGACGTGTTGACGGCATACGGTATCGACGATGCTTAAAGGAAGCGGTATGTCTGTAGCATTTTGCCAACTGGGCATTGGCTGCCTGTGATCCGCTCATTCGCGCGCTTACGTACCAC
>chromosome_10,+,polyA site is 6070663
ATGCGAGGACTGCAGTGTAGCGCCCTAGATTGGTGGTCCCAAGCTGTACTTGCAGCTGCAGACACCGAGTGCGAAGGCGATTGTAAGCGATCAGGTCTTGTGAGCAGTCTCAACCAGCGGGGTCTGAAACCGACCCTAGCTCTGGTCGTG
>chromosome_10,+,polyA site is 6086504
GATGCTGCCACGGGGGCCTTGATGCGCCTGACAGGTGAGTCAACCGTGTGTGAGAGCCACGGGCTGGGCGGCCTCTGCAGTCTTTGTAACTACGCGCTATGAAATGCTGTATCCTTTTTACAGCAAGCTAATCAGGGCGCGGTGACAGTT
>chromosome_10,+,polyA site is 6086812
CGTTGGTTGGTAACCGGGATGATACCCAAGTAGTGTTAGGATGGGCGCCTAAGCCGCGCATTTGAGTAGTTCGCGCCACGCGCCTGTAGAGTGTGCATTAATGCTGAAAACTCAAGGTATCACCTAGTATCGATTTGGGGCCTCCGCTGC
>chromosome_10,+,polyA site is 6086929
TATCACCTAGTATCGATTTGGGGCCTCCGCTGCGCGAGAGCATTCTCATCACCTAGATACCCGCGAACATCAGGCGGGTCTTGGTAATAATTCCAAGCGACGCCGGCCGAGCGGAGTTTGCTTCTTTCTGAATCAGCTTTGTTACTCACT
>chromosome_10,+,polyA site is 6094616
GATGGGTGGATGACTGCACCCGCACGTGCCCGCCTAAGCCTGCGTCAGATGGTATGATCAAGCCAGCAAGAAGTGAGATGATGTAAGGTGCCTGTTACTACCGTACTGACCACTGACCCGCCATTCCCATCCAGAGGGCGGGCACATGGC
>chromosome_10,+,polyA site is 6113284
GCCTGGAAACGAACAATGCATTGCACGCCAATGATCACGTTAACAGATAGTAGCTTGCCGCTGTGCACGTGTACCGTATGGCTGTTACTAATGGCTAGGAAAGGACGTGTGTGCGCGACGGAGCTTCCGCAAGCTTCTAGCAACGGCCCC
>chromosome_10,+,polyA site is 6113697
CCACCCGTGCCCACATAAATGCGTAGCAAGAAGGGACAAGGCATTGGTGCGTCGTTCGCGCGCTGTTACTGTACCGACGGTAGCTGGCAGGATGTGTCGATGTTTTGCTGACGCGCATTCCTCACGCTCCGGGCGCCCGGCCAAGGCGAT
>chromosome_10,+,polyA site is 6114269
GGCTGTGAGCGGCTGGCGAGGAGAGGCGGGGGCTGTTGCGTTTGGGAAGGCGGGCGGAAGGCCGCACACGCCGGGAGTCGGGCAGGCTGTAGATTTCGCTGAAGCTGCGTTTGAGAAGGGAGCCGAAGGGACAGCTGGGGTGGGACAGTT
>chromosome_10,+,polyA site is 6176868
CCAAACCGTGTGCGCTTTGGGGCCCACATGGTCATGTTTGCGACATGATGTATATGCTGGACTTGGAAATGCGCAATCCATAGCCATGTAATCAGACGTAGCAACGATTCTTTGCCATGCCGTGACCAAGGGAGGGAGGGCCTCTCCTGG
>chromosome_10,+,polyA site is 6199952
TCTGGTTAGCGGTCTTTGCTGGCGAGCATAGCACCGCACTGTGTGTGGTAGACCGCAGCAGTGAGAAGCGTTATGCCCTGCTGTTTGGTTGAGCCTGGCTGTGAAAATGTGCTTGGCAGCGGGACGCAGCTGGACACATGGCGGGCCGTG
>chromosome_10,+,polyA site is 6200069
AGCGGGACGCAGCTGGACACATGGCGGGCCGTGTCTGTACGGATCAACCGCGGACCCTCCACGTAGTGTTTGACTTACCTTCTGCAACTCACGCGGCCCAATGAGGCACCGCGTGCTAGCCTGCCAGGCGTGCTCCGAAACAGGAGCTCG
>chromosome_10,+,polyA site is 6206707
CCACCCGTGCCCACATAAATGCGTAGCAAGAAGGGACAAGGCATTGGTGCGTCGTTCGCGCGCTGTTACTGTACCGACGGTAGCTGGCAGGATGTGTCGATGTTTTGCTGACGCGCATTCCTCACGCTCCGGGCGCCCGGCCAAGGCGAT
>chromosome_10,+,polyA site is 6207279
GGCTGTGAGCGGCTGGCGAGGAGAGGCGGGGGCTGTTGCGTTTGGGAAGGCGGGCGGAAGGCCGCACACGCCGGGAGTCGGGCAGGCTGTAGATTTCGCTGAAGCTGCGTTTGAGAAGGGAGCCGAAGGGACAGCTGGGGTGGGACAGTT
>chromosome_10,+,polyA site is 6226686
ACACACGGTGCATGCTATGAGGCGGGTGGCGACCCAGCAATACCAGGGGGCTACCTTCCCCTTGAGCAATACAGCGTACTCACTGTAAAGACTGCCTTTACATCCTCGCCTATGTTGGGGGGAAGGGGGGATACGTTATGGAATTGAGAA
>chromosome_10,+,polyA site is 6233954
CCCTTCCCCTAGGTTCAAGTCTGCACATCTTGACTCCGCAATCGTCACTGCTCACGCGGGACTTTCTTTGCTTCAACTCGTTGTTTAATATACAAGTGGCTATGTGTGGATGCCATTGCGTATCTTGGGAAACGGTATCAGGTGGACGAC
>chromosome_10,+,polyA site is 6234172
CATGCGCACGCGGGCTCACCATAGGCACACATTATCGTCACAGCTCCTGTGATCCATTCTCAGGTGTGCTTCCACGTTGTGCCCTGTAATGTATTCTTTGCTGGCTCGTGCCCCGCTACCCATGCGCCGACAGCGCCGTCCGCTCCTTCA
>chromosome_10,+,polyA site is 6240348
AATTCGCAACGGCAGTGCAGGAGCGCGCGGCTGCGTCAGGGCTGTTGACATACGAGTCTGCGTGGGTGTGTCAGGGTGTGTAAACGCGAAATAGGCTCCACTGAAAGCATGAGAGAAGCCCTGGTGCTGCTACAATGCTCATGCGGTACC
>chromosome_10,+,polyA site is 6240433
GCGAAATAGGCTCCACTGAAAGCATGAGAGAAGCCCTGGTGCTGCTACAATGCTCATGCGGTACCTCTGCGTACCGTGCAATTGCAATAGGGAGTGCGGAAGTCGGGCAGGCTCATGCGGGCGCCTCGCTAGCTCTGAATCCCGCGCGCG
>chromosome_10,+,polyA site is 6240557
CTCGCTAGCTCTGAATCCCGCGCGCGTCACTACATTGGTCTCTTCTACAGCAGCACTTATTACGCATATACTCATATACATGGCTGTCCCTTGTGTCGTAACGCGTCCGGAGCCCACTGACCCTCCCCCCTCCCGTAACGAAGCGCATCA
>chromosome_10,+,polyA site is 6261970
TCATGGAAACCCGGAGGCCCGGGCCGGGGTGACCCTTATAATGCCAACAAATTGATAACGTCCTACTTGTTGTTCTCCCCTGGTAAGGCCTGACGCTTTCCTGACTCGTGTGCTCTCATTTGTAGGTACACGAAGCGGAATCGTGCTGGG
>chromosome_10,+,polyA site is 6280933
TTGTCTGGCTGCCAGTAGGAGGAGCAAAGGCCGGCGTGCAATCGTGTCGAGCAGGTCTGTACGCAGCGACATTCGAATAGTGCACTGGTAAATGAAGCTTGAAGACATTCATGTGCACACCCGCGCCGCGGGAAGATACATTGCACTGGT
>chromosome_10,+,polyA site is 6281046
TGCACACCCGCGCCGCGGGAAGATACATTGCACTGGTTACAGGAGGGACCTGCTGACGCAGTTCACGAGTGACGTGGAACCTGACAGTTCAACCCGCTGTGTGACTTGCCCCAGCGCTCCAATCCCAACCTAGTATCCACTGTGTGCCAC
>chromosome_10,+,polyA site is 6293662
CAGGCGTAATGGGGTTGTTGGCTCGGGGGCGCGCCTCAGCTGAACGTTCTGAGCTGGTCATGTCGCGACATTCGCGACATTCGGGCAAGCGAGTCGTTGCGAGAGCCGTTTTGCCAGCCCGAGCGAGTCAATTGCAATCATATGTAGCAA
>chromosome_10,+,polyA site is 6293711
TGAGCTGGTCATGTCGCGACATTCGCGACATTCGGGCAAGCGAGTCGTTGCGAGAGCCGTTTTGCCAGCCCGAGCGAGTCAATTGCAATCATATGTAGCAAAGATCATAGCACAACGCTCTGGACAACAAAAGTCACAGCAGATCGGCAG
>chromosome_10,+,polyA site is 6342646
CAGTTGGATCCGGGTGCGTGCCCGTGCGTGCCGGCACATATCGAAAGCGTCCGTGATCCTTGAAATTGTGCAGATATGTAAGTCAACGCGCTCACTAGCAGCTGTAAGCATTAGACCACATCAAATAGCAAAACGAACGTCAAGCTCTCG
>chromosome_10,+,polyA site is 6349913
TGCTTTGCTGCGCAACGTGTTCACTGTTCAGGTGTTGTGGCAAGCAGTGAGCGAGGCAGTGCAGGTTCCGGACCAGGTTCCGGACTGTGAATGGGAGGCCGGTCTCGTGTCCGTCTCCGTCTCCACGGGTGTCGCCCCGACCGGCTGGTG
>chromosome_10,+,polyA site is 6372835
GAGCGCCGCAGGATACGGGGCGGGCGAGCCGCCTTGCATGCATATTGCTTGGACTTCCAGGGTAGTGTCGGCGTACGTGCGCCATGTAAAGCCTTGTGTCTATCACTTGGGATTCCAGGGTGTCCCCCACCCAAGGCGGCCGTGGTGGAG
>chromosome_10,+,polyA site is 6405975
CTTCTGTACATAGTAAATGTGCTACAAAGACACAGCAGACGGCGAGCCGTCATAAAGAGCCTGTCACCGTTGTCCATTTCTGTAGCGGCTCGCTCTCACACCTCTTTCTTCCTGGTCCGGGCGCGTCTGAACCAGCCATGGCACCGACGT
>chromosome_10,+,polyA site is 6439546
AGCGCGTATTCATTTCTCAGCGGCGCGCCGGCGCCCGACCCACGAGGGGCATTCAACGCCGTGCATTGCGACAGGCACTGAGTGCAACGGTATACATGGACGTGCATAAGCAGTCACTTGCGGTCTGCAGACGGCCGGCAGGTGTGCAGG
>chromosome_10,+,polyA site is 6439688
TGTGCAGGTGTGAGCTGGTGATCACAGGCACGCTGTGGGTCATCCGGTGAGACACGCGACGCAGTGCGCATTGTGTACCATTACGGTAACGAATGCATCAGCCCTCCTCGCCTCGTGTCTGTGCGCGTTGCTCAGTCCCATGGTGGCGGC
>chromosome_10,+,polyA site is 6451312
GCACAATGGAATTGTAGCGCTCTTGTCATGCGCCCGAAGTACCTGTTACGAACATACCACAAAGGAACTAGGTACGCAAGCTGTAACAGGATGATGCCGGCCCGTCAAGCCGCACGCTGGCGGAGACTACGCGCGCCTCGCCAGACGCCG
>chromosome_10,+,polyA site is 6453741
AACAGGCAGCAGCGTTGCAGGTTGAAGAGTGTGTGTCGCGCGCGCGGGGTCCCGCGCGCGGGCAGGTTGCATCAATGCCAGTGATGAATTATCGTATGTGCCGCTTGATGTGCCGCAGTGCGATTGGACTTCAGACGCTAGCAAATCTGC
>chromosome_10,+,polyA site is 6478327
AGAGCTTGTGAGGCGTGACAAATGGACTTGCGGTGCCCTAGGGCCCCCGCTGTTCATACATACAATGACTGCTCGGAGAGTGTTACTTGCCGCGATTCCCACTTCCCGTCTAAGCGCCTCACTGTGCTGTTACATCAACACCGCCCGTCT
>chromosome_10,+,polyA site is 6497476
ACAGAGTGGACCAAGTGCGAAGTCTCGCAGATGCTATATAGCATTATAGCCAGCCACAGCGGCACTGTATGGCGGTGGAAGTGTTGACTCAGTACCCAGAGTAGGAAACAATGTGCCGGACCCCATGCCCCAAAGCCCCCCCGGGGATGA
>chromosome_10,+,polyA site is 6497636
CCGACCGCCCCACGGCCAACCGTATCGTTAAGGGGGTGAAACCCTACATTTTACATATCCAATGGGTGCCCATTGACTCCTGTTGAAAGAGCGCTATCACGCTGTGCAGTCCGCGGTCCTGTTCTGAGGCTTCGGTCACGTTGGGCATGC
>chromosome_10,+,polyA site is 6497736
GCTGTGCAGTCCGCGGTCCTGTTCTGAGGCTTCGGTCACGTTGGGCATGCAGGGGCATGCTATGATAATATGATTGCTATCCTTTGACATCCCCTTGATCCAGCCCACCCCGCGTTCAACTCTCTGCCATGTGATGCATGGAAAGCGTGC
>chromosome_10,+,polyA site is 6509149
ACTGAGGGCGAGAGGAGTTACAGAGAGTCGTGACATCGCCTCCTCTAGCAAGATCAAGTGCGTAAGCTACGCACAGTCTGCCTTGTGACCTGCTTACGGTGCCCCAGGCGCCTGACACACGCGACCATCTCCCTGTTCCGTGGTACAACG
>chromosome_10,+,polyA site is 6509211
TAAGCTACGCACAGTCTGCCTTGTGACCTGCTTACGGTGCCCCAGGCGCCTGACACACGCGACCATCTCCCTGTTCCGTGGTACAACGACCACTTTCTCTGTCGGCCGGCTATGACGGAAGTATTGACAGCTTGAAGCCTTCGCACCGAA
>chromosome_10,+,polyA site is 6514881
GGGTGCTAGCGGGTAGAATGGACAAACTGGGAAACCAGTGGCGGTTAGGCCATTCCTGGCAGTGGCTGTGTCCACGAGGGCTGTTACATACACGTGCGGGTGCTGGGGTGTAGCGGGCAGGCGTAGGCAAGCAGAGCTGCGGCGAGTGCA
>chromosome_10,+,polyA site is 6515039
TGCAGAGCAGGCAGTGGTCAGTCCACCAAGGCACTCAACACAGAGTGGTAGCGCCAAGGGTAGCGCCGCGAGGTGCTAGAAGGTGTGTGCGCAATGTGCAGTTCTGTGACTCCTGTCCCATGAAACTGGGAAGCTGACGGGATGTTGGTC
>chromosome_10,+,polyA site is 6522300
GCACGGCCGCAAGTAGTAGGAATGAGCAGGAATGGCAATGGCTGTACTGTGCAAGGAATGAGTTGGAGGACATTGCCGGTGGGTGTATCACTATTGCTGATTGAGGCGGATGCGAGGGGCGTGGGTATGGCCGGACTGCGCAGCCGCAGG
>chromosome_10,+,polyA site is 6522382
GTGTATCACTATTGCTGATTGAGGCGGATGCGAGGGGCGTGGGTATGGCCGGACTGCGCAGCCGCAGGCACAAGTGCCATTTTTTAACCTAGCTGAAGGAGGGGCAGCGGCCCTGGTCGGTCAAAGTCTGCAACGACTGCTTGACGACCT
>chromosome_10,+,polyA site is 6522495
TGGTCGGTCAAAGTCTGCAACGACTGCTTGACGACCTGGGTGGGGGCCGTGCATGTGCGGGGACGGCTGGGCACTGGGGACGGATTGATTGACAGGTTGACGGTTGGGACAGTTCATGTGCGCTCTCTTTCCCCGTTCCCCATCCCCAGA
>chromosome_10,+,polyA site is 6522852
GGTTAGCACGGACTGTGCACCCCACCCAACCGGCCACGTCCGGATTCGCGGGGATGCCAAAGGCCCCCAACATAGAGGCGTGTGCAATTTGCGTGTGCTGTAGGCGCCCGCGTCACGGTGGCTGGGTTGATAACGGCCCGGCAGGGGAGG
>chromosome_10,+,polyA site is 6522957
GCCCGCGTCACGGTGGCTGGGTTGATAACGGCCCGGCAGGGGAGGGCTCAGCCCTTTTCCTGCCTCCCTAAGGCAGCCACCTCCTTGTTTAATCTAGCCCAGACTTCTTGCTAGGTCTTGCCTAATCACACGCAGACGGCGTGCACGGTG
>chromosome_10,+,polyA site is 6527331
AGCAGTGCTGATAAAAAGGGCGGAAGAGCAGAAGGGCATGCAGCACGGACCAATGCTCGAGCCATTGGGTGCGGGCGTGCGCTGTAACTTGACTTAGGTAATGCATGTGGTGATGGTGTCAGACGTGCTCTGATGTGTACTGAACAGCGT
>chromosome_10,+,polyA site is 6527383
ATGCTCGAGCCATTGGGTGCGGGCGTGCGCTGTAACTTGACTTAGGTAATGCATGTGGTGATGGTGTCAGACGTGCTCTGATGTGTACTGAACAGCGTGACCACTTGCCCAGGGTGAGGAACTGGCTGAACGGCGGTAAGGCGCGGCTCC
>chromosome_10,+,polyA site is 6527436
TGTGGTGATGGTGTCAGACGTGCTCTGATGTGTACTGAACAGCGTGACCACTTGCCCAGGGTGAGGAACTGGCTGAACGGCGGTAAGGCGCGGCTCCGTGCCAAACATTCGCCAATGCTCGCAGTGAGAGCCGCCCGCACCACAATTTGG
>chromosome_10,+,polyA site is 6538593
AGCAGCGTGCGCACTGCGCAGAGCAGGTGTGCAAAGGGATGGGTGTGCGTGAGGGCATGGGTGCGCACGCCCCCGGCCCCCCGCACGCGTAAGGTACATTCTTGCCCCATCTGACCTCGTCAGCTTCTCGGGCACCAAGATCTACATCCT
>chromosome_10,+,polyA site is 6551782
GCAGATTGCCTGACGTGGGGGTTTCGAAGGGGGATGCTGCCACATACAAGATGCCTGTTCACAGCAGCGAGATACTGAGCGAGTTGCAACCTAAATGGCATGTCTGCGTCGTGCGTGATTGCCATGTATTGCTGGCTACCAAGCCGCCAT
>chromosome_11,+,polyA site is 1439
TTGCCGTGCAGGGCACCGTGCGCGTGTGTGTGGGCCGCCGGCGGTAGCCACGAGGACGGGCGGAGCGGGGGCGACCGGAGTGGTAACGGCCAGTGTGGTAAGACTGCATACTCGGTAAAAGACACATCTGGAATTCTGGATGCCACAGGG
>chromosome_11,+,polyA site is 43447
GTGCACGGATAGGGTTACAGACTTACAGGTGTGAGCAAAGGTCCGTGAGAACGCCCTCACGAGCTTCGTGAGCTGTGACGTCGTGTTGAGCCGGGCAGCTGTGGAGCTGTTTCTTCCCTCAGTGAGGCAGCCTGGACGTGTCAATCCTGA
>chromosome_11,+,polyA site is 43550
GAGCTGTTTCTTCCCTCAGTGAGGCAGCCTGGACGTGTCAATCCTGAAGCAAGTTCAGGACTGGCACTGCCGAAGGCAGCACCAATGGAAGCCCCTTGCCTGGACACTTCGCCTGGTCAATCGCACAGCATCAGAGGCCCGGGACGGGGA
>chromosome_11,+,polyA site is 55293
TTGGTCCGGAGCGAAGCGCACTGTTTTCCACTGCTGGGCACGCCATCAGGTGCGGTTCCCTACGATGTTTCATGGTACGATATGGAACTTGCTGAGAGACCTGAAATCACGTCAGTACGAGGAGCGTCCTTGCGCTCCACAAGTCAGAGA
>chromosome_11,+,polyA site is 56119
GTGGAGCGCGGCGGGCAAGGGCTTGTCGTCTCTATTGTGTGTGCAGTATGCAGGTGGTTGAGGATGAGAAACATGTCGTTTATGGGCAATAACTTGAAGCTCTTGTCGCTAACGCCATCAGATTCGCGTCAGCTTGGACTCTTTTCAAGT
>chromosome_11,+,polyA site is 76092
CGAACAGCTTGTGAGGCATGGACACTCGAGCTCACACGCTTGCTGACGGCAAGGGAGCCACATGTTTCCATGCATTGCGTCATGTTACAAGTTGTGAAGGCGCTCTGCCGCTGGAGAGGGTACCTGCAAGCAGGGAACTGCGGCCTTAGT
>chromosome_11,+,polyA site is 101345
GGCGTGTTAATACTACTTGGTTGGCACGTGGGGACAATGAGCGACTGTGGTGTGGCTGCGCGCATGTGTACGATACGTACTGATTGTAAAGCGCAATGGCCGAATGAATGCATGGGACTGTTTTGTTGATTAACTAGGTGTGTGTTGACC
>chromosome_11,+,polyA site is 101524
CACACACGATGCCGCCACTGACCACTACTGCGTTCAGCAGTGGCTCTGCGGCTGTGTCACCTAGCTAGCGGCTCTACACCGGTTTTGGCCACTCTGATCACTGTGCCTTGCACACGCCGTGGCCGCCTACGACGATAGATTCACCCAGAC
>chromosome_11,+,polyA site is 101634
CACACGCCGTGGCCGCCTACGACGATAGATTCACCCAGACCCGCTCCTAGCTTTACTGCTCCCTGCTGCCGGCGCCATGGCTGTCAACAACTGCTTACCAGGGGTCGTGCCCTGCCGCTCACGGTTCACCAGACGCTTGAGCCCCGCCAG
>chromosome_11,+,polyA site is 144557
TGCGATAAGGTAGAGGCGGAGAGAAGAGGCGGGTGTGTGAGGGTGTGTGCGCGGTGGGTCAGTGATTGTGCTTTGGCTTGCGGGTGAAGCAGGTCCATGGCCTACGGGCGCTGAATTCGGAGGCATGCGCGCACCGGCGTGCGGTTTGTC
>chromosome_11,+,polyA site is 144651
CCATGGCCTACGGGCGCTGAATTCGGAGGCATGCGCGCACCGGCGTGCGGTTTGTCGGACCATGAGGTCCTGTGGGCTGTCAGTAATGCGGGCGAGGGGCCTCTTTACGCGGTCTACGTGTCAGTGCATGCGTGGCGGTCCGTGTATCGC
>chromosome_11,+,polyA site is 149738
AGAATTGAGCGATGAGCGCCACAATGCGGTGCCACCGCGCTACCTTGAGATATGGACTGCCGTCGCGGCGCCTCCTCGCTCGTTTGTGCCTCACTTTCACCGTTTGTCCCGTGCTACCTCCACTGGGAATCCACTTAAAAGCACTGATCC
>chromosome_11,+,polyA site is 251572
TCGTCTTCAGGTACCAGGACGCTGGTACAACTGTACAGAATACGCATGCCAAGCATGCGCGAGCGAGGTGGTTAGACGACACCTGTGACTTCGACAGGGAACCACACGTTCCGCTTGACAGCACGACTTGACTGGATGGACCTGACCAGA
>chromosome_11,+,polyA site is 251671
AACCACACGTTCCGCTTGACAGCACGACTTGACTGGATGGACCTGACCAGACTGACATCGAAAGTGCCTCACAGGCGCTAACATGTAAATTTTATTCCCATCGCCAGCCTGCGGTCTGTGCACAGCACGGCACATAATAAATTCACAGCA
>chromosome_11,+,polyA site is 260225
TTGACGGTACACATGACTTCGATACACTTTTGACGCTTGACAACGGAGAGTGGGGTGTGATATTGACGTTCGGACGTGCGCTAGCCGTATTGGCTAAACTGAGAGGGGAAAGGAGGACATATAGGCGGGTAGATGGCTGGCATGGTTTGG
>chromosome_11,+,polyA site is 260378
GGTGAACTCGCCATGGTGTTTGCCACGTATGGCTCATGCAAGGGGCGGAAGTCGACAAGGGCAACTTTCGCTCCCTTTCAAATGTAAACGATATCCATAGCTTACCTTGAAAGCTTACATTTAACGCAACTGCACGTGCAAGAAATATCC
>chromosome_11,+,polyA site is 266157
TGACACCGACTGGGTGGCTGTGCGCCATGGGTGGTGGTCAGGGCTAGACGGGCTGGTGCATGTCTTGAGGTCGCAGGTGCCGCACGAGAGCCCAGCAGTTCGCTTGCCGGTCCCGTCCCCCGGTGCCCGTACCCCGGTGCCCGTCGCCCC
>chromosome_11,+,polyA site is 266299
GTCGCCCCCCGCTTGGGGGCCTCCAGTCCGTCGCAGGCATAGGACATTCAGCCGATGAAGGCCGATTCGTATTCACCCGTGCAAAACATCGTTAGTCGGAAAGGCGCTCATGCTGTGGGCGAGGAGAAGAGCTGCCTACCGTACTGGGGT
>chromosome_11,+,polyA site is 269926
CGCGAGACTGGGAATCTGCTGAGCCTGTGCAGACTGCAGAGCCTGTGCAGAGTGAGCATACGTGGCTTGGTCGTGATGGTTGTAACCGACCAGCCGACCAAGCTCTCTCACTCCGACCCTCCAGGAAGACGTACTGGGCAGCTGGACGAT
>chromosome_11,+,polyA site is 281948
TGAGGACCAGGGCCAGGGAAGGCGAGGACCGTGCAGTGTCGGCTCTTACAGTTGATGTGTTTGGATGCAGTCGGCACCCAAGTGTAACCTTGGCAAACTCTTGAGACCCAACATTCGCTATGCAGCCGTGATCCTCCCACCAGCTGAAGC
>chromosome_11,+,polyA site is 292504
CTGGTGCATCTCAAGGTAGAGTTCTGACACTGTAGGAAGGATGTTGTACATATTGGTACGGTACAGGTTGTGCGTGAAGGTTGCAAATTTAATGCGCATGTTGTGCGCTGCGCATAGCGGACGGGCTTGGCCTGAGGAGTGCGAAAGAAG
>chromosome_11,+,polyA site is 296948
TGGAATGACTGTGCGGCGTACGTGTGTGAGCGGTACTGGCTGAAAGCAAGTGCAACATTGCATATTTGCATTGCGGGGCTTGTGACCGAATATTGCGGGACAAAGGAATTCATGACGGCTTGCACGGAAGTTGCAAACAGGGCGCTGCCC
>chromosome_11,+,polyA site is 297097
CTGGTCTAGCGGCCGCCAAATCCCACGCTTGGGCCTTGGGGTGTTGCTGGGGGCCCCGAGTGATGCGCCAGTAAAGCCCGTTGTTACTTGTTCGCCAACAGTCCAGGGCGCCGCATTGCGCCACCGGGACGCCAGCACGGCACCACCTGC
>chromosome_11,+,polyA site is 333104
GTCGGCAAGGTCAGGAGTTTGAGCACGTGACGTTGAAGGGGCGACCCTGGCATCCTATGTAGGTGCGAAAGTTGGTATTTGGTTGTGCCGTCAGGTGCCGTATCGGATAGCTGGTCTCGCCGTCCCGCGGATGGTTGGGGGGGGATGCGT
>chromosome_11,+,polyA site is 333239
TGGGGGGGGATGCGTTGAGGAGGTTGGCCGGGAATGCGAGGAGGCGCGTGCCACAGACTGCTGTGGCCAGCTGTCCGTGCCATCAACGCTATCGTGCCCAACCAACCTTGCCAAGGAGGCCTGGCAGGACAGGTTCATGAAATAGGAGAC
>chromosome_11,+,polyA site is 333295
ACTGCTGTGGCCAGCTGTCCGTGCCATCAACGCTATCGTGCCCAACCAACCTTGCCAAGGAGGCCTGGCAGGACAGGTTCATGAAATAGGAGACACCGCAGTTGGCAAGCAGCCGCTTCTGGAATGCGTAGGTCCCAGGCAAGGTTGCAA
>chromosome_11,+,polyA site is 333370
GGTTCATGAAATAGGAGACACCGCAGTTGGCAAGCAGCCGCTTCTGGAATGCGTAGGTCCCAGGCAAGGTTGCAAGAAACAGGAGGTAACACCTCGCTCAAGTTGCCCGGGCTATGTGCACATTGCATGGCGGCTGGTGCGGGATGCCTC
>chromosome_11,+,polyA site is 338034
TGTGTGTTTGATGTACGGCAACAGGCCAAGTGGGCAAGATGAGGAGGACTAGGGAGAGATGAGATGTGTGTGCCTGACAGACAGCAGACCAGCGCGGTTTCAAGGGCTCAGCGGCGGGCCCCTCAATACGCCGTGGCCCCGTGCCCTGGG
>chromosome_11,+,polyA site is 338113
GACAGCAGACCAGCGCGGTTTCAAGGGCTCAGCGGCGGGCCCCTCAATACGCCGTGGCCCCGTGCCCTGGGCTCCAAGCCTACGCAGCAACCATTGCGTGCAAAGGAGTGCATCCCTGCCCCCCATGGCGTGGCAGACCGCGTTGGCTGT
>chromosome_11,+,polyA site is 338190
GCCTACGCAGCAACCATTGCGTGCAAAGGAGTGCATCCCTGCCCCCCATGGCGTGGCAGACCGCGTTGGCTGTTGTTGGCTGCTTTAGTAACACCACCTTGACACGACCATTGGACGCAGATAACGAAGTAAAAGGTTCCGTAAAGCCAT
>chromosome_11,+,polyA site is 369390
CTAGTACAAGCAAGACCCCGTACGCCCGGGTCCAAGTAGCAGGTGTCATACTGCCACACCGATTGTAACTCGTCTAAAACTGTAACTTATCAAGGATCCATCCTGCTTGCCGATTGCACTACGATGCCTTGGCTTACCCCTGTGAAGAGC
>chromosome_11,+,polyA site is 370655
ATTCGATGCACGAGGGTGTGTGCCGACGTGTGAAGATGACTAAACTGGAAGCGGTTAGGCCGCGATGGCGCTCTGCCTGTGTGTATGTGCGGTAGAACTGTGACTGGTCATGGCTTTGGCCCCGGCACTTCGGTGACAGCAAGCAGTTAG
>chromosome_11,+,polyA site is 370773
GCCCCGGCACTTCGGTGACAGCAAGCAGTTAGCAGGTATAGCATGTACGCCGCGCAGGCAAGCGAAGGCTCAGAGTTGCTTGGGGAAACGCGCTGCGACATGCCTGTGCATATGATCGCATTTGGACTTGTTCATTAGTGTTGCACTGCG
>chromosome_11,+,polyA site is 370893
TTTGGACTTGTTCATTAGTGTTGCACTGCGTGAAACAGATACAAAAGCCGCCGTTTACAGTTGCGAAAAAGCGAAATTGCAACATGTCAAGATGTCTAGACATTTTACATGGCTTCCACAAAGGCACTTTGTCTAGACAAAAAAATCGTG
>chromosome_11,+,polyA site is 379588
GCTGCGATACCGGAGGGAACATTCCTCGGACCTCGGATGGGGAGTGGCTAGGAAGACTATGTGCGTACAATTGTTGCGCCAATGTAAGACCCGAGATGTAGTCCCGCCCCGGTTCGAGGTTCTACTCGCAGTGTTGCAAGTTGCTATGTT
>chromosome_11,+,polyA site is 661604
CGGGTATTCAAGTCACCGCTGGAATGGGCGCTTTGCTCGGCCACCGTCTGCGTGCTGCTGCTTGTGGGCTGCGACCCTTGTGGATAATCGTTGTGTGTGTGATTTTCTCGTGCCCTGCACAGAACCCTCGCCAGCCTCGGTCTCGCGCCT
>chromosome_11,+,polyA site is 687843
TATTCAAGTCACCGCTGAATGGGCACTTTGCTCGGCCGCCGGCGCCGGCGGCTTGCCGCTGCTTGCGGGCTGCGACCCTTGTGGATAATTGTTGTGTGTGTGATTTTCTCGTGCCCTGCACAAAACCTTCGCCAGCCTCGGTCCCGCGCC
>chromosome_11,+,polyA site is 712820
CGGAGGGGCATGGAGGAGGGGGAGGGTTTCGCGGGCTTATGCCCGCCACGCATGTAGCCCAGGTAACCCGGGTAACCCTGTGTAACCACACACTGACGTGAGCTGGCCGGTGGGCATGCGGTCCACTGGTGCAAGTGCGGCCGTGCGGCG
>chromosome_11,+,polyA site is 725164
ATGCTCGGGGTTCCTTGTCCTTTGGACACCCAGGTGAACGAGTGTCAGGCAGTGCTCAAGACATGGGACTGTAGTACGCTTGTAACAAGCAAGGCAGGCAAATGTAGAAGCCATCAGGGGGAGATGGGGAACGGCGTGTGCTGCCGCAGT
>chromosome_11,+,polyA site is 747565
CGGTGGCCTCTTTAGCGTGGATACCTGGCGGGGAGGCGCGCGTGCGTGAGGCGCGTCACCCGGGGCCGTGAAGGTTGCAATAATGTAAATTTTGGCGTTCTTACCATCCCAGTCATATGCGGCAGCACAAGTGGATCATTTGATTTGCGG
>chromosome_11,+,polyA site is 805433
CACTGACAGGTCTGCATGTGCTGTGCGTTGGTGGGGGTGGGGACAGAGGTGGGAGGCACGACCGGCCTGGGTACGAAGTCACATGTAATTACAATAACGACAACACATGCTAAGTAACACAATGGCAGGGCCCCTTCAGCACCGGGCAGG
>chromosome_11,+,polyA site is 810194
AGAAGTACCCCGGCGGGCAACCAACGGGAGAGACAAGCGGCCAATTCGTAAAGACTTCAAGAGGTCATGCACCTATGGATAGATGTAAAGAAGCTGAGTGTGCATGATCCCACTGTGCTATTTGGGGTACGACCCGAGGCCAAGCGGCCA
>chromosome_11,+,polyA site is 815392
ACAAAGAATGCTCAAGACTTGAGAGGCCAGATTGCCCTAATAGTTGCAAGGCAATGAGGAGAGTTTGCGTATTATGTAGATGGAGGGGCGCAGGTGGTGAGTGGATGGAGCGAGCGGCGTGGCATCAGTGTGTAGCGTGAGACGAGGACG
>chromosome_11,+,polyA site is 815568
GGTACAGGACGGGTTCAACTGTATTATCCGGAGCCGGACAGGAGCAGGTGCATGTGAAGCAGGCGTGAGTGCACATGGTACTATGTTATTATGCGATGTGCCGATACCCGGGCGGTAACAATGTGGGACATAAAGTGTCATAGTAGGGTC
>chromosome_11,+,polyA site is 820585
GTGTCATCATGAGGCATGGTGGCGGAAGACGACCTGCAGCAGCATACATGCAGACAAGTGTGGTTCTCAGCGTTCATGAAGCTTTAATTCCTGTTCTTGACGATGCTGTTATTCATTGTATGTGCTAACGTGAAGCTGTGGAGTGTGGGC
>chromosome_11,+,polyA site is 820736
TGGTGGGTGTGACGCTTGTATTTCAGGGGCATGCCAGGGGGGGGGGGTAAGAATGCCGCAGACATACCCCACCCTTCAAATTGAAAGAGCTTGACGAGAGCGTTCAGAATCCGCTTTCAGAATTTTGATCAGGGTAGTAATTGCGGAGAT
>chromosome_11,+,polyA site is 820789
TGCCGCAGACATACCCCACCCTTCAAATTGAAAGAGCTTGACGAGAGCGTTCAGAATCCGCTTTCAGAATTTTGATCAGGGTAGTAATTGCGGAGATATGGGCCCCCAAAGTTCAGGGTCGGTCGTCGGTCCCCACGGTCCCCAAGGTTT
>chromosome_11,+,polyA site is 820925
GGTCCCCAAGGTTTCGTCACGGTGTGCCTTTCGTCTGGGCCTCATAAGACAGCCGGGCAAGCCCAGACCGTTGCCCAAAGCATGTAATGGATGCTTTTTACGGCTGGGAAACGTCAGGAGCCTACCAAAAGACGAAGGGCTACCGCCCGT
>chromosome_11,+,polyA site is 821084
TTGGGTTGGGATGTTGGGGTGCGACATGTCTCGCCTGACCAGAACGTGCCACAAGTCGCGGACCGGTGCTTGCGCGCCGGAGGAAAACGCACGTGTATGTCCCATGCGTAGGTAAGTCTCGTAAGCGTGCTTTACACGGGTGCAACTGAA
>chromosome_11,+,polyA site is 835822
TGACTTGGCCGCAGTGGTGTAGTTAAGCCCTTTGTACTTGATCCTAAGAAAGTATCGGTGGATACCAAGGCTGTGATCGATGTGGTAATGCGCAACCAGGTTGTCAGTGAGCACTCTGGACCAGGGGCGCGCCCTGTGTGCTTGGAGTGC
>chromosome_11,+,polyA site is 836258
AAGTTGCTGAGTGGGGCTGTGAATGGGGCCCCACCACATTACATGAAGCTTGAAAGTGCGGCTGCGGACAGTTGCGATCATGCATGTGACATGGTTCGCGCAACGTGTGCCAGGAGCTCTCCGCAGGCTGGGTTATGCGAGTGCCGTCGT
>chromosome_11,+,polyA site is 836352
TTCGCGCAACGTGTGCCAGGAGCTCTCCGCAGGCTGGGTTATGCGAGTGCCGTCGTTTGTGGGTGCCTCTCGCCAGTCCTTCTGATGAAAGACTGCTAGACTGCGGCGGCCGTATGCCAAGCCCGGGTCAGACGTAGACCCAGAGCTATA
>chromosome_11,+,polyA site is 836418
CTCTCGCCAGTCCTTCTGATGAAAGACTGCTAGACTGCGGCGGCCGTATGCCAAGCCCGGGTCAGACGTAGACCCAGAGCTATAACAATGAGTACCAGGAGAAATTTACATTAGTTTTGTGTGTGGCCTGGCTCGGGTGCAGGGGTCCTG
>chromosome_11,+,polyA site is 836575
GCTCGCCCGCATGTGTCTTGGTGGTGCGGTGCAGGCATCGGGGTTACACAGTGTGGGAGCTGTGGGCTGGCGTGGGCGGTATAACTGTGCCCTGGTACCATCCCACCACCATGAACAACCAGAACACAGGCCGACTGCCGACAGCGCGCG
>chromosome_11,+,polyA site is 843222
CAGGCTTCTCAGTTTCCTCTGGCCAGGAAGATTTGATAGCTGAGGCGAGGTGCTGTGTGGTTGCCGAAGAAGTGTGTGGCTGTTTAAGAAGTGCCGAGCAGGGCTCAGCGCTATCAAAGCATGTACGTGGCCACATCATGTTTATCCGGA
>chromosome_11,+,polyA site is 843547
GCCATGCAAGCAGGGGGGCGGCGGAACGTCCTTTTCCGGCACCCGAATGGGGCAGAGATGCGCAACCCCGAAACGAAGGGGGTTGCAAAGATTGGTTGAGAGATGTGGGGATAAAGTGTCGGGCGTATTGGGCCGCACGTCATGACCATC
>chromosome_11,+,polyA site is 843651
GTGGGGATAAAGTGTCGGGCGTATTGGGCCGCACGTCATGACCATCGGGGACTACAGCCAAGCCCAAAGGATACGTAGGCTGTCAAAGTTGCAGGTGGCACCTTGGGTGGCACGCTGACGCCCCTGAGATCTTGAGCAGGAAGTCCCTAC
>chromosome_11,+,polyA site is 843756
GGTGGCACGCTGACGCCCCTGAGATCTTGAGCAGGAAGTCCCTACTGCTGCGTGTTCGTGAGCTGCGTCAGCGTGTCCCCCGTGTAACCATGGGAACGCACCCTTCCCAACCTGTACCACATCACCCGAGTCCGGGAGCAGCAGGGAACG
>chromosome_11,+,polyA site is 849474
GGCACTTGCAGGCTGTGAGAAGTTGAGGAATGTAGGTGTCGTAGGCCAGATTACGATTGGCCTTCATCAGGCGCACGCTCGGTTAGCTTAGGGAAGGTTGCAGGGGTGACTTCTATCATGGGCAGCAAGGGCACGGGCTCGTTGTTGAAC
>chromosome_11,+,polyA site is 849688
GGTGGGCGTATAATGTCCCAGTTCCCACCCAAGTGGACCGAGGTATTTTGGTATACTGTCAACTTGTGTCACTGTCAACGGCTCTGTAAGGAGCTCTGCGCGCGGCGGTGCGCAATGCTGCCACGACCCTCCCTTGGCGCGCTCCGGCTG
>chromosome_11,+,polyA site is 858537
CAGGGTGAAGAAAGGATGTGTGGGACCGTGTACGAAGAGTGCTTGCAAAAGCTGCGCACTCGGCTTTCTGTCTTTAATATGTAACAAAGAAATTGCACCAAAACAGCGTCGTCCCGGGAAGGTGGTTGGGGGAAGCGTTTCGGCTGCGGG
>chromosome_11,+,polyA site is 867948
GGAAGTACAATTGCATAAGCGAGCCGGCAGCTTGCGGCTCGGCCCTTGAAGGGCATGGCCTCGAGACTGGCTAGTGTTGGCGATGCAACTCAAGTGTGATGCATGCTGTGCCACTGGCCCGCCGCCCGCGTAGGCTGCTAAATCCCTGGT
>chromosome_11,+,polyA site is 868099
AAGGAACCATATGTCAGCGGTTGAGACCCCCACGTCGATGTGCTGATACGACGGCGGACGGCAGCACTGGGTTGTTGGGCGCTGTAAGATGCCAGGCGGACCCTTTGCACGCCGACTCCGGGAAGATGCAAGTCGTGCATGGGCAGGAAG
>chromosome_11,+,polyA site is 885982
TTGCCGTGCGGTTGTGGTCCTGACAGGGCCGTTGGGACCAGGTGAACAAGCAAGGTTGTTGCGGCAGCTTCATAGCGGCCACGTGTAACGGCTGTGAGTGCACGCCGCGTCTCTCAAGTTGTGTGCCCCACATGGTGAATGCGAGTTGGT
>chromosome_11,+,polyA site is 899861
GATTGCAAGAGTTGCAATATGTGTGCGGCAGTGTGAACATCCCGTTGTCTGTTCTGGAGAGCACAAGTGGGTATTATTGATGTTATATGTCGTATCCTCAGGCACAATGAATACTGAATGATCGCCGCATAATGTTACGACGGAGCCGCG
>chromosome_11,+,polyA site is 903650
ATGGGCTGAATCAGGAAGTGTATGAAGGCGCCAAGTGCCGGCGTGGGAGATTGGGAGGCAGTACCGGGAACACCAATGTCCCAACTGTAACGGCTGTAGATGCCTGACACAGCACTGGTGGACTAGCAACGCTGCAACGAGGTCCCTGAA
>chromosome_11,+,polyA site is 911282
GCTTCTGCACGCGTGGAGACCGTGTGTGGTCATTGCAGGCTGCAAGCGCTCTGGCTGCAGCTGGTGGAAGTGGCCGACGTTGTGTAGCACTGGGAGACGGTGGGGACCACTACGTGCCGTCTACAACATGCAAGGCGCGGGCTGCGGCCT
>chromosome_11,+,polyA site is 911551
CCGCATGGGTGATGACCCGACAGCGCCATGGCCATCAGAGCCCTCTGGCAGGTTGACGGGGGTGCAGCATGGGCCTTGGGCCATAAGATTTGATGCGAGACGCCTTCAAGCATGACGGCAGCGCTTGGGCGCCGCGGCTGTGTACCAGGT
>chromosome_11,+,polyA site is 911608
GGGGGTGCAGCATGGGCCTTGGGCCATAAGATTTGATGCGAGACGCCTTCAAGCATGACGGCAGCGCTTGGGCGCCGCGGCTGTGTACCAGGTCCAGACACGCGGGCGCCGCTGTGCAGTCAGTCGCCGGCGTTACAGCAGCAGCAGACC
>chromosome_11,+,polyA site is 921011
GGCGAGACGGGGCCACATGCAGAGCGTTTAGTCGGACCTTGACGGGTTGCTATGGAGGGCCTGACATCTGACATGCAATAGGTGTTATCTGCGTGGAAATGTAGGCAGGCCGTGCCGGCCGGGACTTTCCGCGTACATGCCGCGTTTGGT
>chromosome_11,+,polyA site is 921116
CAGGCCGTGCCGGCCGGGACTTTCCGCGTACATGCCGCGTTTGGTGACTGTGGGATGACGGTGACTCGCCCCGAGCAATATGTGCAATGTCAGATAGGGGTCAGGCGCTGGGAACGCGCCGGGGAGCGAGACGTTGACGTCGACTAGTTG
>chromosome_11,+,polyA site is 921203
TGTCAGATAGGGGTCAGGCGCTGGGAACGCGCCGGGGAGCGAGACGTTGACGTCGACTAGTTGTCCGACTGCAGGCTGAGTCGTGTGAGCTTGGGCAGGGTCAAAGGCCGTGTGGGGCGTGTATTATGATAGCCCTAATCTTCGGGGAGC
>chromosome_11,+,polyA site is 921297
GCAGGGTCAAAGGCCGTGTGGGGCGTGTATTATGATAGCCCTAATCTTCGGGGAGCTGCCACGCGAAGGCTTGAAGCGACGATGTTAATTTCGCTGTTTTTCGCGCAGTCCCTGGCTTGAGGGTTATGGTGGGAGCCAGGGCAAACATGC
>chromosome_11,+,polyA site is 969671
AGATGTTGACGAATGGGAAGGAGGTGACGCGACTAGTGCGGGACAAGAACCAAGCCTGTGAGCAACAATGACGTACAAAGGTGGTGTAATGCTTGTGCCAAAACGTAGTCAGGTGCCGTGCGGCGGCCGCGGGGTACCGGTACGCAACGT
>chromosome_11,+,polyA site is 987782
GAGCTTGGTTTGCATTATCGTGCGTACGTGAGCACTGGCTGCGAGAGCGAGCGTCCGAGCTGCTTCGCCAGGGGCCGGCTGTGTGTAACAGGTGTGAACCTACGCCGGAAACAGGCGGGCAGCCATGTCCTTAAACCGCGGATTACAATG
>chromosome_11,+,polyA site is 987850
CAGGGGCCGGCTGTGTGTAACAGGTGTGAACCTACGCCGGAAACAGGCGGGCAGCCATGTCCTTAAACCGCGGATTACAATGCACACAATGTAACGGAATGAAACACGCTGTAGCTTAGTTACTATCAGTAACAGGTGCACAGGCGCACG
>chromosome_11,+,polyA site is 997834
AACTCAGATAGCTGCACACAGCACCAGAGCCATGTCCCGGCCTGTCCCGGACGGTCACCAGGTGTAACGTCCCAGGGTCAGACAGTAACCCTGCTGGCACTCACCAGTCGTGCCACGAGACCCAGACGCCTCGCGTTGTTGACCCAGACG
>chromosome_11,+,polyA site is 1004248
GTGGCCTCCAGGTCGCAGATCATGGCGCAGAGGCGTGCACAACTGCGCATGCGGTGACACAGAGCCATGTCGTGCATTCCTCTGTAGCATATGTAGTATGAGGGTTGCCGCACGCCCTGGCGATGTCAGAGTCCGTGTGACTCCGCGCAC
>chromosome_11,+,polyA site is 1024347
GGCTCCGCCCCCGACCTATGCACGGTTCGTGGCAGGCCAGGGGAGTGGCCAGAGGCATGCCATGGCTGGTACTGAGCATCCGGTGTAATGCCAAACAAGGTTGTCCTATTGCAGCGTGCCATATGCGGCTGCAGTTGCCCCCAGCCCACG
>chromosome_11,+,polyA site is 1046628
TGTTGGTGCGAGGTAAGCAGGAGCCGCATATGTACACAAATTGAGCAGGAGCCAAGCAGCTGTGTGTAGCTCAGAGAAATGTAAGCTAGTGTGATTGTGATGCAAATGCAACGCAGAGTCCCCTCAGTGCCGCCCCTTCACCTGCTCCGC
>chromosome_11,+,polyA site is 1061856
AGGGGGCTGCTACGGATTACGGTACATGAGGGGATCTGTGGTGGCTGCTCCGAGCGGCGTGAGCCGCTGCGAAGTCATCCCCGCTGTAAATGATGCATACGCGGCGTGGGTACGGAGGAGGGTAGGAAATCCGAAAAGTTGCCGGTGGCC
>chromosome_11,+,polyA site is 1061931
CATCCCCGCTGTAAATGATGCATACGCGGCGTGGGTACGGAGGAGGGTAGGAAATCCGAAAAGTTGCCGGTGGCCTCTGGTTGTAAGGGTGAGCCGGGTACCCTGCCGAGCCAAACTTTGCTGCGTGCGCGGGGGTTTGAAGCTGCCTGA
>chromosome_11,+,polyA site is 1069021
TGTGTGGTGACTGGTGAGGACATGCGCGGCCTGCTGGCAAGTTGGAAGGTTGGAAGTGGAACGCATGGGCTCCATGATTGTTGTGTAGGTCCATGGGGAGTTGGCGTTTGGCCCACGCAAACAGCGAGGCGAGTCAATGGCGAGTCAGGA
>chromosome_11,+,polyA site is 1069102
TGTGTAGGTCCATGGGGAGTTGGCGTTTGGCCCACGCAAACAGCGAGGCGAGTCAATGGCGAGTCAGGACCACCGGGGTGGTGGCAATCACACGTCATTTGCACATAAAGTCCACAGGGGTGGTAAAGATTGGACACAAGGCGTGCGTGG
>chromosome_11,+,polyA site is 1069270
GGACGTCCTGGCGTCGCGCGCTAGCGGACACCGTGGGCACGGCGGATGTCGGCAGCGGGCACTCCAGTGAGCCGAGAGTTCCTTGTCAACCTTGCCAATGTTTCTTGGCCACAAGCCTGCAATGGGGCCCGTTTCTTGCCGCTCCCCGGC
>chromosome_11,+,polyA site is 1076890
CTGTATGTGCTTTACATGTGTGTGTTCAGGGGAGCTTGGGGGCCAGGTCCAGGTTCATAGGCAGGCAGTTGGCTTGCCCTGCCAGGTGTCGAGCGTGGGGTGTCGGGCAGGGGGCCGCCCATGCAGCCCCATAGTCCCGCAACACCGGCC
>chromosome_11,+,polyA site is 1077262
TGGCGAGGGGCCGTCGCTAAAGCGCCTTCAACCGTCAGCCCCTGGTGGCAGCCCTAGTACGATACGGCAGTCAAGCATCCCGTTCCAACACCTGTTCATGTACCGTACGGTACTCGCCTTCCAGGCTTGCTGTTCTGGGGAGGAGGCACA
>chromosome_11,+,polyA site is 1086133
GACCGCAAGGAGAACTTAGAGGACTTGGGGACATTTTCACGTACATGCCCACGGGTTTGCCTTGCGTCCCGACGCCAAAAGTGTAACAGCTTGTCGTTTGCCGCTTGCCTGCCACCATTTGCTTGAGCCGGCAAGGTAGCTTCCCGTAGG
>chromosome_11,+,polyA site is 1092744
GAGCAAAGAACTGAAATTCGGACTGCATGGTGACTTTACGTATCAAATGGCAGTGCTGCATCACTCGCAAAGCTTGTCAACATGTAAAGTCAGTGGGCCGGGCAAGTGCAGCGTGCATGCCATTTGTGACAGCACTGCTGCTCGTCTTCA
>chromosome_11,+,polyA site is 1106086
CCCATATAGGCGCAGGTGTGTCTGATGGATTCTTCTGAAGAGGTTACTAAGAGGGGAGGGCCCTCTGCACATACAATCAACTAGAGACTGAACTGGTTTTGGCGGGATGCGCAGGGCAACAGGCTTCCAATCAGAAGCTGCAACATAACT
>chromosome_11,+,polyA site is 1106209
CTTCCAATCAGAAGCTGCAACATAACTGGCTGTCCAGGGTCTGTCAATACCAGGGGAGGGTTTGTACTGCCAATGCGGATGTGTAACACGTAATCACGGAACTAGTCTGATCCATCGCATCTTCCTCACCACACTGTGCCGGCCAACCAG
>chromosome_11,+,polyA site is 1115610
TTATGACAACGCGTGCCAGGAGAGAGTGACACGGAAGACGCTTACGTCACATGACGCCGACGTGGGACAGCATTCATACTGTACTGTAAAGGCGGGTGGTGTAGCTGATGGCGGAGCCGGTGATTGCGGTACATCTACAGACACGACACA
>chromosome_11,+,polyA site is 1115760
GAGTTGACGGGATATCAGACGCTGGCATTGTCAGCGTCAAGGCCGCAGCCATGACGCTTGCAATTGCCGTGCTGTGGTGCGACATGTAATTACCGGAGGAGTTTCCGCTTGGATCACAGCGTGAAGGGCAGGGGAGGGGGTCAGACTTGG
>chromosome_11,+,polyA site is 1142916
CCATCGCGCAATTTCGGCATGTGGCGTGGCATGTGGCATGGAAGCCGCTGGATGGACCAAGTTGACACAATGGATTATTGGTGTGTGAGTCATGTCCAGGGTACAGGATCAATTACAAGAGGTACAATGGAAGTCCCCAATAATAACAGT
>chromosome_11,+,polyA site is 1143076
AACAGCAGTCGCATTGTCAGTCATACAACCGACGGCAACACGAGCAGACGCTCGGCACGAGAAGGGTATTCATACCAACACTGTAAGCCTCAGACAATTGCCATGTTACCTGTGCCGTGGCAGTGCAGAGATTGAGGGGGCCAAGAGACC
>chromosome_11,+,polyA site is 1156171
AGCACCGTCGTCACCGTCGTGCTAGCACTAGTGCACGTGCACGGTGCATTGGGCAGAACCAGGTCGCAAGGGCATCAAACTTCTGAAACACATGCTGCTACGCTTTACGAGATATCCCATCGAGCAGGCACCTGACCTGCTCGGCAGGGC
>chromosome_11,+,polyA site is 1159778
GCTCTTCAGAGTGCGATAGATGCATTCGTCCGAGGCATGGGCCGTGGAATGCGTGCGATGGGACATGGCTAGGGGCAAGTGGGTGTAGTCCCGTCACTCCCGTGGCTCGATGGCTGATACAGCTGGGCCCCGAGAAACAAGTGACAACCA
>chromosome_11,+,polyA site is 1159883
CTCGATGGCTGATACAGCTGGGCCCCGAGAAACAAGTGACAACCAACCCGGGCGCCAATGCGCGGGGACTGGGGAGCCGCCACTGCAAGCAGAAAGCCGAGGGTGCACCTGGAGGCCATGGAAGAGTGAGTGGTGTCCAGGGGAGCTGGG
>chromosome_11,+,polyA site is 1160027
GCTGGGGAGGGCGTGCTATCAGTATCAGCGCCGGCCCTCCGACTTGCCGGAATGCGGTGGATGGCGGCAGGGCTCAGGATTTAGGACCCTGTTGCCCTCATCCAAAGTTCCAAACGGTTCGGCGTGGCTGCTGCCAAAGTTTGGGTGTCA
>chromosome_11,+,polyA site is 1160119
TGCCCTCATCCAAAGTTCCAAACGGTTCGGCGTGGCTGCTGCCAAAGTTTGGGTGTCAGGGCCACCGCGCCCCTGCACATACCGGTAACATCGACACGATTTGCATTATGAATGCGACATTACAAGAAGGGACAGTGCATGATGCTGCCT
>chromosome_11,+,polyA site is 1166873
ATGCTGGCTGCACGCACCATACACCATACAGCTACTAACATTCGTCACACTTGCACCCAAGTGTGCGCGAGGGAATCCATGTAACAATATCTTGGCTTGATATGCGCTGACTTATCGCAGCGCAGTGGAGATAAGTCTAGTTATTGCGAC
>chromosome_11,+,polyA site is 1167158
TGTATTTCGGATCGTCCCTCTGCCGGGACGGTGACCTCAGTGTGTCGCACTTAAACGTTCCCTACATTTCTGGACTTTCTTTGCAATCCTATACCTGGTTCTAACTATACTTTACCATGTCTGGACCGAATAAGCGTTTAATATACACTC
>chromosome_11,+,polyA site is 1320122
GGCGTAGATGTATCTTCCGTGGGTAGGATGGGCGAGAGACACTTGCATGGACCGTGTCAGTTGAGCCTAGAAACCCATTGCGCTGTAGTTTGAATGTTTCGCATGGGTGCTGGGTCGCGTGTTATCTGCAGCTGAGAAATAGCTAGGCAG
>chromosome_11,+,polyA site is 1320311
CAGAGTTGTGGTGGTGCTGCTGGACTCAACCGCAGCAGCTACTGCAGGCGGCGGGCTGCATGTTGTATTCTGGTAAGCGGCATGCAAGGTGGGGAGCAGGCAAGGCCACAAGGAGGAGAGCGCAGTGATGCATGTTCAGACCGGCCGGTA
>chromosome_11,+,polyA site is 1320587
TGCTTCGGCGTGTGGGGACGCCGCGTTGGCGAGAGCCACGGATGGCCCTAACACCGTGGAGGCATGTCACACCCGTGGAGGGCGCTGTAGCCGATCCCGAAGATGGCGACCGCCACACCTAGCCTTTGATGAACATTAAAGGACACGGTA
>chromosome_11,+,polyA site is 1320637
ACACCGTGGAGGCATGTCACACCCGTGGAGGGCGCTGTAGCCGATCCCGAAGATGGCGACCGCCACACCTAGCCTTTGATGAACATTAAAGGACACGGTACTTTTGGAGTTCAGGTTAGGCTCACAGTAGAACAGCTCTCAGAGAACAGG
>chromosome_11,+,polyA site is 1342540
AGCCCGATGGTGCCAAGTGACACAGATGTGTGGGCTCTTCAGACTGTGTTGGCGCTTATGCAAGCACGCTCCATGAGCCCACATGTAAACCCCTTTCCTAAGCTTGGACCAGCCATCCTCTCCAAAAGGCGGGCTGGGAATGAGGAGTGC
>chromosome_11,+,polyA site is 1359387
ATTTGCTAGCTTTGCAGTACGGTATGGGGCCAGAGATATGAGACGCTGTGGGAGGAAGGCCTGACGGCGCGTAAGTGCCTACTCTAAGGGTAGCCCCAGCTCGTCATCAAGTCCTTTTACGGCGTTCCTGCTACATTGGTATCGAGCATT
>chromosome_11,+,polyA site is 1359645
TTCGATTTGATTTGATAGCGACGCGTTGAGAGGCAAGATCCTCCCGCAGTCCACCTGACGCGATGAGAGGCACGCTCCTCCCGCAGTCTTCTGATGATTACTCCGAATGCTTCTGCGAAAAACTGCGTTTAGAGCCTGGTGGCTACACTA
>chromosome_11,+,polyA site is 1359783
GTGGCTACACTACCCCTGGCCGGGACGTCCAGGCCCGGTGGGGGAGAGTGTGGGAGGAAGGCCTGACGGCGCGTAAGTGCCTACTCTAAGGGTAGCCCCAGCTCGTCATCAAGTCCTTTTACGGCGTTCCTGCTACAGACGCACACCAGG
>chromosome_11,+,polyA site is 1359912
CTGCTACAGACGCACACCAGGGGAACGTGCCTGCAAACCGCCGTCGGTCTCGCAGCTGCGTGCAAGGGGAGTGCAGATCGTGTCGGTAATCACATGCACTGTCCCCCCGCACCAATCTACCATGCTTGCCCGGCATAATGCTTGCCCAGA
>chromosome_11,+,polyA site is 1378344
TGGATGGGCAGGGTAGGCTCCGGATGGTGTTTGGCCCTGTCTGGCACGCTGACTTCAATCCATAAAATATACTGCGGTTCTTAATACTAACCTCCTGTCATTGCTCATACGCCGTCTAAACGCTGTCAAGATAACTGATACTCTGCCTTG
>chromosome_11,+,polyA site is 1389937
GCAGACCAATGCAGGAATCATGCTGCAGCCTTCAGTCTTCGCAGGCAATACCCTGGAAGATGGGAATGCATCCTCATTTTGTGATAAGCGCTGAGAGCCACCCCAAAGTAACAGCTTACCAAGCGCGAGTGCCATGCTCGGAGTGTCCAG
>chromosome_11,+,polyA site is 1393359
ATAGTAAGAGCCGCAAATGCGGCGTGTGGGGTACACGTGGTAACACAGCTTAGACTGATTGGGCTATGCTAGGGCGGTTGCTGTAGACGGCAGTGCCGGATTAAGTGCCTTGTGCGATGACGGTTTCTGGCTGGTAATGCGCTGCAGTAT
>chromosome_11,+,polyA site is 1393542
TTGCAGCGATTTCTGCGAAATCGGTCATCATGTGAGCAAGGCTGCAAGCGGTAATCCCCATGTGGGATACGGTATGCAGACGTGTTGTACCCAGTCCCCACGCCGCCATCCTGCGTTTCTGCCAGTTGCATTTACTTGGGTCTTGGCTGT
>chromosome_11,+,polyA site is 1393617
GCAGACGTGTTGTACCCAGTCCCCACGCCGCCATCCTGCGTTTCTGCCAGTTGCATTTACTTGGGTCTTGGCTGTTGCACGGCATGGAAAACATGGGTTAACACACTATAGGCCGCTGATGTTGACAGGAGACTGCTTTCAGTATCAAGC
>chromosome_11,+,polyA site is 1393765
GCAGGATGTGCTGTTGCATCTGATGCATACTAGCACGTCTAGCAGGCTTTCGCCAATGCCCTAGCAGCCGGCCGCGCAACAGTTGTAGCAGGAGTGATACGGTACGCAAGCCCCGCAGGAGCTCACCTGCTGTGCGGAAGGAAGCGGCGG
>chromosome_11,+,polyA site is 1393847
TTGTAGCAGGAGTGATACGGTACGCAAGCCCCGCAGGAGCTCACCTGCTGTGCGGAAGGAAGCGGCGGGAGGCGGGAATCAAGGCTGTTAAAGAGGAACGCGAGTCCTGGCATAGGTGCTGAACGCATAGGCTCTGCCCCGTCTCGAATA
>chromosome_11,+,polyA site is 1393917
GGCGGGAATCAAGGCTGTTAAAGAGGAACGCGAGTCCTGGCATAGGTGCTGAACGCATAGGCTCTGCCCCGTCTCGAATAGTCTGGAATCTGGATCCGCTATGCCCAACCTAGACAGACTGGATAGAACACAGAGCGCCAGCGTTTAGAG
>chromosome_11,+,polyA site is 1424430
CTGCGCAATGCCTGCGTGTGCACGGAGTTGTGTGCAGGCATGGTTGGATGTGTGCCGCATGCTGAGGGGTTCTGTACATGAAACTATGGTAACATTGTGGCACACACCTACGGTATGCAAGGTTGCCCTAAACCGCACTATCCTGTGTGC
>chromosome_11,+,polyA site is 1461883
TTTACGCCTCACGACGTGGTGGGTGCAACCCAGGGTGCAACCATCAGCCATCAGGTAACAGGCGCAGTAAGCCGAAGGCGCCCATTGATTGGGGCTAGCAAGTAGCCACCGGAGCCGTCCAGGTTGCTCTGAACTCGACTAATTGTTGCA
>chromosome_11,+,polyA site is 1462021
CTAATTGTTGCAGAACCACAGGGCTAGGATGTGCACATGCCCTCTGGTGTAGCAGCTGTGCACGACTGCGTTAACGCGCCCCCGTGTTACCGGTATGTCTCGTGTGGGGCAGTTTTGGTGTGGGCGGGGACGCGGGCATAGCGCAACACT
>chromosome_11,+,polyA site is 1462485
CGTCATGAGAAGAAAGCAATTGGGCTGCAACCACATCCGGTTGCCAACCGTGTGGGTGTGTGGACGGCGTGCGGCCTTCAGAAAGCTGTGGAGACACACAATGAACGATTGTGCACACCCCGGAAAACGGTATGGCAGCATTGCAGTCGA
>chromosome_11,+,polyA site is 1480527
CAGGCGCAGGATGCCACTGCGTGACCGTGCCGAACACTGCTGCAGCAGGGACACCCCTGTACTGCAGTAACGGGCGCAGCAATGTAATGCCTAAAGAATTTCGTGCCTTCAGTCTCCACCAGTTGCCCGGGTTGGCTTTGATGCCGAGTA
>chromosome_11,+,polyA site is 1493795
CCAGAGCAATGAGGTAGGCGGGGGACAAATCATGGGGAGGGACTGAGGCGTGGCCATGCTCACTGCAGGGCGGACAACCCAGTTGTAATTCTGGGCTGCATGCACGGGTAGCAACTACCGTCACTGCACTAAGGGTCTGGGGCGTCAGTT
>chromosome_11,+,polyA site is 1493963
TCAAAGCACACGTTGGCCTTTCAATTCCCAAGTACAAGCAAGAGCAGAGGGTGGTGAGAGGCAAAGTTTCAAGTGTGATGGCTGTAATCCCGGCCCATGAATCCCACAAGGCGAGTCAGGCAAGAGTTGCAAGACTCGCAACGTAGGTTC
>chromosome_11,+,polyA site is 1531006
GTCAACGCCTCAACGGACCGCTAGCTTGGCCGCCTTGGCGGCCATGCTGGTCAGCGGATGGCTAACACGTGAGACTTGCACATGTAACTGTACGACGGCTGGTAGGCGGATGGCCAAGTCCGTGCGTGTGTACGGTATGCGCCATTGCGG
>chromosome_11,+,polyA site is 1543469
TCGTGACGTCGTGACGTTGGGTCAAAGCGGCCTGGCGGTTCGCTCACCTGCCCGTGCAACGGGCATTGTTGCATCAATCTCATTAATGGGTTTAAGGACATGCAATGTGTCCTTCCGAGTCGGCGCCTCATAGCCCGCCAGCTGTGCGAC
>chromosome_11,+,polyA site is 1557718
ACGTACGCACGCACTTGCGATTGGGCGCTTGCTGATAAGTCGTGGCCCTGAGAATAATCCGGATTCTGGCTTGCCCGGAGGTTGTAATGCACGCAACACACCTCCTCCAGTCCTCCTCTGCTGCCTGCTTCCCTCGCAGGCTCGCTCCTT
>chromosome_11,+,polyA site is 1582602
CAACAACTTACTTTAATGTGAGCTGCATCAATGCACGCGCACGCACGCATGCAAGTGTCCTACGAACCCCACAACGGCCTGTAACAGCAGTGGAGCCTGTTGCACACTTGTCTCTGGGGCCCCACGTACTGTGGAAGTCCCCTTAACAGT
>chromosome_11,+,polyA site is 1608674
CAGCGGGCAACCGGGTTGGGACCCGGGCCTCCTGCGCAGGATGAGGCGGGTCGCAATGGATTCCCAGGGCGGGCCTGCTTGAAGCCGTTAAAGGCAGGGGCTAGATGGGTAGGCTGGTGTCGCATGCACGTCGTCTGGAAAGGAACTAGC
>chromosome_11,+,polyA site is 1608931
GCGTTTTGAGTTACGCATAATTAGCATTCCTTGTATGGGTACTTGGAACTGTTGGCAGAGACTGTGTGCTGCACCCTCTCTGTCAAACACCAAATGGACACATCTGTGCCTGGTCACGACGCCTGGTCTTGGTCTGTCCTTCACCTCCGG
>chromosome_11,+,polyA site is 1624234
GACGCTGAGAAGCGAGAGAGACGCCCAAACAGTCGAAGCTCCGGCACTGGTGCGCATGGAGGACGACCTTGGCCCACGTGTGATGCAACCCCTTCAACCCCATTGCAAGTGTGTCGTAAGACTTGTGGCGCCAGGAGCGGGTCGGGTCTG
>chromosome_11,+,polyA site is 1632426
GATACTTGATAGTGATGCTTAATTTGGACGGGTGTGGGCATCCGTCGCCTGCCGTGCTTCCAGCGTGGGCGCTTAGCTCGGAATGTGCCTAATTGCCCGCCTGCCCCAATTTGGCCCACTTGCCCGTGCGGCTGGCCCGCACGGATTCAG
>chromosome_11,+,polyA site is 1632505
GGAATGTGCCTAATTGCCCGCCTGCCCCAATTTGGCCCACTTGCCCGTGCGGCTGGCCCGCACGGATTCAGAGCCTGCCTGATTTAATATTGCATGGTTATATTATATAAGGATTATCCAAGGACTGGGAGGCCAGTAAGAGGCCGATTC
>chromosome_11,+,polyA site is 1669425
CGACACGCAAGCGTGGCGGCCTTCGTCTGTACATATACTCTCAGGGCTTACAGGCCCCGGTGATATACGTAACACACATGTGTAATATATATATGTTGTACCTCTTCCAGTTCGAACCTGCTCTAACGCCCATGCGGGGGCTGGCTTTCC
>chromosome_11,+,polyA site is 1678992
CCTAGAGCAGCCTGCAATGCGTGCCGTTGCACATACACACACACGAATGCGGGGTCGCCTGGGTGGCCAAGCGGCTTGCGCGCGGCACATAAATTCATTGCCACGCGTGCATGTGTGAGGGGTTGCGTCGAGCACTGCCACAAGGCAAAA
>chromosome_11,+,polyA site is 1679123
GCACTGCCACAAGGCAAAACGCCAAAGATACGTGCATTCTTGAGGTGAGTCGGACTGGAGCCAGACTGACCAATGCTCATGGCCTGTAAGGATAGAAATGCAGACCGGATTCAAGTACCCCCCCTGGGTTACAAGCCTGTACCTGCCTAC
>chromosome_11,+,polyA site is 1683996
CGTAGGAAGGGAAGTCGATAGGACGAGGGTTTGGCCTTGAGGTGTGAGGCGTGTCGCGGACTCGAGCAGGCAGGAGACACTGTAGACACCTGCAGACGGAGATCGACCCGCAGAGGCACCACCCGTCTCCTGGCTTGCAGCAGTCGACCT
>chromosome_11,+,polyA site is 1735276
GGCTGAACGAGTGGAGCGCTGTTTGTTGTTGAAAATGTACGGATTGTGGGAGACGTGGAGAGGTGTGGACGTGCTACATACCGTGTTGACATGTTGACGAGGGGAGGCCTCCGTACGTGGCGAGGTCGGATCCGGCGAACAGCGCGGATG
>chromosome_11,+,polyA site is 1735461
GTCAGACGGGCGGGGCAAGACGCAGCAAGACAGGCAGGGCAGGAGGCAGCCTGGCATCGTTCACGTCGATGGCGCTGTCTTGTTTTGAGTGGAGTGAGAGGTTGCTCATGAGAGCTGACGCGTTTGGGCGCTGGGTGCGTGGTCGGGTGC
>chromosome_11,+,polyA site is 1735617
TTGGGGAGTGGGGTGCGTGGAAGTCTCAGCTATGGGGATATTTGGGATGTTGATGTGCACATTGCTACAGGGGGCGCGTTTTTTCAAGCACGTCAAACAGCGCCATCCCTGTCACTCCTGCACTTCAAACGTGTAGCACGTCCAACCCAC
>chromosome_11,+,polyA site is 1735668
GATGTGCACATTGCTACAGGGGGCGCGTTTTTTCAAGCACGTCAAACAGCGCCATCCCTGTCACTCCTGCACTTCAAACGTGTAGCACGTCCAACCCACAACCGCGTGCTTTACACACGCACGTGCCCCACAACACACCACGCACCTGCA
>chromosome_11,+,polyA site is 1735795
CCACAACACACCACGCACCTGCAGCAGTGTGGCGTACGGACGCCACCGCCGGGTGCGCCGCCGCCAACAGCGCCACCACCGTTGCAAATTGTTTGCCATCTGCTGGGGTTTGGGAATCAGCTGCACCCTACAGGACTTCACCAACCAGCC
>chromosome_11,+,polyA site is 1814461
CGGAGCGAGTTGCGCTAGGCCGTTCATGCCAGACGCACGGTCTAGTCTAGTACCCGGTCAATCCCGACCCCTGTCTCCCCTCTGTAAAGTCATATGCTTTGCATACTGGCCCGCTGTGCCCCTCCCTTGCGCCCCTATGCAACAGCTCTC
>chromosome_11,+,polyA site is 1842251
AAACGGCAGGCTGAAAGAGATGGCGGCCGGTGAAGGCGGCTGAGTATTACCTTTTGTCTGGTCACTTCAAATGACTCGAGTGGCAAGCGCGACCGGCCGGGTTGAGAGAGTGTCGGAAACCCCCCACACCGTGGCGGTTTATGCGAAGAA
>chromosome_11,+,polyA site is 1842394
CGAAGAAACCTGCAACACTGTACCCAGTGGGAGACACTCAATACGTATATGAATGCATAAGTCGGAGGGACGACGGCCGAGCATGTGACGCGTGTTGCTGCGCGCTACCGTCGTGGCTGACGGCAGCTGTGGATCTTTAGATACGGCCCA
>chromosome_11,+,polyA site is 1842516
GCAGCTGTGGATCTTTAGATACGGCCCACTCGGCAAGGCCTGCCGTCGCAGTGCCTCGGCACCTAATTAAGGTGAGACTTCAGTGCTAACAACAGTGACACGCGCGGCCCCCCAGCCTAAGGGCTCTCCCGCCTGCTGCCTGCGCCCAAA
>chromosome_11,+,polyA site is 1857072
GCCATGGCCACCTCGTGTACGCGGTCCTCACCATAAGGCGCAGGAACGCCGTACAAGGATTTGATGACGAGCTGCGGCTACCCTTAAGAGTATGTGGGACTTACGCGCCCTTTGGCCTTCCTCCCACACCATAACACCCGCCGGCGTCTC
>chromosome_11,+,polyA site is 1864244
TGGCATCTATATTAGGAAGAACTAATCAGATCTGCTGCGGTGCGTGACTGCGGTCGTTCAGCGACTGCGCCTACCGGTTGCATGTCATGTTTGGCTAGGTCAAGCCAGGGCAGCCCCCGCTCCAGTGCTCGTATCTTCCTTCGTTCGGAA
>chromosome_11,+,polyA site is 1864547
ATGCCCTGCGTGGCATAACCGCCATACCGTGTCACAGTGGGAACTAACACGGAAAGGCAGAGCAGTCTTCCGCAAAATCGTATGTACAGGCTCTGCACGGCTGCGACTGTAGCCTTGAATCTCCGTGCTTGACGCTACCATTCCATACGC
>chromosome_11,+,polyA site is 1927934
GATGTGTGTTCGCTTTGTGTGTAATCTGTGCGTGCGTGTCTGAGTGGCAGCTGTGGCTGGATGGCTGTGGCGCGTTGCAGTGCTGTAAGTAACCGAGACACCGCGTGCGGAGAGGTGTTGTGGCTGGGTCAGGGTCAAGACACGCAGATA
>chromosome_11,+,polyA site is 1996284
TGTTGATTGTTTTCGGTCTGCAGTCCGATGAGTCCAAAAGAAAGAGGAGCATTGTATCACGCATGCCCGGTCCACACATGATCCTGTAAGCGGTTTGGATGCTTCATGACAAGCTTCGTTGGAGGTCGCCCGTCAAGCGAGGGGTGTGCT
>chromosome_11,+,polyA site is 1999983
TGCTTGACGTGGGCCGTGGCGTGGGTGCCTGCCGAGACAGCATGAGGCATAGCTGGATCGTATTATAAATTGCTATTCCCTATTGTAGAAAAATAGGCGGCAGGGAAAACTCGGCTGGAGCGAGAAGCGACCTCGCGAGTCCATGGACTT
>chromosome_11,+,polyA site is 2000093
TCGGCTGGAGCGAGAAGCGACCTCGCGAGTCCATGGACTTCTTGACTTTCGCGAGGTCGCGAGGTCGCAAGGAAAGCAGCCCTGTCACGCGGATTCCACAAAGGAAGAGTTGCCAACTTCAAACTTTCCCCTTCGCACCCTTGTAGCCGT
>chromosome_11,+,polyA site is 2004642
ATGTCCGGGAGATGAGGCTAGTATCGGAACCTTCGGCCTCAGACGGAGGACGTGGCGTGGCGGCACAGCCCACTTTTCCCTTGCAAGGGAGAGCCACCTTCTCTTGTTCAATTTTCAAGCACGTCAATAATAGCTGGATCAAGCCAGGCT
>chromosome_11,+,polyA site is 2004943
GTGCAAACCCCAGTCGAGGCTGTGACCCTGCACTACATTTTGGCCTCACCTTTCTTTTGACAACTAGTCTTTTCGCTTTGATGCTGTAACATTTGACTCGCTCCCTGTGCTAATTGTGCAACTCCTGTCGATGCAAGTAGTTGTTTAAGC
>chromosome_11,+,polyA site is 2013508
ATGCGCTTGCTTGCGCCGTGGAGCAACGGCAGCAAGTGGTCGGCGCAGATGGATTCCTGTATGCGCAGTTGTCGCAAATCTCGCGTTAAGGATTTCGTGTCGCTGGCTGACTCTGAGAGGGATCCGGACTCGTGGGTTGAGGCGGCATAG
>chromosome_11,+,polyA site is 2013711
ATGGGTACTCGCACACGCAGGCTCGCTCCCAATTACCCTACAATACGGGACGGTATTCGGAGACATCCAGATTATGGATGCGGATGTTACAGAGGGGACAGTCCCAGCACCCGAAGACGCCGAGCCATCACATACTATCAGGGCCCAACT
>chromosome_11,+,polyA site is 2029085
CAGGCGCTGCGAAGCACGTGTGCATTGGCTTGGGATCGAAGGTCACCGCTTAGTTTGTAGTATGGTTGCACACTGCGAAGATGTTGTATCGCCTGCTTGATTCAGGTCCCTCCCCGGGCGCGCGGCTATCATTCTAACTGCCGTGCACTC
>chromosome_11,+,polyA site is 2029473
AATACCGGAAGCCCTTCAAAACGGGTTTGTGCATGCATCACCACTCGGCTCCACATTGCGGCTTGGCCGTTCAAGGGACATTGCAATTTTGGAGCGTTCCTCGGATGTCTTTCCTAAAAGGCACGCATGCGCACGCGACTTCGTGAGATG
>chromosome_11,+,polyA site is 2029912
CTGTGCGAGCCAGGGGAGAGCCTGGTGCCAGCCCAAGGGTAGATCAGGGCCAGGGGTGGCTTGGGCGGAGCGCACAATGCCTGGTGTAATCGTGGTAGTAGGTATGTGCCATTAAGCCGTTGCGACGCCAGCACCACGAGTAAGGGGCCT
>chromosome_11,+,polyA site is 2033019
ACCGTACCGGCCGTCTCATGGTGGTGAAGCGCTGCGGTCAGCGGCAGCAGGGCCGAGTTTCACCAGCCCCTTGCGTTGCGCATGTAACGCCCGGCTATGATACCTACGTAACGGAGCAACATGCGGGCGACATGAATGCGTGTATCGCAA
>chromosome_11,+,polyA site is 2033076
TTTCACCAGCCCCTTGCGTTGCGCATGTAACGCCCGGCTATGATACCTACGTAACGGAGCAACATGCGGGCGACATGAATGCGTGTATCGCAACGCCTCTTGTTAACAGTTTCGGCGAGCGCTGGAAGTGGAGGTAGAACGGTGCTGCAA
>chromosome_11,+,polyA site is 2033205
GGAGGTAGAACGGTGCTGCAACTTCAGGGTTGTGGCGCCGATCGTGGCAGCCAGCAGTACAGTGCAGCCCGTGGGAGCAAGGGCGTGTAAAGGACATGGAGCCGGTGAGGTGGAGTCCAGGGAGCTAGCGGGGGGCCGGGGGCACGAATT
>chromosome_11,+,polyA site is 2033404
GAGGGAGGAGTCTGACTACGACAAGCTCGTCTCAACTCGGGGCACGCTCTATGAAACTATGACCGCCCTGGCGGCCGGCATTATCAATCCAAGTGTGGCGCATATGCGGCCTGCCGGACTCGGACGAGAAGACCGGGGGGCACGAGAGGA
>chromosome_11,+,polyA site is 2033534
GACCGGGGGGCACGAGAGGATTGGAGCCGGAAATGGTCAGGGGTCGAGGCAGTATATCGCCCTCCGCTCATCGAGCAGCATGTCAATTGTTGTATTCCCCACATTCCAGAAGGCATAGTTTACGCTGTGCGAACTGAGCACGGGTGAAGG
>chromosome_11,+,polyA site is 2038479
TGCTGGGATGAGCAGTCGAATGATATGGAGGCCTGAGGGGCGGAGGGAACGCGGCGCGCGCAAGGGGTGTGGGCCGCGTGCGTGAGGCTGTAAGAATGGGCAAGTACATGTTTCTGGAATTCTCGCACCCCCCCAGCACATGATCATACG
>chromosome_11,+,polyA site is 2091111
TGGGTACTAGGGATATTGTGTGCGGGGGACATGATGTGTGCGGGGGAAATGATTGCTTTTGCCGCGCAGTTATGGGGCCATCTGTAATCTTTTGTCAAGCCGACGTGTGAGAATCTGAATGGCACGATGCCGCTGCTCCTGGTGGCGGAC
>chromosome_11,+,polyA site is 2091240
CCGCTGCTCCTGGTGGCGGACTGGAGGTCGGGGCTCGCCTTTGCCACCGCCCAGAGTGCATACGTGTAGACAAGGGGGCCATGCACTTTTAATGACGGACGGAGCCAGATTGTGTCAATCCAGAAACATGTGCAGACGACGGCTCTTGCA
>chromosome_11,+,polyA site is 2091318
CCATGCACTTTTAATGACGGACGGAGCCAGATTGTGTCAATCCAGAAACATGTGCAGACGACGGCTCTTGCAGAATGCGCTTGTAAGGCGTGAGCTCATGTCCCCCACCGCACACATATACCGTACATGGCTGGGCGTGGAGGTGACAAC
>chromosome_11,+,polyA site is 2142245
GTCATGGCTGGCGGAGTTGGTGGTCTGGCGGCGGCGTAGCGTTCTCTTTGTCCGGCTGATGTTATGCAGGGGTGCCCGGATGTTATGCTTTCTGTTGCACTCCTGAACGCTACTCGCTTCCCCAGAAGAAGCCGGTTCAGCAGCTTTGTA
>chromosome_11,+,polyA site is 2142306
TTATGCAGGGGTGCCCGGATGTTATGCTTTCTGTTGCACTCCTGAACGCTACTCGCTTCCCCAGAAGAAGCCGGTTCAGCAGCTTTGTAGGAGTGTGGGACGGAGTGCGGCAAGGTCCGTGCCCCTCTCGACCCGGCTACGAGCTTCGCC
>chromosome_11,+,polyA site is 2142499
TGACATGAGGACTGGACAGGACTGGGCTGGACATGCGCCAAGCAGTGCCCCGGGCCCCGCCAACACCACCCTTATACTCTGCTATGCGTATACACGGCTACTTCCTGCGAATCCTGCCGGTGCTGCTCACCGTGTGCTCGGCCCCCCACC
>chromosome_11,+,polyA site is 2159533
GAAGGTGCTGCCGAGCGAGTACCGCATCATATACATGCGCATGTAGGCGTGTCAGCGCCTGTCATCATGCCGTGTGCACTGTGCAGTAACAAATGCTGAGTGGATCAGGAATACCGTGTTGCAGCCCACACCAATTCTGGTAACGCAGAG
>chromosome_11,+,polyA site is 2169738
GGCATCAGATGGAAAATCGGGTTAGCAAGGAGGGTGTGGTGATGTGGGATGCAAGCGCACATGCTCGGCAACGGTACCGTACGGTAACTGGAATTCATAGCAAGGCTGTCCGCTATCGGGCAGTTGTGCGTAAGCACATTGTCCATTGTC
>chromosome_11,+,polyA site is 2169953
TGATGGGACAGTGGTAAGGCAGGTTGGTGAAGTCCCGTAGGGTGCAGCTGATTCCCAGAACCCAGCAGATGGCAAACAATTTGCAACGGCAGGGCAGGAGTGCGCGGCCGGTCGAACGCCGGAGTTAGTGAGTTACTGTACCGACAACTT
>chromosome_11,+,polyA site is 2170009
AGAACCCAGCAGATGGCAAACAATTTGCAACGGCAGGGCAGGAGTGCGCGGCCGGTCGAACGCCGGAGTTAGTGAGTTACTGTACCGACAACTTGCTGGCTGGCTGGAAGTTTGCTGACGCGCATTCCTCACGCTCCGGACGTGGTAAGG
>chromosome_11,+,polyA site is 2170125
GACGCGCATTCCTCACGCTCCGGACGTGGTAAGGGGCAGGTTGGCGCAAGGGTTAGCGTAGTCCCGTAGGGTGCAGCTTATTCTCAAACCCCAACAGTCACCAGCCGATTCGCGACGTCAAGGCATGAGCGCGCAGCTGGTAGAACGTTG
>chromosome_11,+,polyA site is 2173151
TATTTTCGTCGTGAAAACTAAAAGCGTGATAGCGTGACGGATAGCATACGCACAGTGTATGCAGGTTACGCAATCGCCACTGTAAAAAGAGTCGGCATCAAAAAGTTATGTGCACAATTGTCCGGGGGGGTGCGTGCTCCAAGCCAAACC
>chromosome_11,+,polyA site is 2173973
TTAAGGCTTGGAGGCGCAGCCCACAGAGAGCAACAGGGGTGCGTGCATGCATGCTGAAGCACATGGAACTGATCCCAGGTGTCATGAAAGTCAAGTGCTGCACTCTCCAGTGCCCGACTGCGCTTATCTGGCAACAGCCGCGGAACCGCC
>chromosome_11,+,polyA site is 2179634
CACCGTGGTGGTGTGTGTGGTGATTTCCTGTTGCCCGTGCGGCCGAACGGACTTGCGGCAATCCGAACGGTAGTTTGTCCTCTTCAACTCTTCTTACCAGCCCCAGAGTCCAGCGCAGCAAGATAGTTCCGCAACGCACGTCGATAGCAA
>chromosome_11,+,polyA site is 2206731
TATTGGACAGCGCGGCACGTCGTGAGCGCGGTGCCCGTGGCTACTGGCCGTGTGTGCTGGCCCGGCGGTGTGCTGCCGTGACTGTAAGTGCGCGTAGGTATTGGTGTAGCGATGCCTTATGAGCCGCGTATCTTGTGATGCTGTGTCTGG
>chromosome_11,+,polyA site is 2206845
CCTTATGAGCCGCGTATCTTGTGATGCTGTGTCTGGTGTGGCTCTGGCGGGCGTTTGCTTAGCTTCGACACGCTTACGCAGATGTAAGTTGGGTCGGCAGCCGAGCAGGGGCGCGGTTCCCTTTCTTGTCCACTCATCACTTTGCAGTTA
>chromosome_11,+,polyA site is 2230685
GTCGCGGCGGTCAACACAACGTGCGCACACGTATGGCGCCATGCGTCAGACTGGCCATCGCGGAAATGACGTCCTGCGAGGTCGTTGGAACAAGAAACTGCCTCCCCATGTGCAGATACGGCATACTATCGAAAGCCGCACACCACACAG
>chromosome_11,+,polyA site is 2230952
GGATGAGTGCAGAGCGTGCGCATATGTTCTTTATCGTCTGCGCGCAAGGGTGTCGCTGCTGTTACATCGAGTTGCTTGCTTGTGTACAAGCAAGGACAAGCAGTAAGGTGCCAAGACTTGTTCTGCGCTTTTGGCGTCCCTTACAGCATG
>chromosome_11,+,polyA site is 2264249
TGTTGGCAAGAAACAAGAGAATGTGCGCGACATTCACCGTACATCAACCGCTAGTCCCACTATGTTCTTTGTGATGAAACTTTGTAACAAATGAGTACATGAATGCTGCTCTCGGGCACGTTTCTTGCTGTCGGGCCCAGCCTCGCACAA
>chromosome_11,+,polyA site is 2319769
TGGGCGGCGGTAAGCGTTCGTTGGGGTGGCTTGCTGGAAGGGACGTTGCGGTGTAGCCAGCTTGTTCTGAGATGCTTTTGGTGTGAAGCGCACATTTGTCTTGTCGGATCTCAGGCACGGGTCTGGCGTTGTGCGCACGCGGGGGGCAGG
>chromosome_11,+,polyA site is 2331330
CGGGGGGCTGGCTTCAGGTTCAGGCTCCGACAGGTCGACAGGTTGCAGTGCATGCAGACGCGCCGCTTACTACACTTATAACACATGTAGACTTTGAGGAGAAGTGAGGTACACCACAGACGAACGATCCCTGCCATTTTTACCACACCC
>chromosome_11,+,polyA site is 2331388
CGCGCCGCTTACTACACTTATAACACATGTAGACTTTGAGGAGAAGTGAGGTACACCACAGACGAACGATCCCTGCCATTTTTACCACACCCTTGTTTTAGCACCAATCACACACACATTTGCGGGCGCGCAGTATCAGTGATTGCATGC
>chromosome_11,+,polyA site is 2331735
AACTCTATGGCATCGCGCGTTCTTGGACGGCCCAGGTCCTTCCATAGCAGTCGTATGACGTCAGCAGCAGGTCCGGTTTAATGCAATTATAATAATTTCAAACACCAGCTGCAGGGGCTGAGGAGTCGTGTGGCATCTAGGGTTTCGACC
>chromosome_11,+,polyA site is 2344440
GGTGCGGCTCAAAGTGTAGGTCCTAGCAAGCAAGCAGTGGACGGAAGCAGGCGGCGGGGTGACGGCGGCAGTGGCGGCGTGGTGTCAATCCCGTGGAGCATGTGGATGGGCTGTGCCGCTGTGGCCCCCTCTGTGACAGCTTGCAGTTGT
>chromosome_11,+,polyA site is 2344534
GGAGCATGTGGATGGGCTGTGCCGCTGTGGCCCCCTCTGTGACAGCTTGCAGTTGTTTTGGGGTGGGGTCTCCAACTCTCCATGCAAGCACGCAGGAGGATCAGGAGGCGGGCCCCGGGGAACAACCCCAGTGACAGACAGCACCGGTGG
>chromosome_11,+,polyA site is 2353911
GGACTGACTTCCAGGTGCGCCGGGCTCTGCTCTTTGTGGCGTCGTCAATGAGGTCAACCATCAGACGGTCCGCTCTTGTATAGTTGTAATGTCGCAAACTCGCATTCAGCAGTGCGGCCGGTGCCTGCCAGCGCTGCCGCACTGCCGCAG
>chromosome_11,+,polyA site is 2414708
AAGGGAAGCGCGCCCAGCATTGACATGATGACGTTCACGGGTCCCCTGGAGCGGCTGCCAGTCCGCCGCGACACAATGAAACTTTAGCCAATGCTTTCCATACGGGGTTGCTCGCATCTCAAAGCCCATCTCGGGATGTCTTCAAGTTGC
>chromosome_11,+,polyA site is 2451994
GCATAACAGCTGGGTGCACCGGCGGGGCAAATTTTGGCGCTTGCCCCCGCACAGCCGGGTTTTGCACGGGAGGACACGGGAGTGTGCACCTCGAGAGTGTGAGCGGTGACTAACTGGGTCTGCTCTGGAGTGTGGGGCTCTCTATAAGCA
>chromosome_11,+,polyA site is 2452184
TTTGGGTCCTCTGATTATTGCGGCGGCAGGAGGGGGTTGCGAAGGTGGACAGTGCGCACGCCTGGGCGCTCCCGGCTTTGCCAATGTAAACAAACACGGAGATTGAAATGGACACCGCATCTAATGACTCTTGTTTGGGGCGCTGGTGGG
>chromosome_11,+,polyA site is 2466474
GAATGCAGGCTGCAGCCGTTTGTTGCCGGCACCGGTCGATGATGTCCGCAGCCGCCGGGCAAGTTGAAGATGTGCACCGTACATGTGACAAGCATGCTAGCTGGAAAAGCACATACATGGCCTTGGGGTTGCCGCAGCAGATGTAGAAGG
>chromosome_11,+,polyA site is 2466630
GGCGGCTGCCTTGGTGAGTGGTGACCAGGGGAGGGAGCGCCTTGGGAGGGGTCCGAACACGATTTGGCCGGGTCCCATGCAGCGCAACCCTCTGGATCCAGGCCGAGTTGCACACCCCCCTCCCCTGGTGGTGACCTTGGCGATGGCGCG
>chromosome_11,+,polyA site is 2470142
AGAGTTTGCAAGGAGACAGCATGGCGTGCCCACGGCACACACGGTACCACCGCACATATATTGGGCCCTGCCCCAAAGCACGTGTAACTGGTGAGTGCCACTCACTGCTCTCGATCGTGCCGCGTGTCCTGTCACCGGGTGTGGGTATGT
>chromosome_11,+,polyA site is 2514968
GCCCGATGCAGCCCCTCAGGCGAGGAAGACGGACGCTTTCCTTCATCAGGTTCAGTTCCAGACAGCATAATCTCTGTCCCTTCATGTAATGTCGCATTCATAATCTCCCCTGGGCTGGCGCACATACGCAACGTACGCCGGAGGCATGGC
>chromosome_11,+,polyA site is 2537067
CTCAATGCGTGACCTTGCAACGTTTTTGTCCTGGAACTCAGTTTTCAATGCGCGCAATGCAATACAGTACGTGTTGCAGCGTTGTGTAACCCTGGTCAGTGGTCACCGCCTCACCGGAGCTTACCGGTATTGATTGGAGTGCACGACGGG
>chromosome_11,+,polyA site is 2550279
TGCACTCCGGCCCATGCGCCAAAGCTAATGCGGTGATGGCCTGATGGACGTCACTGGCTCGTGAACTGCGTCAGCAGGTCCCTCTTGTAATTAATGCAATCTGATGGATGAAAAGGATTACATATGCGCCACAGAATGCAGATCTCTGCC
>chromosome_11,+,polyA site is 2558578
GAAGAGACGCAAATGACTTGTCTGTCACGAACATGTGTATGGGTGTGCTGCTATTTGTATTTGCATCAGGTGCGTGGGCGCATGCAAGTGCAGTACCTCAACAGGACCCCCAGAGCAGGACTCCCATGCATGCACGCGGCCATCAAACGG
>chromosome_11,+,polyA site is 2558675
TCAACAGGACCCCCAGAGCAGGACTCCCATGCATGCACGCGGCCATCAAACGGCCCCGATGAGCACCCCAACCAAACATTCATGCAATGCTTTGTCTTTAGTTCGTGCGGGCCCTTATCAAGGCAAAACACACACGCCACGCCACCGCGG
>chromosome_11,+,polyA site is 2588066
TTTGGGGGTAATGTCTAGCTCCAGACAAAAACGGCCGGGTGGCCGCCGTCATTTGTCTGGGCACATGGCGGTTTGGGGCTTCACCATAGGAATTCGGACAAAACCCGCCCCAAACCCGGGCCAACAAAGTCTCACCCCAGACATTAGCCC
>chromosome_11,+,polyA site is 2592021
AGAGCTCGCGGCAGGGGCAGGCCTGGACGTGCGGTGTGAAAGATGCAAGGCAGGCGACTGAGGGACAGGGAAGACCAAAGACGTTGGAATGTATTGAGTATTGCGCGAAAGCACATGACTATGCACAGCAGCAAAACATGAAGTGGGACT
>chromosome_11,+,polyA site is 2613060
ATCGGGTTAGCCCGATTGCTGCTGCAGGATGTCCGGGCGTCCTAGTGTGTGCTTGGATGGGCTGTCGACGGTTTGGAACTTGGAACCCAGGTGGCGGCGGCAGATAGCAGAGCTCAAGGGCGAGTGACGAGCCCAGGCCAACACGGCCCT
>chromosome_11,+,polyA site is 2614089
TAACAATCCAGTTCCAGGAGACGAGGGGCCCTTGCGGCTCGGTTAGTCTCGTTGCAGGTATTAGGAATGCACACTTCCAATCCTGTAACACACACACACACTTGATGAGCTGAGTAAAGTACTGGAGCGTGCTCTTGTGACGGCTTTCGA
>chromosome_11,+,polyA site is 2630944
TCCTGTCCGTGATGTTTGGACTTCCTCCCAAACGGGCATCATGCCATGCCGTCCCTGGTGCAAATGGAAGGCGCTAGGGTGTCCTCACGCGCAAGCACTGCACCCCTAGAGGCCCAGACGTCCATCAGACTTTGACTTGTAGACCACGCT
>chromosome_11,+,polyA site is 2631042
TGCACCCCTAGAGGCCCAGACGTCCATCAGACTTTGACTTGTAGACCACGCTTGCACCCATGGCTGCAGCTTGGTGAGCAATGCTTGCAAGGCACGGCTAATGCTGCGCAGCCGCCTCTTTCCCGCGGTCCTCGTCTTTGCAATCCAGTA
>chromosome_11,+,polyA site is 2634670
GTAGGGGCGCAAGGGAAGGCGGGTTGCTTGCCCGCTCCGCTGTTCGGTTGGACAACCTGGCATGGAGGAGTGGTGTTCAGGTTAGAAACTTCAGGTACCACCCCCAACTGCGTACGGCCTGCTTGAAGGCTTCCAGGCGACGGCATGAGC
>chromosome_11,+,polyA site is 2634852
GGAAGGGCCCTCCCGCCTCCGTCACACCTTTCCGCAGGCGCGGCGACGAGGCCCGGTGCCTTTCATACCATCCACCCGCGCGATGTCAAGTTTAAAGTCTCACTGCCAAATACCGAGCTAACTCACCTTGAATGTTTTCTGGACACGATG
>chromosome_11,+,polyA site is 2645425
TGTTCGAGTGTCCGGGCTTTCATTATCTTATCCTGTTTTGTTTGGTACTGGAGAGGGTTTCTGTCTACTCTTGAGGATGCCGAGTGGCATTCGTCACTCAAGGTGGGGCGGCTGAGTTCCTGTTGCACAAACAACGAAATTTGTGGGAGC
>chromosome_11,+,polyA site is 2645806
ACATGTTGGCACGTGTCCCCACAAACGACACATGCGCACGGACATGGCGGGGCTCTCAAGCGCTGGTGCGCATGGATTCATGTTTAACAAGCTGCCCATACATCACATCGCATAGATTGGAACGGGGTGGTGGGCGGGGTCGAGGGGAAA
>chromosome_11,+,polyA site is 2645988
GACCGCCGATGGCACAGCGTGATAGCGCTCGTCAGAATGGGTCGATTGGCACCACTTTGGAGGTTCACAACCCCTCAACGACAAGGTTTTGTCCGTTGGGGGTTCAGTCGTCCCCTCACTTTGTTTTCCTACCCCCGGGCACATAACTAA
>chromosome_11,+,polyA site is 2683479
CTCAGTCCCTCCGCATAGATCATATTCACTTGCTGGTAGCGTGGGAGGACTGCATGAGCTCGTCTGAAGTCGACTTGGGCATGTTTTGGTGATCCAGCCAGCGTGCTCGATGGGTACGTGCTGGCACGGTCGAGCCGAATCAGCCCCGCA
>chromosome_11,+,polyA site is 2689023
TGTTTGTTCTTCGCCTTCATGGCTCATGAGAACCGAAGGGCAGGCCTTGGGCAGGCCCGAAGTGGCCCTTGTAACAGCTTGTAACGCCGACAAGACGTCAACAGCCTTGATTCTCCCCTCGTTTCCGCATCCATATGCTACCATCCTGAG
>chromosome_11,+,polyA site is 2698903
TGGGAAGTGCCGTCCGTACATACATCAGGAGAGGCAGCCCTGAGGCAGCCGGATGGACCTCACTCTCAACTTCCTGCGTATAATGTAACCATCTCCTGAGGGGGCACAGTGTCCTGGGTCAGGTGCAATGTGGGATCGCCGGGAGAAGGT
>chromosome_11,+,polyA site is 2706626
GATCGTTTGTCGATCGCCCGAGGGGGGTTCCCGGCTTTTTGCAAGTTAGTATGACTACTGGGGTCGACGGTATTGGTGGTATCTGTAAGTAACTCCAACGCTGTCTGGGCGGGCTTCATTGCTTTTTTACACACACACACACACACACAC
>chromosome_12,+,polyA site is 42324
GCTCTAGCCCGTACCGCAGGACGAGGCATGTGCATGTGGGAAGGGTACCTTGCCTGTCCATGACTGTTTCACCTTTTGGTATTGTTATGCCTGTTTCACCTATTGGTATTATTATACGTCTGGTCGCCTCTCCAGGGGAGGGGGTAAAGA
>chromosome_12,+,polyA site is 42413
CCTGTTTCACCTATTGGTATTATTATACGTCTGGTCGCCTCTCCAGGGGAGGGGGTAAAGAATCCCGCAGACACCAACCCTTCAGATGGAAAGAGCTGGACGAGAGCATTCAGAGTACCCTTTCAGGATTTGGTCAGGGTAGTAATTCCG
>chromosome_12,+,polyA site is 42472
GAATCCCGCAGACACCAACCCTTCAGATGGAAAGAGCTGGACGAGAGCATTCAGAGTACCCTTTCAGGATTTGGTCAGGGTAGTAATTCCGGGGATATGGGCCTTAAACTTCAGGGTCGGTCGTCCAGGGGGGGGGGGGTACGAACTAAA
>chromosome_12,+,polyA site is 43489
ATCACGGTGTGCCGGAAACTTTCGTCTGGGCCTCGTAAAACAGCCGGGCAAGCCCAGACCGCTGCTAGAAGCATGCAATGGAAGCTTGTAAAAGCTGGGAAACGTCAGGAGCCTACCAGAAGACGAAGGTTTACCGCCCGTAAACACACG
>chromosome_12,+,polyA site is 59435
ACACGTTTGAGTATGACACGCAACTGTGTGGGTGTTGGAGGCATGATCTGCGCCCGCACGGGTCGGGGGTTCCCTGACCGTGGCTTCGAATTGACCGCCAGGAATCTGCCTGAGTGTAGTGCCAGAAATCTTACCGCGGCCGATCGGGGA
>chromosome_12,+,polyA site is 59577
ATCGGGGAGGCCGGGCTGGGCCGGGTTGGTCTGAACTAGTCAGAACCCCCATGCCCCTGATCCCAAGTCCCTAAACAGTGCTGTAAATGAATGTGCTGGACGATCACGAGGATGTACTCCAGTTGTGTTCATGTAAGGGCTGCATTATAC
>chromosome_12,+,polyA site is 90262
TATGCAGGAGGGTGCTGCCATGAAAGGTCATGGCGGGTTGGCACCGGCACCGGGGGTACACCTGGTTGGTGCAGAATTGCTGCTGGTGTAAGCAGTGACAGAGTCGCTCGTCATGACGCGCTGAACGTAGAAGTGGTAGTGGTGTTGCAA
>chromosome_12,+,polyA site is 94695
CCTGCAGCGAAGGGTGTGGTGTAGTGCTCGTATGATGCTTGGTGTTGTGTGTTGGCAGAGGCGGGGATGGTGTTTGTGGCGGCGGCGATTGCCGGCGCAGCGAGAGCGAGAGGGAGGATGCGCACCAGGCTTTACAACTTGAGTCAACGT
>chromosome_12,+,polyA site is 94823
GCTTTACAACTTGAGTCAACGTGTTCGTTTCGGATTGTTTGGCAAACAGGCCACCTTGGGTGGGCTACCTTGTCATTGTGTGTAAGCTTCTTGACGGTGAGCGCGTCAACCAGTCTGTTTGGGCCAGGCCGTGATTATTCGCACGGGTGT
>chromosome_12,+,polyA site is 94924
CGCGTCAACCAGTCTGTTTGGGCCAGGCCGTGATTATTCGCACGGGTGTGCGGATGGCGCACCAGCAAAGCAATGTGTCGCGTGTTAAGGACAGCCCTTGCTGTCGCCCTTGGACTGCCACTCCTTGATTACAGCGCAACTGCGGGGCGC
>chromosome_12,+,polyA site is 95013
GACAGCCCTTGCTGTCGCCCTTGGACTGCCACTCCTTGATTACAGCGCAACTGCGGGGCGCGGGCGGCTCAGTGCGTTTTGGGGGCAACTCTGGCACCCGCCTCCCCGGGAGCGCACCAGCAACAAGATGGTCAGTAATACACGAGAGGT
>chromosome_12,+,polyA site is 95064
TGCGGGGCGCGGGCGGCTCAGTGCGTTTTGGGGGCAACTCTGGCACCCGCCTCCCCGGGAGCGCACCAGCAACAAGATGGTCAGTAATACACGAGAGGTGCAGCCATCCAAGTGCGTTACATGCAAATAATGTCACTCCGAGCTGTGCTG
>chromosome_12,+,polyA site is 102833
GTGCCAGCGGCAAGAGGCAGGTGTAGCAGGACGAGGCGGGCAGGCGTGTAAGCGGACGGTGCAAGGCTTTACATGAGTACGGAGAATCATCGAGTGCGTAGAAATGCAGAACAATGCGGGGAAAGCAGTTGTGTGCAGTTGACTGGACTT
>chromosome_12,+,polyA site is 103032
GCTCTCTAATGGTGCATGCTCATGAGGCGCCCTTGGGACCGCTTGCTCCTACTTCCTCTCCAGACTACGTGCGCATTCTCTTCATAAAGCATCCTCGGTTGCTTGGACCTCAATCCATCCAGCGAGTGCACGAAGAAGAAGAAGATGGCA
>chromosome_12,+,polyA site is 103175
GATGGCACCCCACGGGCGCACCCCGGGAACATAATCCGATGGGTTAGGGAGGCAGATGGACAGATGTTACCGCACCATTGCTGTTGTTGTCTGGATAAGATTGCTGTTGAAAGGCGGGAGAAGGCCACGTGGAGGAGGAAAGCGCAGCGC
>chromosome_12,+,polyA site is 103451
TGTTGACAACTATGCTGCGTCTGGCTGCGGTTGGCTCTGCTGTGGCATCGCGATTGCTATGCACCTGATTCGGCGATGTGCCTGTGGAAACCGACCCCGGCTATGTCCAGGCGATGAGGTTGTTCGGCCTCAGACTGTGGAGGGGCTCAG
>chromosome_12,+,polyA site is 103546
CCCGGCTATGTCCAGGCGATGAGGTTGTTCGGCCTCAGACTGTGGAGGGGCTCAGCCCCTTTTCCGTGACCGGGGAACACTTGTTAATAAATGCTACCAGTTCGGTCTGCAGCCGCAAGCCGCAACGACCTGAGCTGCTTCGTCCATCCG
>chromosome_12,+,polyA site is 112171
GCGGTGGCAAGGGCGCGCACAGTAGGGTAATATGAGCATGCGGGGCGAAGGTAACGAGTGGAGCTGCGAAGAGCTGCCCGGAGCATGTTAGAAGAGAAGAAAGTTCACGTGATGAGTGGAGTGTGTTGCTGGATGAGTGTGCATTAACAA
>chromosome_12,+,polyA site is 112232
AGCTGCGAAGAGCTGCCCGGAGCATGTTAGAAGAGAAGAAAGTTCACGTGATGAGTGGAGTGTGTTGCTGGATGAGTGTGCATTAACAATATTGACCATATGGGGGTCTGACTCGATCGCGCCAAGCCCTCACTCACCCACTGCTCGGAG
>chromosome_12,+,polyA site is 112309
GTGCATTAACAATATTGACCATATGGGGGTCTGACTCGATCGCGCCAAGCCCTCACTCACCCACTGCTCGGAGGACGAGATTGTAATGGATAACAGGCGAGGGGGATTGCGGCATTCAGGCTGGGCTTGGGCGAGGGCGCGCAAGTGTGG
>chromosome_12,+,polyA site is 133200
GTTATGTGCGTGCGTGTGCCGGTATACCAGTAATATGACGCCTGTATGGGCACCTGTTGGATGGATGACAAGGCGCCGATAAGTGTGAAGTACTAAACTGCATGCTGTTACACGTGCTTGAGGCCCAGGGAGGGCCGTGCCGGGTGCTTC
>chromosome_12,+,polyA site is 133358
ATGTGGGGGGGGGGGGGGGCTTGTGGGGACCGAACAAAGTACCGTGGCTAAAATGGTGCATAAAGGGGCACGCAGCAGGCTATGTAACGTGTACTGCAGAACTCTCCTCAACCGTGCTCAGCGTTCGCATTTCTCGCACTTCGATGACAA
>chromosome_12,+,polyA site is 135094
GTTACGGTGCTGTTGCACATTGAGAGCTCGTATGTGCACATTGCATCAATGGATGCAAGGCTCGTGTGTTTCGTTTACTGCACCTGTAAGCTGTGACACACATGCCACTCCGACAGCTGCGTTTCTTGGGTCGGGGCATGGAGAGTGATT
>chromosome_12,+,polyA site is 150263
CATAGCTGGCTGACGGAAGGTGGCTGCTGTATTGGTATGGCTGGGCTGGACGACGGCGCCCGGGCTGGCGTCAAGTTGCTGTCACACCCCGGTTTCCACAACTGTATGACCATACACAATCCAGAACTTTCCGGATTTCCCACCCTCCGG
>chromosome_12,+,polyA site is 150814
ACAGTAAGAAATCGCGTTGGAATTAAACAGGCTGACACAGACTTTGGTGATGGGCTCTGGCAGAAGCCAGGCCGAATTGCACCCGTGTCACAGAATTGGTGATGGGACCCCCCGAATCGTACCCAGCGTCTCCGGCCCCGGCAGCTGCAA
>chromosome_12,+,polyA site is 156005
TTAGCGCTGCCCGTGCGTGTGCTGCCCGTCGGCCATGCCTGCCTTGAATGCCGGGAATTTTCGCATGCCTCTGTCCCTGCAGAATACTTTGTAAGCATTATAACATTACCTGTCTGCTCAATTGGAGCCTGCCTTGCAGCGCCGCCCAAA
>chromosome_12,+,polyA site is 158402
AAGAAAGGGAAGGCGCAGGCCAGAGCTCGCTGGCAGGGACCTGGTGACGCATCGGCCCGGTGACGCCGCGGAGCTGGCGGTCCCTTTTAACGGCATCCTATACCTCCTGTTCCCAAACCTCCCACTGATTGCTTTACACAGCTTATCTTC
>chromosome_12,+,polyA site is 171520
ACCAGCACTGTTAATCAGAGGCAATGTTCCCAATGGGACCTGGAGCCGTGCCGCTCCTGCTGTTGACTGCCATAGTATGCCATTCACAGGCGTGGTCTGAGAATGACACGACCCGAGCAACTTGTGGTTGCACGATTCGCAAATGATCTC
>chromosome_12,+,polyA site is 171604
CACAGGCGTGGTCTGAGAATGACACGACCCGAGCAACTTGTGGTTGCACGATTCGCAAATGATCTCTGGGTGCGGTACGGTGCGGGGGTTTTATGAATCGCCAACGCCCCCTGTGTCATGTTTGTTTGGCAGAGGCACAGCCGTCCACAG
>chromosome_12,+,polyA site is 182044
AGATGGAGCAGAAGCTTGACTACTGAACATAACGGAGCGCACGGGACCCAAGCCGCTGCACACATGTTAGTAAGGTGCGCTGGCTGCAATAATCGCAATGCCTGCAGCAACGCCCTTTGGAGTTCGGCCCATCCCGCCCCTCATCTCCCT
>chromosome_12,+,polyA site is 207711
CTGATCTGGGTTGGACAGTCGCCCCAGCGGTTGCTGGGAACAGCAGGGAACAGTGACCTTTGATGATGGCAACTGAATCTCTTTAATGAACTGCAACTGAAGGCAATGCTGGTGATTCGTTTTGATAAATAGCGTCAGTCGATGCCGATT
>chromosome_12,+,polyA site is 213169
CTTGGGACACCATAACGGTTCAATAAAGCGACTTCCCCTGCATAAGGGGCACGTTGCCACAACTACTGGTCGCAGACAATGACTGTAATCTGTACCGCAGCGTCACGCGCGCTTGCCACATGCGTGAATGGTGATGCAAATACGTCCGGA
>chromosome_12,+,polyA site is 221227
TGAGTGAACACCGGGTGCGCTGAGCCCCTGGGCAACTGCTTGTTGATTTCGACACATACTGGTTTGCGGCGTGAGTGACAGTGTAACCTTGATTTCGTTAGTATGGCGCGCCCACACACGGTACGCCTTGGGCGGGTTGGGCCGGGTAGG
>chromosome_12,+,polyA site is 253430
ATGGTAGCTGTGGGCATCTGGGGAGTGAGATGCATAAAGCGGTTGAAGCGTACAATGAACACAGAATTCGCTACCGCGATTTAGCTCGTAAAAACATGGATGGAGAGAGGCATGCAATGGTGTGTGCGTTTCTGGACGCGTGTGATGCTG
>chromosome_12,+,polyA site is 253822
TCATAGGTGTGCTGCATCACTGAACTGCGTGCACCCGCTATTGTGCCCGACATGTGCATGCAGGTGAGGGCGGCCGAGGACATGTAATGCCTGCAGATCAGAACCCGGCTGGCCCATCGTCATCCAAACGGCTTCGGACGGGGTACAAGT
>chromosome_12,+,polyA site is 258216
TGGTCGCTCTTAGCACGTAGGTGTGGGCTTCCAGGCCGTGCCACCACGGCCGGTCTGCGGGAGACTGTGAGGGGGAATCGCGTGTAAGGTTGCTGCTATGTACCGCGTACCGCAATCGTTGCGGCGGTTGCAGCGCTAGGCTAGGCTCAG
>chromosome_12,+,polyA site is 317952
GGCTTCAGGTTGGGGCTGCGGTGTGGAGGTAGCCAGGGCCGGGACCGCCCGGCCCCCGACGATCACAGGAAGATTTTGGAAGTGTAAGCGGAGCCTGCTGCGTCCGTTGTGTGGCACACACCAACTGCGCTGAGGACCGAACAGGTGGAC
>chromosome_12,+,polyA site is 318107
GGAGCTGACTCCCGACATGCCAACGCAGTCCACTCCGCCCAGGCTGGCGCAACGGGGATGTGAGCAGGTGCTGTGAGTTATTTGTAACTGCTTACTATGAATGGTTTAACGCAGCGATAGTGGCAATTCTAGGTTGGCCTCGCGGATGGT
>chromosome_12,+,polyA site is 322342
GCGTCGCAGTGGGTGCGCGGGGCTGCGGCACAAGCGCTGTACGTCCTGGCGGCTCCGGCTTCGCAATTAAACAAGGCATCGCAATCTTCGCGTTTGTGTACTATTGTGTTGGTGGTGTGTCTGGTGGCAGTTTTGATTGAGAGAACAAAA
>chromosome_12,+,polyA site is 322403
CGCAATTAAACAAGGCATCGCAATCTTCGCGTTTGTGTACTATTGTGTTGGTGGTGTGTCTGGTGGCAGTTTTGATTGAGAGAACAAAAGAGCTGAGTGTGTGTGCGAGCTCGCGCTGTACAGCTATATGCCGGGCCCGAGGGGCCTGAT
>chromosome_12,+,polyA site is 322703
ATGCGCGGGCAGGAAAGACTCCAGGCGCATACAAAAGGGAGTATGCAAACCCAACACAAGAGCGTACCCGGCACGCGGGCAATGTAACCCGTGATTCATGCGGAGCAATCGAACTCACATCCGGCTCGTCGGTGCAACGAAGAACACGGC
>chromosome_12,+,polyA site is 335042
GTCGGTCGGGTCAGGCAAGGTCAGGCAAGGTCAGGCGAGGACATCCTGCCATGGCAATGTCCATTGTCGGTCAGTGGCATGCTGTTAGCAATCTCCCACGTTGCCTGCTTGGCACGTCGGCTTTGCTGTAGCCTGTTGGGCCCCTTATTC
>chromosome_12,+,polyA site is 346681
CGGCGGTCCAGCGTGCTGTGTGCTTTTAGTTCCGTGTGTCACGAGGAGCGGGCCGGCGCCTACGCCGCTGCACCAAAAGGGGGTGTACGATTGAAGCTGCGTGCCAGGTTGTTTGGGGGCACAGACACACCGATCACCTCGATGGTTGCG
>chromosome_12,+,polyA site is 346836
GGTCGCGCCCAGATCGGCAGCGTTCGCGTGTGGCCTGGTTTCTGAAAGGAGGCGTGACATACAATGTCGCTGTGTCTGGTGTAACTGTAAAATACAAGTAAACAAGACAGCAATGTCCATTTTCCAGCTGGGACCAAATGGACCCGCACG
>chromosome_12,+,polyA site is 367681
GTGAGCTTCCCACTTGGCACAAACTGAGGAAGAAAAGTGGGAGTCACTTCATGGAGGCTGGAACCATGACGAGGAGTGCTGTGTAACTTTTATGCGGTCATATTGTTCGTTGAAAGCCCGTGCTTACACAGGGGATTCAGGAAGCGGAAC
>chromosome_12,+,polyA site is 370220
TTGTGGCTGTCGCACTACATGTTTGCAAGCAATTACTAGGACTTACGTTTCTGATTGACGCTGACCGCTAGTGCCAGACACACTTAACCTACCCCAACCATCGCCGAATGAGGCGTTGCGGCGGCGTGAGATGTTACTGCCCACTACACC
>chromosome_12,+,polyA site is 379652
TGTCGCTTGCACGGTGACGCTTGACCCCTGGCATGGGTAGTGCGGTGTTGTTGAGGGCTCTGCCATTTCAGGGCCCGCATGTAACTTTAACCGCATGTGACATATTGACTTTCATCGGAGGCGCGCTGTGTCCTGGGGCGCTCCTTGTGG
>chromosome_12,+,polyA site is 379860
CTGGTGTCCACATCAGCCTTCCTTGCAGTCTACCATGATTGAGGTGCTCGCAACTGCAAGCAGGTTGACCTGCAGACGTCAATGTGACGTATGCTCTACGCCGTGCTCACGCCTACCGCTACCTGACCGGCATGAGGCGGGAACCCATGT
>chromosome_12,+,polyA site is 379924
TTGACCTGCAGACGTCAATGTGACGTATGCTCTACGCCGTGCTCACGCCTACCGCTACCTGACCGGCATGAGGCGGGAACCCATGTAGAGGGTTGCAAATTTCCATGTTGTCTGGGATCCATTTGAGCAAGACAAAAGGAAGCCATTCAC
>chromosome_12,+,polyA site is 380063
AAGCCATTCACAGCCTTGGTGGTAGGAGTTTGGATTGCGTTGTGCTACATTGACAGCAGTTACCGCACCGTACGGTACAATCTTCATACACACCCCAACACTGGCTGTCCCGAGCCCCGAGTGGATTACCCTCCCTTGCCAATGGCGGGA
>chromosome_12,+,polyA site is 380397
TTGGTGAAGTCCCGTGGCGCTGCTGGATGGGGAAAGAGCTTTGCGGGTTCCCTGGTCCTGCTGGTACGTGTGGCGACTAGGGCCCCACGGCCCCTTCCGAAACAGGAGCCTTCGGTGCCTTGCGTTCCGGTGCATGCATATCAGCATGCC
>chromosome_12,+,polyA site is 403423
TAGTAAACGAGACCAGAACTTGGTGACTACGCTCATTATTGTGTAAGCCTGAAGCACAGAACCACCCTAGCACACTTCCAATCCTGTAACAACAACATCGCATGTATGTCCGGACCGGGGGAATCGACGCAGCAGCAGCACATCAGCCGG
>chromosome_12,+,polyA site is 423773
GGTATCGTGCATAAGGCTCGGAGGCAGGCTACTGCGCATGACACTGCCTACTGATACACAGATAGCGCATGGCTTGCATGCTATGAAAAGGGCCAGTCTGCCACTGCAGGTACAATCGGGCTGTAGGCGGCGTAAGTGAGCTCGGGGGTG
>chromosome_12,+,polyA site is 423878
GCAGGTACAATCGGGCTGTAGGCGGCGTAAGTGAGCTCGGGGGTGATGGTGCGCAGGCACATACCTGCAAACAAACGACACCACAGTAACAAGTGCGATGCAGTGTTGCACGTGTCTGGGCCTAAAACTTACAGCACAAGAGTGCGATAC
>chromosome_12,+,polyA site is 423958
CCACAGTAACAAGTGCGATGCAGTGTTGCACGTGTCTGGGCCTAAAACTTACAGCACAAGAGTGCGATACGGTTTGCGCGCTTGTGACTCACCAGAGTCATCAGTCCAGTTGCCACAATGTCCATTGGGGTGCTGATTACGGGGATGGTG
>chromosome_12,+,polyA site is 434319
TCACGCACGGCAGCGGGCGAACGCGCAGGCGATTTTGTGGTATGTTGTCTGATGTCAGTTACACCTCTAGCATAAACAGATACGTAACTCTGGGAGCACCTCTAGCCTTGCACGTCCAGCCACCGGAAATTTGACGCGTTGAGGGCCACA
>chromosome_12,+,polyA site is 434539
AGTCCACTGGTGCATTTGCCCACAAGAGTATGCTTGAAGTGCGACGATGCATGTGGCATCAATTCAACTACGGTCCCTCTTGTAACCAATTAGTTCCGCAACACTCGTCAACCAATGCAATAATGCCTGCATACCTTGTCTCGGGCGCTG
>chromosome_12,+,polyA site is 439403
GAAGCCGAACTCTGACAGTATTCATCCTGGCGCATGCCGCTTACGGTAGAGTAGGTGTTGTAGGCAGTCACGCGCTGGCATGCATGTACGTATTCTCTCAATCTCCCGATGTTGGTGATAAGCCGTGTGTAGGTAGGCAGGGCATTACGG
>chromosome_12,+,polyA site is 439559
GTCGCACAAGGCGCACAGGGTTGCATCCAGTCGTCTGACGTGACATTACCGTGTGCTGTGCACAAGACACGGTAATGCAGAGTGTGCGCAGGGTGCACGAGTGCATCGGCTCTAACCCAGTCACGGTCATAGTGGACACAAGCCAGTTTG
>chromosome_12,+,polyA site is 439660
TGCATCGGCTCTAACCCAGTCACGGTCATAGTGGACACAAGCCAGTTTGGACACAAACACAAACACACGGGGTCCTTGTGCTCTTTAACACACGGGGTCGTCGGGGACGACCGTTCTACAGCGGCGGGTGGTGTGGGTTTCAAGGCTTCA
>chromosome_12,+,polyA site is 443597
GACAAGTGTAGTGGGCACGGAAGCGGGGCATGTGCTATACCGTGTGGGACATTGTGACTGCGGAGGGCCATTGTCCGGATGGTTGTAATCAAGTGCTGTGTTCTGTGGACCAGTCGACACTTGCCCTCGTGATGGAACATGGCAAGGGGC
>chromosome_12,+,polyA site is 443756
TAGTTCCGATGTGTGTGGCTCCCACCCGTGCCCACATAAATGCGTAGCAAGAAGGGACAAGGCATTGGTGCGTCGTTCGCGCGCTGTTACTGTACCGACGGTAGCTGGCAGGTTGTGTCGATGTTTTGCTGACGCGCATTCCTCACGCTC
>chromosome_12,+,polyA site is 490236
CAGCGCGGGCCTCACGCTGACTGCGGGGGCATCGCGCCCGAACGGTGGCCCTGGCTAGGCTCAGTGCGAACAAGTGATCTCAAATGTATTTTACAATGCGCGTGCGTGTTTATACGCATGCCTGGTAATCCTTAATCCTTCAAAGGGAGT
>chromosome_12,+,polyA site is 496611
TGCGGCGCCGGAGCAGGGCGGCTGCTGACTGCAGTCAGCAGGCTTGCGTCGCAGGTGTGGCCGAGCGTGCTTTTGCCGGATGGAAGACAGCATTGTTGTGCTGTCATACTGCTGGGTCGCTTGCTGGGGCGATAGCTTGCATTGACCGGC
>chromosome_12,+,polyA site is 496681
TTTTGCCGGATGGAAGACAGCATTGTTGTGCTGTCATACTGCTGGGTCGCTTGCTGGGGCGATAGCTTGCATTGACCGGCCTGGTGCAAGCAGTGAAGCAGCCCGTGGCTGTGGACGTACGCAGCGATGGCAGCAGCAACAGCCAGTTCG
>chromosome_12,+,polyA site is 496842
CCTGCAGGAGCGGCGTTGACGAAGCGGTTGTAGGCGCGCTGCGGCATAGCCGCATGCTTACGGACGCCAGGGCCCTTTCTTGTTGTCTTAGATACCCTGAAGCACATGGGGTGATGGGGGCGGCATGCCACGAATACCACCCGGGGCACC
>chromosome_12,+,polyA site is 497003
GGCCAGTGGATGCGCACGGTGTCAGCGGCCAGTGGATTGGCGTGAAGTCAGATTTTGCGCTACGAAGTTGTGCTGTAGATTTGCAAAGCACTGACATGGAGGATTTTTGGGTGCGAAGCCCCCCATCCGTGGCTGGTGGCTGCGTGCGTC
>chromosome_12,+,polyA site is 497159
ACGTATAGAATAATAATAGAATAGCATATGGTTTTACAGGTCTCTGTATGAAAGAGGTTATGATTGTTAGCGACGTGCGGAAGTTAGCTGCTTTCCTTTACTCGGCTCACACAACTCGCAACAGCCAGTTGCGAATTCTGTCATAGGATT
>chromosome_12,+,polyA site is 497210
AAGAGGTTATGATTGTTAGCGACGTGCGGAAGTTAGCTGCTTTCCTTTACTCGGCTCACACAACTCGCAACAGCCAGTTGCGAATTCTGTCATAGGATTAGCTGTTTGGCTATCAGGCGCCTCCGGACTCAGAAGAGTTAGTGGGGCCGC
>chromosome_12,+,polyA site is 497294
TTCTGTCATAGGATTAGCTGTTTGGCTATCAGGCGCCTCCGGACTCAGAAGAGTTAGTGGGGCCGCATGGACTCCGACGCCATGTAAATGCTCATGCTCATGCTCATGTCGGCAAAACATAGCATACTGGCGCAAACCGCGGCTGCTACG
>chromosome_12,+,polyA site is 501573
TGGATTTACGAGTGCTTACAAGAGTGACATGGTCGCATGGGTGTGAGATGCGTTCACGACGAGGCGCGCCGCACACTGAAAACTTTTGAAGGTCGCCTTTGGCTGTCGCTACTGTTGAGCCTCTCTGGGTCCCGAATCCTGATGTCCCGG
>chromosome_12,+,polyA site is 505668
GCACGGGTGAGCCCTGGGCCGTGCGAGGGAGGGCACATGTTTGGTTACGACACACACGGGGCCTTGAGGCCGATGAAATGTCTGTAACGAGGCCGCTTCACTGGTGCGGCATCAAGGGCACCATGTCCAGAGCGCACGCATATTCTCACA
>chromosome_12,+,polyA site is 506167
GGCCCCGGTTGCCCCATGCCTGCCCATGCCAGCGGTGGCACGCAGCATTCCCCCACGGCACGCAGCGTACCGCTTACCACTGTAACCTTACCCTTGGTCAATGCTGACTGCGCGTCGCCGCGCCGGTCGTCTCCAATCCAATGGTTTGCG
>chromosome_12,+,polyA site is 514424
CTGCAAGGGGCAGTGGAGCGTGCGTCGAGAAAGGGTGAGGTGTCAGATGGAGCCGCACCAAATGTGTACGGCATGTGTGCACTTGATGTGGTATGATCGGCAACGCACGGTGCACAGGCTTGAGGTCCTGACGAGCCGCACACGTGCGAT
>chromosome_12,+,polyA site is 514503
CACTTGATGTGGTATGATCGGCAACGCACGGTGCACAGGCTTGAGGTCCTGACGAGCCGCACACGTGCGATACTGTTGCGTCGCGGGGCTCTCGCGAGGGTACAGTTTGTGTCAGCGGTGTGCTGGGCTGTGCATCAAGCACTACGCGCG
>chromosome_12,+,polyA site is 514595
CGCGAGGGTACAGTTTGTGTCAGCGGTGTGCTGGGCTGTGCATCAAGCACTACGCGCGGTGCGGTGCGATGATGGGCGCGTTCAAGGCGGAACCCCGAGACCCGCAACGCTTTTTCTGGCTGGACCTGGACAGCGTGGGCGTGGCGTAGT
>chromosome_12,+,polyA site is 514666
ATGGGCGCGTTCAAGGCGGAACCCCGAGACCCGCAACGCTTTTTCTGGCTGGACCTGGACAGCGTGGGCGTGGCGTAGTATTGTACTATTCTTCCATCCAGCACTACCACCGCGTAACCGCAGTCAGGCAGAGCATGGAACTACGCAGGG
>chromosome_12,+,polyA site is 514835
CACTTCCCGTCGTTTCCCGTGGACCTGAGATGATTCCTGATTGGACTATCGCTGCTAGATAAACACGTCATATCATGATGCAGTATGCAAATGCGTGAATGCATGGGCCCAAGGACGAGTGCGGGAAGCCGGGGGGTCGGAGGGCGCGGG
>chromosome_12,+,polyA site is 518600
TCCTTGTGCGGGGCACGGCGAGGCAGCGGCAATCGGTTACCCTGACATGGGCCTACCGGCCCTGGCTCGCCTGTATGCCCCCTGTAACATCACCTGTTGAGTCATGGCCACCATTAAGGCTCAAAACCAATTCACACACGGCGTACAGAC
>chromosome_12,+,polyA site is 550657
CCCGCACGTACTGACGACGGGTGCGGCGAGATGGGAGGCTCCCAGCAGCATTCATCACGGACTCGTGCTTAATCATGACGACATTGTAATGTGCCAACGGTGCTGCCCCAAGCCTGAGCCAACAAGCACCAGCAGCCCCGGTGCAACAGA
>chromosome_12,+,polyA site is 565916
GTCACGGGCCCGGCAAGGTCATCGCCTAGTCAGGATGGGCGTCCGTGCGGCGCGGTCTGGTGAGGTCCCGTACGGCGCAGGTTGTAATTTGCGGCAGGAGCATTCCAACCACTTGCTTGGATGCTCGGGGAATGGACATCGGGCTATGTC
>chromosome_12,+,polyA site is 568291
CGCTGCCGTAGCAGGACTTGCGGCACTGCTGTATGATGATCTGTAGTCGATAGGGGCACGTGAGCATTGAGCAACAACACTGTGAAGATGACGTCCGTTATCGAGGAGGGGCCAAGGGGGATCCGGTCCACCGTGGGGGGATGGGCGCGC
>chromosome_12,+,polyA site is 568436
CGCGCCTGTCCGTGGACTTATGGACTCACGGACTCATGATGCCGTGGCCGTTTGAGGGCTGGTATTTTGGGTGGTGTACACTTGTACGCCGGGCCAGCTTTGAGTACTGCATCCTTGCGCCTGCCAGACGCCATGGTCCAAGTGGCCATC
>chromosome_12,+,polyA site is 568617
AGTGGGTCAGGTCTTTGGTGTGTGTTACATCTTTGTCGGTACCTATTGCCTGCTGTCGCAACACGCAGTACTCACTCCAAGAACGTGTAATTACCGTATCACTCTCACGGTATGCCTTATGACTGGTGCGCTCCAAAACGGCTGCTGCCC
>chromosome_12,+,polyA site is 595043
GCGAGTGAGGCGGCACGCGGGCACGGTCTTGTGCGTGCCATACATCTGAGCAGGAGGAAGGGCGGTTGGTGCATTATTGGGAGTTAAATGACCCGTGATAACCATGAATCTGTCTGACACCACGATGTCTGACCCGAACGTGTGCAGCAC
>chromosome_12,+,polyA site is 595205
CTGATTCGGGTTCGGGGCTTGTTCGATGCTCTTCGCGTCCGGCTGCCGCGTCCGTGCTGATGGCTAGACCATTGATCACGTTGAAACAACATGCTGTCGATGGCTGTCAGGCTCACAGGCTGTCAGCGCCGGACAGTCGAGATTATTAGC
>chromosome_12,+,polyA site is 608457
GGTTTTGCGGCTGTTCGTGGGTTTTAGGGTTGAGCGACCTCGGCCAGCCGTTATGCACCGCTGTGTTCAATTTTCTATAAAGAAGCTTCTTTCTGCATCATAACGAGTTCGCATAGCTAATTCTTGCACCAAAGGTGGTGATTTATTCTA
>chromosome_12,+,polyA site is 608682
CTACGCTGTAGCACTGCAGTGAACCATACTCGAGCACACGAAACCATGACGCCGGTGACCTGCAGAACATTCGTCCTTGCAGCTTGAAATATGGCAGAGAATGCCCCATTGACACAGCAAGATGTACCGCCATCTTCTGACGAAACTGCG
>chromosome_12,+,polyA site is 641203
GCGGGGCAGCTAAACAGCGCCGCGGTTGCAGAGGCTACGCAACTGGTTCTCCCGGGACTTCGCAGCAACGTGTCAATTCTTCTTATAATTTTACGCGGACCGTGTGCCGCCTGACACAAAGGAAAAGTGGGGCGTGTCAGACATCAGCAG
>chromosome_12,+,polyA site is 644016
GCTGCGGACAGGGGCCAAGAATGGCAGGACGGGAGTTGTCTGCCTGCACGTTTCTGCTGCAACTTGACGGAACAAAAAACTGTAAGACACTGATACTGTTGCGGACTCGCGTGCCAGCTGCGAAGGGGCGGGGTCGCGAGGAATGGAAAA
>chromosome_12,+,polyA site is 648924
AGGGTAGCTACTTTTGCATTGGGGCAGGATGTGCCTCCCGCCGGCGCACCTTGCCGCGCTTGCGCTGTCCATCAGCAATGACTGTGTTAAGGTATGTGGGCGGCGGTGCTTGTACATATGTGGCAGCGTCAAGGGAGGCTGGGATGCTGA
>chromosome_12,+,polyA site is 659054
TCGATCCAGTGACCTGCCCCGTGGTAACATATCCCGTGGTCGCACCCGTGGTAACAATAGGTCGTGCTGGTTCGGTCTCGATACCATTTGTAAGACTGCAAAAGCTACCGGATGTCCCGAGGGCAGTTTCATAGGCTTACACCGCGGCGG
>chromosome_12,+,polyA site is 669200
GGAGAAGACGGAGGACCGTCATCCTGTCCACTCATGCTGGGAAGGAAGTGCACAGGCGGGTTCGGCGGGATTTCATCCCTGGGTGTATTCACTGTATCCCTTACGGACACCGCCCCTGCTCGGCCGCCTGTCCTGTGAGTAAACACAGCA
>chromosome_12,+,polyA site is 695557
GGAGGCACATAAATGTGCATGTGGTGTTGGGCTGGGTTTTAAGGTGCGCGGTGGCGCGTTGGTGAGATTCAGGTCCGAACCGGTGTAAGGGCACGGTGCATGGCGTCGTCGCTGACGGGAACTTGCGCGGTCGCAAAGCCGTTGTGTCCT
>chromosome_12,+,polyA site is 695643
AAGGGCACGGTGCATGGCGTCGTCGCTGACGGGAACTTGCGCGGTCGCAAAGCCGTTGTGTCCTTCAATTATTGCTGACTCCTATGTGGCTATGTGACGATGCCCCTGGGTCCAATTTGCCTCACTCAATCGCCAAGATCAACCGCGCAG
>chromosome_12,+,polyA site is 701734
AGCCCCTGCGCGTGGTGTTGCCCTGGGAGGCCACGCGTGGTGGTGGGGCTAGGCTGGCGATCAGCAACGCCGCGCGCACGTGTGCAATGAACTGTGGTCAGGAATGTGTATTGAGTGCCCCAACGTCGCGTTGCTGTTGAAAGGCGGGCT
>chromosome_12,+,polyA site is 701833
AGGAATGTGTATTGAGTGCCCCAACGTCGCGTTGCTGTTGAAAGGCGGGCTGGACAGAAGACGAGGTGGTCCTGGTAGTAAAGGACGTGTGCCTGCTAGGAGCCCCTGCGCGTGGTGTTGCCCTGGGAGGCCACGCGTGGTGGTGGGGCT
>chromosome_12,+,polyA site is 702132
AGCCCCTGCGCGTGGTGTTGCCCTGGGAGGCCACGCGTGGTGGTGGGGCTAGGCTGGCGATCAGCAACGCCGCGCGCACGTGTGCAATGAACTGTGGTCAGGAATGTGTATTGAGTGCCCCAACGTCGCGTTGCTGTTGAGAGGCGGGCT
>chromosome_12,+,polyA site is 702331
AGCCCCTGCGCGTGGTGTTGCCCTGGGAGGCCACGCGTGGTGGTGGGGCTAGGCTGGCGATCAGCAACGCCGCGCGCACGTGTGCAATGAACTGTGGTCAGGAATGTGTATTGAGTGCCCCAACGTCGCGTTGCTGTTGAGAGGCGGGCT
>chromosome_12,+,polyA site is 702568
TGGTGGTGGGGCTAGGCTGGCGATCAGCAACGCCGCGCGCACGTGTGCAATGAACTGTGGTCAGGAATTCGCACAATGATGGCAAACAAAAACGTGTTGTGGCCTTACTACCTGTGCCGCTGCCAATGCGGCTCCACTGCTCTGACTCTG
>chromosome_12,+,polyA site is 712132
GGCGTCAGCAGAAGCGGTATAATTTAGGTAACGACGTCTCCAATAAGCGTGCACACGCATGCAGCATGTGATCGGTTCGATGCATGTACTGGTGATTTGACCATTATGTGTATTTGTGTTGGGCGGGTATTGAAGCTGCTAGGATACTCG
>chromosome_12,+,polyA site is 712253
GGCGGGTATTGAAGCTGCTAGGATACTCGCCTCTTGATGGCTTCGGTTCGCGCACAAATATTGTTTGCACGCGGCAGCCCGTGAATATGCTGTGAAGTGAGAATCCCGTGCGCGTCCACAGTCTGCAGCCGCCTTTGCTTGCAGCCGATT
>chromosome_12,+,polyA site is 717014
CGTTCGTGACCGTTGCCGAGGACCAGAGCACCAAGGGCAAGGGCACCGTCGTGGTGCAGGACGCGTAAGCCATACGCCGCAAGTGTGTAACTCTTTCTGTGGACGCTTTCGGCCCTTCCCTGAGCTACTCACCTCGAAGATTGGGGCGCA
>chromosome_12,+,polyA site is 730289
GCAGTTTGAATACGGTATAGCACAATGTGTTCACTGCTGCTCTGTGTCATGAGCAATGCTGCGGCCAGGTTGCGGCATACCGTGTAAATACTCGCGCCCCTTTGGCCACTCGCGCCCCTTTGACCTCATACCTCCTGCCAATCGCAGAGA
>chromosome_12,+,polyA site is 739666
GTGGCGGTGAGATGCCAGGAAGCGAGGCCATCCGTAGCTGTGCGCGTGCTTGGACTCATGCCGTGACATAGACGCGGTCACGTTGTAACGGAGAGCGTGAGCCGCCGTGCATCGCTCTGCATCGGATTTCGTCCGTTTGAGCCTCGAGGG
>chromosome_12,+,polyA site is 753886
CTGCGCCTTCCAATGCTTTTGATTGAAATATGCTCAGGTAGCCCACGTGTGCGTGCGACCCGTGCATTTCATGGCATTTCTTATGCAACAGGCAGGACGGCTCCCATGATGTGGCTCATATAGATTCGTTCCTCGGCCCTTTCGGAGGCC
>chromosome_12,+,polyA site is 754142
AGTTAATGTCCGCATCGGAGATTCGCGGCACAGCACAACAGCACACCAGCACACAGTGGTTCTCTTTGTGCCATCGTCGAACTTAATTTCTGGTGATGTGCGGGTCGGGACCGGCCGGCGTCGTGTGGCGTTGAACCGATGCATGCGTTG
>chromosome_12,+,polyA site is 754400
GCGCAGCGCACATGGCTAATCCACCATCGTTGGATTGTTACACTCGTGCCCACAACAATCACCACCACCACGACCACAACAACTTGAATACCGCCGCCACCCGTCCCCGTTCCCATATGTACAACATTTGAAGCGTCCTGGTAAAAGCAC
>chromosome_12,+,polyA site is 796147
GAGGCACGTACGTTCAGCACGCCTGAAGGAGGCGGCGTAATGCGAACCATTGACTTGTGCTTATATGCATAGTTTTGCGTGGGTGTAGCCGCAGCGCGCACCGTTGCCATGCCGACCCTTGAGGCCTTGACTGAGCGTTGAGAAACCATT
>chromosome_12,+,polyA site is 796360
AACTACCGTATGTGGTTACATCCAGGCCCGTGGCCCATCTCTGAGTCTTCTCAAGTTTCCTTTCGCGGTCACAGGGGCAATTGTAACCATATCGGCACGACGGGAGAGATAGTTTGATACTCGTCATACCGCCAGTCGCATGGACTGCGG
>chromosome_12,+,polyA site is 810096
ATGGCGGGATGGGTTGGGGTTGGGTTATTGCAGACCGAGATTGGACGGCGGCAAACCTGAGTGTTTGACCAGTCGAACTGAGATTTAACGGATCATGGGATTCTGTGGAGTAACCTAGTCTCATGACTCTCATCCGCTGGTACATTGTAC
>chromosome_12,+,polyA site is 814742
AATCGCGACGGCGTATGACAAGGATGGTACATACTAAGCGATTCAAGGTGCACAACGCGGTCGTAAGGCGCCTTGCTGATAAATGTAACTCTGCAGTTTCTTGAGCACCCCTGTTCGCTTCCGTCATACTTGACGCGGCCAACGCAATCC
>chromosome_12,+,polyA site is 846206
AGGCGGGTGTTTCTATCATATTTATGAAGCGTTTAGTGTACAAACTCTGGGATATGAGTGCGCTTGGCGAGCGAAGGGCTGCACTGTGAGAGAACAACTTCAGCTCATGCAGTCAACTGTTTGCTGTCTGCTTGGGGTATGGGCGTCCGC
>chromosome_12,+,polyA site is 846417
ATGCTGCAGTGGGTGAGTGGGCGGTTCACGTCCACACTAGTATCCAAAGCTGGGTTAAAGGCGCCCTGTGGCGATGCCCCTGTCAAAGGCATGACATGCATCCCGTCCTTAGCACATCCACCGTATCCTGACTATCCTCCACCTGGTATC
>chromosome_12,+,polyA site is 859435
GTTAGTGAGCATTCACGGGTAACGTAAGATACGACCTCTCGCCTGTGCTTTAAGGTGGTGCATTCCCCGATGCGTGTATAAGGCAATCGTCTCACTCACACAACGAACTGTTTGCCGTCTGCTTGAGGGTATGGGCATCAGCTGCACCCT
>chromosome_12,+,polyA site is 864139
GTATCCTTGCAAGACTTTTACCCGCGGCGGTGCGGGTCTGCCATTGCAGCGCTGCAGGTGCCCAAGCCCATGTGCCAAGGCACGATGTAACACCTTGTCAATACAGTTGCTGACTCAGAACATGAAAAGCTAGGCGGCGAGTTTACTGTG
>chromosome_12,+,polyA site is 874047
ACGGCTACCACGGTACTCGCTGCGTGCGGTATTGTTTGAGTTTCCAAAGGCTGTGGGGCTCGCGGTCATCCCGCCCGTGAGTCATGTAAGCATGTTACATGTCTGCGGCCTTTTCATCGTCTCCTGGTCTCGGATTTAAGGGGTTAACCG
>chromosome_12,+,polyA site is 886093
AGACAAACGGGTTAACAAGCGGGGGCGGGGGCACGGGACAGGCTGAGATTCGTGTTCAGTCATTTGCAACGGTGAGACCGCATGTAAGGTTATTGCCTCATGTCATCGACCCAAGTAGGTACGAACCGAAATTCAGGGAGCCCAGACCTA
>chromosome_12,+,polyA site is 890825
GATGTTAAGGGCCGGATATGGATGTATTCCGTTTATGCTTGAGAGGTCAGCGTGGATACCAGCTTGGCGTGTACTTGTATAGTTTTGTGAGATCAGAGTAAAGAGTGGTGACAGCAGAGTGCCTGGTGCTGTCATTTACAGGGACCTGCA
>chromosome_12,+,polyA site is 891166
CAACTGGAGGAGAGGAAAAGCGCTGCTGTTTGAGAGCACAACGGCCAGTGAAGTATTGCATGCCTTGTGTGGTCACAACCAAACCTTAAGATCGTCGCGATGTTTTGGTCTACTTGCGTGGGAGAATAGCCAGCAGTATGAGAAGCAGCA
>chromosome_12,+,polyA site is 904415
TGTCGTGCGTCTTGTACCGAGGCCCCGCTGACTTGCTGGCAGGCTGGTAGTTTGCTGACGCGCAGACATGCAATGCATTACATTGTAACATTGGTCACTCCGTTAACTGCCACAACTGTCGGCGCTACGGATGGCAGGCAGTAGCAGCCA
>chromosome_12,+,polyA site is 912139
AGGTTGCAACATATCTTTCATCACAATTAAACACGTCCATACAATGAAACATACGGCGCCAAGCCGCTAAGTTGTTCACTTTTTACAAACTTGCCATCGGTGTAGTGCAGGGACCTTCTCTCAAGCTCATGCTATCTCGTAGTGTCTGCA
>chromosome_12,+,polyA site is 923194
GCTTTTAAGCTCGTTAGCTCGTGTTGGCGGCATTGGCGCATGGTGCACATCGTCACTTCCGTATGCATGCCCTGTTTGTTCGAAGGATCACCGGCAAGCATTTGCCTGTCTACTGGTTGCGGCTCACGGGGGCATTTGCGGTTGGAGATA
>chromosome_12,+,polyA site is 923503
AGTGAGTGCTTGTCGAAACTATGCCGGCGTTGGATAGTTGTGGGACTAAGCTGAAAAGTGTAGCAGAAAACATGCGTGTGCATTGTAACACGTGACCGCAGCGCGCGCGTGGGGCGTGCACTCAGTCTCTGATGTACAACCTCACACCAC
>chromosome_12,+,polyA site is 939321
TGTGATTTTGGACGGTTGCATGTGCGGCCTGGTGGGCAGCGGCTTGGTATGCCGTTTCCCCAGCGACTCCGAAGCTTCCAGTGCTGTAATCACATGGTATAATGTGTTGGGGCACGCGTTCTACACGCCAGGCATACCGCATCAACCGAC
>chromosome_12,+,polyA site is 949838
ATTCGATGCACGAGGGTGTGTGCCGACGTGTGAAGATGACTAAACTGGAAGCGGTTAGGCCGCGATGGCGCTCTGCCTGTGTGTATGTGCGGTAGAACTGTGACTGGTCATGGCTTTGGCCCCGGCACTTCGGTGACAGCAAGCAGTTAG
>chromosome_12,+,polyA site is 949956
GCCCCGGCACTTCGGTGACAGCAAGCAGTTAGCAGGTATAGCATGTACGCCGCGCAGGCAAGCGAAGGCTCAGAGTTGCTTGGGGAAACGCGCTGCGACATGCCTGTGCATATGATCGCATTTGGACTTGTTCATTAGTGTTGCACTGCG
>chromosome_12,+,polyA site is 950076
TTTGGACTTGTTCATTAGTGTTGCACTGCGTGAAACAGATACAAAAGCCGCCGTTTACAGTTGCGAAAAAGCGAAATTGCAACATGTCAAGATGTCTAGACATTTTACATGGCTTCCACAAAGGCACTTTGTCTAGACAAAAAAATCGTG
>chromosome_12,+,polyA site is 969975
GTGTCTGAGTTCCAGTGAGTAGCATGATTGCGACGTGAAGGGGGCTTGGCACCGTGCGGGGTCCGGCAAAGGGGGCAACAGCCTGCAACAGTTGCTGCCAATGGTCGTGCATGCGCCGAGTAGGATATAAGGGCTGCGTCACTGTATAAC
>chromosome_12,+,polyA site is 970034
GGTCCGGCAAAGGGGGCAACAGCCTGCAACAGTTGCTGCCAATGGTCGTGCATGCGCCGAGTAGGATATAAGGGCTGCGTCACTGTATAACAATTGTATGCCTTACGTGCGACCTTTCTTCAACACTGAGCGAAATCGAGCTAAGCCGAG
>chromosome_12,+,polyA site is 982652
GGGCACACAGGCGGTGCTCGTGTTGGCTTGCCTCTTGCCCCTTTGGGCGGAGCCCTTGCGGTCGCATCGGGGCCTTCTCGGTTACCAGCCTCCAGAGCCCTGCAGAGCCCTTCAAAGCGCTTCAGAGCCCTTCAGAGCGCTTCAGAGCCC
>chromosome_12,+,polyA site is 983701
GAAGTGACCAGGGTCGCAAGCGGGGTGGCAAGCGCCAGGCAGAGGCAGCGCCAGGTGCGGCGTGCTTCGAGGACAGCAACTTTGTAAAGGGCAAGCTGCAATTTTTGGTGAGATTGAAAGGATTTCCCAAGGCTGAATGGCTGCCCGCGG
>chromosome_12,+,polyA site is 997436
GAGCACCGCGGGCAGAGGGAGGTTGTGACGTGCGTGTTTCCGGATTTCCTAGACTGTCAACTGAGGGCTGCTCGTCGGCCGATGCAACGCGGTATGAGCTTTTGCGTCGCTTTGGTGTGCTCCTGAAGAGTCTGCGGGGTGGCTAGGGCT
>chromosome_12,+,polyA site is 997759
GGACTGTGAGGGCCGCCGACCCAAGCCGCCGACCCACGGGGCTCCTTCCCCCGCCCAATGCGGGAAGCCGGCGGGCCTGCTAGTTAAAAGCCGCCCTGCAACTCTCCCTGCGCTCAGTAGCACACACTACGCTCTCTTACGCCATCAGAT
>chromosome_12,+,polyA site is 1015919
AGGAGCGGCCTTGGATGCCTCGATGCATTGGCAAGGGCGTAATCAGCAATTGATGCACGCCAACACAGCGAATTGCCGTCTATCGTAATGTGATGCTAGTAAGAAAATAACATTGACACAGACTTTGCCGCTGGCGGCTGGCTTGGGTGG
>chromosome_12,+,polyA site is 1016014
CTAGTAAGAAAATAACATTGACACAGACTTTGCCGCTGGCGGCTGGCTTGGGTGGATTGCGGCAACATGTACGACACGGTGCTGGCACACAGCCCGAAAGCCGATACACGAGCCGCCTGCCGCCCAGAGGACTGTTTCCCCCGGGCGATC
>chromosome_12,+,polyA site is 1031970
GATGCGTGGGGTGCCTCTTGCCAAGGTCCCACAGAGATACGGTAGGGTTAGCCTCGATGGGACTCTTCCTTAAGGCACGCGGGACCTTGGTCCGTGCGTAGGTATTATTATTATTATTATTACCCCACCAGCGGCCAGGGCAACGCCAGC
>chromosome_12,+,polyA site is 1068745
AGTATGCCTGGGGTTGTCTAATCCGTATAGACTATGTGTCATGCACATGCATGCTCTGTCCGCGTATACATGGCGTGCACCTGTAGCTAGATAGTCTGCATTCACCCACATCATACTGTACGTACATCCACTGACCGATTGAACGCATGC
>chromosome_12,+,polyA site is 1083566
ACGGATTTACCTGTAGGGTCGGCTTTTCAGCATTCATGCTTATGTATGTAGGTTTATGTGAACCTAACCCGCCCATTGTGAGCCTGTAATAAGCCCGCCAGCCAGCGCGCCTCTTCCATGCGTGACCCTCCCACATAGAGCACCACGCCC
>chromosome_12,+,polyA site is 1090107
GTGGCAAGAGACGAAGAACTCAACGCGGGGAACGACGGACCCCCGGAGCGAGACAACGCGGCGCACGCCGAACAAGCAAACTGCAACACATTTGCCTGTACCGTCCTCTGCCACCACAACACCGCCTACAGCGGCGACCCCAGCCTCTGG
>chromosome_12,+,polyA site is 1134686
CTGGTGGGGGATTCCATGCCGTTGGGATGAGTCCGTCAATGAGGGGAGGCCAGGGACAAGGCTTGAGACCGTGGAGGTGCAGCCTGTAACGTTGTGGCTACGTGCAGAGGTTGGTGTGTGGGGGGCGTAGCAGGCCAGCGCTGGTGAGTC
>chromosome_12,+,polyA site is 1136513
GGCGCTAATCGGTGCAGATGAAGTTAGGCGTGATGAACATGGTAGGCCCGGTAGTGGGCCTGGTCAATGAGAACTAGTCTGCATGTAAATGGCTTGGTCACGCTGCGTCGATGTGCCATGCATGCGACGTCGGGACAGGGTCTGGTGAAT
>chromosome_12,+,polyA site is 1143971
CTCAGGTTGGGGGCCAGGTGCGAAGGTCAACAAGTTGCTGCGGTGCCAGACTGTGTGGAACTGGGGATGCCAGTTCACCCACGTGTAACCACATGACCTGCTGAGTCCCCCCGCCAACAGCACAGTTTCCCGTGCCGACCCAGTTCGGCA
>chromosome_12,+,polyA site is 1157193
GAGCAACTGGAAGCGCTGAGCCCCTATCTGCGCACAGGCAGAATGTACTGGTTTGCGAGATTTCTATAAGCGGCCCAGCAATTGTAACCGAGTGTACACAGACTTGGCCTGCCCCCGCCCGCTGCCCGCAACTTCACACCACCATGTTTG
>chromosome_12,+,polyA site is 1162263
TCTCTCAAGCTACCAACCACTGACAATTGCGGAGCCGGGACACATACCATTGCAGGCGGGGGCGTCGAATGCGGCGTATTTGTCTCGATAATGGCTGTGAGGCTATGGCGCTTTACACATTCTATGCGGACTTGATGGGGAAAGGCGTGG
>chromosome_12,+,polyA site is 1177196
CGTGCATGGGACAGCAAGGGGCATCGAGTACAGTGTTACTTGCCCCGCTTCTGATTAGTGCAACGGCCGTTCACGGAATTATCTAAAGACACCGCGGCCTTTTTGGGCTGAGCCCCCTGAGCGAAGCGATCCAGGGGGGGCGAAGCCCCC
>chromosome_12,+,polyA site is 1177896
TTCTGATGCGAGAAGATACGCATGCATGCTGAGTTGGGCATCAGCGTGCCGGAGGACAGAAACAGACCGCTGGCGAGGTGTCTGTAAAAAGCGGCGTCTTGAGCGAGTTACACAGACACGAAGGGGGGTTGTGTGCGATGGGACAGTGGT
>chromosome_12,+,polyA site is 1183984
CTGATCGTGAAGGTGGTTGGACCGCGCACTCGGGCAATATGACCTCGCACTGTCCGCAGCCTGTATATGCAAATGGATATCTTGTTACTGTCCTAGCACAAGTCTCATTCCAACCAAGTTGAGACTCTAAGGCGACAGCTGCGCCAGTCT
>chromosome_12,+,polyA site is 1188067
CCAGGTTCTTGCCGTGCGACGTGACGTTAGGAATGGGCGACGAGTGCATGGCACTGATGAGTGGCAATGGAGCGCCTTGGCTGTAACCATGACTCCATGAGTGACACGTTGTCGGGGTGCCCAGCTGGCGGTGGTGGCGCCTACATACTC
>chromosome_12,+,polyA site is 1188312
GCACGAGTACGATACAAGCCCGTGGGCGGATGACAATATATGCCTGACATGGAAACAAAATGCAGTGCTTGGGAAAGATTTAATGCAACACAAATCGCTGCTAAGTGACAACAAGAGATGGTAGCATAAAACATCGGCACACCAGCCTTG
>chromosome_12,+,polyA site is 1188413
TAAGTGACAACAAGAGATGGTAGCATAAAACATCGGCACACCAGCCTTGAGCAACCGCACGGCACAGCTCAACGTTGGGCTCATGTCATGATGTCATCACCTGCCGAGTCCTCTTAAGCACACTGGCGACATGAACGCGCCGCATGAACC
>chromosome_12,+,polyA site is 1224861
TCCGGCGGTGGCCGCGGTGCGAACGGTGGACTGTGGGTTTTGTGGACACCGTGCCGCACAGGTATGCACACGCTGTCACGTTGTGATAAGCGCTCTCGTGCGTCCTGGCGTCCTGCTGAAGCTGATGAGGCCGAAGCAGGAGTGTGCTTG
>chromosome_12,+,polyA site is 1225226
GTTGATGGCGTGGAGGATGCAAGGCGTGTGCTGCTTTCGTGTCCGGTCACAGACACTTCCAAGTCTTGCGGAGTGGGAAATTACGTGTTACATATGTGCTCACGTGTGGCTTCGATCATTTCCTTGGCAGCAACTGCTGCTGCTCGCTTA
>chromosome_12,+,polyA site is 1237111
CCACGGCGTAGGCGGCCGGGAGCACATGCGTAGGAGCGAGAGGGTGGCGCAAGATGATCACGTTCTGGCTTAAATATTGCCGAAGAGTTTAACATCCACTAGGACGGGTCCCTCGCATTGAACGGTCTAAGGCTATGCGCCTAGGATTGG
>chromosome_12,+,polyA site is 1237253
AGGATTGGAATGAGAGGCGGCTCTAGCAGTTCTCAGACGAGACCTATATCCTCTCTCTGCTCACCCGTACTCCGGGCCTCCATGCAATACATACACCGTGTCGGGCCAACCAACCTCGGGCATGTTCCCCTCTTCCCACTCGCCAAAACC
>chromosome_12,+,polyA site is 1260867
GTAATGCAGACGGTAGATGGTGCATCATAGCGGACAAGTGACAAAAATTGGACAGCGTAGTTGCTGAAGCGTAAATGTCTCTGTAAGGGATGGTTCTGGGTCCTGTCCCATGTAGAATCCGTGTCCTGATTCTCTTCTGGTGTGATGCCA
>chromosome_12,+,polyA site is 1261040
GCCTGTTAATGGTGTGGTGGGCCGGGTCACGAAGTCGGATGTCCACGGATGCATCTGGGAGAGGACCAGGCGAACGTCATGCCCTGCAATCGAGCTGTCTCGTTGAAGCCTACTTGAACTTGCACATCAGCAGAGGCTAATTAGGGATGC
>chromosome_12,+,polyA site is 1261214
CGAACTTTCAAATTCTCTATGAGCTCGGCCTTTCACCTGCCCCGTTGCAATTGCCCGAGGATTCTCACTTGCTGTAAGGCTTGTAATAAATGCGTGTCCCAGTGGGACCTTTTGACATGTCAGATAGTTTGCTCGATGCGGCCCTTCATC
>chromosome_12,+,polyA site is 1277603
GTGGTCATGACACTTGGAGGCGTGGTGCCTGCAAGAGATTCCTGATGAATGGACTATAGCTCCTTGACTTTGGGAGCTGTTTCTGTAATACGTTGACGCAAGGCCTCCCCGTAGCTCCTCGACCCGAAGCGGACGCGTACCGTACTACCA
>chromosome_12,+,polyA site is 1299388
AGTTGCCTCCGGGTTGTGGCTGCCTTGGCTCACAGCACGTCCGCGTGCGCCTCTTGTGCGCTCGCGCTGGTTACGTGCGTGTGTGTGAGTGTATGTCTTAATATGGGCGGAGTCTGTAACGAGCTACGATGTGAATAGCTCAACACGTAA
>chromosome_12,+,polyA site is 1300298
GGGTTACAGCTGTGAAACAGTCCCGCAGGCTGCGTCTGCCCTCGCAACCGGAGGTAACACTGGCATGGCTTCACGCACCGTGTAAGCTGTCATCCTGTCACCGGTCCAGTCACCAGCCACCCCAAGCGCGGCAGCTCTTAGGCTCACACG
>chromosome_12,+,polyA site is 1322425
CTGGCAGCGGGACGACTGCGAGCAGGTTCATAGCGAGGACACACACGTTCACACGCCTGATACAAAGCAGTGTGTACGAAGCGGTGTGTAAGGACTCCCCTTGACAGGCTTGGGGCCAGGTTGGACGGGGACAGTGGGGTGACAGCCGGT
>chromosome_12,+,polyA site is 1322565
GACAGCCGGTTTGGGGGCTCCCATGGCGATGGCAAAGGCTTTTTGGCAGCCTGCGTAATCTTTCTTCTTATGCAGAAGCTTTTATGTATACAAGATCCTTCAACAACGTCTCACAACCCTATTATTGAAGCGCCAAGTTCAAATACATTC
>chromosome_12,+,polyA site is 1325351
GCTTTGCATGCGTAGGGCGCTTACGCCAGCCTCGAGAGGTTGGTAGCAGGCTGCAGCGGCCGGGTTTCGGGCCCACTCACAGCTGTAAGAGAGGCTAGCACGCAAGACACGAGTGTGTGTTAACGAGCACACGTAATACAAAGCGCAAGG
>chromosome_12,+,polyA site is 1325541
TGGGTGGTGTGCAATGTGGCAGATGACACGCGGCTGTGCGTGTACCTGCAGCAGTGACGGACTGACGCGTGCCTGCCTGTATGCGTGCATGGCAGTGTGGCGACATTGATTCCGTCCCTAGAAACTCCCCTGCTGATATTACAATCGTTG
>chromosome_12,+,polyA site is 1325595
TGACGGACTGACGCGTGCCTGCCTGTATGCGTGCATGGCAGTGTGGCGACATTGATTCCGTCCCTAGAAACTCCCCTGCTGATATTACAATCGTTGCGTGTCCTTATTCGCCGAGCGCAGCTCACACGAGCACAGGACGGGGCCCTAATG
>chromosome_12,+,polyA site is 1325698
TTATTCGCCGAGCGCAGCTCACACGAGCACAGGACGGGGCCCTAATGTAGTACGGTACGCCTAAATAATCCCCTGCCAATACGGTAATACTGTGGAACCAAGCAGGCAGCCATACATCTGCCCCACCACTATCTATCCCATGCACCTCAT
>chromosome_12,+,polyA site is 1343832
AGCAGCCCGCTCGGATTCTGCGCCGTGGCGTATGTGTCATTTCAATCAAAAGCAGTATGCACATGCTGTGGACGCGTGACACACGTAATACTACTTCAACGGAGTAGACCGGGTCGCATGCTCGTGGGTATCCTACGCTTTCCTGCCCCT
>chromosome_12,+,polyA site is 1348694
CTACGCAGGTGTAGACGTTTTTGGCCGGTTTTGGCGCAAAAGTGAATAAAGCGTTGACGTTCTTCGCATCGCCTGCTGTTTGCTGAATTAGCACAATTACCACTCCATTTCTTTTTCGCCAAGCTTTGCATTGGATTCTACAACAGGATT
>chromosome_12,+,polyA site is 1349001
CGGAAAGGGAGGAGAGCCGAGCAGGTAGCCCACTGCCTGAAGGGCAAATAGTATCCGCCTTTCGAGAGAGTCTAATGAAGGCGTGGAAGCACGAGCGGCTGCAGTCTGAGCCAAACACACTTTCCCATCGGACAACAAGCAACCAGGCGT
>chromosome_12,+,polyA site is 1349150
TGCAGATGAGCAAGTACAAGCATTGGATGGGGCTGTGTGCGGAAGGAGCGGCACCACTGACCATGCAAGGGCACAGTAGAGCATTTATACCAGTCGCGCACCACAAGGCCTTGATGAGGTTCCGCCTATGAGGTTCCGCCACGCACGCAC
>chromosome_12,+,polyA site is 1352827
GCCCAGTGAACCCAGTCAGGTAAAGAGGAGGCGGTGTGTGTAGCTGATAGGCCGGAGGGCACTGGGCACATACCGACATACGTGTGGCTCACCCCAGGTGCTGCGCGTTGCCTCAGCAGCCCGCTCAGACTCTGCGCCGTGGCGTATGTG
>chromosome_12,+,polyA site is 1352942
GCAGCCCGCTCAGACTCTGCGCCGTGGCGTATGTGTCATTTTATTCAAAAGCAGCATGCACATACTGTGGACGCGTGACATACATAATACCCCGGCGGAGGAGGACTGGTTCGCAAGCTCGTGGGGTGTCCGTGGGAACCCAAGAAGAGC
>chromosome_12,+,polyA site is 1354670
GGCCCGGGGAAGGGGGTGGGGTAACGCTGGCCGTGCCGCCGTGACATAAGCACCCGTCTCAACAGTGGTTCCCCCTGTTCCACCCTGTATAACCGATATATTTTGTTACTGTGTATGAGTTGCGTCTGGTCCTGGAGTCTCTGGCTCCAG
>chromosome_12,+,polyA site is 1356782
CGGTGTGTGTGTTTGTGTACATGCGGCACAACTTGGCGCTCGGCATGAGCTGAGGCCGCATTAAAAAGCTTGCAGTCAAGAATGTAAGTGTCAAAGCCGAAGCGGAGTGCTGGGTCCCTCCTTTTGGCGAGATGATCCCCTATGACGGGC
>chromosome_12,+,polyA site is 1381974
CCGCTGCATGTGCAGATGGGGGTGACACACGTGCTTTTGTGGATAGCAGACCAGGTGCTATGCAGGCCAGGGGTGCTGGTTGCAGGGCCCCGGTGGAGGTAGGACCAGCGTTGCCAGTGACCCCGGCTGTGGCTCCACGTATGGGCATTG
>chromosome_12,+,polyA site is 1382051
GGTTGCAGGGCCCCGGTGGAGGTAGGACCAGCGTTGCCAGTGACCCCGGCTGTGGCTCCACGTATGGGCATTGCTGGCGCATTGCAAATACACGTGTGGGCGTTACTGGCACATTGCAAATCCATGTTTGCAAACCATGCAGCCGCCAGC
>chromosome_12,+,polyA site is 1382163
ATTGCAAATCCATGTTTGCAAACCATGCAGCCGCCAGCACTCGGTCCTAAATTGGAACTGGACACACTCCGGTCGACCGGCATTTAAACGCATTCCGACACGACGTGTTCACCCGGACCACCCAGTATTCTGCCTGCACACAACATGGTG
>chromosome_12,+,polyA site is 1395074
CAGGGCTACTGTTGGCTTGGCTGATGTGCCCAGCTGTGGAGCCAAGTAAGTGGATGTTTCCACCCCTGAGTTTCGAGTCAATTCTGTAAGCGTCCCTTGGCATCCGCGGAGCGTTTTGATGCTTACATATGGTATCGAGACCGAATAACG
>chromosome_12,+,polyA site is 1408901
GGCAGGGGCTTTCTCAGAGGATAGCAGGCATGTTCTATGGCTTGAGCTGGCGCATGACGGACGTGTTACTGCTTGTTGACTGCTGGTAAAGTCAGCTGACGTTACCGCTAACTTGAGCCGCTACGCAGCCTACGCTGTGGGTGTTCCTCA
>chromosome_12,+,polyA site is 1408973
TTGTTGACTGCTGGTAAAGTCAGCTGACGTTACCGCTAACTTGAGCCGCTACGCAGCCTACGCTGTGGGTGTTCCTCACTGCTTGAATTTGCTCGAGTCTCCGGCACGTTGGCACGTATTGGCAAGGGCTTCCCTCGTTCTCGTGAAAGC
>chromosome_12,+,polyA site is 1409030
CTACGCTGTGGGTGTTCCTCACTGCTTGAATTTGCTCGAGTCTCCGGCACGTTGGCACGTATTGGCAAGGGCTTCCCTCGTTCTCGTGAAAGCTGTCTTTCAGGCGCCAACCGCATTCCAGGTTAGCACATTGCTGCTGAGACTGTTGAG
>chromosome_12,+,polyA site is 1409090
ATTGGCAAGGGCTTCCCTCGTTCTCGTGAAAGCTGTCTTTCAGGCGCCAACCGCATTCCAGGTTAGCACATTGCTGCTGAGACTGTTGAGACATCCGCTCAGTGCCCACCAGCCTGCCAGTCTTGGCACAGGCCACCCCACCGCACACAC
>chromosome_12,+,polyA site is 1416109
CATGACCAGACTCCGTAAGGGTCAGGGGTGGAGACTTGTGCGGGTCAGGGAGGACTGGCTGGACTGTCGACCCTGCGCTGCTGTCTTGTCTCTAACCCTAAAATTCGTTCTGCTTGCTAGCGTCCAGGCCTCAACGACGTCATGCTCTTG
>chromosome_12,+,polyA site is 1416264
TCCATTACGCATGTTTCCTTAATCTTCGTTAGCTGCATTGGTATGCCCATGATGCAGCCACGTACCCGAGCAGGGGACTCCTGTAGATCGTGCCTTCCCCCGTCTTCCCCTTGAACTCACTATCGCGGCGGCAGGTCAGGGGCAGGGGAC
>chromosome_12,+,polyA site is 1441719
TGTTACACAGCCTGTTGTGCGGGCATGAGACGACGTTAAGTCGAGGTCGGAAGGTTGCGTATGCGTTCTGCTCACGCTACGTGTAAATGGTCAAAGAGTACAGTCATGTTGCGGTCACGCCCCTTGCGCTTGCGCTACATGAAACCAACC
>chromosome_12,+,polyA site is 1441778
TATGCGTTCTGCTCACGCTACGTGTAAATGGTCAAAGAGTACAGTCATGTTGCGGTCACGCCCCTTGCGCTTGCGCTACATGAAACCAACCGCCAGGTTTGTATCCCGTCAGAAGTTCCAAGAGGCAAGGGAATCGCCAGCCATATCAGT
>chromosome_12,+,polyA site is 1451504
ATGGCAGCGCCCGGTGTGAGGCTCGGGTGCAGTACTAACAGTTGCAGTTGATGTGGTGCCTGTGATGCATGGCTTGCGGAAGTAAGTAACTGTGTTCGGTCCCGGCCGCGAGCACGTATGGTCTGCGGCATTGATCGCGGCTTGTGCAGA
>chromosome_12,+,polyA site is 1451604
CCCGGCCGCGAGCACGTATGGTCTGCGGCATTGATCGCGGCTTGTGCAGAGCTGCAGAGCGTGATGGTGGGGGGGGGTCCTACTGAACCTCCAAACCCCATGTCCCAAAACCTCGACCTCCCCCACCGTTTACCCCCTAAAACTGCCCTC
>chromosome_12,+,polyA site is 1475890
GCGATGGGTGAGGCATGGTTGTGTGAACAGGAAGGGGGTTGAGTCGCCAATGACCGCCAATGAACGATGATCACGAAACATTAGTAAGTGGAACGCGTTGGTTGGCATGTGTGCCGATTAGGAGCCGGTAGGGGAAATTATAACGTCATG
>chromosome_12,+,polyA site is 1476550
GGAGCGGAATTGGAGACGCGCTATTGTCATGACACATGCGTGCGCCGTACACCGTGCGTGCGGTTCCAGGAGTTCAGGTCGAATGTAAGGGAGCCCGTGAATGTCTTTCCGCGCGGCCCTGAAGCTTGCGGGTTCACCGCATGTTTGCCT
>chromosome_12,+,polyA site is 1486775
TGTGAGAGGAACATATGTGCTTACTGTATCCAAACGCGAGCGTGTGTGAGGGAGGCTTCGGGAGATGCTGACGCAGGTGGCGCCTCAACATACGCGGCCGGCACATGTCGAAGTGTCGCCCTAGACGAAGAGATGTGATCCATGTTTGAC
>chromosome_12,+,polyA site is 1486873
CGGCACATGTCGAAGTGTCGCCCTAGACGAAGAGATGTGATCCATGTTTGACAAGATGACTGCTGGAAAGCAACTTACAGAATTGTACATACAGATCCCAATGGAATTGGTCCAAGCCAGGCTTGCCCCACGGACTTGCTCCCTGATCCG
>chromosome_12,+,polyA site is 1499990
ATCGCAGCAAGCAACGTTTGCACCTGTACCGTAATGTTTGCCACTTTAGTGCATGTTGGGGCGCTTGGCTGAGGGACTGAGGCGCTGTTAACCCTTGTTACCCTACCGTACGGACCTCACGTATGTGCGGCCTTCACTCAACGTATGTTG
>chromosome_12,+,polyA site is 1500259
GCGGTATGGTGTGGGAAGTCAGCGGCATATGCCGAGTCCCTGCACGCAAGCACATGCCGCTTCCGCAATCCGCACGCGCTGTAAGAAGTTGGTCAGGCGAAATGGCGCTCACAATGGGTATTACAGGGCGCTTGGTGGAGAAGCGCCCTT
>chromosome_12,+,polyA site is 1507075
CTGGAGGTTGCTGTGAACTGGCAAAGCGTTGGGCCCGTTTGAGCCAGAGGAAATGGGCATGCCTGCAAGTTGCCGAACCACATCAGTGTAACACACTGCTGCGATGACAGGTGAAGCTTAGCGTTTCCTCTTCGTCCTCACAGCCTTCTC
>chromosome_12,+,polyA site is 1510590
CGCGCAGGCGTGTGCGCAGGGCCGCCGGCAATGCCTAAGCAGGGCATTAGAGCTACATGCCTGACCTACAGGCTCTTTAATGTAACAGTACGCGACCGTAATATGCATGTTGCGTGACTCTGTCGAGATTGGGGAGCCAGTAATTTGCGT
>chromosome_12,+,polyA site is 1529926
CCTGCGAAGGCGGGGGCGCGGGGCCATGCGCAAGACATGTGCCGCCACCTCCCTGACCCGGATAACGGCAAAGCTGCGCAGGTGTAAACCATGTTGTATTTGCTGCGTGTGCGTCTACCGCCGTCTCGACTCAGCAATGGCTGCCGCGCC
>chromosome_12,+,polyA site is 1545883
AGCTGTTGCATTTGCAGCCTCCATCATGACATGCGTCCGCTTGCCGGGCTTACGTGCGGTGCGTCCTGGCTTCCGGTGCTGCTGTCATTCTTCGCCTTCGCCTTAAAGCCCACCCATGCCAGCGGACTGCCACTTGCCCAGCCGACCGGG
>chromosome_12,+,polyA site is 1558814
CATGCGTGTGATTCACACCTGTCGCTGGGTGGACGACACCACAGCGAATGAGCAGCTGGTCGTGGTTGAGGTCGGCCCGCCGTGTGATCAAACCCATACACGTTTTCCTTCTCCGCAGTGTCTGTTCCTGTGACTTCAGATTGCGGTCTC
>chromosome_12,+,polyA site is 1569315
ATGGTGAAGCCGAGTTTCGGGCTGTGGCTGTGACACGGCTGTAAGGCTGTAAGGGGTGTGTTGATCGGACCCTGCTTGGGGTGCTGTAACAGGCAGTGGAAGCATATGTCTGAACAGCAGCGGCCGGCGGCGCGACAGCGTCGGCACCAG
>chromosome_12,+,polyA site is 1569402
AACAGGCAGTGGAAGCATATGTCTGAACAGCAGCGGCCGGCGGCGCGACAGCGTCGGCACCAGCTGGAACGTGAAACCTTGTGTAGCAGTTCCGCGACCACGTTCGCCCACCATACTTGTCTATCAAGATAGTCTCAGCGATCTGCTGCT
>chromosome_12,+,polyA site is 1572169
GCTTGATGGAAGGATAGAAAAGCTGTAAAGTGAACAAAGTAAGTACCTATGGTGTCACAGAAGCGCGTCTCGCGACACAAGCGTGTAAGGTTGGGGGTCAGTTCCGTGTGCAAAGTTTCAGAATGTCTTGCCTTGGGCTGCCCGTGAACT
>chromosome_12,+,polyA site is 1587095
GGATGATGTTGCAGGTGTGCGGCAGGACTGGAGGTAGATGGCAGATGCTTTCTGACTTATAGATTGACATACTAAGACAATGTGATGACGTTCTGTGACCTAATCAGCGTACCGGCGTCCCTGCCTGGGTGAGCCCGTGCGCAGGCTGGC
>chromosome_12,+,polyA site is 1587178
GATGACGTTCTGTGACCTAATCAGCGTACCGGCGTCCCTGCCTGGGTGAGCCCGTGCGCAGGCTGGCGGGAAGCTTACCCATTGCAGTGCGGTATCAGTGTATCATACTGTGTCTGTGTGCGGGCAGAGGGCCAGAGAGGGCAGCGCCGA
>chromosome_12,+,polyA site is 1587430
ACGGCAGGCCCGCAGCCACAAACAGGCTTCACTGCCCGAATGCATGGAACCCATAAGATTTGCTTTTAAGCACCCCTGATTGTAAGGACCTTAGATGACATTTTGAGACGCCTTTTGGACCAGCTGTCCAGCTCTGACATGCAAACCTGT
>chromosome_12,+,polyA site is 1626949
GCATGTTGGTTCAGGTTGGTTCATGTTGGTTGCCGGATTGATGCGACGCTAGCAGGCCAGCAGTACACTGCTGTAAAAACAGAGTAATATGCCAGCTTTGTTGACAAGGAAGGTGTTGTGTATGTGGTCACGAGGTGGTGAGCACGACGT
>chromosome_12,+,polyA site is 1627076
TCACGAGGTGGTGAGCACGACGTGCATGCCTTTCCCTGTAGAAACCGAGGCCCGGGCCGGGGGGGCCTTATAACGCCTGCAACATTTATATATGCAGCTAGTTTGGTCCCCGAATGGGGTTGAGTAACGCGGCTAACCTGGCTGGGTTTC
>chromosome_12,+,polyA site is 1627261
CACGCCACGTTGATCCCCCATTGACCTTCCAGGCACAACAGGAGCGCGCAATGCGAGTCCATGTTACCTCAAACGGACAGAAACGGAAGATAAGCGCCTACTTGTACACTCTGCCCCGTCACCTTTCTCCTTTAGTCGGGTCGGTTTGTA
>chromosome_12,+,polyA site is 1643020
GCTGGCCAAGCCAACTAGCCGCGGAGGGCACGCGAAGGGGCCGTGCTGTGCACGCTGTGGCGATGGAGCGCAGTGGTGGTGTTGTAAGCGAGCCATGTTAAACATGTCAGACTGCGGCTGTGCGGCATTGCGCATGCCTACCCATAATCC
>chromosome_12,+,polyA site is 1655966
ACATGGGATGCAACCTTGGTGGAGGTATGGAGCCACGGCTAGGGCAGGTGTCGGTCCGGACTTGTGCTGGCTGCTGGGCAGCCAATTTACAACTTGCATAAGTCGGGTCCCCGGGGGGGGGGGGTCAAGCAACGCGAACTCATCATGTGA
>chromosome_12,+,polyA site is 1656128
GTGTGATTGAGCACCGCACAGCTCCCCAGGCAGTGGGACATGGGCTGGGCATCTGCACGTGGCTAATACGTATCTTGACCTTGCAACTATATGGGTCCCGGGGCCCGGGACGCGGCCACAGCGGGTTCCAGGCTGCCGCGGTGGCGGACT
>chromosome_12,+,polyA site is 1658166
CACAGCGGCTGTGTTGCGGCACCGTCGTGAAATAAAGAACGGACTGCAATTGCAGACCCCAAGATCTATGACAGTGCCCGCTTTGTAACACAAGATGCCGCAGGGGCAAACCTGCACGGCTGTTGGTGGCGGTTGGTGCCTGCCTGCCTG
>chromosome_12,+,polyA site is 1663192
TACCAGTATGCCGGCTTGTCCTACCCCGCCGGGAGTTCTTCCAGGACGTGCGGTGGACGGCCGCGGGGTCAAGGTGCGGTAGCTGTAAGCGTGATGACGAAGCAACTGGTGAAAGAATGGTGCCTCGCGTTTCCACGGGAGGGTCTGATG
>chromosome_12,+,polyA site is 1691614
AACGAGAGTGTAAAGTAGGGCGGCGGACTTGCCGCATGGTTGGGGGCGATGGAATCAGGCGCGGCCAGCCTCCATGGCTCCATGTAAGCCTTGTCCTGGAACTATCAGCAGGAGTAGGGGCGAGCCTGCACGTCACGGGTGCCTTGCAGA
>chromosome_12,+,polyA site is 1694532
GGTGCAGGCAAGGGTGCAGGGATGGAAGCCGTGGGGGATGGGGCGTCATCAAGAACAACTGAGACTCGAGGCTTGCCAATGTAAAACACAAACACCGACAATGAACAATCAGGACATCACTCCTCGCGCGACCTCAGCAAGAGCCAGTTC
>chromosome_12,+,polyA site is 1696906
CGTGCAGCGGTGTGGGGCAAAGTTGCAGGCTGTCGACGACTTCACTGTGTCGGCGCGTGCGGGTGCGTGCGATCGGGCGCTCATCCGAGAGAAAGGCGCTGAATGCCTCTTGTCACGGCTACACTTCTTCCTTCTCCTCTCCGTACTGAA
>chromosome_12,+,polyA site is 1698249
GCAGTTGCTTACAACGGCTGCGAGCATCTAATACCGCAAGAGAGAGTTATGCTCCGTGTCCTAACCTAGATGGGATTCGCCTCGTTTAACACACAGCGAGCCTGCTCTCCAGCCTCAATGGCAGACACCGTGACCAGACACCTGCAAACC
>chromosome_12,+,polyA site is 1733454
CTCTGATTGTGTCTGACGAGCTGGGGTGGTGATACAGGCAGGTCGCAAGCGATACGATGTGCTGCATGTTACACTGGTCCGCTTGTCGAGGACCGAGCTAAACAGCGGTGCCTGTCTCCGTCGTACCCAACTTTCGTACGCAGCCGTAGT
>chromosome_12,+,polyA site is 1772676
GTTTGCATTTGGCGTGCAGGGGACATTGGGGCAGGTTGATGCATGGCACGAGCCAGGAGACGCAGGTTGCGAAGAGCACTGCATAAGACTTGACACTCGATGATGGTATTACGGTATCCTCGATCTCCGGTGCGACGCAAAGCGTTTGAG
>chromosome_12,+,polyA site is 1772837
CTACATGGGGACTTGCCATGCAACCTCGGGTTCGTGCACAGGACCCGACGGTGCACCTGTTGTGCAATGCTCTGAAATAGTCCTTGTATAATATGTGTTAACACGTCTGGATAATCACGTCGACAGAGGATGCCTCCACAGCAAGGAAGT
>chromosome_12,+,polyA site is 1781997
AAGCACCTATGCGAAGCCGAGAAAGCCAGCGAGCACAACGATGGAGAGGCCTGGAGGCTATCACATGTGTGACTACCAGTGTAACTGTATGGCGGCTTGATGCCGAATGGCGAAGGCGCCAAGCAACTGCTGCTGCAACCTCGGGACAGC
>chromosome_12,+,polyA site is 1795250
CAAGTAATGCCCACCACCGCCGGCACCGCGCATAACCGCATATGAATGCAGGAGCAGACCGACACAGACAATGCCAGTCCTCATGTAACAACGTGTCGCAGCACAAACGGGCGCTGGCCCCAGCCCCGGCGGCAACGAACCAAAACCGGG
>chromosome_12,+,polyA site is 1807056
GCCTCATGTCCATCGTCGGCGTGGTGGTGTTGTTTCACTGCAGCAGGAAGGCTGGCGCTTTGGCAGGCACCGTGCCATCCGTGTAAATGACCGCTATCCATTCGCGGGCCTGCCCCTTCATACCAGGGCAGTGTCCCAGCAGCTTGGGCT
>chromosome_12,+,polyA site is 1813908
TTGTCGTGTGCAAATCTGTGCCCCTCAGGCAACGGGATGTCAGTCTATGGCGCAGGATGACCAGTGGCAGCCAGGAGGCGCCATGCTAAGCACAGGACCCCTTGTCACTGCCTCGTTAGCTGATAGAGGTTACATGTGGGACGACAGCCG
>chromosome_12,+,polyA site is 1821900
TCGTGTGCTTGTGGTAGGGAAGCTGTATCAACGCGCCACAGGGTACTGTTATGGGGTTTCAGGCACACCGAGATGTGATGGTCTGGCCGCAGCCGAATCTTCTGTCTGCCTCCACCTCGCTTCCCATTTCAACCATGAGTTTGTAACGGG
>chromosome_12,+,polyA site is 1821958
TCAGGCACACCGAGATGTGATGGTCTGGCCGCAGCCGAATCTTCTGTCTGCCTCCACCTCGCTTCCCATTTCAACCATGAGTTTGTAACGGGCGGTGGTCGGTGGATCGGGCCATTCAGCTTCCCGCACGACTTCAGTCCGCATCGTACA
>chromosome_12,+,polyA site is 1837827
AGCTTCTACTTCTCGCGCCTGCTGGAGGCCATCCGCGAGTAATCTCGCAAACGTTCTCGTGTAAATAGCGTAGCAGTGCAGGACTGGTGTAAGGACTGATGGACTCGGACCGGCGCTGCGGCCGGGTATGAGGGCATGGGCGTGGGCGCT
>chromosome_12,+,polyA site is 1838168
AGGTGGAGGTGGACGCTCAAGCCACGCGCTGTGGAGTGCACACGGGACGCAAGGTGCACCGGTGCACGAGCCGCCAGCTGACTGTAAAATTGAAGGCCGGCGGTGTTCTGTACATTCTGCTCTAGTGAGGGGCGGTGGTCCTACACGTCG
>chromosome_12,+,polyA site is 1858063
TCATGTACGGTGTGCATTTAGGAGGGTGCGTTGAAAGTACGGCTACTTCGTTACAGCCGGCCTTGCAGCCGGCGCCAGGTGACTGTTACTGACTTACCGATCGCGGAATCCATGCACATTCATGCCTGGCTGCGTTCCAGGTGGGTTTAT
>chromosome_12,+,polyA site is 1858222
CTCGCGTTGTCGCGAATGGCAGCCTAGTCGCGCGCGAGCTGGTACACGTCAGCCCTGCCCGGACCGGCAGTCTGCTTCACGCCAGTGTAACCATTTGGTGCGCCTGCTGTGGAGCCGCGTGGGGCTGTCTCATCTCGAAAGGTAACAAGC
>chromosome_12,+,polyA site is 1877782
ATTGAGCTGGACAGGGCGCATGGACACCTGGCTTCGGTTTGTTGCGCCAAGCTGAGTGCTCCAGTTTGAAGCGTGGTTGCATGTAAGATGTACTGCCTTTTTTGGCTGAGCCCCCCCCCCCCAGCGCAGCGTTCCATGGGGGGGGGGCGA
>chromosome_12,+,polyA site is 1891258
ACAGTACACGCGGTGTAGACTTGGCCACTTGCCTTGTCACGGGAGACCACCTTGTATGTCAACGTCTGGGATGAGAAATGCCCAAAGTTTTACTCTAATTGACACCTCCATTTTGGCTGAGTTTCATGTTTCATGTGAGTTCCGCTCCAG
>chromosome_12,+,polyA site is 1891362
CCTCCATTTTGGCTGAGTTTCATGTTTCATGTGAGTTCCGCTCCAGTTTCGGCTTCTGGAGGTAGATCCCAGTTTCAGCCGTGCAAAACCAGCGTATGGAAACCGGGTCAGCCCCATGCGTCTCTCTGAGTTGTGTGTGTGTGGTTACAA
>chromosome_12,+,polyA site is 1891494
GTGTGTGTGTGGTTACAAGGTGGTGAGCACGACGTGCATTCCTGTCCTTGTAGAAAACTAGGCCCGGGCCGGGGGGCCCTTATAACGCCTGCAACACTTATATATGCAGCTAGTTTGGTCCCCGAATGGGGGTGCTTATGCTCCTGTGCT
>chromosome_12,+,polyA site is 1896593
CGGTGTAGACTTGGCCACTTGCCTCGTCACGGGAGACCACCTTGTATGTCAACGTCTGGGATGAGAAATGTCCAAAGTTTTACTCTAATTGACACCTCCATTTTGGCTGAGTTTCATGTTTCATGTGAGTTCCGCTCCAGTTTCGGCTTC
>chromosome_12,+,polyA site is 1896676
TCTAATTGACACCTCCATTTTGGCTGAGTTTCATGTTTCATGTGAGTTCCGCTCCAGTTTCGGCTTCTGGAGGTAGATTGACGAGTGTTGCGGAACTAATGCGTACGTAGACCAGAGCGGAAGGCGGAGTGGGCTTGCAGGCGACACGAG
>chromosome_12,+,polyA site is 1896777
CGTACGTAGACCAGAGCGGAAGGCGGAGTGGGCTTGCAGGCGACACGAGAGTAGGCAGTCAGTAGATCCCAGTTTCAGCCGTGCAAAACCAGCGTATGGAAACCGGGTCAGCCCCATGCGTCTCTCTGAGTTTACATGCAGCTTGTGACC
>chromosome_12,+,polyA site is 1908585
GTCTGCTCCGTGCGCCTGCGTGCGCTGAGATCGTAGGATCAGACTTCAAGTCGAACGTACATACTGGATGATCTTGATGGAATGAACAATCTGGGACCCAGGCAATGTCCGATGAGCAGGCGCAACACACGGGTGCAACATCCCTAGGGA
>chromosome_12,+,polyA site is 1908725
TCCCTAGGGATCGTATCCGGCCCCAAGGGGAACCGCCTTCCTTGGGCTTTGCCGCTTAGGGCGTTACCGGTACTTAGCGTGTTGTAATGGTCAGAAGGGGGGTTGCAGGGCATACCACCAAGCCCCCAAAGAAGTAATGCAGTTTGCCAC
>chromosome_12,+,polyA site is 1931700
GTGGCGACATCCCAGAGCTGTGCAGTGTTACGGCTGTATGTTGCACGCTCAAATCACAAGTAGCTTTGCCACCAAGACGTGTAAATAGCAACCCCTTTCATCTCTCTCGAGTTTTGCTCAAACGGATGCTCGTTGAGACCGAGTCGTAAG
>chromosome_12,+,polyA site is 1935164
AACATGACGTTGTAGAGCCGAGGCCGTTGTATCATGGCATCGAAGCTGCTTTGCCACCCGCTCTAGTGCTGCTGGTGGACGTAAGTGTTTGGCTCCGCCGCCTCTGCCCACGTGTACGACACCTCAACCCCCATCAGCCATCGATGTACC
>chromosome_12,+,polyA site is 1938971
GTCACAACGCACACGCCCGTCTCGCCGGCTGGTGCTGTCACTGCTGTGGTGCTTGAAGTGCGCGTGGCCGAGTATGACCGCACATGCAAAGATTGTTACAGGCAACACCTGCCACACACAAACAGGGGAACCCCTGCACACAAATGCCTC
>chromosome_12,+,polyA site is 1946026
AGCGATCTAGCTAGGGGCCAAGTCACTAACAGGGGCGTCAGTACGGGAGCGGGGGAGTTTGCGGCTGCAGTGGAGTCCCATGTTGCAAGAGCTGAAGTAGTGCAGTGCAGCCGAAGGACATTGAGAAGGCACGCTAAGGCTTAAGAGCCG
>chromosome_12,+,polyA site is 1946146
TTGAGAAGGCACGCTAAGGCTTAAGAGCCGTCAACTTCTCAACTGTGAGAGTTGCGGTGGCGACGGGCCGATGGCTGGGTGCGCTGTAACCCTGCCACCGGTACCCGTTCCACAAGTCAAGGCCCACGGAGAGGACAGCACACACGCTAT
>chromosome_12,+,polyA site is 1950971
CGCCGTGTCAAGGGTCGGCGCCACCCAGCACCCACACACCGAGTCACAGATTTCAGGCTACCGGTAATCGGGGCAGTGCGGCTGCAATGAGTCTCGTCCAATCATGGAATCAGCGCTGCGCATGTCGCAAGATGCTGAGGCTCGCGGCGC
>chromosome_12,+,polyA site is 1951200
CTGTAGGGTGTAGAGACTGTAGACGAGTTTGCGATTACTGGTTGGGACGCTGCGGAAGGTAGAGTGGTGGAGTGGTGCAGGTGTGTTGAAGCGCTTGGTATTCGCTACCCCTCGCCACCATGAGCCTTCTGATGCGCTTGGCCCACGCGG
>chromosome_12,+,polyA site is 1951327
TCTGATGCGCTTGGCCCACGCGGGTACCACTCCGGCAAGTCCCTAGGGACTGCATGTGTCCAATGCCCTAGACTGCCGAAATGTTATCATGTGACATATAATAAGGTCCCTGAATGATTTCCGGGCATAATTTCGAGCGGGAGCCGAAGT
>chromosome_12,+,polyA site is 1951601
ATATGGGCTTTGGTCAATTTCGCGACTTGAGCCCTGACCAACATGTTTTGTCCTCTGCCAAGCGCTAATGTCCACTAATGATGTAAGTTATGTACCTACAAAAAGGCGGCGTCTAAATTCTGCGGTAGGATTTGCCTCGGGCGACTCCCA
>chromosome_12,+,polyA site is 1952093
GACACAGCAAAAGACCAGAGTGGTACCCGCGTGGCTTGGCCTTGGGATCGGGACACGCCAGACACGCGACAATGGAACGCGCCTGTTACAGAGACTGTCATTCTACGCTAGCGACACAACAGCCATACTACCTACGCTGCATCTCTCTGC
>chromosome_12,+,polyA site is 1957480
AGGCTGGCGGTTGGCGCGGCGCGTGAGTGGGAGAGCATAGTCGTGCGCGCGCCGTTTGGGAACATGCGTGTGTGAGCTGCGTGTAAACGCATGGGGCTGACCCGGTTTCCATAAGCTGCCTCTGGGTGCACACGGTTTCACACGGTTGAT
>chromosome_12,+,polyA site is 1966572
TATGATTGTGAGGTGGGCGCAGTGCGGCGTTCATTACGTTCCTCCCGCACTCTGACAAGCGCTGGCCTGTCTGATGTACCGTATGTAGCTTATTACGGCTGGTGCCAGCGGACACAGCGCCTGACCCAGCAAAGGTCACCGTACGGATGA
>chromosome_12,+,polyA site is 1994702
TGCGGATGTTACAGAGGGGACAGTCCCAGCTCCCGAAGACGCCGAGCCATCACATGCTATCAGGGCCCAACCCCGACTTTGCTGCAAACCCTCCCGCGGGCAAAGTCCGTGTGACTCCGCGCACAGTGAGTCCTAGCCAAGCCTCAACCC
>chromosome_12,+,polyA site is 2004479
GTAAACTGCTGTACAGACAATCTCTCCCATTCAAGTCTGACGGCTTGCGCGTTAACGCCTACCAAGGTGTATCATCTGCAGTGTAAGCCCCGAAGCTGCCGGGCGCCCGTTGTAAGAGGGCTAGCGCTGAGGCATTAACCTGTCTAGCTC
>chromosome_12,+,polyA site is 2024039
TGGTTTCCGGGTACGGGCACGGCCCCCCGGACTGACGTGTTTTGACGTGTGATGTCACATATACAGACTTGACTGCGGTGCTTAACCCGAATGACGCAAGTGAGCTTGAAGACGCCCCACCAGCTGCCAATGGCAGCCGGGCAACGGGTG
>chromosome_12,+,polyA site is 2024226
TGGCGCGAGTTTTGACGGACCGATGAAGTCGGATCAAGTGCCCCACAGGACACGTGCGCGCTCATGGGGGCCTTCTGGAGTGTAACGACTCCCTCGATGATACCTTGCTTCCTCAGCTCCCTCATCGCTGCCTGTCCAATCGCTCCCTGA
>chromosome_12,+,polyA site is 2050230
GCTTAGTAGGCGCCCGCTTCAAGGTGGCTGGGTTGATAACGACCCGGGATCAGCCCTTTTCCTGCCATAAGGCAGCCACCTCCTTGTTACTTCTGACTTGCCTTGCCGATGATGGGCCTGCGATGGGGGCCCCTGCGATGAGGCCCCCGA
>chromosome_12,+,polyA site is 2050334
GCCGATGATGGGCCTGCGATGGGGGCCCCTGCGATGAGGCCCCCGAGCGACTTCAAGAAAGGGGGCCATCGCTCACCTGACCTGCAAAGCGAAAATGGCACTCTCACTTCACCGTTCCACACTAGGTCGCTGCGCTGTGCAGCGCGCGCA
>chromosome_12,+,polyA site is 2051710
ACTAGCATGCAGGAGGCGCGTAGTCGGTGATGCACAATGGCACCGAGATGGGATTGCCGAGAGGTGCGTGGTGCGGGGCATGTTGTAACATGCATGCGCACACCGAAGGCCCCGTGCACCGTAATGAACCGCATGAGCAGCTTTACAGGG
>chromosome_12,+,polyA site is 2074987
TGTGGGTTTGGGCGCGGTGCTGGAGGTGGAGCGGCCTTCCAATGGTCCGAGGTGTTCGGATGCGAGCCTGTCGCAACACCGCTGTAAATGAACATCGTCATACTCGTCAATAGCCCCCCGACTAAGTTGCTTCTCGCGTGACTATTTTTG
>chromosome_12,+,polyA site is 2078920
TTTGCAAGCGGCGTGCGGACGTGTTTGGGGGCGTCTCGACGGGTCCCTGAATGTTGTGCCGACGCCCCCAGAATCCAAATGTGACGAACCCAATAACCCAATGACCAGAATGCGTGTGACGGGCGCAATTGCGCTAATGAAGGAGAGGCT
>chromosome_12,+,polyA site is 2079025
CAGAATGCGTGTGACGGGCGCAATTGCGCTAATGAAGGAGAGGCTGAGCTGCTGAGGCGAGTTGTGCAGACGCAGGCTGGCTGCAAGTGAGACTGTGAGAGCCACGGAGGCGCGCCATTGCACCATTCGCTCACGGTCAGGCTAATTAGG
>chromosome_12,+,polyA site is 2085896
GACAGCTTACATGTTTTACGTGTCCCGGGATTCATGATTTTGCGAATTCCTTTCCTGCTTACATGCATACAATTGTACTATTGTAACGTTAATCAGGTCACTTCTTGTAGACAAGCACTCGTCGAGACGAGCCAACCGGGTTCCGGATTT
>chromosome_12,+,polyA site is 2091515
GTCGCAGTCTCTGGCCCAGCTATCTACGCATGGGAGCAAAAGTATGGCCGAGTTCTGTGCGTTTGGACCACACAGCGCGATTTTTGCAAATCGGTTTCTGCCATCGGTTATTCGGTTCCATCTTTAGTAGCAGGCGGGCAGAGAACTGCA
>chromosome_12,+,polyA site is 2137385
GCCTACCTGCAGTCCTCTCACGAGGGCGCGGGATCAACACATGGCTAAAATGAGGATGAGGCAAATGGCACTTTGCGAAGTGCGCGCGGGTCAGAGTGCATGTATGTTGACATCTGAGTGGAGGAAAGCGCGCACAAACGCTCGGGTAGA
>chromosome_12,+,polyA site is 2137703
CGGGACCTCCATTCTTGAATGCCTTGGGCGACCAGCCGCAAGTGCTATTCAAAACAAACAGTTTACCCGTGATGACCTCGTGTAAGTTGCAAGCTCTGGACAATATGTGCAACTCGACCGATGCCCCCTGACTCCGCTGTGCGCATCAGC
>chromosome_12,+,polyA site is 2158546
AGCAAGCGATGCAGCTGTAGGTGATCTCGTGACGCACTGCAGGACGAGGGCGCGGGCAGGATGAGGGCACGACAGCGTCACTGTAACACGGCATGAGTGACGCTGCACTCGCTCAAGACGACTCTTAAGCAGCAGCACTTCGGGCGGCGA
>chromosome_12,+,polyA site is 2182830
ATGCCGTGAATTCGAAGGGCATGCATGTTTCCCAAGCGGTGCCCACCAGGCTCACAAATATTTGGTGCATTAGTCCAGTGTAAAACAAACACATTACACAAGATTTAACGTGCATTTAAAAAGGCTGTGCAAACTTTAGTGAGCCGAGTA
>chromosome_12,+,polyA site is 2186483
GCGTTTGCTGCTGCCGAAGGAGGTTATGGTGCTCCAGACGTGTGCTGGACAATAGCTCAGATGGGTTTCAGGTTTCCAACGTCATGTTATGTACTTCCCTGACTCGCGAATTCGAGGAACCAGTCAACCAGCTGCCGGCCAAGGCCGGAG
>chromosome_12,+,polyA site is 2186585
CTCGCGAATTCGAGGAACCAGTCAACCAGCTGCCGGCCAAGGCCGGAGGACACACAACAGGTCGAGTCGCACACGGATCACCTTGTAACCACACACAACACATGGATGGAAGGGCAGGCGTGTAATGCAGCCTGTTACCCAACCATCAGT
>chromosome_12,+,polyA site is 2192487
CACAGGGACAACACTGATTACCCCGCGCATGCTATTCTTTGCAATGGTTCAAAACGTGCCGCGGACTGTCTCCTCTTCTCTCATTGTATTGAACATTTCACGATAATCTCAACATGTCGAGGCGAATATCAGGCGCGAATGGCGCTTCGG
>chromosome_12,+,polyA site is 2202559
GCGTGGCCGGGTAGGGCGCGTGTCGACCCCGGTGGGCTGCATTTGGGCTACACATATTGTTGGCTACAAAATGGGCTCCCGACTGTGACGAATTTTTCCAAGTTGAGAGCCCGGTGTCAGAGTGACGTACTGGCCGGTGTCTCTCACCTG
>chromosome_12,+,polyA site is 2202795
AAAAAATTGGGGGGAGTCAGGCGGAATGGTGGAGGCCTTTTGCCTGGGGCTCACACGCATAGCGCACCCCTCGGCACATATGCATTGTAATGGCAGCTGATATTTTCGCATTGACCAACTCAACTCTTTCTCTCTTTGTCGAGGTTGAAC
>chromosome_12,+,polyA site is 2221229
GCCCTGAGTGAGGCCTGGTGAGACCATTGGTTGCTCTAGATCAAGGCAATGCTGCTAACACAGGCTGTGCATCTGCGGCGGCGTGTAATTGACACGTATGCGGGGCCTGGACTCCCCCTGCGACATGTGGCACCTGCTGCTGGCGCCCTC
>chromosome_12,+,polyA site is 2221615
GATCCGGTCAGACCCCCGGGTCCGCCGGATTTGGCTGCATGGGCCAAAGTTTTGGCGGGCGGTTCTGAATCTTGAGTGAATGCAGTGAGTGAGCAGTTCAGTAGGACCGACAGCGCGCCATTCTCGCATGCAGACCGCAGACTGCTAACC
>chromosome_12,+,polyA site is 2232191
GACCCGCAACTAAATGGCGTTCACGGCCTCGCGCACGCTGCGTGAGTGTGCGAGGTTTTGGCAGACAGCTCCAGGAATGCAACTGTGTAACCCTGGACATGCGCGGCGACCTTACATTTCTATGCATGATGTGACGGCTGAGGCGTGCGT
>chromosome_12,+,polyA site is 2242991
AGCGATGCAGTGTGAGTTACCGGTACTGACTGCAGGATAAACAAAATAGTCAGTGCTGGCCTCAGCCATCGTGCATGGCCTCTGTGTAACATCCGCACAGCCCTGAGTTCACTCCACTCCGCCTGACCGGATGCACTTGACGTGTGCACG
>chromosome_12,+,polyA site is 2287895
TGGCCTTTCGACGCTGCGGGTTCGTGCCTCTGCATTCGTAGCGCCACGACAAGAATCTGCGCATAAGCCGCGCAGAGGCTGCTGTAACATACTTTTGATGTAACGAGCCATTTCGAGTCAGTTACTGTGCTATCGGTACCGCTTGTGAAC
>chromosome_12,+,polyA site is 2304217
TTGGGCGCGCGAAGGTGTACGCAGGGTGTGGCCAACTGGTATGGCCGAAAGAATGGACACCGTACGTCTCACACGGATGTCATGTAACAAATGGGCATTGCGTAGCGAGGGGTGAGGGGAACCGTGCCGTGTGAATGTTCGGGGTTGTGC
>chromosome_12,+,polyA site is 2323074
CCTTGGGCTGAGCTGGTGGCACGACCCAAGAGCGTACGCGGTGTGGTGTCGCTGGGAAGAGGCGCTCAAATTCTCTACTAATTTTAAGACGTCTTCAGCAACGCTTGAGCCACCCCCCGCAATCCTGCATGAACTAACGTTGGTTAGTGA
>chromosome_12,+,polyA site is 2341224
GTTGGAATAAGGCCTGTGGCTTGTTAGCGCGGGCGCAAGTGAGTTGGTGTGTGGCTGTGTGCCGTTGGTGGACTGAATTTCTTGTCGAGACTCTCGTTAGCTCGCGTGGACTCCTGTACCATGTAGCTGACTGTGCGGACCTGGACAGCT
>chromosome_12,+,polyA site is 2341323
GCTCGCGTGGACTCCTGTACCATGTAGCTGACTGTGCGGACCTGGACAGCTGGGGAGTGTGGGGACTGACTTGAGCAGACTAGTTAACAATCTTACGACACCCACCGGCCATACCCTCGTCTCCGTGTCCGCAGTTATAGGCGCCTGGAT
>chromosome_12,+,polyA site is 2363793
GCGTGGGGGTACCGGGCAAGCGGCCGTCTTGTGGGGTCCTGCCGGAGGTAGCTGAGGTCGGACAGGGGTGCCACTGCCCACTGTTATTGAAAATGCTTTACCAATGCGAAACCGAGAAAGCAAGCGAGCACGTTGTAGAGGCTGGCACAG
>chromosome_12,+,polyA site is 2409574
CGATGGGGGTGAATGGGGCCTCTGTCCGACGGACTTGAGGATCGCTGTGTGCTTGTGAAATTGCTGGTTGTATATCCACTTTGTATTTACCCTATAGATAAACACGCAAGCGCAAACCGACTTGAAACGTTGCAAGGCAATTCGCGTCTC
>chromosome_12,+,polyA site is 2412344
ATGGGCTGATCGGTTGAGGTGGTTACGTGCCCTTTCATTCAGCGGAATTTCAAGCAAAGTTGGAGTGCTGAATTGAACTGGTGTAACGTGATTTGCCCCAGCCAGTCAAAGCGCGTTGCACACCGCGCGCGAGCAGCGAGGCCGGACCAC
>chromosome_12,+,polyA site is 2434648
GGTATTGCGTGTATCCAATATTGGTTGAGCCAGGTCGAGAGGTATGGCTGGGGTGTGGGGGGTCCAGGTGAGGAACCTGTATGTAACATTTCAGCACGCGCCTGAAGGGTTGGCATGCGCCTCCCTGCGTTACTCTTATAATGTACTATA
>chromosome_12,+,polyA site is 2435007
TTGCGGTGGGACATGATGCGGCTTGACGAGGCAGGTGTGGTTTAAGAGCGCGGCACCCAAAACACAAGCACAGCGGTACGTGTAACGTGGCATTCGCACACGCCACCATCCCGTGCGCCGGCCTGAAGTCTAGTCACAGGTACGTAGGCT
>chromosome_12,+,polyA site is 2442929
TCTTTGTTGCAATTTACCATGGAATCGGCCTGGGCTGTGCCGTGTGGCAGGGCAGACCGAAAGGAGGCGCGTGTTGTGCACGTTGAAGCTGTCATATACTTGTTGCTGCATGCGTATCAACCAGGGGCACCCCCACGTGGGACACCTCTG
>chromosome_12,+,polyA site is 2472169
GAGAGCGGGAGAGTGCAGGGTAGAGTGTGCGGTTAGGCTGTGCGAGTGCGGCTGCGCGGGTATGAGAGAGCGTCGCGCCCGTTTGTTGCGCGGGTGGTTCGTTGCGCTCCGCCCCAAAACCAGCGCAGGCGTCCCCGATAACCAGCAGCA
>chromosome_12,+,polyA site is 2472275
CTCCGCCCCAAAACCAGCGCAGGCGTCCCCGATAACCAGCAGCAACAGGCACGCCCTGGGTTAACTCAAGCAAGGCGCAAGGGATTGTAAGGCGCGAGGAAAAGCTTCAATGTCCCTTCCTTTGCTCGAACGAACTCGTATGACTAATAA
>chromosome_12,+,polyA site is 2478466
GCGGGTGTTGTTCCTCTGGGTCGCAGATGGCCCTTCGCGGCGTGGGTACGGCGTGCCCCCGCTTGTTGGGCTGTCCCTTCAATTGTAATCCGCATCCTTACGGACGTTTAAACTTGCGCTGCAAGGGCGGAAGGATGTGGGTCGTGGTCT
>chromosome_12,+,polyA site is 2494657
GGCAGGCACGGATGGCAGGATTGGGCCGGAAATCGGGAATACCAGCAGGGCAACCGTGAACCGTGTGGCTGGTACTCAGGCCGTGCGCAAGTAACTCTGAAATGTAGGCTTTGTGGCTTTATCGTGACCAACTGACCATCAACACGAGCG
>chromosome_12,+,polyA site is 2494771
GGCTTTATCGTGACCAACTGACCATCAACACGAGCGTACAGCGTGGCGTACAATCCCGAACGTCCTGCTGAGGCCTACAGTGTACAAGTTTGCGGGGCTATCAGTTCGCCTCCCTTCCGCGCCGGACAGGTCAGGGCAGCCGCAACCCCG
>chromosome_12,+,polyA site is 2498463
CGTGCTGAGGAATGCGGATGCGCGGGTGGAGGCGTGTCATGGAGTGAAATAAGTGTCGTTCAGTTAAGAAGTATTCAGTGTATGTGTAAGCATGCATTTGTTGGAGACTCATCAACGGGGCCGGCGAGCCCTGGGGCGACGGACTCTTGG
>chromosome_12,+,polyA site is 2498600
GACGGACTCTTGGATCCGGCCTTCGGAGCAGCAACTCGTTTCATGCGAGTTGTGCACTGCCCGCTACCTCAGAGTGATTTTTATTATATTGATTACAACAAAGCTACGTGAATGCCTTACTGATGCCCCAGAAGGATGTCAGTATTGAAT
>chromosome_12,+,polyA site is 2504278
AGGCGTGGGGCCGGCCTCAGAAGGGTTGTACTCTGAGGCGCCCAGTGCATCACGTACATGAGACAACATCGCTAGTCCTTTGTACACACAAGTAGCCCGAGGAATCCGGAGTGACCCTCATTCCAAACTCTAAGTTTTCGACGGCTCCAT
>chromosome_12,+,polyA site is 2510375
GTTGACGTGTCACGAGGCGCACGAGTGCTACGCTCATGATAAAGCCCGGGCACAGAAGAGGCACACCTCGGCGGTGCATATTCGGGTTTCATTGACTGGTGCGCTGTTAAAGGACCTCAGGCTGAGCGGGCGATGCGGCTGCGCTCTTGG
>chromosome_12,+,polyA site is 2510730
ATGCTCGGTGTAGAGAGTGCATCCATTATATGCATTTTGAGTGTGTGAGCTCACGCAGGCCCTGGGACTGCAGCTGCAAATGTTGTAATTCCAACTGTCCTGTGTCTTGCGGCTAGGGGGGGTATTCGAGACACTGACGCACCGCATTGC
>chromosome_12,+,polyA site is 2515300
GGTTGCGTAAGTATATAGCGGCGAAGGGTATGAGTGCGTGAGACGACAACATGTGCGTAGGCACGATCGTATGCATCAGAGAGCTGTTGCGAGTCCAACAAACCGCCCTGCATCCCGGTACCCTGCACCTGCCTCCATAACGGCCACCAC
>chromosome_12,+,polyA site is 2532302
CAGGTGCTGCGCGCTGGCTCTGCCTTGCCTTGGCGCCAAACATGGGCCCGCCGCTTGAGGCTGTGGATGGAGTGCCAGATGGTTGTATACTTGTCTAGCAGGCCAAGGACAACCGATTCCTCAGGGGTGACACGCAGCAGCAGGTGTGTT
>chromosome_12,+,polyA site is 2532446
TGTGTTGGTGGCAGTGTGTGTTGGCGCGCGTGCCAACGATGATTTCGGGTTACGCCATGCGCGCTGATGAGCTAGAACTGCTGTAATGTTACAGAATCTGCAAGTTCAAGCGATTTACAGAGCGACATCACATGGGAATCCTTCCCTTCC
>chromosome_12,+,polyA site is 2541914
CAGGCCCGCCGGGTCGCCAGGGTGTGCAGCCCGCAAAATATGTCATAACATTGAAATATAGCACGGTTTAATCGTGCATTCGTGTAAGGGCTGAGCAAAGCGCGCGTTGCAAGGCCGGGCGTTCTAGAAGAGGGGCCTGCATGCGTCTGG
>chromosome_12,+,polyA site is 2543720
CTGGTGCCAGTGACCGGCACCAAAGTATTTGTGGGCGAGCAACAAGCAGGCGTTGACTTCGCGTGTGAAAGCCAGACCCGCAGTTGATAATTCATGCAGTGCAATGGCGTTGGGCTCCACAATTGGGGGTAGGATTGCGTAATGGCCAAG
>chromosome_12,+,polyA site is 2543835
TCCACAATTGGGGGTAGGATTGCGTAATGGCCAAGCAGAAGCTCGGCAGGCACACGCTCCTCGGTGGCCAGGTCACTACATTGTTAAACGCTGCCGCATGGATGTGAAGGATGTCATCCGAGAGGAGAGGATGCAAGCCGCGGGTTGCGG
>chromosome_12,+,polyA site is 2544040
AGGTTAAACAGTCCTGAGGGCCTTTCTGACTTGAGTTCGGGGTGTGGAGGGCTTCGAGCTGCATCACCGGCATTACTGTTGTGTGTAACCAAGGTCTTCACTGGTTTACAGAGCTGTGCAACTTGCAGATAGCGCATGCGGTCGAAACTG
>chromosome_12,+,polyA site is 2547994
TGGAGCTGTTGACGTGGGACTGGGAAGGTAGGAGGCACGGACTGGTTTTGGGGCCCACCACTAGCGAATGGAAAGGTTCGCCCTGTAACATGACTTACGCCGCACTGTTGTTACCCTGCGGATAACTATTTTATGCAAATGCATGCATAG
>chromosome_12,+,polyA site is 2548221
CACCAGGGGAGGTGTGAGACCAAGTTCGACTCGCTGTGGCCGCATTATTTCAGTGTCAAGCCATGGGCCCATGGCCGACTGTTTTGAAGACGGAGTCATGCCGGGCCCCATTTTGAAAGGCAGGAAGAGGAGTGCGGATGCGTGCGTGCA
>chromosome_12,+,polyA site is 2562804
TTGCGCATGGCTGCATTGCATGGCCGCTCGCATGGCTGCGTGCCATCTGTGGTGGGCAGACGTTGCGCTTACCGTGGAACACCGTGTAAGCAAGAGGGCAGCAACGGCATCCATTATCCATCCCAGATTACCGTACGGCGCACACGATAT
>chromosome_12,+,polyA site is 2625520
GGAGTAGCATGCGTCATCGTGACCACACGCCACACTTATCGCTGCCCCCACGCCACGTGTCGTGCCTGGACTCTGAAGCAAGCCTGTAAGCGATCGGAGTGGCGGTGTAAGGAGGCCTGATTGACGTAGCTGTGATAAAGGCCTGAAGAA
>chromosome_12,+,polyA site is 2631951
GCGCGCGTGCAGTTCGTGAAGACTGTCTGCACTGTCTGCTGTCCTCTTGTGCGCGCACGCAGAGGGGCTACGCCACCAATATCCTGACTGTAAAGTAAAGCAAGTTGCCCGTCTATCTGGTGGGGGGATGGGGAAGTCGGTGGCGAGGCA
>chromosome_12,+,polyA site is 2632347
TTGTGCGGCTGCAGTTGACTGTTCCTCTGCTCTGCCACCTCCGAGTTCAGGCTCCTCAGGGCCGGGAACAGCGCCATATTGTAAGCGTGCGAGCAGCCGGTATGGTTGCTCCAGTGAAAGCGGTCTACCACAAACAGCGTGTCATAAAGA
>chromosome_12,+,polyA site is 2658512
CCTTTGGCAGGTGACGTTGCACTCCAGGCGTGAGAAAGTTGGAGAGAGCCATGTTGTTATGGCCGTTGCATGGAGCGGTGATTGTTGATTGTTCCGCGTGTACCAGGGGTGCACCTGCCCAAGACCCCCTGCACGGGAAACTGGGAAAGG
>chromosome_12,+,polyA site is 2658697
TGAGACGCCATTGTGTGTGTGGGGGGGGGGGGGTAGGTCCGGTTAAGATTGCTGTCCGAGAAGATCACCTGGCGCATTTAGGCCTTGAAATCACCCCCGACTTTTGGACACTGCCCCTTGCACTGCCCTGGCCACGGGTGAGCCCGGGTT
>chromosome_12,+,polyA site is 2661128
CTTCTCCCTTGCGAGGGAAGACCACATGTCTTGTCCATGTGACAGAATGCATGGTTACAAGAACGACCCGGTATGACAGGTCTGCTGGTAACCCTATTATCGAAGATGCTCTACGACGAACGACGAACAATGCTCAGTCGAGGAAGCCAG
>chromosome_12,+,polyA site is 2667495
ACGAGCCAGGAGTAAGAAGGCACCGGGAGTTGCGGCCTGCTCCATCAGCAGGAGCCGGAAGCAAGAGCGCGAGAAGGCGCTGTGTGTAAAGGCACGAGGAGGCGCTGTGTTTCGTGGCCCATGGTCCCGCCACAGCGCACACGTCGCAGT
>chromosome_12,+,polyA site is 2687955
CAACCCCGAGAACGACGGCTGCATCAACGCCGTGCTGCTGGTGTAATGAAGCACTGGTGGCGTGGGAGCGAGCGTGTGGGCGCTGGCTGCTGCTGCTCAGGAGGAGGAGGAGGAGCTAGGACCAGCCTTCAGCAGCCTTCAGCAGCCATG
>chromosome_12,+,polyA site is 2688213
GCGCGTTGATGTGGGGTGGCGCACATGGGGCGGCCTGGCGTGAGCGGGGCCTGAGTGAGGGTAATAGGCATGGGTGTAGGTTGGGTAGATGTTGGGAATAGGCACGGGAAGGGGAGTGCGGTTATGCAGCTGCAAGCTGCGCAGCCTGTT
>chromosome_12,+,polyA site is 2688618
CGGCTATGCGTGGGCGCATTTGTTAGGGACGCACAAGGACGCGCTATGCGCGCGCGTGTGTGCAGGTGACAACTGACGGAAGTCCTTTTACAACTGACCAAATGACTTGACATGGCTTGTACGGCGTTGAACACATGACAATGACGCAGA
>chromosome_12,+,polyA site is 2688858
TGTGGCCTTGGGGGAGTGAGACTTTCCTATGGTCGATGGTGCCAGGCGTTGGTTGGTGGGGGCCGTCCGCTCCTTGATGGTGTAATCGCAATCGTCTTCAAACTCATCGTCTACCTGCTTGTGGGCCTGGTCGACGAGAGCGGGACAAAG
>chromosome_12,+,polyA site is 2703849
TGGGGCAGGGGCTGGGGATGTTGGGCAAGCGGCGCGCGTTGCAATCAGCCTGGCATGCAGCGTCTTGGGAGAGGCGTTTGCACTGTGTTACACAGGCGTTGCGTTTGTCTTGTGAGGCTCTATGCGACGGAAGATGGGCAGCGTCGCAGC
>chromosome_12,+,polyA site is 2704058
TGGTGGGTGCACTGGTACAGGCTGTCTAGGGCAGCACGGTCAAGGTGTGAGTGGGTTCTGCGCAGCCTGGTCGCACGTTCAGTCTGTGAACACCGCCCGACACCGCTGCCCACTGGCGCCGGCTCCTCCGGTCACCTGGGAGACCTGGTG
>chromosome_12,+,polyA site is 2704138
AGTCTGTGAACACCGCCCGACACCGCTGCCCACTGGCGCCGGCTCCTCCGGTCACCTGGGAGACCTGGTGTCTGGCCCACGCTGAAGCATGTATAAGGAGCCATGAAGCACAGCTGCTTGTTGTGCAGGTTATGCCGCTACGTAGGAGGA
>chromosome_12,+,polyA site is 2707231
GGCTTTGGACGTGGCGTTCATTACCATGTAGCAGCCGCCGAAATCGCCGCGCAAGATGGCTCGTGCGACGCGATGTCGTGGCGTGTAATTTACATTGCTTGGAGTCGGGCACTGTGGCAGCCTCGCAGTATGTGTATGGCCGCCAGAGTC
>chromosome_12,+,polyA site is 2711478
GGCAGGGGTCGTTGTGGCGTGAATGAAGCGCGGGCGGGGCGGGTCTCTCGGGCCCCTCTCGTGCGAAGCCTCGGAGTTGCTCTGTAATGTGGGGCGCAGAGTCCGCAAGAGCAGCAATCAGGTAGCTGCAGTGTTGGTAACCGCGCAGCC
>chromosome_12,+,polyA site is 2727697
GCCACAGTGCCACACGCTTCAAATGGTTAACTGTTGGCGCAGGGTTGGCGTAAGCGGAGGCTGGCACGCAGCTTTGCTATGGGCTGTAAGAAGCTGAGAGCTAGCCCTGCTCTTTCACACAGCGCCTTTGCCATGACGCCGCTTCAGAAG
>chromosome_12,+,polyA site is 2740017
GAGCTGAGAGTGGTGTGCGCGGAGGCCGCTCACGCGGAGTCGCGGAGACCTGTTCCGATCCAGGACTAGACGGCTGCATGTGTGTAACATGCGCCACCTGCCCACATCGCCACCGGCCATGAAGTCGTACCGCGCGCCCGCGCCGCCGTG
>chromosome_12,+,polyA site is 2755914
GTGTGTGTGTGAATGTGTGTGTGTGTACAGTGTAAACATGACTGGCGTGTGTGGATGTGCGCGACCGCGCGGAACGGCGGAAGCCCTGTAAGGCGCACGTGCATAAGCAATGAATGGGCACTGATGCTTACTGTAGCCGCACACGTGCAC
>chromosome_12,+,polyA site is 2763417
AACGCTTCCTCGTCTTCGTGGCTTACGCTGTAGTGCATGGACAGAGGAATGTTGCGGCGATGGACTGCATGAAGCCTCCGGGCGGGCAAGGTCGAAGATTGACTGAAGCAGGTGACTTGGATTAGGCCTGATTAGGCTGAGAGTGTGGTG
>chromosome_12,+,polyA site is 2763516
TGACTGAAGCAGGTGACTTGGATTAGGCCTGATTAGGCTGAGAGTGTGGTGGCAGTATGCGCGGCTGCAGCGACAATTCCAGTTGCAGCTGTCAGGGCAGTTCTGCAGGGTCCGGTGGCCGCAAAGCATGTCCTGGCCATGCCCGTCAAA
>chromosome_12,+,polyA site is 2763621
CAGGGTCCGGTGGCCGCAAAGCATGTCCTGGCCATGCCCGTCAAACTGGCATGCATTCAGCGTGCAGCGCTGACGTGTCTCGTGTTGACGAGGCGCAATGTCAGGTGTCAGGTCCTAACTACAGCAGCCGCGGCCTTTCAGGTTCTCCTG
>chromosome_12,+,polyA site is 2802715
AGACGGAACGGGTCCAAGAGCGCAACAGCGCGACGACCCAGTCAAGGGAGAATGTTGGTCATCTGGAAGACTGTTGAAGCGCTGTAACTATGCTTGTACGGTGTACACAGAGAGAGGCCCATGAAGGTTGAGGCTGGGCAGCCAACTGCT
>chromosome_12,+,polyA site is 2817281
TGTTGAGCATTCACAAGCGCCCATTTACGCGCTGATAGTATTGCCAAACATCATATCTAGTCTTGTTGTCAGAGTGGGCCCTGTAAACACGGGGCAACGGTAAGCACGCTGGAGCTCCTGGGAGTGTGCAGGGTCGGGGCGACGGAAGTG
>chromosome_12,+,polyA site is 2820874
TGAACACGTCGTGAAGCATGGGGTTGGGAACCCAACAGCGCGTGCATGTGCTGGTACCGTATACTCGAGCCGGTTGGCCCTACGTGTAGCATCAGATGTTGTACATGGAATGCGGCCATCCGGACGTGCTTGCAGTGACTGGTGGCCCGA
>chromosome_12,+,polyA site is 2820958
TGTAGCATCAGATGTTGTACATGGAATGCGGCCATCCGGACGTGCTTGCAGTGACTGGTGGCCCGAGTTGGTGGCTGCCCGTGTGCAACTGGCATAACATTGACCGGCCACTTAACACTTACCCAGTGTCGCTGGGTTGAGCCAAGCCAT
>chromosome_12,+,polyA site is 2834911
GAACGGTCGCCGGGCGTGGGCTTGGCTGAAGGACCGGGTGTGTCGTGGTGTAAACGGTAGCCGGGAAGCGCCTGAGGAAGGTGCGCTGTAAGCTGCTGCAGGATGGCTAGGTAAAACCGGTGGGGGTTCGTCACTGAAGTACACGTGGCG
>chromosome_12,+,polyA site is 2834999
TAAGCTGCTGCAGGATGGCTAGGTAAAACCGGTGGGGGTTCGTCACTGAAGTACACGTGGCGCGCCTTCATGTTCACCTTGCGGTAATACCATGGGTGGGTTCTAAGACCCCTTGAGCTCTGCATTTGTCTCATCATGTCCTCCACATGC
>chromosome_12,+,polyA site is 2835162
CGGGGTGCCACGCGCTACGTCCCTTCTCGGCGCGTATGCTGTCTGCTGTGTGCTCGCGCCTGTGGATACACCTCCAGGCTGTGAATATATCTCCAGACCAGTCCAGACGGAGGCACACAGCGCCACCTTCAATGGACCATCTGTTTTGAC
>chromosome_12,+,polyA site is 2838395
GTTGGTCGGCGCACGTAGCGGGCAGTGACGCCTGTGAGCGGCACTGTCCGCTGTTACTCCATATTGGCTTTACGACGACTAATGTGTAGTTCTTGTGACTCGCTGAGAGCAGACTGATCACCTGCGGGAGCGAGAACGCCAAGGCGTGTT
>chromosome_12,+,polyA site is 2879045
TGGTGTTGAAGGCGGTTGAGAGGAAATATAAGCCACGGGGGCGCGCCTGTGTCAGAGAGCTCGGACCAAAGTGCGCTGTGGGGCTTTTAAGCGCTTGATGGCGCCTGACTCGTGTCTAACTTGGAAGTCATCTCACAATGGCGCCCGACA
>chromosome_12,+,polyA site is 2879283
CTGGCTCCTGGCGGGTATCCGCAGGTTGTGGGTGCCCCAACCTTGCCGCCATGTGGGGCTGGGCCGCACACATGTGCACGTTGCAAACACATACGGTATACATGGAAACCAAGCCTGTCCTGTCCCTGTCGTCTATTGCACCATCCGGAA
>chromosome_12,+,polyA site is 2903168
TGCAATAGGATGGAGTATGGGGCGGGTTGGCGCCCGTGCTTCGTCCCGTGGCTGATGCGACCCCGGCGTCAATGGAACATGGAAATACGTCGCCCCTGCGCACACGAATGCCCGCCTGCCCGGCCCCGTTACCAGTACCGCGTTACCAGT
>chromosome_12,+,polyA site is 2926563
ATGATCTATGACGAGGCCGTCAACCACTACGGCCACAAGTGAGGCACCTGAGCAGGAGGAGCAGCGGCATTGGACAGAGGACGCCGAGGCAGTATCAGCACGCGCGTAAGGGTATCTTTCAGTGCAGTGCCGGACGGCGGCGCCCGCGGG
>chromosome_12,+,polyA site is 2927215
TGTGTCAGGTCAGGGTTGCAAGACTCATCCGTAACAAGGTGGGTCGCAGTGACCAGGCCCGTTGGCTTTACAACGACTAACGTGTAGTTCTTGCAGGTTCTTGTGACTCGTTGAGAGCAGACAGGAAGCCAAGCCTGGGTATGATGGTGC
>chromosome_12,+,polyA site is 2927334
GACAGGAAGCCAAGCCTGGGTATGATGGTGCGGGCGGTGATGAAGGCTTGCGTGGCCGTGGAGGTGCTTGAGGCAGAGCGTGATGCAATGGCAGTGGACCTAGCAGCGGTACGGAACAGCAACAGCAGCAGCGCTACCTCTGCAGCCGCA
>chromosome_12,+,polyA site is 2927444
ACGGAACAGCAACAGCAGCAGCGCTACCTCTGCAGCCGCACAGCAGTCGGCACAGGCGCGGGCGGTGCTCAAGGCCGAGCGTGATGCAATGGCCACGGAGTTGGTGGTGGCGCACAGTAGCTCTGCCACTGCAGACGCACACTCAACACA
>chromosome_12,+,polyA site is 2937807
CGAGTTCGTGCTCGACTTCGAGGAGTCCACCCTCACGGAGCAGAACGTGCGCGACCTGATCTACGAGGAGCTCGTGAATCACTATCACCCCAACGACTGAGCGCGCGACAAAGGGTACCAAGTGACAACCTGACGAGCCCTACTGGCAAG
>chromosome_12,+,polyA site is 2937985
AGGAGTCGACGAGGCTTGGCAAGGGCTCACGCAGTTAACACCCGCTCTTGAAGTCGCCACCAGCCAGGTGGCGCACACGCTTGCAAAAATACCGCCTCTCTTGGTTTTAAGGCGACTGGTTCTCTCATCACAAACTGACACGGCATTCGT
>chromosome_12,+,polyA site is 2938374
CTTGACGGTCGTCTCCAGCTTCTCCTTCATCTTGCCCCAGCGGCGCTCGTTTGAGCCGGTGGTCAGAGTGTAGAAGGTGCCTGTAGGTGGCCATAGCATGCAGGCAGGTGTGCTGATTGTAAGCAGGGCAGGAGGGCATGTAGCAATGTG
>chromosome_12,+,polyA site is 2938497
CAGGGCAGGAGGGCATGTAGCAATGTGGCGAGGGCGGTACTGCGATGAAGTATGGTGTCGTGCCGGTCTGCTCATATATACATTGTAATTAGGCGCCGGATTATGGAGCTGACTGGCAACGCCGCTTGCGGTGTCGAGCAGTGCTGTCAA
>chromosome_12,+,polyA site is 2958206
ATGATTCGTCGCTTTTGCTGGTGGGCCGGACTGAATCGCGGGTAGCATTGCGTGGCTTACGACGCCACCATACAAAGCTTGTGTAAGCGAAGTTGCCCGGGCCAGCATGATCAGCAGCTGCCAGGCCGTTTCTGGGGGAATGGCATACCT
>chromosome_12,+,polyA site is 2965771
CTGACGGGTAAATGCGACCGTGGGGTGTCAAGCACTTGCCGAGTGTTTAGGTGCGGCCTGATCTGCCATCGGCAGCCAGCAATTAACCAGCATGGGTGGGCTTGCGGGAGGGCAATTGTGCGTGTGTGGAAGGCTGTAGCATTTCGTTGC
>chromosome_12,+,polyA site is 2965825
GGCCTGATCTGCCATCGGCAGCCAGCAATTAACCAGCATGGGTGGGCTTGCGGGAGGGCAATTGTGCGTGTGTGGAAGGCTGTAGCATTTCGTTGCGGCATGCGCTTCTATGTGTGAGTTATGTTCTTTCATTTTCCGGATAGTCGGGGG
>chromosome_12,+,polyA site is 2966027
GCTGGCTGCGGCAGGCTGCGGTGCCGCGTGGCCGGGAACAGGAAGCCCAGCAACTCAGCAAGCCTACTTATGGAACTCAAAGTGTAAGAATGAAGCTTTAACACCCTCAGCTGTTACGCCACATTTACTCGCTGACCAATTAACGTTGCG
>chromosome_12,+,polyA site is 2970106
GGTCGGAGACTGTTCGGCATTCAGTACTGTCGGAGAGTCCAAGGGAGAACATGTGCTGTACCGTATCACCGTATGCACCACTGTTGTGTTCTTGTCAGAGTCTCTTTAATTTACACGTGGATTGATGTATCCCACATCCAACAGCGCTGG
>chromosome_12,+,polyA site is 2986160
GCCACAAAGCAAGGAGTACCGCGCCCTGCAACACATTGGGCTGTGAAGCCATGGCATTGCGGTGTGGAGTTGAAGAATTCTAATGTAATGGATGTGTCCAGGCTCCAGGCTCCCTTCTTCCGCACTAAGAGTGGTAACTCATCCTGCGCA
>chromosome_12,+,polyA site is 2993581
AGGCCTTGTTATTTGGGCAGTCGAGGATTTGGTTGCCCTCGTACAGACCGTGGGCGAAGTAGCCATGCTGTGCATGGTTTGTGTAACAGAAAGGTGACCAATCACGCGCTCCATGCCGGTGATGCTCGCCAGGCTGGCCGTGTGGGCGGC
>chromosome_12,+,polyA site is 2996575
CGACGCGAGTAATGCAGCACCGCAGGCAGGCAGGCAGAGTACGTAGCTGGCTGCATTGGCTGCATGGTCACACTTGGAAGTCCTGTAAGGTCTGCACGAGCGGCCACCACCTGATGACCTGGTCTGCAAGTAATAAACGAGGGGCATCTG
>chromosome_12,+,polyA site is 3000934
TGCACATGATGGCAGGGCGTGGACTTGATGACTTGCCAACTTAGAGTAGGTTGATCACGGCGCCACAGGACTGTGTTGCATTTGTTTGTAGGGTTACCGCAAAGTCCAAAGCGCTATGGCTCGGCTGCGACCTTTGTAGTGTGTTCGAAA
>chromosome_12,+,polyA site is 3001122
TCATAATTGGTGACAGTAAGAAATCGCGTTGGACAGGCTGACACAGACTTTGGTGATGGGCTCTGGCAGAAGCCAGGCCGAATTAAACCCGTGTCATAGAATTGGTGATGGGACCCCCCGAAACATACCCAGCGTCTCTTTCGGCCCCGG
>chromosome_12,+,polyA site is 3016776
AGGTGGATACCGTACTACAGCATTGACTCAGTTGGGATCCTCGCTGTATCTCGCTGTCCTGCCCGCGGAACGCTGCTAAGTTGTAAATCATCCTTCACGATTGCCGATGCCTCGCACGTTTGCTCGCGGCTAGCCCTTTTGCACCGTTCT
>chromosome_12,+,polyA site is 3029088
TTGACTTGCATGCAAGGGAGGTGCACTGATAGTGGCGCAAATGGCGGCATCGTGGTTTGGCGGATCCTTCTCTGACTTGAAGAGGTGTAACTGTGCTGTGCGTCCCAGGAGTGCGGCCCCCCGGCGGATGTATGTATATGTGTGCGATGG
>chromosome_12,+,polyA site is 3043161
GTAGCCCGTCCTCTAGGCTCATATGTAGTGCTGCTGATGCGCGAACGAAAGAACACAAGGCTGCTGCAATGCATTGCGCGACTTGTGTAATGCGGTGCATTGTCGCCTCACCGCTTTTGGGGCGTTGGATACCAGGTCTCTGTGTGCATG
>chromosome_12,+,polyA site is 3043246
TGTAATGCGGTGCATTGTCGCCTCACCGCTTTTGGGGCGTTGGATACCAGGTCTCTGTGTGCATGGAGCGGACAAACCCCACCCCAAAACTGGGCCAACAATGTCTTGCCTCAGACATTAGTCCCTGGGAGGGATGTCTAGGAAACGGCC
>chromosome_12,+,polyA site is 3043357
CAGACATTAGTCCCTGGGAGGGATGTCTAGGAAACGGCCAAAATGGCCAATTAATGTCTGGAGACATAAAGATAGGAGCCCTGTAATGCGGTGCCTGTCACCTCACCGCTTTTTGGGCGTTGGATACCAGGTCTCTATGTGCATGGAGCG
>chromosome_12,+,polyA site is 3049554
GACACAGCTCGGGTCGGCATCAGCACGGCCGGGTGCCGGGCCAGGTGCGACGACGGGGAGGATGGATGGGTGCACCGCAAGCGCTGTAAGAGCTGGTATATATTCTGATAGCTGGTGTGCCTACACGTACTCTGGTAGCTGGTGTGCCTA
>chromosome_12,+,polyA site is 3050067
AGGAGGCCCATGGTTGGGGCGTTGGTAGGAATGGGGTACCGTATTGCACGGGATGTGACGATGCGCCTCCGCGTCTTACGCAGGTCTGTGATATGCTAGGTGCAGTGCGTGAGAGGCGGTACTGAATGGGTGCTGCGCGCTTATTCGACG
>chromosome_12,+,polyA site is 3050226
CGCTGCGCTTACCCCCGCGGACACCCATTGCAAAGGCGCAGCTGCTCAAAGGGGGCTTGAATGGGATCCTGCGACTCAGAGGATTTAACTTAGCCCATGAGCCCAGCTACCCGAGCTCTAGTGGTTGGGACAGATATGGGACAAGATATG
>chromosome_12,+,polyA site is 3109641
AGTAGAGCAGAGTGCAACATTGCAGCCACAGGTGCCACGAGTCCGGAACTGTCCGGAAGTGCCAGGCTGCCTCGGGGTGCTCCCTTTCGCTCCGTCGTGACCACGATGGTTCTGACGGTCTGCGGCCCACTGGCTTTGCCCGAGGTTGAA
>chromosome_12,+,polyA site is 3109939
GGGCGCCGCCGATGGTGCACAGGATTTTCAATTTTGTGTGGGCCTTCGACTTCTGCACGCACATATCTTATTGCGAGTTACATGTAAGCCTTTGGCGCACTCACGCAGTGCTGACCGCCTTTCGCCTTTCGGACCACGAGCTGGACCACG
>chromosome_12,+,polyA site is 3114656
GGGGCCCCCAGCACCGTTATCCTGGCTCCAGCCGGGACGCACCCAGCGCCCCACGGGCTGCTGTTCAACACACCCGGTCTACTTTAACAACCAACCGGGAGCCACCTGCGGTGCAAATGCCGGCACATCTGGGGAACCTGAACCTGAATC
>chromosome_12,+,polyA site is 3117724
CGACGTGATCAGGATAAATGCCACAATACAGGGCACATGCAGGGGCACATGGTTGCGACCCCTAGGGGCTTGCTGGCCTTTGTGTAAAAGCCCTTGTAGGCAGCCCAAGGCCCCGAACCTCCATATATATGCGCGCTACAACGCTGCAAG
>chromosome_12,+,polyA site is 3121413
GTGTGGTGGTGGCAATTCCGGGAGGGAGGCAGTTAGGTGGTGCACGTGTGTCAGTGATGCACATGCGCGCTTCCTAGGTTAGCCTAGGGAGTTACGCAGAAATCAATTTTGGGCGCCCCATGTTTTGGTGGTGTGGGTGCCTCTGTTCGG
>chromosome_12,+,polyA site is 3121741
ACTGCAAGAGATGAGAGGGTTGTGACCAATTTTTTGTCGAGCGGTGGTTGCATGTGCCCCATCCGGGGGTACCGGTAACCTTGTAAGAACTTAAATAACGCGTTCGCTATGTCGCCCTACAGTGCCCTCACACGAGTGCCCACAGTATGA
>chromosome_12,+,polyA site is 3138646
TGAATAGGCAGGAGGGCTGGAGACATTTGGGGTGCAAGGAGGCGGTAGTATGGGAGATGTCCATGGGCGGATTTTGGCCTCTGTAACTTCTTAACGCCCATCAATTCGGTCTAGAACTCCACTGATTCTGGAGTCCTGACCGCCCGCTTG
>chromosome_12,+,polyA site is 3152195
CACTGTCTGATATGAGCACCAGAACTTGGGGAGCAATGAGCTGGGTGTGGACTCGCTTGATGGCAGGATGCCATGGGCGTGCATGTAGTCTGCAACCATGTACCATAGGGTAACATGTACATTTACAGTGCCCTCCACCGGTGCGACATG
>chromosome_12,+,polyA site is 3157153
ATGTGTACGTTATTGTATACCAGGGCTGGCATCTCGTCTGCGGCTGCGAGTTTTAGCAATGGTAGCATGCGATTGCCGAGCAATGAAAGTACGGTAGCCGCTGCTATGTGATGCTGGTGCGGACAGTGGTTGGCTGGACAGAGGTCCGCT
>chromosome_12,+,polyA site is 3157256
CTATGTGATGCTGGTGCGGACAGTGGTTGGCTGGACAGAGGTCCGCTGGGCGCTGGCAAGAGGGTGGAGTACAACCGCTATTGTTACCTTGAGCATACCATAATCGAACGATCCGTATTGGAGTAATCTTCAGCACCCTGCTTCTATGCC
>chromosome_12,+,polyA site is 3164043
GCGATACATCAGGCCGTCGGGCGTCATGCACGCATGCCACACCCGGGCAGCTGCAAGTAGGCGGCAGATGTGGGCACGGAATGTAACACTACTTATCCTGCCGCTCGCACTGTGGAACAGTGGAAGGGTCCATGCGCCCCGGCCAACTGG
>chromosome_12,+,polyA site is 3167845
TACAGTCTTGAGCTGGGTGCTACGTGGCTCAGTGTTCCCGCACCACATGCTTTGGTCATGACGAGGATCGAGTCTTGATGATTGTCACGTTAGACTTACACGACTCGGTGCCCTTGGCGCCCTCGAGTGGGGCCGGTTCTATCATTAAAT
>chromosome_12,+,polyA site is 3177075
ATGTAGTAGCGCGTGTATGGTGTGCGGCGCGATGGGGTAACGCGGGTAGGCAGGTGTTGCATGGCATTGATCTTGGGCGCCACAGCGCAGGCATGGTGGAAACTACATTGCTGTGGAGCGATAGATCCAGTGAACGACGGGAGTAGGGCA
>chromosome_12,+,polyA site is 3177218
TAGGGCAGGCAAGATATGACGGCAGGTTACAAGGAGGAGAAGGCTGGGTTAGGGGATGCCAACAAGGGGGAAGTCCCAGAACTTGTAATCCTTGTATCTTTGCCACATTTCCATCATCAGCTCGTGGCACGATCCACGTACTGGCAAGTT
>chromosome_12,+,polyA site is 3198613
GAATGCGTGTCGGTCGAGTGCAAGTCCGAGATGAAGGACGCGGGCTTATAAAGCACCTCGCTGCTTATGTGGATAAGGCAGAAATGTAAAGCTTGGCCGAGCTTCTATGGCGCCCATGCGTGATGTGCCACATGCGTAGCCTCCAGTCCA
>chromosome_12,+,polyA site is 3200812
ATAGCGGACGATGACGCGCATTTTGGTTGTTTGGATATACCTCCCGCAGAGCAGTTGAAGGAGAGGCTAGGAGCAGAACATATGCTGTTACACACGTTGAGGGCAATCCGCCCAGACACCAGTCACCCGTGCCAGTCACCGCAAGTGCCC
>chromosome_12,+,polyA site is 3214725
GGGCTGTGAAGTCCTTTAGTTCTCTTGGTGTTGTAAGCCTGGAAGTAGTAGGCGGACGAATACATAGCACAGCGCCTGAGCGTGTAAGTGGTTTGCCACGTCTTGACCGCGCTTCCAGCCCTATGTGCAGCACCCCGGATAGGCACCAGA
>chromosome_12,+,polyA site is 3218397
CATGAGGCGCGCGCGTCCTGAACCAAATGACGAGACCTGAACATGCACGGCAAACTTGTCAGTGTATCTGAGGACAGACCGTGTAACGAGTAGTAGAGGAGGTGCGTGTCAGTCTCAGATGTGGTAGATGCGCTATTGCGAGGAATGGAC
>chromosome_12,+,polyA site is 3218522
AGATGCGCTATTGCGAGGAATGGACTAACAGGCCGCCTCAGGGTCAGCAAGGAGCTTCAGAAAGGTTGTGCGGGGGTAAGCGAGTGTTACAATCGCTGGAGCTGTGTCCTACTGGTGACTTGTGCGGTTTCGTCCATACTAGGCGATGGG
>chromosome_12,+,polyA site is 3218600
AGCGAGTGTTACAATCGCTGGAGCTGTGTCCTACTGGTGACTTGTGCGGTTTCGTCCATACTAGGCGATGGGTTCTGGAGCTTCTTGTTGTGACCAGGGGCACCTCTGGTCGTGACATGTAGGGGTTGTCGAAGGAAAGCGTAGAAAGCC
>chromosome_12,+,polyA site is 3218717
TGTAGGGGTTGTCGAAGGAAAGCGTAGAAAGCCAGGGGTTTGGGCGTTATGTTCAACGCGTGTCACCCGCTTACGAACTAACTGAACACGCCAGTACCGAAGTGCTGTTGCAAGCAGCGTCCGCACTCCGCACACCTCAGCAGCGTCCGC
>chromosome_12,+,polyA site is 3255131
GGGCTCACTTGATTGGCCTGGTGATGCCTGGCGCCAGCTTTGCAGCTGTGCAGCATGTGCGTCACACCTATTGTGTTCACCATTAACCGTCGCTGTATCACCTCGCTGTCATGGGAAGATCGCGAGACTCGGCCTCCATCACAACCTACC
>chromosome_12,+,polyA site is 3255280
CGGCGGTGCGCATTTCGGCACCCGACCGGCCGACCTCACTCCCTTCAGCGCTGACCTCCTGAGGCCTAGTCCGGCAGCCTGTGTAAAAATTGCATTTTGAGTGCAAGGAGCAGAGCGCGGGCCAGCACAGGACCGGGTTTCGCACCCCAC
>chromosome_12,+,polyA site is 3267414
TCCGTGCTGCGATTGTGTGTGACGAAGATGAACCGTCGGTGCCATCACATTACTGGTCCGGCCTTCTGAAGACATAATACATTTACACAAACGTCTTATATCCGTCATACTTGCTCCGGTAGCGCTGTCCTCGCTTAAGATGGCGAGCCG
>chromosome_12,+,polyA site is 3284392
ATTGGTATGAAATTACGAAGAAATTACGGCATTACAGATTCTTGTGGTACTCTACACCGTAGTAAATGCTTTAACAGATGTGTAACTTGGAATACCGGTAAACTGCCGTGGCCCACCTGCCATCACCAGCTGGGGAATTCACGCAGTTGA
>chromosome_12,+,polyA site is 3305586
AGTCCAGGGCGTGTGGGCCTGCATGAGGCCATGAGCCCTCTTCGTCGCCGGGGGGCAATGCCGCTCCGTGTGAGAACGTACAGTGCAGGAAATTCGTTTACATTGCTCGGGTCCGCAATTGCGTGTTCATCATACATGTCAGCGCACCAG
>chromosome_12,+,polyA site is 3310475
TGTCAAGCAGCTGCTTCAAGTGCTGGGGTGTCTGCTGTGGCAGGAAGAAGTGCGACGTCCAGAGCGCAACCTCTGGCGATGGTGTAACGGGAGTCTGTCGCGAACCTCCACGCCGCTTCCGGCGGCGTGCGCGCCGCTTGCGTCTTGGCT
>chromosome_12,+,polyA site is 3339262
CATGTGCACATGCACGGAGCCGCTGAGACAGTGCGGTCCGCCTGCACGTGGCCGCGGGTGCCTGCAGTGCCAACCGACACCGGTGTAATCGACTGGTTGTGAATCTTGCTGTGCCTCAATCCACGCCTCCCTGGCAGCAAGACCAGGAGC
>chromosome_12,+,polyA site is 3345360
GCAGGGTGTGTGTGACAGTTTGACCGTCGACTGCGGCGAGGGGGAACAAGCTCTGAAGGTCGGTGTAGCGAGCGATAGCTGTAAGGCGACTCTGCTGCGGGGTCGCGTTGGTGTTTGCCGAGCGCTTGCATGCCATGGCTCAGACATTCC
>chromosome_12,+,polyA site is 3370060
GTGTTACGGCCTGGCGTATGCACAGCATGTTAGAACCAATGTCTTATTCTTGGGTGGTACCGTCGTATGTCGTTGGCAGGTGAATGAAACAAAGGTCGTACCAACAGCTCTGGCATGTACTGCATGCACGTGCACTGGCAAATCAGTCCG
>chromosome_12,+,polyA site is 3370129
TCGTTGGCAGGTGAATGAAACAAAGGTCGTACCAACAGCTCTGGCATGTACTGCATGCACGTGCACTGGCAAATCAGTCCGCCGTAATGTTGCTCGGTTGCGTTCAGAGTGCGGAAAATGGACAGACGTGGAGGGCAGGGACTTGGCGTT
>chromosome_12,+,polyA site is 3370270
CTTGGCGTTGCTGTCATGTACGGTAGACCGGTAGCGGGGCGGTGGCGGCGCTAGATGCAGGTCCGTGGCGGTGTCCAAGTACGATGTAGGCAAAATTGCAGCGTGGTAGCACTACCGTACGTGCGGATACATGGGACCAACCAGCGGCCC
>chromosome_12,+,polyA site is 3370490
CGCATGGGCACCGTGTGGTCTTTACCATACTGACGCGGAGCGGGTTGTATTCCTACCTAAATCCAGGCACGCATGAAGCAGAATGTAATAAGACCCGCCGCAGCGCTCGCCACCCGGCCCAGAACCCCAACATGCGTGCGGATGGTCCGT
>chromosome_12,+,polyA site is 3387001
ACTGAAGAAAGAATGAGTTGCACGTGCGGTGCAGCAGACGGGAACCTGCATAAGGACTTCTGCGGCGTTCAGGGCGGACTGTGTAAGGTCTTTTGTTCCACACCCGCCCCCTCTTTGCGTCCTGTTCCGGGTGTGGTCATCGAAGTGCAG
>chromosome_12,+,polyA site is 3392343
CGCCAGCACGGCAAAACACACACGGCGCGGAAGCCCCCGGCCGCACCAGTTGACCAGGCCGTTCGCTCACACGAACAACCTTATACAAATTGCCAATGCAGCTACTCTACTGCGTTGCAGTACACAGTGATTTTGCTTGCAACAGCCCGA
>chromosome_12,+,polyA site is 3392399
GGCCGTTCGCTCACACGAACAACCTTATACAAATTGCCAATGCAGCTACTCTACTGCGTTGCAGTACACAGTGATTTTGCTTGCAACAGCCCGAGACACAGCTGCCCTTGCGCTCTTCTGTCTTTTTCCACTTATGAATGATTGGGTATA
>chromosome_12,+,polyA site is 3394711
TGAAGGCAGCAATGGACACGGCTAGCGGACGGGGCTGGTGGGCATGCAGCAGCATTGCCGCCATTGCGGCCGTGACGCCCATCAGTAAACCCTGGTTACAGTGCCCTCCACGGGTGCGACATGCCCCCATGGTGTATTAGGGCCATCCGT
>chromosome_12,+,polyA site is 3432969
GCGCATCTGTTTTGTGTTGATGCTTGGTTTGAAGGCTAAGGGTGTGGAGGCATGGCGTGTGCGGACTCAGGGCTGCGGCCTCGTCAATCGGCTTGCCACATGTCACTGCGAGGCCGATGGTGGGTCGCCAAGTGTCCTGGACATGGCCGC
>chromosome_12,+,polyA site is 3433112
TGGCCGCGGTCGGTTTCCACTAGCAGGCATCAGCCAGGTGTCCGCCAGGCCAGCAAAGCAAGCACAACTCAGGCACCCACTGTGTCAAATCCAACTACCCAAGTAGCCGTGACGCACGGGCGTGGCATTGCAAGAAGAAGAACTGCAGGA
>chromosome_12,+,polyA site is 3438387
GGGGCCACCCTAGGGATGTGCAGGTGTTGACGCGCCTATGGTCCAGGGGTGCTACGGCCAGGGTCACAGGACGGTTGAGCGATGTGTAAGTTTTAGCGTACCAGGTCTGAAACAGGAGAGTACCTCCCCTGGTCTGCAGTACTGCATAGA
>chromosome_12,+,polyA site is 3438627
CGCTAAGTATGGTTTACGAAGATGACCTAAAGTTGCGTATTGGAGAAGGCAACCGCACGAAGCATGTGCATGGTTGAATGCTGTAGGGCTCCGTACTACATACCCAGTGTCTCAATTCGTCTTAAAATGTTGCCGCGCATCCAGCTCCAC
>chromosome_12,+,polyA site is 3461728
ACATGCATCGGCTCGGTGTTTGGATAGCGTAGTTGCTGTGTAACACAGGTTGTAGTTTCTGTGTAACACAGGTTGTAGTTGCTATGTAACACAGGTCGAGTTGCAACATGAACCATGAGTCGCTCTGAAAGAGCGGCTTCTGTCCGCGTA
>chromosome_12,+,polyA site is 3474035
GGCCTCTGTCCTGATGCAGCGCAGGCACTGATGAGCCTGGCACTCACACTCACAGTCACATCGGTGCAAATCGGTTTCAGTGTAAACACTCTATATTCTATTACATTCAACATACTGCATTTAGCTTTCTATCACGAGGGCAGCGACGCT
>chromosome_12,+,polyA site is 3478512
GACCTCGCTGCGAGTCGCTGCATGGATTAGCGGGGGGAGGCGGCAGTGCAGTGACTGTACGTTCATGCGCTGGCGAGGGTGGGCTGTAACCCCAGTGAACGAAATGAGCACTCCAGCCACTCCAGGTTATGGCAGCGCGCATTCCTCAAT
>chromosome_12,+,polyA site is 3478583
GGCGAGGGTGGGCTGTAACCCCAGTGAACGAAATGAGCACTCCAGCCACTCCAGGTTATGGCAGCGCGCATTCCTCAATCAATGTAACAATGTGCTCATGTGCACTCATGCAGCACACACACTGCCAGCAGGCTCTCTGGCCCTGTCAGC
>chromosome_12,+,polyA site is 3555145
CAACGTGCTGCGTGTGACTCCCTCGGGCTCGTCGGCCAAGAAGGGCTTCTCGTCCTTCTAAACGCCCGATTGGGATAGGAGTGTAACCTACGGTCTCAGGCAACCCCCTGTCCATTCCCTGTCCTTGCGTGTCCAGCACCTGCGACTCGC
>chromosome_12,+,polyA site is 3569227
CGGTCGCATGGAATGGCATGGCGTGCGAGAGACGCAAATCAGGCTGTGTGTAGCTCTGTGTAGCTTGACAACGGGTGCCGCTTGTAAGTTGGTTGCCTTGTCCAGGCGTGTATTCCCGTTTGTCTGCACTTTGACGTTCCTCAATGGGTC
>chromosome_12,+,polyA site is 3569380
AAGCGCGCTTCCCATGTAGCTGCTATTGCAGGTAGTTGGTGGCGATGGCAAGCTGCAGCGTTCTTGTTTCATTATTGCATCGTGCAAAGGGCTCACACGGCCCACCCCGTCAGTTGCTCTCGCTCAGCTGCACCTCGTAGCCGCCACCCA
>chromosome_12,+,polyA site is 3578572
TCGTATTGGCACTGCACTCTATTTGTCGAAATTACAGTATACACTTGGTGTGCGCAAAAAAGAAGTATGAGCATGGTATAAATGGAAGATCAATCAGCAGCGCGCCAATCCAGGACATCGGGGTGCTCTGCAAAGCACGCTTGCGTGTGT
>chromosome_12,+,polyA site is 3578732
GCCGCTTGTAGCGAGTTGTAGCGAGTCTGCGCAAGTGCGCTGTTTGCCAGTGCAGCGGTTTTGCAAAGGTGGCTTATCATCATGTAGCGAGGGGTGCGTAAATACTACTACGAGCTCAGGGAAGCTGGCTCAAGTACGAAGCGTGCCCCG
>chromosome_12,+,polyA site is 3578836
CTACTACGAGCTCAGGGAAGCTGGCTCAAGTACGAAGCGTGCCCCGGTGGTCGGCGGACCGTTGAACAGGCGGTCGTGAGGCTCGTTAACTGGCTGCCCCTCCTGCGTAATTGGGCACCCCTGGGTAGTGTGGGCAGGCGGACACGCATT
>chromosome_12,+,polyA site is 3584975
ATGGCATGACAGTCTGGTGCAGATGCACGGCATTATACAGGTTTAAGTAGCATGGGCGGCCCTGGGGCGGCCCGAGGATGGGGGTAATTCGGGATTCTGATGTCATGTCCGTCGGACCGCCGCAGTGACCCCAAGAGTGACCCCCAGCTG
>chromosome_12,+,polyA site is 3593539
GGCGCCGCAAGTACACCAAGTATGGACTTGTCGACGAGGGACTTTGTGACCGAGCGGGTTGTGCGTGCCGAGGGAGGTGTGTCATAGCGTTTGACTGTGCGAAGTTTTGACCCATGTGCACTGAATCGGACTCACAAGACCTACACAGAT
>chromosome_12,+,polyA site is 3593749
TTTCATTGGGGGTGTTCGGCGGACGGACAAATGCACTTTTGCAGCAAGAGATACGGTGCGGATTCAGCGCTGTAGCAGCCCTGTAAGCATGGATCGACCATGCCGCTGCCTTCGTGATCTCGTCCTCTCTAGAGTGATGAAACCTTGATC
>chromosome_12,+,polyA site is 3613938
AAGGGCAACGAACGAGAGACAACGGCAAGATATGATGGGCTGCAAGTTGAAGGTTGGCCTGAACGCGGTGCCAAGGATGTGGGCTGTAAGAAGGATTGCAAGGCGCCGCCCGTGTCGTGCTGCATTGCGTCAGCGGTCATCAGTCCTATC
>chromosome_12,+,polyA site is 3632208
TGGTGCAGTAGACTCCAATGCACGGCAGAAGGTTAACGATGATGAAGGGTTAGGCAGAGCTTGCTTGGTATTGGCAGAGTTTTGTAAATCCGGTGGATAGGTACTGCATCAGGGATTCCCCGTACTGCATATTTTCGTGGGTGACGACCC
>chromosome_12,+,polyA site is 3632491
CCTCTCCCTTACCCTTACCAACCGCCGCCAGCCGCTGCCAGCTGCAAAACTCGCGCTGTCGGCCTTTCGTGCATCACACAGCCTGTAAGGTTCGCGGCTACCCGAATAATCCGACTCTGCTTCGCGAGTGTGGTGTTGGTGTGCGTGTGT
>chromosome_12,+,polyA site is 3642822
TCGCACATCGGCGGGAATGGAAACAAAGGTCTGAACAGGCGCCGAGCATATTAAGGCACGGTGCAACAAATGCAACGCCGATATGTAAAACACGGCGCTAAATCACTAGTTCGCAACCGCGCGGGCCGGCCCTTGGGTCTGCTTCGCCCC
>chromosome_12,+,polyA site is 3680678
CTACGTGTGCAGGCGTCTGCGCCACGCTAGTTCCATATTCATGCATGCACGTACATTTATCGCCAAGCATGCTCGCCATGGCGAAGGTATGGCAGTTGCAAGGAGTGCAAGCGTACAAGTCAAACGGTTTGCAAGGTCAGCATGACTGTG
>chromosome_12,+,polyA site is 3680913
TCATGTAGAATTTGCCATTACATGCATTGCCGTACCGCACGCCATTTGCAGTTTGTCACCAGCTGCTTCCGAATGCCATTGATGTAACGGAACCTTGACGGGCAAGAGGGAAGTAGATAGAGATGCGCGGGTGCGAAGCGCAACCAGGTA
>chromosome_12,+,polyA site is 3743467
GCGTGGCACGGTGTATGGTAGGTTTGTTGCTTGCTGTGCTTGTGCTTGACAGCGGGACCTGGCTGGATATATGGCGGGCGGTGCCTGGACGAACCGACCATGGGTATGTTTGGGAGATGAGGTGTTTTTGAGCGATCGGACCGCGCCGTA
>chromosome_12,+,polyA site is 3743878
TTGGCGTAGTCCCATAGTGTGCAGCGCATTCCCAGACACCAACATTAAATTTGCGACGTCAAGGCAAGAGCGCGTGGCTGGTGTAATGCCGGACTTACTGTACCGATACATCGCTGACTTGCTGGCAGGCTGGTAGTATGTTCAGGGGTG
>chromosome_12,+,polyA site is 3780535
TAGAAGGCCGGTTAGCAGCACGGGTAGTATTTGTTCAGGTAGTCATGGTGTGCTGGAACGGATACCGGACGGAGTTCACTTGCCACCTGCTGTACTTGCGTCAGTGCTCATTGCAAATGGATACCACGCAAACAGGCTGGACGTGCGAAC
>chromosome_12,+,polyA site is 3780678
TGCGAACGATGTGGGCCCACGCTGATGACGCAATGCAAATTATTGAATGGTCTAGAGGCTGCCGTTGGCACTCCGTACTCCGATGAAGCTGTGACCCTGTCCTGTACTCCTTCCTGTCCTGTTACAAGGCTCTATGGCCTCACGCATCGC
>chromosome_12,+,polyA site is 3785952
GGCGAGAGAGTCTCGAGATACGAGCGCACTGGACAGGACCAGGAAGTGTAGGACTTGCATGCTTTAGGCCGTAGCTGGTGTTCCATGTAAAGGCAGTCAGCGTGCAGCCGCGCACTGGGTGCCTGTAGCGAGTCGGTGTCTCGGTGAATG
>chromosome_12,+,polyA site is 3786181
AGCCACGAAGGCACAAAGTACAGGAACAGCCAAAGCGGCTGTGAGTTAGGATCGGCCAAAGCGAAATAGGACACAGCGTATCTTTGAAAGTGACGGGACGCATGCGACGGCCTCGCAGGAGAGGCAGCCCCGAAGAGGAGACGTGAGAGG
>chromosome_12,+,polyA site is 3791037
GCATGGTTCAGGCGTCTTGCAGGTGTGTGAGAACTCTCAAAGTGTGCGGTGGACTAGTGGCGGTGACGCCGTAGGTGGGTGGCGGTAAATAGCGCTTGCGCGCCTGTTCTTGCCGACCCGGCAGGGCGGGGCTGCAGCAACGTGATGGTG
>chromosome_12,+,polyA site is 3791101
GACGCCGTAGGTGGGTGGCGGTAAATAGCGCTTGCGCGCCTGTTCTTGCCGACCCGGCAGGGCGGGGCTGCAGCAACGTGATGGTGCAACGCCTGCCGTAAATGGTCCATATGCGGAACAGTGCGCAGACTCGTCTGAGTGATCGTGTGA
>chromosome_12,+,polyA site is 3791289
GGGTTTCGCACGCAAAGGGTTGGCACCAAATGCCACCCGCGCTATTCGGGATTCGAGATGTTCGCTGCACGCGACTAGCGGCAGATCAAAGAACAAGCGAAAGCTCGACGTCTCTTCCACTCGTCCTGGGTAAAGTGGGATTTGGGACAG
>chromosome_12,+,polyA site is 3813058
AAGGCAGGGACTCGACGAGGCGCAGAGCACGCCCGCATACTGTAGCACGTCATGCGAGGCGGCGCTGGAGCCTGGATTGCATGTAACGTGGACGCCTGGACTGGCGCGTGCGAGGGTGTGCGATGGGACAGTGGCAAGGGAGGTTGGCGA
>chromosome_12,+,polyA site is 3813177
GCGATGGGACAGTGGCAAGGGAGGTTGGCGAATTCCCGTAGGGTGCAGCTGATTCCCAGACCCCAGCAGATGGCAAACAATTTGTAACGGCAGTGCATGAGCTTGCGACTGGTCGGACGCCGGAGTCACTGTAGTACTGTACCCGACAAG
>chromosome_12,+,polyA site is 3825349
ATGTTGCTGTTGATGGAGCAGGTATGGCTACTGTGCATGGGCGCAGTGCGGTACGGGCAGTGCATGCCGAAGCTGTCAGGTCTGTAACCCTGACGACATGCTAGCTGTTGTTCTACTTTCCGTCTCACCAGCTGTACATGAAATCTCGAT
>chromosome_12,+,polyA site is 3827239
GCGCGTCACCAGGTGAAACTATCGCCGCTCCGATACAGTGGAGTGTGTTATGTTCGGGCTTTCACAGGAAGGGACGACAAAGTGCAAGCCTGCAATGACCGTGCCGTGGCTGCACACAGTGCGCTTGTGAATGGCTGTGCGTCATTGAAG
>chromosome_12,+,polyA site is 3873361
GGGACTTCACTAACAAGGACGGTGGATTTGTGCCCTGCTGGGACATGGTCTCATGAGTAGTAGATGCCACCAGCAGGTCGAGCCAATCATGTAACTCGTGCAAACCCTGCCTTCAACCTAAGAGAATGCACGGGATCGGCTTCGCCAGTG
>chromosome_12,+,polyA site is 3880030
GTCGCTCATCCACCTGCCTTGAGGCGCCTCCATTCATGGATCAAGTACCGCCGGCAGCAAAGAATGCCTTATCCGGATTTGCTTAGCCTTGGATACCACGTTTTTGTTCGCTCAGTGCTCAGTGCTCAGTAAGGCAGGCTCAGTGCAGTA
>chromosome_12,+,polyA site is 3880217
CTCAGTGCTCAGTAGTTGCTGGGGGTGCGATGCGACAGTGATGGTGGCTCAGTGGGGTAGGCTCAGTGCTCAGTGACAGGGGCTCAGTGTGGAAGGCTCAGTAAGGCAGGCTCAATGGCTCAGTGCTCATTGAGGTAGGCTCAGTGCTCA
>chromosome_12,+,polyA site is 3880271
GGGTAGGCTCAGTGCTCAGTGACAGGGGCTCAGTGTGGAAGGCTCAGTAAGGCAGGCTCAATGGCTCAGTGCTCATTGAGGTAGGCTCAGTGCTCAGTGACAGGGGGCTCAGTGTGCAAGGCTCAGTGGCTCAGTGACAAGGGGATCAGT
>chromosome_12,+,polyA site is 3892362
CTTGTGCTAAAGGTAGGCTCTGTAAGTGGTGGGACATCCACTACAGGGACCGGTTGCATACCGAGGGCGGATCCAAGTAATAATGTAACGCCCAAAGATCTCGGTCTGGAGTGTGCTGCTTCTCGTGGAGGGCACTGTATCACCGCGTGC
>chromosome_12,+,polyA site is 3906414
TCGCGTGTGGGGACGCCGCGTTGGCGAGAGCCACGGATGGCCCTAATACATCAAGGGGGCATTTCACACCCGTGGAGGGCATTGTAAGTGCGTGTGCGTGTGCATGCGATGTGTGTATGTGTGGCAGCATCCTGATGGTGCCTAGGGATT
>chromosome_12,+,polyA site is 3906503
GCGTGTGCGTGTGCATGCGATGTGTGTATGTGTGGCAGCATCCTGATGGTGCCTAGGGATTAATCGTGTTTTATTCGATATCTTAAAAGACAAGCACTCGTCCGCGTCCTGCTCCCCATTACCATGTTACCTAACGCTGACATCAAGCAC
>chromosome_12,+,polyA site is 3918134
TGCGGTTGAGAGGAAGAGCCTGACAAGGCAGGAATGGCTCTCCCTCTCAAGGCGAAAAGTGAGCTGCGCCCACGCCTCTTGATGCAATGTCTGAAGCAGAAGGTCTCGATACTACCTCATCTCCCGGAACATAGCCGGGTCGGTTTGTAA
>chromosome_12,+,polyA site is 3918194
GAGCTGCGCCCACGCCTCTTGATGCAATGTCTGAAGCAGAAGGTCTCGATACTACCTCATCTCCCGGAACATAGCCGGGTCGGTTTGTAAAGGCACCGCGCGCCATGTGTCCAGCCACGTCCAGCTCGCAAGCACACACACAGATTGCAT
>chromosome_12,+,polyA site is 3924012
TGAATGCCGTGTGGTGAGCAACGGACGATGGGCGCCCGTGCGGGGCAACGGGCCTTGGTGCTTGCTGCATCAAGGTAAGAATGAGAAAAGGATGAGACGGCGGCCAACAATTAGTTGCTCTGCTTATTGCGGCCGTGGCGAGGGGGGAGA
>chromosome_12,+,polyA site is 3930349
CAGGTGAATGCGCGTTGGATATGCGCTCCGCGGCCGTGTATGCGTGATAAGTAGAGCCCTTCCGGGTCTGATGTCGTTTCTTGTGCAATGAACTTTTGGGTTCCCTGGTATGGCCGTACTGCCAGCAGCGGCGTTGCGTCAGCGGGACGG
>chromosome_12,+,polyA site is 3938999
TTGACCGTTCTGCAGGCAGCAGTTGAACGTGATGGCAGAGAGCTGTGGCATGGAACGGCAAGCCATGTTGCCGCAGAGGAGCTGTAAGGTCACTGCCGGAAGCCGTGTAAGGACATCACACGGGACAATTTGCATCGGTTACAAGGAGAT
>chromosome_12,+,polyA site is 3949470
AGCAATGCGATTGGGTGATGCGGTACGGCGTGAAGTCCCGAAATGTACAGTACCGTTGTGTCGGCACAGCGTGTACTCGATGTTGGTTATTAAGCGCCTACTCCCTTCTACGACGTCGGGCGGTTTTGCGATGCAACTCTAACATTCGCT
>chromosome_12,+,polyA site is 3949716
CGTTCACCGCACCTGAAGTGAACGGGCGGGGGGATTCAGCGATGCCCAGGTTGACACGCGTCTCAACGGGCAGAACCTGGCGCAATTGTGAAGCAAGGCTGCACCGCAACGACCTTCCGAGTTTCCGTTTCTCAACTTTCGATTAAGCTC
>chromosome_12,+,polyA site is 3949984
GACGATGGTGGGGAAGGCACGGGCACCGTTGGGGATCCAGTTCAAGGCACGGGCACCATTCGGCCCCGTGGCTTACGGGACCTGTTATTTTCAACCGACACAAATTACCACACGTCATACAGCCGCATGACTACTGCGCCTTGCCAATAA
>chromosome_12,+,polyA site is 3952370
AGGTTGCCTACAGGCGAGCGCAGCCTTCGTAAGCCCCATGTCATCCCGCATTGGGCTCGGCGGCTGGCCCTTCTTGAGCTCTTGTAACGTCGCAATCATGTTCTCAGAGTTTCGTCGTCGTTATACAGTTGCTTGATTGGCCTTTGCGTT
>chromosome_12,+,polyA site is 3991475
TGAGACTACGTGCGTCGTGATGCGGGGCTTGTATCAATGGTGGTATTTGGGCAACAGCGGGTTGCGGACTTTGTGCCAGCATGTTGAACCGGGGGACAAGCGCCGCAATGCGCGTGGGATTGGGAATCGGGGGGATTGGGACTCGCTGGC
>chromosome_12,+,polyA site is 3991572
AAGCGCCGCAATGCGCGTGGGATTGGGAATCGGGGGGATTGGGACTCGCTGGCACTGCACACGGAAAGCTGTGCATTTACACCACTGTTGTACAATTGTATACCAGTTGGTTCGCGGCGCTGTAACTCAGCCAGACTCGGCGCCAGGCTC
>chromosome_12,+,polyA site is 3994621
CCATGAAGTCGCCGGAGTCTTGCTACTGGTACAGTCGTACCGAGAGAATATGCAAGTTGGCAGCTATTGCTGCCAACACGATGTATGCACGTGAAGGGGATATCATCCGAGGCAGTCTGCGGCACCAAGCGCAGGCGGGTGGGCAAGGGT
>chromosome_12,+,polyA site is 4009582
ATGACCTGGGTATTTGAATCTCAGATGCCCCCGCGGAGCCGAGGCAAGGTCTGTTAATGGCAGTCCGCTGGCAAGGGCGCTGTAATAAAGGACTACTCCAGGTTAATGAGTCTATGTGGATAGGATGAGCTTTGATGCGTGGTGCCAGGC
>chromosome_12,+,polyA site is 4009765
GTCACAGGTGGTCTGACGAGTGCTGCTGTGGTGCGGGACATCGACGTGAGGTAGCCGAGAGCGGGTCAGAACTGCTACAGCTCATGTGCCTGCCCTAGCAAGCCTCCCCTATATCAGATTCCATGAAGGGGGTGGGTGGGTTGCATCCAG
>chromosome_12,+,polyA site is 4015844
GGTGTCCAGATTAGCGTGTTGGCATCAGCAGAGTGAACGGCATGAAGCTTTGGAGGTCTTAGCAGCTGTGCGCTTGCCTTTGTAACACACACCTCTTGGGCATGATGGGCATGCCTCCTTGGGCAGGGATCGGAATGCTAGCGCTGAGCT
>chromosome_12,+,polyA site is 4022103
TGGCTGCGGTTGGCCCTGCTGTGGCATCGCGACTGCTAGATAGGCACCTGGTTTGGCTATGTGCCTGTGGAAAACGACCCCGGCTATGTCCGGGCGATGAGGTTGTTCGGCCTCAGACTGAGGAGGGGCTCAGCCCCTTGTCCCGTGACC
>chromosome_12,+,polyA site is 4022161
ATGTGCCTGTGGAAAACGACCCCGGCTATGTCCGGGCGATGAGGTTGTTCGGCCTCAGACTGAGGAGGGGCTCAGCCCCTTGTCCCGTGACCGGGGAACACTTGTCCCTTGAGACTTCCTTGTCCTCTCATCGCGATCACCATTGCAGCC
>chromosome_12,+,polyA site is 4042557
TGCTGCGATGCCAACTTAAAACATAGTATCATGTGCCGCCTGCTAGCTACGACACCCTCTTCCGACACCGTGCGCATTGGTTTTAAAAGCATCTCCGGTATCATGTGAGAATGGATGAGAATTGGATTACTGGAAGGGAGGGCTGGTGGA
>chromosome_12,+,polyA site is 4042657
TCATGTGAGAATGGATGAGAATTGGATTACTGGAAGGGAGGGCTGGTGGAGTGCGCGTGAGGGCATGAGCGCTGCACGCTTCTGCAACAAGCCCTGAATGTCACAGTTCACGAACAAGTGACACGGAGAAGATTGACCCATGCAGAATGG
>chromosome_12,+,polyA site is 4042843
TGGTCCTTGCGTGTGCGTCCGTGGCACAATGGCTTGTTGGATTAGGGCGTGCTTGTTCCTTGTCTGCCAAAGTACGCCTCCTCTATTAACCACATCACCAACAGTCTCAGTCTCCGACCATGCCTTGTCACGTACGCCAAGCAGCTGGTG
>chromosome_12,+,polyA site is 4066038
TACGTACATGTCACTCTCTAGCGGCGGTTACATTGTTGCTTTTTATGGAAACGTTGCGAATGTCTGCTGGCAAGGATGACTTTAAGCTTTGCACCGCACACATTGACGCCCTGTCCCACACACAAATGTCTACTTGAGTGCGTGGATGCT
>chromosome_12,+,polyA site is 4066115
GACTTTAAGCTTTGCACCGCACACATTGACGCCCTGTCCCACACACAAATGTCTACTTGAGTGCGTGGATGCTATAACCTGCATGCGCCGTGACACAGCACCTCCACGTCAGCAAGTCAGCCCATACCGTACGTGGTGCAATGTAGGAAC
>chromosome_12,+,polyA site is 4066309
AAGATATCATAGTCTGGGATTACGTTGACAAGTGTGTGAGTGCGAGAGCGTGCGATCGTGGCTGAATCACATGTTGCTATGTGGCATCTCTGCATGAACATTGCACAGTTCACGAGTACGATGTGCCTGCTATAAGGGTTGAAGCACGCC
>chromosome_12,+,polyA site is 4066459
GGGGGGCAGAGGGGCCCTGATGGGTCATCCAACTGCAGCCGCTGACCGCCTACACGCGTTCATGACGTGATGACGCTGCTTAGTGCTATCCACCAGCCTACCGGCCCTGCGGCCCCACACCCCGCGCCCACTGCAGCCGGCCCCTCAGTA
>chromosome_12,+,polyA site is 4085024
TGAAGGGGCGCAACTACTAGTGCGCGGCGTGCATGCTGCGCATGCACGCATTGGGGTGGCAGGCACGAATGTGCTGTGTTTTGTTACGACATGTATCATATCTGCACGCGGCGGCCAGGCGCCGATTGTACCATAGTTGAGGTGCGCGAG
>chromosome_12,+,polyA site is 4085484
TGATGCCGCCGTGTGCAGCGGGGGCGGCTCGTGTGCCCCACGCATGCCCTGTGGATTTGCCTTCTCTTGGGCAAAAAGCGCGGATGCCAATGAGATGCGACTGAGATGCGAATGAATGCCAGCACGGCATGGCACGGGGGCGCAACGCGC
>chromosome_12,+,polyA site is 4085952
CGCAACTGTGGGAGTGCCGGCCTGCCGGGGAATGGCAGAGACGGCCGGATTGTGTGCATGTGTGCAGGCAGTATCATAAGTTGAAACGCATACTGTACCAATTAACGAGGGAGTGCACCCAGAGACATGTGCAGCACTGCAGTTCGTTCA
>chromosome_12,+,polyA site is 4092696
GCGGGTGCGTGCCGCGTGCGTGTCATGAAGAGGTGCGCACGTGGGGTGCCCTCCGGCCCTCCGAAGGTGCCCGCACATGCTGTAACGAAAGCATCCAGCAGTAGCCTGCAAATTCTATGACTGAGTAAGGCTTTGACAATGATTGTATTG
>chromosome_12,+,polyA site is 4095566
TCCCACGCGGGGTCGCCCTCTAGCAAGTCTAGCAAGATCAGGACACCCGGTTAAAACCTCCAAAGCTCCAAGCATGTGTCCATGTAACCTTGCCTTCCGAGTTCCGACTCCTCAAGGATGCAGATTACAAGTGAAGGGACAGCCCGACTC
>chromosome_12,+,polyA site is 4100021
GTCGGTGACAATGAGCAAAAGGCTAGAGGCGGTCCGCGTGATAGGGCGCTGCATGTGCTTGTCGGGCTGTCCCTTCACTTGTAATCCGCATCCATGTGCAAATAGCATGTTACGGTAGCAATGGTGGGCTGGTGGCATATGGGTATTTGG
>chromosome_12,+,polyA site is 4100141
ATGGTGGGCTGGTGGCATATGGGTATTTGGTGAGCTTCGTGCACGTGTGTCACGCCCTGACGTGTGACCGTGCATGCCGTGTCACCGCATGGTGTTTTCACGCATTACTTAGCATGATTACGTACGCCAGCACACGGTATCGCGTGACAC
>chromosome_12,+,polyA site is 4100257
ATTACGTACGCCAGCACACGGTATCGCGTGACACGTGGACAAGGTGGTCAGCATTGAGGGCCATCAATGCTGTGGATAGGGCTGTTGTCGGAATTCGAAGCGGTGCAGTGACAAGCACCCGCCGTTACTTCTCCCCATCCGATTACCGTA
>chromosome_12,+,polyA site is 4123143
TGTTTGCGCGTGAGAGAAGTGAGCTTGTGGTATGGGTGCGACAAGTGCATGTATGATGAGAGGGTTATGAGGTATTACAGGTGTGTAAGCCGCACTTGGGCTACTGCGCGCAACTCACGTGACGCGCAGTTTGAGACTGGAATTTTGCTG
>chromosome_12,+,polyA site is 4123444
GAGTGGCTCTGGTACAGTGGTGCACACTGATTGACACTAGAGAGTTGAGAGGCACAAATGAGACGTTTGGCACCGCGTGGCCGTGTAGCATGAGTACGCAAGACGCCTCTCGCCCTTCCCGAGCATCCAACGTTTGGGATTTCGTCTCTT
>chromosome_12,+,polyA site is 4150150
ATACGTCGGCCGCGCGCTGGATGCTGTGTTGGGGCCACGTATCTTCAAATAGGGGCCACTCGAGTGGTGTGTCGGGGCAGCTTGCAAAGCTGGTGCGGCTGGCGCAGCAGTGGGCAGGTGCAAGGGCAGGTGCCATGCAAGCGGTCGCAT
>chromosome_12,+,polyA site is 4150202
GGGCCACTCGAGTGGTGTGTCGGGGCAGCTTGCAAAGCTGGTGCGGCTGGCGCAGCAGTGGGCAGGTGCAAGGGCAGGTGCCATGCAAGCGGTCGCATCAGGTCACAATCGAGACGGAGCAGAGGCAGCAGGAACAATCCCGTTGCGAGG
>chromosome_12,+,polyA site is 4150271
AAGGGCAGGTGCCATGCAAGCGGTCGCATCAGGTCACAATCGAGACGGAGCAGAGGCAGCAGGAACAATCCCGTTGCGAGGCTGTCGAAAAGTTTACAGCAATCTACTGCAGAGTATTAATCGCGTAAACGAAGTAACGCGCTCCAACTG
>chromosome_12,+,polyA site is 4150337
AATCCCGTTGCGAGGCTGTCGAAAAGTTTACAGCAATCTACTGCAGAGTATTAATCGCGTAAACGAAGTAACGCGCTCCAACTGTATTTTCGACTTTGTGCACGACGCCAGCGTCGCCTGACCCTTCGCCTACTTCCCTCTTCTTCGACG
>chromosome_12,+,polyA site is 4153810
GGCGCTCACTCGTGGCAACCAGTGGCAACAGCAGTCGAAGGTCCGCCGGCGCCCTCAGGCCAGGGTTGAATCAGGCTGTCGTGAATAATTATGATTGTTAGCAATATATTGGTGCTGAGGAACAAAGTGCACGGGCAGTGGCAGGCAGCG
>chromosome_12,+,polyA site is 4154011
GGGGATGCGCGGCGTGTAGTCCTCACATACTGCAAGCTCTGCGATCTGCGAGGTGCCAAGTCGATCAAAGAGTTCATTATGGTATCACAATACAAAATTTCATCGAAAATCGGCTCAGTTCAAGTCTGCTGCAATCGTCGCGGGTTCCGC
>chromosome_12,+,polyA site is 4167068
CGCCGGCAGAGGAGAGCACCGCAGTGAGCGTCCCCTTTGGTGCTCGTAGAATGCACGCAGCGAGGCACCAGCCCCCAGAGACAGGTTGCAACAGATGGTTCAGTTACAAAGTCGATAATGAGCCCTGCACATGCACTGTGCGCTACGGCC
>chromosome_12,+,polyA site is 4183001
TGTGGTAGACGGTTGTGGCTTCGGGCACTGCGCAGCCGTCGGTGTCGAAGGCCTGCATGTGCTCGTAAATAGTCGGAAGTTTGTTACGCAGCTGCGTTGACCCCGCATGCTCTGCCCCGCTATGAACAAACAGCACAGCGAGGTTTGACA
>chromosome_12,+,polyA site is 4183169
GGGTGTTTCCAGCATGAAGTCCTCATGGCCAATCCCATGGCGCCAAGTACTTCATCGGCTCCCCCGCGCGACTGTACTTTCATATACAAAACAATGAGATCTCTCGCATGGCTCGAATACCTGGCATATATCACTGGCAGTAAAGCGTTG
>chromosome_12,+,polyA site is 4189407
CCGTACATGTTTTGGTGTGGCGTCAGAGACTGACTGCGCAATTGAGGAATTCGCAGCAGCAGTGGTATGGGGGCTCGATCTGATCAAGATGACAATAAGGGGTGGCTCTCCGTCTCAAGGGGGAAAGTGCGCTATGCCGCCACGCGCCCA
>chromosome_12,+,polyA site is 4189487
TGATCAAGATGACAATAAGGGGTGGCTCTCCGTCTCAAGGGGGAAAGTGCGCTATGCCGCCACGCGCCCACGCCACGTTGATGCAAATGTTTGAGGCCGAAATACCTCATCTCCGGGACATAGCCGCGGTCGGTTTGTGCAGGCACCGCC
>chromosome_12,+,polyA site is 4193666
GGCCGGTTGTTGGCTGAGTATGTTGAGCCGCCGTGCTGCAGCTTAACCCTACAGATATTTTGCACAGGACGTGCTCCCTTTTGTAGTGTGCTTTCAGCCTGCCTGCCGTGTCTGCCCCTTCACGTCCCTAACATCAGTAGCATCCAAGTC
>chromosome_12,+,polyA site is 4234103
TACGCGCAGGACTGGGCGCCCCCTGTACGCGCCCTCAGAACGCTCAAAGCTGGGTGCTGCTGTCCATCGCGCATAGACACATTAAGCCATGTAGCATGGGCATGGAGTACAGGCTGGCGCGTCGGCGGTCGAAAGTGTCCCTGTTTCAGG
>chromosome_12,+,polyA site is 4241500
GATCTGTGATTCCAAGTTAGGATGAGCGGATCTGAGCCCGATGACTTGATACACAGACTGCGGTGGCGCCATCGGACGGAGTGTTGAGGCAAACGCCCGGTCGAGGAAAACTATTGTCGCAGTGTCGCTGCGGGTGTAGCCCGTGGCGAG
>chromosome_12,+,polyA site is 4241605
GAAAACTATTGTCGCAGTGTCGCTGCGGGTGTAGCCCGTGGCGAGGGGCGCCATGGCATTGCAGCGCAAAGAGCAGCGTACATTGAAATCTGCGGAATCATAGGCTTTACAGACCAGCCCCCCAGGCTAGCGACCTGAAGCATGAGAAGC
>chromosome_12,+,polyA site is 4251388
GTGGCGCCCCCGCCGCCAAGAAGGAGGAGCCCAAGAAGGAGGAGCCCTCCGAGGAGGAGGACATGGGCTTCTCCCTGTTCGACTAAGCGTCTGGCCCTGTGCTGGTGCGGCTGCCGTCGGGCGGAGCGAGCTCTTCTTGAGCTGGGTGCG
>chromosome_12,+,polyA site is 4251615
CACGGCGTCGCGCGTGCACCTCGCCTCGCCGGTGAAGCGCGGCTTGGATGGGGGTGCTGGAGCACGCCTATTGTTATGAAAGCTGTAAGGCATACGGTTTGAGCTGTGCCCTTCGTCCTCAGTCTCCCCACTACCGTCGTACCCTGTCAG
>chromosome_12,+,polyA site is 4257658
GGGCCCGGGCGCTGGGAGCAGGTGGTGTCGGGCGTGGCGGAGCCCGTGCGCGGGAAACTGCAGCAGATGTTCGGGGCGGTGCTGTAACATTTCCGGTGTTGTCTGCACCGTTTTGCCCCAGGAGACAGGAGTCACTCCCTTCCAAAGCAG
>chromosome_12,+,polyA site is 4262432
GAGGTAACGGGTGCAGCGGCTTGGGACGGCCCGATGGGCAAGGTTTGCTGCATGTACTGCCGACAGGGGCACAAGAAGAAATTGTATAATGTATGTTCTAGGACAGCTCCGACTAACCCCCAACTAACTCGCGTACGGCACCCTCAGCCG
>chromosome_12,+,polyA site is 4262784
CTGCCGGTTGGCGCGGCGCGCGATTGGTAGTGCATAGTCGCGCGCGTGCGTGCTGTGTGGGAAGCCCCGTGTGTGAGCTACGTGTAAACTCAGAGAGACGCATGGGCTGCCCCTGTTCCACAAGCTGCCTCTGGGCGCACACGGTTTCAC
>chromosome_12,+,polyA site is 4273793
GCCCCTCGTCAGTGCCACTGATGAGGGCTGGCGGTGTTAGTACGTGCTGCGTTGCTGTGTAGAGAAAGTCACGTTCTCAGCTGACAATTTACAGCAGTGTGGCTATTGCTCAGCTAAGTTTCGCACACTTCACCTGGCGGACTTGGAGCG
>chromosome_12,+,polyA site is 4274160
TTGGCGGTGCAAGTCAGGGGTGGTGCGAGCGGTGTTTCTGATACCAGGTCTGTCGCGTGATTTCGAGGCCTTGGGAGTCTGGGTGTTATTAAGAAGTCGAAAGCTTTAGTACAGCCGTTCATCTCTACTACGCAGAAACGAGGCCGACTG
>chromosome_12,+,polyA site is 4276813
ATACTACCAAGTTGCGGGCTGGCTTATTGCTGCACTTGCTGCGTTGCCCGAGATTGAGGTTGAAGGGTGCGCCAGGCAGACATGTGTAATCGTACCGTAGTGCAGTACCGTTGCTAGCTGGGGCCGGGGTTGCTCTTATTGTTCACCTCG
>chromosome_12,+,polyA site is 4290231
CAAGTGCTTGACTGTTGTGGCCCAGTGGCCCTGCGACTGGCTTAAGCGGCACAAACACTAAACCAGCTCCATCTTGCAATGTAGGTATGTAAGTCATTCAGAAAGCTGTGCGCGCACTTGGAAGCTGGATGTTGGATGCAGCCTGTGCAG
>chromosome_12,+,polyA site is 4307078
TACAATGATGTAGGCCTCTCAAGGCCTTGGAGTTCGGCTGCCTAGTAGCGGAATGAGTCGCGATTGGGAGACACCGATTTCCATAAAGACCGCTGCACCGTCTCCTTCATGGCAATCCAAAGCAACTACACAAAGCTTGTTTTACGCACA
>chromosome_12,+,polyA site is 4308627
AGCGGGAAAAAAGTTTGAATTGTGTCAACGTCAGGGCGGGGGACACGTGGTGCACGCGCACAGTATTCATCTAATTGTGTGCAAGAACGCCCGTCCTCCACCGCAACCTACTGCTGTGAATGGATACGTGCTGTTGCGATAGGTGTCAGC
>chromosome_12,+,polyA site is 4308868
ACAATCCCAAATTGAGAAGAAGGCACGCAGTGCTGTTCGACGCGCAAGTGCAGGCTTGCACGCAGAGCTGGTGAGGTGCACATGTAACTCATTGTGTCTGCTACCGTCAGGGTCTCCCCTGGTTACCGTAACAATAAGAAACATCGTCGC
>chromosome_12,+,polyA site is 4320726
ATTGTGTGTCGCGAGTTAGACGCGACACGATAAGTAGACAAGAGTTTTGCAGGCCAAGGAAGTATGCGAAAGTTTGTATAGGTGCTGTAACCGAGAAACATAGCAGAAAATGCAGCGACTGTCAGCACTTGCCGCGACTCTCCGACCCTT
>chromosome_12,+,polyA site is 4323104
CAATGGGCCCCCAATGGTGAGCTGAGTCGTGTCTCGGAGTTTGAGTTAGCAGCGCATGTTGCGGCATATTCATGCCATACTCGTAAGAAGGTTTATGTTACGGCCAGTTCTTGCGATCGCGCCTGGCTTGAACCACTTGCTCGTTGAACA
>chromosome_12,+,polyA site is 4323168
CATATTCATGCCATACTCGTAAGAAGGTTTATGTTACGGCCAGTTCTTGCGATCGCGCCTGGCTTGAACCACTTGCTCGTTGAACATAAAGACGTCAAGGCCTAAACTTTTTTTGTCGACGTGGCCGGCGTGGGCCGCCAGCGCATGCAC
>chromosome_12,+,polyA site is 4323238
ACTTGCTCGTTGAACATAAAGACGTCAAGGCCTAAACTTTTTTTGTCGACGTGGCCGGCGTGGGCCGCCAGCGCATGCACACTTGTCTAACACCAATTAGCTAGGTATCCAAGGCTGCTTTCGCTGGAGTCCCGGGCTGCAAACGTGCGT
>chromosome_12,+,polyA site is 4328097
CTACACTTGCACACGCAAATTGTTGGAAGCTATGCGTTGTACGGAGTGATTAAATCACAAGTATGAAGCTCTGAGGGGGGCGGTTGTAATAACCAGCCCAAACTGAACCATGGGGGTGTTCAACGCCATGTGGGACCGGAAGCTGCCACG
>chromosome_12,+,polyA site is 4352991
GCCAGGCGGTCCTGTGCCGGCCAGTCCGGTGTCGGTCTGCGAGTCCGGTATCGGTCTGGTCCCCTGATAAGCTTTGTAAGCTGCCCTGAGTACGGTATCAGGATATGGCAGGCAGTCCACCTTCCCATTTCCTACATCATGCAGGCTGTT
>chromosome_12,+,polyA site is 4369402
CGGGTCGGGCACTCTCGTTGACAAGCGCTGTGTTTGTCTAATAACATACTCTATACCTAGCTGCCAGAGAAAATGACGGTTGTAACAAGCCAAGAAACAGTCGCAGTGAAAGTCGTTTCCGTCGACACGGAACCGCCTGCGCCGCAGCCT
>chromosome_12,+,polyA site is 4381089
GGTGGTGGCGGTCGGGCGCATCACCTGTGGCGCGTTTCTGCACGGCCAACCGCCGCAGGCACAACAGAGACCTCGCGGGCTGATTAATACACTGCATACAAGTGCCACTAAGCTGTGAGGCTGTGAGACGCGTGGACAGGTTTCGGGCCG
>chromosome_12,+,polyA site is 4385929
TTGTTGCGTCAGCCAAGTGACTGCGACGAGCGCCAGGCAGCACACGGGATGTGCGTAGGGTATGTTGTGTTAGGCAGACGAGTGCAACAATGCCGGGGTCTTGTTGGGGGGGGGCAGGGTGCCGCAGTCACGGCAGGTCCAGATGCCGGT
>chromosome_12,+,polyA site is 4404727
ATCTCCTCTTGTGTCTGTGGAGCGCGTGAACCAATCAAAAGCACCATGGATCTTGCCATGGATGACAACTTGAGATGCCTTCTAACCATTGTCTGCGCCATGGATTACCGTATCTGGGGAACATCTGGGGGAGCGGGATGGGCGTTCGTG
>chromosome_12,+,polyA site is 4408457
TATGATTGCACATAAGGATGCTGGCGATACGTGGACGAGAACGTCAAGGCGTAGGCGCTCAGCCACGCAAACACATGTTACAACGTGTAACGCTAGATCGCAAACGGATGAAGATGTCAATTGAGTATCAGGTTGCTCCGAGACAAAAAC
>chromosome_12,+,polyA site is 4423124
CCAGTATCTAGGAACGTGTGGCGCCAGATGGTGAGATGGCACAGCTGTGCATGGCGACACGGCGCCTCCCCATTATTACGGTGTAATAAAAGAGCTGCCGCATCCGGGCCTGGTGCCCTTATGAGTAGCGTGCCTTCGTTTCTGCAGGCG
>chromosome_12,+,polyA site is 4435519
AGATAGAAGCAAATATACTGGCATGGCTGCAATGACAGACTTGCACTGGAACTGGAGGTATGGTAGCGCGCCGCGCTCTGGAGCTCACATGTGGTCGTGTGAAGGATACAGGGTGGCCCACGGTCACGTGGGTGGGCTTGGGACCGCAGA
>chromosome_12,+,polyA site is 4435657
TGGGACCGCAGATTGCATTGGTGACCAGAGGGACCTGCTGACGCGGGTCGCGAGCGATGTCTCCCCTGGACCTTAGGGGCGTGTCACCTACAACGTCCTACAACGCCGACGACCTACGAATCTAGTAGTAGGGGTTGCTCTAGCAAGAGC
>chromosome_12,+,polyA site is 4435899
GTGGCAAGTAGGGGGGCGGAACACGGGACATTCGGCGCGGGCCGCGCGGGCCCCTCGCAACGAGGCCACTTGGTTCGTGGTTGCAACTTGCCAATGCACGTAGCTGGGACGCAATGATGCAAGCCTGGATAGCTGAGCAGTGCTTTGGCG
>chromosome_12,+,polyA site is 4436039
TGCTTTGGCGAGTCATGCCACAGGCTGATACGCGGGATAATACATTGCGTGCGGTCTGCATGGCAGGGCGCAGTTGCTCTGGTGTAACAGTCACCCAACACCCTGTCCCATCGCGCACTCCTGCCCTGCCGTTGCCAATTGTGTGCCATC
>chromosome_12,+,polyA site is 4444351
TGTGTATGGAGTGGGTACCCAGGGGGCTTGGGCACCGTGTGGCGGGCTACGGCGCGCTCGCCCCCCCTGTACCAATGTAATTTGTAACCGATTGCTGACAAGTACCGCACATGAGATAGATGCCCGCCCTGAAACAGCCATGGCGGGCAG
>chromosome_12,+,polyA site is 4451132
AAATTATGGGCCGGTGCAGCTCGCTTGGCAAGGAGTTCGCGCCATGTGGTGGGCAGTCTCACGCATTTCCGGGATAAGTCCTGTAAGGCATTATGTCGCATAGCCAAGGTACTTGAATTGCCGAGCTTCCGAACGCCTGTTATGCAGATG
>chromosome_12,+,polyA site is 4455689
TGGGACGTGGGGAGGCTGGGCGACACGCTCATAGCCGGCAGCGATCGGTTATGCCAGGGCGCACAGACAGGCTTGCCCTGGAGTGTAATGGAATGTGAGAAGTTCAAGCCACTGCTGTGTGGGTGTGATGCACCAGGCGAAGAGGGCAGG
>chromosome_12,+,polyA site is 4462062
CGCTCTGTGCACGAGATCTAGGATTCCGGCGCGGTCTGACCGTTGTGGATGCTGACACCAGGGCAGGAACCGGTAGATGACGCTGCAAGTGACTACCGTACGTAGCCCACGGAAGCTATCAAGCCCACGGGAGTAGGTGCATTACATCCA
>chromosome_12,+,polyA site is 4476109
ACTGTGGGGTGGTGAGCAGGAAAGGTACTACACATATTGTAGACAGAGACTGGGCTCGGATGTCCCCTGCGACGCCTCTGGCTGTAAGATCGAATATGCAACATCTCGGGCTGCTGTCCTTGCCGCCACGCGTGCATGACCAGCGGGGTG
>chromosome_12,+,polyA site is 4487731
GGTAGGTAGGGTCGCATGGTGGTGGTACGCGTAGGCACGCAGCCGTGCAATCAAGTCGTGGTACGGTAGTGCTAGACTGCTAGTCAACAGCACATAGGGGCCATGAATGGGTGCTGCCGCTTGTCGGAAGTAAGCCGCTGGCATACGCAC
>chromosome_12,+,polyA site is 4487849
GCTTGTCGGAAGTAAGCCGCTGGCATACGCACGCGCACATGCATGCGGTGATGCCGACATTGCGCGGGCGGACAAGGCACGTAAACCAGCTAGCCATTCACCATTACATCTTGCGCCCCAGCCCTTACTTGCGACAGAAGAAACGACGGG
>chromosome_12,+,polyA site is 4492469
AGGGCGGTTTCCCTTCGGGCCGGAGATGGTTCCCTCCTGACCTGGGTGCTGGGCACCCTTGCTTGGGCGGACTGTCCCTTCTTGTAATGTCGCATTTATAATGACACGGCCCCCGCGTGTGTGGGTTTTAGCGGCTTGGAATAAGCTCCC
>chromosome_12,+,polyA site is 4502091
TTGCTTGCACAGCTGGGCCCGAGTTTGCTGAGAAGGAGTTACTTGCGGTTTCGGCGCAGTGGCGCAGCCGCTGGCAGCGCATGCAAGTCTGCATATCAGACGTCTACGACAGGCTCGAGTGGGGTCATCGGGATAGTTCAGTTACCACAG
>chromosome_12,+,polyA site is 4502222
GATAGTTCAGTTACCACAGCAGTAACCAGGCATAGGCCAGTACCGGTATCAAACTCAAGTGCGCGGTATGTGATATCGCCACCTGAACGCAGCGCCTATAACTGTCCTATCTTTTAGGTTCGTTCAGGCAGGTTCAGGGTTCGGCTACAG
>chromosome_12,+,polyA site is 4505716
GTTCAAGATGATGTCTAGAGCGGCAAGCGGTAGCACGGGAGGGGAAGCATAGTGTTATCGCTGGATGCGCATGGCACGTATGTGCGGTTTGCAAAGCGGACGGAATGGCGGTCGTGATCATGCGCCGATCTAATTTGCAGGTGGTATGAA
>chromosome_12,+,polyA site is 4505888
TAGGGCGATATTGGGCGAATGGGGATGAGTCTGTGCTTTGTGGGCCCGTGGCGGGCGGCCATGGAATCTATGCTCCAAGTGTGAAGCGCATGACGACCTGCTTTCACGTTGGAGTGAGATCAGCTGGTAGTCCCACCCCTGAATAGTCCT
>chromosome_12,+,polyA site is 4539012
TGCTGATGACGGTGCAAGCCATGCTGCAAGAGAAGATGGCGGCGCAGCAGGCGCGGGCGTAACCGTGCTGTCGAGGACTGTGGAGGCATTTTGGTGTGGATGATGTTGAGAAGGATGTTGGATGGGGGGGGCGCGTTGCAAGCCAGTGGT
>chromosome_12,+,polyA site is 4539267
GGTGGTCAACAACAGCACTGACGTTGTGTAGACCAGTGGTTCCCACGCTGCCAATGCGGCTGATGGAAGTGCGATAGGACAGTGTTAAGGCAGAGTTGGTGAAGTCCCGTAGGATACAGCTGATTCCCAGAATCCCAGACCCCAGCAGAT
>chromosome_12,+,polyA site is 4539346
CAGTGTTAAGGCAGAGTTGGTGAAGTCCCGTAGGATACAGCTGATTCCCAGAATCCCAGACCCCAGCAGATGGCAGACACCTTGCAACAGCAGTGCATGAGCGCACCGGAGGTACTGTACCGACAAGTTGCTGGCTCGCTGGAAGTTTGC
>chromosome_12,+,polyA site is 4539553
ATTGCGTGATTGGGCACACGGCACGCGTCCTCGAGTTACACGAGGCGAACGCCCTAGCTCATGGCTTGTCACAAGCCCAGTTTGTACCCGTCATACGTGAACACACAGTTCACACAACTCCTGCAGCTGCACTCGCGCATTGGCGCTGCA
>chromosome_12,+,polyA site is 4549017
AGCATGGCTGCCCACACCTAGTAACTACTGACGTGAGAGAGGCGCACTCAGCCCCAACGTGCAGGCAAAGTGCACGTATGTAAGCCCGTTTGCGGCTCCACTTCTATTTACCTGCAGCGGCGGAAGGCGTGTCCTGGCACTAGCTAGATG
>chromosome_12,+,polyA site is 4556890
GAGGAGGTGTGAGGTATGGTCCAAGCCCCAACGACATTGTGCTCTTGCCTTCTCCGATACGCATTCAAATAGTTCATCTGCGTTTAATATGGTATGATCCTGGTCCCAAGGGTTTAGAGGTACGGGCACGGGTAGGGGGGTGTTGCGTGT
>chromosome_12,+,polyA site is 4557010
TACGGGCACGGGTAGGGGGGTGTTGCGTGTGCCTGTGTTGCTCGTCGTGTTTGCAGGGCAGACGGAACCGTGGCAGACGCTGTGCACCCATTCCAGAGCATCTTGGTTACATGTGCCCCTGCCCAACCGGGGTGAGGTATGACGCCACCA
>chromosome_12,+,polyA site is 4557160
CTGCACCCGCCCTTTGGACCTGTGCTGCCGCCCAAATCAGAGCGCCACTTCCCTGCCCGCCGACCGCCACTACCGCCCGGTAACGTACACTCCGTGACTCCGTTCGCACTAGCTAGCGCGTCCAGATTCCCCTTCTGCCTAAAGCCTACC
>chromosome_12,+,polyA site is 4559805
GCGCCGGCACGGTCGCGGGCACCGCTGAAGATATGTTGGCGCGACCGGTCGCTTATGGTGCACGCTAATACCCGCATACTGTGTGTAAGCACCGATTGCAATTATAAGTTGCGCATGTAGATATCGGTCTTCTCCCGACATGCGCTCTGA
>chromosome_12,+,polyA site is 4559906
TTATAAGTTGCGCATGTAGATATCGGTCTTCTCCCGACATGCGCTCTGATGACGGTTCCATTTCCGCCAACTTAGGGTGAGAGTTAAGAGCCGGAGCCCTGTTGCCACCTGCAAAATGCCTTAGCAACATGTGGCAACTATCTGCCCGAA
>chromosome_12,+,polyA site is 4561673
GCGCCGGCACGGTCGCGGGCACCGCTGAAGATATGTTGGCGCGACCGGTCGCTTATGGTGCACGCTAATACCCGCATACTGTGTGTAAGCACCGATTGCAATTATAAGTTGCGCATGTAGATATCGGTCTTCTCCCGACATGCGCTCTGA
>chromosome_12,+,polyA site is 4579937
TTGGGCACGGTTCCTCGTATCAGCGGCGAGCCCTTGAGCCTTGCTCCTCTTGTAGGTGTTTGCCGCAGACCGCAGACGCTGGTTGTTGGCATCCAGGTTTGCGCGCGTGACCCGACCCGTTGCACTGGGGTATATTGTGGACGAGAGACT
>chromosome_12,+,polyA site is 4592850
TCGAGAGAATGGTTGATTGTTGGATAAACGTAGTGACTCAATGCCACAGTGCGGCACTGGAAAGCGATTGTGCACTTTACAGCACCTGAAAACGTGTCCGGAATTAGCACCTGCTGGGGTGGCAGCCGAGGACCGTATGTAGAGGCGGTA
>chromosome_12,+,polyA site is 4600311
GCGAGCAAGGGTGGAGTTGTCGGGACCCTTGAGGGGGAAAGTGCGGGATTTGCTCATGCGGCGTGCCAAGCCCAGGTCGTGTAACCGCCGCTTGCCTTCCACAGCCAAATCTTCATTCATTGTCAACATTTTACAGACCTGGACATATAG
>chromosome_12,+,polyA site is 4606207
AGAGGGAGAGGGACGGAGGGAGGCTGCGTGGTGCTGGCAGAGGGACGGAGGACGAGGTGGGCACCATGCGGCCTTTGCAATGCATTCAAAGCTTCGCCCAAAGCCTTAACTTATCAGGATACCGTATTGCTTGAAGCAGGAGTGCCGTCG
>chromosome_12,+,polyA site is 4610268
CGGTGGGTCTACTTCACTCTTCCCTCATACCTGCACGCCTCCAATTTTACCAGTGTGTACACGAGTATGTGAAAAGGAGAGCCCAAAGGCTGGGTAATCACTGGGGACCGATGTCACCATCGCGGGCGGGAGTGCAAATTCTCAGAGCCC
>chromosome_12,+,polyA site is 4613953
TTCATGACTGACGGTATCATAGGTAGGGAGGTGCAAGATGCAAGCGGCGAAGATGCCGTTGTTGATGGGTGTGGTACGGCGTGTAAGTGCGCCGCGTGGATGCCTGGACCCCCCCCCCTCCGTTGAAGAGTCATAAAACTTCAGTCTAAA
>chromosome_12,+,polyA site is 4649100
GGCGGTCGTGAAATGATGACGGCGGCTGGAGCCCGGGGGGCGGGGCCACCAGGACGTGTACGTCGTTGCGGTGCGCATTTCCTGTAACACCGAGTCGCGAGAATGTCTTTGTGTTTGTTGTGTTTCTTGCGTGTATGGGGCAGTGGATGG
>chromosome_12,+,polyA site is 4649344
GTACATCACCCTGCGGTGAACGCCCTGGGGCATCTAGATGTGTCTTTTGACGACTGTCCTACTACACCGGCCTTGCCACGGCCTTCAAACGACCGACCTGTTGCCCCGCACGCTGCTGTTTCCCCCCTCGGCCCCATCATTACCCCCCGG
>chromosome_12,+,polyA site is 4680591
GAGACCTGGCCCGTGAGGGGCTGAAGAGCATAGATTGTCATATAGCAACCAAGCGGATGGGAGCTGTCAAGACGCTGCGCAGTGTAAAACCTGTGTATTATCTGCGCCGCCTCTCTCTCACAACCCAACCACCCTGTAGCCGACTGAAGC
>chromosome_12,+,polyA site is 4686675
CTCGTTTCCAAGTGGATAGTACTGGCAACCATAGGCCAGCCAATGCAGATTTATGAAGCGCACACTTCGGACACTGGCGCCCTTTAATTCTATCTCGAGGCGTTCGTTAATGCAGTTCGCCGTCTATCTGTGACCACAGGAAGGCACAAG
>chromosome_12,+,polyA site is 4709937
GCAGATTTGTTGCACATAGTTGGGGCTTGCGTGCAACTGGAGGTTACGAGTGCGATGCAATGCTGCTTGCTTCTGCGTGAGCGTGTATCACCGGTGCTACCGGGACACACAGAGCGTTGAGCGATGCAAGTACACGTGTGCAGATGAGGT
>chromosome_12,+,polyA site is 4710109
CGAATGCAAGACGCCGTCGCGAGCTCCAGGCTAGCAATAAACATCACGAAAGAAGTTAGTGTCAGCGGCAATGCGGTTACTTGTTACCTTCGAGACGAGACACCGGTGCGCGCTCCACGCTGCTCCGCATTCGGCACGCCAAACGGAGTC
>chromosome_12,+,polyA site is 4710331
GCCGCGACAACGCGAAACCCACAAAATGCACCCACCTGGAACGGAGCCAGGCGTGACACGGTATAGACGATGCTGGCAGCCATGCAAAGACGTATCGCCAGATTGTGTTGCACTGGTGACGGGTCTGCATCGGGCTGCGGCATGTGAAAT
>chromosome_12,+,polyA site is 4710408
AGCCATGCAAAGACGTATCGCCAGATTGTGTTGCACTGGTGACGGGTCTGCATCGGGCTGCGGCATGTGAAATTTAGTACCAGTTTCAATGCAACAGACGACTGGCGATTTGGGAATCTGACAGCTATCACGAGGATCCGGGGGGATTTC
>chromosome_12,+,polyA site is 4710523
ATCTGACAGCTATCACGAGGATCCGGGGGGATTTCCTCACAGGGAAAGCCAGGGAAAGCCACCTTCATTGCCGTTGACATCTGTAACGGAAGGCATGCGGTGTCTTTTGCCTTTAAAAAGGGGGGCGGGTCAGGGATGCGAGCGACAGTT
>chromosome_12,+,polyA site is 4712793
GGTGTTAAGCAACAAGGACTTGTTGAATATGGGGTACGAAGGCGGCTGGTGTGTCATCCCTCTGGCTGGTGTGAGTGGCTTTCGGTAATCGTGCGTGGGACCACGTCAAAGTATTGAATTACGTTTGCGGACAAGCACAAGAAACATGTT
>chromosome_12,+,polyA site is 4712923
ACAAGCACAAGAAACATGTTGCTGGAGAACTGCAGCCCAGCAGAATGAGCTGTTAGGCAGCATGCATCGGATTGAGCACGCGGTAAACACAGACACAGGAATGCGGTGGTACAGAGGGAACAACCCGAGTGTGCATCACCAACCCGTGCA
>chromosome_12,+,polyA site is 4713011
ACAGACACAGGAATGCGGTGGTACAGAGGGAACAACCCGAGTGTGCATCACCAACCCGTGCATCACCAACCCGGGGTTGCAATTTGCAAACCGTTCCGCAAGCCAAGTCCAATGCAAAAACCCAACGCCAGGTTGTGTTGCACTGGTGAC
>chromosome_12,+,polyA site is 4723398
GAAGATACGAGCACTGAATATCAGCCCCCCGCCCCATCGAGGCCCCGTGCTGCCATGTCTGATATGCTTAGACTCGAGTGTGTTTACACGCCTGGGATTGCTGCATGCAGCACCTGTCGCCTTCCTCCCTTAGCCACCACCTCGAGACCA
>chromosome_12,+,polyA site is 4728426
TCAAACTTACATCGCCTGCAGCGTGCAACGGGGAAGCCTTTCTTACTCCTTAGCAGCAAACTCTGGCGATATCCCTCCTCCATATGTAAAGGTACATGGAAATTTCATCAATTCATCATAGCAAGCGCACCGCATCGGGTGGACAACAGC
>chromosome_12,+,polyA site is 4760205
AGTCAATGGATAGATAGCTGCGGGGATACGCAGGGCAGGCTGAGGAGGTCGGTTATGATTGAGGTGGACGAGGCGGATGACAAGGGAGGGCATAGTAGCTCCGCGATGAGCTGTTTTGGTGGCTCGAAACAATCGGGCGCAGGATGAATC
>chromosome_12,+,polyA site is 4760334
CAATCGGGCGCAGGATGAATCCGAGGGGCACGAAACCGTGGGCGTGACACATGATGCACAGCCCTTTTTAGTTCAGTGGCTGTAAGATACACAGTCGTTATTCATTTCGCTGATTACCTACCATGCGCTCCTCTGTGTCAGCATTACCGC
>chromosome_12,+,polyA site is 4761578
GAAAGGTGATGGACACTCAACGCATGACGGCACTGGCTGTTGCCCTTGGCTGAGAGGCAACGCGCACAGTGCGTGCGTGAGATGTTATTTCTCTGTTGTGTGGCGCAGTGCGGCGCAACGCACTTGGTCTTGGTCTTGGGTCTGCCGCCG
>chromosome_12,+,polyA site is 4761653
CGTGAGATGTTATTTCTCTGTTGTGTGGCGCAGTGCGGCGCAACGCACTTGGTCTTGGTCTTGGGTCTGCCGCCGGCATGGGATGCAACACCTGGCTAATTAGGCTCGGCGAGCCGTGCAAACCCCGGAGCACACCGACAGCGACAGATG
>chromosome_12,+,polyA site is 4830565
AGTGACGTGCTCCTTAGAGTGTGGACAGGAGAGGCTGACGGAGAGGAGCAGAAGCAGGAGCAGTGGTGCGAGAAGCAGTGCCTTGACAATAGCGCCGTTGCTGCAGATCGGCTGCGGTGGCGGCAAGCCGGCAGTGGCAGCTCAGGAGCG
>chromosome_12,+,polyA site is 4830847
CTAGCCGCTAGCCTGATGGCGCTAGGTTGCAAAGATGGGCGGAATGGCCGGGTCCGAAAGATGAAGCTGCTTACACTTGCGTTGAAACCATGAGGGCTTAAAACTGCCGGTTCGTACCGCAAGCCGCTTCGGCTGAAGACTGAAGTCACG
>chromosome_12,+,polyA site is 4853349
TGGCGGGGGCATATGAAATGTTGCGCACGAGCAGAACATTCCGGTGTAGCAGCACCGGAATGTCCGGTAACCCGTTAGGTACTGTTACATCAGGCTTGCGCAAATCTACTTCACTGGGGACTCATGGGTGGGTAACGCCGAAGCCCAGCT
>chromosome_12,+,polyA site is 4861178
GGAGTCAAGAAAGCTAGCTGGCTTTCGCTGGCATCCATCCCGCTGACGTTTCCAGTGAGGCAGAAGGCGCGTGGGCGTAAACGTGTAACAGAATGCTGAGTGAGCGAAGGCGCTGCAGGGCATTCTGGTGTTACATCGGGCGGGCATGTC
>chromosome_12,+,polyA site is 4906991
CTGGGGGCATATGAAATGTTGCGCACGAGCAGAACATTCCGGTGTAGCAGCACCGGAATGTCCGGTAACCCGTTAGGTACTGTTACATCAGGCTTGCGCAAATCTACTTCACTGGGGACTCATGGGTGGGTAACGCCGAAGCCCAGCTGT
>chromosome_12,+,polyA site is 4915885
CAAGAAAGCTAGCTGGCTTTCGCTGGCATCCATCCCGCTGACGTTTCCAGTGAGGCAGAAGGCGCGTGGGCGTAAACGTGTAACAGAATGCTGAGTGAGCGAAGGCGCTGCAGGGCATTCTGGTGTTACATCGGGCGGGCATGTCCAAAG
>chromosome_12,+,polyA site is 4958485
CGCATGTCGGAGCTTAAATGGCAGGGCAACTCGCATGGAGCACGTGAAGGAGGTGCACTAGGCAGGGGGCCTGGTGGCCATGTTGGTGTTCTTGTTGACTGGAACGGAACAATGACCTGGACGGATTCGGACATGCTGTGACAGGCGATG
>chromosome_12,+,polyA site is 4958554
CCTGGTGGCCATGTTGGTGTTCTTGTTGACTGGAACGGAACAATGACCTGGACGGATTCGGACATGCTGTGACAGGCGATGTGATGTAAGGCGTGCGGTTGCGAGCGGCGTTGAGAAGTTGGGCAGGTGTGGCAGTCCCAAAGCTTTACA
>chromosome_12,+,polyA site is 4968121
AACGCGCACGGCGTCTCTGGCTGCTGCAAGGGTCTTGCGAAACTGCCAGACCAGTCGGAATGGTTTGCGACAGAGTCGCTGGTGTAACGGCAAGCTACGTGGCTCTCCATCGAATTCCCGTACTCGATACAGCTGCGGAAGTGCCCTCCC
>chromosome_12,+,polyA site is 4981567
GTGTGGCGACGATGCTTGACGGGTCTATCGAATGGGTAGCCAGCCCTGGCCAGCCGGACGCTGTGTTACCCTGCCACAGCGGATGTGGCGCCAATTTTGCTGTATCACTTCCATGATTGTCGACATATGGAAATAAAGGGGCGCTGTCAA
>chromosome_12,+,polyA site is 4986749
AGTTTTGATGTCGGGGGCCTGGGCTTATCGGTCGAAGTTTTTTTACCCAAGGATGGAAGTTGAAAGGGCGAGCCAATGAGTGTAACGTGTCTGTGTTCCAGGCTTCCAGCAACAGCAACTCCAGCACCCCCAAATGGCGCTGCAGGACTG
>chromosome_12,+,polyA site is 4991573
AAAGTGCACATATTGCGCGGCTTGCGTTTGACGGATTCGCCCATGTGTTGGCCGTACGGGTCGGCCTCTGCATACTATCATTTTGTATCAGGGGAGGTATCTTAGCATCAAGCAAGGCGCGAAAGGTCTCTCATGCAGGACTCCAAGGCG
>chromosome_12,+,polyA site is 4991750
CGTTCTGAGCATGGGGCAGTGACCGCTGTCTCAATTGTTCGTGACGGTGATATGGGGACCGCCGTGGCGAGCGCAGGTCTTAACATTAAGTTATCATAACGACCCGCTTGGAACCGCTTGGAACCCGCCCCGTTTGCTTCACGGTGAGCT
>chromosome_12,+,polyA site is 5010256
CTTCGACACCTGCTAGTAATCATGTGTTGACGTTGAAGTTAGCAAGGAGGTTGTGGTCCGCGGGTCCGCCTTTCCGTAATGTAAGACTGCAGAGACTTCATGACCAGGCGGTGTGCTGCAGTGCTGGCTTCCGCATGCAGTACACACATA
>chromosome_12,+,polyA site is 5025680
GAGAACTGTGATGCCCCTGTGACGCTATATGGTAATTTTACATGGACATACAAATGCATTTGCGGAATGGCTGTATGTGATGTTTATATCCTCGATACCAGGCGTGCCTGGGAGTGCACATCGGTTTCAGCACATCGGTTTCATCCAGCA
>chromosome_12,+,polyA site is 5025831
CTTGGGGGGCAGGCCATGTCGGGGCCGGGCTGAGTGTGTGCAAACACTCTAGAGTGGATCCCGTGGAATGGACTCCGCGCCTTTAAACCGATGCATTGCAAATCATTTTATACGTGTGGTCATCAAAATTGTACAGCGCGTTCCTGGTTC
>chromosome_12,+,polyA site is 5025936
TTTTATACGTGTGGTCATCAAAATTGTACAGCGCGTTCCTGGTTCTGCCGAGACCCGTCTGCACGTTCTACGAGACACAGTGCAACACTGGCGCTTCTCTGATAAATGACTAGCATGCATCCTTTTGAGTAGAACTACACATTAGATTAA
>chromosome_12,+,polyA site is 5026090
TCAAGCAGCCCGTAAGCAAGGCATGCGTCAGTCGTCCACTTTGCTTTTATTCGTGCAGCGGTACCTTTCACTCAAACACTTCCTGTAACGCTGAAGGTCTCAAGCAGCAGTCATGTCGAATCCAGCTCGCGTGCTGTACCTGCTGGTGGA
>chromosome_12,+,polyA site is 5029712
CGGCGATGACAAATCAGGGGTACTGAGGTGGTGTTGGCGGCTGGACTGGGTTTGGTGGAGGAAGGTGCAATACGGTGCAAGTCTTAAGAAAGGTGTGTGACGGCCCCATACCGTATCATCGGAGTGATCGGACCCAAAGTCTTCAAGAGT
>chromosome_12,+,polyA site is 5036607
GTTCGCGTGTGGGGACGCCGCGTTGGCGAGAGTCACGGATGGCCCTAATACACCATCGGGGCATGACGCACCGTGGAGAGCACTGCAAAACTCATGGTCCGGCTTGCCGACTGTCCCTAACATAGTAACATGCCAAGCCCTCAAGCGTAT
>chromosome_12,+,polyA site is 5036711
TGCCGACTGTCCCTAACATAGTAACATGCCAAGCCCTCAAGCGTATGACCAGGCCAGGATGTTCAGGATGCCAAGAGCACAAGAACTTAAAGTGTCAATGTGTCGCGTACGTCCATCCTGTCCATCCGTGCACCGTCACTTCGTCATGTT
>chromosome_12,+,polyA site is 5043294
TGTGAAGGCGTAGTATCCCTGAAATTGACAGCCGCCGCCGCCACTTCACAAGGCCTCGCACTGAAGTGAGCAACATCACCGTGTAATGGGCCACCAACGGCTGCGACGCTGACGGGACCCGGCAGGCCCCGTACCCCATGCTCTCTTGCG
>chromosome_12,+,polyA site is 5057434
GCACGAAATAGCACAGGAAGTGCACATGCCATAATAAATAAGTTTGTACGGAATAAATGCGTCCTCAGTCCGCACTATGAATATGCAACTTCACCCAACGGACACTTACCGTGTGGGGCCGAGGCCGCTGGTGAAGAGGGGGCCAAATCA
>chromosome_12,+,polyA site is 5057916
TTGGCAGTGGGTGCAGACCGTGCCTGGGCCTTTGCTTCCTTCCGGGGCTGTTTACGTTTAGCTTATGTCTAACTTAATTGTGTAATCTAGGCCCCGGCCTTCCTTGTCAAGTCTTGGCTACCTGGTGACTTATACCAGGAAGCCAGTCCA
>chromosome_12,+,polyA site is 5057994
TGTGTAATCTAGGCCCCGGCCTTCCTTGTCAAGTCTTGGCTACCTGGTGACTTATACCAGGAAGCCAGTCCACGCGATGTGCCGTGAAATGCTGATTTCATATGTACCCACACCCATGCCATCGTCCCTTCATGTATGAGTCGCAGCGTA
>chromosome_12,+,polyA site is 5066801
TGGGGAGGATGCCCTTGCCTACTGTGGCTATGGCGCCAGATAGGCTGTGCTATAGGACCTAGCCGGGCTCTGGTGTTGAGGCGTTGTAACCCTTCTGGCTGCGTGCTTGGCTGCGATGGCTGATATGGAATGCGGCCAGGGGCGACTCAC
>chromosome_12,+,polyA site is 5066956
CGACTGGATGCGTGCCGTGAGGACTCTCGCGGAGTCACGAATGCGAATTGCTGTCATGCGACGGATCGGTGGGGAGATGGTTTTAAATCTCTTCCTGTCAGGGGCAGTGGCTTGCCGCCGCTAACTTGTCCTGAATTGCTGTACGCCGCA
>chromosome_12,+,polyA site is 5067061
AGTGGCTTGCCGCCGCTAACTTGTCCTGAATTGCTGTACGCCGCACCTTCAGTCAAGTGCATGTCCTTTCAGGTGCTGAATGCCTTAAAGCCCATAAATGCTCAATTCCGACTTGAACATTTGCTTGGACTGACTCCCATCTCCGCTACC
>chromosome_12,+,polyA site is 5071635
CGGTGAATGGCGTAGATGACTGATCAGAACCATGAGAGGCACGCACCGAGCGCCTCTGTTCCATGCCGACGGCTACACGTTGCGCACGAGTAATCCGTCAAAACTCTTTTACGAGGCGCCAGCATGCGGTTGAGTACGCCATACGGTGCA
>chromosome_12,+,polyA site is 5084419
CAAGGTGCTTGGCGAGGTCTTTACGGCGTTGTGAAGCTGGCAAAGCTCCCTACAAAGCACCCACGATACAATGATACATGGGTCTGTAAGTGGAGTAGGAGTTTGCGAGACACCTGAAAAGGCCAGAACAAGGCGCGCAGCCGCATTCCC
>chromosome_12,+,polyA site is 5101833
GGGCATACGCAGTGATGAGGACATGGTCAAGGGTCCGCGCGCAATCACGCAAATAGACAAATGGACAAAAGTCAACGATTTCTGCGAGTGCAAGGAACGTGGAACTGCTTGCATCAGGGTTTGCGGCTTTGTGCCACGGGCCGTCAGGTG
>chromosome_12,+,polyA site is 5102072
TAGCGCGTTACGAGATTCTGCGTGGGCGAGCCTGGATATCTGCTATTCTGCTAAAGCGCTGGGGGGCGCCTCATAGAGCTGGGCAAGGTTGAGTCACATAACTTGGCTTCCTGGCTAGTAGAGCCTGCAGTGAGTGCAGAGGCGCAGACC
>chromosome_12,+,polyA site is 5102139
GCCTCATAGAGCTGGGCAAGGTTGAGTCACATAACTTGGCTTCCTGGCTAGTAGAGCCTGCAGTGAGTGCAGAGGCGCAGACCGCAATCCCACCAAGCTCTCTCCGCAACACTCACCCGCGGGCTGCACCTACCCACATTGTCATCCAGG
>chromosome_12,+,polyA site is 5118330
TGAGGCCTTGGCTGATGCGAAGGGACAATAGGCCACGCGAGTACGGAACGGTACGCTCGGCCATATCAGGAGGCCATGCTTTCCTGTAAGTGCCGTCCTTGCTGAAGAGCGTTGCCTTGCCTCTGATTGAACCAAACTAAACCAAATGTG
>chromosome_12,+,polyA site is 5123073
GTGGCTGAGGCACAGAGGCCGTCCAGTTGGCTATGGAGGCTAGGACACTCTTGGGTACGGAATGGGCTGGCTGGGCACACTGTAAGCGGATGCGTTGGGATAGGGTATGGGGCAAGTTGGCGTAGTCCCTATACGGTATTGTGGCCTCGG
>chromosome_12,+,polyA site is 5123227
GCTCATGCGGGCGCCTCGCTTGCTCTTAAGCCCAGGCGCGTCGCTGAATCGGCCTCTGGGGGCATGTCGTACCCGTGGACTGTAAATGGATGCATTCTGACCTATCGGCTGTACCAAAGATTGCCTGACAGCTCCCCGTCTTCCCTGCTG
>chromosome_12,+,polyA site is 5132947
AGCTACTGACGGTGAAGCAATTTATACAAGGCGTTGCGGAGAAAAACTGTAGTGCATGCAGAAGTGCACTTGGCACCTGCTGTGTAATCATACCTGCCGGTTCACCGTTCACGGGTTTGCCGCTTGAGGTCTGAACCGGTCTGAAACGGT
>chromosome_12,+,polyA site is 5140457
GGTCTTAGACTGTGGAGGGGCTCAGCCCCTTTTCCCGTGACCGGGGAACACTTGTTAAGTGTAGGCACGGAACTGCTGCTTGTAATGTTGCATTCATGGAGGACATGTTGCCATCGAAGTGGCAGTGAAACGCTGGCACCAAGCAAACCC
>chromosome_12,+,polyA site is 5144169
GTGAGCAAAAACGGCTGTGGTGTGCTGGCATGTGCTGTCCTGTTGCCAGAGCAGGCAGATGCTACCCATGCGGAGTGCACAATGTAACGGTTTCGGTATTGGCACAGCGCAGCGCAAGACCATGTGCATCCCCCTGAGCATCTCTTGTAG
>chromosome_12,+,polyA site is 5147081
CGACGGCGCCATCGAGATCCCCGACGCTTAAGCGCGGGGCGTGTTGCAGCGGCAGGGAAGAGCAGCTGATGATGATCAAGGGTGTGCTGTAACGTCTGTGCGAAGTAAATGCGCCTCTCTTCCTGGGACTGGGGTGCAGAGCGGAGTAGA
>chromosome_12,+,polyA site is 5154568
AGGCGGGGGACATTAGCCTGTTCGGTGGACCTTCGGCCTCGGCCGTCTGGCGGTGTGATGGGGACCAGCCAACTGTTCTCGTCCTGTAACATGTTCGGGTGCAGGGACCGGATGCAAAGAAGCCCTGTCTGGGTGCTGCATGCTGTCATG
>chromosome_12,+,polyA site is 5164011
TTCGCGTGTGGGGACGCCGCGTTGGCGAGAGCCACGGATGGCCCTAATACACCATGGGAGCACGTCGCACCCGTGGAGGCACTGTACAGACACCCGGTCAATGGAATCACTGGAATCACTGTAGCCTGAGGTTGCGGGTTGGGCTGCGCT
>chromosome_12,+,polyA site is 5164678
ATTCTGATCGTCCTGTCCTTGGTGCCTAGGTCGGGGTGCCGGCGTCCCCATGCCTGGGGCCGCAGTGCCCCACTGTGCCCTGGAAGCGCCTGCTCTCGCACATGCTGTATCCTGAGACACCGTTGGGGAGGAAGGATTTATGGAATGCTA
>chromosome_12,+,polyA site is 5170306
CATGGGAGCATTGGTGTGGAGGAGCATCGGTGCACTGGTGTAGATAACCGCCGTAAGCCTGTCAAAGGCCACTGGTAGGGTCCTGTAACGGGTGAAGCACTCTTCAAGCTCGGGTCATTCTTGTCAGTCTTACTTAGCAAGGGACCACCA
>chromosome_12,+,polyA site is 5170382
AGGGTCCTGTAACGGGTGAAGCACTCTTCAAGCTCGGGTCATTCTTGTCAGTCTTACTTAGCAAGGGACCACCAGACATACCAGTAAGAGGGTAGTGATTGCCTTTGTTGCCACGGTGATGCTTCGTGGTCCCCTTCTGTACGGCGGCAT
>chromosome_12,+,polyA site is 5170445
AGGGACCACCAGACATACCAGTAAGAGGGTAGTGATTGCCTTTGTTGCCACGGTGATGCTTCGTGGTCCCCTTCTGTACGGCGGCATCCGCCATTGCCTAGATATGGTCACGCATTCGGCCTGAGGTGAGCGCGTCCCTGCCGTCCCGCA
>chromosome_12,+,polyA site is 5173968
ACATGCGAGTGCGAGCGTGGCGTTGGGTCCGGAACGGTCATGGATAGGAAATGAAGTCCCGCATGGGAGCTGCACTGGATGTATCACAGTATCAGAGGTAATGAGCACGGTCCCCTAAGCCTGTGCATACCGTAGCGGTGACCTCGCTGC
>chromosome_12,+,polyA site is 5174060
CAGAGGTAATGAGCACGGTCCCCTAAGCCTGTGCATACCGTAGCGGTGACCTCGCTGCGCGCTGGCAGTTCGGTTGAGCATCCTGCTGTACGGTGGAGCAGCATCTGATGAGAGGGGAAGCCTGCCCTCGTCTCCTCCAACGGAAGACCC
>chromosome_12,+,polyA site is 5174191
CTCCTCCAACGGAAGACCCTACAGAGTGGCCAGTGCTGCCTGCCTGTGGTGCCCAGCGTTGCAAGGTCCCGGCGTCGTGAGTGTAATGGACCATGCGAAGTGGGCACGGAGGGGCAGACATGATGTGCATCAATTTCCCGGGCTCAGCAT
>chromosome_12,+,polyA site is 5178583
CGCCCCGCGGTAACCAGGCACGGCATACAGCAAACGGCTGTTATCCAATAAGATGACGTACTGAGCATCATGCATCGTTGTTCATAAGGAAACAAACCCAAGTCACTAGAGACAGGTTGCCGTTGATGGTCTGGTGTCTTAATGGTCAAG
>chromosome_12,+,polyA site is 5178705
TTGATGGTCTGGTGTCTTAATGGTCAAGCTTTTGAGACACAGGCGCAGGCGGGCATTGGTGAACCGTGGGAGGCTACTTCGGTGTACCCATATCTGCATATAAACTCGGCCATCATTGTCAGGTCTGTCAGTACGTCGGCATGGGTGCTC
>chromosome_12,+,polyA site is 5198145
GAGAAACAGTTGGCCGGGCGGGGGCCACGTTAACCTGCTGGCGCTGTCACGTACTCGCATGACGGCGAGCATAACATTCCCGCTGCTGCTGACGCAACACGTATTCCAGCTGCCACTGCTCCCGTCTGGCTGGCATAGCCTGCCCCGGCG
>chromosome_12,+,polyA site is 5198216
TAACATTCCCGCTGCTGCTGACGCAACACGTATTCCAGCTGCCACTGCTCCCGTCTGGCTGGCATAGCCTGCCCCGGCGTGCCTGTTGCTTGAAGCGGCTGTTCTGCTTTTGTGCCCATGGGCGGAGGCGCATGTAGCGGCCTGCGCCAC
>chromosome_12,+,polyA site is 5213305
CTTGGGGGAAGGTGCCTGAATTAAGGTGCAGCGTGGTAGCCGCAGCCGCTGTGGCTGCAGAGGCGTAAGCGGCGAAAGTTGTAAGCGATGTATGACTGTGTTTACCTTCAGCTGTGACATGAGAGCTTCCTGAAAGAACGAGGCGGCTTT
>chromosome_12,+,polyA site is 5232254
GCCAGCGGCGGGGGCGGCTGTGGTGGAGCGGTCCGCGCAGCAGCCAACGTCGCCGTTTGCTAGTGGCGCGGCTCTCGGAAGTGTAATGGGTTCAAAGTGACCACTGCTCGTGCTCCAGCCCCCTGGCCACGAATCGAGGGCAAACGGATA
>chromosome_12,+,polyA site is 5238498
ATGCGTCGTACGACGGGGGTGTTTGCAGCGGCCTACTTGAGGCGCCGCGGCTGACTCCTTTCCCACCAAGCACAGGGCCTTGTAAGCAGAACGTAGAGGACTCCTTCCACGTGATCCGTGCCCCTAAATTATTCTCCGGCCCCCGACCAA
>chromosome_12,+,polyA site is 5257951
CTGATGGGCTAGTTGGTGTGTGTCCAGAAGGGCCGCCAAAGCAGTGAACACATGTCGTGCGCCGTTGCCGGCGTGTGTCATTCACCGGCAACCAGTGCCTGAGTATGAGTCATGAGGCGGGTAACAGCGTGTGAACTTAGGAGCGGGAAG
>chromosome_12,+,polyA site is 5258471
TGGCTCCCTAGTCCCGCAACACCGGCCCTGGCCCGGTGTTGCGGTGTTGCTCTCTCTCACACGACCTATCGTGCGTAGCTTTGTGAAAGCATCGGAGTGATCAACCGACTGCTGCCTCAGACTCAACACCTGGGGCCGGGCTGCGGAGCG
>chromosome_12,+,polyA site is 5268794
TTTATGGACCGGACTGGCCACGAGGCTGAACGGCATTGACTGCACACAAGTTGCTAGGGGGCGCCGCAATAGGACATCACGTGATGTGAAGCATTGAGCTGGGCATCCCTGTGCTTCATGAAGGAAGGACGCGCGGGCGTGCAGGCGCCC
>chromosome_12,+,polyA site is 5268905
TGCTTCATGAAGGAAGGACGCGCGGGCGTGCAGGCGCCCCCATTGTGGGGCCCGGAGGCCTCGTTTTAAGGGGACTCCTGTAAGCTACCGCGGAGTTTCAGTAACGGGGCCATCCGTGGCTCTCGCCAACGCCGCGTCCCCACACGCCGA
>chromosome_12,+,polyA site is 5284109
GAAGAGCGTTGTGGACGATTGCTTTAGAGGTATACATGAACTTCTCATTGCTCAGTGCGAAGGAGGCTCATGAGTGCCACTGTGGTAAGACGGTACTGGCTATGGGGTCACATCAAAGGTCGGCTGGCCTAGTCTCACACTGCGGAGCTG
>chromosome_12,+,polyA site is 5284173
GGCTCATGAGTGCCACTGTGGTAAGACGGTACTGGCTATGGGGTCACATCAAAGGTCGGCTGGCCTAGTCTCACACTGCGGAGCTGTGATTCGACGTGCCGAAAGCATCGGGGCCACTGGAATGCCTGCATGGTTTGTTGGGGGTACTTG
>chromosome_12,+,polyA site is 5284297
CCTGCATGGTTTGTTGGGGGTACTTGACTGTGCCACGGATGGCCGTGAGGGCCTTGACCTCAGATTACAGCTGCAGTTCATGAAATGCTGTCTTTCTTCATTGCGGTGCAGTGATTCGCACTGTCGCAGACCAGGTGCTTCCACGCGAGG
>chromosome_12,+,polyA site is 5296392
GAGCTGCTGGAAACTAGGGAGCGTAGCTGAGTAGGGCAGGACGTCGTACCGGAACGAACGCAGTGCCGCCACAAGGACGAAAATTGAAAGAAGAATCACACGCCGTACATGATGTGAATGTTTACAAGAAAACAAGCATTGCATTCAAAA
>chromosome_12,+,polyA site is 5303143
TTCACCTTGAGACAGCAGTTCTTTGTGTGGGGCACGACCGAAACGCGCGCTGCCAGGCGTAGAGGAGCCAGCGGCCAATGCCAGCGGCAAACCTGATTGCGTCCTCACGTACCTTACTTCATTGTTTGTGCCTAGGTTGAACCTCCTTTT
>chromosome_12,+,polyA site is 5303209
GCCAGCGGCCAATGCCAGCGGCAAACCTGATTGCGTCCTCACGTACCTTACTTCATTGTTTGTGCCTAGGTTGAACCTCCTTTTTAAGTGAATCGCGTGCTTTTGTACTTGGTGGCATTAAAGCAGTGGCACGCGGTGTGAGTATCATGC
>chromosome_12,+,polyA site is 5303369
CTACATGTGTCCTTAGTGTTCTTAGCCATCAATTTTGTTGACGCCACGCGCGGGTATGGGGCATTGCATGACACAGCATGGCATAAGCAAACATGAATTCTCTTCATCCGGTCCGTATGTCCTTACTTACTGCTATGAGAAGAGGGGCAG
>chromosome_12,+,polyA site is 5303612
CGTCTTAAGGTTTCTCATTCACCAGTAGAAATACAGTAAGAAGGATAAGTCCTGGTGTGAATCGAGCACCACACGTAGTCACAAGTAAGCAAGATGTGTGCGAACGTGAATGGGGGGGTTCAAGTGTGGGGGGGGTGAAGTAAGTGAACG
>chromosome_12,+,polyA site is 5303706
TGTGTGCGAACGTGAATGGGGGGGTTCAAGTGTGGGGGGGGTGAAGTAAGTGAACGCGCGGGGCGGCGGATTGGGCACGCCTGCGAAGTTGTGTGGACCCTTGCCCCGGAAACTTGACCCTCTTCCTCCTCAAGACGCAAGTTCTGGCCG
>chromosome_12,+,polyA site is 5309103
GGAGACCATGAGTTGATGAGTGAGCGCTACAGGGACGAGACTGGCGGCCAGAATGCGGTATGCTCGGTGCCCTGGCTACAATTGTAAAGCAAATTTGAGGTCTTCAACCGAACGGCGGGACTCACAGACGGCACCTTGAGGGAAGCACAC
>chromosome_12,+,polyA site is 5319492
GTGGTCCCGTAGTGAAGGCGACACTACAGAAGGGTGAGCATGGATGCCAAGATCAATGTTGGCGGAGCTGGACTGATACGCGCTGTAATGTACCGGCATTGGAAGGTTCTGCTGTCCGCTAGACAACAAGTCGCTGCCACTGGCGCGGGT
>chromosome_12,+,polyA site is 5325829
GGAGGACCGCCGCCCCGCTGCCAACGTCGACCCCTACACCGTGGCGCGCCTGCTGATCAAGACCGTGCTCAAGGGCTAAATGCCCAGCATGCGCCAGCTAATAAGGGCAGCGATGAGGCGGAGGGGTGCGTGACTCGGATGTGAGCTGTG
>chromosome_12,+,polyA site is 5325918
TGCGCCAGCTAATAAGGGCAGCGATGAGGCGGAGGGGTGCGTGACTCGGATGTGAGCTGTGATGAGGGGGTTGCTTCTATCGGCTAAGGGTGTGTGTGTGTGTGTCTGTCTATGCTGGGCCGGGTATGTGGACCGGCGACCTGACGTTTG
>chromosome_12,+,polyA site is 5326131
AAGCCTACGGTTGAGCAAGTGACCTGTCTTTGGTTGGACGATTGTTCTGACACGTCGATTGCTGCTAGGTTAACGGGAGGTTGCGGCGTGAGCCCTGCGACGAGCTGCGTAATACTATTTCCTTGTACTTCTTCCTCGCGCGCCCTCCTG
>chromosome_12,+,polyA site is 5326234
GCTGCGTAATACTATTTCCTTGTACTTCTTCCTCGCGCGCCCTCCTGGGTGCTGACGCATTGTCAGGTTTGCTCAGGTCGCCACATGTAATCGAACACGTCAACAGAACACTCGTCTGGGTTGATTGGGAAGGCATCTTTTGACCGCCTG
>chromosome_12,+,polyA site is 5342309
AGGGGGCGGGTTGTTGCAGTTGCGTAGCTCAACGAACCGATTTTGAAGTGTTGATACGGTACGATGACGGCACGGACTGCTGGCTGTTGATGGTGTGCCCGGAAGCAACCCCGCTGTCAGTACCATGAACGTTATCGCATTTTTGAGGCC
>chromosome_12,+,polyA site is 5342637
ACGAGGAATCATACAGAGTTGCAAGTTTCGAAGATTTACTGGTGAACCATTAAATGTTGCATGGATATCCGTGCACGCGTGGAATGTAAAGGAGAACCGCGGTCTGGCGGACCGTTGCGTGAGCCATCTGCTTGTGTGGTAAGGTGTGGC
>chromosome_12,+,polyA site is 5342729
AGAACCGCGGTCTGGCGGACCGTTGCGTGAGCCATCTGCTTGTGTGGTAAGGTGTGGCGCTCACGAATGTCCGCCGCGCCCACTTTATCACATGCCGGTTCAAAGGGGGCCCTGCTCAGCGTGCCGGTTAACCGGCTTTCCGGCGTACAC
>chromosome_12,+,polyA site is 5352077
GGAAGCTGCTGAGGACGTCAACCTGTCAGATGGCATGTGCTGGGCTACACACACATACGCACACATGGCCATGATACAACGCTGTAACAGGGTCTGACTCCCGGCGAGGCACGAGCTCCACCCTGCTGTGCCAATGACAGGTTCACCTAG
>chromosome_12,+,polyA site is 5359478
TATGCTGCTAGGCGCCAGCAGAGCACGCAGTTGGAGGATGTTAGGGACAGGCTATGCTGAGGTGATGGCGGCACGGCGCTGTGTAACCCCGCAGTATCCATCCTTCCCTGAGCACGCCTTGACCAGGCCGACTGGCCGAGTGCGTCGTCA
>chromosome_12,+,polyA site is 5373831
AAGCGTTAGCACCAGACTCCTTACGGACTTGCATCTTAGGGAGGCTGGTGCATGTCAGCAGCGCCTGGCGGATGGCTGGTGGGCTGTAATATGAATTCTTCACTACCGGTACTGAAGACGCGGATGCCTCATCAAGATGCATGGCGGCTG
>chromosome_12,+,polyA site is 5373947
GACGCGGATGCCTCATCAAGATGCATGGCGGCTGTGCCCCCGAGGAGGGTAGGAAATCCGAAAAGTTGCCGGTGGCCTCTGGCTGTAAGGGTGAGCCGGGTACCCTGCCGAGCCATATTTGGCTGCGTGCGCGGGGGGTTGAAGCTGCCT
>chromosome_12,+,polyA site is 5380803
ATGTGTGGCGAAGGTGTGTGGCCCCGACACTAATTACAGCCAACGCACGTCGAGTGACTGTAGTATCTTATCACAAACGAATGTCTTAACATATATTAGTCACATATAGCTTTGAATGACGTATTGGGTACAGCAACGGCACTACGCGAG
>chromosome_12,+,polyA site is 5389496
ACTGGCCCTCGGCTACTTGCCCGGTGATGGCTGAGAGTAAGTATTACGTGATGTTATGAAAAGGCTCATTGCCTGCCAAATGTGATGGGACTGTGGTCCAGAATGGCCCCTTGTTCATTGGCGCTCTTCATTGTTTTGGCTGTGTGCAGC
>chromosome_12,+,polyA site is 5389933
GATCGATTTCAAATATAGTTGTTGGGCTTGGCGAACAGCGCGGCAAAGAGTGCACAAGATATGCTTACGCTACATAGTAGTAATTTAAGTACCGTAGGCAAGAGGTCTCGCCTAAGCAGCGAGGCATGTCGCGCATCAGTTGCGAGCAGG
>chromosome_12,+,polyA site is 5390295
GACTATGTCATGGAAGCATAGCACTTTCCAGCTGGTGCCATACCCCTGGCAGTTCTGAAAGTCACGTGGCAGGGTGGCAGCTCTGTAAGTAACATCGGGACACGTTAGGCAGTGCCAGCAGGTGCCAGATCGTCCATACGACCCCTTCCC
>chromosome_12,+,polyA site is 5392838
TTGCCGCTGGGGTGGCTATGGTCATATGACACGGAAAGGGTGGTGCGAGAGGCTAGGCTGTAGCACACGACCCGTTTGAGGGGTAAGCCGCTCCGCGCCTGTTCAATTCATCGCCTTGCGCAGCGCGCAATAATCGTCGGGGCTCAGGGC
>chromosome_12,+,polyA site is 5393256
AACGAAGTCCAGACGTTGAATGTTTTCTGGCCCGGACCACTGGTCTTGCAAGGAGGGGATCGCACGCGAGATCGTGCCCACCCTGTTACCCCCGCTTGATTCGCGTGGTCGTGCCGTTTTTTACGTTTTTACTTTGGCTCTCACTACTAC
>chromosome_12,+,polyA site is 5421194
AGAGGAGCGGGCAAGGCCACGCGGAGCCGCCGCGGAGCAGCGTCGGTGCGCACCCTGAGAAGTGCGCGGGTGTTTGCTTAGCTGTCATTGGTGAGCTGCCCGCAGAAGAGTAGAACGTGTGGATGGCAACAGTATGAGTTGTGCGCCTCT
>chromosome_12,+,polyA site is 5421354
TTAGCCTTGAGGCGGCAGACCGTAGACGTGGCGTGGGGCTGTGAGCAAGGGCTTTGGTCTTGGTCTAGTCCAGCTTTTCCGGTGTCATGGGGTGCCCTTGTCACCACTCGTGTCTGTCCCCTGGCCCTCGCATGAATGGGGCTACAAATG
>chromosome_12,+,polyA site is 5421445
GTGCCCTTGTCACCACTCGTGTCTGTCCCCTGGCCCTCGCATGAATGGGGCTACAAATGGTACAAGAAGGGACAGTCCGACCAGAAACAATCTCACAATCTCGGTCCAAAGTGTTGTCCGCCAATGCGCACACGAGTCCTGGCCCAGGCT
>chromosome_12,+,polyA site is 5427321
GTCTGTGTCGTGTTATGGGGTCGTGAAGCACGCGGCGTGTGTGCAGGGTACTCAAAACAACTAGCAGGTGTGCACAGTCAGGTTGCGGCGTGTTATGATACGCAAGGAAAGCGGGAGCCTCTTTGTATGGGCTCATGAGGTGGAAGTTGC
>chromosome_12,+,polyA site is 5427409
CGTGTTATGATACGCAAGGAAAGCGGGAGCCTCTTTGTATGGGCTCATGAGGTGGAAGTTGCACTGACAAACGAAGGTTACCATTAAATTGGATTTAACGTTGACGAGGATGAGGCTGGACGCCAAATGATGAGTCGACGGGGACTCGGT
>chromosome_12,+,polyA site is 5427556
GGTAGGTAGGCTTGGGTTTCACAGGGCCCCCATGCGCCCACACGCAGAAGTGGTCATGTCGAACGGCATGCAACAACATGGTGTTACATGCTGGTACCGATATGTGAGGCAGCTCAGTTGCGCATTCACGTAATGACAACAAGATGCAGC
>chromosome_12,+,polyA site is 5430129
GACGACGGAGGACGTCGCCGCCAGGCCCTATCCAGCTCCACGTTCCAGACCTGTACCCCCAGCACTGATGTGCGACTCCGCCTTTTAGTAATGCCTTCAGCAGCTCTCCGCGGCCGCGCTCAGCGTTTGCATTTCTCCAGCCATATAGTG
>chromosome_12,+,polyA site is 5438679
CGACAATCGACATTCAGGCAGGATGAGGCCTAGTACTGGCGGCAGGCTCACGGGTATGCAAGCCAGTGCTTTCTGGGGCATGAAATGGTGGACGACGCCACGAGATTCTTGTCTCTTGACGTGCAGGGATGCTATAATCGCCCTGTAATG
>chromosome_12,+,polyA site is 5438740
GCCAGTGCTTTCTGGGGCATGAAATGGTGGACGACGCCACGAGATTCTTGTCTCTTGACGTGCAGGGATGCTATAATCGCCCTGTAATGCTACTGGTCTGCAGTTGCGGCCATGTGGATGCGGCATACCGTATGACGAGTTAGGTTGTAT
>chromosome_12,+,polyA site is 5438921
CACGGGTGGCCCATCACAGTGGCCCGCCCTGTGCGGAACACGTGTAGCACCCCTGGCGGAGTGAGTGACGCTGGATGGCTGACTTGTACAACATCACACAGTCCTTGCATTTCCGCAGTGCGTGCGTGCGTGAGAAAGAAAGCTCGGACG
>chromosome_12,+,polyA site is 5439051
TGAGAAAGAAAGCTCGGACGGTGCGCTCGAGGGGGCCTGTGGCTGGTGCCCCACGGCGGTGATGAGCATGCCCCCCCCCCTGATTGTCTGTAAACGGACATTGTATCGTCGCCGAGCGCCCCAAAACAGACCCAGCATGAATACTTATGA
>chromosome_12,+,polyA site is 5442982
ACGGTACTGATACTGTCTGCCATGTAGGTACTTGGCATGTTGATATGATGATGAGAGCGAGCAGCATTGTATATATGCTGACTTTCAACAATGAAGACCAAGAAGAGGATGAAGGTTGCACGTGTGTGGGGGGGGGAGGGGTGGCTCGGG
>chromosome_12,+,polyA site is 5443124
GGCTCGGGTTTTGGTTGGCAGTGCGCGCAGGCGGACGACGCCGAGGGCCGGGGTCTGTGGCAAGGGTCGTCGTGCTCTGTGTTGAAGCCTTTCTGCAGGGTGTTCACAGGGCATCGGCTACTCTTTTGTATCCGTTTCTGCTGTTTTATG
>chromosome_12,+,polyA site is 5443248
TTTGTATCCGTTTCTGCTGTTTTATGTTGCTTGCGCGCTCGCAGCCTGAGGGAAAACTAGAATCTAAGTTGGTACTCTAAGCCCCATGCAATGGAAAAGACTCGTCTCTTGGCACAAAATGGCAGCATAGTTTAGCTGAGAGCTCTAGCA
>chromosome_12,+,polyA site is 5446497
TTTATGCTAACTTGATTTATGTGATTCGATTATTAATGAGAGCCGTTAGAAGACTTTCGCACCGTACGGCATTGTGCAGTGCCTGTAAGCAACACGCTTCTTACGAGTCTACGCGACTTGCAACGGCGGCCTGGCAGATGTGGCTTGGCT
>chromosome_12,+,polyA site is 5479989
GCTGGGCAGGCCGCCAGGGCGGCGGCTGTTTGGCCCCAGCAAGGAGTGACAAGCCACGCGGCATTTCCGTTTTTGAAATGCCTTTTTACTTACGCTTCTGAGACGATTGCCAGCATGGCAGAGGCCGGCGAAAAGCTGTAAGTCGACCAG
>chromosome_12,+,polyA site is 5480042
CCACGCGGCATTTCCGTTTTTGAAATGCCTTTTTACTTACGCTTCTGAGACGATTGCCAGCATGGCAGAGGCCGGCGAAAAGCTGTAAGTCGACCAGTTCCCGCCCTCGATCTGTTAATCTCACTTCCCGAGCTTCCTGCCCGTTCGACA
>chromosome_12,+,polyA site is 5495263
GTGGTGGCACCCACACCGGCGCCCAGCCAGGCTTGCGGGTGTGCTGGCGGCCTAGACCGGGGCCTACCGGGTCTGGCGGTCCATGTAACACGGCAATAGACAGGTCTCGGCCCACTTGCGGCAGAAGCGCGGTACTGGCAGCCTGTTTTG
>chromosome_12,+,polyA site is 5550267
GCTGAGGTCTGTTGAGTCAGGAGGGCTGAACTGCTGAAGCCTTGTAACTATCATATTAGGGAACGGCTGCGGGTCAGCTGACGCGCTGTAGTGGATTTGTGGATTAGCCACGTGGCTGGGGCTCACTTGCCGCCATGCACGAAGACATGC
>chromosome_12,+,polyA site is 5550365
GTGGATTAGCCACGTGGCTGGGGCTCACTTGCCGCCATGCACGAAGACATGCAAGCGCCTGTGTACGCGAGCTGCACTCTGTACCATACCGACCGACACGCATGCTGTTAATCTGATACTCCGAGTAACATGGCCAGGGGCACCGCTGAA
>chromosome_12,+,polyA site is 5550502
GGGCACCGCTGAACATGGCGGCATCGCTTTCCCTGTTGAGTCGTCCATACCAGTTGACCGGGGCCGGGGTATACCGCACGTTTAAACCATTACACGTCCATCGACACTGCTCTCTCCTTCCCTGCCGCGTGGCGCGCGGGCTGGCTCCAC
>chromosome_12,+,polyA site is 5561836
GGAAGCGACTCCCCCGGGCGGCCAGAAGCGTGGGGGTGCTATGCATGCTGCTTATTGCGCACTGTGGCACGGGGATTGCTGCATGTAACGCAAGATGTGGCAACTGACTGCACACAAAAGAACAAGCCGAAAGAGAACCGGCAGCTAGAG
>chromosome_12,+,polyA site is 5589462
GTGTGGCTGGCAGGTGTGAACGCCGTACGAAGCAAGGGTTCCTAATTGCGTGCAATTGTGACGGCATGCCAGTGGGCACTTGTAATTCATGGGATGCGGATTCAACCTCACCTACCCCCCAGTGTAACAGGTCCCCCAACCAGATAATGG
>chromosome_12,+,polyA site is 5596832
TGGGCAACAGGCTTTAAAAGCAGTGTGGTTAGGAACGAAGCTGCATGACGAGATATGCGGTTTTCTCCGTAAGGGAAAAGTGGGCTGCGCCCACGCCACGTCTCTACTCTTGAGGCCGCAAGCGTCTACGTACCTCGCTCATTTCCCGGA
>chromosome_12,+,polyA site is 5616705
AGACGCGAGCAGCGCCCCGTCCGCGGATGGCGTTGAGGCGCTTGCGGCGCTTGCGGCCATGGTGCCAAACATGTCGCAAGGGATGTAAGCGACGAGGAATCGGTGAAGTTATGGCCCTCAGACGACATGCTTTTGCTGACGTCGGATGGG
>chromosome_12,+,polyA site is 5619520
GAGGTGCTCAGAGTCCCAATGAAAGACGGGTAGGCTGCGGCGGCCATTTGTCGGGGCCGGGTCAGATATGGACCCACAGCTGTAACAGATTGCGGTATTACAAGAGAGGACAGACCCAGTAGCATCGCAGTGCAGCGGAGGGCTTCGGCA
>chromosome_12,+,polyA site is 5622572
TTGCACGGGTGTGACGCTGACGGGTTTTGACACGGTGTAAACGCTTGACACGTGGAAACACGACGTGCTTTCATCGGCACCTGTAACCTGGTCGCTGCTATGCTTGAGACCCACGCGTCATGGTACCGGTATTGGATGGACCGGGGGAAG
>chromosome_12,+,polyA site is 5676369
CAGTGGTAAGGCAAGTCCCGTAGTCGTACTGTCTGGGCAGGAGTCGTAGGGTAGGAGTCGTAGAGGACTGGGCGGCCTCGGCCCTGTAACGGCCACATGTTGTCAGAGCTCGCTGTTACCGATACGTGTCACCCATGACAGTATGACACG
>chromosome_12,+,polyA site is 5712995
CTGATAACACTGCTCTAGCTGCGATGGTGGTCGCACAGGCACAAGGATAGGGGCTGCACGGTGGGCCGCATGAGCGCGGCAGGTCCGCGGGAAACCCGGAAAGAAACAAGGGTACGTACATGCTGTCTTCGAAGGCGCCAGGGAATGTCG
>chromosome_12,+,polyA site is 5713060
CCGCATGAGCGCGGCAGGTCCGCGGGAAACCCGGAAAGAAACAAGGGTACGTACATGCTGTCTTCGAAGGCGCCAGGGAATGTCGAAGAATGATGGATTGGCAGATGTCAAGGCTGGCCAGGGCCTTGCAGGTTTAAACACTCGCGCGTC
>chromosome_12,+,polyA site is 5713111
TACATGCTGTCTTCGAAGGCGCCAGGGAATGTCGAAGAATGATGGATTGGCAGATGTCAAGGCTGGCCAGGGCCTTGCAGGTTTAAACACTCGCGCGTCACATAGCCGTGTGCACGATTTGCGCGTTCGGCGGTGTGTTTGCTGCGAAGT
>chromosome_12,+,polyA site is 5713299
CACTCGAGCAGGGCCAGGCTGAGCTAGGCAGGACGAATGGAGGTACGCGAATCGTTACAACTCGCCTCCGAGTTTGAGGTATGTGATACGGTGGGCACTGGGCAGTCAGGTGGGCCCCCGGACAACTTGTGGCGCTACGGCCCAGCCGGC
>chromosome_12,+,polyA site is 5713398
GGGCAGTCAGGTGGGCCCCCGGACAACTTGTGGCGCTACGGCCCAGCCGGCACTAGGCACACCGATGGGCCCCCTGCCCCCTGTCAGGAACGGCTGCCCCTCCTCCAACTCCTTGGCTCCCGAACGACCATAATCACCTGTCGCTGTTGC
>chromosome_12,+,polyA site is 5713602
ACAATGTTTGCTAGGGGAATCCGGATACCCGGGCGGCCGTGCCGATCCTTTCGGCCGCGCCCGGGTCGTGGCGTGTCAGCGTGTAAAAGCTCGGGGACAGCCATCTGCTGAAGTCAAAAGTGGCAAAGGCAGCAAAGGCTAGACGCAGAC
>chromosome_12,+,polyA site is 5719086
TGCCGCACTGGCTGGCGTAAGGCTCGGAGGTAGCCCGTTGGAAGACTGCAGGCAGAGCTCTGTGCATATTCATGAAGTGCAACAGTAAGCGACAGGGGATCAAAGTTCGTAGCTGGCCAAAGTCGGCTGGCGCTCCTTGTCACCTTGTGG
>chromosome_12,+,polyA site is 5739945
TAGCGTTGTGAGGTGTGGAAGAGATCACCGCACTGCCGCTGGGACCGGCACGAGCATCAAAGGGGAGACCAATGATCATGTTTAAAGACCAAAATCTTGACATGGCTGCCATCCCGTGCCAGGGACCCTCGCTGTCGACTCGTCCCTGCC
>chromosome_12,+,polyA site is 5752231
GCAGAGGCTGTCAGGCTGAACAAGTCACCTAGTGAACACGCACAAGGTTGGAGCACGGTTGGAGCACGGTTGGAGCATGGCATTTAGCCACGCACCACTGTTTGTCCTGCCTCTGCCCGCGTGCCGGGCTGCCCCGGCCGTGGACTCAGG
>chromosome_12,+,polyA site is 5752351
GTGCCGGGCTGCCCCGGCCGTGGACTCAGGACCTCGGAATGGTGGGAGGGATGGGGCATGGCAAGGGGCAGGTTGGCGTATTCCTGTAGTGTGCAGCGTATTCCCAGACCCCAACACTCAGTTCACAACGTCAGGCAAGATTGCGTGGCG
>chromosome_12,+,polyA site is 5752733
CGCATGACACGCCCCTCCTCGCATGACACGACCTTCCCCTGCTGCCCCTTGGGAGGGAAGCCCCTTGTCGGGCTGTCCCTTCAATTGTAATTCGCATCCTTGATGGGGATGGAAACGGTGTATCTGCCTCAGGAACCCCTACGACGCGTG
>chromosome_12,+,polyA site is 5775758
GCAATACTTCAGTGGGCCGTCCCACAACCCACCGCCGACCATGCTTGGGGTGAGCGAGATGCTGAGGTTGCGTGGTTGTTTGTTAGTTTGTACACGCTGACCGTTTACCCCAGGCCCTGGAAAGGAGTGCACAGGCCTGCACCCAAGCTT
>chromosome_12,+,polyA site is 5785301
CCTTACATATTGTGCGTGCTGGTTGTGCGTGTTGTGGGCACGCACGCTGTGCGCGCGGGCATGCGCGCCGTCCTGCACGTTGCCTGTAATGCATTGGGGGCTATTGTATCATGTGTTTACGGGGTCGGGATACTCAAGACGTGGCCAGTA
>chromosome_12,+,polyA site is 5785484
TGCATGTGCGTGATGTGTTCCTGTCAGTGACCAGACATGAGGCCGTTGCCGGTGAAGGCACCGGCTCAGGCGACTGCGCACTTATAACACTTAACTTGCGCCAAGGCTAACGGCTGCCTGCTTGGCTGCCCAAGAGGCAAGAGCTGCCCT
>chromosome_12,+,polyA site is 5785656
CACGCCGAGTTGCTGATAGTGTGCTGTGACGGATTGCCACAGTGCCACCGGGCACACAGCTGCCGCCGCCGCAATGCCATAGGCTTGTAACTGGCGGATGCAACTGGTGCCTGTGCCTAGGCCCTAGGGAGCCTCGTTTCAAGCAGTTGT
>chromosome_12,+,polyA site is 5806969
TACCCGAGTTTTGCCACCGCACCGCAGGCGGCTCACAGAGCCATCAATGTCTCATGAGTAGCACGTGCTGCTGGGCGTACCTGTAAATGTTACCTCTTGAATCACAATCTGCCAGTTCTGTAATCACACGAACGCCAGCCCAGAGACCTC
>chromosome_12,+,polyA site is 5820321
TGGCAAGCGCTTTTAGATAGGATGTCAGAGGACCGCAAGACTACGCTACCCTATGATAGCGCACATCTCTTTCACTTGCCGGACATAACTGCACATGGAGCAGAGCCGATGAAGTCTGGTCTGGGCCTCAAATAATCGGATTGACCGGTT
>chromosome_12,+,polyA site is 5820480
GAGAGAAAGGCTGAGTTTCAGCCGGCCAGGAGCACCCCCAGTCGGGGACCAAACTAGCTGCATATATGAGTGTTGCAGGAGTTATAAGGTTCCCCCGGCCCGGGCCTCGGTTTGACGGTTTCTACAGGGACAGGTATACGTCGTGCTCAC
>chromosome_12,+,polyA site is 5820552
TTGCAGGAGTTATAAGGTTCCCCCGGCCCGGGCCTCGGTTTGACGGTTTCTACAGGGACAGGTATACGTCGTGCTCACCACCTTGAATTATTCACACACAACGCTGGCAGCAGGGGTGCCAGTAGCCATGTGCTGTCGGTCGTGACAGAC
>chromosome_12,+,polyA site is 5820625
CTCACCACCTTGAATTATTCACACACAACGCTGGCAGCAGGGGTGCCAGTAGCCATGTGCTGTCGGTCGTGACAGACTGGCGGCTTGTATTGTTGGATGGGATTGAGGCACATTTCACAAAGTAAAGGTGGTGTGAGCAGCGGTGAGGCG
>chromosome_12,+,polyA site is 5820839
GCGGCGGGCGGAGGCACGCACCGTAGCCTGGCACAGGAACAAAGCTAAACAAAGGTGGCAATGTGGCATGACGTATTTACTCCTGTAGGCGTGCCCATATGACCATATCACCTGTAGTTCCCACATTACCATATGCGACGCGCCAAAGGA
>chromosome_12,+,polyA site is 5824443
AGACGCTACTGGAGGAGCAGGAGACGGAGCTTGGAGGACTGCTGGGCCGAGCACCGTGCAACCCAGTGTCGGTGACGCTGGGACCTGTAAGCTCGGACGAGCCGAGCCCCTTGGCTGCATGCCTGCGCATTCGAGGGGCTTCTGGTTGGT
>chromosome_12,+,polyA site is 5826858
TTGCGGTTGGATCCCAGTGCACACGGTTGGCGCAGCGGCGGCGGAGGGCTGGGTTATATCACCATTCTTCGGGACAAGACAGGTTTAGATGGCGTGTGTTGCGAGCCCCCTGCCCTAACGCAGCAGCCCTTCCCGTCCGCGTATGTGTGT
>chromosome_12,+,polyA site is 5827180
AGACGAGAGATGTGCGGAAGATTGAGTTGTGAGAAGATTAATGTCGAAACGTACCGGGATGGTGTCAGGTCACACTGGTCGACACTGTAATGCTTTGTCAAGTAGCAATAACTCACTCTCATGCCTGTGCGCCTGGACCTGTAGGCAAGC
>chromosome_12,+,polyA site is 5835037
TAAATGTTACTCGCAGACCGGGCTTTGTTTGCGCACTGTGGCTAGCCGAAAGTGGATCGCACGAACATGTTGCAAGGACAACTTCACTTGTTATACTGATGCTGAAGGTGTTTGCGACTTCCTCCTGACTTGCCAGTCCTTGCAGTCTTG
>chromosome_12,+,polyA site is 5846057
CAGCATATCTGCCGTGCCGTCGGGCTCTTTGGATTTGTGTTCTTGTTGGGACGGAAGTCCAGAAGTATCTATGTATCATAAGATGTAACACCGGACAAAGTTGGCTACCATGCTCACGCCAGCTCTGCATTGTACGCGGCATCCTGCTGT
>chromosome_12,+,polyA site is 5858494
GCAAGGTTGGTTTGGCGGAACGCGCGTAGTCAGGCGCAGCCCCAGGAGTGTTGCGCTCGTGCGCGTCCTGTGCTGCCGCGTGTGTAAAGGCGCCTGGACAGTGCCTGGAGCGAGCATACCCATAAGGCCATACGTTTTGGGAAGCACACG
>chromosome_12,+,polyA site is 5858606
AGCATACCCATAAGGCCATACGTTTTGGGAAGCACACGGGGAGGGTGGTTGTCCCCGTCAGCACCACAACACGTGCAGCGGTTGTGAGGCGGGGGGTCGTGAAGCAGGCGGTCTCACGTATCGACGCGGTGCTGGGTCCGGGAGGTGAGG
>chromosome_12,+,polyA site is 5878511
ACATAGCCTCCACGAGCAGGCTGCCACACGAGAATGACAGCCTCTAGCAGCTCCGCCAGGACCCCGAGCTCGTTGTCTGTGATGTAGGTGGAGTCGAGAGCCATCCAGTCCCGGTAAAGAGCAGATGACGCAAGCTGGGGAGGCGTGGAC
>chromosome_12,+,polyA site is 5885215
GGCTGGCAGTTTATTAGTTGCCATCATCGCTTGCTTTTACAGTGCGCGTGTGGACTCAGCAAGTCTTTGTTGCACTTGGCTCTGTAATCATGAACCACCAAGGAGACGTGCAAGGTTAGTACTCGGTAGTGGGGGCGTACAGGAGACGGT
>chromosome_12,+,polyA site is 5885736
GGGTACGGTTCTAGCGTGGCGGATGGCGGTTGGTCCGTGTGCTTGCGTGTGTGCCTGCAGGATGTGCGTGCCAGGCGCTATATATAATAATCAGTACAGAAGGTGTTAGATCCATCCATCATAGCGTTGGTGGGTAGCGGCTCAGTAGAT
>chromosome_12,+,polyA site is 5886130
GGTGTCGCGGCACCGTGGTCAGGATACGGCGGTTGCGACCTACTCGAGGTCTTGTGGCCAACTGTTTATGATGCTTGCGATGTGTCACAAGCAAAGGGGAAGTTGGCCATTCCGTGTCGCACCCGCGTTTATGGGGGGTTTTCCCGGGCC
>chromosome_12,+,polyA site is 5947998
GGCGCTGCTGGGTTTGCCACCTCGGAAATGCAACCGATAGAACGCAGGATGCAGGGTGGCAGATCAACGAGCTAGGCAACCAGATGTAAGCGCGTTTGTTGCGGGAGTTGGGCCGCTCACGTCTCTCTGAATGATGGCGCAGTGTTCAAA
>chromosome_12,+,polyA site is 5964274
GGCAAACAATATGCAACGGCAGGGCAGGAGTACGCGGCCGGTCGAACGCCGGATTTACTGTACCGACGAGTTGCTGGCTGGCTGGAAGTTTGCTGACGCATATTCCTCACGCTCCGAGCGCCCGGCCAGGCGATAGCACCACACAGACAC
>chromosome_12,+,polyA site is 5964388
CGAGCGCCCGGCCAGGCGATAGCACCACACAGACACACCGCGGTGATGGCAGGTGTGACTATGTTCGGGGGTGAACGGGAAATTAATACGTAGGTTGTCATACTATAGCTGCTGGTCCTCGTGCCCGACACGCGGCCGCCGCAGCCAAGA
>chromosome_12,+,polyA site is 5964630
TAAGTTTGCTGTCGTCCCTGATTACATCGGTATGCGCGCCGTTCTCGTGACACGTGATGACGGCTGCTGCTGCTGCTGGACCATGCGCTTTCATGACACAGTGATGTATGGCGTGGCTGGGTGGGTGGGTGGCTGGGCGCGCGGGGACCT
>chromosome_12,+,polyA site is 5964772
GGGGACCTGGGCCTGCCTGGACTGGCCCGTTTTGCTCGTGGCCCAACTGACACAACATCACTGAAACGCTTGCCTAGATTGTGTATTTGAATCGGCTTTCCTACCCACAACGAGCGGCGGGAGGGGTGGCGAGAACTGGTGCGCAGGCCC
>chromosome_12,+,polyA site is 5964977
CACTCGCTTTATTACTCCGGTGGGCGTTTCGTCTGTCCCACCCTAAAAGATATTCCTCCATAATTATACGACTCGCGCGAGCAGTTCGTAATTGCTGGCAACGCTGTGAATCCTGGCGTCAACGCAGTCGGACCGTCCGACTCCGGCGAG
>chromosome_12,+,polyA site is 5965094
GTCAACGCAGTCGGACCGTCCGACTCCGGCGAGGTCGGACTCCCAGCCGCCGCGCAGAGGTTCCATTACTGGCATTCATCTGTTTAAGCCGAAACTCTTTTCATCATTATCTTGCTGGGATTTACGATGTGGGTACAGTTGAGTAGTGCA
>chromosome_12,+,polyA site is 6028356
ACGTTGCGAACTGGCTGCAGCGCCTGCACCATTTCTCCAAGGCGTGTGGCGACCCGTGGTGTCAAGGGGTGCGGTCCCGCCTGTTGTAAGGCCGTGTGTTGCCGCACGTCTCCCTGACGCTCCTTGAAAGCGTGCGCAACAAAAGCAACC
>chromosome_12,+,polyA site is 6032921
TGGGTTGATAACGACCCGAGGAGGGGAGGGCTCAGCCCTTTTCCTGCCTCCCTAAGGCAGCCACCTCCTTGTTATGACATCTGTAATTAGGCGATGCATAGGCCCGGGCCCTTCTGCAGTGCATGTACCGGGGTGGCGGGTGCCGTAGAC
>chromosome_12,+,polyA site is 6033254
CACGTGTTTGCAGGGGGCTATGACAGCCGGACAGGGCATCGTCAACTTTGGTTACAACTGTGGCCGTCGAGGAAACCAGGCACTGTTGCCGTGACTTCGATTGAGATTGGCCCGAGGATCTACCAGTACGACCTTGTTATGCTGGCGGCG
>chromosome_12,+,polyA site is 6073499
AAGAAATTTGGAGCTTGGCCCGTGCACCACGGGGTGAAGAACAACCACGGGTGAAGAACACGACTGGCTATCGAGTTGAGCGTGTAACGCCTGGGTTTCACGCAGAGCAGCATTCAAGAGCTGATGGTGCACCGCATGACAGAACGAGGG
>chromosome_12,+,polyA site is 6098055
CACATACAGCACTCCCCGTTGCCCCGTGCCCTATGTCCTCCCCATGTGGAGGCCGGGCGCCACACACCTCACTGTCACAAACTGTAAGCATGTGAGAGGACTCCGCCCATGTCCTTTAAGCTCTCAATTCAACAAGATACATTGATACCG
>chromosome_12,+,polyA site is 6105102
GCAGGGGTGCGGCCGGGTGCTCTGGGGCGCGGCCCAAAGGCCAGCCCGGGTGCTGCGGGTGCTGTGCCACTCAACAGCACTGTTTAGCGCGTGCTGCTTTGGCCCCAGCGGCGGGGCTGGAGGTGCTACCGCTGCGGGGCGCTGCTCGGC
>chromosome_12,+,polyA site is 6105661
TGAATTGTGGACTGGATGTACAGAGAGACGATAGGGACGGCAGGCATGAACTGGGCTGACAAGGCCTGGCCAAGGAGTGAATGTTAAGGATTTGCGCGTCGAAACGAGGGGTAGTCATGTTCTCACAAAAGGGCCGTGTTCACAAGTTTT
>chromosome_12,+,polyA site is 6105826
GGAGGTCAAGTACGAGCGGGTGCCCCTGTGGGACCACTAAACGGTCGGGGTCCATTGCCGCTGGTGATCACGCTGGCAGAATCCTGTAATGCCTGGAGCAAAAGCACGGGTCTGGTTCCCCGGTCACGAGAAAAGGGGCTGAGCCCCTCC
>chromosome_12,+,polyA site is 6135873
CGCGTGGTGTGTGCTGTGGCGTGCGCAGGAAAGGGGCTTTGGCGGCGTGCATTGAAAGCCTTGTCACCCCCGCTGGGCGAAATACAAAGGAAAGATTGGAGTGTGTGGGGCATGTAAGCTGTATGGGCTGTGGGACAGTGGGGATGCGCA
>chromosome_12,+,polyA site is 6139267
CGTAATGACGGTAAGTTGTGTTTGGCCGGGTGCGTTGTCGGCGACGCCCTGTTATATCGCACGGCGCTGTTTGTACGCGCGTGTAACAACATTGAGGACACATCTGGTATCTGGATCACAGCCCAACAAGCCTTTGCGGTTGATGTGCGT
>chromosome_12,+,polyA site is 6140752
CTCGACAGCTTATAACTGGCGGGGCTTTAGGAATGAAGGCATATAGGGGTTCTAATGGGTTTGATGAAGGTTTTGGCTTGACCCTGCGGTGTGTCTGCGAGTGTGCAGAGGCCGTGGCCTGTAGTGGTGTGTGCTGGGGGCACGTCTCGG
>chromosome_12,+,polyA site is 6140874
AGTGGTGTGTGCTGGGGGCACGTCTCGGTTTTGAGACACTGCCATGACACGTGTTTCAGGTGGGACAGCAGGAGGACTACCGTGTAATGCATGGCTGAGTGCAACTTTCAGGAACACAGAGGTTGCTGGGGTGAGGCCACATTGCCTGCG
>chromosome_12,+,polyA site is 6140986
AACACAGAGGTTGCTGGGGTGAGGCCACATTGCCTGCGATACCACGCCCACGCCCTCTGTCGCGGCTGCCCAGCCATCATTTTAAGCGCCACGGCAACGATGGCGAAACCGAGTAGCCATTAGCCGGCGACTCGCCGCACTGGGGTAATC
>chromosome_12,+,polyA site is 6141047
GCGGCTGCCCAGCCATCATTTTAAGCGCCACGGCAACGATGGCGAAACCGAGTAGCCATTAGCCGGCGACTCGCCGCACTGGGGTAATCAGGGGCTGGCAAGCGACCCATGTATCCAAGTCTGGACAGGCTTACACGGTCAGCGCGAGCT
>chromosome_12,+,polyA site is 6255987
GTCCCGCGTGCCTGGTCCCCTGCCAGTAATTTTGGGGGTGAACGAAGCGGCGGCAGCCTGTTTCGTCAACCAAACGAAGCCATTTTAAAGTATTCGGCCACTGACGCCGCCCCTGCCTTCGTAAGATACGAGCGCTGGCTGGCCCGCGTG
>chromosome_12,+,polyA site is 6256194
AGGGCGGGGCGGTAGGCTGAAACGTGTGACACGGCCCGTTTGCACATGGCGCCATTCACAAGCTCATGCCTCGTGCGCGTTTCGTAACTCGTTAGACTCGCGTCGCCGCATGGATCACCACACTCGGACTTGGCAACAGATAACCCCGCT
>chromosome_12,+,polyA site is 6328913
TGTCAACGGCTGTCGCGGGCTGCTAGCTTGCATGACGGAAGAGTGGAAGGTAAACAACAGGTAGCCACAATGCCACCTGACTTCAAGTCAAAGCTTCGGACCCGCCCGACGATGAACACCCCGGACGTGTCGCTTGTCAGCGGCACGGGC
>chromosome_12,+,polyA site is 6329104
GGGACACCGCCGCTGTAGGCCCCTGCATATCTGAGCGTGTTTTGCGTTAGGTGAAATCATAGGGCGTTTGAGCTTTTGAGTTGTGTAAAGATGGTCTAGGCATGCAGGTCTGAACGTGCTTGAAGCGGGTTACGCGGTCCAAACGGCGAA
>chromosome_12,+,polyA site is 6329197
GTCTAGGCATGCAGGTCTGAACGTGCTTGAAGCGGGTTACGCGGTCCAAACGGCGAAGGCACAGCCCATGCATGCCGCGCTCATGAATGGCATATTGTTGCTGCGCACACAGTCACCACGCGATACAGTGTCGGGGGGCAGTATTTAGGC
>chromosome_12,+,polyA site is 6333203
CCTGTGGAGCAGCCCCCGCCCCCGCCGCCAGTTGGAAGGGCGCGTGGGCCCTAGTGCTGGGGCCGGCTTGCCGGTCGGGAGAGTGTAATTCAAAACCCGTGCAAGGGCTGTCTCGCTTCAGTTCCAAGAGGGTCGGGGCGCACAGCTGGG
>chromosome_12,+,polyA site is 6371869
ATAATGGTGCCTTAGGGCCCAAGGGCCCAAACCGCCTGTTCAAGGCTTGTAGCCTGGAACGTGGAAGCGTGCAATCACAGATTGTAAGGCATTCAGTTCAACCTGCAGGATCAGTATCACGACACACCCGCAGCCTTCATTTGGCCTCCG
>chromosome_12,+,polyA site is 6383577
TGGCAACGGAAGCGAGCAACATGGACACTGGGCATGGGTCGGCCCGGAATGGGGTGGCCTCGACCCGGTCCCCGTCTTCTTGTCAAACCATCACCTCTCTCTTGTACCGGTACTCAATGCATGTCCAGCTGAGTTGGCGCATCAGAGCGT
>chromosome_12,+,polyA site is 6398801
TGTGGAACAGGACGGAAGAAAGGGGCAGAAATCTGCCTCGTTGGCCGTGCGGTAGAGTGACAAAATGTGTCTGGATGCAGAATTCATGTAAGACAGTCTGCAAGCGTGGTCTGCAAGTCATAGGTTCATTCAAAATGGTGCTAAATCTAA
>chromosome_12,+,polyA site is 6398936
TGGTGCTAAATCTAAGCTGGAGCACGGCACTGCCTTCCCAGGTGAAGGAGGCTTCTCGGCCTGTACTGGGGCCTTGACAACCTGCTAAACAATGCCATTGCAAACGAGGGCGGTCAGCCGTACCCACAGACCGGGACGATCTCGACAAGG
>chromosome_12,+,polyA site is 6406086
AATGGGCCGGATGGGGCGCACCGTGGCGCAGGCCCTGCACGGGTCGAATGGCTCTTTGCCGAGTGGGTTACCCGCAAACAATGTAAGACGAACTGTCCCAACAAGACCACTCCTTGATGAGTTAAGCGACCGCCCTGCCCTTCTGCATCA
>chromosome_12,+,polyA site is 6418859
CAGTTGCTGGGTATGCGCCATGCAGCCCATGCGGCGCAGCGGAGGGGTCCATCACGCGCTCGGTACGCTGGTGCAGCATGTCTGTAAATGATGTCTACCCGCTGACCCGGCAATCGCAGGAGTGCTGACTGCTGGAAAACGGGGCGAAAG
>chromosome_12,+,polyA site is 6437401
AGGAGCGTAGGGCCTCCCTCTCCAACTGATGAATGACAAACTGTATGCATGTTTCAACGGCATATGCGACAATGCTGGGTAGATGCAAGGATGAGAGGCTGCGGTGGGATTCCTTCTAGGCGCATGCTCTGCTTCCCCGCTGCAGGGATA
>chromosome_12,+,polyA site is 6437456
AACGGCATATGCGACAATGCTGGGTAGATGCAAGGATGAGAGGCTGCGGTGGGATTCCTTCTAGGCGCATGCTCTGCTTCCCCGCTGCAGGGATATGTCACAATGGTGGGAGGGTCGTCGAAGCTGTGCAGTTTATAGTGGAGCCCATAT
>chromosome_12,+,polyA site is 6437599
CCCATATCCCTATGGCACATTGGCACGACATGTGTGCACCGGATGAGGCAGAGGCAGGGCAGCCCCTGGGCTAAGGTCATTTGAACGCCGTCTGTGAGGACAGGAGCAAAGCGCCGTTGATATGGCTTGAGCACAACCAGCGACCTAGGT
>chromosome_12,+,polyA site is 6437782
GCGGTCCAGCGGCCTAAGAGGACTTTCAATGGGTTCCGTGCTGGAGTGGCGATGGCGAAGCCCACGCAACAAAGTTGAGGACTAAATGACAGCGTGCTTGCTTGGATGACGTTTCGCCATGAGTGAGCTCTGGGTCCTGCCTAGGAGGCG
>chromosome_12,+,polyA site is 6441968
ACAGACGAATGGCGTACCGTACCGTTTAGACGACACAAACGGATTTACGGACACTGTATGTGGCTCATTTCATCACACTCTGTAAGATGATAATGCACCACCTTTCACGTGCGCATGCGTGTTAACCTTGAGGTAGCCGCTTAATACAGC
>chromosome_12,+,polyA site is 6455941
CGCAGCGGGGCCAGGGATTAATGGGGGGGGGTGTCAAATGTGGCCAGCCGGCCCATGTTGGTCAAGAGCCGCCTGGAGCCGCATGTATGTGGCCTGGCCACGTATCGCTGCACGTGCACGTGCACACGACGCACCAATGCCTTGTCCCTT
>chromosome_12,+,polyA site is 6456117
GTGGGAGCCACACACATCGGGACTACGCTTTCCTGCCCCTTGCCATGTTCCATCACGAGCTGCACGTGCACGTGCACAACTCGCTGTGGGTTTGACGTATTCCTTCTTTCGGACGCGCTCAACGTCGCCTGAATGCAACGTATGTCTGGG
>chromosome_12,+,polyA site is 6456167
CATCACGAGCTGCACGTGCACGTGCACAACTCGCTGTGGGTTTGACGTATTCCTTCTTTCGGACGCGCTCAACGTCGCCTGAATGCAACGTATGTCTGGGCAGGCTACCAACACAGCGGGTTCGGAGACTCATTCATCCAGCGTAGCCCG
>chromosome_12,+,polyA site is 6662840
TTGGGTAAAATGACATCTGGTACGGTATTCATGCATTGTGCGAGCCAGTTGGCGCATCGTGCTGTACGTGTGCACGTGTGTGCAAAAGTCAAGGGGTTTTGGCATTGGCTGCATGGGCACCGCTTGGTGGGCTGCAGCAGGCCTTATGTG
>chromosome_12,+,polyA site is 6662905
ACGTGTGCACGTGTGTGCAAAAGTCAAGGGGTTTTGGCATTGGCTGCATGGGCACCGCTTGGTGGGCTGCAGCAGGCCTTATGTGAGGGCGTCCCACTCACCGTGTTGCCTGCTGTACAACAGTGACAACGCAAGTGCTAACGCAGGCTT
>chromosome_12,+,polyA site is 6666966
GTACGCTTGCAGGGGTCAACGGGTTTAGGAATTGGCTGCATGGCAGGAACCTGCTGCGACTGATGGTATGGCCTTGAAACGTGTAAGCTCACGCTTCTGACATCTCGTCACTTGTGAGCTCACATCTTTGCCAGCGTCCATGCGCCGTCA
>chromosome_12,+,polyA site is 6671486
AGGTTGCGTCTGCTGCGATGCGTGCTGCGGTGTGGGGAGACATTGGCGCTGCCACTGACATAACTGTTGACCTGGCTGCCACAGCGGGGGCAGAGGGAGGCTGACCCCATGGCTGCATGTGCTGACGCCATGCTCTCGTCATCCTATTCT
>chromosome_12,+,polyA site is 6717558
GCCGACCTGCCAGGCCCAGGCCAGCGCCGGATGGTCGGTTGGACCGCGCTGTGGACAATTTTTGTGGGCAAAAGCCCGACACATATGCGAAAGCCAAAGACCATACGCCTTCATACACCGTCTGGATCCAGGCGCGCGCGCGAGATAATA
>chromosome_12,+,polyA site is 6729707
AGCTGGAAAATGGGCTGAGCCCCGTATATAAGCATGGAGTGGGACGCTTTCTCAAGCGCCATGAGACTTGGATGGCCCCGCACCTAAGGCCCCCCATCTAACCCGCCCGACCACATCGAGGGTGGGGTTCAGGCCTGACGCAGTGACGCC
>chromosome_12,+,polyA site is 6739683
GTGCCAAAGCGCAATCAAGCAGGGTGGCGTGGGCCACACCACCAGCGCGTGGAGGTGCGCAGGGGCCCATTGTTATTGCCATGTAAGATGGGTTCATTCAAAACGGAATCCTTGGCAGCCGCGAGCGGCTTGGTTTCGGTGATTCAACGG
>chromosome_12,+,polyA site is 6745057
GCATGTTGCATGTGCGTGGCGACACACATTAGGAGACAAAAGGCTGCCTGGGTCATCAAGTAACCAGCGTCTCGCTCTCACGTGTAAACAAGCCAATCGCCTACCCAAACGGCCAAATCCAAACGCCCGCGGATGTCAGGATCGGCTCCA
>chromosome_12,+,polyA site is 6788852
ACCTTGTTAGTGAGTCGAGCGGGCTATCAGCGCTTGCCGACGCACTGCAGCGCCCCGAGGCGCCGCACTCCGGCAGCGCATTTGTAAACGCTTCTAGAGGCCTAGTCCCCTTGGGCCCTAGTCCCCTTTGGGCTTTGGCCTTGGCACGGC
>chromosome_12,+,polyA site is 6797171
GTTTTGAGGGACTGTCCCAGGACTGTCCTTTGTTTCTTGGGTTGATGCTTTGCAGTACGTGGATGACACGCTGTTGAATGCCAATGAGTGGCCTGGAGTGCGCGCACAGATTCATGCACAGCCGCGGTCCGTACACATTTTGAGAACGGT
>chromosome_12,+,polyA site is 6797255
TGAGTGGCCTGGAGTGCGCGCACAGATTCATGCACAGCCGCGGTCCGTACACATTTTGAGAACGGTCTTGCCTAGCACTGTAGCCTCGACGTACATGTCAATCCGCTATGGTTATCTCCCCGGCAAATTTTCATCATCCTTCAATTAGCC
>chromosome_12,+,polyA site is 6808279
TAGCAGCAGTGGATAGCTAGTCGTGCATGTACCGGAACAAAACACCAGCCGGTAGATAGCGCACAGAAATAAAGCTCCAAGGAGACTGTAATGCTGTGCATAGCGGCGTACCTGCGTGCACTGCATATGAAGATTGCCTGTTGGCAGCTC
>chromosome_12,+,polyA site is 6808421
GGCAGCTCTGAGGGTGCAAGGGGATGTTGCCTCCCTTCCAGCGCTTGCCGCGTGTCGCTTCGGGCTTGTACCACAACTCACGGCGTGCATTGGCCGTGCACCATATCCAATTCAAATTTGTATTTGGGCTGGCGGACTATCAGCGCTGTT
>chromosome_12,+,polyA site is 6852060
CGTGCGTTGCGGCCGGGCGCCTGTGCAGCAGGATCACACAAGACGACGTGCCAGGCACGCAGCCGGGTACGGCGGTAGAGCAGGATGTAAACAAGTTGTATTTCTAGGTGTTCGTGTGCCGGCGTAAATGTAAAGAGAGGCATAAGCGGG
>chromosome_12,+,polyA site is 6858395
TGTGCCGGTGCCGGAAGACCAGTCGGTCTGGTGACGTGTCAGCGCGTGCGCTGGCGCCCGACGGAGTGCCCTTCGTGCCAGCGCCGTGTAATATATATCTGCAGTGCTATGCGAGCGTAATGCGTGACTCCTTCAACACGTTTACGTACT
>chromosome_12,+,polyA site is 6862494
CTTGAAGGGGGCGTCAGAATGTACACGTGGCGATGCCGCAGCATGCATGGGATATATACTCTCTGTGATACAAGAGGACGTCCGTGTACATACAAGGTTTGCGAGAAGTCCTGCATCAGGGGCCCTGTCCTGCTGGCGTGTTGTGCGTGT
>chromosome_12,+,polyA site is 6862694
GCTACGTCGTGGCATGTCGTCGCGACGGGGCCGTGTGCGGCGGGCATCCCGCCGTCTCAGAGCGTGCTGATGCGGGTGATGCGTAACCAGGAGGTGGCGAGGGCGCTGGCGGGGGCGGGGGAGTACACGCCTATCCGCGCGAATGCGCCT
>chromosome_12,+,polyA site is 6862807
GGCGGGGGAGTACACGCCTATCCGCGCGAATGCGCCTGCGGGGGCCCGTGGGTGATTGGGTGGTTCGTGGGTGGTTGGTTGTGCAAGAGCGCCGCGCCGACCTGTTGGACTTACCGTCACAGTGGGCGCGATTATACGTGGAAATTTCGC
>chromosome_12,+,polyA site is 6862862
TTGGGTGGTTCGTGGGTGGTTGGTTGTGCAAGAGCGCCGCGCCGACCTGTTGGACTTACCGTCACAGTGGGCGCGATTATACGTGGAAATTTCGCGTTCATGGGCCGAGCGGGCGAAGGCAACCCCAGGGCGAAGGCAAGTACGGTTGGA
>chromosome_12,+,polyA site is 6863020
TAGCAGTCAGGGTAGCAGTTGGGCCGAATGATTCTGTTCTCCCATCCGGAGAGCTGAGGGACGTGCAACATTGCTGCATGCATTTAATAGTTCTATAATGCAAGTTCTGTGACTTCAACCAACTAGAAGCGGGAGCCTTGCTACAAGTTC
>chromosome_12,+,polyA site is 6866197
TGCCGACGGCACGTTGCCGGCCACATGGGGCGAGTTCGCTATACCCCGCGCCCTCTGTGCTTAAGGACTGCTTTGTCCGCGTGTAAAGCAAGAGGATTCGCAAGCAAGGGTTTTCACAAGGGTTTGGGCCCGTGGGTCTGGGGTTGTTGG
>chromosome_12,+,polyA site is 6872376
CACCAACCCGTGGTTGCGCCCTAGCATGGTGCCGGCGGACGCTGCACAGCGGTACCCACGTGCATGGTTGCTTGCTCGCACGTTGTAATCTTTTTGATGTCCCTTCAGCACAATTGACTCGAGCTCGGCCACCTGAACAAAACCGTCTCG
>chromosome_12,+,polyA site is 6878218
GTACGGTCAGGAGTGGGGAGCCGAACAGTGGAAGGGTGACTAGGATGGAGGCTGGACATGGCGGGCGGGGCCCCATCCTGCAGATGTAAGTATGTTGATTCGCACGTAACTCCAAAGCCAGCTGCCACAATTTGTTATCATAAGACGCAG
>chromosome_12,+,polyA site is 6881741
TCCAACGGCTTAACTACACAGCAGCTCGTATGCACGTTCGGGTCGATACTGTATAGTGCGGCTGGCTGACGAAACGGTGCGGTGAAACAATAATTACGAGCCAGTAGGAGTTGACAAGCACGTTTCTATGGGGGGTCTTCCGCCTGTCAG
>chromosome_12,+,polyA site is 6881869
TGGGGGGTCTTCCGCCTGTCAGGTGGGCGAACTAAGTGAGCTGGTCCCAAGGTGCCTCCGGAAACTCTGCGCAAGATTGTACCGTAATCGTGTGTGAGGACAAAGTTTTTGGATGTGACATTACAAGACGGCACTTGCTGACCAGCAAGG
>chromosome_12,+,polyA site is 6881994
AGACGGCACTTGCTGACCAGCAAGGCCGCCCCGCACCCATACATACCGGCGAGGCGGCGGCGCAGAGGTTCAGCGGACCGTGTCACACGCAATGTGGCCACACTCTGGCGTCGTGCGCATTTCTTTCCTCAGAATATCTTCGATGACAGG
>chromosome_12,+,polyA site is 6910912
TGAGGGGGAAACCCCAACCCCACGGGGAAGCCCCAACCCGAGTGCGCTGGACTGCACTGAGAGTGGGCACGCCTCGTGTGTATCATCATGTCATGTTACAACTTGTGTTCATCTCCGGCACTCTGGGGACCCACTTGGGTGCCCCTGACG
>chromosome_12,+,polyA site is 6911061
GGTTGGGGTGCCGGCGCACTTACTTGCTGCACCGTGCATACCAGGGGAGGTGCATACGGTATGTGCCGCATTGAGTCAACATTCAACCAATTGCATCTCATTCGAACACCTCATTTGGGTTAACGAACCTCAATGTGCGTGTGCATGTGT
>chromosome_12,+,polyA site is 6911288
CAATAATGGGCACCGGGCTTGCAGCAAGCTAGCTAATATGCAGACTTTAGGCAGGCACACAGGCCAGGCCGCGTCATACGGTATGCAACACACGCACGCACGCAATGCAAGCCGCCTCAAACTGGTCAAACCTCAACAACCAAGAGAACA
>chromosome_12,+,polyA site is 6911695
GATTAGGCTGGCTAATCATCCAGCCGTCGGAGAATAGCGTAATGTCCCGGCAGGCGCCGATGATGGTACCGGTGTGCTGCTCGCTTGACTTCCAGACTGTGTGAACGTAGGGACTGCCATCGGCGGATGCGCGGCGGCTGCCGGCAGGGG
>chromosome_12,+,polyA site is 6911829
CGGCTGCCGGCAGGGGATGTGGTCGGAGAGGGCCTGCGCGAAGGAGAGCACAGGCAAGGAGGCAGCCGTCAGCACATCTCAAGGCAAGCCATTTGAGCGAGGACGCCTCGAGACAAGCTGTTGTATGGCCGGTGCAGCAGTCAAGCAGTC
>chromosome_12,+,polyA site is 6917458
TGCAGCCTTGTACCGGTATGCTGCTGACGATAATCCAGCTCTTGACGCAAGGGCCTTGGGACTAGGGGCTAGTGCAGACCTACGCAGTACAACACCTCTAACGCCTCTCTCGTTCATATCCACAACCTGCAAGACACGCGCCCGGCGCCA
>chromosome_12,+,polyA site is 6918544
ACCCAGACGCGCTGCCGCTTGACTTTCTGCGGTTGCTCTTTGCTCGACTCAATCCGCGAGACCTATGCGCGGCCGCATGCACCTGTAAACTTTACAATGAGCTAGCATCGGCGCCGGTAGTGTGGAAGGCGCATTTCCGGACGAGATGGC
>chromosome_12,+,polyA site is 6926841
TGCACACGGTGGCCTGAGTCTGGCTGACCATCCAGGACCATTGCGCACCTGCGACTTGTTGGAGAGTTGCACCTTGGATGTTGTAAAGCACGGAGCCCCAAATGCACTACTGTTCTTGGGCACGGTCTTGGGGGCACACACGGGCACCCT
>chromosome_12,+,polyA site is 6931942
TCGGCGCGCGCAGTGGCGGGGTGGAAGAAGCGAATGGCCGTGGTCGCTGAACACGCTCCGCGCCAGCGTGGTGGCTGCGGCGTGTGCACCGCCACCCAGACCGGGGCCTGAGCCTGTGCAAGCGGGGCTACGTGCGGGGATGGCGCATGG
>chromosome_12,+,polyA site is 6932145
GTTTTTTGTGTGCAATTGTGTGTGTGGGCAGGGTGTGTGTTTGCTCGGAACCAACAACAACAAAGCCACAACCGGGGGGGGTTGGAAACAAAGGGCCAGACCCCATGCCCCGAAATCCCTCGGGACCCCCCGTGAGGGGACGACCGACTC
>chromosome_12,+,polyA site is 6932259
ATCCCTCGGGACCCCCCGTGAGGGGACGACCGACTCCCCCACGGACAGAACCTTGTTGTTTAGGGGTTAAAAGCCTCCATTTTATACCAGAGGGGTGTCAATCGACTGCTCTTGACGAGCACTATCACTCCGTGCCATCAGCGGTCCTGT
>chromosome_12,+,polyA site is 6932362
GACTGCTCTTGACGAGCACTATCACTCCGTGCCATCAGCGGTCCTGTTGTGAGACTTCAGTCACAGGTGGCATCCTATCCATGGAAATGCCCTCGACCCAGCCCACCCCGCGCTCAACACTCCGCCGCGTGACGAATGGAAATTTGCATC
>chromosome_12,+,polyA site is 6935964
GCGCATGACAACGAACTGATGGCAGCAGCGGCAGCAGTGCATGTGCTTCGGGATGCAGGGCGTTTCCTCCGGCCTTTGCGGTTTGAACGTGTTTGAACGCTTGTTCCATGGGCCTTGCACAACGCTTTGCGGCATGTGCAGTGGCCTGAA
>chromosome_12,+,polyA site is 6949027
GAAGGTGTCAGCTGCATCCTGGATACCGGTACCGTCTCCTAACGTGTCGAGTGCGGTATCCAACACTGATGTTGTGCAATATCCGTGTAAGGGCTGTCCGCACCGCCACCCTCCCCCAGACCCTTTGCGACTGTTTCCTTATGGGATTGG
>chromosome_12,+,polyA site is 6959482
GCTGGTGGCATGGATGACAACAGCGCATGTGTTTCATAATATGGAACGGCGCTTGGTAGACCTCGATGAAAAGTACATCGGGAAAGTTGTGTTGTTGTTTGCTAATCCAGGACATTGTGAAGCAGCATGCGTTGGGGTTGACCACAAGCA
>chromosome_12,+,polyA site is 6959808
GGCGCGAAGCGGAGGCGTTGCAAGACGCGCTGTTGGCGTCATTTTGACGCGCAGGCGTTGCTAGGGCCATCCCCAAGACTTTTGAAGGGTCGGCGTTCATCGATTCGCGGATTCTGCGCACACATGGGGGTACTCTACTGTGCTTGGTAG
>chromosome_12,+,polyA site is 6959915
CGGATTCTGCGCACACATGGGGGTACTCTACTGTGCTTGGTAGCTTGCGGCGTGGGGATTTGCGGGAGTAACGTACCCGTATGTAAAGCAGTGGGTCGGAGGCACGCTGCGCACCGACTGGGGCACGGGTGCAGGCAGGGTGCCGCGCTG
>chromosome_12,+,polyA site is 6960107
GGCGCCCACGTGCCTAGACGATTCAAGTATTCAATGGATTCATGCCATCAACGCATTCCGCGCCAGCTGGCACGTTTTATCTGTAACCACGCCCGTCATATTTAAGAAGACTGTGAAGGGATTTACTCAGTTATGGGGATTGGGGACACA
>chromosome_12,+,polyA site is 6972804
CGGACGGCCGAGTGACGGGGTCCCGGATGCATGACGCGTGTCGGGTTGTGTCAGATAGTTCGCCAAGCTGACCCAACAATTTTGTTGTTGAACACTCATAAAAAGCATCTTCGGCGCTGTTCTCGAAGCGCCTTTCACGCCACAATTTGA
>chromosome_12,+,polyA site is 6975034
CCGTTTCTTTCTCACATCTGGCCTTCACACGTCGGATGGGGCAACGCCAGTATGTGGCCGGGACCTTGATATATACCACAGTTGTACGTACTCCGAACGGGCTTGGTTTGTGCAGCAAGCCTGCGCACTCTACGGGAAGGGGAGGGCGCT
>chromosome_12,+,polyA site is 6975842
CAGGGGACATGTGTGGGTTGCCAGTGGATGTGCGATGTGTGGGTTGCGGAGATGGAGGCCGTGGCCGCGGAAGGGATGAGCGATGGAAGTTAGGACCATGCACGGACCTTCCGCCGCGTCCCTCACTCACTCCCAGGTCAACGTGAAGTG
>chromosome_12,+,polyA site is 6975920
AGCGATGGAAGTTAGGACCATGCACGGACCTTCCGCCGCGTCCCTCACTCACTCCCAGGTCAACGTGAAGTGCGAATCAGCTTGTAACGAGGCGCAGAAGTGTGCACAAGCCGCAGAACCTGCGAGTGAAGCCATACCCACCACCCTCAC
>chromosome_12,+,polyA site is 6986774
CTGTGTGCTGAGCTGCGTGGGTGTTGTAGTTACTAGTGGGTTACCCCCGCACGCGGTGAAGCCAGACGACGCCTCGAGTGGAACAGTAAATGCGTTAAGGCTTCGTGATGACGTCGGGTGATACGGGTAGGGTCATAGATGGCATGTTGC
>chromosome_12,+,polyA site is 6986975
TGGCGACCAGGACCTTGGAAATGTCACGGGGCATTCGTATTCGTAAGTGGCCGCGTTGCAAGTTCGCACTTGCAGCTGTGGCATGTTGTACATGTGGTATGGACCCAGTTCATTCCAAGTTTACGGCTCGGCGAGGCAAGCTGAACAACG
>chromosome_12,+,polyA site is 7031333
TGGCTTATGGCCTGGCATCTTGGCAAGTGGCTGCTGATTCGCGGGAGCGTCGTTTGGATTGGGGGCTGCGGCCTGTGCGCCTGTTATCGAGGTCCTTCCATGGGTCGTTCATGGCTCCAACGTGCCAAACCGTGCCTGTGTACTCGAACT
>chromosome_12,+,polyA site is 7033990
ATCTTGGCGGCGATTACAGTGGACAAGCGAGTGGCAAAGCTGAGGGGTATGCATGTGTGTCACGGACTCATGGTCATGCTCACAATAAATCTTCACTTCAAGGCAACCACATGATTACCCGTGTCTCAGCTGGCACTGCACTGCACGGCG
>chromosome_12,+,polyA site is 7052286
GGAGACCTCGGGGAAGCCCCCTTGATGGCCCCACGACTCCCCGCACGGCATGGCCCGTACGGCATTGAGGGAAAGCCGGACTATGCAATTAACACGCTGGCAAAGTAGATTTCCAGTCGGACGTTTCCTCCACCAAGATGTTTGGGGTCA
>chromosome_12,+,polyA site is 7052541
GCTGCGTTTGGAACCGAAAATACTGTGGCGTATCAATGCATCTTGTATACCGTATTACCCTGCAGACTTCGGGAAATCTTATTGAAAGCACATTCAATTAGCGCCCTTGCGCGCTTGTAGTCCGCGACGCAATGTCGAAGCTAATTCCAA
>chromosome_12,+,polyA site is 7055974
CGTCGCGACACGCTGAGATGATCGTGCCGCTAACACTGTGACACGCATACTGTATAAATTGGGCCCACACGTCACGTATACCGTGTAAAAGTAAAAGTACGTATTTAAAATCCGTCTGGACATCGTTCAGTTTGACAGTTTGGCACTCCA
>chromosome_12,+,polyA site is 7057702
CATGTCGGAGGGGACACAGCCAAGCCGAGCAATCACAAGCGGCTGAGCGGTCAATTTCAACCATGCAAGCGCAACCAAACATGTAACACGACAAGGCCTATTATCTACTGTGCCGACCGCTTGGCGCCTGGGGAGTCTCCCGAGCCGCCG
>chromosome_12,+,polyA site is 7064315
CCTCCACGTTGGTCAAGAGAATGGCAGCAAGCTGCCGGTGCATGAAAAGTAAGAGACAATCTGCCGAGCGTAATCTTGCGCTGTAACTATGGTGGAAGTAGCGTCTCCGGACGCAGATTTAGGGATTGCTGAGCGTGCGGCCGCTGACTC
>chromosome_12,+,polyA site is 7064436
GGGATTGCTGAGCGTGCGGCCGCTGACTCGACTCACAGACGAGTGCTTGCAACGAACTGACCACGAAACCATAGCCACCTGTAAAAGAGCCATCTGGCCACTACAGCCCTGTCGCTCTTCGACACAGCCATCACATGAGCGTTGCCTGCG
>chromosome_12,+,polyA site is 7067722
GCGTTAGTACCGTATGCATAACGGAGCGTACGTGACTTCCTGGACTGAGTGCGGGGCATGTGGCACACTCTATTTACGTGACTGCAAGGAGCCGGCGTGGCAATTGCAGATTGTCCGCGTAATGCGAGTACCCGAGTCCGAAACGCTGTT
>chromosome_12,+,polyA site is 7090781
GGTGCAGGGGAATGGGGAGCCGCTTGCTCGCGCATGAAAGATTACATGGAAAGACACTTGCTCATTAGTGTAAGGCCAGACGCATGTAAACTCCTGGCGGCTCTCTTCCGGCCAAACCATTACTCAATCACCGTGCTCAAATACTCCGTG
>chromosome_12,+,polyA site is 7093834
GCTGATTCCCAGAACCCGGCAAATGGCACACAATTGGCAGCGGCAGGGCAGGAGTGCGCGGCTGGTCGAACGCCAGAGTTCTGCAAATTATGTTGCTACAATTTGCTGCAGCAGCGGTCTAAATGGTAGCCCGTCGTTGAGCTGCGCGCG
>chromosome_12,+,polyA site is 7093957
TGGTAGCCCGTCGTTGAGCTGCGCGCGTGCGCATGACACGCGAAGTGTGACAGGGTTCGGTCGCCGGCTGCGGGTTCTGCTGTTGCTGTTGCGATGACTTGGCTGCGCCCATGGCGCACTGCGCGAAGGACTGCTTCAGAGCTCTGATCG
>chromosome_12,+,polyA site is 7094123
GGACTGCTGCGTGTGCGGGGTGCTGATCCAGCGCCGCATGGGGGACGCCAGGACAGACATGACTCCCGCCGGCGGCTGGTCTGTGTCAAGCTGCATGCCAGCCCCTGCAGTGCTGGCGCCTGTGCTGCTGCTATAGTTGGAGCCACTGCT
>chromosome_12,+,polyA site is 7094327
AGGCAGCCACACCTGGTTCTGGATGGGGAACATGAATACGTGAAATGCAGCGCCAGAACACCAATTTGAGCATGGTGCAAGAGTGTGAAGGCTGCAAGCAAGGAGTGCGCTTTGAAGCCAGTAAGCCCTTCGAGCTCTATATGTACCACT
>chromosome_12,+,polyA site is 7106154
GGTAGTGCGGCTGTTGACAACTGTGCTGCGTCTGGCTGCGGTTGGCTCTGCTATGGCATCGCGATTGCTATTTGGCTATGTGCCTGTAGAAACCGACCCCAGTTATGTCCGGGCGATGAGGTTGTTCGGCCTCGGGATGTGGAGGGGCTC
>chromosome_12,+,polyA site is 7106251
CCCAGTTATGTCCGGGCGATGAGGTTGTTCGGCCTCGGGATGTGGAGGGGCTCAGCCCCTTTTCCCGTGGCCGGGGATCACTTGTCATAAGTTGCCACGGTTTCACATGGTTGACAGTTGAGCCCTAGCGCGAATGGGACTCGATGGAGT
>chromosome_12,+,polyA site is 7115397
CGCTGTGGTAAACTTACTGGGGAGGCTCATGCCAGAATAATGCGCCATCGTTGGCGCGAATGCAAGCGCAAATGCTGCAGAGTCTTTAAACACCAATCTAGAAGCTCTCAAAGTACCTCAAGCGTCGGGGACGCCTGCCGCGTTTGTGGG
>chromosome_12,+,polyA site is 7116089
AGGACGAATGGGGAGGCGGCATGGCAACCAGTGCGGAAGTACCTGGGTGGGGTCGGCACAACGCTGCTTGGTAGAAGGCCAGCTGTATGCCACTGCTGGGCCATAATGAAGCAGGCCATGCGTGGGCAAGCGTGCTGGGCCAGAGGCAAG
>chromosome_12,+,polyA site is 7138176
CCGGTTCATGTAGATTTATGCACATATCAATTAAAAGCGTGAAGGCTGGTGCACCTCATTCTTGCAACCGACGCTCAGTGCCGCTGTAAACAAAGTTCGAAAGGGCGACATTCGTAAATGGGGAATTGGGGTTATGCACGGCACGTATGC
>chromosome_12,+,polyA site is 7138366
TATGGGCCCCAGTAAGTGCGCGGTTGCATGCAAGTGCAGCTACTGCGGCCAGTGGAAGGTCGAGTTCTACCCGGGCCCCTATTTCTCATTCATTGAATGACGAGTGTTGCGGAACATTGAACGTCTGGGGACGCCGCCCGCAGGTGCGCC
>chromosome_12,+,polyA site is 7138474
GCGGAACATTGAACGTCTGGGGACGCCGCCCGCAGGTGCGCCGCCAGACAAATGCACTGGGCGTGCATGCCTTTTGCTTGTGCCTGTCTGGCTGCTTCCATCCCCGCATTCGCGCGCATATGTCCAGGCTCTTGGTTTCTGCGAAGGGAA
>chromosome_12,+,polyA site is 7157468
TTAGGTACATACGATGTAGCAGGTCGGAGTATTTATGACTTCAGACCACAGGCATGATGGCGCGCTCACCATGTGCTTGGGCGAGAAGGAGAAGGGCCTTGGTCACTTGGTGCTCCAGTCATTCAGTGCTTGGGCGGATCCAGGGCCTCA
>chromosome_12,+,polyA site is 7157570
TCACTTGGTGCTCCAGTCATTCAGTGCTTGGGCGGATCCAGGGCCTCAGTGACGTGACGTACGATGAGCTGCTGCGGATTCGACTCAAATAAGAGGAGGAAATTACACCGCAGAGCAGGAGGCAAAGGTCGGAGAGAATGGGAAGCGTAT
>chromosome_12,+,polyA site is 7160338
CGTGCGCATTTTCACGTACGGTGTGAGTAATGCACTGCGCTGCTGGAGTGACAACGGTTCCAGCTAGGCAAGCCCTCATAAAGTATGTAAAGAACTTTTAAAATGAAGTTTGTCTGAGCTTGGACGGGAGAAGTCGCGATGGCAGAGGCA
>chromosome_12,+,polyA site is 7160472
CGCGATGGCAGAGGCACAGCACGGGTGGACACCCCATCTGCCCAGGATCGGTCTTGCCCAGGCATGCCCAGGACTGCACTTGTCAATTCCATCACTCTCCGATACCTCCAGCACATTTCGCTACTTGTACTTACATGCCTTGCTCATGAT
>chromosome_12,+,polyA site is 7160563
TCACTCTCCGATACCTCCAGCACATTTCGCTACTTGTACTTACATGCCTTGCTCATGATTATGAAGGAAGTTGGCAACTGCAAATGATGCATGCTCTGCAAGCATTGCGGACATTATGCGCACTGCACGAAATATCAAACAATTTAAGCG
>chromosome_12,+,polyA site is 7160650
TGCATGCTCTGCAAGCATTGCGGACATTATGCGCACTGCACGAAATATCAAACAATTTAAGCGATTAATGTTCTTTTCAGAGGTCTAGGGTGCTATCTCACGACCAAATGGCTTCATCGCAAAGCCTTGCCTCCCTACCGTCCCTGTGCC
>chromosome_12,+,polyA site is 7162861
GGCAGAGGTAGCAACTCCGATTTGGGACTGCAAGGGCAGCTGTGTCTGGTAGTCGGGAATGGGTCAGGTAGATCTCGGCCGCGCAACCCCTCGATGCTCAAACATTATTCTTACACTCGTTCATACACATATCGAAGCACATAGTCGTCA
>chromosome_12,+,polyA site is 7163007
GTCATCTCTCAATCAGACGCGCTTGGGGGACAGCGCGGGAACGTGGCTGTTCGCCTTCTCCAAGGCTTACCGACGCTTGTGAAGTAAATATCACCACGTATGAGTCACGTCAAGGCGATCTGAGTTTCCCTGAGCGGAAATGACGAGCTT
>chromosome_12,+,polyA site is 7166822
GATGCACTGTGTGCCGCACCCGACATGTTTTTTGTGCGTTTGACCTGCTGGTTAACGCGTGGTCGTCAAGCCCCAACGTCAATGTAATGATGTACCAATAAAAGCAACCCAAGCTTCTGTCTCTTACCTTCAGCCCCAACGGGATTGCAG
>chromosome_12,+,polyA site is 7189792
GTTTATTGGTACTGCAGATAAGCAACCATGGTTGCTATGAATAAGACCAGTACGGTACGCAGGACTCAATATGGACGCACGAAGTTGTAATTCACGCAGGCTACTTGTCGCCACCGGCGTCTTTTACGCGCTGCATCCGCTATGCAGACG
>chromosome_12,+,polyA site is 7191999
GAAAGGCGAGTAGTCAGCGTGATGAGTTCCCTCCGCGGCTACTGTGCTTTGTGCTCAAGGAATCTCGTCTTGTGGCGTATGCTTGTATACTTTCAATGCGCTCATACATCCTGACCATCGTGGGTGCACCCGTCCGTGTGCCACTCTGTG
>chromosome_12,+,polyA site is 7192167
GTAGTCAGCGTGATGAGTTCCCTCCGCGGCTACTGTGCTTTGTGCTCAAGGAATCTCGTCTTGTGGCGTATGCTTGTATACTTTCAATGCGCTCACACATTCTGACCATCGTGGGTGCACCCGTCCGTGTGCCACACTGTGACACCGGGT
>chromosome_12,+,polyA site is 7192306
TGACACCGGGTGCGCACAGTGATAGCCGAGAAAGACAATTTTGGGAGAAGCCCTGACGAGCGAGCGAGTATGAAATGGACTTAAGATGGAGCGAAGACTAATCCCACTGATTCCACATGTTGGCGGCATGCCACGTGAGAGGCTGGTCGT
>chromosome_12,+,polyA site is 7192540
AATGAGACTTGGATCACGCTATTACAGAGTATGCCGCGCCAGGCTGTCGGTCCTGGCTCGGGTTCACACTCCTCACATTATTGTATCCTCAGATTCTCTGCCCGTCAAGTCTGATGAACTCATCACCGCAGTATGTCCATACTGCACGTG
>chromosome_12,+,polyA site is 7192633
TTCTCTGCCCGTCAAGTCTGATGAACTCATCACCGCAGTATGTCCATACTGCACGTGCCTCGTGATTTTCGCAACGTCGGTTATGTAACACGCACCCGTACATAATCAGCTTCCATGTCGGCCTTCGCATCTGACTAGGCCTCCATCCAT
>chromosome_12,+,polyA site is 7203375
AGGTGCAAGCCAGTGCGAGCGCGTGTGAGGGTACTGCATGCAGGCCAACAATCGGACCACTTCAAGGCTTTTGGCACTTCTAATCTATATATGTTTTCCAAGCGGTGGTGCCTTCCCAAGGAAATCAGCGCCTCCCGCGAAAACCAACCA
>chromosome_12,+,polyA site is 7205896
TGGCTTAGGGACCTGCAGCCGCTGCCTGCGCTGCGTGACCGTCAGAGAACAGTACCGCTACGGTGATTGCACCACATGATGATCTTGAAGAACACTGTCAAAACACCCGTTCATAATCATACTAGCAGTTTCATGTCCAGTGCAAATAGC
>chromosome_12,+,polyA site is 7211216
CTTTGGTGATGTCGCACTCAGGATTTATTTTAAAGTTATGAGGGCGCCGACGCCTGCGGGGCACGCACACCTATTTGGGTTTAGCTGTGTAAGTCCGTGACTGTCTGAGCGATGAGTCGATGACCGGTCTGATCTGTGGGACTGTGCCTG
>chromosome_12,+,polyA site is 7217954
TGTGTGCTGAGCGACGTATTTGCGTTGGCAGGTGTGGACAGAAGGTGCTGGCGACGCGCATGCCCGCAAGCCGGGTCGTTGGAATGTACTCTTTTTGGGGGTCCTCGTGGGGCGCGACCATTGCGCTGCCGCGGAGTTGCAGGCTTAGTC
>chromosome_12,+,polyA site is 7218141
CGTGGGAACCGGGGGAGGCTGGCGAAGGTGCGGCACGCGAGCATGTGTCTGGTACTGGCGGACGGCGGTGCGCGCCCGCGTGTGTAACGCCGTGGAATGACTGATTGCACAGCCCCCGCTTCCCCCTACAGCTGTCAGGCGGTTGGCGCA
>chromosome_12,+,polyA site is 7235042
AAGGTTGTGCGGGCGTGTTATTGGGTTGAGCAAGCGCAGCGCCTGGATGCTGGGGACAGGACGCGTGGCCCTGTGGGCCTAGCTGTAACCGGACCAGAGATGCCTCTGTTTAGCCTGGGCGGCAGGCGCGGCGCCATCAAGAGAGGCCGT
>chromosome_12,+,polyA site is 7242795
GGGCTTTAATGGGTTTGCCCAACATAATCTCGCGCAGGACGACCGTATCGCAGAGTTGACAGTGGTTTGTGGGCTCCGAAGTGTAATAAGGGCACTCGGATGATTCGGAGCTGGCGCAGGCCTAGTCGGGGACGGTGCCGGCGCCGCCGC
>chromosome_12,+,polyA site is 7318044
CCGGTGTAGCAGCTGAGACACGCTGTTTGCGCAGAAACAATGCACGGAACTATGGCAACGGCACAATTGTATTCCGGATTTCTGGTGTAAATTACATGCAAAAGGGCACATGGCAGCAATCCAAGCAAATCCATCGCAACAGCACCAACG
>chromosome_12,+,polyA site is 7323218
CCAGTCGCGTGTGTCGTGTGTTGAGTTCGTGGAACCGGGTGGCTGAGCCGTTGACTGGGCTCAGGCCGCCGCATTTCCCAGTGTATCGTGTGTATGCTACGTTGCATTAGCCTCGTGTGTTTGGGCGCCAGTCGTTAGCGGCCAGGCTTG
>chromosome_12,+,polyA site is 7323339
TGGGCGCCAGTCGTTAGCGGCCAGGCTTGACTGGTGGGCGGTGGCTGAACTGGCCCGCGTCCCATGCGGAGATAGCGAGGTTAACGCGTGAGAGAGCTCAAGCAAGCTTGTCTTTGCTTGAGCTACTTGAACGACCTTTCATTTAGCGAT
>chromosome_12,+,polyA site is 7323456
TTGAGCTACTTGAACGACCTTTCATTTAGCGATTTCAGAGTTAAAGACCCGTCAGAGCAGTCACGTTACAGACTGCGAACGCTTGTAATATACCGACGGAGCACGTATTGTCCGTCACCCGCCTGTTCTGCTGGTCCGCGGAGCAAGGGA
>chromosome_12,+,polyA site is 7325805
GCCGCCGACACCTGTGTGAGCGCTGCGGTCACTGCTGTCTCGAGCGTGCGCCGTCAAGACTTCACAACGGCGCGCGCAAGCTGTAAGATCTGGCGAGTCGCGAGCTCAGGGGTTTGCTCGACTCAGGTCTGCCTGCGCCCAGATCAGGCG
>chromosome_12,+,polyA site is 7329828
GGGAGTCTTTGCAGTTTGCTGTATCTGGCTAGATGCGTCGGGAGTGCTGCTGCATTCATGTGTCCCATGGCTGTAATCCCGATGTAAGCATGGCGGCACATTCATGGGTCCAACGCACAGGCGCTGGGCCCGTTTCCGTGCACACCAAGG
>chromosome_12,+,polyA site is 7334212
TTCGGCTGGAGAGAGGGCCGAGCCCCTACATAGGACGTGATGCTTTAAGCATGGGCGGCATTGACGGGCCCACCATGCTACCTGTTACCCGCCACGGTAGCACACGCCACGTCACGCCACCACCTGCGTTGATGTTACAGCTGTGGGCCT
>chromosome_12,+,polyA site is 7345441
TTTCATGCCTTGGCGTGGCGTGACTTAGCCGAAGCGGCTTGCGGTACGTACCGGCAGTCTTAAGCCCTCAAGGTTTCAGCTCACGTGTAAGCAGGTGCGTCTATTGGACCCCGCCGTTCAGCCCATCCCTGCAACATAGCGCCCCCAGGC
>chromosome_12,+,polyA site is 7358344
GTGTTGTGTTGGATGGTGCTTGCCTGGCAGCTAGCGGGCAGTGCAGTGTTAACAGGAGGCCTGAAAGTGGATGCAGGCGTATGTCAATTCTGATACCGTATTCTCATTTTACGCATGCAAGGTCAACTCCCAGCTTGTACACGCAAATTA
>chromosome_12,+,polyA site is 7371118
GCTAGTGGCGCACGACTGGAATACATCGTCGGCTGCCACCAGGTCGTTGGCGCGACAGCATCTCTCAGCCTCATGAACTCTTCTGTAATACACACCACCGCGTTATGGGGATGTCTTTATGCGGCACTACCATGCGTGTTATTGTTGCCC
>chromosome_12,+,polyA site is 7379501
GCCGTCGGGTTTGGATTTTGGAAAGCGGGAGGGTTTCGACTTGGTCTGATCAAGCGGCGGTATGCTTTTCGGCAAGGTAGGTGTGTAAGGATCGTAGACACGTGACTACATGCAAATTTCAGAAACGCGGGAGAGACGAGGCGCCCACGT
>chromosome_12,+,polyA site is 7379716
GCCGGCCGTAGACACCATTGGCCCGCGCCAAGCTGCCAGGGACAGGGCTCGGAACAAAGTTGCCCGGACTCCGTTTCACTGCTGCTGTACAGGTAGCGCAGGTACATTTCGCGCATTGTGGTTCGTCGCTGCCCCTTGCACACAGTGCTC
>chromosome_12,+,polyA site is 7379873
CACGGCCACGCGCCAGCGACACCGACAGGGGGCACACTTGGCGTCTTGGCATGGGTGCACGCCACTCGGCCCCATTCACCTTTCTTGTTGTTGCTGCCGCACTCCCCCACCAGCCGTGGCACGCGGAAGCAATGCCGACCGTCCTAACCT
>chromosome_12,+,polyA site is 7386758
CGAGTGGGTGTGATACGGTAGTGCCTATCGACTGCGCTCAAGGCGCATGTGTTCGGGAGGCTTCCACGCCGCCGCGAGCTGTGTAAGCCACGGATGGCTTTTTCTGCATAATTACCCAGCATTTCCTTGTAGCTAGACACACGGTAGGTT
>chromosome_12,+,polyA site is 7392157
ACTTCGCTGGCCCATACCCGCTCACTCGTTCCACCCGACCGGACGAGAGCGGCGTGGCATTGTGGCTCAGGCCTCGAAGGCATGTAAACGCAATGTCTCAGAACGGTCAAACTACGACCGGCCAAGCAGTATCCCTGCTGTGCCTCAATC
>chromosome_12,+,polyA site is 7392240
GTAAACGCAATGTCTCAGAACGGTCAAACTACGACCGGCCAAGCAGTATCCCTGCTGTGCCTCAATCCTGCAGTCAAGTCACTGTAATAATCCCCTCGTGCGCCGCACTCAGCTCTCAATCCATCGGTTTCCGCATCTGCACAGCTGTGC
>chromosome_12,+,polyA site is 7399161
GGGCGGTGCCTGTACAAACCGCCCCCAGTTAAGTCTGGGAGGTGAGGTGGTTTCGGAGCCTGCGGCCTCAGACATTGTACCAACATGGCATTGGTGCAACGTGTCGATTGGCGGCGAGTGACGTGACTAGTTTGTTAGCTGCGGGTTAGC
>chromosome_12,+,polyA site is 7399633
CGGGGCCTTTGACAGGACTTGCAAGGGAACACGCACCCTGGCGGCAAACCTTCATCATTTTCGCGATGTGTGAGCCTGATGTAACCTGTTTAGAGGTGGATTTCTTGTTTCTGTTTCTGGGCCAGGCCTGTGCACACGCACGCAGCGAAG
>chromosome_12,+,polyA site is 7399793
GACGACGGCGGAAGAACATGGCCAGCGGACCATGGGTGCGAAGGTGGCACGCATGCTGTGCCTGTTGCTGGGTGGCGTCAAATTGTAATACGTAATGTTATCTGTGGCATACAAGCAGTATCAAGACCGCTCTTGACAGCAGATGCGTAG
>chromosome_12,+,polyA site is 7417761
AGCTCCAAGACCCTGCGCAGCATTGCGTAATTGGGAACATGATGGCATTGTGCTGGAAGATTGGGACTAGACACGGACTAGTTAGATAGGGCAACTCAGGCAATAGGAATCGTTCGGACCTTTCGGGAAGCGGTCATGAGCACTGTTTGC
>chromosome_12,+,polyA site is 7418116
GTCAGTGGTAACGCCACCCAGTGCCTGCCGCTTCAGCCTGTGATCAGCTCATATGCACAAAGGCGGGAGGAGAGGAGCTGTAATGTAATACGGTTCCATGCGACGCAGGATCACAAGTTAACACGGATCTTGACACGTTTTGTATGCGGC
>chromosome_12,+,polyA site is 7418315
GGCTTAGCAGTGTCCGTGCGGAAGTGGGGAAACGTGAGCGAAGGCCCGAGGTGCCCGCACGAGGTGCCCCACCCCACTGGGAAATTAATAAACATACACATGCATGTACACGTGTCGAGCGTCTCTCACTGACGTCGCAGAGGCTATGTG
>chromosome_12,+,polyA site is 7418610
GGACGTGGGACGTGGGCACGTGGCTGCCAGTCAGCAGGATCTTGGTCAAGATGTGCCTCCAGCTGCACTGGAGTGCTCGCACCTGTAGTGCTCGCCGAGAGCAGTCGATTGACAACAACCTGGCTATGAATCAAGGGGGTTTTGAGGCAC
>chromosome_12,+,polyA site is 7418823
GGGGCATGCGGCCTGAAGGTTTCGTTTCCTCGTTTGGAGGACTAGTGCCATAGGTTTGTGAATTGTGACTGTGGCGGCTCAATGTAAGAACGTCCTAAGGCTGCAAGCATATCCTGCAACTACCCGTAAGAAGGGGCTTGGGGGCTCAGT
>chromosome_12,+,polyA site is 7419026
GGGAACGGGGAGCCGGCGGGAACGGGAAGGGCTCCACGACGGGGGCTCTGCTACGTATCCCCTGTTCCTTTGCCGTAATGGTTTTGTAACCTATCCAACTTCTCCTGGAAGCCATGTAGCCCCAAACCGACTGCGCCTGGGCGGGCCACT
>chromosome_12,+,polyA site is 7422834
GGCATAAATTAGCATAGCGGACTGACGTGATCAACATCGGGATGGTACTAGAGTTGGTGCGTTGGCCTGCAGCGCCTAACTGTAAGGCCCTCATCAACCATTTGCTCGTCTCATACGTCTCCTCTCCCTCCAATCCAAATGCAACAGTTG
>chromosome_12,+,polyA site is 7422892
GCGTTGGCCTGCAGCGCCTAACTGTAAGGCCCTCATCAACCATTTGCTCGTCTCATACGTCTCCTCTCCCTCCAATCCAAATGCAACAGTTGCTGCGGTCAGGCCGTCAGGGGGTGCCAGCATATGTAGCACACGGCGCACACGGCCGTG
>chromosome_12,+,polyA site is 7423016
TGTAGCACACGGCGCACACGGCCGTGCACCTGTCGCTGAAGGCAGTGTGGGTGGCCCCGAGGTTACCGGGAACCTGATCCCTGTTGAACGTCCTGCTGACCGTGACGGGATGGGTCCACTGGTCCAGCGGCACTCAGGGTAGACGCCTGT
>chromosome_12,+,polyA site is 7447506
GAGGACAGCAACTGCTGCCCCCGGGGCTATCTTGACCTGTTCTTCGGTCGCCGCTAAGCAAGCGCGCGAGCGAGAGTCCTATGCTACACACCCTTCAATAAATGGTCGTGAGCTCAGCAGCAAGACCTTACTTGCTTGTCATGACAAGCA
>chromosome_12,+,polyA site is 7448143
GTACATAGCTACGGTAGTTTGGGAACACCCCTGAATGATCAGTAAGGATGGCAAGACGTCCGTGCTATATGTCGCGCACGCACACGTCAAACTGCATGCCGCCCTCCCCTACCTCATGTGCACGGGTGGCATGTCGTCGTACATCTTGCA
>chromosome_12,+,polyA site is 7466146
GGGCGGTGCCTGTACAAACCGCCCCCAGTTAAGTCTGGGAGGTGAGGTGGTTTCGGAGCCTGCGGCCTCAGACATTGTACCAACATGGCATTGGTGCAGCCCACTTTGCCCCTAAAGAGGGAGAGCCACCTTCTTGTCTTGGAACCAGCC
>chromosome_12,+,polyA site is 7477098
TACGGTATGCGTAACGCGCAGTGTTGATTGTAAAAGAAGGCTGAAGTGGAGGAGGCTGCAGGAGGAGGCTGCATGAGTGCTATGTAACTTGACCAGACGATATCATGACCGGACAGTGTCAGTGGTGACAGGTCGGCTTCCCAGCGCATG
>chromosome_12,+,polyA site is 7496592
CGCACCGCGGCGGTACAAGTGCAAGCGGTGTTGTGTGTCGACGGCCAAGAGCCATGGGTGCTTTCAAGATGCACTGAAAGTCCGGTGTAAACTAATTGCAAATAGCTGGGCAACCCGAGCCTCGCCCACGGGCTTCCGGATCAACGCATC
>chromosome_12,+,polyA site is 7503968
CGGGCGTACGGTTAACTTGACGTGCTGACCGGTGCTGACTTCCTAAGCATATGGCTCCTAATCCGTTGGCAAGCATGCGCAGTTGTTTACATACAAGTTGTGTACGTGCGTCCTCTGCGTTCCACGAATGCTTTACAATGGGTTTGCAGG
>chromosome_12,+,polyA site is 7504276
AGGGCTAGCACTGAAGAGATCGCAAAGGAGGCGCGTGCAGATGTGCATGACTGACGCAGGCCATGCCGAACTTATGAATGCGGATGTAACAGAGGGGACAGTCCCAGCACCCGGCCATCACATGCGAAGTGATGGACTTTTTGCAGACCG
>chromosome_12,+,polyA site is 7527666
GGAGCCCAAAGCGACCTCGAATGTTGCGTGCTAGGCTGGCATCTCTTTGGTCTTCGCGGACGCAGTCTTAGTGGTGATACTATGTAAGCAACAGAATTTGCTTCCCGGGCATCCCTGCAACGCCCGCAAGGATGGATTCCGGTGATCAGT
>chromosome_12,+,polyA site is 7545658
CATCTCTCAGTGTGTTCATTATTGATAAGTGTACATAGAGGCCATACATACAAGGGTGATGATACGCGGACAGACGTGCGCTGTAAATGTAGAATGATTATCATGGCATGCGGGCCCATCTACCTAGCAGCAGCTGCCGGAGCCTCGCCA
>chromosome_12,+,polyA site is 7576845
TATTACTCGAAAACGTAGCTGAATAACCGTTTGTATTTACTCGCAAATAGCTGTATATTTTATACAAGGCTCGGCTGCTGCACTGTAACGTCACTTCACAAACCTACTCGACAAAACCATGCTCGGCGCTTTGCGCGTGACATCGTCTCG
>chromosome_12,+,polyA site is 7578915
GACTGGGCAGCTGGTTGGGAAGGAGCGACTGAAGCGTGTGGCGTATGAGGCAGGGAATCCACTTGTCGAGGTGGTTGATAAACAGTTGTAGAGTCATACATGATGCGATGGGTTTGGCGGCAGTTTGCACGATACGAAGGGGCTGCGGGA
>chromosome_12,+,polyA site is 7579051
AAGGGGCTGCGGGACACTGAGCCCAGACCGAGGCCAACAAGACGTGAGCCCGACAATGAAGGGGGAGGATCCGCTAGTTCTCCACGTAATATGACACACACCTGGACAAACGTCAAGCATTGCCGTCAGAACACAGCGCGCTTTGGCAGG
>chromosome_12,+,polyA site is 7579352
TGGTTTGCACCCCTTGCATGGCGGGCTGCATGGGCCTTGCCGGGGGGTTGATAGCACCCAACCGCGACCTGGCTCGCTGGTTGAGTTATAACCAGCTTCCTGCTTACGGCGCACATCCAATGAATTGACCAAATGAAGTTACAAGACGCC
>chromosome_12,+,polyA site is 7595631
TCTAAATAGGATGGCAACTGGAGTGGAAGAGGATGTTGAGAAGTCTGTGTCTGCATTGGCTTCAGGCGAGGTACCGACCCTTGTAAATGTCATTCAGTCACGCGGTCTCCTGGCCATGATGCGGGATAACGGGTTTCCGTACGGGCTTGA
>chromosome_12,+,polyA site is 7616146
CGTCGACTGATTGGCGCGCAGTGGCACTCTGTGTGTCAGGTGGTTTCATAACACGGCAAATGCGGCACATGCCAGTGCCTCTTGTCAATGATATTGTACACCGGTTGCGCTTCACGCCTTCCATTGCGCGACAAGAGTGCATCCTACACT
>chromosome_12,+,polyA site is 7616220
GTGCCTCTTGTCAATGATATTGTACACCGGTTGCGCTTCACGCCTTCCATTGCGCGACAAGAGTGCATCCTACACTTACTGCAATGGGAGATAAGCCTCACTGCCTACCGCAGTACCTATTCACCCGACCTCAGGACCCACGACAACACC
>chromosome_12,+,polyA site is 7635492
AGCTTCATGTGAATGTGTACAGGCGGAGCTGCGAGTGCAGGATGATTTGCACCCGTGGCTCTGCATGAGTAGATCGGGGACACTGTAGTTGGGTGCACAGCATTTATATTCAACAGCTTGTACAGCATCGATTGATGAGCGTGTTACGCA
>chromosome_12,+,polyA site is 7635592
CATTTATATTCAACAGCTTGTACAGCATCGATTGATGAGCGTGTTACGCAGGTTGCGTGTACGGCAGGCGTTTGAGCGTGCTGTAGCCTGTGGCTGGCTGGCTGCGCATTACCGTCACCGCAGGCTTGAGAGCGCTTTAGTTTGCATAAT
>chromosome_12,+,polyA site is 7635684
GCTGGCTGGCTGCGCATTACCGTCACCGCAGGCTTGAGAGCGCTTTAGTTTGCATAATGAAATTACACTACGGTACGGCACGGTAATACCGCTTGACACAATACCAGCACAGTGCCGTGCGACGCCAAATGCGCTTCTACCACCGCACAA
>chromosome_12,+,polyA site is 7635776
TTGACACAATACCAGCACAGTGCCGTGCGACGCCAAATGCGCTTCTACCACCGCACAAAGTTGTGCACTGCTGTGGCCTCTGCAAGGCGTCACAGCGTTTGCCTGCCTAACGTCTCGGTCTGCCCGCATCCTGCTTTGCGCCGATTGTGC
>chromosome_12,+,polyA site is 7640706
GGCGTACCAAATACCAGCCTGGCGATGGCGTTGCCCGGTTGACACACGTATGCATTGCACAGTATCATACTGAAGTAAGCAATGTAACTGGTCAAATTCAACATGTCTCCAGAGAGCACTGCAAAACGGCAAACTGCAGACCATGCACGG
>chromosome_12,+,polyA site is 7645298
CGCGTCAAGGTGGCTGGGTTGATAACGACCCGGGAGGGGAGGGCTCAGCCCTTTTCCTGCCTCCCTAAGGCAGCCACCTCCTTGTTGAAAGCCGCAGTCATTCCCCGCCCAGCTGTCTGTGTCCACTTGTCCATCCTTTCGTCCGCTCAG
>chromosome_12,+,polyA site is 7648688
ACTGATTGGCGAGCCGCCCCAACGGCCGACAGCGTTGGGTGGCCCCGCCTGTACTATGGTTTACGGGTGTTTGTGAGCTGGTGGTTTGTTGCGTCGCGCAGCGGTAATTGTTTTTCCGGAATGAAGCGGGGTAACCCGCGGAGGAGGCCC
>chromosome_12,+,polyA site is 7648769
TGGTTTGTTGCGTCGCGCAGCGGTAATTGTTTTTCCGGAATGAAGCGGGGTAACCCGCGGAGGAGGCCCAAACACATACCCATACAGGGACATGGGTTCTCGACAATGACACGAAGGACGCAAGCACACGCGCTGCTTTGCGCGGCTCGG
>chromosome_12,+,polyA site is 7648839
AACACATACCCATACAGGGACATGGGTTCTCGACAATGACACGAAGGACGCAAGCACACGCGCTGCTTTGCGCGGCTCGGTGTAACACGTCTTGGATTGATGATGGAGCGTCTCCGTTCTCTCATGGGATGGGTTTCGGCTAGCTACGGG
>chromosome_12,+,polyA site is 7666918
GACCGGACCCTTTGTGGCCCGGTGAGTAGCGGTGAGTCATCCGCACGGTAGTCGCGCGCTCATGCACGGCGCAAGGAACAAGTTAAGTGAGATACCAGCAGACCAACAGTGTCCACGACGCGTGCTGTGTGGTGGGCAGGAGGTAGCGGT
>chromosome_12,+,polyA site is 7667064
CGGTAGCTGGGGGCTGCACGAAGTGCTGGGTGTCTGACGGGGTAGTTGTTGCCAGTGCGGATAATGGCCCAGGCCGGGAAGAGTGCAAACCACCACCTTGTTGACGGGCCCCGATCAAGTTCGCGGAATGTTCGCGTTGCAGACGGCAGG
>chromosome_12,+,polyA site is 7667260
GTGTTGCGGCGCCCTGCCCAAACTCGCGCCCCGCGAGCGGCAGGCGTTTGGTTGGACGATTGCCAAGCGGCATAATGAGTATGAAAGCTATGAAAATTGGCTGCGGTAACGGCGCTCCGGTTTCGCGGGGAGTGGTCACATGTGTTCGGA
>chromosome_12,+,polyA site is 7667419
GTGGAGGCGGCGGCAGAGGGAAAGCGGCGGGGCCTGGGACTGCGGCTGTCAAGGGGCCCAACGATGGGCCCCGCATTTCTCCTGCAAGAGCACCTGGGCCCTGACAAGGCACATAAAATCAAGCATTAATACATGCACCGTGATTTATGT
>chromosome_12,+,polyA site is 7670893
GGGCGAGTGTCAGCAGTAGCCAGTTTCCAGCAGCCTGGTGGACGCAGCAGGCCCAGTTCACAATCGGACATGATGAACCACTCCTGTAAAGTGGTGGAGCTGCCAGCCTAATACCCGCCCGCAACCGTACACATCATATGCCTTCAAGTC
>chromosome_12,+,polyA site is 7670985
GGTGGAGCTGCCAGCCTAATACCCGCCCGCAACCGTACACATCATATGCCTTCAAGTCCCGGCACTTAGATCCTGTACCAAGCCTTGCCTTGGCAAGTGTCAATGCTGTTGTACACATGTACATGTATCTGCAACCGCATCGTCACGGTC
>chromosome_12,+,polyA site is 7680959
GGTCACACGTTAAGCTCACGTTAGGAGAGTACAAGCGAGAGGCTACATGGACACGTGGTCCATGTCTCGATTTGCCGCGTTTTTGCAAGAATCTGGTGGCACTGTATTATCGCTGTTGTCTCTGGATGTCTCTGCTTCCCAAGATGGTGG
>chromosome_12,+,polyA site is 7681120
GCGGACTGAGCGGGATTGCGGCCTGCCCCCGCCCCCATGCATGACGGGGTGGGGAGCACTGTTGTGAGAAAAGGGCTCACGTGTAGTATGGCGTAGAGTCTCCGAACTGGTGTGGCGGGTGACAAGTGTTCCCCGGTCACGGGAAAAGGG
>chromosome_12,+,polyA site is 7686599
TTGGTGGGGCCAGCAGCAGACTCGGTATGGTTTCACCCTAGCTTGTCAAGGCCCTGGCTTTGTCCATGGCTGTCGTCCCACATGTAACCGCTATCAGCTAACAACACTACCTGCATGTGCATGCTCGCTCAGCCGGTCAACACCGTACGT
>chromosome_12,+,polyA site is 7690081
TGGGCATAGGGCGGCAGCGAGGAAGTGTCACGGGCATGTGAATGGCAACGGCGACAAGAGAGGCGGCGTGCAGCAGACAAGCTAAGTATCACGCGTCCCAAATCCCGCCCACTAAGTACAATAACGCTATGAAAAGAGAGCGAGTTAGCG
>chromosome_12,+,polyA site is 7692721
GTGGCGGGCGCGCCGGACGGCGGGGCGCTGGCGTTCCGCGCTCCGTGCTGGGCGACTTATGGGCCGAAACAAATAAATCAATGATTACGCCCTGCTGTGTGTGCGTGTGTTTGCCTCACATGGCTGCCCGATACGGCTCAGTCGTACTTG
>chromosome_12,+,polyA site is 7693207
TGGTGGGGCCAGCAGCAGACTCGGTATGGTTTCACCCTAGCTTGTCAAGGCCCTGGCTTTGTCCATGGCTGTCGTCCCACATGTAACCGCTATGGCGCTATCAGCTAACAACACTACCTGCATGTGCATGCTCGCTCAGCCGGTCAACAC
>chromosome_12,+,polyA site is 7698129
TCGGTGGCACCCAGCACGCAGTGTGATGCAATCAGGCATCGGGTGCATGGACGGGCGTGGACATCGGTTACATTTGCTGGCGTTGTCATGCAGGATGTTTGTTTTGGGCGCTGGGAGGTGGACGCGGCTCCTTCACTACCGGCACGCCCT
>chromosome_12,+,polyA site is 7698281
TCAGCCATTCGCTGTTCGCTGTTTCCATCTGCGTCAGTGCATCAGACAGTATCCCGTGCGCCCTTCACCTTGTTTCATCCCGTGTAAGAAGTTGCCGGTGCCTTCAGCGCATCCTGAGTGCGTGGAAACGGTACATGCGCAGACGGATGC
>chromosome_12,+,polyA site is 7700976
GCCTTGGTACAACCAGCATGCGATGCAACCGCGCAAGTGGCAACGTCGGTGCTGTGGTTCTTCTGTGCATCCAGGGTCTCGTGTAATTCACCGCCATCAGCAGATGTTTGGGGTGTGTGAGACAGCTGGGGCCACTACTGCTAGAACGCA
>chromosome_12,+,polyA site is 7720983
CAACGGAACGAGTCGCCGGGGCCATCATAGAATACAACAGGGAGCCAGTTAGAAGCGAGCTCGAGGAGAGAGGCGAGCAAGCCATGTAATTTTAAGTGGTGCTGGCCGAGATCGGAGATACCAGTTTGGGCAGGGGCCCGCATAGGGTGC
>chromosome_12,+,polyA site is 7732655
CCCTTTGCGCGGTGCTTGCGACGCACGTCTGGGGCAGACACGCACGCCGTTTCTTTTCTTACTCGTATTGGACTAGTTTCAATGTTTGATGGCTATCGCATTCCATCGGTACCGTATTCGCGCGTACCGCAACCGCGTGTGCAGACGTGC
>chromosome_12,+,polyA site is 7732844
GCTGTACTTGGTGACCTTAACAGTGCTGCGGGACTCCCGAGCACGCGCCTCTGATGCCATGAAGGACACTCCGAGGTCGGAAGCAAGATTGAGCATTACACCCGCTGTGCCGATATTGCCTGGGGCAATAAGACCAAGTGTGCCAGTAGT
>chromosome_12,+,polyA site is 7739571
GCAATGTGTTGTGTGGCACGACCCCCCTGAACCGTCAGCACGGCCGTGCTGCGCATCCTGTCACACCTGCTCTGCTGCTTTGTAACACTGTGTTGGGTTAGATGTGTTAGACTGCGAGTTATCCGGACCCCTCACGAGCAGGTGTGTGCT
>chromosome_12,+,polyA site is 7739735
CTGCCTGCGCCGGCGCTGCCGAGTGCCGACCTGCTTGGTGCAGTAGGTGCGCTTCAAGCTTGTGGCTGTGTTTGCGCTTTCGTGTAAAGGAGCATGCCTGTGCGGCCGGCTCCCCTCCCCCACGTTCCTTCATGGAGTGTACGTGGGTGC
>chromosome_12,+,polyA site is 7757294
TGCCTTCGTGACCATAACGACATCGAATTTCATACATGTGAACAGTTCAGCATGGACATTCATCTCGTCGGATTAGCTCTTGTGTGATAGGCCATAGCAGCTGGACTGTTGTGAGCTCTCGATCTGCGTAGCTACTGGCTGTGATTGTGC
>chromosome_12,+,polyA site is 7757478
TAAAGGTGCAGCAGCAGACAGCGGATGTGCAGAACGAATAGCGCAGTGGATAAGGTTGATGGGTGGCCACACACTCGTGCACGTGTAATAAGATACACGAATCGTCCTCCTTTTCTTTGTCGTAACCATGGGAGGGAAGAGAGCGTGACC
>chromosome_12,+,polyA site is 7763518
AAAAGGGCCGGCGCGTACTGAGCGTCAGACATCGATTCTCGAGGGGCAACACGATCCGCGAGCCTGCTGCTTTTTGATATGCTTGTAAGCCATACAGAGCTACCCTTCTTATCCCGCCCGCGCCACCTCTGCAACTGCGCTGACCCAAGT
>chromosome_12,+,polyA site is 7773576
GTTGGGGTAGCGATAAGACTGCTGGGTGAGGAATTGCGCGGGGTTTAGGGTTGTATGTTTATGGCAGACTCCAGGCAGGCCTGCTACTGGACTTGAGAATGACGAGGATAGATATTGTATCGGTCGTAGGCAGCTACCTTTGCGGCCTGC
>chromosome_12,+,polyA site is 7773873
ATGATAACCGAAGGGTGCACATCGGCACAGACGCCAAGACGGAGCAAGAGGCGCGCTGCGGGCGTACGCACGTGTGCAGCCTTTGTAACCGCGAGTGTCGCGCCCTATGATAGGACACTGAACACTTCGTGTGCCTGACGCCGACTTGTT
>chromosome_12,+,polyA site is 7774079
GCGTAGGCGGCCGGGAGCGCATGCGTAGCGAGCGAGAGGGTGGCGCAAGCCGATCACGTTCGGGCTCACATGTTGCCAAGAGTTTAAACGTCCACTAGGACGGGTCCCTCACATTGAACGGTCTAGACTATCTCGCCTAGGACCGGAATG
>chromosome_12,+,polyA site is 7780861
ATACATCGCACGCTCATTGCTCATGGGGAATGCATGTGTAGACTGTCTTTGCCAGGGGCACCCCTGGTCTTTCATTCAGTCGTTGTAAGGACAAACTCCATCTCCGGCCTTCGGGTCTTGAAGCAGATGGCAGGTGTGCCCCTGAGCAAC
>chromosome_12,+,polyA site is 7815071
CTACAGACCACCAGCTACTAGAGGACAAGCAGTGACTCCCAGGAACGCCAAGCCAGTGCCGGCGCATATGAGGAGCGCTGCCCTGTAATAGCTACCCCACGTCTCTCCCTCGTGGCAACAGGCGGTGACGTGATCGGGGGCCGGATGAGA
>chromosome_12,+,polyA site is 7850223
ATTAGTCTTTGCATCAAACCTGGCGAGGACTCTGTAATTCTGTGTGGCGGACGGAGCCGCACACGCTTGGCGTTTCACAGGTGTAAACTGCAAAACGGTATCTGCCATTGCCGAACCACTTCATATTTCACAGCAAGAATGCCATAACAC
>chromosome_12,+,polyA site is 7865223
AGTGCGGTTGTCCCTGGCGGTCTGCTTGCTCGCGTTGCAAGTTGCGTGCCGGTTTGGTGCTGCGCCTTCCCCTTCTCCCTTTGTAACCACTTTCTCAAGAAAACCGCCTGGCCGACGTAGACCTACTTTGGCGGGGCTGCTTCCAGGAGC
>chromosome_12,+,polyA site is 7865797
CGAGTGCTGTGTTGGCGTCGGTAGGTAGTCGACTAGTCGTTATGAAGTGTACAAGCGGAGCTGCGAATTGTCGCGAGAATCCGTTAATCCGTTAAATGTGGTTCCCCTCGCATGGGAAACGTGGGCTGAGCCCACGCCATGTCTCCCGCC
>chromosome_12,+,polyA site is 7880540
GGAAGACCCGCTGGGCGGAGGTGTGTTGGGGCCCTAGTTGGCCGCAAGCAGCTAGGTGGACAGGGTCGCAACAGACACAGTTTTATATTGTGTTGCCTTGTTACGTAGGCCAGCGCGAAGTGCCTTGGAGTGCCGATGGCATGCGGGTCT
>chromosome_12,+,polyA site is 7880657
AAGTGCCTTGGAGTGCCGATGGCATGCGGGTCTTCCGTCGTGAGGCACCCAGGTAGCAAATACTTACAGTGTAAATGTGATGTAAGCATTATCAATGTTGTCTTTGTGGGGTAATCTATCTGGGTGTCCACGCACTCTGCGCGACTGCAC
>chromosome_12,+,polyA site is 7882641
CTCTTCGGCACAGACTAACAGACACTTAAGGCGGCTGGCCGAGTGTAGGTTCTGCCACCGATGTGAGCTTGAGGACACGGCTGGTGCTGTAACAGCCGTAAACAACTGATTACCAACGTGTGAGGTATGGCCTGACGAGTGGCGCTCAGA
>chromosome_12,+,polyA site is 7884791
GGGCAAGGGACTTCGTCACACCTTCAAGGTGCCTGGTCGGGGAATGATATCGATAGGTCAGCACCTAAAGGACACGTGAGGGCCATATAAAGGTGGACGACGCGAGGGCAGTGTTGAGCCCGAAAGCAGGGGCGTACAGGGGTGCAAGTC
>chromosome_12,+,polyA site is 7884938
GTCCCACAGGATGGTAGGAGGCCGGATCCACCGCACGCGCTCCACGACTCATCTAAAACTGGCCGTGCCTGGCCTCTACGTTGTTAATTTTGACGCTACAACTATAAAATGACCAGCCAGCATTCCATTTCTGGCAGGTCCAAGTTTATG
>chromosome_12,+,polyA site is 7897159
ATGCGGCACTGCGAGGCATTAGGGTGGCATTGGCGAGGCATTGGCGAGGCATTTGCGAGGGACCGCTCACACCTCAGTGACACTGTCACACAGGGTCACAGCGAGTGCAGGGCGGGCTGGCCACGAAGGAGACAGCAAATGCAGCTTGGG
>chromosome_12,+,polyA site is 7927292
CATTTCCCGGGTGCCGGGTGGTCGTTATGAGGCAGGGGGAGTATGATGTTGCATGTGCGTTGCACACTTCGGACTGTCCCTGCTTGTAATGTCGCGTTATGTGACATGCTTCTCGCCAAGCTGCGGAGGACAGCTCTGGAATCTGGATCA
>chromosome_12,+,polyA site is 7927357
ACTTCGGACTGTCCCTGCTTGTAATGTCGCGTTATGTGACATGCTTCTCGCCAAGCTGCGGAGGACAGCTCTGGAATCTGGATCAGTAACATCTGTTGTTGGCCAGTTCTGGACTTGTGGTCCTAACTCCTGTCATCCTGTGCAGCTTTG
>chromosome_12,+,polyA site is 7947267
CGTAAGTCGAAGGGTACCGTACCGGATAGGGTATCGTAAGCAGGGGTGTCGCCACCCGACCGGTTCGTGATTCCTCAATGCGTGTAAGCGAGAGATGTCACTGAGGTGTACGGTCCACGGCTGAAGCGGTCAGTGGTGGGCGTGGAGCTG
>chromosome_12,+,polyA site is 7947475
CGAGCTGCGATACATGCGTTCTGCAGTCGGGCAGGAACTGGCAAGGCGTCGCAGGTGAAGGGAGTGCGGGAAATGCGGGGCGCGGGTAACAAGAAAGGTGGCCCTCCCTCTCAAGGGGAAAGTGGCCTTTGCCGCCACGCCACGTTGGTG
>chromosome_12,+,polyA site is 7947534
GGGAGTGCGGGAAATGCGGGGCGCGGGTAACAAGAAAGGTGGCCCTCCCTCTCAAGGGGAAAGTGGCCTTTGCCGCCACGCCACGTTGGTGCTGATGGCTGATTTGACCCGCAGCCTATCTACTGTGGGCGCGGGGAAAGGGGCAGATGT
>chromosome_12,+,polyA site is 7999801
GTGGTCATGCGAAATGCGAACATAAAGTCCGTCCGGAGATTCACCCGGCGAACGAACCATGGACCCTGGACCATGCATTTTACGGGTAGATGGGTAGGCATTCAGTACTGTCGCAGCGCTTACAGGTCTAGATGGGAGTAGCCCCGCGAT
>chromosome_12,+,polyA site is 8000251
AATGCGCGGTGGGAGGCGATGCGGAGGACATTGGCACACGCGCCAGCACATACGCACATATACGGATGTGCTTGCGGTGCGTTCAATGAGGATGACAGGGTATTGTGGGGGTTGCAGAACCCAATTCTTTTCTGCCGACGTATGCAGCTC
>chromosome_12,+,polyA site is 8000422
TTGTCACTCACCATGTGAGCGGGCACGCCTGGACGTGGCACGATGGTAGCTGCTTGACTTGGCATTGTGTGTGTGCGATTGTCGTGAAGACTTGAAGACAGGAGTGGAGTGATGGGTTTGATGCGAGGTATGCAAGAGTGAAGTTCGCAG
>chromosome_12,+,polyA site is 8000571
GATGGCGGGCGCCGGATGTGGGCCCCTTGGTGGACAGAGGATGGAGGCAATGCCCCGGCCGAAGGCTTCTGGGACACGCAGTTCCACTTTGCCGAAGGTTGGACGATTGCAGGGATGCTGCTGCTGGAGACGAGGTGGCTGCGAAGGTAG
>chromosome_12,+,polyA site is 8000875
TTAGAGGACAGGTGTCGATGCCTGGGCCTGATGCCCAATTGCAGTAGTGCAGGCTGGCAGAAGCCTCGCAATGTTGGAGCCTCTTTAATACTGTTGGATAGCTACGGCGGTTCGTATCTCATCTCCAGTGGGATTGGGGACACTGTTTGG
>chromosome_12,+,polyA site is 8032315
CCGTACGGCATGCCCAATTTCCGCCGACCCTTTGCACACCTTCTGCTTGACATTTCATGTGGCCATGTATTATATCTGTATTGTTAACTACTTGCGCAGGTCTCAAGCCTCAAAAGTCAGGTGGGCCAGGTCGTGCAACGACACGCCCCC
>chromosome_12,+,polyA site is 8051394
AGTGGGGCCGGCGCGCCCCGCCGCCGTGTACCAATACAATCCTATTGTACATTTATGATGAGGAGACAAGTTACAGATTGTGCAAACCGTTTGCGCAACAGGGGGATGGGGACTGACATGATTGTGAATAAGTCACAAGTTGCAGAGTAG
>chromosome_12,+,polyA site is 8051583
GAGAGCGGTGCAGAACTGTAGGTTGCTTGTGCCGGGCAACGGCCCACGGATGGGGTGCGTGGTCTGGCGGTCGAGACAAGAACTGTAATGGAATGCGCGGCGCACGAGGGTTCATCAACGTGAAGGTAGGGTGGGTGGGTGCGTCTTAGG
>chromosome_12,+,polyA site is 8075609
GAGCTGAATGAATGACTGCGGACGGGGTAGAGTGTGGTAGGGTAGAGTGGAGGCAGTCTATTCCTGTGCTCATGGCACCGCGTGCAATCCAATACTGTGACGGTTTCGCCTCTGGGCCAAAAGACCCCTGAATACCCTGCACGCGCAACG
>chromosome_12,+,polyA site is 8088433
ACGGTTGCAAGGTACTCGCCTGCACGTCGGACTGCATCGGGTGAAAAAAACTTGGGTCTCTAACACCATTGGCGGCATACAATGTAAGAATGGACTGCTGTTTGCTGGACTGCGGATCCGACTGCAATCCGTTTCCTCGTGGCTGGCTGG
>chromosome_12,+,polyA site is 8107842
GTATTGCTTACAATCAGCGGTCCTCTGCCTGAACTAGTGAAGTGTGTCCTGTGGGAGCCTATAACGGCCTCGCCGCCTCAAATTGCAAGCCCGGGGCCTGCCCACGCGGCAAGACGGCACAAGCAGGAGCAGTGCTTGTGAGCACAAGCG
>chromosome_12,+,polyA site is 8135936
CAGCGTGGGGCTTGGTGCGGGCCTGGCCGGACCAGGCGGACGAGCAGGAGAAGCCGCATGGCAAAATAATGGATGGGTCAATGGAAATGGCAAATGACCACACGGGTTCGCCCAAACGCGCCCTCCACATGGCGGGGCCGTTGGGGAAAC
>chromosome_12,+,polyA site is 8136012
GTCAATGGAAATGGCAAATGACCACACGGGTTCGCCCAAACGCGCCCTCCACATGGCGGGGCCGTTGGGGAAACCCGGATGCTGTGAAGACAGGATTCCGCTGGAAGCGCTTCTCCGTCCCCTCAACCGGTCTCATTCCTCAGGCCTGGC
>chromosome_12,+,polyA site is 8151248
ATAAGGACAGCCTGCTGCCGTCAGGCACACACCAGGCCCTCCGCTGGCCGCTGAGCTGAACGAAAGAGTGTCGTACGGTATGATTTAACAGAGATGAACTACAGTTGCGTAATGGAGCCGGCAATGTGACTTTTGTTTTTGGGCGGGTTC
>chromosome_12,+,polyA site is 8161981
GCAGGATGGACATAAGTCCGCTACCTGGGTGTCTGTCTGCGCGCCTGGCTCATGCTCCAGTTCTGCCTTGTAGGCGGTCAGGGATGTAATCGATGCTACGCCTGCTAGGCTGCCAGTAGCTACTGGTACCTGACGTCGAATCCTAGCACA
>chromosome_12,+,polyA site is 8182609
GGAATTGCTCTGCCGTGACAGGAGTGAGTGACGCTGGGGCACTTGGGGGCTGGCGGGTTTGGGTAAAAACGAGCACGGGAGCTATTAAAACGGCACACTGCTGCATGGACGCTGTATCAAGCATTACTGCAGAGCAAAGGAGTGTGAATG
>chromosome_12,+,polyA site is 8182761
AGGATGTCTGTTGCCGGCAACGAGCGGGCGTACTGCCCTCCGGTGTCAGGCCAATGCATGGCATGAAGACCGGATCACCGGATGTAATACTGTGTAATACCAGTACCATTACCATCACTGCCAGGGCGGCATGGCTGCTGCAACAATTGC
>chromosome_12,+,polyA site is 8210809
GCAATTAGACGAGGGCTGGTATGGTGGCGACTACGTCACTCGCTTGGAACCGTCAGAAACTAAGGCGTTGAAGCACACATGTAATCAACAAGCCTGGTCATCTCGAGCCCAGGGTTCCTGTCACGGAGGGATGTCTACTGCCTCTCAAGC
>chromosome_12,+,polyA site is 8225411
TGACAAACGATGGTGGAGTTTGCATAGGGGTGCCTGGATGTCCGGGGAGGGATGAGCACTTGGCGTGTGTGGCGCATAAATGTAAATGTAACAGTGATACTGGAGGCACGGCGTAAACTTGTTATGCGTGGGCTCATTGAGGGAGCCTCG
>chromosome_12,+,polyA site is 8225613
GGGTCGGGCCTCCCGGTGACCTGGTCGGGGGGTGTCAGACAGGGACGGCACCGCACCGGCCTCCTGCGCTTGGCAGATGTCTGTAAGAATTTATTATTTTCATAAGGACAGCGTTTGGTCAGTTTCTGCTTCCAGTCCACACTCAGCTGC
>chromosome_12,+,polyA site is 8228344
ACCTGGCATTCCAAGCATGTGCGGCGTCTGCGGGCAGCGCGGCCCGCTGGAGCAGGACTGGGAGCAACTCTGTACTGGCGGTAATGGCAGTGCCAAGGTGCTCTGACTGGCGAGCGGGGTGATTGCGGGGTGATGGAGGATGACGCGTGA
>chromosome_12,+,polyA site is 8228934
GGGGAGGCCATGCCGCCGTCGGAAGCTGAGGAAGCCTGGGTCAGAGCAGCAGTCGGATTGCTGCGGCTGCCAGACCATGGTTGTATACTTGACTGACTGACGCGCCACGCCTCTACATGTCCACAACGAAGATGCCTGGCCTAGCGCCCT
>chromosome_12,+,polyA site is 8249512
GCAATGCAGCCGCCTGCAGGGCAGCCGTAGTGACTTGGAGTTGGAGGCAAACACCTGAGGGTGAAGGTCGGGTATAAGCATGTAAGGCACCACTACTCCAGCACTTAGCGGCACTGCCGGAATCGTGTGTACACGGCACGATAGGGGAAT
>chromosome_12,+,polyA site is 8249703
GTAGGATGTCTGAGATGCGGGAACAAGGAGGTTGGCTGGCTGAAGGAATGCGCATGGATTGGACGCTGACAAGTGCATTCAGGTAACGTGGCCGACAAGAGCAGGGGTTCCCCTTGACCAGAGGCATGGGGAGGGCGGCGCTGCAGCTAA
>chromosome_12,+,polyA site is 8250727
GCACATCATATTTGCTTTAATCGGGACGAATAATGGGCGAGGATAGCGTAGCGGTGGAAACGGGCCGCTTGGCCCAGGGGTCTGTGCAACAGTCTTCACATCCCGTGCGCTCCCCTGCCGCGGTGGACGCGGCCCTGGGCCAGCTGGCGA
>chromosome_12,+,polyA site is 8251492
CAGCAGCCATGCAGCCCTAGGAGTGATGCCTGAGGCTGAGCAGCGGAGGGCACTGGCAGGGTTGCATAGTTCGTAGTACGCGTACTATGTACTACGTACTGTACTACGTACTGTACGCTGCCCTCGTCGGCTAGTACGTTGGAAAATACG
>chromosome_12,+,polyA site is 8269546
CATGATTGCGCAGGTGTCTAACGTTGCGCAAGGGTGCCGCAGCTCCAAACGACACGGACTGTTGGTTCCAGATTTCACGGATGTAACATACGTTTACTGAATTTTACGGCTATTTGAGGGGCGTTGCATCCGGGGGTCGTGGGGACTGCT
>chromosome_12,+,polyA site is 8287901
GGCGACGCGCGGAGACCATGCACGCGCATTAGAGACGTGTGTGTGGGAGGGGTGGCTTGGGCCAAAGGCCAGGTTGCACGTCTGTAACACACGCACTTCGTCCTTCGTGAACCGGTGCCGTGCACCACCGCAGCAGCTTTGGCACGTCTG
>chromosome_12,+,polyA site is 8331088
GGCAGGACGTGTTGTGTGTTTATGATGGTTGGTTGGATGACCTGTTCGGCTGGCAGCTGTCCTGACCACGCCTGCCACCAACTGTGTACACTTTGCTATGGAATGTCACTTCGGATCAGGCTTGCAGCAACCGAACCCGAGTCACGGAGC
>chromosome_12,+,polyA site is 8331167
AACTGTGTACACTTTGCTATGGAATGTCACTTCGGATCAGGCTTGCAGCAACCGAACCCGAGTCACGGAGCTTGAGCAAGTCATGTGCAAAATGCATGATCGTGTGCCATTTCCAACCAACAAACAGCGCTTCAGATGCTTGGTGACACC
>chromosome_12,+,polyA site is 8366598
CTCGAAGACAAACTGCCCGATTTCGGCAAGTGATCTTGACTGAGTGTGACGCTGTTGACGTAACATAATGAATGAATGGTGTGCATTGTAAGTACGTTGGCTGTCGATCACCCAGGGCTGTACAGTCGTACATACTTAAGACTTCAGTAC
>chromosome_12,+,polyA site is 8373733
GTAGAACGCCAGAGCTACTGTACCGCGGCGTCTGGCTTGCTGGCAGGCTGGTACTTTGCTGACGCGCATTCCTCACGCTCTTTGTGGTAGGGCAAAAGTGCCCCTACTTAAGTGCCCCGCAAGCATAATGTTATGGAACAATGTCATGAT
>chromosome_12,+,polyA site is 8377974
CAGCAAAGTCGGGGTTGGTGGAGTCCAGTTGGGCCCTGATAGCATGTGATGGCTCGGCGTCTTCGGGTGCTGGGACTGTCCCCTCTGTAACATCCGCATTCATAACCTGGGGCGCCGCGCAGCTGCCGCCCGACCTCAGCGGCGGCGCAC
>chromosome_12,+,polyA site is 8397255
GGTGGAATGAGTTTTGGTGCCTGATGCCTGGCTATGTTCGCCACGCACGATTATGTTTGTTTGCAAGGCGCGTGGAGCGAGATGTAAATTGCACACAGGGGTCGTATCTTGTTTTCGGGGTGATGTCTGGTTCCAGACAAAAACGGCCGG
>chromosome_12,+,polyA site is 8397450
TCCACAGGAATTCGGAGTTTCGGACAAAACCCGCCCCAAACCCGGGCCAACAAAGTCTCACCCCAGACATTAGCCCCCGGGACATTATCAACTTGCCTTGCCACTGTCCCATCACACACCCCAGACATTAGCCCCCGGGAGGAATGTCTA
>chromosome_12,+,polyA site is 8397552
ACTGTCCCATCACACACCCCAGACATTAGCCCCCGGGAGGAATGTCTAGGAAACGGCCAAAATGGCCGATTAATGTCTGGAGACATTAAGATAGGAGATTTTGCACAGGGTCCGTTGTTGCTTGATCATACTTGATTGGTGCGATACCGG
>chromosome_12,+,polyA site is 8397669
TTGCTTGATCATACTTGATTGGTGCGATACCGGTCAGCTGTCTGTACTGTCGGTAGATTGGCTGTGCTCCGCTGTGCTGATGTAACCGAGCACTGCTTTGCAGCATCCAATCTAGTGCAGTACCGTACCGACCCCAACAAAGATTATTAC
>chromosome_12,+,polyA site is 8415467
TGTGGGCAAGGACTCGCAGTCGCGTTGACTCTGGAGGATGTGCTGGAGCGCTGGTGGGCAGAGGCACCCCTGCTGGTGGCAATTAAATGCGACGTGGCTAACACGTTGGAGGCGTCAGGCACTCGCCACTCGGGCGTGGGCATGCGTCAA
>chromosome_12,+,polyA site is 8415621
GTCTTGCGTGATTGCGTGGTACGGGAGTTGGGCCAAAGGCAGGGCTTACCTACCCCTGGGCCCGACTACCGATCAGTAGTACTGCAATACCTGTGTGCTCTCTTGATGGAGCCTTGTGGGGCCGTCAGCAGGCACTGCAATCCGGCTGGC
>chromosome_12,+,polyA site is 8420147
GTGTGCAGCGAGCCGTGGCCAGAGATGGGGTAGGAGATGGAACGGGAACACCAATCTCTGGTCCTCTTTGCGCTTGCCCAGGACTGTAAATCCGCGTGTGTATACGTTGGCTGCATTAACTAATGAGTTGACATCAGGCTGACCGCCCGC
>chromosome_12,+,polyA site is 8424460
GTGGCCATAACGTCAAGCATAGCGTGCGCGTCTGACACTGTAGAGGCTAGGGACAACGGCTGGGGCGAACAGCAGTGACGGCTGTAACCTTGTTACGATGGGGGACATTTCCAAGCCAATCGGAATTTCCGCCGCCACGCCGAGACCGGA
>chromosome_12,+,polyA site is 8424642
GTCTTGGGTTAGGCACGGCAGGCATTTCGGCTGAGGTGCGTGCCTCCGCGATTCGACTGCGCAAGAGCTTTTCAGTCAAATCATGTAGTCATATGCTTGCAAACAAGCGCCACAGCCCGGACCTGGGCAGGCAGGCTACGCGGGCGACTC
>chromosome_12,+,polyA site is 8427320
AAACATGTCATAGCAATGAGCTGAGCGTTGCACGGCTGCAGCCGCAGTGCCCAGATGGGCCTGGTGTGCACAGTATAACAGCATGAGGCGGTTTGCGCTCGGTTGCTTCAGATTCTTTGGAGCGCGCCGCATGCACGGCCCACTAAAGCT
>chromosome_12,+,polyA site is 8427801
GGTGCGTGGCGCGCTGCTGGCTGATGCATAAAGCCTTGGCTGCTGGGTGAGGTACTGCGGCAAGTGGCCGCATGCATGTAACCCTGTAATAACTGCAAATGAAGTGCCTTCAGATGTAGCCATCCCTGACCAAGTCCACCACGCCATCCA
>chromosome_12,+,polyA site is 8430496
TGTCAGCTGGCGTTCTTGGCGGCATTTGCAGTGTATGGGCTCAGCAACACGGCACCAGGACGGCTTGTCAACATCGCGCGGTTGCAACATCTTTGCTTCAGTACCAGGATTGCTATCAACTGCTTCCACGGTTACAGTGCCTTGGGACTG
>chromosome_12,+,polyA site is 8430612
CAACTGCTTCCACGGTTACAGTGCCTTGGGACTGCTGCATGCGGCTGCCGCCCTTTCGCACAACCTGCATGGGCTTGTAGTATGGGCCGAATGGCATGTGCTTCGGGCACGTACCGGTACCTGACCAGTCCGCACCATGCGACCAGAGGC
>chromosome_12,+,polyA site is 8432114
AGGGCCGGGCGGCGTGCGAGCTCGAAGTATACGCTATATGACGACCTCACGGTATACCGCATGTCAGCACACTCGTGTGCTATTGATGTGACATCCATGGGATGCCGTACGGTATGCGTCACAAGCTCATCCTGCAGTCATGCTGTGTTG
>chromosome_12,+,polyA site is 8432180
GCACACTCGTGTGCTATTGATGTGACATCCATGGGATGCCGTACGGTATGCGTCACAAGCTCATCCTGCAGTCATGCTGTGTTGTAACAGCTTGCGATCACGGCCGTTCTTTCCATTCCGTGTCAAAGCACTCATGCACCACACCAAGCA
>chromosome_12,+,polyA site is 8436313
CGCCCGGGCCTCCCCCGTTGGCAAGCAAACACTGTGACGCTGTGACACGAACATCCACTCGGTCTTCGTGATCACTTCCTGCTGTAACGTATTCGAGTGATCCGCGCATTCTAACGGCTCTGCAACTGTCCCGAAGAGTGTTAAACTCTT
>chromosome_12,+,polyA site is 8445278
GCTGGCGGAATGGGCTGCGTGATCGTTGGGCCACAAACAGGTGGTGGCGGTTGCAGGTGGAGCATGTTTCAAGGTGGCAGGCTGGTGGTGTGGGGCGGTGGCGTTCAATTATCGAAGACGCTCCGCTAGGATGGTCGCAGAGGTGCGGAT
>chromosome_12,+,polyA site is 8452355
GAGGGCCGGCCTGGCATTCACTGTCCGGCGGCTAGCAAGGTGGATGCGCGGGGAGCAGGAGGTGGTTTCAACTAGCCCGGCTGTCGCGGGACTGGGTGTTGTACCAAACATGGCCGAAAAGGCCCCCGTCTGGCGAGGGGTGGTTTTGCC
>chromosome_12,+,polyA site is 8452514
TATCTGTATCGGGGAGGAACGCGTTGCGATGCGCTGTTGCGCCCCTCGTGCCTCCGTCGTCGAGTGGAGATGGTGTTCGGTTTGTGTTCTGTCGGACCGTGTGTGAGAGAAGAGGAGAGCTTGCATATCCCGAAGCGTCGTCAAGTAAGA
>chromosome_12,+,polyA site is 8452598
TGTTCTGTCGGACCGTGTGTGAGAGAAGAGGAGAGCTTGCATATCCCGAAGCGTCGTCAAGTAAGAATTTGACGTGCGCAACATGTAAACTTAAAATCTGCAATTTGGTACCTGCGACCGCACAGCAACTATGACTGCAGCCATCTCCGA
>chromosome_12,+,polyA site is 8494193
CACATGCTGTTCCAAAGTGTGCCTCCTGGCGTGTTTTTGGGGTCTGGCATGCGCCCCAGCCCGCCTTCAAGGCTGGAACCAAGTGTAACTGACTCTTTGCGCCCTGACACGCAACCCAGCGGCGCGCCATTAAATTTTGAGAGCGTTTGC
>chromosome_12,+,polyA site is 8505491
GCGTTCAGACGATCAGATTCAGGGACGGGGGACTGGTTGACGAGGCGTGATGTGCTTGTGCCTCACCGAAGCAACGCGGCTTCTTGATAACTCGTCTTCAATGGACAACTGCTCGGCGTGGGTCCCAGGAATACAGTTCTTAGAGGTGCT
>chromosome_12,+,polyA site is 8505562
CAACGCGGCTTCTTGATAACTCGTCTTCAATGGACAACTGCTCGGCGTGGGTCCCAGGAATACAGTTCTTAGAGGTGCTAATATTGAAAGCTACGGCTGATTGCCCCATGTGTCACAGCTGGGTTGCCCGGAGTCAGGGCTGGGGGGTGG
>chromosome_12,+,polyA site is 8505658
CTGATTGCCCCATGTGTCACAGCTGGGTTGCCCGGAGTCAGGGCTGGGGGGTGGGGTGGCAGGCTTTCAGGCAGTGCACCGCTGTGTACTCGTTACAGTAGCGCCCCTGTCCGAGAGTCTCACCTATATGCGGCCCAGGCCCGCCCTTAG
>chromosome_12,+,polyA site is 8512762
ACACGTGCAAGCAGCTTACAGGATGACTTCGGCAAGCTTTTATACTAGCATTGATCACAAGAATGGACAAGCGTCCATGCATTAGTTTAAGCTGTGTTCACACTTGCAACGAGAATGGCTTGAGGCATGCCTAGCGCGCGTACGCGTAGA
>chromosome_12,+,polyA site is 8512919
CTGCGCGTATGGCATGCGCTGGTCGGGCGCAAACGCTTGCCCCGACGTGTGCTTGTGCGAGGTGGGGCTCTGCGGGCTGACGTTGTAAGCGTATGTATCAGCTGGTGTCACCGGAGTGGGAGCGACAGCAGGCCATGCGCTCGGTGACTG
>chromosome_12,+,polyA site is 8520680
GGCGGAGCCCACTCGCGCCATGCCATTGGAATGCCACCGGCATGCGCTGTGTTACTAGGCTGAGGTCCTGAGGATGTGGCTGCTGTAAACGTCGCCGTTTCGCGGGCGCAGAGTTACTCCTTGACAACTGCTTATGAGTTGAGATGACTC
>chromosome_12,+,polyA site is 8557472
ATAAGGCGACACTGGTAGGCGCTGAGACGTCAGACATGGAAATGGGCGCTGCACCGGCGGCCGTGGTGTGGAAAGGCATGTATTGCGTAAAGGCCGCGAGTCCCGCGACAGGCCCTGTGCCGTATCGTTTGGGTCTGGTGGGCACTAGAT
>chromosome_12,+,polyA site is 8557573
CCCGCGACAGGCCCTGTGCCGTATCGTTTGGGTCTGGTGGGCACTAGATGGACTGCAGCTGAGGGCAGGCAGACCGTGCAGATATCAAGGTCATTGCAAGCATCCAACCGGTCACCGGACGGGGGGGATGGGCCTACCGCCTATCAGCCA
>chromosome_12,+,polyA site is 8566602
CGGAGGTAGCTAGACCTGGAAGTGTGGGCTTGAGTACCGGCAAATACATGTTCGCACGCGCTCGTCGAAATTCCGCTGCAGGAGGAAACACGATGTGTTTCTTGAATGCCGTTTTTGCGGGGGAGCTCCGCGCGAGGAGCGGGCACGGTT
>chromosome_12,+,polyA site is 8566725
AGCTCCGCGCGAGGAGCGGGCACGGTTCGGAGGTGGGGTTTGGCACGCTGCACCCGGTCGGGGACATTTTTGTGATGACAGATGTAAAACATCGTAGTTCTTTTGCTTGTTGCTGTGAGCCATGCAGGGGAAACACGGCGATGGCGCAAG
>chromosome_12,+,polyA site is 8599103
GCGAGCGATGGGACTAGCTGCGCGCAATGTTGGCAGATGAGTCGCTTCTGAAGATGGATAGACACTACGTTGACGCAGGGCCTTGTAGGATGAATCCAACTCCGGGTGCCGAGTGCCGGGCGGGGGCTGGGTCTTGCTTACTTCATGGGG
>chromosome_12,+,polyA site is 8599227
GGCTGGGTCTTGCTTACTTCATGGGGTGGTGTGGGACTGCAAGGGCTACGCCAATGGAAGCCGTGCGGCAGAAGCCTTTGCATGTAAGCAAAGGCATGCAGTAATGAGGGGCACACGAAGCATCACGGCTGGCACCGTGCGTGTGCGTGC
>chromosome_12,+,polyA site is 8603750
CGCCGCTGGACGCCGCCTGCGCCAGCGCTAAGCGCAGGCACAGGGCGATGTATGATTGGTAGCTGTGTACCCACACACAGGTGTAAATGTGCACGTCATGTACCTATTCTACATACGTGCCCCCCGCCAAAGCGCCGGCACCATGCACAT
>chromosome_12,+,polyA site is 8604188
AGGCACGTGCACGCGGTGGAGAGACCTGAGGCGCCATACCGTTTGCCGTTGGGACCCCATCGACTGTGTCCTGCCGCGCACTGTAACATATCGTGATCCGACGCTTCCAGGGTCCCACCGCCTGAGTATCCGATGTCCCTCATCTGCTAG
>chromosome_12,+,polyA site is 8618479
GCGCAAGCCGCACTCAGGGATACAGGAGGATCACCAGTGGTGGTGAGAGGTGAGAGAGTTTCGTTATGACTGTGGCGATCCGCTGTAATGGTGCTCAGGCGCAAGTCCGGACCAGCTTCATTCAACCGGCATTGTTGCAGCGGCAGGTTT
>chromosome_12,+,polyA site is 8634051
AGGAGTGCAGGGGTCCTCTACACATTTGATTCGCCCCGGCTTTGCCTCAATGCCTACAAGCCACCTGGACAACTGTTGTCACGTGTAATACAACTTCATGCCTAGCGGCCTGTGATTGATGCGGCCGTGCCTCCCGATGCCCCCGCCCCT
>chromosome_12,+,polyA site is 8641544
ACTGACGGACTCACGGATGAAACGTTATTGCCGCGTACCGGAATTGTACAGCATTGAAGCGACTGAAGAGGTATTGAAATCAAATTTAACTGCGAGACGGCGCGGGGTGCAATGGCACCGTTTCCTGCCCGTGGGTGGTAAGGTCCCACC
>chromosome_12,+,polyA site is 8641663
GTTTCCTGCCCGTGGGTGGTAAGGTCCCACCATGGTGATTGGCACGGATGAGGAGATTTTGGGCTTGGAAGTTGTGGAACTATGTTACGGTACTAGAACCCTTTGAGCCCACTTCGGGGACAGATTTGGGTTGCGGTACGAGAGCTGCCC
>chromosome_12,+,polyA site is 8641893
CCACCAACCCAGGGCACCCGTAGGCATCCACCTTGTGCTGTGCATGCTGAGACTCCCGTCGCGGCGCAAGGGTCCACTGGCCGTGTAACTTGTGCAACATGTGTTCAACAAGTGACAGGCAGGGATGCACAATATGGGGGGAGGCGTTCG
>chromosome_12,+,polyA site is 8643919
GCCAGGCTACGTACGCTGCGGACAAACCAAATGCATTTAGTCTTCTCCTATGTCATCTAGGCGTGCGTGCTGTACTACTTTGCGGCCACTGTAACGAGCCTGAAGACTGCGGCGCAAATCCAAACACGACACACTCCTCCATAATCTTCT
>chromosome_12,+,polyA site is 8750503
TAGCCGGTGGCAGGCAGGATGCCAGGAACAAATGTGGCAAGACGGACGCGGGGCTGGGGACTCGCAAGCCGGTGCAAGAGTCTGTAACTTCCGTGAGCCCGCTCGCCCGAGCCGCGGGCCACCGGATGCTAGTGCCTAGTGGGCGAGGCC
>chromosome_12,+,polyA site is 8751210
TCACTGGAATGAGTGTGTGAGCCTGTGTGTGAGATTTGACGGACCCTGGCGTTGCCCAGGAGTCTGGATCCGGCGCGGCTGGTGTTAATGTTCGGTAGTTCCCAGACAGATCCTGGACAGATAGACACACGTTAATAGCGCCCTACTCCA
>chromosome_12,+,polyA site is 8776161
CGGAATGGGTAGTGGCCTGCATGATGGTAGATAGGTTCAACGCAACCGAGGACACATGTGCGGCGTGTGAAGTACTGCTGTTGGAATTGCCACGAGAGTAGTTCCGGCGGGCGTCACCTTGCGGCTTGGAGCCAGACACACGGTCGTGCT
>chromosome_12,+,polyA site is 8776239
TGTTGGAATTGCCACGAGAGTAGTTCCGGCGGGCGTCACCTTGCGGCTTGGAGCCAGACACACGGTCGTGCTCCCAAAACTGTGCAACGAAACCCGATGAGTTGGCGGAGGCTTTCCCGCCCTTCATTGTGCCTTCAGGGTATGCCTTTA
>chromosome_12,+,polyA site is 8776308
GCTCCCAAAACTGTGCAACGAAACCCGATGAGTTGGCGGAGGCTTTCCCGCCCTTCATTGTGCCTTCAGGGTATGCCTTTAACTTGACACGTCCAAACAACGAAACTACTTGAGTTGGCGGAGGCCGCGAACATGCCGAGGCGCGGCCAG
>chromosome_12,+,polyA site is 8797171
AGGGTGTGACGCAGGGACTGGAAGGGACGGGGGTCGAAGTGAATTGCTCTGCGGCACTCGGCGCCTCGCCTACGCCATACGATGTTATACATGAGGGGCAGAGCGCATATGCAGCAGACCAGAGAGAGTTGTGGCCCGAGGCCCCTGTTA
>chromosome_12,+,polyA site is 8816029
GTCGCCAATGTATGACGTCGTGCTCCTAGCTAGGCCGCCAGGATGCCAGGCTGTTAACGTATCGCACACATGTGTTTTGCTTGTAATGAATGAAGATTGAAGAACCCCGTAGTCGCTATGCAGAGTCGTCCTGATCAGCAAGTACTGGCA
>chromosome_12,+,polyA site is 8834749
CGAGTGACGCGGCCTTGTGGTTGTTTTGCGCGGGGCGTGGTGGTTAGCGTTCTTGTGAGGAGCCTAGCGCGCTGGCGCCCAATTAGTGGAGCACCAATCCCCACGTATTGTAGTATAGCTGGTTAGAGCTGGCATCTAGTAGGTCTGTTG
>chromosome_12,+,polyA site is 8845400
CGCGGTGGGTTGGAGTGAGTTTGTCCGATACCAATGAAGTGGGCTTCGGCACACCCCCGTGGGCTTCGGCACGCCCCCTCGCATTGTGTATCCGATCTCGCGCCCTGTGTTTTCCTTGGCCAACTCGTTGTCCATGTAATTTTGTACCTT
>chromosome_12,+,polyA site is 8845453
CCCCCGTGGGCTTCGGCACGCCCCCTCGCATTGTGTATCCGATCTCGCGCCCTGTGTTTTCCTTGGCCAACTCGTTGTCCATGTAATTTTGTACCTTCCACTCGTAGACCTCTGCACTTCCCCTGTTCGCCACCTTATCCTCCCCTCGCC
>chromosome_12,+,polyA site is 8848435
ATGAGGAGTGGAGGAGCACTCGAATTGGAGAGGCGGCGTCCCGTCTCAAAAAAGCATGTGGCGTTTGAAGGATGGCCTTGGAATGTAACAGGCTGATATTACTAGGTGAGCCTGTGCCCCTGCTGCCTTATCTCCCAGCCTGGCGCTGCC
>chromosome_12,+,polyA site is 8879251
CCGCTAAGGCATTGCACATGTCACCTGTCGGGGCGATGTGGGCCCGCGGCAGGTGGCCGCAAGGTTGTAGAGACAACCCTGTGTAGACAGAAAGGCAGGGCAGGTACGTCATGCGACAAGGCAGGTCCGCAAAGTACGTTGATAGGTAGG
>chromosome_12,+,polyA site is 8879458
GTAGTATGGGCGCAGGCTGGGTAGTATGGGGGCAGGTTTGAGGAGGCAGGTGCAGGTTTGAGCGTGTGGGCAAGAACAGCAAGTCAGTAACTAACTCTGGGATTTGGTCTCACTTTGTGTGAACCATGGCATCAGCTTCAGGTTGTACCG
>chromosome_12,+,polyA site is 8888092
CCGCAAGGTGGCAAATACGGCACTAAGCCACAGCCCACGTGGGTGTGGTGGGCTGGCATAGGGTTCTGCGTACGGCTCTGGTTTAACAGTTATACCGCTATCGCTATGAGACCGCTTCACTGAAGTGAGTGCGGACACTTGCGGTTGTTA
>chromosome_12,+,polyA site is 8890051
GAGAGCGTGGGTGTGCTAGTGTGTGCTGGTCTGGGCGGTCCCGAGTTTGGACGGGGCGGCACGCTCCTGGGTACTGACAACGTGTGTAAGCAAACTAACACGACACCACCACACCAACACACTTATACATGGTTGAAGCGCCGCACGTGC
>chromosome_12,+,polyA site is 8890158
ACCACACCAACACACTTATACATGGTTGAAGCGCCGCACGTGCGCTCGTCTATCGAAACACCCTGGCACTGCCTGGCAGGGCGGGAAGAGAGCTCATGATCTTTCCCCATGAATCCATGATGATGTGTATGTTACAGGATTGGAAGTGCG
>chromosome_12,+,polyA site is 8906819
CCGATGGTTGGCGAATGGCAGTGGTGCCGGACGCGCGTTGAGCGCAGGCAGGGTTATGGCATCCGTACATCGGTGGGAAAATGCCCTGATATAAGAGAATGGAGTGAGCGACCATTTTGAATGGGCACATGAGGAGCGGCCGTTGGTACG
>chromosome_12,+,polyA site is 8906953
AGCGGCCGTTGGTACGGGGACACGACGAGACGAGCACCGTGAGCTCGCGGGTACCGGCATGAGCCGGCGTGACCGGTGCCGGTTATGAAGCCACGACGCGTCAAGCCTGCTCACACATACTAACTAACTGGCAAACATGCCTGTAAACAA
>chromosome_12,+,polyA site is 8907008
GGCATGAGCCGGCGTGACCGGTGCCGGTTATGAAGCCACGACGCGTCAAGCCTGCTCACACATACTAACTAACTGGCAAACATGCCTGTAAACAAAGAGCTGCTTGCAGGAGGGAACCAGTGCCGTTGCTTCGACGACGCTTGCCGGCGA
>chromosome_12,+,polyA site is 8925939
GTGCTGCTGAGTGGCCACTTATTTTGGGTAGGAACATGAACCGGCACTTGCTCGCAATTGACGTAAAATGACAGTACGACTTCTTTAAGCACGCAGATTTGCAGAATGGTGACCGCGGGTTAGTATTGCGCCCCCTTCAGCGGCCCTACA
>chromosome_12,+,polyA site is 8926162
TCCCATCACGTGCATCCGGCACCTTCACACCTGCTGCTGGCCGACCTGACTGACAGGCCTGTACTTTCAATGTTTATCCCCTGGCTTCAGGGTGATTCACCAGCCACGTGTATAACACGACACGCAAGTCACTTGCCCATTGGCCAACAC
>chromosome_12,+,polyA site is 8926778
GCAAAGTCGGGGTTGGTGGAGTCAAGTTGGGCCCTGATAGCATGTGATGGCTCGGCGTCTTCGGGTGCTGGGACTGTCCCCTCTGTAACATCCGCATTCACAACCCAGCAGCCCGCATGATTCCCTCTTTGTCAGGGCACCAGACACAGA
>chromosome_12,+,polyA site is 8942170
CGGACTTGCGGTGTCCGCAGTCCGCTCCAGTGCTGGGGTGTGGCTGGACCCCCGGTTGGTAATATGCCGCACGATGCAAGCAGTAACGTCATGCTTTTGGCTACCTGTACCTCTGAGCTGATCCAGGTGAAGCAGCTCTGGCCTGCCGCT
>chromosome_12,+,polyA site is 8944400
ACTTGCTTAAGCCGTGTGTGCGCCTGTGCGGTTCTCACACGAGGGCTCCTGGGTAGCAGGATTGGTATCGGACTGGCTTGATTCGAAATCAATACCGGTGCGATAGCTTACACGTGCTGGACGGTGAGGTCCGAGTGTCATGCTCGCGAT
>chromosome_12,+,polyA site is 8944519
GACGGTGAGGTCCGAGTGTCATGCTCGCGATGGGCGGTTGCACCCATGTGTCACATCTCACACACGCGACGCAAGGTGCAAATGTTGATGACCCTGATTATGAGGCCTTTCCTTGCCATACGCGATGACATTGATGTCCCGTGCTTGCCC
>chromosome_12,+,polyA site is 8944635
CATACGCGATGACATTGATGTCCCGTGCTTGCCCCCAAACCGGTCATGTCGCAATCTCTCTGGCTCTATCGGGGGGCCTCCGCTCAATCTCCAGATGACGGTCAGACCCAGTCCATCGCCCCCACAGTATCAGTACCTGAATCGTGTTTA
>chromosome_12,+,polyA site is 8954600
GTTTGTTGGCGCGTGGAGCAAGCCGGGTTACCGGATGCTGAGATTGTCTGTACACGGACTTCGATGGCACGAAAGCGCGAAGGCTTTAAAGATGGAACCCTCCTTTCCCGGGTCTCGACTGCTTGTGGTGCTACTTGTCGGCAATGACAC
>chromosome_12,+,polyA site is 8964631
CGGACCCTGGCGGTTGGCGCGCCGCGCGAGTGGGAGTGCATAGTCGTGCGCGCGCCTCCTGGGAAGCTGCGTGTGAGAGCTGCGTGTAAACTCAGAGAGACGCATGGGGCTGACCCGGTTTCCATAAGCTGCGTATGGGCGCACACGGTT
>chromosome_12,+,polyA site is 8986096
TCTCGATGTGTCCGTACAAGGTATTAGCGGGAGGGCGGTTCCTCATTGGGCCACAGATGGTCCTTCGGACTGCGCCTGCTTGTGCTGTAACATTCATTTCACCTCCAGCCAACCATCTACGTTTGACCTCCTAGCTAGATCTCTGCAGCC
>chromosome_12,+,polyA site is 8986227
TAGCTAGATCTCTGCAGCCTACCCATCACGATCCAGTCTTTCTGCACGAGCTCGTCCGCACTGTAAAGCCACGCGCTCAAGTCCTCCTCACTCCTGTCTATGTATGCCCTCATGCATACGCTCACACCCCGTGAATAAAATGACGTCAAA
>chromosome_12,+,polyA site is 9019968
CTTGCGGAAGGTGCATGTAGTGGAACATTGTATATTCAGCCAGACTGCCGGGAGGTCGGGGTTGAAAGGAGGTGGGCGAATTGTAAGCAGGTTAGCAGGGTGAATGGAGTCGGTGATGCGGCGGCAGTGGAGCAGGCTGTGGAGCGGCGA
>chromosome_12,+,polyA site is 9020063
CAGGGTGAATGGAGTCGGTGATGCGGCGGCAGTGGAGCAGGCTGTGGAGCGGCGATGCATGATGGCACAGAACACTTGAACCCTTTCAAGCCGCCAGCAGCTAACCGCGTGACGCTCAAGGTCTCAACTCTCAAGTGCTGGTGGCCTGGT
>chromosome_12,+,polyA site is 9020134
ACACTTGAACCCTTTCAAGCCGCCAGCAGCTAACCGCGTGACGCTCAAGGTCTCAACTCTCAAGTGCTGGTGGCCTGGTGGGTAAGGCACCTGCTGATGGGCCCTGGACCTTGCAGCCACGTCCACGGCACTGGGCATGTCGCCGGACGG
>chromosome_12,+,polyA site is 9020259
CGGCACTGGGCATGTCGCCGGACGGGGCCCCCTGACCACAAGTGGCCCACGGGCTAGGGCAGACGGTACCGGTGTGTGCAGGTGTGTGCAGATCAGATAGCCCCTTGGCCTCTTCCACCGGCGAAGTATACCCTATGTGGCCTGTCAGCA
>chromosome_12,+,polyA site is 9031104
TGGCAGACAAGTTGCTCGAGTGCTGATGCCGTTTCCACGCAAATGGATAGGATTGGACGCCCGGCTTGCTCCTGATTAGGTGTTTAGTGTGCGCTGTGTGCACCTCCACGTCCCTGTGATGTCTAATCTTGAGCGTGCGTGACTGCACGA
>chromosome_12,+,polyA site is 9047423
CTGCAGGGTGTCAGGATGACAAGTAAGTGTTCCCCGGTCACGGGAAAAGGGGCTGAGCCCACACGGGTATGACGCCGGTCTGAAGAGGGGCAAAAACGTGTCCACACGTGTTTCTCCACGCTCGCGTAGACTTAGCCTCCCTCTTTCAGG
>chromosome_12,+,polyA site is 9047502
CTGAAGAGGGGCAAAAACGTGTCCACACGTGTTTCTCCACGCTCGCGTAGACTTAGCCTCCCTCTTTCAGGAATTAACTTATATGACATATAAGGATGCAAAAGTTTGACTCCCTTCGCATTCTGCGAGGGTGGCTGTCACCACATTTCG
>chromosome_12,+,polyA site is 9047637
TGTCACCACATTTCGCGAGGCATGCTTTCGCCAGGGTCGCACTCTGAAGCCCGGGAGCATGTTTCTAGTCTCCTTGCATGTATGTTTGATGACGGCAACAATAATTGGCATCAAAGCGCGGTAATTGCGCAGACTTGAGAAGCCTGTTCA
>chromosome_12,+,polyA site is 9101513
GCTACTAGCGGTATCATAGCGTACGGTGGACACAAGATTGCGCACGCTGCCTGGTGGCATGAATGTGTGCTTGCAGTACCGTATGTAAAACCCGTACTGAAGACTGCCATTCGCACCACGGCCGCAACAGGCCCAACGGCTCGTGAATGG
>chromosome_12,+,polyA site is 9109589
GCTAGGCGGTATGCGGATTGCACCATCACGTCTTCTAGTAACAGGAGGAGGACGAGGAGGAAGGAAACGCAGAAGAAAGAATGAATTCACCTAAATCTCAAGGGCTTATCCCCATTAAAGAATGCTACAACAAGGGCGCACAAACTGGCC
>chromosome_12,+,polyA site is 9109693
CTTATCCCCATTAAAGAATGCTACAACAAGGGCGCACAAACTGGCCCTTCCATGCCATGACACATTCCGAGCCTCTCAGCATGTTAAGGTTCTGTGTCTATGTGTTCTATCGGCTTCCTCGACCAGCGCAGCGCCCATGGCTAATCGCTG
>chromosome_12,+,polyA site is 9115092
GAAGATATATGAGAGAGCACTCACCACTTGCCCCGGACCACGCATGCGCTGGTGTGCGCATACGGGTGTGACGGCTGGTGGTCTATGTTGCGGATGTGGTGCGCTGTGTCAGTGCTCTACGTGCTCTACCAGTCTGCCTCCTGGGGTCCT
>chromosome_12,+,polyA site is 9115267
AACTGGCTACAGCACGCGGTGCTGCGGTGGGGGGGGGGAACGCGGGCCCCGGGGGCAGCACACCGCGCCAGCTGCCTATCCGTGTAGCAGTGACCAGTGACGCGCCCTCCCACCACCCAAGTCATCCACCCACCCAGTCCAGCGCTCTCA
>chromosome_12,+,polyA site is 9155781
ACCTCTGGTGGCGGGACCACGAGTAATAGTGCAAGGGGTAAGAACTGGCTGCCCGAAACCTGCAGTACGGTATGCAAGTTCTCGTGTAACCTGTAGACTGGCGTACAAACAATAGGCGGTAGGCGGGCCAGATGCCCAAAACAGCACAGC
>chromosome_12,+,polyA site is 9171536
GTATGTGTGCTCGTGAGGGGGTGGGTCAACGGGGCCCGAGCTTGTACAGCCCACGGCTAACGGCTGTCGTCCTGCCTGACAACATGTTGCTTTCCTCAGCGGAACACGTCACAAGCGCATCGCTAGATGTGCCCAGATTCGGGACTGGGT
>chromosome_12,+,polyA site is 9196419
GGGGAAGTTAACTTCTCCTTTGTGGCCGGTTGGCGGTTTGCTATTGGACCCAGTTCGTGGCCATGCCGCGCTGAGATCTGATGTAATCTGGTTGAGTTGACTTGTCTTATGCTCAAGTAATCTTGTGCGCTAGTGGTCTGACAACAAAAC
>chromosome_12,+,polyA site is 9213554
CCGACAGTTGCAAAGCGTAAGCTTTTGATGAGATTCCGTTTATGCTGCTGGTCAATCGATGAGACTCCGCTGACTTTGACCAATTGAATGTTGCTGGCCAATCACTGCGCGCCGTGCCTGGGAGTGGGAGGTGAGGCCTAGGGTAAGAGG
>chromosome_12,+,polyA site is 9213974
GTAGGCGTTATAAGGGTCAACGCGGCCCGAGCCTCCGGTTTCTATGAGGCAGGAAAGTGCGCAAAGCTCGTGCGCGCCACCTTGTAACCATACACACATAATACGCCCCTGAGCTGATTGCCCGAGCCCCAAGGCCCGTGCATCGCTCCC
>chromosome_12,+,polyA site is 9222502
TACTGGCGGATATCATTGTGGAGCTTCACGCGGACGTGCCCCGTAGGGTCCCAAGGCCAGCTACAACATCTTGTCTGACTTGTAACATTACAACCAGTTACACTTACAGTACAGGTACCGGTATGCTTGCAAGCCGGGGGGCGATGGATA
>chromosome_12,+,polyA site is 9228400
GAGTCCTGGGGGAGGGGTGAGGGTTAATCGTGACGGCGAGAAGGGAGGCGACGTTATCTGGCTCCGGAAGCAATTCATTTCACTTAATAAGGGCACACGGCTTCATTTTCGCCCCGATCCCTGATTGGACCAATCGGACATGCGGAGTGC
>chromosome_12,+,polyA site is 9228567
TTGACAACACAATACATATTTGTTCCGGTTTGTGATTTGGAGTCATCGCGACTGTCACGGAGGCTTCGCGCTCACGATTCGCTTTACGGTTCGTGGCTCGCGACGCTCGTTTTTGTAGCCTGTTACTAGCCTCATTCGTTACGGGCAGCA
>chromosome_12,+,polyA site is 9232357
AAGCGAGAGCATGCAAGAAGACAGCTGTGGAGGGATGCACGAGTTTTGGAGGCGCCGAATGTTGTGTGCCTGTGCGTGCGATGTAAGTCTCGGACTAGTACTGGGGGCCGGATCTGTCTGTACGCAGATGGTGGTTTTGTGGACGGTAGG
>chromosome_12,+,polyA site is 9232486
GGTGGTTTTGTGGACGGTAGGGGGCAAACGTATGTGTGTCGGCTGTCGACATGGTTGCTTGGCGCTTGCCTGCCGGGATTTTGACGTGACACAAACACCAATCCCGAACACCTGCCAACTGCGAGGCGCCATTTTTTTGCGTGAGCACAC
>chromosome_12,+,polyA site is 9232605
TGCGAGGCGCCATTTTTTTGCGTGAGCACACGTAGAACTACAGACCACGGTAGAAGCAAATGCACTTGCGATTGCAAATGATTTTAAATCTTGGATTGTCTTCTCAAGCGATCACTCCCTCCCGTGGGAGACGCCACGCGGGAGAGACTG
>chromosome_12,+,polyA site is 9237206
GGTGATCTCCTGTGTGTGACGCGCTCGTTGTGTTGGGGTTCCAGGCTTTCAGCTGTTTGAGGCTCGCGTGTTATGGTCAAAATTTTAAAGTTAGAGGGGAACGGTCGGGTCAGCCAAGGGGTCAGCCAAGGGAAACAGCCCTCTCGAACG
>chromosome_12,+,polyA site is 9237360
AAGACACCGACCGTCCTTTGTCTCGTTCTGACGTGCCTGGTGGGTGACATGGTCACAGATTCATCGCGCCGCGTCAACAACCCATGTCAACACATTCTTTGTCCCTTTCACCTCAAGCCATCTACTTCGCTTGGGCAGAACGTCCCGAGT
>chromosome_12,+,polyA site is 9266942
CGCCTCTTGGAGAGGGCCACGGTGAAGTGGGCGGCGATCTGTGCCGTGCCGCCCCGATGGGCGCATCTCCATCTTACCGACCTGTAACATAGTGGGTTCCTAATATTGTGAATATGCTCAGTACGCTCCCTTGCAAGTGGTTATATCCTT
>chromosome_12,+,polyA site is 9270627
TGCTGCCGGTGGCTACCGTATCGGCTAGTCTTGCGGGTTGCGGCACGACTGCGTGCAGAAGTGTCCAAGGGTTCCCGGTGCCTTTGTACGGTATGCGTTTCGTTTTTACATGCCTTCGCTTCTGTGTTGCTGGAGGCTACCGGCTGTGAT
>chromosome_12,+,polyA site is 9270731
TTTACATGCCTTCGCTTCTGTGTTGCTGGAGGCTACCGGCTGTGATACGGTACTGCGCCATTGCGGTACAGCCAGGGCTTGTTAGAAGGCGATCGGGTGTGCGACTAGCTGCCACATGACAGCACAATGCATTGCATGAGAGTGCAGACA
>chromosome_12,+,polyA site is 9278665
AATTGTGATGTGGCTCAGCCATTTTGCCTTGTCGTGATCCGTGAATATTTGTGATTTGCAAGATATGGCCATCCAGGCCTGTATGTAAGGACGAGTGAGATTGTGATCCCTCCGTACACTGCATGAGGCGGCCATCATTACGGTAGTCGT
>chromosome_12,+,polyA site is 9278855
ACACTTGCGGCTGAGCGGCTCTGTTTTACATGTGAAACACGGGAGGTTATATGAGAAGCAGTAAAACTGTTATGAGCAGAATCGTAAGGCAAATTTATCGCTCAGATCACTGTGGCTCTGTCTTCCATCAGAGGCTCCATGGCAGCAGTG
>chromosome_12,+,polyA site is 9278960
ATCACTGTGGCTCTGTCTTCCATCAGAGGCTCCATGGCAGCAGTGCCCGGCTGCCCGCGGTGCGCTGTGCCTCTGCTTCAAGCGTGTGGCGTTGCGCGGTGTACGGTGCTATCGCATGCCTGGGCGCCCGGAGCGTGAGGAATCCGCGTC
>chromosome_12,+,polyA site is 9300341
TTGTCAACGAGGAGCAGGTGCGTGGCCGGTGTTGTGAAAGGATAACGCAGTATTGCGTGGTGTACAGTGTGGATCCTAAGTGTGTTAGCAGCTCCCAAGACTTTCCCATTCAGGTGCTGAACTTTCCCGTAAAAAGGGCTTCACTTTCCC
>chromosome_12,+,polyA site is 9310814
TCATGGCAGTGGCTGTAGTTGTCACCTAGCTGTTGAGAACTCCAGTAGGTGTGTGGTGTCACCTGGCTGTTGAGGTTTCCAGTAGGTGTGTGGTGGAACAAAAACTTCTCTTCTCTTCTCTGATCTCTGGCCCTATCGAGGTTCTGTGAT
>chromosome_12,+,polyA site is 9310934
TGATCTCTGGCCCTATCGAGGTTCTGTGATATGATCCAGGCTGCCTTGGCAGTAGGGTGGTAGTGCGTCTACCACCGCAACCTTGTAAGGATGACTTTAAAAAAAAAAAACCCGTGCTGCTGCGGCTCCCCTGAGGGCCGAGCGGCAGCA
>chromosome_13,+,polyA site is 31159
GCAAGCACACGGCTGTCCCAGGCGTTCCTACGCCTAGCCTGGTAGTTTTCTTGTCCAAATGCCCTTTACACATGCTGTACATGTGTAACAGATGCATTGACTTCCAGTGCAATCTATAGATGCAATGGTTGTTATTGCTTGCCTCTTATG
>chromosome_13,+,polyA site is 32064
GGAATGGCGGGCCGCCACCATTGCGCTGGCCTTAGGGCCAAGCTTAGGGCTCTTTAGCCGCCGACCAAGCAGCACTTGTATCATGTAATTACGGTATCCCCTGGCCCGTGTCATCCATGCACCCAAGTGAAGAGTGCCCCACAAAACCCC
>chromosome_13,+,polyA site is 42503
CCTACGGGGCTTTGTGTCCGTTGTGACTATATATCTGGGACTGACGTGTCTTGGCTGACCACTGCACCCAGCCGATGACACATATGCAACTTGTGCGACACTGCAAAGAGCTGCCATAGGCTTGTCTGCAATGCGAGGGCCGGCAGGGCA
>chromosome_13,+,polyA site is 116346
CGTCGTGCGTTGGTGAGACGAGCGGCCCTTGCGGCTCGGTTAGTCTCGTTGCATGTATCAGGAATGCACACTTCCCATCCTGTAACACACACATACCGCTGATGTCACGCCAATCTTTCGGCTTGCGCGTGACGCCGCCTGACCGGTGCT
>chromosome_13,+,polyA site is 143865
TACAGCGTACTAGGATTTCTAGTACAGTACGTTAAAATACGGTGCATAATACGCTGGGCCAGGAAATCCGGGGGAAAAGCCGATGCAAACACGACACGCGTGCCCGCACCATGCCCGAATCGGTGTGAATTTGGATTTGCGCGGCCATAG
>chromosome_13,+,polyA site is 143977
GCCCGAATCGGTGTGAATTTGGATTTGCGCGGCCATAGTCTTCTAGCGGAATTCCCTTCAACTGACTATACTCATATTTTTATAAGAAAACACAGCTGCAGTGCGGAGAGCAGCCATGGTTCGCGAACTTCGACGGACATCCTTTCCAGC
>chromosome_13,+,polyA site is 149935
GGGCGGGTGGCTGCAGATTTGGGGGGCTTGGCACGAGTGGTCGATGCCCTGTGATGGATAGAAACTTATACTCCAATCTTTTGTAAATGTAATAAGTGCACTTTTACAAAACAGCACGAGCTCTATGGCGCTCTAGAACAAGACCACAGT
>chromosome_13,+,polyA site is 157097
CCCATACCCCACGCAGACGGCAAACAATTTGCAGCGGCAGCGCAGAAGTGCATGGCTGGTCGAACGCCGGAGTTACTGAACTGTATGTGACGCATCCTGATTCGAGCATGCAACTGCTTGAAAGGGCTCTGCCGCGCCGCTTCAGCAGGC
>chromosome_13,+,polyA site is 165896
AGTATTTGTATGCGAACGCTCTTGGCACGCTGCGCAAAGGCGCTGGACGGGCGCTCCTGGCGCTCCGGCGTCCCCGGCCCCCCTGTAACTGTGTGCTGGAATGCTGGATTCTGTCTCACGGTCTCGCTAGCCGGCAGTGGCAACCCTTCC
>chromosome_13,+,polyA site is 174865
GGGGAGCTGCGTGTAATCATACGGCTGGAAGACGTGAGGCGTGCGCGTGGTCGTGTCAGCGCTTTTGCCATCGTGCATTGCGCTTTGTAACATTATGCACTTATGTTGCGCTTTCACTCGCTGCCCTCCACGGCATCTGCCCATACTTCC
>chromosome_13,+,polyA site is 195194
AGTACTTATGCACTGTACTGGTTCGCTGCTGCTTGCCTTTCGGACCTTGTCGAGTGTTGTGAGGACGGAGGTTTGCCAATTGCAAGAGCGCGTGTGTGTATCCAGCCCCAACTGACTCTGATCTCGTAGAGCTGGCGGTCGCAGATGCGG
>chromosome_13,+,polyA site is 195548
GCACACGGTACCCTGAGGCGGCCATGCAAGTACATGTGGCTAATCATTATGCTGCCAGGGTATATGGTCAAAATGGACCTTTGAAACCGACCCTGGGTCAATTTGCACGACTATCTGGATACCGCGTTTGGACGCCTGCGAGTTCGCGAG
>chromosome_13,+,polyA site is 195941
TTCGTGAGGTTCTGGATTTAGCTTCCGTTTTTGTCGTAAGTTTGCTACGCAATGCACTTGTGGGTTTGTCTTATTAGCCTTTAAATTGTGACAATTCAAAATTTCGAAAAACCTTGCAACCGGTCGGACTCAGTGCCGCGACCGCACGAA
>chromosome_13,+,polyA site is 210707
ACAGTGTGAATCCTAAGTGTGTTAGTAGCTTCCAAGACTTTCTGTTCAGGTGCTGAACTTTCCTGTTCAAGGGCTTCACTTGCCCGTAAGAAGTTTCCCCGTATGGACTTCCCCGTACAAACTCCTACTTCCTTTGAAAGCATACTGGGA
>chromosome_13,+,polyA site is 247085
AAACGCTGGCATCAGTACTGGCGTACTGGCATCTCTGGGTCTGCCACCGTGCCGGCCGGCTTCCATGAGCGCGGATGGCGCAACTGTGAGAGTTTGATTTGTGCGATTCGGAGCAACCGCAATTGCCGAACCTCCTCAGGTGTAGCCTTC
>chromosome_13,+,polyA site is 247143
GCTTCCATGAGCGCGGATGGCGCAACTGTGAGAGTTTGATTTGTGCGATTCGGAGCAACCGCAATTGCCGAACCTCCTCAGGTGTAGCCTTCCGTGGACGCCATCCTTTGCCATGTCGAAAGGTGCCATGAACGAGGCTGGTCGAGGCGA
>chromosome_13,+,polyA site is 294562
GCGTGTTGGTTCTATTAGGCGCACTGTGGAGCGACGTGAAAGCCCAGGGAAAAATCGGTGAGGCGGTGAAGTTGGGAGGCAGTTTGTTAAACCTGACTTCAATCACCGTCCAGTCACCCGTCGCATGGTGGGCCAGCCGCAGTTCACAGT
>chromosome_13,+,polyA site is 335059
GATTGATGACCCGCAAATGCGTGTCAACAACGTGAATTACTCGTGTGGACGGCCTGAGGCTCACAGTCCTCATGACTTAAATTGCATGTAAACAACAAGGCAGCTGGGAAGGGGGCTGAGCCTCGCAATATCAGGGAGGACTGACTGCAA
>chromosome_13,+,polyA site is 379288
GGTTGACGGCGTAGTAGGATGGGGTAGATGTCTGCTTGGTGGCATTTAGCATTCGCTGTACTCGGAATGCGGAGAAACACTGTGTAAAACATAGAGTGCAAGCCCACTCCGCCGTCCGCTCTGGTCTACGTACGCATTCGTTCCCACCAC
>chromosome_13,+,polyA site is 384886
TGCAATCTTACGGCTTACGACAGGGCGGACAAGGACACAGGGTAGCATGTTTGCGTGGCAGACACGTCAGTGCGCGGGCCAGAGGAAAGCGGCTCATGGATGGTGGCGGCGCTTAGCTCTGGGCGGTACTCGCATGGGGATTTTGCTCCT
>chromosome_13,+,polyA site is 384945
AGACACGTCAGTGCGCGGGCCAGAGGAAAGCGGCTCATGGATGGTGGCGGCGCTTAGCTCTGGGCGGTACTCGCATGGGGATTTTGCTCCTAGAACTAGAAGTTGCCTGAGCCATAATGCGTTGTTGTGTGCGGCGCCCTACCATTGGGG
>chromosome_13,+,polyA site is 385103
TGCTGACCTGGGTGTGGACCAAGTGGGACAAGTGGTGTGGGAACAGAGTGACTGCCTGGAAACTTAGCAGAGGTATTATATCATCTAGGTAACACTTCGTCCATTATTTCCAATCCAGATGCACGACCCAATCACGAATAAAGTGCCCGT
>chromosome_13,+,polyA site is 390208
TTACTGAAAGTGACATTGGCTAGGGGGCCCCGGATGTGCCTTAGCATAACGCCGCCATGTGCGCCGGTTCCGGTCTGTGATACATGTAAGCATACTTCAGCTGCCCACTCGTGCTGTCCCGTGTTGTGGCCTAGCAGCGGCCGGCAAACA
>chromosome_13,+,polyA site is 397672
GACGACATAACAAACATGCATCAGTGCATCACCTGTGCCCTGTGATACAGGCATACAGCACTCTATGCACAGCATGTGACATTTATTAAGGTAAGCTCGTGATGTGCACTTCCATAATTTTACTGCATTCCTGCCAGTCCAGTCACTTGG
>chromosome_13,+,polyA site is 402956
CGGCGCCGCGTAGGCATTGACGTGGCAGCTTGTCAGCGATAGAACGAGATATTGCCGTAGCATTGTAACAATTATCCGCACCACGAGGTGCGCTGTGTGTCCAATCGATGTCCTGCAAAGCTTCCAACAACAAAACTAGCTCCATACACT
>chromosome_13,+,polyA site is 428247
GATATTAATGCAAATGTAGCGCATGGTCTCCTTGGGCTAGGAAAGCAGCACAGCCGCACTCAGTCGAAGATGCTGCCGATGTAATGCGCGGCTATGCGGCTGGGTCACCTGGGTGTGCTGCCACCTATCTTAGGGGTATCCACATTCTCA
>chromosome_13,+,polyA site is 428586
CGCACGCTTTACTGGATGGCGGTACTGCGCCACAAACGTACTGTTGAAAGACATCAAGGAGGCAGGATGGAGGCCTGGTGGACACGGTTGTGGTTTTGGTGGAGCTTGCGCCAGGAGGAATTGTATTTCGAGACAATAGACGTGGTGCGG
>chromosome_13,+,polyA site is 428741
GACGGGTCCCCAGCTATGCATTGAGTAGGCTTCATGCTGACGGGCGCTGTGGCAGAACCTGCGCAATGCCTAGATTGCATTGGTTACAAGAGGCCGAACAACCTCATCGCCCGGACATAGCCGGGGTCGGTTTCCACAGGCACATAGCCA
>chromosome_13,+,polyA site is 449685
TGGTGTGTGTCGTGTTGCATTGTCGTGCCGCAATGTCGGTTCCGAGTTTCGACGTGGATGAGTGCACTAGGTAAGCAGACGTGTAAACGGCCAAGCCCGACGTGAAGCACGCGAGCCGTGCACGCGAGCCGTGCACATTCGGGCCCCTCT
>chromosome_13,+,polyA site is 472496
GACTCACGCTTTTCGTTTTGCTTGTGCTAGCTTACTGGCCTCGGATCTACAACGTCATGTTCGCTTGTTTGCTTGTGTTGCGTTTTGTCAAGCACGTCGATAACAGGATTGGCAGCGGGCGCCCTGGACCTTTGAAGGTTGGGGTGCAGC
>chromosome_13,+,polyA site is 472765
GGCTGCAAGACTGCATGGTGGGAGTTGCAAGGCCGCCGGTTGGCTCGCCCCCCAAAGGGGGGCGACAGCCTTAGTCCTCGGCAAGAACCTTACATTAGGGTTGTTGTCTTTTTTGCTTGTTTCGGCTATCAGTACAGCCTTCGACGGGCT
>chromosome_13,+,polyA site is 472869
TGTCTTTTTTGCTTGTTTCGGCTATCAGTACAGCCTTCGACGGGCTATTTATCGAATGCAGAAACTCTTGAAAACAATGAACACATGAAAACGGGCACTAAAGTGCACCGCCCCGGGCCATGAGGCCAAAGCCGACGAAAGCCAAGGTCT
>chromosome_13,+,polyA site is 478462
ACCTTCTACGTGTCTACTCGTGGTGTCTACTGCAGGTGTGCCCCAGACATGTGGTCCACCGACACCGTACGTCATGTGTATGTAACCACCAACAGCACCAACAGCACCACCCAGTGCCAACCAACGCTGCTGCGGGGCACAACGCCCAAG
>chromosome_13,+,polyA site is 490724
ACCTAGATGGGGCCTTCCCGATGAGAACCGAAAGAAGCCTGCTGTTCCAGTTCAAGCCTTCCCTGGGAATACCAGGCGTGTTTTGTAATTCTCTGCTCCAAGAAACCGCTCTGTTTCAGACGAATCCATTCAACTCGCCTGTCGTTCTTT
>chromosome_13,+,polyA site is 500986
GGGAATGATTGAGTACTTTGCAACAACAAAGCCTTTGTGGCGCATTGAGGGGTGGCAACAACATTTGGAGGACGACATGCATGTCAAAGTGAGGTTGGCGTACACTCCCCTGTAGCGTACCGTTACGCCGGTTTGGGGTTTGGGGCGTGT
>chromosome_13,+,polyA site is 501329
GCGGTTGAGGACTCCTGCCAGAGGTAGAGCGGCCGCGAAATCGCGGATGGCCTGGTCATGGTGCCGTACGACAGCCGTGGACTGAGCACATTCAAGGTGTGATCTGGGGGTCAACTGGTCAGCGCTCGTATCTTACGAAGGCAGGGGCGG
>chromosome_13,+,polyA site is 501413
AGCACATTCAAGGTGTGATCTGGGGGTCAACTGGTCAGCGCTCGTATCTTACGAAGGCAGGGGCGGCGTCAGTGGCCGAATTCCTTCAAATGGCTTCGTTTAGTTGACGAAACAGGCTGCCGCCGCTTCGTTCACCCCCAAAATTTTTCC
>chromosome_13,+,polyA site is 501509
CGTTTAGTTGACGAAACAGGCTGCCGCCGCTTCGTTCACCCCCAAAATTTTTCCCGGGGACTCCGCCCCCGACCCGCACGATGTCGACACCGACACGACACGCCCACTCCTCCCCTGCTTCCCGCCGACCCAACCTCACTCTCCCGCCAG
>chromosome_13,+,polyA site is 506276
GTCCAGCAGTAGATGTTCGTAGTGTATCACTGGGTGATTGCACTGTATGCACCGCGAGAACGATTGGTTACGAGACCATCTTTGTTACCCAAAACCGGTATTGCCGCAAAGCGCACCGTACTTACTGTTACTGCCCCGGGGGCACGCCCG
>chromosome_13,+,polyA site is 536719
TGGACTGGCTGGCGCTGGCAGCCGGGATCAGTGGGATGGTGGCGATGCTGCCATGGACAGTTGGGCAGACGATGTTCCACGTTGGGCTGTGGAAACGGGGCAGCAGAGGCAGGCCTCTGGTCGCGGCTGTGTACGGGGGCACACTGGCGG
>chromosome_13,+,polyA site is 538298
GATGGCAGGGCCTGGATAGTGATTGGGAGTGGATTTTTTTGCACACCATGACACCAGCACGCGGGGCACGAGCATGCAGGAACTGTAACACAATAAGAGAGCTTCAGGTGCCTCACGTACCCCATTTTATGTGCCGTGCGGGACGCGCAC
>chromosome_13,+,polyA site is 563640
GGTGGTGTTGCGGCAAGGCGACAGATGTGTGTCCGTGCATAGAGTTTGATAGGAGCAGGAGACAAACGTACGTGCTTGCATGACCTGTAAGCAGAATGTTGCTTTGGACTCATCCCACTGTTTGCAGTCTGTGGCGACGGGTTACCCACG
>chromosome_13,+,polyA site is 607193
TGTAGCCGCCTTGACTTTGCAAGGCAGGGGCAACCTACACAAGAAGCTTTTTGCTTGACGACTTCAGGGCCAGTCAAGATGTGTAAGCTCGGTGCCCTTACCTGACAGATTCGTGGTCACGTGCACCTCAGTGTTTGTCTCGCGGGGTCT
>chromosome_13,+,polyA site is 632474
GGAGGCCGTGCCAAACTCGTGGGTGATTGAAAGCCCAGAGCATAGATGGCCCCTGCGTGCTAGCGCGCTTGGGTTGTCCTCTCCTGTAATGCCGCAATCATAAATGACGGTACGGGTATGTAGGGTTGAGTGGATGCACGACCAGCTCTT
>chromosome_13,+,polyA site is 643807
CCTGTTGCGGAGTGCGGTCGTGCTGACAGGTGCTGTCAGCATCACAGCACACAAACGGATGACTTCCGGTCACGCCTGGTGGTATAACGAGCAGTGGCGCACTGCCCAGTGGGCCACAGGCCTGCACGAGGCTGACGCAGCAGGGCAGAG
>chromosome_13,+,polyA site is 664737
TCTGGATGGTAAAGCGACAGGACGTGGCAGAACCGCGACTGCTGCGTACCGTAGATCTTGTGCAGCACTAGCGTCTCGCCACGCTGTAAGCTGTTGGTGACCTCGATGACCCCTGTGCGCGGAAGGGCAGTGCAGCTAGCTGCGGGGCTG
>chromosome_13,+,polyA site is 673210
GAGAAACGGGACATCCAATGACTTGTGTGCATGGTGTGCGAGCTGCTAATAACGGATTGCCGATTCCTCTCAGCGCTAGATTGTGTAACACGGTCCGTGATGTGCTATCGGACAGCCTGTTCAGCGCTAGCCCTCGTACACCGTTCCGGT
>chromosome_13,+,polyA site is 725983
TTATTAGATATGGCTACTGCCGGTGCTGGCAGGGACGACGGGAAAAGATGACACATGTTTCTTTGTTTGTGCTGTAAAGCCTGGTAAAGCATTAAGATTACTTTGCAGACATGTGCCGTTTAATGCCCCTGCAGCCGGTGGGAGGCGGGT
>chromosome_13,+,polyA site is 730645
CACTCGTCTACGCAGATTCGTAGCCACGGGGTGTCCCCGTTGCGTGGTGTCTGTTGTTCTGGTTGATTAAGCGGTAGATGTGTATTTAAGGCCGCGGTTTCCAAGCATTGCGTCGTGTTCCAAGTTGTGAGGGCGGCTCCGCCGCCGGAG
>chromosome_13,+,polyA site is 730871
ATCAGTTAGTTGTAGGAGCGGCAGTGGTGAAATGCGGACGCTGGCCGCTGAGTTCAATGCATGCTACGTGCGCTCATGCGCCAACTGTGACCCTGCTGTGCGCCAGGACCGATGGAGCTGTGCTACAGGCTCAGGAACGAGAGGAGCGGA
>chromosome_13,+,polyA site is 759836
TTGGCACTTGGCTTAAAACCGGCGCGTTCGGCGCTTCGGTACGGTCGTACGGGCGCGCGCGGTGACGCGGGGCGCAACTACCTGTAGCCTTCGCGGCGTGCTCTTCTCGTCGCTCTCGCTCCTCGTCCCCTCTGGGCTGGGACCTTCTAT
>chromosome_13,+,polyA site is 784686
TTGCGGCACAAGAAGCAGGGCGATTGGTGTTGCAGCATCCTGACACCGCTGAAACTACGGTAACTGCAAGTCGTTGACACGTCTCAAGCAGCTGCGCTTCTTGCCATAAGCCGCCCGATATGGCCGTTATGCACACGAGGTCACGAGCGT
>chromosome_13,+,polyA site is 784827
CACGAGCGTAGGGGCCACTACGGTATGACCCAAGCTTTTACCCACTGGTTGCCTGTTAGTGCATCCCCGTGGGCCGCACTAAGTTTCAGTGTGTGCCGGATACACTCTCGTCTCTCGGCATGGAAGTAGTTAAGCAGCAGGTTGATGGAT
>chromosome_13,+,polyA site is 816475
TGTCACGAGGTGCAACGTATCATAGCCCTGCTGCCAACTCTGTTTCTGTGCTTCCCACTTGTCGGCGAGGCTTTGATACGTTATAAACAAGCAAGCAAGAGGACTAGAAGAGCACCAAGCGAAGGAGTTGTTGTTGATTATAGTAGCTGA
>chromosome_13,+,polyA site is 816554
GTTATAAACAAGCAAGCAAGAGGACTAGAAGAGCACCAAGCGAAGGAGTTGTTGTTGATTATAGTAGCTGAAGGGGTGGGCCTGTAAGGCACGGGCAGCAGCTGGCAGGGCAGCCTCCCACGGCATGTGTGCGATGGGCCATTCTGCGCA
>chromosome_13,+,polyA site is 863601
CTGCCGAAGGGGGTGCGGCTTATGCGTGCAGTGTGCTGGGAAACGGTTTGCACAGCTTGCAAGCGAGTACCATGGTCACCAGTGTAAGGCTGGGATGATGTCCTCAGTCCAGCTTCGGCCGGCGTGACACTGTTGCGGGGCTTCTACGGG
>chromosome_13,+,polyA site is 863727
ACACTGTTGCGGGGCTTCTACGGGTTAACTGCCTGGACTGCTGGATTTCACTGCCGGCTGTGCGCCCTTCCGCGCAAATCTTCTAATGCATGGATACCCACCGACACACACAAACCCACCCATGGCAAAGGAGGGTACATCAACTCTTGA
>chromosome_13,+,polyA site is 874763
TGGCGCTTGGGTTTGTGTTTGGTCGACAGCCGATGGTGAACGGACGTTGGCGGCAAACACCGTTGTAGTTTCAGGAGCGCATGCAACTCACTCGCATGTGCAAGCATGTCCGCTTCAAAGGAAGGGCGGAAACCATGGAAATAGGGGTAG
>chromosome_13,+,polyA site is 874965
GATGAAGATGTGGTGTGGTAGCTCGTGTAGCGAGCGGACACAGAGCACGGGGGAGGAGGCGTTGGTGCACAGTGGACCTCCCGCTCAAGGAATGAGAGCACGAGTGCACGGGAAGGCCTTCCCCGGCGAGCTCAATGGAGTGCCGACTGC
>chromosome_13,+,polyA site is 875109
GACTGCGCGAATCGACCAGTGCGGCTGCGAGCCTGAACTGTTGCATTTGGTGGAACACAGGAAGTGGGCCTGGACACTGGCGTGTGACACCGCACTAGCGCTGCCGCGGCGGCGTTGACGGAACCCTATGACGGGACATTACACTGCCAG
>chromosome_13,+,polyA site is 875232
CCCTATGACGGGACATTACACTGCCAGTGCCGCAGGCCGGGCAGCAGTGGAGGCTAAATGCGAAATGCTCTTCTCATGCTATATAAAACTGTGTCTGCTGCAAACCGCTGTGTAGTGAAACGTGCGCCTGGGGGGGGGCAAGGGCCGCTG
>chromosome_13,+,polyA site is 878653
AGGAAGGAGACGGATGCGCCACGGCGCGCCATGGGCATGGGAGGACTGGAGGTGGCATGCGCCATCGGCTGGGCTGCGGCCCTACTTGTAATACTACACAAGAAGCATTTTGCCTACATAACAATACATAGCCTACAAGTGCGTTTGCTG
>chromosome_13,+,polyA site is 880883
AGGGCCGTACGTGTGCATATCCGTGCATGGGCTTGAAGCGTGAGGCTCAGGGAAAGTTCTCACCCACTGGGGCTGCGCCGATCAAGAGCGAGCGGTTGACCGAGTCAAAACTGCAGATTGCTGTTGTTCTGGGCAGTCAAACTGCGTGTT
>chromosome_13,+,polyA site is 881007
TGTTCTGGGCAGTCAAACTGCGTGTTGCGGCGGGGGACATCCTAAGCGGCTGCATATGGATGCCGCACGGGTGCCTGCGGCCCTGTAAGCAGGGGTCGTATCTTGTTTTTGGGGTAATGTCTAGCTCCAGGCAAAAACGCCCCGGTGGCC
>chromosome_13,+,polyA site is 888020
CCCGATGGGGGCTAGCGTGCTCGCCTTCTGACTTCCGTGCCTGAGTGCGCGGGGAAGACACCGGCGGCACGCGGGTTGTTGCGTTGGTTGTGTTGGCTAGAGGCGTTGGGAGGCTTCACTGGCACTTCATGCATGGGCACGAAGCGTCCA
>chromosome_13,+,polyA site is 888357
AGATGAGTATGGTGTGTTCCAGTTTTGGTTGCAGGGCCGCTGAGCGATTGCAGTTTTGTTGTACCTGGGCGGCGACGCAGCCGCAGGGGACTGTAGAGTAAAAGAAGGATGCTGAGTGCGTGGCTGTGATCTTGGCTGAGCGCAGGGTAG
>chromosome_13,+,polyA site is 888451
AGAGTAAAAGAAGGATGCTGAGTGCGTGGCTGTGATCTTGGCTGAGCGCAGGGTAGCGGGCCCGTGCTACAACTACACAGCATTGTAAGATTAGCACATGCTGCTGCAAGTTCCATGCTACAGGCGCCCTGCGAAGCGCGAACTGCGGAG
>chromosome_13,+,polyA site is 891354
TTACAATTGAGACCGAGGGGACTGCGCCAAACGCGGATGGTCACTGTGTCCTCTGGACAGCGCCGACCGCTGTGCCTAACTGTAATTCATCCAATCTCCGCCTCTCATACAATCCGCTTCCACCTATTTGTAGGCACCTACATGCAGCGA
>chromosome_13,+,polyA site is 920849
CTGGCCTGGAGTGTCTGCATGGCGGCTGTGGGTCTGTGCGTGGCTGCGTTTGGGCCTTGCTGTGGGCTTTTGCCGGTGCGCGTGTCAAGACAATTGCTTAAAGACGGGGAGTGGTCGAGTGGCCGCGGCATTGTCCGGCGGTCGGCCGTC
>chromosome_13,+,polyA site is 936849
CCGTGGAGTCCCGCAGCGCAAGGCACGGAGCGACGCATAAGGCTGCGTGTGGATCTCAGAAGGGCAATTCATGGACCATTTTGTAACCGGCCCGTGCGTGCAGGTTTGTGTGGGCAAGTCACAATAAGGGCGTGCATGTGTATGCCTATG
>chromosome_13,+,polyA site is 937310
CGTCATAGTTCCGATACAGCGGCTCTTCGACCGTGCTGCTTTGTGCTGTGAGCTTTGTGCAGCCATGTAGGCATGTGCAATGCTGTAAAGCGGGAGATTGTGGAGACTCTGGAGAGCCGCCCCGGCTCCAGGTCTGTACGGACTCAGTAA
>chromosome_13,+,polyA site is 1039675
GCGTGTGCAGTGCGTGCGCTGTGCGGCAGCGGGCACAGGAGCGTGATCTTGAGAGCACGGGCAGTGGCACTACGGTCCCAACTTGTATCCACCAATTGGCTGTCTTTACATCCATCCTCTGGTTCGAGCTGCGGCGGTGCGGCCATGGAG
>chromosome_13,+,polyA site is 1042007
AGGCTGCTGGCGGCGCATGCTCTGCGCGGCTTGCTGAGGCTTACTTTCTTGAGCTTATGACTGGACAATAGCAGACGACACCGGTAGACTAGATACAAGACTCGCGTGGCAAAGGAGGGTCTGTATGCTTAGCATTACATAGATTGCAAT
>chromosome_13,+,polyA site is 1046489
GGTGCAGCTGGCGAAGCGCCTGCGCACCGGCACCGCCTCGGCGTAAGCAGCAGCATTTCGCCACATCACCTTAAGTGTTGTGTGTAAGTCTCCTACGTGGCAGTCCCCGTCCCCTCTCCGGGCCCCTGGCTCCGAGCTTCCGGCTCTCTC
>chromosome_13,+,polyA site is 1058901
TGGATATGTTGCCACATCCACATATGTTACATGCGCACTGACACGGCTGGGCTCTTAAGCGCTGGTGCGCATGAATTTACGTGTAACAAGGCTGCCGATGCACACTGTCCATTCGGCACGCAGCAGAGAGTTGAGCGCCTGGGTCGAGGC
>chromosome_13,+,polyA site is 1064848
CAAACACTGACAGCGTGGCCGCTGAGTGTAGCACAACTGTGAGCGAAAGCGTCTATGCCAGCTCCGTCTTCAACTGAGCTGTTTGTAAATCGATTCAGGAGCAAGGAATCGTGTTGCACTCAAGATCAGCCCGGGCACGTGGGGAATACG
>chromosome_13,+,polyA site is 1073792
CTGAGCATTCGGACCTTGTTTGCGGCGGGACGTGGATGCAATGGCGCGCCCGCTGAACGAACTTGCCAGTGACCTTCTGGTCAAGTAAGCAGATGATCCAAATGCTCATATCCTGGGACAGTTGGCACACAAAGGCCGCCGTTCGTGCCG
>chromosome_13,+,polyA site is 1073873
CAAGTAAGCAGATGATCCAAATGCTCATATCCTGGGACAGTTGGCACACAAAGGCCGCCGTTCGTGCCGCGCCAGTGCCGATGTAACAGGTCTCGCACTGCTTGGCTCGCAGATCACTTTTACTATCAGTGCAAAAGTACAAAACCTTTC
>chromosome_13,+,polyA site is 1079730
TGATCTTAGGCGTGTAGTCTATGACCAACCCATACGAGGGACCCGGCCACCGGACATTAAACACTGATTCTTTCGCTGCACGAGTGTAAGCCGATGTTCAGATGATGCTCCAGACTCCGCCTTTCCTCTCAACCTAGCGACCCGGGACAG
>chromosome_13,+,polyA site is 1087784
CGGCGGCACGGGCGTGGGTTTGTCTGCGTGTCTGCTGGGCGGATAGAGCTCTGCTGCTACTGCCGGCAGGCCACATGCCAGCACTGTGACGAGCTGCTGCTGTGACCACACGTCGGGCGGCCTTGCCGAGGCGCGAAGTAAGGGAGCAAC
>chromosome_13,+,polyA site is 1087901
CGGCCTTGCCGAGGCGCGAAGTAAGGGAGCAACGGAGCGATGAGGCTCGCTCTGCGCGCACTCACGGCGCGCACTGCTGATAGCCGTAATATACCTTTCAGGGCATGCGTCAGACATGATCGGCACACGTAAGGCAGGCCCTGCTTGCGC
>chromosome_13,+,polyA site is 1088147
CGGGGACGTGATCGGGGGAGTTTGCATGCCGACACCACGTACGTACGGTACGCCTGCCTGGTCCCACGTTCAGAGAGATGTAAGCAAGTACCGTATTCGGTATTCCTGATCGCCTGGTGCGTGCGTGCCGTACTGTGCCGTGAATCTGGG
>chromosome_13,+,polyA site is 1096464
GCGGCGAGTGCCATGCATGTGTTCCGAGCAAAGGGGGGGTCGTGGTGGCCGCGCTGTGGCCCACACGACGTCCCCGCCGTCCACCCCTGTAATGATACGAGAGCACGTTTCCCATCCCATATTGCCTGGCCGCAAGAGGCGCAGCACAAC
>chromosome_13,+,polyA site is 1099082
GGTGCCGGGCAAGCGCGGAGGCATCTTCATCCAGAACGGAGCCGACCACAACCCCATCCCGCTGGAGGCCGAGTAAGGCCGGAGTACGGAATGACAGAACCCCAGAGGCCGCAGCATGAGGGTATGCCCACGGGGTATGCCAGCTAAACT
>chromosome_13,+,polyA site is 1099610
GTTGGTGCTTGAGTCTAGCCCTGCTGGTGTGGAGGCACTGATGCCTTGACCTGACTCTGGCGTCCTGGATCACAGGATGGAGATGTAAAGCCAGCCGTAGCTGTGCTGCTCAGGCATCGAGCCACATTTCCGGAGGAATTTCGCTGCAGC
>chromosome_13,+,polyA site is 1150583
GAACGGGCCGAGGACCAGGTCGCCAGCCGAGCGCGAAGATAGATTGCGGGGTACTGTGTCGGTGTAGCGCGCATTTTACAATGTAGATGAAGACACAGCACATAGGACGTGGCGATGGCACTCAGCTACCGGTATTCTCTGGACGCTAGT
>chromosome_13,+,polyA site is 1150863
GACGCGTAGGCGGTAGGGACAGGGCAGCTGTGCTAAGAAAGGGCTGCGCACACACGCCCGCTGCGTGGCGACGCGGGGGTTGGTGTAACACGTACAGACACGACAGGTAGGGGCGATGCTTGTTGGAACCCTCTCCCGCTGTCCCGCTCC
>chromosome_13,+,polyA site is 1173544
TGCCGGGCTTCTAGACCAGGGATGTATATAACTCTGTGCGGTTGTTGCAACGGTGCTTGAGGCTTGGACCGTAATGTTGCGGCTGAAAAGGAGGAGTCCACACAGGGCGTCAGACGGCCGGAAAACTTGTTTCACTCACGCGCGGCGCAT
>chromosome_13,+,polyA site is 1173664
GAAAACTTGTTTCACTCACGCGCGGCGCATACCTGCAGCGCATGCGAAGCGCACAGTCTGCCGTCCAAAGATTTTGATCAGCATTGTAAGCACTGTCTATGATTCTTTCCAGTCCTTCCCGGATACGAACCTCTCACCAAACACTCCACT
>chromosome_13,+,polyA site is 1195629
ATATGCTGCCGTGCCGTTACGTGCTGAGTTATGGGTAGTCAGTGGTCACGTCAGCTGTATGGGAGTCTGTCTTAGCCCAATCAGTAAGCAATTCTTCGTTTGCAGAGCACCTGTGTGCAGGAGTGCTGTGCAGGTGCCGGTAACTGTGCG
>chromosome_13,+,polyA site is 1195682
GCTGTATGGGAGTCTGTCTTAGCCCAATCAGTAAGCAATTCTTCGTTTGCAGAGCACCTGTGTGCAGGAGTGCTGTGCAGGTGCCGGTAACTGTGCGCGAGTATGCGCAGGTACATTCCGGCATCTGTGGGATGCCGGTGCTTAGTGCGC
>chromosome_13,+,polyA site is 1195870
TGCCTTGCAGTTTGGTGAGCGTCTACAGAGTCCTAGACCACAGCCGTAAACAACAGCAGAGGCACGCAAGGCAGCTGTTCATGTAACATAAAGTCTGGGTGGTGAACGCAAGCTCGTCCTCACGCCTGTCTGTGCGTCTGTTGGAGCAAG
>chromosome_13,+,polyA site is 1208772
ATGTGTCAGGCGGATTTTGCAATATGTATGTGTGAAGGCAGCTCCGGGATCTAACAACGCTCAAGAAGGGCAAGCCAGTCCATGCAAGTTTTTCGGCCCATCATGTTGATGCCCAACAAACTGCCTGAGCAGCAGCTTGAAGTAGCACAT
>chromosome_13,+,polyA site is 1217383
ATGAGGGCTGGCTGGCACGCAAGCAGCTGCTGTTGGGCGAGAGCTCAAGGGCAGCGGGCCCTGGAAAAAACAAAAAACTTGCTGTAAATGCTTTGGGCGAAAGCACGAAATAGAACAGGTCGAATCCTGGGCGACTGGGGATGACTGCGG
>chromosome_13,+,polyA site is 1222163
GCGGAATCGTGTTCAGGGCATACACACACTCAGCTGGGATTTTGCACTTTGAGGGACGGTGACAATTGCTTGCACTTGATTGTAATTGCTGTACAGTTTAAGTAGCGGCAAGAGGACCTGAAACATCGCGGCAGGGGGGTCGTGCCCCCG
>chromosome_13,+,polyA site is 1222281
TGAAACATCGCGGCAGGGGGGTCGTGCCCCCGCCTGCGCTGGATCCAAGCTGACCGGTTTGCGGGACTGCCGGAGGCACTCAGGTTGTGGTGCTACATGAATAAGACATAGTTGTGTGGATCAAAATCCAAGAACCGTTCTTCCCAGCTA
>chromosome_13,+,polyA site is 1253021
TGGTAAGAAAGCTTACTTGACCGCAGCAGTACGTATGTGCGGCATGCAAGGCTGCAGGTGTTGCATCCTACCTGCGGCAAGATGGAACATTTTACCCATGTTTCCCCAGTTTATGCACACGGAGGGTACGGCCACGAGTGTTGGGGCCTT
>chromosome_13,+,polyA site is 1255438
GACTTACAGTGGAGGGTCTTGCTGTTGCGCCATCACAATTCATGAAGGACTTGGGAGACATTGAAACTGTCGCATGAATCTTGTAAAGCCAGAGACGGGAATGTCCGTGAACGCTCCTAGCTGGCCGTACCGTACACCGGGCCTGGGCAT
>chromosome_13,+,polyA site is 1259203
GCTGTTTTGAGTAGTGTGGCTGGGCCTGCCTCTGTTGTGGGCGCTCAGACGCACGAATGGCACCACTCAAGTGCTGACAGGCTGTAAACGAAGTGCAGCGCTGCAGCCCTGTGAAGCGTTGACGGTTTGACCTCTTCGCTGAAGCCCTAC
>chromosome_13,+,polyA site is 1270392
GGATTCTTATAATGACCACAGGGGCCCCCCTGATTGACCATGCCCTCCTGTTCCCGCCCGCGAGCCTTCCGGCCATTCTGGATTGTAAATGCCCTTGGCTGTCAGACTCCATTCCAGCGGCGCCTCAACGGCCCAATCCTTGCTCAGCTC
>chromosome_13,+,polyA site is 1284699
AGCAGCTCATGAGATGGGTGTTATAGTTGAAGGATTGTGGTGTGGGCTCGGCCCACTTTTCCCTGGAAGGGGGCTGCACCTCTCTTGTCAAATGAGGAGGTAATGTGCACTGGGGAGAAGGGCAGGGCTTGGGTGTAAGTGCCCGAGGTA
>chromosome_13,+,polyA site is 1284821
CAGGGCTTGGGTGTAAGTGCCCGAGGTATGGCACAGGCCGTGCAGGTGCAGGAATGGCATGACGCTCGAAGGGCGCTAGAGTCTCAGTTTAACAACATGAACCAGGAGCAGTAAATGTCATAGAGACGCGGTGTGGGCACCGCACAGCTG
>chromosome_13,+,polyA site is 1284886
TCGAAGGGCGCTAGAGTCTCAGTTTAACAACATGAACCAGGAGCAGTAAATGTCATAGAGACGCGGTGTGGGCACCGCACAGCTGTAAGTACCATGTGAGCCTGAAGAATATAGGTTTGTCACTGATCCCCAGCCGGCAAGGGGGGCGAT
>chromosome_13,+,polyA site is 1305771
ACTGTCATGCTGCAGCATCTGGCGCGTTACTGCTGCTTGCGCATCATACGCAATTTGCCTGCTGCCTGGTAATTGGCCCACCGATAATCTGATTCTTTTGTTTTTGTATGTGGAGCGCTCTTCCGCCGCACAAAGGGTGGCGCATCAACA
>chromosome_13,+,polyA site is 1306301
CGCATGCATGTACCCATAGGATTGCGGAGAAAACTCGAGAAACACGAAGAACGTGTTCGCTGATGGTACTGTCAGGGCCGAATGTAAGTTGCGCGGGGCACCGACGGCCAGCATCGGTCGGGATCGGTTGTACTTTTATCGACTTGGCTG
>chromosome_13,+,polyA site is 1306897
AATTGGGAGGCTTAAATCTCTGCGCAGCCACCCCTGCCTTACTAAGTGCAGTTAGGTGCAGTGCTTGCTTGCCACGTGCGACGTAACGTACGGTCCCCGCCCGCCAAACTCACACGCGGAGGCGCACGCGCGACCTGCTTTGAACCGCTA
>chromosome_13,+,polyA site is 1322570
ATGTTGCGGGCCATCGTGCGGTTGTGCCTTGCATGGGTGGTTGGCTGCGCAGAATGGCTGATGGCGCTTGCATATGAACGCTGTGAACTTACGCTCTCGGCAGACTATGGCACGTGGGACCTGCGCAAGGGAAATGTTGTTGCTGTGTTA
>chromosome_13,+,polyA site is 1322667
CGGCAGACTATGGCACGTGGGACCTGCGCAAGGGAAATGTTGTTGCTGTGTTAGAAGGTTGGGAGTGTGTGTCCCTTTCCACGGTAACGCGACCACGGTAACGCGACCAGGCCCATCGCCTCACTTCAAGGAGACGCAAAGGCCGGCAGA
>chromosome_13,+,polyA site is 1329064
AGGAGCACAAGGCCTGAGCCACGGGGCCGTTCCTGTCCTGGACAGCCATTCAAGCGTTGGCCACCTCTCCGTATATAGTGCGTCAGGCGTCATAAACATAGTGTCCATGTCCATTCATTTGCAGGCGGGCATGCAGCAGATGCGGCGAAC
>chromosome_13,+,polyA site is 1329414
ACACGTGTGGGGGAGACGGAAGGACCGCTCCCTTGAGGGTGGAACCGCGTCAACAGCGAACGCACACGCTGGCGTGACCCCTTGTAACTTATTCCTGCCGGTCCACCATGCCGCCGCCTTGTTCCCGGGTGGGCGGGAGAATGACGGGGA
>chromosome_13,+,polyA site is 1341743
AACTCCGGACGTGGGTAAAGACGGGTGTAGAAGTGGTGCAGGCGACGAATGAAAGCCGCACGGAAAGCTGGAAGAGTCCACACCCGATGTAAACGCAAGGGGCAGTGAGGCAACAAAAGCTGTATGGGCCGCTATGGTTTTTACTACTGC
>chromosome_13,+,polyA site is 1346797
ACCCACGTCTGGGATAGCCTGCATCCGCTGGGATGCTTCAGGAAGTGGCAGATAATGGCAACCACGAACACCTTTTGCCAAAGGGTAAAAGGCGACAAATGACTGTCCACTAAGGACTTTCACACGCCTTAGCCTACTTATATAGTACTG
>chromosome_13,+,polyA site is 1346881
GTAAAAGGCGACAAATGACTGTCCACTAAGGACTTTCACACGCCTTAGCCTACTTATATAGTACTGTCGCAAGGCGTACCGATGTACATGTGCTGCATGAACTAGCCAGGCTCCTGTAAATCGCTGAAACGAAGGGCTGGATCGATGGTC
>chromosome_13,+,polyA site is 1351285
GTAGATTGGTAAAAGCGAAACAAGTCCTTCGTTGCTGGACCGTGATGGGGTTCCGTGAAGGATACACCGCTGAGTACACCCTGTAATTGCGCCCCTGTCATGGTCTGACATAGTAAAGACGTGCTGTCCTTGGCCTTGGCGTGCACGGGC
>chromosome_13,+,polyA site is 1351413
CTTGGCCTTGGCGTGCACGGGCTCTCTAGTCGCTTGGACGACACAAGGGGTGAAGGGGGCGCGAGGCAATTGGCTCCTGTCACTGTAAGGCGCCGTGCTTGAATAGGAGAAATGGCCACATATCGTGGGGGACCGGTCCTGCCCAAGTGG
>chromosome_13,+,polyA site is 1354052
GTGGTCTAGCAGGAGGAGATACCGTGGGGCGAGCGATTGAATCCAGCATACGTCAGCTGTAGGTCGTTAGTCCCGCTTTTGATGTAAGTGTCGTGACATTCTGTCAGCATGGGCAGAACATTTGCTGGAGGTCAGAGCTTGCAGCGTCAC
>chromosome_13,+,polyA site is 1387442
CCACTCAGGCGGCGGCGGCTGTTGTTTGTTGGGATTGGATACTTGGGACTGGCCTCAGCGCATGGCCAATTGGCGGTGATTGGCGTTAATGATACGTGATGACCTTACAAAGGGGTACCCAGTCAGCAGAGGGACCATCCCTTATGGCCT
>chromosome_13,+,polyA site is 1387508
CAATTGGCGGTGATTGGCGTTAATGATACGTGATGACCTTACAAAGGGGTACCCAGTCAGCAGAGGGACCATCCCTTATGGCCTTATCCCAAGCGCTCGATACCCTGCTCGATACTCCCAAACACCCAAGTTGGTGGTGTTGCTCCGAGC
>chromosome_13,+,polyA site is 1412750
CTAGGCGGGACCTCAGGCCTCGGGCCTTCGGGGAGGCAACACTGAGGAGTGTGGTGGTGCTTGAGAGGTTGCCCGCTATTGCAACGGTCCCCAACGCGGGTTCCCTACGTGCTATCCAAATCCGAGTCCTAAAACAGCGTCAGGTCAGCC
>chromosome_13,+,polyA site is 1412825
CTATTGCAACGGTCCCCAACGCGGGTTCCCTACGTGCTATCCAAATCCGAGTCCTAAAACAGCGTCAGGTCAGCCCCACAGTTTGTAAGGACTGCGCGCAGCTCCTCCCGTGACTGTTCCATTCCCGGGTCCATGTCGGGGCACTGGGCT
>chromosome_13,+,polyA site is 1428226
TGCTACTGTCGTGGTCAATGTGGTTCTGCATTGTTCTTTCGAACGCCCTGCAACAAGGACCGCCGAAGTTATGAACCAGCACAATGTACACGGTAGCGCAATCTGTGTTACCCATGCGAGTCTCCATCAATCCCAGCGCCCTGTTCGTGA
>chromosome_13,+,polyA site is 1438221
ACACTAGCCTTTCTGTGGATACCGAGTAGGGTAGGCATGCTGTTGTGCGCCGGCTGGCTTTGGTCGAGGTCGGCCGATGGTGCTGTAAGTCGCAGAATAGCATTGAACAAGCATACAAGTAATGTTGGCAAGGCCGGCGGGGCCAGGCGG
>chromosome_13,+,polyA site is 1438391
GTGCTCAGACATGTCCGCTAGGGCGGGGGTTCGGGCGTGTCCCAGCCGGCACCCGGTTTGGTCGAGGTCGGCCGATGGTGCTGTAAATCGCAGAATAGCATTGAACAAGCATACAAGTAATGTTGGCAAGGCCGGCGGGGCCAGGCGGAG
>chromosome_13,+,polyA site is 1466507
GGCCGTCGGCGTGCCGTGTCTGCAGCTGTTGTTTTGTTATGCTGCAATTACTCAGACATCATGCATATATTCGTAGTCATATTGTAAATTGTAGCGACTGTGCAAGCGCGGACTAGTCAATGCCACCGAAAACCTTCTGGCGAGAAGACG
>chromosome_13,+,polyA site is 1469600
TGCGGGCGGCACGACGGCATGGGGGCGTGAAGTGGATACCCTGGACGCCGCAAAGGCGTTGGTGTGAGGTGAGGGAAGTGACAAGGTACAAGTATATGGACACGAGAACCACACCTGTAACGAATCATCTGGACAGAGCGGGCAATGCTA
>chromosome_13,+,polyA site is 1518421
CGGGTGATGAATGCTACAGAAGTGAAGACTTCGCGGTCCGGATCTGCCGCCGTGTGCGTATGACTGTGCGTGTTACGGGTGTAGCTTGGTGTTGCCGTCATACCATCCGTGTGGTGCGCGTGCGCATGCCGGCGGTCGGCCGCAGCCGCA
>chromosome_13,+,polyA site is 1518590
[truncated: 3,448,775 more chars]
