# Supplementary material for: Bioinformatics Analysis of Alternative Polyadenylation in Green Alga Chlamydomonas reinhardtii Using Transcriptome Sequences from Three Different Sequencing Platforms
Source: G3 (Bethesda). 2014 Mar 13;4(5):871–83. doi: 10.1534/g3.114.010249 (PMC4025486; doi:10.1534/g3.114.010249)
Supplement: Supporting Information [file supp_g3.114.010249_FileS1.zip › SuppltSeq/SuppltSeq/chlamy_454_cluster_5UTRSeq.txt]

>chromosome_10,+,polyA site is 54119
TTCTGTCATAGGATTAGCTGTTTGGCTATCAGGCGCCTCCGGACTCAGAAGAGTTAGTGGGGCCGCATGGACTCCGACGCCATGTAAATGCTCATGCTCATGTGATAGGTTCGGTGCCGAATGCAGACTTGACGCCGTTTTTTCTCAGCC
>chromosome_10,+,polyA site is 231332
GGTATGTCCTGCATCCCTAGGGCCGGCCTGGCACCACCATTCATCCACAGCCTCAGCAACTTGGATGCGCACAGCGGCCTTAGGGTTAAGGGTTAAGGGTTAAGGGTTGTACTACGCGCCCCACAGTGACAAAGCTGCTGCTGCTCATGT
>chromosome_10,+,polyA site is 527072
AGCCTTTGACTTTTGGAAGCTGCAATTTTCCTTCATCGCTTTGCACGTCCTTCCAGCTTCGCGTAGTCAGGGCAGCATTTGCTCGTATGTAAGACTTAATCCAGAGCCACTGGCTGGCGTGGATTAGGAGGCTAAGAGGCTTGCGGCAAT
>chromosome_10,+,polyA site is 561182
TTCTGCCTTGTCACATTCCCTCGCCATGGGTGCTTGATCCAGCCAGCAAATCCTACATGGCCGAGCTCTGCAGTCTGATATTTTGTAACAAGACAACATAATATGCTTTAACTTGTACCGCAGATCGCACGCACAAAATGCAAGACGAAC
>chromosome_10,+,polyA site is 916681
GGCAGAAGATGGGCCCCTGAGCCTAGAAACGCTTACCTTGTGGGCATCACTCTGGTACAAACTGCAACTCCTATCTATTTTTTTGTATAGGCATCACCCGCTTTCCTTGTTCTGTCCTTGGCGGGCCCAAACTGCATTTGCGATTCCGTC
>chromosome_10,+,polyA site is 1231909
ACTGGCGCAAACCGCGACTGCTACGTATTAGTATTTGTTAATGCCTATTGCTACAAAGACACAGCAGACGGCGAGCCGTCATAAAGAGCCTGTCACCGTTGTCCATTTCTGTAGCGGCTCGCTCTCACGCCTCTTTCTTCCTGGTCCGAG
>chromosome_10,+,polyA site is 1264749
CGGTGCGTTGAAGCGCAGGCGCGAGTTTTGCAAAGCAGGTTTAGTGCTGCTGCTCTATAGTTGTAGTATTGTGCACATACATTCGTTAACAACTAAAGCTCTGAGTGTAGCTCTGAGGGTGGAAGCCCAGCACAGTTGTGACAGCTAAAG
>chromosome_10,+,polyA site is 2358638
TGGACTATTGTCTATGGCGCAATGTTTAGAAGGTCGCTGAAGGTTGATTGCTGGCGGGCCTCAGGAAGCGGCAAAAACGAAATGCAAAGCCTAAGCGGGGCCCGAACAACGCTCCTGAGTAGCCCCAAGTGTCGATGCCCCAAATTTTGG
>chromosome_10,+,polyA site is 2358868
AGCAGCGTTGAAACTGCGCGGGAGCTCGGGTGACGGTTGCCGTCAACCGTTCGTCCCGATTATAGCCTCTGAGATATGACAGTATATAATATGAAGGCTGCAATTGAACAGTGTCATCTACGTCGTGACTGCAAGCGCTCGAGTCTTGAA
>chromosome_10,+,polyA site is 2694746
TATTGATCTAGGCCATTTGCCTGTTTACCTAACGCGCCCCCGGACTCAAAGGAGTTAGTGGGGCCACATGGACTCGAACCCATGTAAATGCTCATGCTCATGCTCATGCTCGTTGTACGCCAAACGTGCTGCCGGGCGTTAAAGCTTGTT
>chromosome_10,+,polyA site is 2787639
GTTTCAGCAGTTACTTGTTCCCAAACTCGACCCGGGTGACGGATCTCTGTCGCTGGGGAGTCTTCTTCCATGTATATACCTTCGTGTAACTGATGGCATACATAGTGGCTGTGTGCAGTCGGCGGGGGCCGGGGCACGCCAACCTGCCCA
>chromosome_10,+,polyA site is 3177136
TTGGGACACATGCTTTCCAGATCCAGCCGCGCCGGGTGACAGGCATTGAGGCATTGCAATGATGCAGCTCAAAAGTATTTTTACAAATCAAAGTATTTTATCTTTTCTTCGCCAGGCGAATTGCCCATAATTCCCTGTCAAGGCCTGCGA
>chromosome_10,+,polyA site is 3422839
AGGGCGAGGCGCAAGGGCATGAGGTTTGCATGGGCGCGCTGACAACCACGGTGCTATCGAGCCTGTCCAGGCTTTATGACAATCTATAAGTTGTCATTTTTATTCGTTGCAGACTAAGAGACTCGAGGGTGCGTCCGACCGAGTCCACTG
>chromosome_10,+,polyA site is 3422939
TATTCGTTGCAGACTAAGAGACTCGAGGGTGCGTCCGACCGAGTCCACTGTGCATGTTCAAACCCAAGCATTGCAGACGAGCAATTTGTATTTGCGAAACTGAATTATGTGCTATTCACATAGGGTGCCTTTTCACCGCGACTTCACATT
>chromosome_10,+,polyA site is 3965470
CGGGGGCCGAGGTCCTGGCCCAGGTGGCCATGACACGCGACCGAGTTGGCCCTAAACTCGCCGAAGCCGGTGTGGTCAACTCCTTTAATTCTCATAGCTGCTCCTCTCAATCCATATCTGAGTGTCGGCTGCAGCTATGTGTGACTCGGC
>chromosome_10,+,polyA site is 3965578
AATCCATATCTGAGTGTCGGCTGCAGCTATGTGTGACTCGGCCCGTAAATAAAACTGTGCATTTCAGAGGGCTCTGCGCTATGTAAATTCTTTTGTAGCACAAACTGTAATAATCTATAGCCAATTTGGGTTGGCTTGGATCACAGGCAC
>chromosome_10,+,polyA site is 4613626
CCACGCTGCATCGCAGCAGGCCCATCTACAAGCTGTGGTGCTCCATACCAAGCCGTTCCGACCCGTTCACAAACTAAATTTTAAGAGCTTAAGGAGCCTACACCGGTTAGCGGTGGGAGCCCGATTCTTGTGAACGATTTCCGCCGACTT
>chromosome_10,+,polyA site is 4676080
TGCGTTCCCTTTCCAGAGCCCGACTTGAATGCTTAACATCCAGCATAATTTCAGCCGTTCCACTCGCACACTTACACTTCAATTTAACGAACTGCAATTTGCCCGCCCTTCTGTGACGGCTGCACCGGTCTGCATTTTCCTCCGCTTACT
>chromosome_10,+,polyA site is 5013095
GTAAGGACCAGCCATTGCAAAGCAAGTGAGTCACTCGCTGCCGCACACAGTACGTTCCGTAAGATTCAGTCGGGGAGCGACTAGGTAACGCTACGCATACGCAGCGCTGGGCCCCTCTTCTGCTTTGCTTCGCCTTGTTCTTGCCCCTGT
>chromosome_10,+,polyA site is 5248811
GCGGCAGGGTGGTGTCGCGCCCATGCTGCCCCGCTTGCGGGGCTTGTTCCCGGCCGGTCTCTGATGGCTATGGTGTAGTCCTATGAATTATCTGTGCGCGGGTTGGTGCCCGGCGAATTTCTGTTGCATGGGGCCTGCGCGCATGGCGTG
>chromosome_10,+,polyA site is 5431449
CTCGGCTGGAGCGAGAAGCGACCTCGCGAGTCCATGGACATCTTGACTTTCGCGAGGTCGCGAGGTCGCAAGGAAAGCAGCCCTGTCACGCGGATTCCACAAAGGAAGAGTTGCCAACTTCAAACTTTCCCCTTCGCACCCTTGTAGCCG
>chromosome_10,+,polyA site is 6390175
GTGACCCGAGGGACCAGTCGGTCCAGATTGGGAGTGGGGTGCGTGGGCGGAACGGACACAACACAGAGATAGGTAAAATACTTGGTAACACCTATATATGCTATTCAGCTCCCACAGTGAAGCAACGATGCTACCGAGGTGCTCTGCACC
>chromosome_11,+,polyA site is 810318
GGGTACGACCCGAGGCCAAGCGGCCAGCGTAAAGACTTCACGCCGCATACCTTTCGGCGCAGCAATTGGGCGCATACCCTTAACATATTCAAGCTGCACATATTAAGGACACCCACTGGCACTTTGCGCTCGTTTCTTTGCGCTTGTTTC
>chromosome_11,+,polyA site is 1624411
GTGCCGACCGGCACCAGTCATGCCAGTACCTTGGACTGAAACGTGGTTTGCTGTGACGCAGAGTTTGCTCCCCCAATAACCTGTATGTTTTGTTTCTACAAAAGCAACCTCTGCTCTGACCTCTGACCAATAGCCTTGTGTCCTTCCGCC
>chromosome_12,+,polyA site is 59698
GTTGTGTTCATGTAAGGGCTGCATTATACTGCCAGCGCTTGCTCTAATACGTGACGCACTCCGGAGGCAACGGTCAGAACCGCGTCAAAGAATGCTTTCCTCCCGGGCGAGCCTGCACGGCCCGCACACCAGGAATCGTTGCATCAGGAC
>chromosome_12,+,polyA site is 497582
ATGACTTCTGTACGTCGTAAATGTGCTTCAAAGACACAGCAGACGGCGAGCCGTCATAAAGAGCCTGTCACCGTTGTCCATTTCTGTAGCGGCTCGCTCTCACGCCTCTTTCTTCCTGGTCCGAGCGCAACCCCCAGTGGACGCGTCCGG
>chromosome_12,+,polyA site is 1278106
GGACCGGACTAACGCGAAAGCTCGCGGGCCCTGACCTAAGTTGTATCCATACTGTTGCCTGTAGATTTGGTAGACCTTGTGTTTTGTAAACGGACTTGCAAACTCGACCGCAGTCTCTGCAGCAACGCGTAAACTGTGTTCTGCAGTGCT
>chromosome_12,+,polyA site is 1691888
CCGGCGACAGCCTCCTCCTCTTTGCTACTCCTCCATACTATCCTTCCTAATGAATGACAGTGCGTATTGCTCGGGAGCCCTGTAACAAACTGCGTCTCCACTGCGAGCAGCGCGGCTGTTTACCTTCCAAACTAGTGCAACCTTTCATAT
>chromosome_12,+,polyA site is 2049394
TGACTTGCCTTTAAAAAATGTGCTTCAAAGACACAGCAGACGGCGAGCCGTCATAAAGAGCCTGTCACCGTTGTCCATTTCTGTAGCGGCTCGCTCTCACGCCTCTTTCTTCCTGGTCCGGGCGCAACCCCCAGTGGACGCGTTCGGACC
>chromosome_12,+,polyA site is 2304361
TTGTGCCGGACGACTTCTGTCAGTTGGACAGATGGCGGCAGCCGGCATTGGATCACGCAGTTCCCGCTACTTGCTGCTTCAATTAGTAACTGTTCACTCATCACAATGCTGAATCACTATTGACCAGGCGAAGATGCAAACAACCTTGGA
>chromosome_12,+,polyA site is 2435238
CCCCGGATGAGGTAGCCCCGGATTGCCAGGGGGCCACTTCAGTGACTAGACCTTTCTTTGCGCTGTATTTCCGCTGCAAAACTTGTAGCTTTCTGATTGTGAACATTGCAAGCTGTCACTCAACAGGGAGCGAGAGCCTGGTCTTGTAGT
>chromosome_12,+,polyA site is 2511323
GCACACACACACGCACACTGCACGAGGCTGCACGGTTCGTGCCAGTTGGCGATGGAATACTCGCGATTCATTCTTGTCTTGAGCTTCTGGCGTACTCTCATCATTCATACAACGCATTCTTACACCAGGCGACATTAGCTGCATAGAAGC
>chromosome_12,+,polyA site is 2541988
TGCATTCGTGTAAGGGCTGAGCAAAGCGCGCGTTGCAAGGCCGGGCGTTCTAGAAGAGGGGCCTGCATGCGTCTGGACGTCTTTAGAGTCCTCTTGCACACCGACCCTATACACATTCTTACATTGTGTCACAATAGCCAAAATGCAGAC
>chromosome_12,+,polyA site is 2544416
CTTCGAGACAATCGTAAAACACATCAAGTAAGTACTATTATACGTTCTGAAGCTGCTCGGAAGGCAAGGAATGCTACCTTCATTGTAATTGCATAGCGTTCACTCGCGGGAGTTCTAGCGCGGGGCCTGCTATGGTGCTGCCAGTCAGGG
>chromosome_12,+,polyA site is 2817538
TGGCTGTGAGGCAATAGCGACCTCTACTCGAAGTACCTCATGTTTTGCCAGAACCAAGCTGAGGTTCTCGAAACAATAAAGCTTTTACATACAACCAAGAACTTTTTATTGATTGCCCAACCCTGCTATGCGCAGCCACTCGAGCTGACG
>chromosome_12,+,polyA site is 3267518
TCATACTTGCTCCGGTAGCGCTGTCCTCGCTTAAGATGGCGAGCCGGCCGGGCCCTCTCAACGGGCCGCATGCCGATATTATACGTAAGCTAAATACATCTGCCGAGGCAGCTCTAGAACTTCAGCTTCCTACAGGTGGCGAGCATCATG
>chromosome_12,+,polyA site is 3267583
CCGCATGCCGATATTATACGTAAGCTAAATACATCTGCCGAGGCAGCTCTAGAACTTCAGCTTCCTACAGGTGGCGAGCATCATGTAAGTTTGCAGCGGAAACATGGTGGCGGCCGACCTTGCCGCGCGTGCACAAGCCGTTACTGACGA
>chromosome_12,+,polyA site is 4252185
AGAAACAGTGCAATTGGTCCTCAGTCCACATGTTGATGACCTCATTTTCATCTGAACCTGTCGAACTTCCGCTCTTGTCCTCAGTGTAGCTCGGGATTTTCTCATTTTCGGTCGTCGGCATTCCTTTCTGAGAACCTGTCCCCCAAATGC
>chromosome_12,+,polyA site is 4377320
TTCGGGGGCCGAGACTGCTTGGTGGACTGGATCCTGAGTGGCTGCGGATCCCGTCGCGTCATTTTTGCGTTGGACTAACCCTATTAAGTTTTCTTGCGTTGCGCAAGCCATTGGCGCCTACAAAGACATAATTACGTGCAAGGCGCGCTG
>chromosome_12,+,polyA site is 4606493
GACGAAACAATATGGTGGTTTGCCTCGGTGCAGAGAACAGCAGTGCTGACAACTGAGCGCTCCCAATTGTTGCCTTCTCTCCTACTGGAACTATGACCGAGCCAAGCACCAGTGGCAAGCGCCATAGAGAGGATGAAGGTGTTGGAAACC
>chromosome_12,+,polyA site is 4827780
CGGCTCGCTGTGCCCACGTTGCAAGCTTCAAACGCATTGACACCAAGGGAAGGTTATGTGTATATAGCGCTCATTACGCGTGTGTAATAATTGAGTCGCAACACCTTCTGATTTTGCTTCGGTCGGCCCTTTCCGTGGCCTTTGACGGCA
>chromosome_12,+,polyA site is 5427958
TTGAGGAGGCCCTGGCGGTGGCGCACAGCAGCGGGTACGTCGTGCCTTGCCTCGGCCCCGACCCCATCCATGAGACGCAGGGGATGAACAACTCTGTGTGCGGCAACGGTGGTTGCATCATCGCCTCCAACTTGCACAACTCTGCGGAAG
>chromosome_12,+,polyA site is 5804077
GGTCAGCGCCGGGCGCCTGAGATTGTTTCGAATTGAGATGCAGGCTTTGACTAGTCTTGCGCGCAAACCGTTCTGTACAGTTAAGGTTTTGTATATATTGCAATCATGAGGACCACAGTTCTGAAGCAGCAGCCCTTCCGCGCGAGCAAG
>chromosome_12,+,polyA site is 5820995
TCACCTGCAGCACCGTACGACAGTTGCTCCCATCTGCCCCATGTGAACCTGCAGTTGAACAGGACCCTTTCGCTTGGTTAGCCTGTAACTCGTGACGCACTTGCGTTGAATCCGGTCACATATCACTTCAAAAATGGCGCAAACTGCCCC
>chromosome_12,+,polyA site is 6887394
GCGTGTGCATGCCGATGTGCAACATTTCACAGAAGACACAGACATACCGGGCTGATGTCAGAGGCTTGACAAGCGGGCTTACAGTGTAACTCAATAAACTGCGAGCCAAAGAGGCTGGACCCACGTTCCGAGTCTTTTGACCACTGCCTG
>chromosome_12,+,polyA site is 7157745
GCAGGGTCTGCGGCATGCACACGGTATTGCAGCGCGGTCTTGTTGCGATCCGGCGCTTGCAACCCACATAAAAGTAGAGTTTTGATCTTTGTTTTCGGTAATTCATCAAGTGATCACCCTCTCCTCGCCTTCGCGTCTGGCCACAAAACT
>chromosome_12,+,polyA site is 7462200
GGCGCGAGCATGCGTCCGATGGAACGCTTCTGAGTCGCCTGACAATAGTCAGAATACCTTCCAAGGCATATAGGATGTATTTCAAGCTGTAACAGAGCTTTAAATCTACTCAGCCACCGCAGGCGCAGGGTGGCCGAAATTCGGTCGGTC
>chromosome_13,+,polyA site is 674698
CTCCCAAATGGAATCTAGTAACGCGGCTAACCTGGCTGGGTCCGTATTCTGCATGACGGCCTGCATTCCGCCTGTAAAATCGATCTCGCTACCCAAACGCAACTGGTCGTAGGCCATACACCGCATGAGCACATGATTCTCATCTTCGAC
>chromosome_13,+,polyA site is 1668950
TTATTAGAACCGTCGTCACTATGGTTCGACTTGGAGATGTTATGAGACGCGAAAGGACCTAGATTGCAAAATTCGCTTTTGACATGTAATGGTCAACTCAGTCAACGTGAAAGACATAGCTACCGATGACGAGCTCCGGATGTAAACTCG
>chromosome_13,+,polyA site is 1751896
AAGCTTGCTGTTGAGCAGGATCTATTAAATACATGGCGGACCCTGCTCCAGCGCCGCTCGCGGAGCCTTCTAACAAGAGTCAAATAAAGTATGCCACGAGCGACTCTTCCTCAGGAGACTTCGGCAACATCATAGGTAAAAATGCTCTGT
>chromosome_13,+,polyA site is 2143237
GCGCGCTTGACATATGATTTTGTATTTTCAGTTTCTTGCTTGATAGTAATAGCAAGTAAACACTGAGCAGAGGGTGCGACGAGAGTAAAACTTTAGCGACTGACTAGGACAGTCGCGTATTTCGGTCTAAAGCAAATGCAGACGCTACGC
>chromosome_13,+,polyA site is 3614507
AGTGGGTGTCGGGTTCCTGCCCCTTGCCATGTTCCATCACGAACGTGTCACCGTGTCATGCGATGGTACCCATAATTCTCCTCTAAATTACGGTGTATTTCTCCAGAACCCTTCATTCCGTCATTCACCCTTCACGTACAGTGTAAAGCA
>chromosome_13,+,polyA site is 3736541
CTCCAGGGATCCTTTGTATCTATTATTGTGCAAAACCAATTAGCATATGACAAAGGGGCACTAAAGCTCGAGTCCTTGTCCATATGTTTACGACTCGGTTACCCCCCTCGCCACTTATTTGTGAGATACTATGATCATCAATGAATTGTG
>chromosome_13,+,polyA site is 3772758
ATGGGTGTGCCGGCATGGCGTTCCGGGTGGACGTGGCGCCGTCATCGGTCGTTGGACTAACGCTGACCGGCGAATTTGGGCTTTTAAGCAAATGCTTTCAATTGCAAATCTAGTACTTAGAGACATGCACCATTAATAAAAGCATCATGC
>chromosome_13,+,polyA site is 3791769
CTTCTAGGGGCGCAGAATTTAACAGTCTATTGGTACAAAAGCTTGCGTCTGAGTCCAATGCCTTCCTTACACAGGCAGAGTTTAAAGTCTGCGTCTGTCGCTCCAAAACTTGCCCCGTCGACAAGCTCGCTTGGCAAATACTGTAGCCAG
>chromosome_13,+,polyA site is 4562020
CTCGGCTGGAGCGAGAAGCGACCTCGCGAGTCCATGGACATCTTGACTTTCGCGAGGTCGCGAGGTCGCAAGGAAAGCAGCCCTGTCACGCGGATTCCACAAAGGAAGAGTTGCCAACTTCAAACTTTCCCCTTCGCACCCTTGTAGCCG
>chromosome_13,+,polyA site is 4621011
GAAGAGACTAGTTGTCAACTGCAAATGCACCGTTCCATCCAATAATGAACGGTTGCGTGCAAGCACTGTGGTTGTCGGAAACTGTAGAATGCCGCTACTGTGTTGCCGCAGTGCTTACGTGACATAACTGGCGCTGGCTTACCGCTATGA
>chromosome_13,+,polyA site is 5195496
GCGCGCCTAACGATGGATGCAGCGATGGATGGGCTCAGACTGGGGGATGTGGTATGTGTGGGGCTTGGTTGTGGCTATTCTGCAATAAATTTTTCATGCACGTCGGGAGTTGGAAAGCCATGCACAGCTGAAGCGAGGACCTGATCACCG
>chromosome_13,+,polyA site is 5931776
CAACGAGGGCACGTTCGTGGGCACGTCTTGACACCTGAGAGTCAAAGGGTCAGCCCGATCGCGGCACGGACAAGCTCACGCACTGAAACTTGTAGCACGAAACTAAATTTGCATAGCGTCATGAAAATGAGTGCAGTTATGTAGCTGAGG
>chromosome_13,+,polyA site is 6180176
TTGGGGGCCCTGGCCTAGCCCGCGGAGCCTTCGAAGAACAGAAACGTTATTGCTGCTCACTATTTTGCTGCATACTCCCTCCTGTAACCTGTGCTTGAACTTGCCCGTGCGTAAACGGCTCTCGGAGATGCTCGCGCGTGTTGCTCTGGG
>chromosome_13,+,polyA site is 6203976
TGTTTGAGCTACTTGATTTATCACTTAGCGATTCCAAAACATCTGACCACCGGTACACAGAAGCCGCCTGAAGGCTACAAACTGTAAACAACATTCGTGAGAGGCATCCTGAGCCACACGACCCGCCTGTTCTGCTAGCCGTCGAGCAAG
>chromosome_13,+,polyA site is 6467478
TACTTGGCGGATTGTCCGATGAGAATTGCGCGGTGACGCGCGTGTCGCAACTGACATCGCTCACGAGGTAGCCAACACAGCTCTGTAATGCCGGTATATCTCTGCACGCCAAGAATGTGGATGCTGGCCCTCGCTGGCGTTGGAGTCGGG
>chromosome_13,+,polyA site is 6577390
TTGCGCGCTGCAACGCGGCAACAGTCGGGGTAAATCGCTTCGCCGCACATGCATCGCGCTCTTCATGACAACTTCTGCAGACCTTGTAAGACCTTGACGTGCTATTAGAATACAGCTGCTCGTAATATCTGGGATCTTGTGGAGAGGCCA
>chromosome_14,+,polyA site is 772875
GAGAAGTGCCTTCGCACGTCCATGGACAATTGACTTTCGCGAGGTTGCCCGAAAAGCAAGCCATGGCTTTGCGCAGTATGACTTCTGTACGTCGTTAATGTGCTTCAAAGACACAGCAGACGGCGAGCCGTCATAAAGAGCCTGTCACCG
>chromosome_14,+,polyA site is 772955
ACTTCTGTACGTCGTTAATGTGCTTCAAAGACACAGCAGACGGCGAGCCGTCATAAAGAGCCTGTCACCGTTGTCCATTTCTGTAGCGGCTCGCTCTCACGCCTCTTTCTTCCTGGTCCGGGCGCAACCCCCAGTGGACGCGTTCGGACC
>chromosome_14,+,polyA site is 1402333
TAAAGCATAGATGATTGCTTATGAGTCGCGGGCAAGTATATTGATTGCACTGCGTCACACGCACGTGGGGCGTGCGGCGGAGGTAACCAGGGCACCCACCAGAGGCAGCCCAGAACCGCGCAGGGAGCGCCTGGAACCGCGAGGGCTCTT
>chromosome_14,+,polyA site is 1402471
GCGAGGGCTCTTCAGCGTTAGGGCAGAAACCCTAACTGCAACCCTTCGAGGTGGTCGTGCGCGCCACAGGCCTGCTATTCATTTGCAAAGTGGTTCGTTGTTCTTTCTGCTCAGCCGACGGGAAGGTCGTGGGCTCGCGACGACAAACTG
>chromosome_14,+,polyA site is 1809305
CAAGCCGTGGTTCACAGGTTCCGAAGTAATCACGTTGTTAGTCTGTTACTGATAATTTATTTATGTTGTTGTTGCATTGTCCACTGATTAACGCGCGGTAACACAGTGACCCTCTCAAGCAAGTTGAATCGCCTATGTCTGATAGGAGTA
>chromosome_14,+,polyA site is 1956359
ACTGGCCGGATGGGGTACCGCATGGCGTTGCAAAGGCCTGTTCATCAGGTTGCAACGCAACACTTTCGCATTACTGTCAGGGTTATAACGACAACTGCCTCTGAAGACGCTTGCTTCCTTTCCTTGTTCGCTCTGCGCAAGATCGGGTCC
>chromosome_14,+,polyA site is 2445441
TGACACCGTCGATTGCTGAGAAAGTTTAGGAACTGTGTTCAGTGAATGTCGCGCACTCCTAACAGCGGCGTGCACCTGAGCAGAGATTTTCAATACAAATCAATTGAAGCATTGTTAGATCGCATTCTGCGGCAGCCAGCTGCAGACGGT
>chromosome_14,+,polyA site is 3021431
CCATACGTCCTCTCGAGAGCCTGCAAGCACAGCTTCTGAACTGTTCGCAAATATTCGAACTGACAAGCGCTGAAAGGCTTCCTTGTGGAAACTGTATGCAATGCGGTTGCTTGTCACTATTGTCCTCGTACTAGCGCTCGTGGGCTGCAG
>chromosome_14,+,polyA site is 3223164
GCCTTCGCACGTCCATGGACAATTGACTTTCGCGAGGTTGCCCGAAAAGCAAGCCATGGCTTTGCGCAGTATGACTTCTGTACGTCGTAAATGTGCTACAAAGACACAGCAGACGGCGAGCCGTCATAAAGAGCCTGTCACCGTTGTCCA
>chromosome_14,+,polyA site is 3976350
ATTTTTATCATGTTATGCATGTAAATGAGCACTATGTAACCGGTCGCGGGTGCAACATCCATTTGCTCGACAACTTTGGCCCGCTTTAAGTTAGCCCCGACCTTACAGGCCTCAAGCGATGCCACTTAAGAGCAGCGACCCGCACAATGC
>chromosome_15,+,polyA site is 1749129
CTGCCACTAGGTTCGCCTGCGCCGCTGACGCACTGGCGTATCCAGTTTCACTGGCGGCCGGCGCCTTCCCGCCCTCCTCAACACCTGCACCTGCGCACCCCATCACCGGCGGCTCTGGCGCTGCACACGGCCCAGCCCCACGGCCCCGCC
>chromosome_15,+,polyA site is 2471830
CTGTCAATAGCTGAAGCTTAAGCTTATTGTCATTACACTACGCTTTACACTGCGCTTGAGTTTGAACATAGCAGGCACCTGCATAACCTAATTGCTCTCAAAAGCGCTCTGTCGCGAACACGTCAGGTTTAGCGCTAGGAGCGGTTTAGG
>chromosome_15,+,polyA site is 2577605
GAAAACAATTCGACGAAATTGACGCGGGTACTGGAAACTAATTATTGGGGCCTCGAGTACCCACACGGGTACCAAAAATTTAATCCGCCGGACCCTAAACTACCCGGGCCCCGCCGCAAATACTACTTGCTATGCGTATTACATTCATAC
>chromosome_15,+,polyA site is 2691894
CTGGATCCAGCCCAGGCTGCATGGGACCCGGCCAAAAGGTGTTCGGACCCCCCAGCGCCTGCTCCTGAGACTTTATTATTGTAACCTGGACAAATGTGTAGTCATATGAACCGACAGGTGTCGCTAGGAATGGGGCGCAGGCCCCCCTGT
>chromosome_16,+,polyA site is 386551
GCACTGCTCCGATTCCAGCTTCGCATCCAACTCAGATCTTCCCTCTCACCTGCATTACTTCTCGGCCCACTACCTTAGTACAAACCCGGATCTTCTAGCACTTCCCGGCAGCGGAAGAATGGCCTCCACAAGCGCCACCTCCACCGCCGC
>chromosome_16,+,polyA site is 438546
CTTCAACCGGGTTTTGCACGGCCGAACCATGAACGCGCTTTGGCCAGCCAAGATACTGAAAATACAACAGAAGGATATCCAGTATGTAGCAAAGCCTTCAAACAGCGTGTACAAGCAAGCCTGTGACAAAGCGGACCCGGCCGTGAAGTC
>chromosome_16,+,polyA site is 454057
ACTGTTAGCACGGGTTAGCAAGGAGACGACGATGAGTCTGCCGGTCGGCGCCCAGAGTTTTGCACCTGAGTTTTCATACAAGTTTGTATTTCATTAATTATGGCAGCGTATCAGAAAGCCCTGTCCTTCAGGCAGATCAGATGGCAGCCC
>chromosome_16,+,polyA site is 562223
CCGGCTGGCGTGGGCCGGGCGGGCGTGGGCTGGTGCACTGGTTTGACACGCGTCGCTCTATAATGATGGGGCCAAACAACAAATGTAGTTGCGCATGTTTGCAAGTGACCTTCAGTAGTTATCTTCGTGATTAACAGACACGATGCGTCT
>chromosome_16,+,polyA site is 588542
CGGCGCGTTCTTCTGTTGATACTTTTGTGATAGTTGCCGACTTAGTATTGCGTGGAAATTGCGGAGATTGGTGCGCCGGGGAGTGAAAACGACAGAAATGCTGCCCTAGCGCAAGCGCACCTTGGGTTGCCTGTGCAGCGGCGCTCCCAA
>chromosome_16,+,polyA site is 861511
TGGAGATTAACTCCTGACACAGAGTGAGGAATCGTCTCATAGCAACTCGCGAGCAACTCCACCCGAACTCCTTCCTTTCCCTGTAAACAGCGGCACCACATCGCTGTTGAGGTATTGGTTTCGCGCTCATAAAGACGGTTTTGATTACAG
>chromosome_16,+,polyA site is 1488501
TTGCACTCGACCGAAGGAGCACTCGCAGCCGTCGCAGAAATGGAGTTTCGCCGGTAGCGCAGAGCTTTTCCTGTTTTCTCTTTCAATTCTCCACTATACATCCCACTGATTGCTCAGGATGAGTTCCCTGTTCGGCAACCTGTTCAACGG
>chromosome_16,+,polyA site is 1787985
GGGATCTTCATGGCCGGTGACGGCGTGAGGAGTAGCGCAGTGCTTTGCGGTGCGGACCCGCAGGGCGTTTGCAGTATCATTTGGGAATTTGTATTGGGCATTTGGCAGCGGTTTCGGCAAAAGCAGGCTAGGTGGGTCTGTGATACCAGA
>chromosome_16,+,polyA site is 1788119
GGTCTGTGATACCAGAGCAAGGCTGACGGCACCAACACAGATGCGACCGCGCCTCTTCCCAAACGCAACACCGCCACTTCCCTACCCCGCCACCGCCCATCCAACTGTACCGCCATCCTCCAACCCGCCGCCGCCACCTATGCCAACTCC
>chromosome_16,+,polyA site is 2101728
ACTTGTTCGCCGGAATTCGCTTATTCGCTTTCTTGTTTCCCTATCAATTTGTTCCTCTCCCACTATCGTTGGCCCTCGTTGACGATCAAACTTCCTGACCTGCAAGGGTTTGAACCCAAATATTGACCTGCGGCGAGCTGCGAGGCAATG
>chromosome_16,+,polyA site is 2207036
TAGATGGCCTCGCTCACGATGGGTTCGGGACTCGTTGTTGAATCGCGTGGCTTGCTTGGGCACTCCCCAGCACAACGACAAGCCTTGAAACCATGCATAGCTACATTCGGCCGGAAGTGGCATCCTAGAGCAACAGCAGCGGGTGCTTCT
>chromosome_16,+,polyA site is 2353536
CCCGCTGGTCGCCATATCAAGCTTTCAGTGTGCAACTGCATAATACGTGTAGGTGCTACAAATGATTTGCTATGCGCCACATTTGTAACATAGTTTCCCACTCCGACGATGCAACCTGTTCCAGCGGGCGCTGAGCGAACCGTCTTTCGT
>chromosome_16,+,polyA site is 2606231
TCGCAGGCTGGCCCCCAGTTTGGTCTTTATTTGTAGAGTTACTTAGTGGCTGTCAGTCCAGTCAGTGAGGGACTTCTAGTTTTTCTTTAGAAGCAGACGCGACTGGCCGATCGCGCCGTTTTCACCGAAACGCAACAGATCGACAGGCTG
>chromosome_16,+,polyA site is 2805060
TTGCAAGTCGGGCATGCGAATGGTCATCTGAGACGTATACTCCTTATCGTCTGTAGGCCCATACGAAACGCATGCTTTCAGCAGTGTTGCCTAGCCGCTAGCGAGATGGATGGCGCGCCCCGCTTCGCCATCGCTGTGGCGCTCCACGAG
>chromosome_16,+,polyA site is 4405986
TTCACGCAACTCATAGCATCAGAGCTTACTTCTGAGTCACGGCTCAGATAAACAGTTTGGCCACAGGCCTCAATTATAAGGAAACATACGACTCCGACGACTCCGCTCACCGATATCTCCGGACTCGATGATTGCGTAGTCTGACTATCA
>chromosome_16,+,polyA site is 4457096
GTGATTCAAACTCCGCACACCAAATGCTTCATGAACACCAGATAGGTTTTACTGTTAGGGCTCAGACGACAAGGCAAGTCGAGACCTGTGAAGCCTGCTTGAAGCGACAATTGCTCGCACAAAACAGTTTCTCCAAAACTGGCCGCTCCT
>chromosome_16,+,polyA site is 4650579
ATGACTTCTGTACGTCGTAAATGTGCTTCAAAGACACAGCAGACGGCGAGCCGTCATAAAGAGCCTGTCACCGTTGTCCATTTCTGTAGCGGCTCGCTCTCACGCCTCTTTCTTCCTGGTCCGGGCGCAACCCCCAGTGGACGCGTTCGG
>chromosome_16,+,polyA site is 5544921
CACAGCTCTGCTCCACTACTCTGCGGCACGGATCGCAGAGAGGCTCCACACCACGAACACCGTGCCATAATCCACCAATACTTATTTAATGCTGTTGATGTTCGGGGTATCCGGTCAGCCAACAGGGCAAACACCATGCAGTGACACGGC
>chromosome_16,+,polyA site is 5545065
CACGGCCATACGCCGGAGTACTTATGCGCACAGCGTGCGCATATAGCTCTTGCTACAGCATAGTGATAAGCCCTGTATATGTGTAAGGTGACGACTCTCGTATACAGTAACCTGAAGCCGTAACTAGCAACAACGTGCGTGAGACACGAT
>chromosome_16,+,polyA site is 5835492
CACATTGCAGCTTCTTTGGACGGGCAGACCGACTTGCCAAAACTGACAAGTGACCTTTCCGCACCGTCGCTTCTGTATATGTTATCAGTTTAACGGTTGAATCGACACTTTCACCTTGAGTGTATAACACGCGAGACTTTAGTGGTCAAC
>chromosome_16,+,polyA site is 6130638
CGGCCTCACAGCAGGGTAGTCATGGATACGGCAATTGCTTTACGTTACGCGGTGACGCTTTTTATTTTGTTGACATGCCCATCGTGTAAAGCTTGTGATAAATTGCTTTGCATCGTTATCTCCTTCGACCACCTTGAATTGCCTGCGGGC
>chromosome_16,+,polyA site is 6253928
TAGCCTATATGGTACTCAACAGCGACCTGGCTCGCTGGTTGAGTTACCAAAGGCGTAAGCCAACAGACTGACAATCACTCTGTGTTAACTCTTACCCACAAGCCATGTGAGCCGCCTCTGTCCGTTAAGCCTGCGTTAGCCTGCACCTCG
>chromosome_16,+,polyA site is 6306250
GGGATCGGGTATGAGTGTCTTGTTGTCGCAATTGTGTGATTTTATGTCTCACATGAAGATGCACGCCAGCCACCGACTGTAACACAAAAAGCAGGTGTCGTCAATGGAACGCGTCTCGAGTGTCGCCGCACGGATATCGGGGTGCTGGCG
>chromosome_17,+,polyA site is 1175037
CTCACACAGCGACAGTCCGCGCCAGGTCAAGGGCTCTCAGCTCACTTACTCGTGGTCGACAGCTTTATTGGCCATATAACAACGTGTAAACGTCGCTGGGATGCCGCGGATCGAGGTTCGTGCTTGCGGACTTTGCATGCTGCTTCGCGA
>chromosome_17,+,polyA site is 2762418
ACGCATGGTTCGGCTGTTGCACAAGATTTCGACATTCTTGCCCCAAGACGCTTGTCGTCGACATGTTTTGATACATGGATGTAAGATATTCAGGGCCCGAGAGCTATACTCGCGGACTGAAGAAAGTCAAGATGTCCATGGACTCGCGAG
>chromosome_17,+,polyA site is 2824315
CTGAATCCATGGTGATCCATGCCTCGCCGTCCATCTGTCGCTCCAAGCGTATGATTGCACAAAACCATCATACAAGCATTCAATGCCAGACACCGCGGTATCATCAAACTGCCATACCGCAGTCAGCTCCACATTTCGGCATTTCGGCAA
>chromosome_17,+,polyA site is 4003199
GGAGTGTGGCCGGGTTGCCGGGTTGGTGCGCGTGTGGAATGCGATGCTCGGCATCAGCCTTTCGCAACAATTTTCCGGTGCTTGTGATGTAACTTGACTGCTAATTACGCATGGGCCTATTCAGGGCTAATGAAGCGAGTTTAGGTTGAG
>chromosome_17,+,polyA site is 4087561
GTGCGGGCAAAGAGGTGTGACCGATGCATTCTCACTATAGGAGCCACGGACGGGCGCCAGAGTTGGATTTGGTGATACACATTGCAAGAACGGACCGACTGTGCGCACCCACCAGGGATTGAAGGCCGGGGCGCCCCGCAGATTTCGGAA
>chromosome_17,+,polyA site is 4975635
GTCAATAGCTGAAGCTTAAGCTTATTGTCATTACACTACGCTTTTCACTGCGCTTGAGTTTGAACATAGCAGGCACCTGCATAACCTAATTGCTCTCAAAAGCGCTCTGTCGCGAACACGTCAGGTTTAGCGCTAGGAGCGGTTTAGGAG
>chromosome_17,+,polyA site is 6121142
TGTTTCCAATAACTCTAAGACTGTGTACGGACCAGCGTCGATGCTGGGCTTCAGCGGAAACTGACAGTCGCGCGCGCGACAGAGTTAACGTAGCTGCCTGCCGTAGCATTTCACGCTATGACTGCACGAAGGACCTGATACGGCGCATGA
>chromosome_17,+,polyA site is 6416945
TTGGCACTTGGCTTAAAACCGGCGCGTTCGGCGCTTCGGTACGGTCGTACGGGCGCGCGCGGTGACGCGGGGCGCAACTACCTGTAGCCTTCGCGGCGTGCTCTTCTCGTCTCTCTCGCTCCTCGTCCCCTCTGGGCTGGGACCTTCTAT
>chromosome_1,+,polyA site is 1316686
GTCGCCTCGTCTCAAGCCCTGCGGCGTCTTGTATCATATCGCTTGTCGGCTGCACATTGCGGCTTGAATTCATTCCGGCGGAGCTGTAATTCATTGGAGGCTGCGACAGTCAAAGAAACCTAGCCCCCGCACACAGTCGGCGTAGTTTTT
>chromosome_1,+,polyA site is 1653717
AAGTTATTACAAACATAATCACGAACAGAGCAGGAGTAAAAAAGAACAGCATTCATTCAGGGCGCGTATCCAGCACCAAAATTATAACAACAACAACGCATGGGATTAAATTCTTGGCCCAATAGCACCTAGTCCCGAGGCTTGACAAGG
>chromosome_1,+,polyA site is 1668334
GGGCACACCAAATCTGACCGCGGCTGGGTGCAACCTGCATAAGTGCAGATTACGCACACCCTGCTAATCCTTGCCTACATCTGATGTAAACAAAGCAACACCTCACAGCTTGGAAATGACTTCCACTGGTCCACTGCACGGTGCTGCAGC
>chromosome_1,+,polyA site is 2014737
TAGCGGGAGTCCTGGTCCTGCAGTCGCCACGCTGGTCGCCACGTGCGCTCTGGCGAGCATTGGTCGCCAATTGTTACTTTAACCATTTGTGCAAGTATTTTCTCTTCTAGGACCTGTGCTTGTACAAATTGATGGCTTTAGAGCGAGAAG
>chromosome_1,+,polyA site is 2329478
CAGTGAAGGACGCGCCCAGGGGAGTCCATGCTGCAGCTGGTTGGCGTGGGTTCGTGCCGGCGCGATGGGCTTACGACTCAACTTTTTGCGTTCCTGGACAAGAGTAGTGCCTTAATGCATAATGATTTTATGACCCATAATGGCTTTGTA
>chromosome_1,+,polyA site is 2769908
CCGCTGTGCAGTATACTATCAACTCGCTGACGGCTATATGCTATGTTAGCTGATAGTGGGCGGCTTACGGGCACCATGTGCTGCTGCTGTACGCAATCCAAATGTCAGTGTCGCGCATAGGTTCCAGGCGAACGTGGCTTACCTGCATAT
>chromosome_1,+,polyA site is 4117855
GCTACGGGCCCAGCGGGGGTATGCCGGGCCAGCGAGTCCCTGACTCGCTGGTTGTGTTGCCAACAGCGCAAGCTAGCAGACTGTGTATCAGACTGTGTCAACCAACCCATCGCGAGCATTAGCCTTGTCCGTTCCTTCGCTTCCCAAACG
>chromosome_1,+,polyA site is 4254049
AGGTTAGGGGTGGTCTCGCCCCTTCAGTCTGCCGCGGCATCAATGTTCCCGCTAGTGCCTGCCTCACTGTGCACCCACTTTACAAATGTAAGATACCATGGCTCTCCGCCAAGCCATCGAGATGCCGCATAGCTAGCTGCTGGACACTTG
>chromosome_1,+,polyA site is 4437626
TCACGACCGCATGGCAAATTGCCCTGGCGGTTGACACGGGATTTCACGGTCAGGAGATCGATGACACAGGAATTGCGTGTTTGCAAATAAACAGAGTGGATTAATCGAAACATACTTGGCGGTCCCGCAAGGGCATACGTTTCGGCGCAA
>chromosome_1,+,polyA site is 4486639
TGGACTCGTGCGCACGGATTCGTGCCTCTGCATGGGTGACCACCTTCATAACCAATCGCAATTCGCTCTACTTCAGTACGCATATGAAAATTCACAGTCATACCTTTCGACGCACTTCATCCTTTCCCTGCTGAACACTGCACAGACACA
>chromosome_1,+,polyA site is 4697529
GGGGACCCTGTCAAGTGATTTCATATACTTACATTCCATTACTCTTTCAATCCGTTCCAACGGATACATGTATTCGCGAGGCTTCTCACTGAAGACATAGCGACATCCTTGCATCCGATTCGAGTGTCTCGCCGGTTCTGTGCAAACCGA
>chromosome_1,+,polyA site is 4697587
AACGGATACATGTATTCGCGAGGCTTCTCACTGAAGACATAGCGACATCCTTGCATCCGATTCGAGTGTCTCGCCGGTTCTGTGCAAACCGAGACAAGGATCGTGCCTTGCGACGACATTCCACATGTTTTCACTCAATAGCGGCAGGTG
>chromosome_1,+,polyA site is 5127138
TTGGCTCTGGATGAGGGCGTCTGGGCTGCAAGTTGGTTTCATATATTCATATGCTTATCATATATACATTTATACATTTATTGTAAAGCATTGGCCTACAACCATTTGCGGAAGTGAGACAACCCGAAACGCAAAAGCCTTGCGAGCCTA
>chromosome_1,+,polyA site is 5693667
CTTGACATCAGTGCGCTGCCTCTTCGTGCACCCCGCCAAGGGGTTTCGTGTGTCGAACCTGACAGGCGCCATAGTACTCCTTTGCAATAACAAGGTGCTCTAAATCTCGTTGAGATTGAGAAACATTGCAAAGGATGCCGGTGTCCACTC
>chromosome_1,+,polyA site is 6860765
GGCCACCATTGCCTCATTCTTACCTCCACCGCCTCCTCCACCGCCACCTGAGAGCCCGCCGCCACCACCTCCACCGCCACCCGATACCCCGCCACAGCCTCCACCTTCGCCGCCGCCACCGCCACCCGACGCTCCTCCTCCACCCCCGCC
>chromosome_1,+,polyA site is 6996913
GCCCGCATTGAAAGCGAGACATTCAGAAAGTGTGCACTGAGGCCACCACTTCGACTGCTTAATTTATTATCTCTCGCATATCTGTAGTATATCAACTTCATGAATGTTCTAAAATGGGCCAATCAGGGTCCAGGGAACGCGCGGACCAGT
>chromosome_1,+,polyA site is 7202180
TGAGACAACATGTCATTCCAGTCTTATAATGCATATCCTTGATAATATAACAAGAATGATTGCGTGACATGAGAGAAAACACAGCGGAAGAAATCGCTGAATGGGTCCATCGCAAAACTTCTGTCCCCTGAGAGTGGCCTGCACATTGTT
>chromosome_1,+,polyA site is 8000748
CAAGCAAAATTGCTCCGAGATCAAGAAGTCGCACGATTCCCGCCTTTGAGAGCTATTGTTTACAACTGTGGTGTTTTCCGCTTTGTTACATTTATTCTGATTTCCCTTCGACGCGCTTCGTCAACAAGTAAGAATGCTGACTCGCCCGAA
>chromosome_1,+,polyA site is 8071933
ATTTGCTTTTCCGCTTGTTCGAGCTCCACCCTCTTCGCTGTCTCGAGCTTGCTAGCAACATTTGTCCAGTCGGCGCACACGTTGGAAGCCCGCTTCGCTGGGCCCCGACCAGTCTCGATAAATTTCCCCGTTTGTAGTTCGCCAGCGTAG
>chromosome_1,+,polyA site is 8186242
CACCATGCAAGGACTTGACCCGGGACCCATGCGGAGGGTATAAGCTCAGTGAGCTACCCGATACAGTTAGTAGTGAGGTAACGTGTAATGTGCAAAGCAGTCTGACTGTTAGCCGCCCCTACTCCGGCTAGGATACAGCCGTAAACTTCC
>chromosome_1,+,polyA site is 8335068
AGAACCGCGACTCGCGTTGTGCAGCTTCAGCCGGGCCGCGGCATATAATATGTGCTCCTCCACAGCGCACTGGCGTACTTTTAACGTGCGAGTTTGCTTTGCCGAATAGCTGCCACTTTTGCAAGTGGTTGCCAACCAACCAACCCGAGC
>chromosome_1,+,polyA site is 9241830
AACCCTGCTGGGAGGCGTGCGGGACTGGCGGTTGCCACGGCTTTGACGGAATTGCAAACGTACTCGCATTGGCGCAGACACTGTGTTATACAAAGCATCCGACTTGCTTCCGCTGTAGACGTGAACATGGCACTGCCTGTCGTGAGCCTT
>chromosome_1,+,polyA site is 9263793
TGCTTTTTGAATAATCCTTTTGAGACTAGTTTTGGCGGTCCATGAGCTTCCTGGCTCGTTTGGACCAATCTACGAGCATGAACTTGTAACATCAATCAATCAATCAGAAAGTCAGTATAACGTTTGCGAGTAAAAGCTGCACATCAAACC
>chromosome_1,+,polyA site is 9314960
GCGCACAGTGAATTCAGCTGATGGTCTTGAGTTGCATAGTGCATTTGCTATGTCGCAGCTGCTCAAATTCTGAACATGTTACTGTATACATCAAACCCGAGCGCTGCTCCGTCGACAGTCAACGACAGATTTTCCATGCACATCCCCCTT
>chromosome_2,+,polyA site is 34930
ACAGCTGTGGGTTTCCGAGGAGCGTTCGGGTGCGCCTCCTCCTGGTAAAGGGCGCGGGTCCCGTTCTGTCAGGCCTAATTGTAACAAAGGGGGCTTCACAAATTGGGAAAGGATCCTGAAGGGCCAGTGTCAGGATGGCGCCAGGGCCCG
>chromosome_2,+,polyA site is 325849
ATCCTTTTGCTCAGCAACGCTCTGACTGTCGGGCGCCCTGCGCGTTCGCGTTTTGCGCGTCCACTGCCTGGCTTGCAATGACCATGTAAACATGCCATATTGTGGCTGCAATTTATTGTGCAACGTGAAGCCTCGCGCGCGCTAAGGCTT
>chromosome_2,+,polyA site is 920121
TTGCACATCCTTGTTTTGAGGGTTTCCACCGTCAAGTTGTTGCCATAGGAAATAACATCAATCGATCTACACATTGCATTGTTAACGCTGACTATCCGTCACTTAGCGAGGACAACTTTCGACAACATTTACGATGGTGCCACATAAAAC
>chromosome_2,+,polyA site is 1306386
CAATACAAACAGTGCTGTACTTGCTTCTTTAGCGTGTGGAGCTATCGGCGCATAATTAGCAGCGGCAAGTGAACACCGTTTGTTGAACAACAAAGGCACTGTGCAAATATGGCTCCCAAGAAGGAGAAGGAGGAGGACAAGACTGCCGGA
>chromosome_2,+,polyA site is 1402301
ATGGACGTCAACTCATCGAGGAGTCGATCTCTATCTTGCCACTTGGCAGCAAGGATATGACCAGCGGTGCGTGCGTGCCGAATGCAATGCAATGCCCGCCGCTTCTCATTTCCGGCAAGGCTCGGTAGCGTAGCCAGCAGCTGCTCCTGT
>chromosome_2,+,polyA site is 1402530
GCGGGCGCCCTCGACCGGGATGAACACGTTGCGGCGTTACTCGGCCGTCGGCGTTCCGACATCGAGTACGTAATAATCACTCTGCAGCCAGAGGTTTCTGCATGCAGTATATCGATCATTGATTTACCCATTTGCAAGAGACAGAGTTCA
>chromosome_2,+,polyA site is 1402708
CGACGGACACGGGCAGGACACGAAGATGGGGCGTCGCCGTGAGGCTTGCGCCCTAGTTAAAGAGGCATGTAGCGACACACGGTAATATCTTCCAATCTGAGCTAGAATACAAAGAGTACCACGCTCGTAAGCGCTGATTCTACTACACTT
>chromosome_2,+,polyA site is 2295919
AATCGCGCCAAGGCATGGGGTGGGGGTATTGCATCGTGGGGTGGCCAGCCCACCTTGTCTTTGAAGCTCGCTGGTGCCCCTCTGCAAGCTGCATGTACTATTTAATGAATCGTGACCATGACAGCACGCGCTGTAAACGAGCTGAACTCG
>chromosome_2,+,polyA site is 2618248
TGCGGTCCAGCCGCCACGCCACGCCACGCCCATCTGGTGCACAGGACGAGAGGGAGCACGGGGCCTACCTCGGCGGCCATAAGGCAACTTGGAGTTAAGAGCAGGCTGCTAACAGCACTAGCAGCTGTACTTGACCGGCGGTCGCAGCTT
>chromosome_2,+,polyA site is 3366389
CGATGGCCATGACGATGGTCACGAGGAAGCACGGCTTGCGGTTATTTTGGTGGATGCTTGCGCTGGCGTTGATAGCAAGTACGTAATTTGGTGCCGCTGTGTTCATACATATGGATCGAATACATGTATTTCGATGAAGACCGCTGGGTC
>chromosome_2,+,polyA site is 3366462
AGCAAGTACGTAATTTGGTGCCGCTGTGTTCATACATATGGATCGAATACATGTATTTCGATGAAGACCGCTGGGTCTTCCAATGTAAGCTCTGACATGTGCGCGACTGGCATTGCAGGCGTCGCGAAAGCTCAGGATACCTTCACGGGG
>chromosome_2,+,polyA site is 3437968
GCCAGCCCTTGCTGAGCTGTTTTATAATACTGGGAGTTCAAACATTAGTATTATAGTCGCGTCATCGCTTTCGCCTTGACGAGTTTAAGCCGGCGGCTCAGTTTTATTCGCGCCCAGCTCGCGCTCGTCTTGGTTTTACCTCAAACTCTA
>chromosome_2,+,polyA site is 3748019
ACAGGGCAGGAGTGCACGGCTGATCGAATGCCGTTATGCCGGAGTTTCTGTACCGTACCGTCGCTGTTCCGTTGCTTGCTGACTGGAAGTTTGCTGATGCGAATCCCTCACGCTCCGGGCGCCCGGCCAGACGATGGCACCACACAGACA
>chromosome_2,+,polyA site is 3748103
GGAAGTTTGCTGATGCGAATCCCTCACGCTCCGGGCGCCCGGCCAGACGATGGCACCACACAGACACACCGCAACGCCACTTGCAATGGCCAATGTGGTCCAACCTGGTGCCCAGCCATGCGCCACCCCGTGTACTGCATGACATGTGCG
>chromosome_2,+,polyA site is 4577253
AGGCAGTGGACTTCGGCGGGGGGGGGGCAATGACCTTGGGATGTTGCGATGAAGGACAATCCGAGAAGGCGAATTGTCGCGCCCTTAAAGTCAATTACCAATAAGATTTTGGTGCTACTTGTATGTCGCGGCCTAAGAGACTTCAAGAAT
>chromosome_2,+,polyA site is 4966083
CTCGGCTGGAGCGAGAAGCGACCTCGCGAGTCCATGGACTTCTTAACTTTCGCGAGGTCGCGAGGTCGCAAGGAAAGCAGCCCTGTCACGCGGATTCCACAAAGGAAGAGCTGCCAACTTCAAACTTTCTGCCTGGAAGTTGTCATTCCG
>chromosome_2,+,polyA site is 5301034
AACAAGCATCAGCGAGTCTTTTGCTGCGACGACCTCTTGGGCTTTCGCACCCAAGCTGGCATCGAGCAATCTCCGCTACCAACTGAAAATCGTTTGCTCAGCCCACTAGAGGGCTTTCAAAACTTGCATCTATGCAGACTCTCCGGGCGG
>chromosome_2,+,polyA site is 5580974
ACACGGGAATCACTTTGTGGAACAAAATTGTAACAAGCGCGAGGCAATTTGGTCGGCACACTGCCACTAGTACCAGGACCTGTAAGCCTCATTGAGAAGAAGTAGACATATATTTGAAGACATTGTGCTAGGTTCAGGAGGCGGGGAGGC
>chromosome_2,+,polyA site is 5593756
GTACTACGCCACCTTAAGCAATGCTTTCTTCGCGGAGCTGGCTGTTTGGGTGTTGCTGAGCGAAGCCCTATTGACCCGAAGGACTTGAACATCAAACCTGGCTAGGCGTCGCAATGTCGTCCACCTACAGAGCCCTGTTCGTCTTCGGAG
>chromosome_2,+,polyA site is 5636571
TAGTCCTCTTTGTCGGGCCTCCAGCGCCGTGAAGTAATGCTCGCCGCAACACACACCTGCTCCAGCGAACTATAACCAATTTCATCTGTAACACACTCGAGACACAGTTGAGAGGACGAAGCCAGTATGCTGAGCGCTGCTCGCTCCACG
>chromosome_2,+,polyA site is 6104027
ATTCAGCGCTATTACAAATAAGAAATTGAGGTTTGAACAGAATGCCTGTGAAGGCTCGACCGCAGCCGCAAGCTGTCACAATTATTTCAAATCAGCGCCTGACAGACAACGAAGCACGGCGGGCCCATCCGCGCGCCATTGGTGTATGTC
>chromosome_2,+,polyA site is 6104189
CAAACATACATAAGTTAAATTCATGTATTCAGGGGCATTATAGCTTCGCTTGCCTTCAACCACCATCGACCAGGAGTTGGTTGTGTAATAAACGCTTGTGCCTCCTCTTCTTTTAGCGCACTTATCATTGCGTTACTTTCCCTCACAATC
>chromosome_2,+,polyA site is 6330422
TGTCGAGCGTTCAAAAGAAAAATCTAGCCCATCACGCTCCCTGCGTAATTTACTGCCACTGATCATTCAGAACACATTATTTATGTAAAATAACTGCTCAAGATACCTGGTCCATAAAGTCCGTCCACACTCGTGTCGCTTTACTTGCGC
>chromosome_2,+,polyA site is 6344804
TGGTAGCCCATGCCCGGCGGTGCAGGGATTGGCCCACTGTGCCTCAGCCCTTGTATGCCGCCATCTGGTTCACTTTCATACCACTGTAGCGATTGTATACTGTTTTGCAACATTTTGCAACATACACGCGGCGTGATACACACGACCGCT
>chromosome_2,+,polyA site is 6344953
TTGTTCCCATTACCCAAACATTGCTTGCTGAGCAGCGCCTTGCGGCCTTGCCGGACCGTTTGCGCACGATTGGCGCTGATGTGTAGCGTTCAATACGACATATAGATTGTGACATAAGTCCTAGCCAGGTGCAGACAAAGGAGGACTCCA
>chromosome_2,+,polyA site is 6378695
GCCATCATAACATTCTGTTAGCAAGCTACTCAGGCATGCCAAGAGTCAAACATAGGTCCCAATGGCACAAGTAGTGGGCTTTCTTCATGGATTCTAACCAAAATCGACATCTTATGATGACGAATACTGGCCTTCCCTCGCAACCTTCTA
>chromosome_2,+,polyA site is 6866057
TGTGCGAGTTCGGGGTGGATGTGCATTAACCGTTGCACCCGCGTGCGCTGCGTCTGTCCTGTATATACGTATAACTCAGCATACTGTAAATCGACGTAGACATTCACTCATTCTCACCAATATGAATCAGAGTTGGCGTTCATGACCTCA
>chromosome_2,+,polyA site is 6946222
ATAAATGCTTCACGTGCGTCCTTCGCTAGGCTCAGCGCGCAGCAGTATCGGCGGTCCTTCTTCAGTGGCACTGTGCAGGCCATCTAACTCGCGTAGCCGACTGGTTTGTCGCGCGTTCGATACCTCCAGCGGGGTACCTCCCTCCATGGG
>chromosome_2,+,polyA site is 8275036
CCTGGCGCGGCGCACTGGCTCGAGCCAGCTGTCTTGCGCTGAACAAACCGTGTCCGACATGCGCAACTGCGTTCTCGCTTCGTGTGATTTCTGATATCATCGCGCCTCATTCACATAACTTACACTGCCAACTCTTTTCCACGCTGCTCG
>chromosome_2,+,polyA site is 8613378
TTGCGATTGGACATGGCAGACAGACAAGGGGCAGACATACCTTGCTCCTGCTCCATGATTGTCATGTTTACGTGTGTTCTGCAAGAATATTATACAGCGACTCGTCTACTAGCCCTCTCTCAGCTATTGTAGGACGTGAAACCCCTCAGA
>chromosome_3,+,polyA site is 529075
AGCACACTGATACAGTAGTCTCTGATTGACTGACAGAAGACTTGCTGCCACGATCTCTCATAAACTTTCGTCCAAGCGACACAGCTGTGAATTGCGCATACCAAGCTAAATTACATTTGCATCGGTATCTTACCCTAGTATTCAGACGGC
>chromosome_3,+,polyA site is 1622288
GGGGTGGCTCTGAAACCGTGGCCCGCCGTGGCGTGTCGTGGAGTGCCGATCTCGGTATTGGGCTTGTTGACGGTCAAGCTGAGCTTTAAGCCCATATATTCAACTTAGTATTCAGACGCGCCCTCTCTGAATCACAAGCTGATGTCCCTT
>chromosome_3,+,polyA site is 1622653
CAAGTGACCTGCCTATTACATCATATGATGCGGGAGACGCGGAATGGTGTGGACTTGGCGGGAGGCCTCAAAACTTTAGCCCTTTGAACGAGGCAATATTCCGTGCGTATTCCCAGCGAAGCTTCCGCGAAAGGCCTGCCTCGCCTTCGT
>chromosome_3,+,polyA site is 2031055
GCTTTTGGCGCTCTGCGGCAGCGAGGCCTGCCTTGAAGACAAACAATGCAAAGTACTGTTGCAAGTTTCGATAAGTAAAATGAAGAGTTGATGCAAATCTGCAAGGACTGTTTCTTCGTTTGAAAGACATTTCCCGACTCGGAGTTCGCG
>chromosome_3,+,polyA site is 2200998
ATGCGATCGATTTTGACGTGGCATCTGCCTCCGTTCTGTTTTCAAAACATCAGCCTAATATATTAGGACTGTATTTGCTTCTCTGTAATGAACATGCGTCTGCACTGTGTAACCTCAGACAAAATTCTGGCCCGAGATAGCATAATAGCC
>chromosome_3,+,polyA site is 2237571
CTATAGCAGTATTCTGTGGACAAGTGAGGGACTGTTTGCAGGACTGTTCGCAGTATGTTTGCCACTCTGCCCGCTCTTTCTTAAGTGCGCTTGCACACGAGGACACTTCAACAATCAACAAAATGTCTTTGTCCGGCGGGCCCCGTGCTA
>chromosome_3,+,polyA site is 2410194
AGCGGTTGGGCGGATGAAGCAATGGCGCATGACCCGTGACCCGGCATCGGAGGCCCGTGCTGCACCAAAAACAGCCACCGTCTATAAATCCCTGCTCCCGCAACGTGTCACACATTCACATGAAGAGAAGAATGCAGCAGCAGGATGACC
>chromosome_3,+,polyA site is 2484218
TATGGAGGGTAACGGGTTTTGCATCAAGTGCGGTGGGATGGACGCGGGTCCACGGCCAGTGGCGCAGTGCTGCACAACCCTGTACACGTCAAAGGTTATAGTCTTGGCGAGATGCAGTCGTTGGCGTCCACCTCCGGGCGCGTCGCCCCT
>chromosome_3,+,polyA site is 2520413
AGAGCAAGCCCGGCCTGGACTAAGTCACACGTTAGGAGAGTACAAGCGAGAGGCTACATGGACACGATGCGACTGTGCACCACTGTACCTAAGCGACTCAACCTGGTGACCCTAGTCTCAATGACCCAACGACCCTACTAGACAACACTG
>chromosome_3,+,polyA site is 3018437
CACATTTACACAAGGGTTTCTTACAACAAGCAAATCTCGTCGCTTCCTCACTTCACTGCGGTTCCTTTGCTGGACCTTCTTGCAAGCGGGCTGTCCCACATCACCAACCCGCCACTTGACTTAACGACGTATAATAAATTACCACTGATT
>chromosome_3,+,polyA site is 3085953
GGCATGCAGTGCATGGAGTCATGGTGTCATGCCCCTGACAAATGCCCCTGATACCAATCTTTGCCCTCGATTACATTTATTTCTTGACGCAAATCACTGTCTAATTGCTCACCGCTTCATTCACGGGACCCAGCGCTGTCTGTCGACTTT
>chromosome_3,+,polyA site is 3145234
TTTTGTTGTCCGTGCCTGGTGGCTGGTGCGTCGGCAAAACATAGCATACTGGCGCAAACCGCGGCTGCTACGTATTAGTATGTGTTAATGCCTATTGCATGTAAATAGGTGGCAGGGAAAATTCGGGCGGAGCGAGAAGTGCCTTCGCAC
>chromosome_3,+,polyA site is 3145436
GACTTCTGTACGTCGTAAATGTGCTTCAAAGACACAGCAGACGGCGAGCCGTCATAAAGAGCCTGTCACCGTTGTCCATTTCTGTAGCGGCTCGCTCTCACGCCTCTTTCTTCCTGGTCCGGGCGCAACCCCCAGTGGACGCGTTCGGAC
>chromosome_3,+,polyA site is 3482711
TCTTGACTGCTGCGAGTTTCTTGAAACGGGCCTTTAGCTGCTGCCGCAGTCTCAGTTGCCCACGCTCGTACTAATTGAATCTGTAGTTTCCCGAAGAAGAGGCTTGCTGCTAGGTGGAGGCGCAAGCGCACTAGGACCTCGGGCTGCAGC
>chromosome_3,+,polyA site is 3482907
CGCGCATACCGCGCGAGGCGTCGTTGACTGGGCCGCTGACCACACACTGTCATTTCAAGCATTTCGTGGGTGAATCGCCTGGTGAAATCGCCGAGCTGCGTGCACTTGGCCCAGTGAGTCACAAGTATCGTATGCATTATATCTCTGCAT
>chromosome_3,+,polyA site is 3748684
GAAGGGCAGAAGTAGGCGAAATCTTTCTAGGACCTTCTGAACCTTGCCTCGTTGGCGCTCGCGCATACATGGTGCATATACGATTTGGTGAAGAAGCAGACGAAGGAATGGCGGGTGCCAGTCAAGCGCAGCCGAGCACGTCTGCGCCCG
>chromosome_3,+,polyA site is 3751667
TTGTGCCGTTGGGACGGACAAGCCATGAGCAGCCTCGATGCAGCAGGTGGCCAGGTAATCGCAAGGGCAGTGCGCCACACTGATTGTATACTTCTGTTCCTAAGCGACGGTCATAGAAAGGCGCTCGTTTCGCGGACGACAGCTGCGGAT
>chromosome_3,+,polyA site is 3777641
AAATAGTTATCCACTTCTATAATTGAACCACAGCCCTTTGGACTGAGCTCCTTGTGCATTTTGAACTCCGCCTAACGCTCTTTAGCGAGTCACCTCCCGAAAAATGGCCGCGAACACCGAGCAGCTGACCGAGGAGCAGATCGCTGAGTT
>chromosome_3,+,polyA site is 3869931
TATGCAGAAGGGAAAACAAGTCGCGTGAAACTGTCTGGACGTGTCGGACGTTATTTGGGCTTATGGAGCTAAAGCTCGAGGACCTGTATCAGGAGCTTGGTATCACCGAATTCTTGGGTCCCAGCGGGGACTGGGGCAGAGCGAGCCGGG
>chromosome_3,+,polyA site is 3908957
TACGTCCCGGAGGGACAAAGGACGTCGCCTCATTCATCGGCTGCGCTGTTGCGACGTTGCCCTGCGCGAGTGTATACTTCTTTATTGAGCCATCGCTGGAAACCGAAAGCAATTTTAATCCCACTACTAGGAGTCTCACGGACCTCAGGA
>chromosome_3,+,polyA site is 4094048
CCTCTCCGGTCTGGCACGCCCCTGTGCAGCACGAGTCCCTATTTCTGCATTTTCATGCAGAGGCGTTCAGTCATTAGACTACAGATGTTAGCTTCGCCCCATTGTCTTTTCAGACAAGGACATTACCAATTATCTTATTATTTATTTGGC
>chromosome_3,+,polyA site is 4218791
CGGGACTGGGCTGGGCAGGCATGCTGGGCGGGCCGGGATGGGCGGGAGACCAGCCCTAGCGTTTGCTGCCGCGAAACTTAGTATGCAATTGAAGCAAGGTCGCCATACATAGATTGTTGTTCTATTGGCTTTAGCGCCTTGCTGCTCGAC
>chromosome_3,+,polyA site is 4229861
ACGAGTTTCCTCCGACCGATCATCCTGGCAAAAGTGCGGACTACTTTCGGCCTTTGCCACTAACTAGTTGTAGGTCGACGTGTAATAAATTTAGACCTCATAGATCACTGCCTGAAGAGAGATGGCCCCTCTTCCTTTCGCTGTGGTGCT
>chromosome_3,+,polyA site is 4260028
GCGGGTTCCGACCATGGGGGTCGATGCACGGCACGCGCGTGGGACAGGAGTCCCGGTTGAGAGGATTCATTTCCCGAAATGTTGGATTATAATATTTTGACTGTCAGAGCCACTCCTTCTCAGCATCCGACGAAGGCACGCAAAGCTCAA
>chromosome_3,+,polyA site is 4773548
CATTCCCTAGTCATATATTCATACAGTTGCACGCTTTGACTCGTGACTTGACAAGGGAGCAGGGCGCTGCCGGGCGTCGAGCGGCAAGCCCCGATTTTTAGCAGTCAGACTCCTTCTTAATACGTGCATGGTTCATCATACCAAGACGTA
>chromosome_3,+,polyA site is 4823267
GCTTCGTGCGGGGCCCATTGCCCCGCGTGCCGAACGGCATGCGAGGTGTGTGAGCTGCCACCTCTCATGCGATCGAGCTTATTTTATGTCTTAGCTACTACTGCGCCCCTGCAAACTTAGCTAGCAGATATCTTCACTCTACTGCGGCAT
>chromosome_3,+,polyA site is 4912747
AACCTGAAGTCCAAGCCAACTTCATGTAGAGAAATTGAGACGATTTCACTGAGCTTTCTGTCGCGGGGACAAGACTTGCGTCACTGCAAACCCTTGCTTAACCCTTGCTAGCCTCTCCTTGCCCCGACAAACAAATTCTATTTCGCATTA
>chromosome_3,+,polyA site is 5157466
GCGCGTGGCAGCTAGGGCTTAACTAGACCCCCCGGCCAAACTCAGGTACAAGTCTTCGTAACAGCTTTCCAGAGCTCTGCTTTAAGCTCTCAAATCACCACGTTAACGAACCACAATGCGCTCACTTTCAAGCACGCGCGCGAGCCTGGG
>chromosome_3,+,polyA site is 5488742
GCTGCGAGACGAGTATGAGCGCAGTCGGGCGTTCCTGGCGCAGCTCGAATTGTCTCGCAAGGTTCGGGAACCCGAGCCAGAGGAGTCAGATGCCTGCCGAGGCGAGGGAACTGCGAAGGTTGACGACTCAGCGCATGTGCCGAAGCTGGA
>chromosome_3,+,polyA site is 6054962
CCTGCTCGCCAACACCATGCACGGGCATGTTTCAGCTTCTAGTTCTCGGGCAGATAATGGCTGTGTTATACATAGACATTTGAAAACAGCTTAAACTACACATACACTCTACGTCTCGCTGTTGAGCGTTCTCTGAGTTTCACCACCGAG
>chromosome_3,+,polyA site is 6932827
AAACTCGACTGCAATGTGATGCATCATGCCACACGCCTTTTTAAGGCGCAGGATACCCCAGAAAGGCATGCCTCTGTAGCTCGCCACTGTAATAATACCTCGAACTAGAGAGACCAAGCTTCGCCGAAACCAAACTCGTAGCGAACACTT
>chromosome_4,+,polyA site is 736392
GCCGCCGCCGCCGGCGCAGCCCGACCAGCCACCGACGATCCCAACAACACCACCCGTGTCACCGGATGTCCCATCGCTGCCACAGCAGCCGCCGCCCCCAGACATGCCGCCTCCGGGAACACCATCGCCACCTCCGGACCTTCCGCCACC
>chromosome_4,+,polyA site is 1663205
CATTACCAACTGTCGGGTCTCGTGACCCATGGTCTCCTTGCAGCACCTCTCTCACGCACTGTGCATCGCTTGCAGAAAGCGTATGTAGCTTTGCTTGATGCTCCTTGCTCTTATCAAGACGCTGTTTGCACACATGGCCGCGGCGTTGAC
>chromosome_4,+,polyA site is 2382968
ACTTCTGTACGTCGTAAATGTGCTTCAAAGACACAGCAGACGGCGAGCCGTCATAAAGAGCCTGTCACCGTTGTCCATTTCTGTAGCGGCTCGCTCTCACGCCTCTTTCTTCCTGGTCCGGGCGCAACCCCCAGTGGACGCGTTCGGACC
>chromosome_5,+,polyA site is 422356
GTGCGCACAGGCTCGAGCGAAACGACTTCGCTGACAAGGATGTTGAGATGTTGGTGGGCGGGGCATCACACATGGGCGCGCTGCTGTTTTGACCACATGAACCAGTAGCCGATATGCTCATATAATGATCAATAGACAAGCGGGTGCGTG
>chromosome_5,+,polyA site is 468352
CTGGATGGTCGTCGCTGGACTCTCAAAAGTCCACGAACCTAGCGCCCGCAGCCATGTTGCACATTCGTCCGGTTGAGCTCGTATAACACATCTATTCACTCGTTTTCAACATACGTCTGGCGTTACCGAACCTCTTTCGCCTGCGAGCTG
>chromosome_5,+,polyA site is 1840844
GGTGCGTGAAGGAGCGAATTTCACATTCTCAACTCCACTCAGTTGCTTTGAGGCTTACTGCGGCCTGGCCAAGCAGTTGTGTACAGCTTTTGCCTTCCTACAACCAAGTTAGCGCCACAGGCAACGGCCATCGCGAACCCTTCGCCTCAC
>chromosome_6,+,polyA site is 569591
AAGACTACCTCTTGCGAGTCCCTATTGTCATTACACTACGCTTTACACTGCGCTTGAGTTTGAACATAGCAGGCACCTGCATAACCTAATTGCTCTCAAAAGCGCTCTGTCGCGAACACGTCAGGTTTAGCGCTAGGAGCGGTTTAGGAG
>chromosome_6,+,polyA site is 1557357
TCTGCTTCACCATGTCGGGGGCAGGGAGAGGGGGGCGCTTTGCGGCGCGTGACCCGTCGTCACATTATGATGCCAGATCTGTAAGTGCTACAAAGTAAGTGTTGAGTTGATTGATTGGGACGGGATTGCGGTAGTCCGACCAGCCAACGA
>chromosome_6,+,polyA site is 2677241
ACTTTGCTTCTAGGGAGTCGCATAGCAGACGGGCATCGACACCGTGCGTCCAAAAATGCTGGCGTGTCGTTGCCGCGCGAATGTAACGCATATGGCGACCTCTGGCCGCAAGCCGACAAGGACGTTGGCTTCTTTCAAGCAAGCGGTATT
>chromosome_6,+,polyA site is 2818605
TACTGGGAGCACAACGCTTTGCATAACGTAGCGAAAGATGCTGTCGCGCAAAGCGCAATTAGTCGGTTTGGTTGGCGCACTCCTGTACTTTACTGCGCATGCAATGAATCCGAAGACCATGGCATCCATGGACCATGGTAGTGCCCAGCA
>chromosome_6,+,polyA site is 3060492
GTGGCCCTGGTGCCCCGAGTGCGGAAGCACCCTCCATTCCTGGCACTCGTGAATTTCATTCACTATCACATCACTTACTGTCACTGTTATTACTTCCTTGCACGCTGAAAGCCAGTGCAAGCCAACGAAGCATCGGAGAGAGATGCTGAA
>chromosome_6,+,polyA site is 3817061
GGCGCTAGGTTACGGACTCGCGTGCTAGCCCCGAAATGATTCGGACTCGCGTAGGGTTGAGAGGTACAAGGTGAAGCACAGACGATTAATGAGGACAAGATAGCGGAAAATGAGTGAACCCTTGTTAGTTTTCGACCCACAGCCGGTCCA
>chromosome_6,+,polyA site is 3900214
CATAGACAAGTGCCAGCAGTGCCTCACGACGCCAGCCGCACAGCATGCGTGTCCAGACTTGACTTGGCAGGCACAGGTTCGGTCGGTCAACAACTCTATGCGCTTATGAAAACATGGAATTATCATTAGAGGAGGCACTGGCGCTGCTGC
>chromosome_6,+,polyA site is 3909159
AGCTCAGTGGCGTTATACCTATACACAGTAACAATTGCCTACACAAAACATAGATATCGTAAACAGGCATCTGAGGCTAACAACTTCGTTCAGCATTCCTTCCGAGACCGCGAAATTGTATGGAGACCAGCGCGAGCAGTCCGCGCCGGC
>chromosome_6,+,polyA site is 4146582
ACAGCTTTGGCTCAGCAGAACCGCTGCTGTATTGCGTGTGCCGACCTGCAGCTTGAACTGAACTAGCTTTGTGTCTACACAGTAAATCGCTCTGCTTACATTGATACTGCCTTCGGTGCGCCAAGCTTTGTCACTGCAAACAACGTGTCG
>chromosome_6,+,polyA site is 4836666
GGCCAAGCGTGGGGCAATTGGGCAAGCAGCTCCGTTCGCAGGCTCGCGCCTCGTTTCTAGCTCGGGTTCACGCACTGTCTCGCGTCAAGCAGAGCGCCGTGAGATTGAGCCTGCCCCTTTTGCGGACATTTACATGGCCATGGCGGAACG
>chromosome_6,+,polyA site is 5165733
CGCTGCCTTCCACTGAAGCCCAAGCTTACAATAATCTTCTCTTTGAGACTAATATATTCATTGGCAAGCACCGAATACGCTTCAAGCTGAACCGGTTCTGTCTGTCGCTGTTCAACCGATTCAAGTTTGGGCCTGGCCTGCTCTGCCTTG
>chromosome_6,+,polyA site is 5645576
GCACATGGTGTCACTGTGGCATACACCGAGCTCAATTGCCTGTGGTGTGATTTCTATAGAAGTTTTACTTACTTTAGGTGCTAGTAACGTAGTACCCACATTGCAACGATGCTCCTCCAGCACTCTTTGCCGCCGCAGCGGCGTCATGCT
>chromosome_6,+,polyA site is 6087814
CGGGTATTGCGGAGCGGCTGCTTCTGCCGATGCACTAAATTTTCGCGGGTGTTGACGTGTGCCATTGTTTGGGGCTATATTACAGTGTTTACGGTCAACAACTAGTGCGCATACGCTGTCTCTAGAATTGTTGCTTGTAGAACCTGCTGG
>chromosome_6,+,polyA site is 6087865
TTGACGTGTGCCATTGTTTGGGGCTATATTACAGTGTTTACGGTCAACAACTAGTGCGCATACGCTGTCTCTAGAATTGTTGCTTGTAGAACCTGCTGGTCAAGTCAGGAAGATGTTGGTCCACCGGCAGTGCACGCCAGTGCGGGTCCA
>chromosome_6,+,polyA site is 6610656
GCACGCCTACATTTACGAGGTGCATAGGAGACGAGCCGCCCCAGCCTGACGGTTGGGGAGCTTGGAGTGGAGATGTTCACGGGTGTAACCCCTTGGGATGCCCTGTCCGCAACCGTTTCAGCTGCAGCCCGCAACAGCCCATACATACCG
>chromosome_6,+,polyA site is 6884803
TTTGTCTTCCATGTATGGCTGGCGCAGAGAAGGACTATTTGCAGCTTTCCCAGCCAGCTCCGGCGTGGCCGGTGGCATTGCATTTGTTGGACAAAGAGCATCCGTTGTCAAGCTACGACAAGTGGACTTCGTGGGCAACTCGGCTATCGA
>chromosome_6,+,polyA site is 7046519
AGGCTCTGGTATTAGGGATGGTTTGTCGTCGTTGCTAGGCGGCAAAGACGAGGGCAAGAAGCACGAAGTGGGCAATGCGTCCCCGCAGAGGACGCTCGCAAAAATCAGCAGCCGTGGAAATCGACCTTCTTCCGCGGCAGTGGGGATTCT
>chromosome_6,+,polyA site is 7086579
CCCGCGAGGGAGCCTGCTGCTCAGAGTCAGCATTTGGGAGGACAATCGCTCTCCCCGCTGATTAATGCGTGCCTCCACTGGTAGCTAAAATTGAACGGGGAAAAAATAGCCAATCCGCGCCATGGATTTTGCAAGTCAGCACCGGCAGCG
>chromosome_6,+,polyA site is 7203389
GTGGGGCATCACGCGCTGCGCACCAACCCTCATCGCACTTGAGATGTGCCGCGCATGTCACTCACAGACCGCAATGCTCCCCTTAAACGTAATCAATTCAGTCTGTGCTTTCATCGCTACCTTCCTACACGGAAAGCCTTGTCGGTACCA
>chromosome_6,+,polyA site is 7238391
TGCATGTGAAGAGGCCCGCGCACCCCAATTCGCTGGTGACTGGCGCTTTCTGTGTTGCTGCGGTTGCTGTAGGGTAGCCAACAGGTAGTGGATCAGACGTGAACGTTCCTCGTGAACTCTCTGAAGCGCAATTCCACTGCCGATACCAGC
>chromosome_6,+,polyA site is 7563076
GTCTGACGCAACGCTGCCACATCAGCGCTTGCTGCAGCCGTGGCCGGATTGGAGGTGGGGCCGATGCTCGTGTGGGGCACCAAGATAAATTTTGCCTGGATCCAGAGCTGATGGAACCGGTACCTCTCTGGACCCGGTCTCAAGATTTCA
>chromosome_6,+,polyA site is 7563163
AATTTTGCCTGGATCCAGAGCTGATGGAACCGGTACCTCTCTGGACCCGGTCTCAAGATTTCAGTTTCCAGTCTTTTATTTGCAACGCGATTTCTGAAGAAACCCTGGGCATCGCCTTTTGCCGCGCCGCTCGTTACAGGAAGCGCTGAA
>chromosome_7,+,polyA site is 474538
CCTTGATGAGGATCAGTTCCTGCATTGATCGCCCACGAGGAAGCACTTTCCTGACAAAACAAACAAACTATATAATTTGTTTGCGTAAAGTTACGGACCACAACTTTCGACCAGCGCGCCGTTTCGCACAAAACCATGAGCCGCGTGAAG
>chromosome_7,+,polyA site is 513836
AGCCGGGTCAGGCGTTGACCATCGATCGGGCGCGTGTACTCAAGACTCGCCGTCTCGCCGTGACCCAACCATACATACACACTTTACATTTTGTTATTTATTGGCATCATCATGGCCCCGGCGCTATCCGTTCCGTTCACTCTCGCGACT
>chromosome_7,+,polyA site is 620055
CTCGGCTGGAGCGAGAAGCGACCTCGCGAGTCCATGGACATCTTGACTTTCGCGAGGTCGCGAGGTCGCAAGGAAAGCAGCCCTGTCACGCGGATTCCACAAAGGAAGAGTTGCCAACTTCAAACTTTCCCCTTCGCACCCTTGTAGCCG
>chromosome_7,+,polyA site is 907692
GGGCGCACAGGGAGTTGGTGTAGTTCCTCGGCCGGTGCTTCTCCTCTACCATCTCACGCGGCACACAGGTGCTTTACGGCAATGTAATAACCGGCTGATACTTCTCTCCACCATTCCGTGCTTGTTCGCCCATGCGTCCACACGCTTTGT
>chromosome_7,+,polyA site is 1906493
GCTTTTTGAATAATCCTTTTGAGACTAGTTTTGGCGGTCCATGAGCTTCCTGGCTCGTTTGGACCAATCTACGAGCATGAACTTGTAACATCAATCATCAATCAAGTTTGAGTAAATGGCTGATTAGTCTATAAATATATTACGCTGCGA
>chromosome_7,+,polyA site is 2036157
GGACTTGGTTGCAACAGCCAGCCGATCGTAGCTACGAAGATCCCGCGGGTCAAGGGGCAGAAACCAAGAACGAGGCCGGGCTCTGTAAAACTCCCTATTCTGAGCAGCAACAATACACCGCAGCAGCAGCACCTTCATTTGAACCGAGCA
>chromosome_7,+,polyA site is 2961135
CTCGGCTGGAGCGAGAAGCGACCTCGCGAGTCCATGGACATCTTGACTTTCGCGAGGTCGCGAGGTCGCAAGGAAAGCAGCCCTGTCACGCGGATTCCACAAAGGAAGAGTTGCCAACTTCAAACTTTCCCCTTCGCACCCTTGTAGCCG
>chromosome_7,+,polyA site is 2974893
CTGAGCTCGTGGATGTGGCAATCGGTGTCATGCAGACGAAACGTCCACGCCTTAGCACTCGTGACGGTATTCGTCTCGCAAACTTGAACGGAACAACTTATTACACTCTTACAAACCAACGGCATAGTTCACGACGAACACAAGGCAAGC
>chromosome_7,+,polyA site is 3228928
CTTGCATAAAGGCTGAACGCAGGCTGAACGCGGCTTGCTCTTGGGCTCCCAACAACTCGTAGATTCGGCTGCATTCTGAATATGTAATAAAATTGATATGTGCTGCGATATACACCACTACCAACTGCGCGCTGGGTTTGAGGTAGTGGC
>chromosome_7,+,polyA site is 3578458
ATATCGTTGGGACACGCTTGTGCATACGAAATCGGTCCATGAGCTTCCTGGCTCGTTTGGACCAATCTACGAGCATGAACTTGTAACATCAATCATACGAAATTGTAATTGTCCCAACGATATCGTAAAGACTCAAACATGACGTTTATG
>chromosome_7,+,polyA site is 3667260
GTCTGCTCGGTCTACCCGGGCATGCGAAGCCCTGGCTGAGGCCCATGCCATGCCTTTAACAACTTGACATGCAGACATTGTGGCAAACAGATTTTGTATAAAAGTCACATATAAAAATGCACGGCCGTCCCAGAGAATACAAAAACAAGC
>chromosome_7,+,polyA site is 3786651
TTAGGGGGGGGGGGTTGATGCGGAGTGACCCGGCGCCCGTGTTTCGTGGGAGATTCAGTTGCACAAGTCCAGGCCGCACAAATGACGTCAACGTGTCATTCTATAAACCTATCTTCAACAGTACACGAAGGCAATTGAGGGAACCCGCAG
>chromosome_7,+,polyA site is 3786709
TTGCACAAGTCCAGGCCGCACAAATGACGTCAACGTGTCATTCTATAAACCTATCTTCAACAGTACACGAAGGCAATTGAGGGAACCCGCAGGGGTTGGACCAACACGAAGAAAGCGCGCTCCAAGGCTCGTCGGTGAATACCTAACGGC
>chromosome_7,+,polyA site is 4041223
CGGCGCGGGCAGCGTGTCCACTTACATGGACGACGACTTGACTCTGCGACAAGCTCATAGGAACTAAACTATCAGCCCCACTTTTAACTGAGAGCAGTAGTCACTAAGCCGCGACAAGTCTACCTAAACTGTACGCGACTTCGTGTGCCG
>chromosome_7,+,polyA site is 4404702
TGTCCCATGGAACATTATTACAACAGTCAGCCCGCGCAGCATACAGAGGAAAGGACGAAAGCGACCGGCCTGGCGCAAATTTAAACTTCGTCTACTTCGATCGCAAACCCTGTTATGTCATAACGGCCGCATAGCTGTGCACGTATCACG
>chromosome_7,+,polyA site is 5790952
CTCGGCTGGAGCGAGAAGCGACCTCGCGAGTCCATGGACATCTTGACTTTCGCGAGGTCGCGAGGTCGCAAGGAAAGCAGCCCTGTCACGCGGATTCCACAAAGGAAGAGTTGCCAACTTCAAACTTTCCCCTTCGCACCCTTGTAGCCG
>chromosome_7,+,polyA site is 5846572
CTCCAACGCTGCCCTCGCTCGCCAGCGCCTGCGCAATTTCCATCCGACATACATACTAGAGAGTTCTCCATCGCGCGTCTCGTGCAAGGGACGCAAACTGCAAGCGGCCTGTCATTCCAGTCGGCTGCACATTTCTCGGCGCTCCAGCCC
>chromosome_7,+,polyA site is 6080189
AGGAGCAAGCGTGCCCGCGTTGAGGAAGAGGGCTTCAGCAACTCGGAACCGTTGCGCTCCGGGCGACCGAAGAGGCGGGCGGCAAACACACGATGGGACCCATCCCGAGGCGAAGAACTTGCTCTTAAGCCCCGCACCCTCGCCTGGAAC
>chromosome_7,+,polyA site is 6080300
GAAGAACTTGCTCTTAAGCCCCGCACCCTCGCCTGGAACCTTTACGTTTGCAGCGACTCGCTTCTTACATACGCAAGTACTGTAACACGACCACGCGCCTTTTGGTCGCTGGTCAAGTCCGCGCAACTTCCCTCCATCCATCGCGAGTCG
>chromosome_8,+,polyA site is 30867
AGTTCGACACGCACGAATAGCTCAACATTCTGTTGCTGGCTAGCGAAGCCCAGAACGATGGCTGGGCAAGCTGCTGTAAGCTACTGTAAACTGTTCTTTATATATACGTAGCGCCTGTTACTAGCGCTTGGACTGTTGAGAGAGCGGAGC
>chromosome_8,+,polyA site is 342511
AATCCATGCCTTACGATGACTGATTTGGCTTGAGCTAGAGCTCTTCCAAGCTTGGCTTCAATCATTTCCAAGGAAGCGTGCAGTGTAAACCCGAACCGTTCTAGAAGCTTCAAGCCCTTACTTTTATTGCCAGAGAAGCGTCATGGCGGC
>chromosome_8,+,polyA site is 1485431
GCTACAGGCCCAGCGGGGGTATGCCGGGCCAGCGAGTCCCTGACTCGCTGGTTGTGTTGCCAACAGCGCAAGCTAGCAGACTGTGTATCAGACTGTGTCAACCAACCCATCGCGAGCATTAGCCTTGTCCGTTCCTTCGCTTCCCAAACG
>chromosome_8,+,polyA site is 2496287
GCAAGATTACCCGCTGAACTTAAGCATATCAATAAGCGGAGGAAAAGAAACTAACAAGGATTCCCCTAGTAACGGCGAGCGAACCGGGAATAGCCCAACTTGAAAATCTTCCCAGGGCCGATGCCGATGTCTCCGGGCTCGCTTGCGTTA
>chromosome_8,+,polyA site is 3089149
CATTCCGATCCTAGGCGAGATAGTCTTTGACCGTTCTATATGAGGGACCCGTCCTAGTGGACGTTAAACTCTGAGGCAACATGTAAGCCGGAACGTGATCGTCTTGCGCCACCCTCTCGCTCGCTACGCATGCGCACCCGGCCGCCTACA
>chromosome_8,+,polyA site is 3358866
TTACAGCAACTGTTTGACCAACAGCGACCTTAAGACGCGCGCGGTCTTCCTGAAAGAAAGAAGCAATTCTGTCGCTTGTGTGTTGTAACGCCTGGGATATGATGAAACACAATTTGTATCAAATATCATACCAAGTATTGTTATGGGTCA
>chromosome_8,+,polyA site is 3693702
GTGCGTGCGGCCTCGCGAGGGGGTGTTGCATCGCTAACACGTACAGCTTGCCGCAAATCCTGGTATAGTCTGCCCGGGTGTGTAATATACAAACACCTCCTAACTCAGTCCCTCTTTCCCGCCGTTCTCAACACCGACAAGCAACATGGG
>chromosome_8,+,polyA site is 3823973
AGCTCTCGCTAATTGGCACAGAGCCGCCTACAACATTTGGTGCCCTAAGAGTGCGCCGAACCGCTCTCTTAGCAGTTCTTTCTGTTTATCGCGTACCCTGGATTGGCCATCATACCTACGGCCGTTTCTCTGCGCCGCCTTGCTCCGCCG
>chromosome_8,+,polyA site is 4085957
AAAGCAATTGCGGTGTCCATAGTCTTCACCGTGTGAGGGTGATTAAGGGCGGGGCACAATTCCTGAGGCAGCTCAAGCCCCGCCCCGAGCACAGCAACCAAAAATGAGTAATACAATTGGAAGGTCAGAAAAGTCGGTGGCTTTGGAAAA
>chromosome_9,+,polyA site is 905073
AAGTGGAAACAGCCTGTTAGACTCATTACTAGTCCCAGTCTGAGATATATACAAAACTAGTGCTCAAACCATAATCGTGATCTCCTCAAAGACTTAACCGTGCATGGTATTATATCTCTGACCGCCCACTCCAGCGTCATTATATTGCAT
>chromosome_9,+,polyA site is 938663
AGCAGTCAAGGAGACTGGAATGCTCGGCAATGGGCAGTACGGTGGGAAATGCCCAGAAGGCATCCCCTGTCAATAGCTGAAGCTTAAGCTTATTGTCATTACACTACGCTTTACACTGCGCTTGAGTTTGAACATAGCAGGCACCTGCAT
>chromosome_9,+,polyA site is 938731
GTCAATAGCTGAAGCTTAAGCTTATTGTCATTACACTACGCTTTACACTGCGCTTGAGTTTGAACATAGCAGGCACCTGCATAACCTAATTGCTCTCAAAAGCGCTCTGTCGCGAACACGTCAGGTTTAGCGCTAGGAGCGGTTTAGGAG
>chromosome_9,+,polyA site is 1467897
GCACGCCTTGATATAGCCCAAGAATTGTGAAACGAAATTCGGCTTTCTTGGGCGCGTAGGGCTACATTGGCAGGCCTTACCTTAAAAAAAGATATATCACTTTCACCCAACGATGTGCGCCGGCATTCGGTCAGCATCAACGGCGGGCCT
>chromosome_9,+,polyA site is 1987722
AGAGGTGCCTTCGCACGTCCATGGACAATGGACTTTCGCGAGGTTGCCCGAAAAGCAAGCCATGGCTTTGCGCAGTATGACTTCTGTACGTCGTAAATGTGCTACAAGACACAGCAGATTCCTTATGAGCATGGGCCACTGGCGGCACAT
>chromosome_9,+,polyA site is 2798892
CGTGCATTCCTCATCTTTGCACTACTGACATCACTGTGTCTAAAGGGCTAATAACACCCATTGTGCTGGTCGCGCTACTTATTTTTAACTACCAAGGCTTCCAGCTGCCGTGTTTAGCTGTGCCTTTTGCTATTCGCAGCATTCTGGCAT
>chromosome_9,+,polyA site is 2969230
TCACGGGAAACCGTGGCGAAGTGTGCCTGATGTGCCCTGAGCTCGGCATTCGCCTGCACTTCCAAACCTGCGGACCCGTCTTTTCTTGACTCTACAAATCTTACCGCTTCGCATCATTGCTCACCTGTCTCTAGTTGACGAAAAATAACA
>chromosome_9,+,polyA site is 3305503
GCGTGCCGCCAGAAGAAGATTTCGCGAAGGCAAATCGGAAAGTCTCGGCACAGCTATAAGCATACACACGTTGCGCGCACATATGTAATTCCTCTATCACGCCTGGAAATGATATGAGCGGGCAAACTGAGAACTTCTTTGACACAGTCG
>chromosome_9,+,polyA site is 4220823
GAACGGGACAAGGCCTGGTCTGGCCGGGGCAGAGCCGCGAAGGAGGGTAGGAAATCCGAAAAGTTGCCGGTGGCCTCTGGTTGTAAGGGTGAGCCGGGCACCCTGCCGAGCCAAATCTGACTGCTAGCGCGGGAGTTCGAAGCTGGCTGG
>scaffold_18,+,polyA site is 439095
CAGGCGCTGGCAGGCGCGATGGTGGGTGCATGCGTGCACACAGACATGCGCGACTGCACAGTCTAGTTGGCCTCCGTCATCCCAAAATCTTAATTGATTTGTAAGCGCATAATTATAAAACGCTCCAGGTAAAGGCGCCTGGTGCAGACT
>scaffold_19,+,polyA site is 221850
TGCTGCGATACTTGGCGTGCCTACATTTGCCAAGTACCGCGTCCTGACGTGATACTCATAGCATCATCGCCACTCAACCACTTAACCATTCAAGCACACAGTGCGTTTAGAACCACGAAAGCTTGCCAGTCGCACGCTCTCCACATAGAG
>scaffold_19,+,polyA site is 397866
GGCAGCCGCTGGAGCGCGCCATCACATCCATTTATTATTAGCTTCCAAGCTATTACGAAGTCATCCTGCTTCTGGTTCTGTAGAAACAGCGACGGAACGGCGTCCCCTGACCTTTTCGTAGAATCCGTCAACACTCTACCTGGACAAACC
>scaffold_19,+,polyA site is 630651
TTTTTGAATAATCCTTTTGAGACTAGTTTTGGCGGTCCATGAGCTTCCTGGCTCGTTTGGACCAATCTACGAGCATGAACTTGTAACATCAATCAATCAGTGCATAATCCATTCTGAGCCATCAAGCTTTCGCCACAACCTATCTATAAA
>scaffold_19,+,polyA site is 713603
TTCAGTTGCCGAGCGTGACTCATGCGATCGCTTTTCAGCCCTGTGCTTCCCCGGGCCTATTCAACGTGTTAATTGCTCGCGTGTAAGCAAACGCGGCTTATAGGATCATGGCCGGGTCCCAGGGCTCACACCGGACTGGGCCGACTGGGC
>scaffold_20,+,polyA site is 50070
AAGCGGTAGCAGCGACACTCTTACTGTATGTTCTCAGGTCCGGGCTCCCAGCGAGCTTCCTAGAGCTGCAGTAGCCCAAGTTTTAATGCATCAGTGTCGAACAGGTTATGGGCGCTAGCGGCAGACTTCAGCTGCATTCGATAGAATTCG
>scaffold_20,+,polyA site is 50196
TTCAGCTGCATTCGATAGAATTCGGAGTTCGCAATTCGGCACAGCCGTAGCCGGCCGCTTGATGGGAGGACCTACCGACTGACCGAAATTCACTATTAGCTTCATCATGGCCTCCGCACCGACCCTCGAGGTCGTGGGCCTGGGGCAGGT
>scaffold_22,+,polyA site is 354019
GCATTCGGCCCCTCGCTCGCCACAGAGACTCGTCGCGACGCAAATCAAAAGGTGTTCATCACAGACGGTAGTATGATATAGTTATTAAACCACATTTAAGCAGCAGATTCCTGTTGTGTGACGCCTGAACGATGACGCCATTCGCAAAAC
>scaffold_22,+,polyA site is 379553
ACACTCCATGCGGCCCCTACTTCTTACTTGACGCGATGTATACGGCCAAAGGGCCATGCCTGCGTTCAGTCCATCCTTTGCTCCAGCTACCTATCAGCAGCACACTACCCCGTGCTCCGCTCGCTCTCCTCCCACCTGCCCACGCCTGCG
>scaffold_24,+,polyA site is 77866
TGCGTGGCATGCGCATGTTATTGATAAGCTTATTACATACTAGCAGCATGCGTGAATGAAGAGACTTTGAGGCGTTTTGCTTGCAAGCGGGTGGTTCCCGGCGCGCCACAACTAACACTACTCGCAAGGTTAACATCGCGCGCTCAAGTG
>chromosome_10,-,polyA site is 51827
AAACTCGGCGAGCGAGAAGCGACCTCGCGAGTCCATGGACATCTTGACTTTCGCGAGGTCGCGAGGTCGCAAGGAAAGCAGCCCTGTCACGCGGATTCCACAAAGGAAGAGTTGCCAACTTCAAACTTTCGCCTTTCGCACCCTTGTAGC
>chromosome_10,-,polyA site is 162573
GACCGCAGGGCCCATTGCGCTTCAATATGCATCCATATATACTTATTGGCCGTATTGCATTCCACAGACGGCGACTAAATGCAAACGTGAACAGACCCCAACAGCTGGCTCGCCGGCTTCAACTGCAAGGAATTATTTATTTTCAGAGCG
>chromosome_10,-,polyA site is 833090
TTGGCGCGCTACTTAGAGCGCAAGCTACATTCCTGTTTATTCTTTGCGCAATGACACTCACCAGTTACCGAGTGAGGACAGTTTGTAAATCGTAGAAATTAGCGCTCCGTCGCGATAGGACATGGAACGGCGCCCACAAATTCTGCTAGC
>chromosome_10,-,polyA site is 936231
TCCCAACGCGCGAGGCGCCGCGGGAATCAGCCAGCACCGCTCCTAGGCTACCACCGAGCCTTTCTACTAGAGTACTACCGTAACTCTTGACCAACATGATCATCGACAAACCCAAACCGTTTTGGCTTGACATGCGGCTTTGTGGAGACC
>chromosome_10,-,polyA site is 1005647
CAGGCCCAGCGGGGGTATGCCGGGCCAGCGAGTCCCTGACTCGCTGGTTGTGTTGCCAACAGCGCAAGCTAGCAGACTGTGTATCAGACTGTGTCAACCAACCCATCGCGAGCATTAGCCTTGTCCGTTCCTTCGCTTCCCAAACGTTAG
>chromosome_10,-,polyA site is 1314578
TGGTCCAGGCCGGGGTCCCCTGTTGTGCGCCATGATCTCGACGCATCGGTCAAAATGCTGACACTCTTTTGATTTCGGTGGCTGTAAGCAGTAATACATGTAGTCTATTATCATGAGACGGAGACAGTCAAGCAATAGCTCGCTTCGGCT
>chromosome_10,-,polyA site is 1498801
CGCAATGCGTCCAGATGCGAATGGGGTGCGACGAGGCCGCCGGGGCCAATCCGGGCCCAGCTGATAAGGCATTGTAAATTACTTTTGTAATCTGTATACTTCTGTTGTAGGCGTTTACTGTATACTTCGTTAAATAGCAGGCACTGCCCA
>chromosome_10,-,polyA site is 1517291
ACCTGCAAATTAGTTTAGCACAGGCCCCGGGCGAAAAGCGCCTGCGGGCCTGCACTGTGCTGCAACGCTGTCCCATAGCTCGTAACATTTTACATACTCATTACATATCAGGCACTTAGTGCAAGCGAGGAGCCATGGGAGTAAAAGGCT
>chromosome_10,-,polyA site is 3142587
TGACGCTATGCCAGCAAAACACGTGCGGTTTCCATTATGTATTTGAGCATAGGTAGCTCGAAAGCGAGATAGCTGCTGCTGTGACGCGAACAACTACTCGTTTGCACCCAAGAGGCCAAGTCCGATGCCTTGTACATTTCAGCTCGTATA
>chromosome_10,-,polyA site is 3784201
AATGTACCTTTTTCCGAGGCTGGCCATCTTTGGCTTTTCCGAGGCACTAAAGCATATCTACTGCCTTACGATGGCTGCAGTCTACTAAGCAAATTATTGACTTGACATGCGCTAGTATAGCTGCGTGGCGACAGTCAGCCGGCGAGCCTG
>chromosome_10,-,polyA site is 4232915
ACGTCGACAACGATTGCCTTGGAACGCCAGCGAGGCTGGGCGAGCACGGTGGTGCGCGTCTGGGCCTGCAGCATTCCCATATGCAGCTTGGGTCATATCATAGTCTTGTTCGTGTGCGCCGGTCGGGTCAGGGGTAAATCCAAGCGGCAT
>chromosome_10,-,polyA site is 4233006
GCTGACGCCTTGCAGAAAAAGCTTCGACTTGAATGGAGGCCACACGATTTCCTTTCCGCTCTGGTCTACGTACGCATTAGTTCCGCAACGCACGTCGACAACGATTGCCTTGGAACGCCAGCGAGGCTGGGCGAGCACGGTGGTGCGCGT
>chromosome_10,-,polyA site is 4528226
ATGCACGAACTGCCGTAACTGGCCCCTGTCCTCTTAAGCCGCTCATGAGCATAGAGCTTGCCATGTTATATCCACTGAAGTACTTGCAATGCGATCATTGTCAGGGAGCGTTGCTCTCGGTTTGGGGCTCTTGCTTGGAACATTTCTGCT
>chromosome_10,-,polyA site is 5084633
CACATAATAAAGTAAGCGAGAAAGCTCCCCGAGCGAATTACTGTCGCGTTGCAGTCCCGGCCAGTACGTTATTTTGTCGCCTCATACAGTAAATACGCCGCTAGAATCATTTGTTGGCGTAAAGCTTAAAGTTTTAATCTACAATTAGTC
>chromosome_10,-,polyA site is 5206200
TTTACTACTGACCCTCAAGCACTTGGAGTGGGCGTTAGCGCTCGCGGAGCGCTCGGTATCTTCTTGGCGCCAAGTTTCCTGCGTGTAGCGTTATTATCATCGAACGCCTCAGTAACACAGCTGTCAACATGAGTGGCGACTGGGCCTGTA
>chromosome_10,-,polyA site is 5206299
GCACGTGTGGGCGCGTGTGTTTCGCGCGGATCATCCCGATTGCGGACTCTTATTTTCTGCGCTTATCGTTGAATGCCCTTGATTCAAAGTATACGCACCTTTACTACTGACCCTCAAGCACTTGGAGTGGGCGTTAGCGCTCGCGGAGCG
>chromosome_10,-,polyA site is 5231017
GTTCACAGGGTGCCTAGCCAGGCACACACACGCACGGCCAACGTTCAGCCCGAGCCACAGGCCCGTGCCACAGTTACTTTCGTTAAACGCATTGCTATCGTATTGGCCTCCGCCTTTTTGTTGCGAGCGCCACTCTGTGCTTCACTCTGA
>chromosome_10,-,polyA site is 5351487
CTGCGCGACCTGCCCTCTCACTGTTTCAGGGTGCACGTGGCCGCTCCATATTAACAAAATATGCGAGTATGTAAGCACACGCGGTGTAATGATAGCCGCGCCCCTTTGTCGACGATGACGGATCGATCACCTCCTCGTCGCGAAACCCTG
>chromosome_10,-,polyA site is 5632481
CAAACACTCACGCAAAGCCCTAACCGCAGCGCCTTTCACTCGCCTGAGGGCTCCTTTCAGTTGCACTTCCAAGAAACAGTCTTAATTGGGGCCTCTTGCAGTTTACATTGGAACATTATCCATTCGGGAGGCAATTCGAACTTCCTGAGC
>chromosome_10,-,polyA site is 5977671
TCGTAATCACCATTCAACAGGTTATGAGCCCCGCGTAGTTGCGGCGGGTTGCGCTTTGTCGAGTAAAGACAAGATAACCGATAGGCTGTAGGCCAGTGAGCGCAAATGAACGATGAGGGCGGAGTCTGTGGAAAGCCGATTATGCTCGAG
>chromosome_10,-,polyA site is 6190881
CAACCGCGAACAGACGGCCCCTTTTCGCCTTCGCCCACGTTGCGCACATACCGTGTGCACACAATGAACTCAAAGGCTACTGTATAACTTTCTGCTTCAGCGCTGTCAAGGATATCTACAACCTTGTACCCTGGCCGAGAGCCTCGATGC
>chromosome_10,-,polyA site is 6190967
GTGGGTTTAATCAAGAGTGTAGATAAATGTTGCGTTGCTGTATTTTTTCATGTGCACGCTCAACGTTTGCGTAAAGCATCTCTAATCAACCGCGAACAGACGGCCCCTTTTCGCCTTCGCCCACGTTGCGCACATACCGTGTGCACACAA
>chromosome_10,-,polyA site is 6191020
TGGGCCACGGTGCCGGGACAGCGTGGCATCAGAAGCTGGACGAGCTGGACAGCGTGGGTTTAATCAAGAGTGTAGATAAATGTTGCGTTGCTGTATTTTTTCATGTGCACGCTCAACGTTTGCGTAAAGCATCTCTAATCAACCGCGAAC
>chromosome_10,-,polyA site is 6191193
ACTCGGAAGCACGTGCGTGCAGGGCCAGCGTTGATCAGGGCCGGGCAAGCTCGGGCCAAGCCCTGGCAATGTTTCATGTTGGTGCAACCGTTGCTCGATGTATTGATTGCATGCGTACCGTGGCGAACAGATGCAGTCGCTGAAGTGAAG
>chromosome_11,-,polyA site is 67636
GTGCCTGTCAAGCACGGAAGGTCATGTCATGGCGCGAGCCTCGACTGACAGAGCCAGAGCGCTGGCCACAAACCGCTAACCGTGAACAAGAAGCCATGATTCAGACATCGACACATGGCCCTGCACAGCATAGTTGTCGACCGGTTGCCT
>chromosome_11,-,polyA site is 1367702
TGCCTCTGGGCTTCCGGGGTTCGTGTGCGCTTCCTGGGCAGTGATTTGCCATGATTTGTGCGGCAGACTCGCCGAACGAAGCTTTAACATTACCAATTCATCCAAGCGTAATACCAATTCGTTCTGACCTTGAACAATTACAAGCAAAAC
>chromosome_11,-,polyA site is 2152038
ATGTGTGGTTCGACCAGCAGGGTTTCTCAATGCGAGGGCCTAAGTTGGGGACATATTCCAGCGCGCGCCTTGCACATTCACTTGTTAGTTATATAACTCGTTCAGCTTGTCATTGTGTCACCTCGTGATAAACTTCACAACGACTTTCCA
>chromosome_12,-,polyA site is 325861
CGGGACGCGCTATCTGCATGGGCGATTGAAGCGAGGAACCTTCCACAAAATAGTTGCTGCGCATGTGGGCGCTTGTACTGTGACTTTAAAACACCGTGGTCGCAATACAGTGACTGAGAGACAAGCTAGCTGCACACTCTGCTTGGAAGC
>chromosome_12,-,polyA site is 455463
GGTGAGGAGCGCTTCCCAAGTTCCCATGCCGCTCAATTGCTCATCGGGTTCTGCAGGAAACTTGAATCGTGGACATTGCTTTTTAATAATTGTAGACGTAGCTTTATGAGCTTCTTCTTTCGTCACCATAATTGAACAAAGCTGCCGCCG
>chromosome_12,-,polyA site is 598230
CTGTCATAGGATTAGCTGTTTGGCTATCAGGCGCCTCCGGACTCAGAAGAGTTAGTGGGGCCGCATGGACTCCGACGCCATGTAAATGCTCATGCTCACAATTTTCTTCCAAGCGTACAGACGCCATACTCGTTCATAGCACTTCGGTGA
>chromosome_12,-,polyA site is 1747050
AGCAGGCGGTTTGGAATCACTCATTTATCAGCCATGGCCCCTTACCGAATTTTAATCCATAAGTATCTGCAAAACTTTAAGTGTAAGCACGTGAACTGAGCAAAAGAGAGGGAAGAATGTCCCAACTTGCGTTCCAGCCGGCCTACGATG
>chromosome_12,-,polyA site is 1916116
CGCTGGCAGCCCTAGTACCTGATACGTACGAAGACACCTCAACCCGTGACCTCAACCGCATACTTTGCATACATAACAGCTAAGCAGTTACTGACGAGCAAACTCGGCGTCCAGCTTGGTATCCTCAATACCGCTCGCTTTTCCGCCCAA
>chromosome_12,-,polyA site is 1922590
ACTCGGATTGAGCAAGGGTTTTTTTTACATCAGTGGTTTCCTCCATCTACCGCTTAACATTTTCAGTTCACCCGTAAATCCCTGTAAAACACCACAGTTGCGTTCAGCGTTTGAGGACAAATGGCAACACCAGGCATCGACCTGGTGGTT
>chromosome_12,-,polyA site is 3141484
GACTTGACTCAACTCTGCAGCATGCTCAATTTGCAGTCGTGGGAGCGCATATGAATGTTGGTTGCAAGGTAACGCGATAATTTGCAGCACAGCGCATGAGGCACGCATGAGGCGACCAAGCCCCTTCTCCTCTCCTCGGTGAATTGGGCC
>chromosome_12,-,polyA site is 3141573
CTTCAGCATCCATGTTTCCACTGCACTAATTTAAGGTCATTGCAACAACCGTTTAGGTCACAGGTGCAACGACGAGCACACTTGCAAAGGACTTGACTCAACTCTGCAGCATGCTCAATTTGCAGTCGTGGGAGCGCATATGAATGTTGG
>chromosome_12,-,polyA site is 3141626
GGTCTCGTCTGCATGCTGGGGCTTGTTTGTGGAGAGTACACTGACAGTAGATCCTTCAGCATCCATGTTTCCACTGCACTAATTTAAGGTCATTGCAACAACCGTTTAGGTCACAGGTGCAACGACGAGCACACTTGCAAAGGACTTGAC
>chromosome_12,-,polyA site is 3210039
TGCAGGCGGCTTCTACATGACTTACTTTCACCTTCACTCACTCATAGTTTCCGCCTTTGGGTTTGCAAGCCCGCACATCGCCGAGCAAACCGCCCTAGCAAAGTTGCACCTCTGCCAGGCCCAATTTGAGGATTGCCCATATCATACTTG
>chromosome_12,-,polyA site is 3248759
AAACGACCGATGCCAGTCCCAGGGTCAGGTCGGCATCCCCGCAGTTGGTGACTGAGGAGCTCCTTAATCAGACGAGCCCATTGTAATGATTACAACGTGAAAAAGTGGTGGGGTGATGGATTCATACTTTCTCCAAGTCAGGTCACCGGT
>chromosome_12,-,polyA site is 3440727
GCGTGGGGTTCAGCTGGGGGAAAAGGGAAACGCACGGGCTTAGATGTCAAGTTGCCCGCCACCACCACCATTTCGCTTTCTAATTTGTAGTCATTCAATATATGTCCGCAAAGTTTTCTTGATCAAGCGACGCTTCTATTTCGTGACAAG
>chromosome_12,-,polyA site is 3449609
GGCGTGCCTGTGCAATGCGGCTGGCATCAGCAACAGTGCAGACAGAATTTGCCTGGCATAAGCCTGTACCGGTAGCATCAACTGAAACGCCTGGGCGTCAAAGACAGCGAGCCGAGCGCACACCAGGGTTTGGCACTTGACATTCTCAAG
>chromosome_12,-,polyA site is 3523599
GTCGCGCATGCCGACATGCTCGGTGGTCGCCGTGGGTTGGCCGGGGGCTTCCGGCTTAGGTACCGGTGCCGAATAATACTCCTGTCATCATAGAGCACCAATCAACGAGCCCTGGCTCCAATCTTGCTTAAGGCACCACTCACCTTCTGA
>chromosome_12,-,polyA site is 3587896
CAAGCGTTTTAGCCTGGGAGGATTCGCGTCCTCCTCGTGCGCAAGTAATTGCAGCAGTTAAGCCTCAGAATACGAAACGTGTACTGTAAACTCCACCAGTGACCAGTCCTTATGTACTAGTTTGCACCGAATCAAAAACGACAGCGCGGT
>chromosome_12,-,polyA site is 3863492
GCCATACGCCGGAGTACTTATGCGCACAGCGTGCGCATATAGCTTGCTTGAAATATCATAGTGATAAGCCCTGTATATGTGTAAGGTGACGACTCTCGTATACAGTAACCTGAAGCCGTAACTAGCAACAACGTGCGTGAGACACGATAG
>chromosome_12,-,polyA site is 3897658
GTGCAAATCAGCATGTCACCCTAGCGCCTGTTTCCGTTCTTGTCACATTATCCAGTACTATGGGACAGACGTGATGAAATTATTGTAAAATAGGGGAATACCCTCGAGCAGACAAGGGAAAGCTAAAAGCACTTGTGAAGCGCTCCACTG
>chromosome_12,-,polyA site is 3920611
TTTGCTTTTTGAATAATCCTTTTGAGACTAGTTTTGGCGGTCCATGAGCTTCCTGGCTCGTTTGGACCAATCTACGAGCATGAACTTGTAACATCAATCAAAGCAGATTGCAGCAGTGATGACAGGTCTACGACCTTTGGTTTTAAGGGC
>chromosome_12,-,polyA site is 4222543
CAGCACGCAACGCACGCGGTTACGGGTTTCCCGGGAATGGAGACCCACAAGCTCATTTACAACATTTCCTACATAAACGTTATTAGTAATTGTTTTTTATGGCTTCTGTGTCATTGCCGTGAGCAAAGGCCCTACGACAAGTATGCAGGC
>chromosome_12,-,polyA site is 5903165
GCATCCGGACACGCATTCCGGCGCTCGAGAGCGTTACATGGTCGGATGGCCCGCGATAACAAGCTTATATAGCGGGTGGACATGTATACAGAAGACTTGAGCTCCGGAACAATTGAGCGAACACACGGCTGACGCAGCAAAAGCGAGCAG
>chromosome_12,-,polyA site is 6224058
TGCAACAACCCTGACGTGACCCTGACACGACTTGCGGCCGGACGAGACGGCGGGCCAGATCGGCCATGGGATTGGAGCCCATATAAATAGCTCTGCGGTGCATAGCTTTATATAGATACAGTTTCCCCTCGCTCATACTGGAAGCGCTGA
>chromosome_12,-,polyA site is 6688528
AAGCAGTGCATCGGCCAAGGCATCGGCCACGACGAGGGCGCTGAGCTGGACCCACCTGGCCGCTCTCGCAAAGGGTTTACTTTGAATTCTGGAACCCCGAAACACGCCAACACATCTAGCGCGAGCTCAAGGCGTACCCTAGCAGCTCGA
>chromosome_12,-,polyA site is 7248556
AGCATGGTGGATAGACGTTGATTTTACGTGTCGAAACGGCGAAGCAGAGGCGCCGACGAAAACTTTGACTCGCTCAGTCTTTCCTAATCATTCGTTAACGCTCGCAAGCACATTGGAAGCTGTAAATCATTAAATAAAAATGGGGGAGAA
>chromosome_12,-,polyA site is 7294908
GATACCCTCGGAAGCCTTTTTGCAGGCCTCCAACACATGCTAAATAACGGCTCGGCACGAGCAAATGCATTAGCTCCAGCTTGCAACGAAGCTTCCATCAGCCGACGTGGCAGGAAAGGTCTCGCAGGAGTTATCACTGGCTGCGGCGAG
>chromosome_12,-,polyA site is 8457881
ACTTTCGCGAGGTCGCGAGGTCGCAAGGAAAGCAGCCCTCATCTTGACTTTCGCGAGGTCGCGAGGTCGCAAGGAAAGCAGCCCTGTCACGCGGATTCCACAAAGGAAGAGTTGCCAACTTCAAACTTTCCCCTTCGCACCCTTGTAGCC
>chromosome_12,-,polyA site is 8624264
CCTTAACCCACGCGTGCCATGGCACCAGCGCACCGCACCTATCGCATGCATCAACTGCTGTCTTGGTCGACTCTATGCAGATTTTTCCTGAATCCATATATCTTATTTACCCCACGCTGGCACAAATGGACTTTGGCAAGTTCAAGTCAG
>chromosome_12,-,polyA site is 8857510
CCCGGAACTCCGTTGTTAAGCCCCTTGCTTCACGCCCTGTTCCCCATAAGCATAACCACTTGTTCACGCACTTGCGGAACTGTGAACCTTATTTCGCCCGCCGCCCCCAGCCGCCCGACTTAGTGGGACTGCCGCCTGCAACTACTCTGC
>chromosome_13,-,polyA site is 29885
AAAGACGGACTGTTTTTGGTTGCATCGGTATCGTGCGAGCTTTTATTTACTTTACTTTGCGTTTTGGCGTACTAGCCGTGAACGGCTCGGGAGCCGAGGGCTAGTTTGTCTTTTCATGGCTCTCTTGAGCACTATTTCTGCTATTGACGC
>chromosome_13,-,polyA site is 127285
AAATAGGTGGCAGGGAAAATTCGGGCGGAGCGAGAAGTGCCTTCGCACGTCCATGGACAATTGACTTTGGCGAGGTTGCCCGAAAAGCAAGCCATGGCTTTGCGCAGTATGAGCGGGGCCGCCGCCGCGCAAGCCTGGACCGCCCTCGTT
>chromosome_13,-,polyA site is 528999
CTCGCAGCTGGTGTATACGGCTGTCAGAGGCTGGGCTGGCGCAGACTGGCCGCAGACTACCAAGCGAAGGCTGCGATGCGTTGTGATAACGCGAACCCCAAGAGACCCACCTGGAACACAGCCAGGCGTTGACCTTGGGACCGGCGGTGC
>chromosome_13,-,polyA site is 1930345
CATCCGGAATTCGGACAGGGCGCTTGCCACTTTGGGCGGGCTAGAGGGCATCGCGGTCGCAGTGGATGCGACGGACCACCTCAAGCTCAAGCACCGGCCAGACGATCGCACCAGCCACCCGCTCTACGGCGAGCGGTCGGACCAGCTTCG
>chromosome_13,-,polyA site is 1930425
GATTCCTGCGCAATGGCGCTGGAACGGGTCGAGGTGGTCGTTCCGGAGACGGAGGCGGTGGCCATCGAGTACCCTGCCTTCATCCGGAATTCGGACAGGGCGCTTGCCACTTTGGGCGGGCTAGAGGGCATCGCGGTCGCAGTGGATGCG
>chromosome_13,-,polyA site is 2395563
GGCTGGTAGCCTGCTGTAAATGCCCGATCCTGTGTTATGAGAGACTCTCCTATTACATGGCGATAGCGACATCGCATACAGTGTAAAAGTTTAGCACACAGTAACAGCAAGCCAAGCTTTATTGTTATGGAGCCTGTGAACAGCCCCCAG
>chromosome_13,-,polyA site is 4327510
TTTACGGATGAGAACGGCAGGGTAGGTTACGGACTTGAGGCAGGGTGATGGGGCTGCCCCCCCTGCATGAGACGTGTCTGTGTGTGCACTGCCTAGAGTGTTTTATTACATTCTCCTTGCCGCTCACGATAACAGTTGATAGCCAGCATT
>chromosome_13,-,polyA site is 4824521
CGTGCCTGCCATGGTGGCCCCGAACAAGGGTTCTGCCCTCGTCGCAGGTCCACTTGTGGATATCTCGAGTTATATAGTTTGCGCTCTTTATATTCAGTTGCCTCGCCATTATTTGCGCCTTCTTTTGGGGGCCTTCCAAGCTCTCGATAC
>chromosome_13,-,polyA site is 5242688
CAGAGACACAGAGGATAGGGTTTCCCGTGTGCTCACATTCTGCTGTGTTCAATGAATCATTTCGTTGACCTTCAAACTATATGTAACACGGAAGCAGACATTCGAATGCGCTAGATAACATAAGGACTGTGTTCGCAGCGAGCGCAATAA
>chromosome_13,-,polyA site is 6315498
TAATGCGCCTGTACTGGTCGACTACAACCAAAACACGCGCGCTCATCAGAGCCCACACTCTCACCGTTCACACCAGACACTATGTAATTGCGACTACAGACGCCTCGTTGTTTCGTCGCGACGGGGGTTGAGGCTCTAGCTCTGCTATGG
>chromosome_13,-,polyA site is 6363151
GACTTCTGTACGTCGTAAATGTGCTTCAAAGACACAGCAGACGGCGAGCCGTCATAAAGAGCCTGTCACCGTTGTCCATTTCTGTAGCGGCTCGCTCTCACGCCTCTTTCTTCCTGGTCCGAGCGCAACCCCCAGTGGACGCGTCCTGAC
>chromosome_13,-,polyA site is 6363223
GCCTTCGCACGTCCATGGACAATTGACTTTCGCGAGGTTGCCCGAAAAGCAAGCCATGGCTTTGCGCAGTATGACTTCTGTACGTCGTAAATGTGCTTCAAAGACACAGCAGACGGCGAGCCGTCATAAAGAGCCTGTCACCGTTGTCCA
>chromosome_14,-,polyA site is 384044
CGGGGGGGGGGGGTGGCGACACGATGGTGCATGCCCTGACAACTTACGTAGCCCTCACGAACGAAGTTGCCTGGACTCCTTTGAAATACAGTTTAGCTCACGTGCCGCATAAGTTATTCTGCGCCTATCGCGGCGTTCACCACCGGAGTT
>chromosome_14,-,polyA site is 1674758
ACTGACGGTAGGCGCCCCATCCATCCCATCAGCTCCGATCGCGTCCCCTAGCCCCCACCGAACCCGCCTTGCGCATCAACATCTTAACAATCATAGTTCCCCGTCCAGCCGACCGATTGTCCAAGTAGCCGACCCACGTAGCCGACCAAG
>chromosome_14,-,polyA site is 2224808
ATCGCGCCACGGAGGTGGCTACTCCGCTGTTGCAGCAGCTGACACGGAGAAAAATGAAGGCCCTGTCAGCAAGCCGGTCGTGCTGGAGAATTCCCGGGCAAAATACTTACAGGCGCTTGCAGCGTGCCTCTTATGGCTGGTCTGCAGCTC
>chromosome_14,-,polyA site is 2414177
CATCGCTGACACCTGCCATAGCTAAACAAGACTTCGTTCCCCACGTCGATGCGTTCCCTGGCCCGGCTTACTCGGTCTCATTGCCCTAATAACTGCGGACTCTCTATTTCGTCCATCGGCAGCATCGCGCGTTGCTCCTCGGTACTGAGG
>chromosome_14,-,polyA site is 2414240
TTGCGAGCGGGCCAGGATGGGCAAAGGGCTGCAATGTGGCGGGCCCGAAACATCAAAGCGTCGCATCGCTGACACCTGCCATAGCTAAACAAGACTTCGTTCCCCACGTCGATGCGTTCCCTGGCCCGGCTTACTCGGTCTCATTGCCCT
>chromosome_14,-,polyA site is 2605647
ACTCGGCTGGAGCGAGAAGCGACCTCGCGAGTCCATGGACATCTTGACTTTCGCGAGGTCGCGAGGTCGCAAGGAAAGCAGCCCTGTCACGCGGATTCCACAAAGGAAGAGTTGCCAACTTCAAACTTTCCCCTTCGCACCCTTGTAGCC
>chromosome_14,-,polyA site is 3921978
GTCGTTGCGCTGACGAGGACGGTTCCTGAGCAGGAACTGACAGGAACTGAGCACATATAGCACCACATCCCTTCCTTACTTTTGTTTCAATATTTACAGCACTTCCAAACCTGTTGGCTCTGCTACGCTCCTTGACGCTGCGACTTTGCT
>chromosome_15,-,polyA site is 1589486
TGGCATTCTGTGCGTGATTGGCTGGAGTCCGTAGATGAGTTGGCAGAGGAATTCGGTTGGACTGAGTCACGAAAGCTCCAACTTGCCTCTAAACGGCTTGGCCCCACGGCCAAGGAGTGGTACCGGTCATGGAAGCTAGCCAACCCCATG
>chromosome_15,-,polyA site is 1615689
TGGTTTAGAATACGTGAATTACCACTTAATTACTACAACGACATATGTCAATATGGTTCGCAATTTTGTTCACATTACACTGTATATTATGTTGCTACCAACAACGTTTTGCTTCGTGCAAAGCAACTCGCTGCCAACCCTTGATTGTTG
>chromosome_15,-,polyA site is 1976280
TGAGAAAACAATTCGACGAAATTGACGCGGGTACTGGAAACTAATTATTGGGGCCTCGAGTACCCACACGGGTACCAAAAATTTAATCCGCCGGACCCTAAACTACCCGGGCCCCGCCGCAAATACTACTTGCTATGCGTATTACATTCA
>chromosome_15,-,polyA site is 2996051
CGAAGCTCGGATCGAGACATCCGAGCTTGTCGGCGGAACCCGAGGGCTGTCCTCTGCGTCCTCTACGTCAGCAGGTCCCTCTTGTAAGCAACGCAATCTGTCACACTCAAGTGCCCAGAATAGCAGAAAAGTATTTCTTTCAAACGACGG
>chromosome_16,-,polyA site is 430331
GGCTTACGGGCTTTGTATTAATCTATTACCCCCAACAAGTTCGTGCAGGGCAGCTTTGCACGGCAGCCCTGGACTTGTTACACTGTCGAAAAGAGGTTTATCATCTTGGCGCCAAAGTGCATCTCAGCGAATCTTGCTGTCAAGCGCAGA
>chromosome_16,-,polyA site is 1584264
GTGGTCAGCTAAAGGGTGAAAGAGCAGTAGGCCTGCAAGTGCTAGGATCTTTGGGGCACTTGCCAGCAGCCGGCTGGTGCATTGTAGATGGACGCCGCGACACTTCGTCATTCACAGCGCAGAAGGGGTTCAGCTGGGCGCGGGGAGCGG
>chromosome_16,-,polyA site is 3064988
CCCCGTGTTGCATGGGGCATGGGGCATCGCTGCGACACTTAAACAGCCTTTGATTTGGACCACTGTTTGATTTGCACCACTGTTTATAGGTACTGCCACAAACACAGTTTCTATCTTGTTCTGGTGGTTTTTTGCGTCTTCGCGCCTTTG
>chromosome_16,-,polyA site is 3128506
GGTGCCAGGCTGGCCCCACGATGGTGCCCGACCATGTGTGTGTGGCCGAGGCGCCACTTGGCGAGGGCGCACACAATTTTCCGGTTTAACGCATTTGATACCAATTCACATTACCTGCGTGTATAGCTTCTAAATGCAATCGCTCCAAGG
>chromosome_16,-,polyA site is 3362497
GCCTCCCAGCATGGGGCCCTCATGCGGGGCCGTGGAGAAAGCCTCGACAGACGTCCCTTTCGCCAGCCGTCTTCAATATGTGCAAGCCGTAGACCCGGTGCCTAATGCTGTTCAATCCACCTGAGTGGGCCAGCCAACCCTGTAGAATCG
>chromosome_16,-,polyA site is 4250970
CTTAGAGCGAGTAACGATGAAATGTGTATCGCGACCTGTGCGCGCGTGCGCTCCAAAGCACCTCGTATGTACTACTTACATTTATAGAGTATTCGAATGATACATTTGCGCAAGCCTCTACAGTGCTTCGTGTCCGTGCTCTGAGGCCGC
>chromosome_16,-,polyA site is 4281948
ATGATATTGAGCATCTACGCACTTTGCCTTGTGATACTATAGGCGTGTTCAAATTGTCCTGTTTTGACGTTCGCGCACCTGTCCAAGTAACGAGCTGCCCGAGCAGCTCTCTGGCTCATAATCGAAACTAGGACGCTGGATCTAGCTTGT
>chromosome_16,-,polyA site is 4736893
TGAAGTCGCGAGCGTGTAAGAACGAGTAGTACTTTGACGGGAAAGGACGCTGCAGCGCCTGCAGAGACCGCGCCGTCTCAACGAGCTTAAAGAGGAATCTGATATTGCGGTGAGCTGGTTGGGGCCCGGGCCCGAGGGCAGTTTCTTTGG
>chromosome_16,-,polyA site is 4736960
AGCACCCTGATTTCGTTGAGACCATACAACACCCAGAGCTCCCATAGCCTCGTAGAGGCTGTGTTCGTGAAGTCGCGAGCGTGTAAGAACGAGTAGTACTTTGACGGGAAAGGACGCTGCAGCGCCTGCAGAGACCGCGCCGTCTCAACG
>chromosome_16,-,polyA site is 4945175
GTGCACTAGTTCGGACCCATGCACCCATCCAGGATCGATCCTGGGACCTCAACAGTCAGGGTGACTCCTGGCATTTCGCACCAATGTAACAAGAGGATTGTCGCCTAGGTTGACAAGGGAGCGAGTCTCCCGTTACAGCGCCGCGACGGC
>chromosome_16,-,polyA site is 5033759
TACGGTTTTTACTGCGTGAACAAAGAAGACACAGCAGACGGCGAGCCGTCATAAAGAGCCTGTCACCGTTGTCCATTTCTGTAGCGGCTCGCTCTCACGCCTCTTTCTTCCTGGTCCGGGCGCAACCCCCAGTGGACGCGTCTGGACCAG
>chromosome_16,-,polyA site is 5626432
ATGAGTACCACGCGACACGCTGGACGGCGATTCACAACCGCTTTTGACGTGGTGCCTCCTGCAGCTGGAACAAAGGATCAACTCATAAAGCACTTCTTGATATACCTTGACTCCTCGCCAGCGGCGCAGTTCACGTAAACAACTTTCTTG
>chromosome_16,-,polyA site is 5765843
GGGTGCGCTGGGGCTTGCATGGGTGGCCGGGCGCATGACACGCGGCTGAGGGCCAACAACCCGGTCGACGGAGCCACAGTTACTTAATATTTGCATCTGACCACACTGTGCACATTTGAGTTGGTGCGGACCGCCCGCTGCTTTTACTAG
>chromosome_16,-,polyA site is 6325278
ATTGCCGTACTGGTTCGCCAGCGGCCAATATGGCCCGACTGCGCGTCCTGTCCTTAAGATAAGCCGTTACAATACACAATTGAATAATCATTTGTTTGGATCTACTAGAACGTGCGCAAGCAAACCACGAGAAGTCGAGGAGCCCTTTCG
>chromosome_16,-,polyA site is 6325417
GCGCAGGTTGTTACATCATCGCAGTTCGCGAGAGCTGATGCAATCAATTGGTGTTGCGCATGCTTCTTCTTAGTTAGAAATGTGTTACAACGCTGTCTTGTGACCTCAGCGACGGAGTTCACAGGTTCGTAAATGAGTGATTGCCGTACT
>chromosome_17,-,polyA site is 136279
GTCGCGGCCCCGTAGGAACAAAGTGCCACGGGATGGGCGGATGGCCCACGGATTCGAACTCCTTGTCCCAAATTCCGGACTGTAATATGCAAATGAGGTCTACTGCTCGCGTCCACCAGCAGCTTAAACTAAGTCCGTCACGCGACCTTT
>chromosome_17,-,polyA site is 578576
CGAACTCATTCCGCAACCGCCAACCATCACTTGGATCTACTGGCTCCGGATCCCTGGCCCGGCCCACATAAGCACCGCAACACTGTAAGGTCAACTTATATTTTGGGTTTGTGTGAAGCCGTCCCTTGTAGGTGACGTGCAGCAAGACAG
>chromosome_17,-,polyA site is 640139
TCTCATTCCGATCCTAGGCGAGCTAGTCTTTGACCGTTCTATTGAGGGACCCGTCCTAGTGGACGTTAAACTCTTTGGCAACATGTAAGCCAGAACGTGATCGTCTTGCGCCTCCCTCTCGCTCGCTACGCATGCGCTCTAGGCCGCCTA
>chromosome_17,-,polyA site is 866215
GCGACAGCGGCTCAGAATGGGTCTGTGCTCAATGCAAGCGGCTTCACTGCTCCTCGTTTAGGAAGACGCCCTAGATTATTATGTCAATTCGTTTGTTATTCTGTGGTCATAACCGCTAAAGGATCTACTCTTGGCGTGTTGTAGAGTCAC
>chromosome_17,-,polyA site is 1011169
TGCCGGCGCTCTGCGCGCCTGACGCCCAGCCGTCAATCGGAAATTGGACGCATTCGCTCCTCGCCTTCCGCTCTTCTGGACTCCTGTAACGGACACGCATTTCAGGCTCTTTCATATATCAGCAATTTGGCCTTCGGGAGCGGCCGTGTC
>chromosome_17,-,polyA site is 1011618
CCTAGCCTATATGGTACTCAACAGCGACCTGGCTCGCTGGTTGAGTTACCAAAGGCGTAAGCCAACAGACTGACAATCACTCTGTGTTAACTCTTACCCACAAGCCATGTGAGCCGCCTCTGTCCGTTAAGCCTGCGTTAGCCTGCACCT
>chromosome_17,-,polyA site is 2558591
TCTTTCGGATAAAAGCGTCCCTTGTCTTTGCTGGCATCAGTGCATGATAGCAAAGTTTGCATCCGTCGCCGAATCAACGGACTTTGTAACACTCAGCCGCTTTGCCGTGTTCCCGAAAGGCTGCAGTTCCAGACTCAAGGTCTCCTCTCC
>chromosome_17,-,polyA site is 2653650
CGTGTGTGTGAGACGCGGCGCGTCTAGGGTATCAGGCTAGCGTCTGGTGTGACGCATCGCGTTAGCTAAGACGCGCTCTCCATGCAATTGTACCGCGTCACGACTCGCGTTCCATTGCGTCTCGCAGACGCAGTGAAACGCGCTATCTGC
>chromosome_17,-,polyA site is 2653785
GCCGCAGATGTGGGATAGAGGCAGTGTAACGTGCTCTGGAATGAAGAGTTTCATGTGTTTCTCCGTGGATTGTACGGTTCCCCCGTGTTTCTGTTTTCGAATCGCGTCTCAAGACGCAGTGCGTCTCGTGCATCGCGTGTGTGTGAGACG
>chromosome_17,-,polyA site is 2886590
GCATGTCGCTTTCATTATATACTTGGTGCTTTACATGCTTCCAGAGTGCGCTCTCACGGACTCTTTTACACTGGCCCGCAAGTGCAACACCTCTAGGTCGCCGCTCGCGGCTCGCGCTCGCATAAACGTCCAAAGTCGCTATGCATTCCA
>chromosome_17,-,polyA site is 2886676
GCTGGGGCCACACACGCGCCGGACAATTTTCGAGCGATTCGGCATTTCCAAGGCGTGCTTACTGTGCAGCTGCTTTATGAAAAGGTGCATGTCGCTTTCATTATATACTTGGTGCTTTACATGCTTCCAGAGTGCGCTCTCACGGACTCT
>chromosome_17,-,polyA site is 4885448
TTACTTGATTTGGCTACTCTCAAAGCATGGAGTTACTGCGATGATGAGCTCATAAATGTGCCTAGACAAACAAAAAGGTGTTGTAAGCGATATCTACACACACGTACGCATGTTCATCATCAGTGCTGCACACCGGTTCTTCTCGGCGAA
>chromosome_17,-,polyA site is 5432101
CCCAGCCGAGTGGCTCCTACTGGCTGGTAAGATCTTAGATACTGTATTGCTTTGTTTATGTCGTTTTCCAGAGCTGCTGCATATGTGTAAAGCAGGCCCCGCGGGTCCTGGCCTGAGTAACGGGCCAAAACTCACCAAGCGCTCAAGAGA
>chromosome_17,-,polyA site is 5444595
AAAGGCCAACGCCCGTGGCCCGCGATTGCGTCAAGCACTTTGTTACCAGCCCCTCGGGGACAACAGCAGGCTGTCCTGTACTGTAACCTCTCTGGCTCCAATTAGCTATGACGTTAGCCAAACTGCAATCACGATCTGCGGCAGCAGCGG
>chromosome_17,-,polyA site is 5565592
AAGGACTTGACTATGAACGTATCACCCAACACTGCGAGCGCTTCGACCCGCAGTGGCATTCTGTGCGTGATTGGCTGGAGTCCGTAGATGAGTTGGCAGAGGAATTCGGTTGGACTGAGTCACGAAAGCTCCAACTTGCCTCTAAACGGC
>chromosome_17,-,polyA site is 6292658
CGATGCCTCGCACGGTGCCGCTCTGGCTTTGGGCCGAACACGCTGCGCTGTTAGCAATAACTGGAGTCACGGTTTACGATATTTGGAAGTCGCGGCGGGAAAATAAACGGCCCTTCCACTCGCTGTCGCAAGCGCTGGACAGCCTGGTTG
>chromosome_1,-,polyA site is 509624
GATACTGACATGGAAGCAGACCCGAACATGGGGTTGCAGGGAGGAAGGGAAGGCCACTTCAAGACTGTCTTCATACACTTATTTAAGGGCGCAATACACAAGTCGTAGACCATATAGAGAACACGTCTTTGCCAAGATATCAGCGCCACC
>chromosome_1,-,polyA site is 752366
CTCCCCGCATCATCAAAGCTAGTTAACCATGTTACTGTGTTTCATCTAGTTAAAGGATTGAATCCGCAGTTCGCCGTTCTTGTCAATGATCGTTGTGTCATCATCGTGTTGGCGCATTCGGTTGCAGTCTTGTGCTCAACCTGGCGATCA
>chromosome_1,-,polyA site is 1038125
ACTCGGCTGGAGCGAGAAGCGACCTCGCGAGTCCATGGACATCTTGACTTTCGCGAGGTCGCGAGGTCGCAAGGAAAGCAGCCCTGTCACGCGGATTCCACAAAGGAAGAGTTGCCAACTTCAAACTTTCCCCTTCATGCGGCACGCGCT
>chromosome_1,-,polyA site is 1646572
GCCAAGAGGGCGCTGCGCCAACCCATCATTGCCTATACAATTGTTACGGGGCCTTGCCTGCTCACTCGTTGCGGGCAGGCCCGTGTTGAGCAGTTTGAGCGCGAGACCAGGCCGATTCTCTACTATCTTACCAACTAGTGCCGATTTCTA
>chromosome_1,-,polyA site is 2638607
ACGTGATGTGAGTTAGGGCGGACGCGGCACCGAGCGCCACTTGAAAGCATCCAGCGACTGATGCTGGCTTGAAGGGTTGTATGTTGCACCGCAGCACGCACAAATAGCTTCACGCAAAGCAATAACTTGGCAAACTTTGGGCCCTCAGCA
>chromosome_1,-,polyA site is 2640728
AGGACGTGTGGACCTCATGGGGGATGGCACGGCCACAACCTCCAATCCAATGCCGGGCTTGACACTCGTTTGGTGCGACGTAACTTGTAACAGAGCGGTTGCTTACATACAGTTACTACACTTGATTTGCTTGTTGCTCGCACTTGCTCA
>chromosome_1,-,polyA site is 2774768
TTTGTTTGACGTGACGTTTCATATTTTATTAGCTTAGAGGCGCCACGCGCGTCGACGGAGTTTTGGGGTTCGGGCATATATGCAAAACCTCGGCCTCCGAGCCTAGCCTTTTACCACCTCTAAGAACTTACCCCAACAATACTACACGAG
>chromosome_1,-,polyA site is 2880626
ATAAGCGGGCGCTGGTTGTTTCGACAATTTTGACTTCTTGGCCGTGCCGGCACTGGCTAAAAATTTGTCTTACATTTGAGCTCTAGATTATTAATAGACGAGAAAAAGGATGGCGGGCTGCGTGGACATTCCCGCCAGCCAGGTCGGTGG
>chromosome_1,-,polyA site is 4016614
TCGCTGGTCGCAGAGTGGGTTCCGCACATGGGGAAAACATTAAGACTCTTTTACTTCCTGCTCTACGACTCGCAAGCTACTGTATGCGATTGCAACAATCTTGTTACTCTTAGTCATAAAGATAAACAACAACGCCAAAATGTGGCAGTA
>chromosome_1,-,polyA site is 5194220
CGCTCGGACGGTTCCAAGTCAACGCTGAAGTGGAAATGCGGGTTTCTTCCGAGCCGGAATGTGCTCGCTGAGCGCTTGGCGCTTGTAACATCAAGTAATAATGTCACACAATAACATAGATGAGTCGCCGGGCTTCCACATGCTACGTCC
>chromosome_1,-,polyA site is 5951168
TGATAATGCGCTTGCTTGCAATTGTTTTCATACAAGTTAGTTGCGTTTTTAAGCAAGCTGCTGTCGGCAAGCGCTCTTATCATAAATTGCGAGCCATCTAAACTTGAGCTCATACCTCCACACAGCTAGTACAAGCATGCTTCTTCGTGC
>chromosome_1,-,polyA site is 6685888
GTGCAACGCGAGCGTCACTCGGAAAGCAAGTTAAAATTGAACTGTTTGCAAGTTTGGTCCACAGAACTGACTGCTTGTCCTTGTAAATCATTACGAAACATTTCAAATAACAAAGTTAGCTCTAGAATGCAGGCAATTCAACGGCCGCCA
>chromosome_1,-,polyA site is 7226467
CAGCTTTCGACGCCGCTCGAAGGATTGTTTTGCTTGTGTTGGCCAGCACGAGCCAAACCAACGACAGCCACACACTTCATGCTGTAACCTGAGCATACTGGCTCAATATAACTAACTCCAAGCGCCCAGCGATGGGCAGCGCGCCCTCCA
>chromosome_1,-,polyA site is 8123701
GGGGCGTGGCGTGCCACCCCATGCGGCCCTGCCCCCTGGCTCGATTTGCGCTTCGCCATGTCGACGACTCATTAGTTTTTGCTGTAATTGCTACGCCTACCTAAGTATTTGCCGATGCGCTAGGACACAGGTTAGGTGCGCGGAAAGTCG
>chromosome_1,-,polyA site is 8236341
CCGCTAGTGTTTCCGTGCAATCGGCAACATCGACTAGTGCTAGCGCACTCGCTGATGCGGCCCCGGCGGCGAACGCTGCTGGAACACAAACTGCTGGCGATAAGACTGCTAGCCTGTGCGATGGGACCTGCTACACGATGGGGAGCCTGA
>chromosome_1,-,polyA site is 8773677
TGGCACTCTGCACCGTAGGCCCGCTAATTTGGCTCACACAAGGAGGCTCCATTGCTCTCGGCACTGCTCGAAGGCTCCTTATTATAATTCAAGTTGCCCAACAATTGCACTCAGTCAGCCCGTCACACGAAGCAAAGCCTGCTGCGTTCA
>chromosome_1,-,polyA site is 8773770
ATTGTTCAGGCAGTGACGGTGTGTAAAGGCAGGCAAAGCAAAAGTGCGAAGCTGGCACTCTGAAGTGGACGAGAGACCCGCGATGTATGGCGCTGGCACTCTGCACCGTAGGCCCGCTAATTTGGCTCACACAAGGAGGCTCCATTGCTC
>chromosome_1,-,polyA site is 9014546
GGTCGGCAGGACCTGAGCTTATGCCTGCGCTCTGTACTTTGAATGGAATATATGTTGCCATAGATACACCAATATTTTTAAGGTCCTGAATGCGCCAAGACATTACTCTATTGCCGATGAGGAAACTAACACTTTCTGGGCACCAACAGT
>chromosome_1,-,polyA site is 9507860
CAGGTTTGACACGGACGCCATCGCGGGTAATCCCAATGCTTTCCGAGACTCATTGCTTCTTAAGATATGTGCAATTGCTTACTTAAATTGTACATGCACAAGTGGCAGCCGCCTAACAACGTAGCCATGCGCCGAGCGAATTCATGCCTT
>chromosome_1,-,polyA site is 9778397
GCCCAAAGTCCTAACGAGCATGCACTCAATTAAACACAGGGATATTGTTGAAGTTTCGTACTAATGCCATGCGTCTTGCCTTGCATTGAAAGCACCGAGAATGCTCTCAGCCATTCTCTCTGACCTCGCACTTGGAGCACTTGTCAGCAC
>chromosome_1,-,polyA site is 9913801
GGAGGAATCTTCGCCGACCTCTCGGTGGCTTCGTTTTGCGGGCGTGCAACAACACGTGTGTTGGTTTGTTGATAGCAGAGTTTGTATTTACAATCAGTGAACCGCCATAAGGACGGGATGCCGAAGGGCGGCAAGTTGGCGAAGGGCCAC
>chromosome_2,-,polyA site is 62705
GACGCATCCGCGGAGGCCAGGAGCTGTCTGGCCGCAACAGCATGCTTTTTGCTTCAAGCATCCGTAGCCATCCAACTCGTATTGGAAGTCGTGCACAGGCGCCAGCAAAACTTTGGAGGTATTTACAATGCAAGTCCTGATACGTAAAGT
>chromosome_2,-,polyA site is 62797
GTCAGGCGGTAGGGGGCACGACAACTTTTAGGCCCGACGATTCTTGAGGTTGGGCGACGAGGACATTACTCAAGAGACATTTAGCTTAAAGCGACGCATCCGCGGAGGCCAGGAGCTGTCTGGCCGCAACAGCATGCTTTTTGCTTCAAG
>chromosome_2,-,polyA site is 72661
CTGAGCTTGCTTATAAACGATTTCCCAGTTTGAGTAGTGTTTACAAGCTTTGTTGACGAAACAAGGCGTCACTTGAGCCCCTGAAAGCTTGCAGCACTGGCTAGGGCTTTGCCAACGACGACCTGTCGCGCGCCTTCCACCCGGACAGCC
>chromosome_2,-,polyA site is 72764
AACAGGCTTTCGTGAAGAATCGCAATCCATTCTGCTAGCAGCTCTTGAGGTTGCAGGGTATGTTGTAGCGACTTGAGCGGTTGTTACAGCTCAGACGGGAACTCTGAGCTTGCTTATAAACGATTTCCCAGTTTGAGTAGTGTTTACAAG
>chromosome_2,-,polyA site is 225275
CCCACAGTTGCTATTGGCGAACTCGGCGCTGCATCCCACTGCGCTCTCGCCCTTCTTCTCCGCGGCTACTTCTCACTGGACGATGTAACTCAACCCTTCTGAGGCAGCGTAGCTGAGGACTGAACTCTTGCGCCGCTGCTGCGCTTCCGA
>chromosome_2,-,polyA site is 225623
CAGGCCCAGCGGGGGTATGCCGGGCCAGCGAGTCCCTGACTCGCTGGTTGTGTTGCCAACAGCGCAAGCTAGCAGACTGTGTATCAGACTGTGTCAACCAACCCATCGCGAGCATTAGCCTTGTCCGTTCCTTCGCTTCCCAAACGTTAG
>chromosome_2,-,polyA site is 435946
GGCTGTGAGCGTGACTAGGACATTGTGTGCGTGTCAACCCGCGTACCTACATACCCTCGTCTGTAACAGGCACTAGAGACGATGTGTAAAATTTAACGGAAATAGACTTGCTGGTATTGATTTCAATACTTCGCTTGTGTCAACTTCAGT
>chromosome_2,-,polyA site is 449174
TGAAGCCACGTTGCCGGTGTGTTATGCTTTGCTAGGAGGTTAGGGTGCAAACACCAGGCCCTAAGGAGCCGCTCTTTGGTCTGTGAACACCATCACGACTTGATTCAGTAGTATTCTTCCACAAACCAGGCCAAAATGGCCGTTGACGCG
>chromosome_2,-,polyA site is 461362
CATGGGGTGTGCCGAGGTGTTGCGTCCGATCCGGGCTGGGGTTGTAGTCCTAAAAAGTGACCCCTTTATTACAACAACTCAGTTTAACTTCTTCATGTCACCTCTGGCGCGGCGCTGTGTCCATAACAATATAGTGGAATTCGATCACCT
>chromosome_2,-,polyA site is 683493
CGCGGGCCTGCCAGGCGAGCGTGGGAAGGAACTTCGTCACAACCTCGGCGTCCAGGGCCACCAGCTGCTCGTCATTAGGGATCAGCATCATGGTATGGTGTCTAGAGTAGTGTCTTTGATTGCGGAGGGATTCCCACCCTCAAATTTCCG
>chromosome_2,-,polyA site is 1118708
GCGGATTGTCGGATACACCGCCTATTATGCATAATGCAAAGAACATGCATATGGGCGCCATAATACACGGATTCGCCACAACTGCAAAGGAAACTGCTCCCCTGCCTCGAGTCCCTTGACTTGAAGTCAACATCCACGCACGTCTGACCT
>chromosome_2,-,polyA site is 1171429
TGCTTTTTGAATAATCCTTTTGAGACTAGTTTTGGCGGTCCATGAGCTTCCTGGCTCGTTTGGACCAATCTACGAGCATGAACTTGTAACATCAATCATAACATCAATCGTAAGCTGAACGTAGTCACACAACTGATATACAAATATAGC
>chromosome_2,-,polyA site is 2091148
GTGCAATGCAGCCCTCAGTGCACATCGTCTGGACCAACTGCCGTGCTGGCTTACCTTTAAGTTCAAACGCCATGCACATACTGTAACTTGCCTGTGCCGGCCTGGAAAACGAGAAAGCAACGGGTTTTGGCGGGACGGCCCCGCTAACTC
>chromosome_2,-,polyA site is 2391791
ACTTATTTCAGCAGCTCAACATGTCTCAACACACGTTTTGTAGAGCTCGACCGCTCAAGCAAGAGCCATGCTCGGCGTTAGCCGCCCTTAAAATTGTCCAAGACATGCTCGTAGCCGGAACATCAAACCTAGCAGACGACGTGCGAGCAA
>chromosome_2,-,polyA site is 2598770
GTAAGGCGCGTCACCGGCGAGGCGTTGATGCACCGACCGCCACCCTTCCCGATGGATATATAAGCTTGAGTGCCAACACCGCATATATATTACATCCCATCTCAAAAGCATTCTTGCGCTCTGATATAGAAATTGTCATTCCCGAACCAG
>chromosome_2,-,polyA site is 2598928
TGAGCGCAAGTGTTCGGAAGTTGGATGTTTGGAAGTTGGGGGTTGCCTTTCTCTGAGTCAAGACCGGCAGCAGGAATAGATGCGTTGTAAGTGAAGCACAAAACTAGGGAGTAGATACGGTCGCGGAATGCATCATTACTGGTTTGGTGA
>chromosome_2,-,polyA site is 2599047
AGTTGCAAGTCAGGACTCAGGATTGAGGTTCCTGAGGTCCGCAAGCAGCGGGGCTCGCGTTGACAGCGTATCTCCTTTGCTGTAACCAGCATCATAATCAGACATTAAGTCTGGGCTCGTGAGCGCAAGTGTTCGGAAGTTGGATGTTTG
>chromosome_2,-,polyA site is 2599341
CATTACTGCGACATTTGAAGGCACCCCTGATTTGGAGCTACACTTGCAGAGTGCGGACAGCTAGTACATGTGCACGAGTAGCTGGCAACACCTGCAGTTGTATGGGAAGAATGCACCCGTAGTCCACGAACTGATTGTCTTCGGAGGCTC
>chromosome_2,-,polyA site is 2671999
CCGGTGACCATTTCGCGCGCTTAGCCGGCACGGCGAGTCAGCACGGGGCAATCAATCGCTTATCAGTTCGCATACTTTATACTTTGTAGATGGCCCAAAGCGAGCGTGCAGAGCTGCGCAGCTTCTGTCTTCTGTTTTGGCACTTGGGGC
>chromosome_2,-,polyA site is 2948885
AGGACCGTGGACGGGGCACGGGGGCAACTCAGCCGCCGTGTCATGAGCAGCCAAACCCGCATCATCTTCCCGCATTCCCTGTTTAACGTCCGGATAGCCATTGAATACTCAAGCTCGCATAAGCAACCGTAACGCTTCAAAACTGCTCGC
>chromosome_2,-,polyA site is 3535686
GTCCAGCTTCGACGGGTCTGCTACTTCCTCGCCAGCAGGGGGAACTGATACTGAGTACAATATCCTATTTGCAAGCGGTGCGCGCAAAGCGCACAAGTTAACGCGGGCTGCCCGTCAGTTGGCACGCCGGTTTCGGAGTTGTCTACGCCA
>chromosome_2,-,polyA site is 3594545
CCTTTATATATATGACATGATGTCATTTCGGTGGTCTAGGGGCTTGGATTGCCTGCCCAGCCCAACGTCTCTCCACGTCATCACATTAAACACAGTCATGCCTCTCCTTATATCTTACTATGTCCTCCATGGGTCGTGGGCTTCGGGCTG
>chromosome_2,-,polyA site is 4115178
CGGATGCAAGCTACAACTGTTCCAGGGACTGAAACTTGGCTGGCTTTAGGGTCTACCAGTCGCCTACACTGATTCAGTGCTGCAAGCCTACTATTTTGCCTATACAGATGCTTTCCAATAATAGCATGCGTTGTGGGTTTTCTTCAGGAT
>chromosome_2,-,polyA site is 4262190
GCAAGGTCGCTTAGTGTGCCTACAGCATTGCCAGCTCACCGTGATCTTTCTTTTAGATAGGGAGTTACGGATACCAAACACATAAACTAGAGACAGCGTTCCTATGCGGTAGAAACTTTCGTTGAGCATCGGCTTGGGCGCTTTGGGACA
>chromosome_2,-,polyA site is 4747043
GCCTGCTCTCTGATGCTTGCTGCGCGTGCACATACGCTCCGGACTGGCCGGACCTGCGTGAATCGCCGCTCCACCTCCAACATTATTACTCGTGTTGCGACGCTTGAGCGCTCGAGTGCCACAATGAGCGTAGACATCCCTCACCAGCCC
>chromosome_2,-,polyA site is 5023247
ACTAGATTCCACGTTGTGAAGCGGCCAACTTCACGGCCTGGACTGCTCGTATACCGTGGCCCCACTGTTGCTTTCAGACATCAATCAAAGTGATTTTCAGTTGCGCCCATAATTCACACTCGGCTGTGCTCCTGCTCGGTCAGAAGGAGT
>chromosome_2,-,polyA site is 5159474
GGTTTCCTTGACTGGTGCTGATGGTGCTGACATAAACGTTAATCTGCAGTGTATCCCTCTTGAGTCTATACCGGTATCACAAATGTTGAGTCGACCGAATGCGCATCAACGTGCGGACAACGAGTCTGCGAGTCTCAGTTTTCCAAAAAG
>chromosome_2,-,polyA site is 5361651
ATTGCGTGTACCAATGTGGCGGTTGCCTAAACGTTACTGCACAGAAAGGATTTCATATAACTACAAGCCCTGCTGAGGAGCCTATCTAAGTCTTGGGCCAGCTGGGCCTCGCACCGCTCACACTATGGGCTCGGCGTGGTCTGCGCCTGC
>chromosome_2,-,polyA site is 5491597
TTTCTCGAATGGCGACACGACGTGTGTTGCATATTACGGGTATCGCGGTTGTCCTGTTCAGCGAGCGCTTATACTTGCTGCCTGTAATACTAACGTCACATCTCCTATGACATGAAGACCACCTCGCTGCACTGTAAAACGTTTGCCTGC
>chromosome_2,-,polyA site is 5813437
CTTTTTGAATAATCCTTTTGAGACTAGTTTTGGCGGTCCATGAGCTTCCTGGCTCGTTTGGACCAATCTACGAGCATGAACTTGTAACATCAATCAGTCAAACTTTGCACAAAACAACACATACATTCATTTACAATATATATCGCACCA
>chromosome_2,-,polyA site is 6040922
GTTACACACTAAAGAACGGCGGGTAGCAACACCAGCAAACGTGACGAAACGGAACCGTGCAGCAAAGGTGGAGACAGCATTTGCAGTAACCTGCAGTGACGAACATGAGTCAGTTGTTCCCGGTGCCCCTTTGCTTAATCTGCATAGAAT
>chromosome_2,-,polyA site is 6564051
GGCGCGGCGGTCCGGAAGCTGAGTACAAAATCGTCCTTGCCGGCAGGGCCCCACTACGTATTCAATCGCTTTGGCACAATTACTGAATATACAACTGTCTTTTATGTCCTGCAACCACCTCCACTCAGTATTCTCGTGACTGAACAACAT
>chromosome_2,-,polyA site is 9188589
GTTGACAAAATGCCTCTAACAACGAAAGTGGCCGCTTTACTGCTTCGCTTGGATGACATAGTATCGCAATACTCTTAAAGATTGTAACGGTGCTGGACCAAGCCTGAAAAGATGAGGCGAAGTAGAGGCTTGACGCCGTGGGTGGAATGG
>chromosome_2,-,polyA site is 9791120
GCCTTCGCACGTCCATGGACAATTGACTTTCGCGAGGTTGCCCGAAAAGCAAGCCATGGCTTAGCGCAGTATGACTTCTGTACGTCGTAAATGTGCTACAAAGACACAGCAGACGGCGAGCCGTCATAAAAAGCCTGTCACCGTTGTCCA
>chromosome_2,-,polyA site is 9812123
CTTTTCTTTGATACGCAAATAACACCTTCCAAGCGACTCCGGTCCTGCTCGAAATAGCTCTGTATCTTTGTACTTTGTCTTAAGCCACATTTGTCCGGTACCCAGCTGAAAAGAGTTTCCTAGCTTTTTGAAGCTTGATTAGTAGAGGGA
>chromosome_3,-,polyA site is 167480
CCAAGCGCCACAAAGCTATCGTGGTCACGACTGCAGACGTCAGCTGCGAACCAGCCCTCGCCTCGGCGTGGAGCTGCCCTTGTGCACGATGCGTTCACAGAGCAGTTGTTCCTTTTCGGTGGCAGCGATGGCGAGTCAGTCGCGCTGAAC
>chromosome_3,-,polyA site is 572819
TAACGCTTGTTAACATTTCGCCGTCGCGCACCAGCCCACCAGCCATTGGCGTAATTTGTGTCAAACCCGCCAAGCGCTGCCTTGCAATGCGTGCTGTGTGATAAGGAAAGTTACAGACTATTGCGTGCAGAAGGGCCCGTGGTAAGGGAG
>chromosome_3,-,polyA site is 823756
CGCAAACAGCGTTGACCAAATGGCGAGCCACGGCATCTGGTAGCGCGTTTGTGCCTGTGACAGCGAGCACACAAACTACTGGCGTGTAAGGCTGGGCCGGCTGGCTCAAACGCTCCCCAGAATGTCCCCGACCATGGCGAACCCGTTTCA
>chromosome_3,-,polyA site is 977972
ATTGTATATCCAAAGCAGTGGCTCTGGGGCGTTCTGTGACAAATAATCGTTCCGAAAGGCATTCGTCAATAGCGCTATGGTGTAACAAGTCGACAGCCCAAGCGCTTGACGACTTGCTACTCTAGATTGTCCATATACGTATACGCGTCC
>chromosome_3,-,polyA site is 1000835
CTCCGCAGAAGGAAGCGCTTGTCCACAGCACAACATATAGATCCTATTACTCGCCTTGCCGCATGAAGCAAATGAAGACATTGTAAAAACGTTAGCAAGGTGTGCCTCTGCACATATCCTCTGGCTATGACAGCCCTAAAGCTTCTTGTC
>chromosome_3,-,polyA site is 1199195
GACAGGAAAACGCGGGATGCAATACGAAGCGTTGGCGAAGATCTTCTTTGCAGCGGCGTTGTGCTCGTTATCAAACGCCCTTATAATGATTGATTGATTTTACCTAAACTGAATGGCGCAAGTTTAAGGGGCTCGCAGAACTGCGAGCCT
>chromosome_3,-,polyA site is 2760074
TTTAGCACGTCGTAAATGTGCTACAAAGACACAGCAGACGGCGAGCCGTCATAAAGAGCCTGTCACCGTTGTCCATTTCTGTAGCGGCTCGCTCTCACGCCTCTTTCTTCCTGGTCCGAGCGCAACCCCCAGTGGACGCGTCCGGACCAG
>chromosome_3,-,polyA site is 2878116
AAATGAATATAGTGCACGGTGTTGGACCGATGTATACTTTATAAGGACCGTGCCTTGCATCATCAGATTGAGACTGGCTTGTAAACGCTGAGTACACACAAAAGCTTGCAATTTCAGGGCCTCCGAACGGATAGCATACTGACGCAGTGA
>chromosome_3,-,polyA site is 2878169
CCCGACGTCGTGTCAGTTTGTACGGTAGTGCATGATGCTGCTCAGCGCACTCGAAATGAATATAGTGCACGGTGTTGGACCGATGTATACTTTATAAGGACCGTGCCTTGCATCATCAGATTGAGACTGGCTTGTAAACGCTGAGTACAC
>chromosome_3,-,polyA site is 2891982
TGACGGCAGACGTAGGCACGCGAGACAACATATCGAGTCGTTATGGCAAGGCAAGAACTTACATCATTTGGGTAATTTACCCTGTAACCAAGAATGACTATAAGCACTGTACGCTAGCCCTCAAACTCAAAGCCAAACCAAAACTGAGCT
>chromosome_3,-,polyA site is 3154700
TTTGGTCTGGTCCCGCCAAGCGCTGTCAATGTCAGCCATTTTGGCCAGACGAGCGATGCCGCGTGCGTACAAATAGGGACCGAATAAAATTCGATGGACCTCTCGGTATACCTATCTGTGCCTTAGTACCGGTCTCAGAAAGACAACTCG
>chromosome_3,-,polyA site is 3475628
ATCCCTTTGATGCGCCAGTCGAGCACAGAGCCAGTCTCGTCAGATAGCTCGCCTGCATGTGCCAAGTGCTAACATGTAACGTGGCCTAGGCATCGACCTAAGATCTAGTTGCCGCCAACTCTTACAGACGATGGACCAGGACGCCAATCT
>chromosome_3,-,polyA site is 4305768
GCTTGCAGCTGTTGTTGACCTGAACCTAGGAAAACATGGCGAGGCCGAGTCGCTGGTCCCGGGCGTGTTTCGCTGTCGCCCTAGCTTTTATCAGCGTCTTCAAAGCTTCTCGCGCTTGTGAGGAGCTCACGGACGCGACTGCGTCTCAAT
>chromosome_3,-,polyA site is 4366395
ATAGGAAATGCGGTGTGCTGCTTTGTAGTTGCGCAGGGCGAGGCGGACAGTTCGGGGTTGGATCCCATCCGGAGGTTGTGCATTTAAATCAGAGCCTAGAAGACGCCTGCATACATCGTTGAAATACATACTTCACCCATAACCTTGGAC
>chromosome_3,-,polyA site is 4516106
TACATTTCTTACCCGGCGACTTATACTTTGGAAGTATCAAAAAAACAGTACTGTCAGTCCACGCTTCTGACCGCTTCTCAGTTTCTGTAAGCCAACCAAGGACCTCACGCTGTCTTCGTTTAGCGTAATCCTGAAGCTACGAGGAGTGAA
>chromosome_3,-,polyA site is 4993985
ACACTTGGCGCGGCCGATGTATTTGTAATATCCAGTGTAGCCTATAGTTAGTAACTTGATAACGCTGACATTCAAGTCACTCGCCTTGCAAGCTTTCCGAAATGCGGGCGTTTCGCGCCGGTCGCGGGTTAGCTTGGCGCAGCTCCCCCT
>chromosome_3,-,polyA site is 5066423
CTAAACTTTTGCTCAGCAGCTGGTCTGACTACTTATGCTTATGCACAATTATTTGAGGCATTTGATGACCTGTATACGTATGAAACAAGCGATAGGTAGAAACTTGGCTGTCCCTTGCTGCGAGCTGAAATGAGCTTGACTTGCGCTCAA
>chromosome_3,-,polyA site is 5066507
CTTTCGTGTGCAAGTATACCTTTGCATTGTTCGCTGGAATGATGGAATTCATGGTTATCAAAGTGCGACTTCCCGAGCGACTTCCTAAACTTTTGCTCAGCAGCTGGTCTGACTACTTATGCTTATGCACAATTATTTGAGGCATTTGAT
>chromosome_3,-,polyA site is 5594963
ATTGATTTCCCCACCGAACTGAGCGAGGCCGGGCAAGAAATTTCCCGGTCAGGTCCAGCGATTCGTGCTGACAAAAATTTTCTTTAATACACAAGTTCTATGGGATAATGACCAATTCGACAAAGCTTTGTTAACGTCGCCGTCGCTTGC
>chromosome_3,-,polyA site is 6649018
TGCTGCGGTCCGCCGCGACATGTGGGCTCCAAACGACCACGCGCTCGGCTCGCCGATCCGACCAGGTCTTTTCCATCAATATTTAACCCTCAATTGATGAAAGCAGCTGCAACCGCAACGGGCATTTAGCGCGCGACAAGACGTGAAATG
>chromosome_3,-,polyA site is 6649166
GGCGGTCCTCGCAGGAGTTGAACAGGCGGTTTTGCACCCCGCCCGGCTTTGTGCAGCCTGTTGCACATTGTGTGTGACTGCTTCAAGCTCGTTGGCAAGAGTTCGCGACACGCTAGTCGCGTCCTTGGTGGTTCGTTCCGGTCATGTCTG
>chromosome_3,-,polyA site is 6733150
ATTCATCGCTAGTATGTCGAATAATCCACACATACAAGCAAGGCATGTGAGCTATACGGCTCGCAGATAACCGTGCGGATTCCTGTTATTCAGCGACCAGCTCGACGACTTTGCCACAAACTAGTAAATGTTTTCCTACTGGTAAACACG
>chromosome_3,-,polyA site is 6925887
TTAGGCCCGCACACCCTACCGAGCTCGCCTGATGAGGGCACTCGGGTTAAGCGTAAGAGCTTAGATGTGGCAGCAACCGAGGAGTCCGAACGCGTCCCCGGAAAGGCCGCATCCACAGCCCACGGCAACAATGGCTATAAAAAGCTGCAA
>chromosome_4,-,polyA site is 680581
CACAGCAGGCCGTGCGGTGCCTCCATGCAAGCGATTTCCGGGCACGGCTGCCGCTTAGTTTGATACAATCCTGCACTTGCTTGTAAGATATACTATTCTGCACTTGGCCAAGCTCATTCCACGTTGCTAGCTCACGCCCCCCAAACCAAG
>chromosome_4,-,polyA site is 973743
ACTCGGCTGGAGCGAGAAGCGACCTCGCGAGTCCATGGACATCTTGACTTTCGCGAGGTCGCGAGGTCGCAAGGAAAGCAGCCCTGTCACGCGGATTCCACAAAGGAAGAGTTGCCAACTTCAAACTTTCCCCTTCGCACCCTTGTAGCC
>chromosome_4,-,polyA site is 1181846
ATGATGAGACGTTGTTCGGCACGCACCCATATACCACACCGCCTGCGTTCGGCTGTGCTTGACTTGAACCCATTCTTCCATACTTTAATATCCAAACACAAACATGCGTGCTTGCAGCCTCCAGCAGCGACGGGCAGCGGCGCCGGTGAG
>chromosome_4,-,polyA site is 1973674
TGACCCCTTTCCGCGCCGCGATCAACGTGCACGCAATATGCTAGTCCCCATCAACACTGCGTCAGCCCTGGCAGTCTTATCTTTAGCGACTTCATGCACGCCATGTTGCCAGGCGGGGGCAGCGTCCACACTGGTGTGCGGGTGCATACC
>chromosome_4,-,polyA site is 1973735
CCTCGGGCATCGCACCACGGCGCCAGTGCCACAACCTAAATGCAAAGACTCGCACTACTACTGACCCCTTTCCGCGCCGCGATCAACGTGCACGCAATATGCTAGTCCCCATCAACACTGCGTCAGCCCTGGCAGTCTTATCTTTAGCGA
>chromosome_4,-,polyA site is 1973797
CTACCCTGCTTGGCGCGGAGGTACCCATGTGCCTGCCGCCACCGTGCTCACATTACTTCGTTCCTCGGGCATCGCACCACGGCGCCAGTGCCACAACCTAAATGCAAAGACTCGCACTACTACTGACCCCTTTCCGCGCCGCGATCAACG
>chromosome_4,-,polyA site is 1995753
CCAGCCGTGTGAATGCTTGAACCTGCAGCGGCAATACTGTGCAGCTGCTGTCTTGTTGAATAGCATAATCATGTTGAACGCATTAACCTGCATGATATGAAATCCTAGGCAATCGCTATAGTCGCTCAACAAGGCATGCAGTCGTGAATC
>chromosome_4,-,polyA site is 2044084
GATGTTTGTTCTTATGATCGCCAATATACTTTGACAGCATAAAATGACATGCAAGGCTCTTCACGATGACATTGCGCATACGTTAAGAATATATCATTCGTTTGGCTTCACACTTGCACCAATGTGTTGGGCATGTTATTTAGGCTCTAT
>chromosome_4,-,polyA site is 2073688
CTGCTTGTATGCGTATGCATACAGGATGCAACGGGGGCTGCTCGCCAGCCCTGTAGGGAATCAAAGGCGCTCCACAAGCTTGTAACTAATGCTTGGCGGAAATTTAACTCCTTTCGCTAGATTTCTTCGGCTTGGGAGCGTGCTCTTGCT
>chromosome_4,-,polyA site is 2716379
CCTCGGGCCGCATGGTTACGTGCAGGAGCCCCTAGCGTTTGGTGCTCGCGTCAGGCGAGTTGCACGTTCTTTGACGCATTTTTAGGCACTGGCTGTGGCACTACCACTTCTCCGCCTTCCGCCGAAAGCGCTGGGCTGCGTTCATCCAGC
>chromosome_5,-,polyA site is 929421
CGTGGGAGAGAGCCACCAGCTCGTCTTTTGGCTCTCGTCCCGAACGTGCGCCCCGTATTACAGACCAAGCCTAGTCTCGTTGTAATATTTGAGAGTCTGATCAACTCCTACGACGGGAATAGCGACATCTCCGGCCGGAGTCTGGAGCTA
>chromosome_5,-,polyA site is 1468823
ATTCCTGAGGTCTGATTCAATGCTGTATTGTTGCTTAGCACGTTTTCATGCAAGCTAGCGAGACGGTGGAAATTTGGCACCCTTAAGCGAGGCGGCCCACACAAATGCGAAGATCGCGCTTTGGAAGGTTGGAAGGCGGGTTGCGGGGCC
>chromosome_5,-,polyA site is 3320187
CCCGCGCTGTCGTGCACCACGTTCTACACAGGTGGAATCTGTTTGCGAACGCATTCCCAAACGGTCATGCTTCCGCTCTTCTTGCAAGCAGCCGTGCTCGTTCCAAAAAGTTCTTTCTCCAAGCCATGCCTTCAAGGCTGTACCAGAGTC
>chromosome_6,-,polyA site is 137608
TCACTCAACACATTGCTTCGGCGTGTGGGGAGCCACGGATGGCCCTAGTACCGTGGGGGCATGTCGCACCCGTGGAGGGCACTGTAAAGGACCCAACAGCAAACTGGATGGCACAGCGGCCATTACACACAAATATTCACACATACATCA
>chromosome_6,-,polyA site is 137821
GCATTTGGTTGGCCCTGACAAATGCTGGCCCACACAAAGACAGTAGCGGGCAAGGCCAGAGCACAGCATTCCCCCAGCTGTTTTGCAACTGTTTGCCGCAGCGTTCAGGTCGCGGTTCCTGTTTCACAGGGGACAACAGGGACACGGGTG
>chromosome_6,-,polyA site is 432468
CTCATCTAAATCCTATTTCGGCTTCGCCTTTGAAAAGCCGCGCTCTCCAGTCGCGCGGATTACAGCTAACCGCTCGTGCACAGTTTAAACAAATGCTCGATGCACATGTCTGGATTAGCGCTTAGCTTGACGCAGCGTGTTCGGTCAAAA
>chromosome_6,-,polyA site is 954129
CTGTCAGGAGACCAAGCGGTCGTTGCAGGTTGGAGGTGCAGAAAGCTCCTGGGTTTGCTGGTTGCCTCCATTTTGTGAATGTGTAACGCTATGGCGCTTGTGCCAGCGCCTGCTGCCTCGCGTTCAATGGCCTGGCTTGCATGCGCACCC
>chromosome_6,-,polyA site is 1950559
CCGCCGAGACGGGCAAGACTGCCGCCGGGCCGCAGCCTGCTTGACGGGCGAGAAGCTTCTACATGACCATCAGAAAGCACTTGTAAAGTATTGGTGGCGAGGAGGGCTGGCGCGTGCCTCGGTGCCACGCCGGCTGAGTTTCGGACGGCA
>chromosome_6,-,polyA site is 2120125
GGGGTGATCAGTGGGTCCACCACGTCTCCACGACTCCACGAGCGGACCGCGCCGCATGGAGCCTCATTCCGAACTCATACGCATAGTCGTGAGGGGAAGTGGCGATTTCGTTGTCCTCACCCATACCGCTCTCGCACAACACAATAGTGT
>chromosome_6,-,polyA site is 2537915
GCATATTGCAAACCGCGATTGGCCGGCGCGCCGCTCACAGTAATTAGCTGGTGACCAAAAAGTCTATCACTTCATCACAATTTGAAAGTACATTTAACGACTTGAGTTTAACGCCGCGACCGGAGTTTAACACCGCGAAGGAACACCGGT
>chromosome_6,-,polyA site is 3805719
ACCTGTTTGAGGTGCACGTGTGGGCGTCCTTCAACTGGGACGGCATTGCGAAGGGCCTGCCGTACCGGTGAGTGGTGGGGCAGTTTCATACTCGCATTGATTGCATTCGCAACTGATGACGCGAGGGCAGGGATAATGCGAGGGATGGGG
>chromosome_6,-,polyA site is 5521779
AGCCGAATTTCATCAAGTAGTAACCCGTCAACCGCCGGAGGATCGAACGAGCATCCTGTGTAACGATTAAGTACTAGCGCCATGTAATACAGATATAAAGGCGCAGTCAACTCTCACTATCGCACGGCTTACACGCCATAACTCCACACC
>chromosome_6,-,polyA site is 5694975
TTCTGTACGTCGTAAATGTGCTTCAAAGACACAGCAGACGGCGAGCCGTCATAAAGAGCCTGTCACCGTTGTCCATTTCTGTAGCGGCTCGCTCTCACGCCTCTTTCTTCCTGGTCCGGGCGCAACCCCCAGTGGACGCGTTCGGACCAG
>chromosome_6,-,polyA site is 5764624
AGGTATTCATACCTTCAATTGCATAACCTTGGCGCCTTGGCGGGGCGCTGGAACCCGAAAGTCGCCCTCGCGCCCTCGGCACTTTAAATATCGACCGCTATAATTCAACCATCTAATCAACTAGTTTGTTTGATTCATAGCAAAGATGGA
>chromosome_6,-,polyA site is 5849401
AGGAGATGAAGGCACCTGCCATTTCAAGCGCCTTGCGCCTGACCTCATAAGACGTGTTGCCGGCTTCCTGCACATCAACGATGTGATCCAAAACCTGAAGCCGGTTTGCCGTGAGACGGCAGCCTGTCTCCGCGAGCATTACCGCAATTA
>chromosome_6,-,polyA site is 5852426
TAGTTAACGCTACTGTGACACTAACGTTGGCGAAAGAACCAGAACGAAACAAGCAAGGATGAGCACGGTCTTCGTCGCTTACAGTTAAAGCCGCAAGACAGATACTAACTGTGCTATATAGTACCACGTATAGGCTGCCATGGCTGAGGA
>chromosome_6,-,polyA site is 5923627
GATGGGCTCGCATTCGCATGGAGGGGGCTCGGGAGCATGTCGGGTACAATACACTTTGGCCATCGCGACCGACTCAACATGCATTGTGATGATTCAAGCTGGCCTCAGTGCTATTTCCATCTGTACAAACACTTATCACCTAGGCGCCAA
>chromosome_6,-,polyA site is 6084391
TCGCGTTTGGGTACCGTGTCGAGCGAGTCGTCTTGCTCGCATTTACATAGGGGTAAATGCACATCACGAGACTCAAGAGCAACTGAACGTGCCTGTCTACTTGTGTTTTCTCTTAATAGCCCCACCATGCCTCGTGAAATCATCAACCTA
>chromosome_6,-,polyA site is 6512270
CTCGGCGGAATTTCGAGGGAAATTCAGCCAAAACTCGAATGGAACTCGACAGAAACTCGACAGAAACTGCAGTAGTTCATTGTGACATGAATATGAGCGATACCATCAATCAATCGATCGCTGAAATAATTAACAATATCTAGCTTCTCA
>chromosome_6,-,polyA site is 6543568
GCGACAGTTGAGAGCGCACGGGCATCGCACATTTTGCGTAGGACACTACACGCGCTCCGCAAGCATTAAAAGGTGACAGCGAAGAAATCGCAACATTTTAGCTCCGTAGGATTCATTTCACGCGCGTAGCTTTGCTCGACTGTTGCCACG
>chromosome_6,-,polyA site is 6676009
GGCGAGGTCCCACTAGTTTGCGCGCCAGCGCGTCATCAAGCAATCGCGGAACTGGGCAGCGCGTGGGGCGCTATATCCATTGGAAAACACATCCTGTCGATTGATCTAGGAAGCCATGTTCAAGAAGCCCTTCAATTTGGGCCAGTCCCA
>chromosome_6,-,polyA site is 6914566
ATCACGAGCGCTACCGATGGCCCAAGCAAGAGCCCTTAACTCATTAAGTGCACGTTGTTGATTTGTGCTGTGCCGTGCCTCAGCCATAAACATGACCACAGAGTCATCAAACTACGCCGCCGAATCAGGGCCCAGCAGGGCCATCCGAGC
>chromosome_7,-,polyA site is 172833
GCAGGGTCATTAATAGAGACATTTACGGTCTGTTTGCGCGCAATATGAACCACGGCCGCGAGAGGGGAGTTCGCAAAGACATATTTGGGTTGCATGCGCATCATCCCGGCCCCATGCCTCAAAAAGCCCCAGCTTGCCAATCATGTGCAT
>chromosome_7,-,polyA site is 255285
CCTGGAGGAGCGAGGACGCGGAAGCAGAATGTTAACAGGCGTGCGAACCATTGAGGCTCCTCTGGAAGTTTGGTTCCATAGCTAAATTGTTTCATCAGCAAAATGTTTAATATTGGCCAGGTGCGCGAAGTGGCTGCTGCCTGGCACTCG
>chromosome_7,-,polyA site is 825134
AGCATAGTACTGAGTGCGGAAGATCGGTGCCACTGCGAGGAACAAAACAAATGGACCGAATCATGTTTGACCATAACTCAGCCGCAATTTATTATGCTTTGATCGCGATTCAATGGAGGATGACAGTTTTGGGCGCCGGCTGTCCTCCCT
>chromosome_7,-,polyA site is 1051286
CCGTGCGGCAACACGTACGGCATCGGCACGCTGCAGGCCCGATGTTGCCGATGCCTCTGCGCGGTTGCATTCCAAACCTGACTTACTAACCTTAGTTTAGCAACCTATATCATCCATTCCAACTTCGACTTGTTGACCGAGCTGACCGAC
>chromosome_7,-,polyA site is 1051437
TATCCGGCATGAGATACCGGTATGACGCGCTGCTAGCTCTTGACCTGGGTGCACCGTGCACAGTGCACGCCGCTAATGACAGATTGCAAATTCTGATTCGTGGGTGGAAGACCGCGGAGTGTGGGCACCAGCGTGGGCACCCTGGTGGGC
>chromosome_7,-,polyA site is 1577730
ATCGATGGTTGGCCAGTCCACCGGCCCTCGCAAGTCTTCATGTCCACATACTGCGCATAGCTGTCGGCATTTACTCACGCAGTGCAACACTATTGCTGAGTTGCGGCCGCTGCAAGCTGCAGAACTCGAAGACATGCTCAGACACATGAC
>chromosome_7,-,polyA site is 1792323
CACACACACATACCCTGTCAGCTAGCCAATTACGTAGCGTGAGCGCGAGACGGTCGCGACCATCTGCTTGTAAACCTGAGTGTAAACTGCGCTTGAAGGATGTCCTTCTTCTTCAGTCGGAGTCGGAAGACTCGAAAGCCCGTGCAACCG
>chromosome_7,-,polyA site is 3018663
AACGAACGTTCTGCCGACCCGCTGCATGGGGACTGAGTGGTCGGTCAGCCGATATTGCGATTATAAGCACGACCCTAATGCGCATTTAAGCTCATTACGCCAGCGCCCACCTAGCGCTAGCTCACAAGCACACCACGCCCCAGCGCCTCG
>chromosome_7,-,polyA site is 3216450
CCTGCGACGCATGCTCGCACGACCCTGTAAAGGTCGAGACCAACATTATTTCAACTGGATTCGATCAACTTGTTAGCACTTCCTTTTACTTATTAGCTGAATCGACGTTCCACTATGCTTGCTTCACGTCCTTTCACGAATGCCCGGCCA
>chromosome_7,-,polyA site is 3374580
TGTCACGCGGACGTCGGATCGGTCACCTTTCGAAAGGGCCCCATATAAGACGTCGCCCTCGCCTGCGTCATCATACTTATTCTTAAACTCGGGATACGCATACACAACATCGCAAACACAATATACAAGCAGCGCACGCGACTGCCAGAC
>chromosome_7,-,polyA site is 4558238
TTTGGAGGATTCTGGAATGAGGCCCATCCCGTCGCAATCGCGTCGAGTTCAGCCCGGCGGGCAGCCAGTTTGCTGCATTTGTTTTACTATAAGATACTCGTGCGCGCCCAAGACGTTACAGAGATTCACCAGACAGCAGCCGTTGGTTCA
>chromosome_7,-,polyA site is 4589697
AGCAAATACCATTTACCAAGCGGTTCAGCGTGAAGCGAACGATTTTTGTCAATTCTGATGTATGATTTAAGTCGCTTAACTGTAATGCAAGCGAATGTGACTGGCAGTTTGATTCAGAAACGCGTCGAGCGCCTGCACTTCCTCAAAATG
>chromosome_7,-,polyA site is 5437827
TTGCACCAGGCCGCCAGGCCCAAAACTCCATTCGATTGCGGGCTGCTCTTGGGATAATCGAGTGCTATGTGGCACAGTAACCCGCTCAATTAAACGCTCAAGACAAACATCAACCAAACCGCTCAGCTCGTTCTTGCTAAGAGAGCAACA
>chromosome_7,-,polyA site is 5796746
TGCGCCACTTCGGCCGGGGGGTGGCCACGGCGCGTGCGCATGCGGGTGCAGACGGAGACACGCTGGCCAGGCCTGTTGCGATGTTGTAATGTTCAGGTGAACTACGCAATTCAACATAAGATACAACTGCAGACAGACAGCACGCGTGAG
>chromosome_8,-,polyA site is 1596361
TTAGCTGGCGATGCGCCAGGGATTCCGAGTCCGGCGTGCCACCGTGCCTAAGCGCCATGGCCCCCAGGCAATAACACATATTGAAGACCCCCATAACCGTCGTTGCACTTGCCCCAAACTGTATCAGGTGTGAACTGTCACTTCTCTACT
>chromosome_8,-,polyA site is 2141416
AACGCGGCGAGACCCATCGGTCGGAGTCCAGGAGACCAGGACTCCTGGCCATACACCGACAACTTAAAAGTGCACAAACTGCCAATTGTAATATTGCCTAACAAAGATGAATCTTCTGGAGGACTCTGGCGAGACAAGGGACTGGGGCGA
>chromosome_8,-,polyA site is 2557442
GCTGACCACTCTTCAATAAGTGGTCGTGCTTGGGTGGGCCCATATGTGCGCTACACTGCTGCAGGAGGGCCCCATTTGTGCGAATGTAATGCCTGATAACGAAGACTCCCGAACAAGCCTTGAATTCTTTGTCCTGGCACGACGCTCAAA
>chromosome_8,-,polyA site is 2627377
GCATGGAGACCGCCCCCTGGCTGCGATGTACTTGCACATACAGGCTCTCTATAGTAGAGGGCAGGACTGCCAAGAAGCCTTTGTATATCGGTGACGCTGGCGGGCACTCCATTTTAGCATGTCGCGGGGCATGCCTAGACAAAGTTACCC
>chromosome_8,-,polyA site is 2672156
ACACAGGGTGTCTTGCCGCCCGACGTTGGTCTCATTGGCGGCTCATTGCCCTGGGCACGAAACACGGTGAGTGCCATTGTCGATGTATCCCTGCTCTGTTTGTGTGCTGTTTTTTCCAAATCTGTAGAGCTTCCATAGCCACACCACCCT
>chromosome_8,-,polyA site is 2709885
ATGGGGGCGGCGAGTAGCGCGGGCAGTGGGCAGACGGGGGGTTGCATTGGGCTCCGCGACAATCTCATTCAGGCCCGACTAATTGACTATCTCCTCCTTTCGCTGCCTGTTGCAACAATCTCCGCTCCACGTGCTACCCGACAGGCATGC
>chromosome_8,-,polyA site is 3257585
GCTTCGATTTTCAGTTATGGCTGGCAGCGTGGCACCCAGCATTTTAGCATGGACTGGCTTGAACAAGCTGTTTGCTTTTTGTCGACAAACCCGCCTGGGACAAACCCGCCTGGCGCCTGCAGTCGCGCTCTATGCGGCGCCTTGTATTGG
>chromosome_8,-,polyA site is 3257689
GCGGACTTGACCCTCGGTCAGGGTCCCCTGCTGCGAGGCAGGACAGGAAACCGACACGCCGACGCGGCTGCACGTGGTGGCTGTGAAGAGTGGGATACGATCACGCTTCGATTTTCAGTTATGGCTGGCAGCGTGGCACCCAGCATTTTA
>chromosome_8,-,polyA site is 3968443
AGGACTTAAATCGTCGTTTTCGCGAAATGTCAGGTCATAACACATCATTCCATTAGCGATAACAAACTCTTCATTGTGAACCAAGTACATCTACAGCTCACATACAACTCCTCTCAAACCAAGACTAAAGAAAGAATGCATTCCATTTCC
>chromosome_9,-,polyA site is 323981
CCCACACAGAGCCAAAGTCAGGGCAATGGATGTCCAATGATATAAACGGAAGCTAGTGAACTGACTTTCTGTTGCGAGTTGGCAATTTGACTTGACGCGAATCGATCGGACAGCGCACTTCCCAGTCATGGAGTCCATAGGCACCCGCCT
>chromosome_9,-,polyA site is 372945
CACATCGTGTCCCTTGTCGTGACTGCGTAATATGAGATTAATGCACTAAGGAGGCTGACGAGAGCGTTGTCTCAGACATTTTGTAGACATTTTGTAGACACTCTTGTGTTTTCAAGGAGCTCGTAGCCCATACTCGCTGCACTATGAAAA
>chromosome_9,-,polyA site is 2394007
TGCGTGTGAAACAAGGCTGCGTACGAATCGTGACGTTGCGATGCCACTCAGCCTTTCAGGTTATGCAGCACATTCGGTGATTTGCAATGCCGCAAGGACTGCGGGCTGTCGACATGCCAACACCTTCCAGGGTCAACGGCCGCAGGAGGA
>chromosome_9,-,polyA site is 2569715
TAGTGTTGTGAACACATATGATGTTATGCTCATGCCTACAAACTAAAGGGCCGTATTGCTCCAGCTAGTTGACAGCATTCAATTGCAATCTGTATCCAGACGTGCGATCGCAGCAGAAGCACCGGGCACACTAATATGACTGCGGACGCA
>chromosome_9,-,polyA site is 2593299
CTCAAATTGCGTTTCACGTACGCTCTGTACCATTTTAGAGACAGATTTGGTTGCCACACCTTACATGTGTAGAATGGCCATTGCTTTGTACAAACACGACGAAAGCTAGTTAAGCGCGCCAGTTCCGACACCGGTATTTTCCGACACCGG
>chromosome_9,-,polyA site is 2991026
GGGGTGGTGCCGTAGTGCGATGGTGGGATGGGCAGCTGTGACTCGGCGTCTCCGCCCCTAGCGATTCGCTGCGTGCTTTGAAAGTACTCTCTGCCTGTCGCAATAGCCCCAGGCTCACTCGTCTTTGCTGCAAGTCTGGCTTCCAACTTC
>chromosome_9,-,polyA site is 3985871
TGAATGCTTAGAAGCTCGAGCTGCCAGGTCAAGCTGCGAAAGACTACGAGAGTTCAGAGTGCACTGCGCTGAACGCGCCGGAAATGCTGTAAACTTTGTCGAGATACATAACAACAATCTTACTTTGCACTTTACTAAGCAGCCATGTGC
>chromosome_9,-,polyA site is 4152613
TTGGGGCGCACTTAGTCGACAGTGACGCCTAGTATCAGCGCTGTCCGCTGATACTCCAGATTGGCACTACAGTACATTGCTTATGTAACTGTGACCTCGAACGAGCAGACTGATCACCTGTGAGCGCGAGGAGGCCGGGCGTGTTCAGCG
>chromosome_9,-,polyA site is 4427321
AGGAATAACTGGAATGCGTCAAAGAAAGACGAGCTTGTGGAAACGAATATGAACACCCATAGGAAACGGCTTGCGTGGGTTGTTATATCGATAATATGCTACGTTATTCGCAAGTCAGAAGCGTGGAATCGGTCAGAGGCTCGCATTGAG
>scaffold_18,-,polyA site is 128190
GCAAGTCGCAACGCGGCTCAAGTCGGTATTGACGATTCCCGGCAGGGCACTCGCGAGTGGCCCTGCCCGGCGCCCCGCGACAGTCAATCGCTATTCGTCATGCAGCAGCAGCTCTGACAGGCAGTCCCGATGGACTCCAAGGGCAGCCGG
>scaffold_18,-,polyA site is 294920
GACCTGTGTGGACTGATGGCGGGAAACAAAGCTTAACTGAGCCAAGCCATGCCAGCCATACATACAAATAAAGTCAGCAGTGATTTATATTTTCACGCCATTCACGCCTTCAGACGCTTAGACGAAAACGGAAAAGAACGGGGAAACAGG
>scaffold_18,-,polyA site is 651471
CTTTTTGAATAATCCTTTTGAGACTAGTTTTGGCGGTCCATGAGCTTCCTGGCTCGTTTGGACCAATCTACGAGCATGAACTTGTAACATCAATCAATCGCAGCTATATAGTTGGCATCACATCCCGAGGACAATATAATTCTGCTCGCA
>scaffold_18,-,polyA site is 1151414
TTGAGGAATGATGCTGTGAGGCCCTCATAACACCGTCCCGGCTGCACGGTGGTGTGGTCCAGTGTCCGTACCCATGTGTGCCCGGGAATCCCCCCTAGCAACGGGTATGCTCCCGACTGTTCCCGTGCGTCAGGGTTTGCAGGTAGGCCA
>scaffold_19,-,polyA site is 26040
CCCTGTGGTGCTGTCCGGGGCCCCGCAACGCTGAACTTGTTATTGCGGCGGCTGGGTGCCGTGGGGTTGAGGGGATTTTGGCCCCTGTCAGTATTCTTCCTGGCCCTCGGAGTGCCGGTACAGCCACGGCCCGCCCAACGCCAGGGCTCC
>scaffold_19,-,polyA site is 26161
GCAGCAGACAAGGGAAGAATGGGCGGGGGACGCTTGGACGAAAGCCTCGGTTCAGATTGGACCCCTGCGTGTGTGCCAGTTTCGCGTGTTTCGGACTCCGCACCCCCTTCCTCGCGTGGGCCCCTGTGGTGCTGTCCGGGGCCCCGCAAC
>scaffold_19,-,polyA site is 154011
ACTCGGCTGGAGCGAGAAGCGACCTCGCGAGTCCATGGACTTCTTGACTTTCGCGAGGTCGCGAGGTCGCAAGGAAAGCAGCCCTGTCACGCGGATTCCACAAAGGAAGAGTTGCCAACTTCAAACTTTCCCCTTCGCACCCTTGTAGCC
>scaffold_19,-,polyA site is 194969
AGGATGGCGTGCCCGATCCCTGGGTTCTTGGCCCGTTAAACCGCAGCCTCTGCCGCATTCAACCTGAGTACTTAGCGCTGTAAAGCTGACTTAGGCAGTACTATCTTGGGACAGTGCGTTTCACAATAGCTTGAGCACACGGCTTGAACA
>scaffold_20,-,polyA site is 520575
ATTAGAGCAGGCCTCTTCGCCCATCCACACTTCTCACACCCGTTGTGTTGTGGTCCCGACACCTAAAGGACTGCTCCTTCACTCGGCAAGAACCTCTTACGGCAGAATGTCCCGCCACCTGCGACGCGCGAGCACGCTGCTCGCCCGCCT
>scaffold_21,-,polyA site is 274678
TATGGTGATCTCTACTCCCTAGTGCTTGAAGGGCAATGGGGGACCATAAAAAGGATGCTATTGAGCTCCCCATATGGAACACATGCTGAAATGCTTGACATGCACGACACTACCGAAGACAATGTTCAACGCAAGTATCGCGATTTTGCT
>scaffold_27,-,polyA site is 64016
TACATAATGGCTGTGTTCAGTCGGCGGGGGCCGGGAACGTGTGGGGAGGGTTGGATCGTGTTGGAGCGCCAGGGCAAGCAACTTTGTAAGTGCGGCCTCAAAGCGTTGAGCCCAGCAGGTGCTATCCCTTGAGGATATTTGGCATTGGCT
>scaffold_28,-,polyA site is 249272
TGGCAGGCATGCCGCATGCGACAGTTGCACCCCAAATTCAATGGACTCCAGGCCACTAACTGCTCTGGCATCTTGAATTGTAACACATACATCACCTCTATTGTTCGGGCTAAAAGACTCGTGCTCTTTCTCCTCCCCTTTGGCGATCAG
