# Supplementary material for: Bioinformatics Analysis of Alternative Polyadenylation in Green Alga Chlamydomonas reinhardtii Using Transcriptome Sequences from Three Different Sequencing Platforms
Source: G3 (Bethesda). 2014 Mar 13;4(5):871–83. doi: 10.1534/g3.114.010249 (PMC4025486; doi:10.1534/g3.114.010249)
Supplement: Supporting Information [file supp_g3.114.010249_FileS1.zip › SuppltSeq/SuppltSeq/chlamy_454_cluster_CDSSeq.txt]

>chromosome_10,+,polyA site is 230682
ACGAGTGGGTCAAGGCCCACCCCTCCAGAACGGTGGACTGGACCGCGGCCGAAAAGCACCTGCGGCGGGAGTTCCCGGATATCCCCGTCGGTGCCTTCGAGTGCAACAGTACCGGCAGGACCAATTATTCTAGGTGGAAGAGGCTGTCCA
>chromosome_10,+,polyA site is 541926
GGCTCTGGGGCCTTTGGCATACGCGTTTACCTTGATCATCCGCATGTGACTGTGATTTAGCCTAATGCCTGCCTCGTCGCTATTTGTAGACCGCCCAAGCCGGAGGAGACCTCTTCACTGGCCTGGTGTCCGGTGGCATTGTCCGCGTGG
>chromosome_10,+,polyA site is 827234
CCCCTGCGGCCGTGGCACGTCAACGGCCCCTTCGTCTCCGCCAGCCTGCTGCGCCACGCGTCCCTCGCCCCCAGGCCGATCAACCCTCTCCCCGGCGCCGGCACCACCACCTTCACGCCCACACCCCCCGCCGCCACCACCCCCGCACCG
>chromosome_10,+,polyA site is 1161514
TCACCAACATCAACATGGGTGGCCTGCTGGCTTGGGAGTTCATCCTGATGCACTGGGTTGAGGTCCGCCGCTGGCAGGACTACAAGAACTTCGGCTCGGTCAACGAGGGTGGGTAGGACGGGTTGGACGGGTTGGAGAGATGGGCTGTGT
>chromosome_10,+,polyA site is 1162537
GAAATGTGGCTTACCTTGCGCCGTTGTTTCCCATGCTCCTGCCTCCCCCGCAGAACATCGGCACTTGCACCGTGCCCCACTCCGTGGATGTCCAGGGCCTGACCATCCCCCTGACCTGCCTGTGGCCCGGCAGCCAGTAAGCCGCTTCCC
>chromosome_10,+,polyA site is 1217452
CCCGTGTCACAGGACCACGAGCACCACGGCCACGACCACGACCGGTTCGCCTCTACCCTACCCTGGCCGCCCGCCGACGCCGCCAGCTACCTCCCCCCCGCCGTCCTGGCCGCATGCGTGCCCAGCTCCTTTGACGACTTCTGCCGCCGC
>chromosome_10,+,polyA site is 1255469
CCGGACTAGCACTCGAGTAGTTTGAACTCGAGTACACATTTCCGAGAATGGGCGCCGCGCCTTCAAAGGCGTCAGGCTTTTGGCCAAACTTCCGCGTACTATCAGATGTTCTCGTTCAAGGCCAGGTTGATGAGACGACGGGCCCTCGGC
>chromosome_10,+,polyA site is 2261815
GCCTGTCCGGCCCTCGCGGCCAGGGCGGCGGCGGCCCGTCCGGCCCGTCCGGCCCGGTCGGGCAGCTCATCACCGGCGACCACGGCGACGGCTCCAACATCAACACCGCGGGCCTGACGCAGGAGCAGCTCAACCTGATCCAGATGCAGG
>chromosome_10,+,polyA site is 2276431
TGGGCCGAGGCTGAGGCTTGCGGGTTCAGCAAGACGGACGGTACTCTGGGCGAGGTCTTCGAGCAGATTTCCTCTTCGGACTTCGTTATTCTGCTGATCTCTGATGCTGCTCAGGTAATTGGCTTTAAGGGAGGGCCTGGATCGAGCGTG
>chromosome_10,+,polyA site is 2359753
GGCATCGGATTTTCCTCACCCGAATTTGTTGTGCTTGTCTTTGTGTGCTGCAGAAGCACTCGCAGCGCCGCTACTTTGACAGCGCGGATTACAACCTGCAAAAAGAAGGCCGCCCGCTTCAGGAGCTCTACCTCCTAGACGTAAGCCATG
>chromosome_10,+,polyA site is 2696720
ACCCAAACTGGAATGCCAGCAAAGAGCGCCAGGATCCTATGGGGCACACGGACGAAGAGCTAACGGTCCTTGGTTTCTACGGCAACGTTATCATTCGCGACACCAACCCGCTGTCCGGCGTACATGGCGTTCAGCGCTACGCGCACATCC
>chromosome_10,+,polyA site is 2833128
CTGCGCTTCACTATCCTGTACCATAAGGATGCTCAGACCGACCTGGCCCGCATCGTCGGGTTTGAGGTGGAGCCCTTCAGCGTGAAGCACGACTACGAGCCTCCGTGGGATAAGGCCAGCCCCATCCTGAACACCTGCAACCCCGGCCGT
>chromosome_10,+,polyA site is 2844196
CAATGCAACACAACGCGCCGCTTTCACCGCAGCTGGCTGAGGTGGAGGCGGACCTGAACGCCAAGGAGGAGTCTCAGTCCAAGAAGGCCGACCACGAGGAGCCCGCCTTCAGCGTCACCGAGGTGGCCGCCTCTTGGGACAAGTTCGACA
>chromosome_10,+,polyA site is 3133434
ACTCTTATTTGGAGCGTAGAGATGGGCAACCAAAGGCCCGTTAAGAAGAAGGGCCCCAAAAATGCGGGCGTTGGCGTTGATTTTAAGCGTGTCAAGCACAAAGTCGGCAAGAAGCTTCCCAAAGCCAGGAATGAGACTAACACTGACTTT
>chromosome_10,+,polyA site is 4590964
TCGGCCTCCGGCGACGCCTCCATTGAGTTCGTGGCCCCCGCCAAGTGCTACACCGTGGTCAACGGCCTGAAGACCTACATCGACCTGCCCCAGGTGCCCGCTCTGTCGCCCCGCCAGATCCAGACCATGGCCCAGGCCTCGCTCAACGGC
>chromosome_10,+,polyA site is 4644255
GTTACAACGTGCACCCTTCCTGCTTGCTCGCAGCCCCTGACCCACTATGTGAAGATGGTCAAACTCCAGGCTGCGAACTGCGCTGACTGCAAGCATGACTGCAAGGCGCATACGTGCCGAAAATGCGATGCGTCCAAGGCATGCGGCAGT
>chromosome_10,+,polyA site is 4645182
GCTGGTGTCTCCCTTGCCCCGTATGCTGAGTTTGATGCAACGCTGCTGGGGCCTGCAGTTCAGAAGTTCGCTGCAAAGCTTGGCCGCGTGCCCCAGCGCAGCAGCCACAACGCCCGCCCGTCCCGTGTGAAGCATCGTGTGTGTGAGATT
>chromosome_10,+,polyA site is 4887306
ATACTTGAGCCGTGTGGTTCGCATGTCTGTGCCCGTGTGTAGCGTTAGACTAAATTATGATATTGCAAAGGCAGGACCCTGCACATTGGAGTTGGGGGCGCAGATTCTTGAAGTGTATTCCATGTTGGGAATGCGGGCCGGCATCGTGCC
>chromosome_10,+,polyA site is 5234905
CCCTCACAACAGTGTGATCCAGCACCAGATCCAACGCGGCATGCCCTGGTCGGAGACACTGGCCTGCACCGTCAGCCAGCAGCAGGAGTACTATGAGGAGCTAATCCGCGCATACCGGGGCTGGATGCGGGTGCGTGCATTGTGTGCACT
>chromosome_11,+,polyA site is 1674868
TCTTGCTGCCCCTGCTGGAGACGCTGTCGACGGTGGAGGAGACGGTGGTCCGGGACAAGGCGGTGGAGTCTCTCAGCAAAGTAGGCTCGAACATGCCCGACAGCCACACATGCGAGCACTTCGTTCCCATCATCAAGGTAAGAATGATCT
>chromosome_11,+,polyA site is 2001618
GAGGCCCAGAGGTCGTGTGTGCGCAATCGTGCAGGTGGTTGGCCACTGTCTACGAGCGGCTAAAGACGGCCAATCCACCTGCGCCACCGGGTGAGGTGCAATCAGCCAACTTCGCCATGAAGCGGGCGCAGACGTACGCGCTGATCATCG
>chromosome_11,+,polyA site is 2205913
GTGTTATTCTGCTGTCAGCTTCGCATCAGGTCATCGCTGTATGTGGTCTTGTATCTCGAGGACGCTTTTGGACTACTGCGAGTGTGAGCATGGCGAGCAGCGAGGTTCGTGTATCTCGCATGTGCATGTCGATGGCGGGCGCTGGAGTGG
>chromosome_11,+,polyA site is 2451421
GTGAAGGACAACACCGGCGACGTTGACAAGCTGGTGCTGGAGGCGGAGACCATCCTGAAGAGCGCGCGCAGCGACGTGAGCGCCATGATCAACACCAAGAAGGCTGCCAAGCAGTCGGAGCTGGACAAGACCTACAACGAGGCCAAGGCT
>chromosome_12,+,polyA site is 378850
AGCTGCGGGACGCCGTGCTGCTGGTCTTCGCCAACAAGCAGGACCTGCCCAACGCCATGAACGCGGCGGAGATCACGGAGAAGCTGGGCCTGCACGGCCTGCGCCAGCGCCACTGGTGGGTAGCGTCCGGATGCCAGCGAAAACGTGTCA
>chromosome_12,+,polyA site is 564385
CCTGCGCCCTGCAAACCGACAGGCTTCAACGTTGAGAAGGTGCAATACAAGAACGTTGTGTTCACGGTGTGGGACGTGGGCGGCCAGGAGAAGCTGCGGCCACTGTGGCGGCATTACTTCAACAACACGGATGGGCTCATCTTCGTGGTG
>chromosome_12,+,polyA site is 658755
GTTCGCTGTTTCGTATGGCCAGCCGGAGGACGTGCAGCAGTACCTGGCGCAGAGGTCGGAGCAGCAGAGGCAACAGCAGGCGGCCGCGTGTAAGACTGCAAAAGCTACCGGATGTCCCGAGGGCAGTTTCATAGGCTTACACCCTCCCCC
>chromosome_12,+,polyA site is 716585
GCCTGGACGTGAAGCTCAACAAGGCTGTGTGGAGCAAGGGCATTAAGAACGTGCCCACCCGCCTGCGCATCGTCATCAGCAGGCGGCGCAACGACGACGAGGACGCCAAGGTGGGCTCCAGCATCAGTATCGAACGACATATGTGGAGCT
>chromosome_12,+,polyA site is 716944
GCCCGGCCCCGCTGACCTCGACACCCCGTTGGCCCCGTGACGTGTCTGGACCTGCAGGAGGAGATGTACTCGTTCGTGACCGTTGCCGAGGACCAGAGCACCAAGGGCAAGGGCACCGTCGTGGTGCAGGACGCGTAAGCCATACGCCGC
>chromosome_12,+,polyA site is 883881
TCCTCTCTTGCACTCCCGCTCTCCTCCCCTCCCCCGCAGGGCTCCACGCGTATGGCAGTCCAGATCGACGGCACCGAGACCGAGGCCGAGCTGGCCGCCATCAAGGCCCTTAACCCCATCGTGGCGCTGCTGGCCACCAAGGACGGCGTC
>chromosome_12,+,polyA site is 983259
GTTTGTCCTGTACAACAGCACGCAGCACTCAGCAGACCAAGGAGACACCTCCAGGGCTTGCATCTTCCGGGGTTAGGCCACCTGGGCCACCGCCGCTGGCGAGAAGAGTTGCCACGTTCTCACCCACGGCACCCAGGGCCAAAACAATGC
>chromosome_12,+,polyA site is 1257033
TCCGCCACCCCACAGGCATTTTGTGCAGGCGTCCGTGGAAGACGAGAAGGGTCAAATCCAGCTCTTCCTGAACAGCGTGCCGCTGCTGTCCTCGCTGCGGCCAGATGAGAAGATGCTGCTGGTGGATGCGTTTCAAGAGGAGGCGTTTGT
>chromosome_12,+,polyA site is 1408300
GCACTGCTCTTGACATTGCCGCTTGCATGCCCAAACACAGGACGGCGCGGCTGGGGCTGGGGCTGGGGCTGGGGCTGCCGAGGCGGCAGTCGAGGAGGAGGAGGAGGAGGACGTGACGGCCGCAGTGCTGGCGCTGTTGGCGGAGCGCTT
>chromosome_12,+,polyA site is 1418627
TGAAGGGCATCCCCTTCAAGGCGACCGCCATGGACGTGCGCAAGTTCTTTGCGAACTACAAGATCAAACCGGAGGGCGTCAGCTTCATCATGCACGCGGACGGGCGGCCCACCGGCATGGCGTTCATCGAGTTTGAGACGCCGCAGGAGG
>chromosome_12,+,polyA site is 2072693
CACACACGCCTTCCCCCCCCGCAGGCCAAGGAGATCATGTACCACAAGGCCAACCTGAACCGCATCATGGCCGACTACTGCCAGCAGCCGCTGTCCAAGATCGAGGAGGACACGGACCGCGACCGCTACATGAGCCCGCTGGAGGCCAAG
>chromosome_12,+,polyA site is 3251139
CTGCACGCCCATCAAGCGTCCCGGCTGTCGCAAGCACGGCACCTGCCGCTACGGCTTTCCCTGGAAGCCGCATGACTCGCCAGTCCCCATCGTGGACCCAGCCACTCGGCGCTACGTCTACTACCGGCCCAGCTGGGCCCACCGCAACGT
>chromosome_12,+,polyA site is 3384153
TTGCATTGCCGCGTGCTGCTGCCATTGCATGTATGCAGGGCATGGACCCCGTCAAGCAGGCGGAGATTGACCAGAAGATGAAGGACCTGGACGGCACTGACAACAAGGGCAAGCTGGGTGCCAACGCCATCCTGGCCGTCTCCATGGCCG
>chromosome_12,+,polyA site is 3787558
GGCGCTCTGGTCGTCGTGGATTGCGTGGAGGGTGTGTGCGTGCAGACCGAGACTGTGCTGCGCCAGGCCCTGGCTGAGCGCATTCGCCCGGTGCTGACCGTCAACAAGATGGACCGCTGCTTCCTGGAGCTGATGCTGGAGGGTGAGGAG
>chromosome_12,+,polyA site is 3789792
GCTGAGGCTATCGAGTCTGGCCGCGTGGGCCCCCGCGACGACCCCAAGATTCGCTCCAAGATCCTGTCAGAGGAGTTCGGCTGGGACAAGGAGATCGCCAAGAAGATCTGGTGCTTCGCCCCCGACACCAACGGCGCCAACATGATGATT
>chromosome_12,+,polyA site is 3789915
GACACCAACGGCGCCAACATGATGATTGACGTGACCAAGGGTGTGCAGTACCTGAACGAGATCAAGGACTCTTGCGTTGCCGCCATGCAGTGGGCGTGCAAGGAGGGTGTCCTGGCGGAGGAGAACATGCGCGGCATCGTCTTCGAGTTC
>chromosome_12,+,polyA site is 4250317
GCAAGAACACCATGATGCGCTTCTGCGTGGAGAAGTACCTGGAGGAGACCGGCGACCACCGCTGGGAGTGCCTGGTCAAGCCCGGCAAGAAGGGCCTGCTGGAGGGCAACGTGGGTATCGTCTTCACCAACGGCGACCTGTCCCAGGTGC
>chromosome_12,+,polyA site is 4250607
GTTTCCACTCTTGTTGATGCGCGCAGGTGAAGGATGAGATCGCCAAGTACAAGGTCGGCGCGCCCGCCCGCGTGGGTGCCGTCGCCCCCGAGGACGTGGTGATCAAGGCCGGCGGTACCGGCATGGACCCCTCCCAGACCTCGTTCTTCC
>chromosome_12,+,polyA site is 4250724
CCGGCATGGACCCCTCCCAGACCTCGTTCTTCCAGGCCCTCGGCATTGCCACCAAGATTAACAAGGGTACCATTGAGATCGTGTCCGACGTCGTGGTCGTCAAGGCCGGCGAGCGCGTGGGCCCCTCTCAGGCCACCCTGCTGGCCAAGC
>chromosome_12,+,polyA site is 4250937
ACGACCCCAAGGTGATGGACATCACCGACGAGGACATGATGGCCTCCGTCATCGCCGGTATCCGCGAGGTGGCCGCGCTGTCGCTGGGCGCCCAGTACCCCACCCTGGCCGCCGCCCCCCACGTCATCATCGACGGCTACAAGAACGTGC
>chromosome_12,+,polyA site is 4455070
ACCATTCGAGGAGGAGCAGGTGGCGGCGCGCGACCGAGCGAGCTGGTGGACACAGTGGGGGGCGAGGCGGCGGAGGACTGTAACAGTAGCGTAGTGGTGATGGGCGGGGACGGCTCGGTCCACGACATCTGCGGGATAGGCAGGGGCGCG
>chromosome_12,+,polyA site is 4558488
TGGGGGGTGCAAGCAGTTTGTTTCTCTCAGACGCGAGCTAGCGCCCAAGCGCGCGATATGGGGGCGAGGAGCCACTATGTAGCTGTAACGATTGCATGAGTGGCGAATTTTACTTCGAGGGTCTAGGGTGCGAGCGGAGTGGGATTACCC
>chromosome_12,+,polyA site is 4982318
TCTAGAGTCGACCAACTAGGGAATGGCCCCGGCGCCGTGCGCCTTGGGGCCGACGTCCTCCACCCACCAGCAATCGTCGGGCAGCCATAAGTCCAAGGGCAAGGGCGGCCTGCTGTCTAAGCTCCTAGGCGGATGGCGGAGCGCTTCCTC
>chromosome_12,+,polyA site is 4983902
ACGACAAGAAGAACGTGTACGCGCCCGCCATCACCGCCATCTGGCGCTCCGTGCTCAACGACGAGCTGGACTTTGACAAGCCCTGGTGGGCGGGCATCAGCGACGAGGCCAAGGACTTCTGCAAGCTGCTGCTCAACCGCGACCCCAAGC
>chromosome_12,+,polyA site is 5145960
TCGCAGGAGAAGAACATCAAGCACACTGGCAGCGTGACGATGTCGGACATCATCGAGATTGCCCGCGTCATGCGGCCGCGCAGCTGCGCCAAGGACCTGGCGAACGGCTGCAAGGAGATCCTGGGGACAGCCGTGTCGGTCGGCTGCAAG
>chromosome_12,+,polyA site is 5231840
CCACCAGCAGCAGATGCTCATCATACTCGCTCACCCCCCCCCCTGTTGCCGGGTCTGTATCCACCACAGGGCAAGGCTCGCCTGGGCCAGATTGTGCACAAGAAGACCGCCACCGCCCTGGCCCTGACCGCGGTGAAGAACGAGGACCAG
>chromosome_12,+,polyA site is 5276740
GCCACCTCGTTCTCGCCACTGACAACTGCCGCAAACAAATCTACGTTCCCAACGTTTGCCGCGCTGCACGCCAGCATTGCGCAGCCGCAGACCGCCGCAGCCACAACCCAGCCCGCCATACATCCGTTCAGTGGCCTTCCCGCGGCGGCA
>chromosome_12,+,polyA site is 5293917
CGGAATGCGCAGTGAGGTCCGCGGCGGTAATCGTGCGATGGGAGGGGCGTTGACTGGGCTGACGGAAGCGGACCTACTGATTGATGCTGGGCCTACCCATGCTGCGCCTTCGGCTCCGCCGCCGCCTATGTGCGACGCCCGGTCTGTACT
>chromosome_12,+,polyA site is 5346956
TGTGCACCCACCTGCCTGTACACTCAGGACGACCTGCTGAACGCGCACCTGACTGTGGAGGAGACGCTGCGCTACACCGCGGAGCTGCGCATGCCCCGCACCACCACACCTGAGGAGCGCCAGGAGCGCGTCGAGACGGTCATGACTAAT
>chromosome_12,+,polyA site is 5609832
AGTCTAAATCAAAGCGTATGACGCTCAAGCAAAAGTATAAAATCCTAAAGAAGGTCAGGGAGCACCACCGCAAGGCGCGCAAGGCGGAGAAGAAGAACCCGAAGACCGCCGCTCAGAAGAAACGGTCTCTCATCAAGAAGGACCCTGGCC
>chromosome_12,+,polyA site is 6331258
CACTATTCCCGCTTCAGGTGAGCAAGCCCGTGCTCAACATGCTCCAGCGCGTGGAGCCCTACGTGGCTTTCGGCTACCCCAACCTCAAGTCGGTGCGGGAGCTGATCTACAAGCGCGGCTACGCCAAGGTGAGACAGGAGGGCAGCAGAA
>chromosome_12,+,polyA site is 6332396
CCTAACCCTGCCTGCCTCGCCCCCCTTCCTTCCGCAACCTTCCTCCGCTCCAGAACCTGGGCAAGCACGGGCTGATCTGCATGGAGGACCTGGTGCACGAGATCTACACCTGCGGCCCCAAGTTCAAGGAGGTGAGCACCTTCCTGTGGC
>chromosome_12,+,polyA site is 6451598
CGCGGGAGGAGGAGGCACGCCTTTCCAAGAAGGTGAAGAAGTTCGAGGCGCTGGCCGCTGCTGAGGCGGCAGCTGAGGCACCAGAGGCGGCTGAGGAGCCGAAGGAGAAGAAAAAGGGCAAGAAGGATAAGAAGCGCGTGGGCGAGGAGG
>chromosome_12,+,polyA site is 7054115
TTTGTGCACCGTGTTGACTGCCTCCCCCCCTTTCGCCAGTGCTGCTGAACACCACCAGCCTGATCATGAGCCTGGTGGTGGTGATCATGTCAGTGGTCATGCTGGCGGAGGTGGACCTGGTGGTCACGGTGGGCGGAGGGGCGGAGGGGA
>chromosome_12,+,polyA site is 7648268
CCCTGGGCCTGGCTGACGACCCCGACACCTTCGCTGAGCTGAAGGTGAAGGAGATCAAGAACGGCCGCCTGGCTATGTTCTCCATGTTCGGCTTCTTCGTCCAGGCCATCGTGACCGGCAAGGGCCCCATCCAGAACCTGGACGACCACC
>chromosome_12,+,polyA site is 7648364
TCGTCCAGGCCATCGTGACCGGCAAGGGCCCCATCCAGAACCTGGACGACCACCTGGCCAACCCCACCGCCGTGAACGCGTTCGCCTACGCCACCAAGTTCACCCCCTCGGCCTAAACTCTGCTTGCCTCGAGGCCTTCTTGACTTGAGT
>chromosome_12,+,polyA site is 7756934
TCCGAGCAGTTCACTGCCATGTTCCGCCGCAAGGCTTTCCTGCACTGGTACACCGGTGAGGGCATGGACGAGATGGAGTTCACTGAGGCCGAGTCCAACATGAACGACCTGGTGTCCGAGTACCAGCAGTACCAGGACGCCTCCGCCGAG
>chromosome_12,+,polyA site is 8450841
ATTCAGCGCGACATGGCCGAGCGCGGCCACTCGCTGGAGTCGATCAAGAGCTCGATCGCGGCGCGCAAGCCCGACTTCGATGCCTACATTGACCCCCAGAAGAAGGACGCTGACATGATCATCCAGGTGAGAGTGATAGGACGTGTTCGG
>chromosome_13,+,polyA site is 532397
CGTGCGGCCTCCTGACCACAGCATCCAACTGGCAAACCTACAGTGAAATCTGCACTGCGCAAATTGGCGCTGCAAGAGGCAGCGATTAGGGTGCAGAAAGGTGCGAGGGCGGGAACATTGACCGGCCTTCCGCGCTTATGCTACCTTCCA
>chromosome_13,+,polyA site is 604917
TATCAGCCAGGAATCCGTCCCCGAACATTTGCGTCGCTCACCCCCGACAGGCGTGTGCTTGCGGCTGCGAGAGACTATCCAGACCCTGTTCCCGGACAAGGTGAAGGAGAGGCGTGCGGAGGTGGAGGAGCGGCGGGCTGCAGCAGCGGT
>chromosome_13,+,polyA site is 1045144
TTCCTCCGTGACCTCGCAGGTCAAGGGCCTGGACATCGACAACTGCTTCATCAGCCACATCCAGGTCAACCGCGCCATGCGCCAGCGCCGCCGCACCTACCGCGCGCACGGTCGTGTGAACCCCTACATGAGCTCGCCCTGCCACATCGA
>chromosome_13,+,polyA site is 1093457
ACCGCGCTGCCTCGTCACCCGTCCCTGTCATCCACCAACAGGGTGTGACGCGCATGTCGGTCCTGGCCCACTCGTACGGCACACTGGTCGCCTCGGCGCTCAACAAGGCCGCCGCCGCCAACCCCGCCGCCGCGCCCGCCATCACCCGCC
>chromosome_13,+,polyA site is 1208965
GTGTCTGCGAGCTCAGGAACAGTCCTTAAACTTGGTCCGGCATTGCTGCCAGAAGGCCGGCGCTGTTCTTAGGCCAGGCATTGTAAGATGCTACCCGCCATGCAGCACCGTATGGGCCGAGTGGCCGGCCCCGCGCGGGGTCTTGGCAAC
>chromosome_13,+,polyA site is 1579836
AACCTCTCTTTCATATGCCTTCCTGCTTTTTAACCCCACAGCTCTGCGCCAGGCCATCGCCAAGGCCGTGGTTGCCTTCTACCAGAAGTACGTGGACGAGCAGAGCAAGCAGCAGATCAAGGACGCGCTCCTGCAGTTCGACAGGACGCT
>chromosome_13,+,polyA site is 1752040
CTCTGTGCATCGTGTGCGTAAACAAGCTACCCGAGCTTGGGCCATTTCTGCGCCATTCGTCAAACCTTCACGCCTTCCTCGACTGTAACAGGTATCAACAACAACGTATCACAGGAGAGCATCGTCACAGGTCCGTGCGGGGCTTCCAGG
>chromosome_13,+,polyA site is 1841531
CTGGTAGGTGGCGCATCATGACGAGCGAAAACCTGACCTAACGCGCCCTCGTTCGCGGCCTTTATTGCCGCATTCTATAACATGTAAGTCCTTGCAATGTTAGCCGTGAAGCTGCTCTTGTTTCTTACAGCTTGGCACGCGCTCACCGGC
>chromosome_13,+,polyA site is 2080581
TCGCTCAGCCGGCCCACGGAGGCATGTGCGCCTGGCGTCGCCGGCTACCTAGGCTCGTACCACTATAACGCGCCGGATTGGCTTCGAAACTCGGGGTCCGCATCAGTCGCTTCCGCTGATGACTCCGCAGATGCCGAGGACGCAACGCCG
>chromosome_13,+,polyA site is 2137616
GGCGTCAACGGCATGATTCCCGGTAAGCGCTCTGCCCGGGTTCCACATGTGCCCGGGTGCGCACGCCGCCAACGCCATGGCAGGCAGCAGGCAACACAATCCACAACACCATAGTTACCCCAACAAGATAGCCACAACCCTTCACACACT
>chromosome_13,+,polyA site is 2491601
TTCCCCCTTTCCTCCCTCCAGGCCACCCTGCTGTACATCCAGATGTCCGACGCCACCCTGACCCTGGACTCCCTGACCGCTGAGTCCGGTGGCCAGCTCAAGAACCGCGTGCGCACCTGGATCGCCGGCTCCATCATGACCGCCGCCGTC
>chromosome_13,+,polyA site is 2641077
CGCCTGAGGCTGCCGACGTGCCGCCCCCCACGGAGGCAGAGCCGGAGACGCAGCAGCCACGCATGCCTACGCTGGGGGCGCAGGACGGCGACGAGGAGGAGGACGAGGAGGAGGAGGCGGAGGAGGAGGAGGAGGAGGAGGAGGAGGAGG
>chromosome_13,+,polyA site is 3772807
CGTTGGACTAACGCTGACCGGCGAATTTGGGCTTTTAAGCAAATGCTTTCAATTGCAAATCTAGTACTTAGAGACATGCACCATTAATAAAAGCATCATGCTGAGGAGCGCGACGCAGCTGGGGTGTCGGCTCCCGCCGCGCAAGCTGAA
>chromosome_13,+,polyA site is 4294690
ACTTACAACGTGCTCATTGCCACCGACGTGGCGGGCCGCGGTATCGACGTCCCCGACGTGGCGCTCGTGGTCAACTACGATATGCCCACCAACATCGAGAACTACACCCACCGCATCGGTCGTACCGGCCGCGCCGGACGCAAGGGTATC
>chromosome_13,+,polyA site is 4621082
TTGTCGGAAACTGTAGAATGCCGCTACTGTGTTGCCGCAGTGCTTACGTGACATAACTGGCGCTGGCTTACCGCTATGAGCTTGAATGATATGAGTACTTCAAGGATTATCGTATGGACCTGGGTTTTATGCTGCAGCCTGGCAGCTGCG
>chromosome_13,+,polyA site is 4747401
TGCGCGATCGCCTGACTCCACTATGGCTCTCTGCCCTCCTCTCGTGCAGTGGGCCTGGTCCCCACCTTCGATGCCGTCGATGAGGCCGCGGATGCCGTGGCTGACGCTATCGTGCCCACCTTCGAGGAGGAGCAGCCCCAGTTACAGCAG
>chromosome_13,+,polyA site is 5098562
TGGAACACCCTGGGCGAGTGCAAGTACACCATTGGCGAGCCCGAGGGCCACACCGAGTGGGTGTCGTGCGTGCGCTTCTCGCCCATGACCACCAACCCCATCATCGTGTCCGGCGGCTGGGACAAGATGGTCAAGGTGGGTGTGCGCTGT
>chromosome_13,+,polyA site is 5098784
ACGCAACGAATGGAGTAGTCGACGAATCACTGACGTTGCTTGCTGTGGTATGTCGTGCGCAGGTCTGGAACCTGACCAACTGCAAGCTGAAGAACAACCTGGTGGGCCACCACGGCTACGTCAACACCGTGACCGTCTCCCCCGACGGCT
>chromosome_13,+,polyA site is 5112415
GCCCGCAAGGCGGCGGAGGACAAGGAGCGCGAGGAGCGGGAAAAGAAGGAGCGCGAGAAGGCGGCGGCGCAGAAGGGCGGCAAGAAGCCGGCGGCAGCCAGCAAGAGGTGCGGACTCAGGGCCGTGCGGGCTGCCTAGTAGGCTGGGGCT
>chromosome_13,+,polyA site is 5788986
TGGCTGCTCGACCGGCAAAAGGTCGTCAATTTCTTGTTGCGCGTGGAATCGGAGTACAACCCGAACTCCTATCACAACAACACGCACGCGGCGGACGTGACGCAGACATCCTGCGTGATCCTGGAGAGCTTCAAGAAGCAGGTGAAGCAG
>chromosome_13,+,polyA site is 5931998
GTCTTCGCGGCTTAGGGAGCATAAGATATGTTGCTTTGATAAGCCTATTGTTGGCCGCGCTCGGCTGTCGCGTCGGCTCGTTGCAAGCCCCAGCCCTCCGCTTCCGACGCTAACTGCAAGTAGGCGTGTCGAGCAACATGCCGCGGCTTC
>chromosome_13,+,polyA site is 6098562
CCCAGTGCAGGGCGCGCGGGGCCGCCGCCGCCTCCGCAAGCTGCTGGCGGCGCCGGCGCGCTGACGGCGGAGCAGAAGCGCAAGCTGCTGTGGACCACCAAGAAAGTGGAGGCGGCGGTGCAGCCGGTGCGTCTGATGGAGGTCAGGGAG
>chromosome_13,+,polyA site is 6547975
CGCGCAAGTACGAGACTGAGCAGGAGAAGGTGCTGCCGTTCTGGAACCCGGCACAGGCGGTGCCGAGCGGTGAGCAGGGCGACGAGGAGGCCGCCGCGCAGGCGGAGGCAGAGGCGGCAGCGCTGGAGCCCAGTGCGGCGGAGCTGGGGG
>chromosome_14,+,polyA site is 575003
GTGCAGCGGCCCTGGTGCAGCTGCGGAGTCGGAGCAGGAGTCGCGGTCGAGTATCACGCAACAGAATGTAGCGCAAGGTCCTGCGCCGAGCCAGCCGCTTGCTGCGACTCGGATACGAGCTTGACAGCAGCTATTACCATTCCCCAGAAA
>chromosome_14,+,polyA site is 1981390
CCCGACTACGGTCTGGAGTGCGGCCTGACCAACTACGCCGCCTGCTACTGCGTGGGCCTGCTGGTTGCCCGCCGCATTCTGACCAAGTTCGGCCTGGACAAGCACTACCCCGGCCAGACTGAGCCCGATGGCGAGGACTACAACATCGAG
>chromosome_14,+,polyA site is 1981478
TCGGCCTGGACAAGCACTACCCCGGCCAGACTGAGCCCGATGGCGAGGACTACAACATCGAGCCTGTGGAGGAGGGCCCCCGCCCCTTCTTCTGCCTGCTGGACACTGGCCTGAAGCGCACCTCGACCGGCTCCAAGGTCTTCGGCTGCC
>chromosome_14,+,polyA site is 1981839
CGCAGCGGCAAGAAGATGGACGCTGAGGTGCTGAAGAAGTACATCTTCGGCGGCCACGTCGCTGAGTACATGGAGGAGATGGAGGAGGAGGAGCCCGAGAAGTACATGAAGCACTTCGCCAAGTACGTCGAGGCTGACCTCAGCGGTGGT
>chromosome_15,+,polyA site is 310513
GTGTCCCTCCCGCCCCCCCCCCTCCTAAGGTTCCTCCGCGGCTCATCATGCCCACCGCCACCGCCCTGGTGGCGGCGGACCTAGACGAGGACGAGGCCGACAAGGTGCGTGTGCGCGTGGGGTGCGCGTGGGAGCGCCGCGTGCGAGGCG
>chromosome_15,+,polyA site is 2693035
CGTCAGCCCACAAGTTACAACATTAAGTTTAGCCATGGGTCGGGATGAGCAGAAGCAGTACTTGCACTGCTACACGTGCGGTAACAAGGTGCTCTCGTACAGCTTCATCCGCGTCTGGAACCACCGGTTCGCACTACCTCAGCGCCACCA
>chromosome_15,+,polyA site is 2797670
CCGTACAGCATTTGGAGAAGGACCCGCTGGTGGAGGTGGCTACCGAACCGGCCGACCTCCTGGACAAGACCCGCTACCTCAAAAGCTCCCGCGTGCTGCAGCCACCAGAGCGGGTGAGCAAGGCGGGGTCAGCAAGATCAACGGGGTCAG
>chromosome_16,+,polyA site is 437565
TTCGCTCAACTGCACCATCGACTATCGGTCCCCCTCCTTCCACTTCTGGCCCACGCAGCCGCGTGCCACATGGGCGGTCGCAACAGCGTGATGCCCGAGAAGACGCTGGACAAGGCCGCCCTTGAGCAGTACCTGGATGGCGGCTTCAAG
>chromosome_16,+,polyA site is 966884
ACTTCTGTACGTCGTAAATGTGCTTCAAAGACACAGCAGACGGCGAGCCGTCATAAAGAGCCTGTCACCGTTGTCCATTTCTGTAGCGGCTCGCTCTCACGCCTCTTTCTTCCTGGTCCGGGCGCAACCCCCAGTGGACGCGTTCGGCCG
>chromosome_16,+,polyA site is 1252985
CCTCACGCTACTGGATGCCTGCGGATGAGGCCTACAGCCGCAGCCCCACCGGCTTTGCGGAGTACCGTGTTGAGCTGTTTGCCCCGCCTCAGGTGTTTGACACGCAGAACCGCCCCGCCATCATGGCCTGCCCATTCAGCATTGGATTCA
>chromosome_16,+,polyA site is 1288878
GTCGGTGAGGGCTACGGCAAGGTCGAGAAGCAGTCGCCTGGCAGTGGCAAGCACGGCCTGTGCTCGGACGGCCTGAAGCACGCGTTCAAGTTCAGCAAGTGCACCAAGTGCGGCAAGGCCGAGTTCTAAACGACACTCCATGTGGCCATT
>chromosome_16,+,polyA site is 1401206
CCCCCATAGCATCAATTCTTGCCGGCCTAGGTGCATCTCGCTAACATGGCAGCAGACGGCAGCGCCATCGTTCACACCGTGGGCAGCAAGGTCTGGATCAAGGAGGAAAAGGAGGCATGGATCAAAGGAGAGGTCATCAAGGTGGAGGAT
>chromosome_16,+,polyA site is 1545146
TGGGTTTATGGCCACAGGAAGCAGCTGAAGCTCATTGACGAGGCTCGTGCCAGGCAGCGCGCCTCCAAGGTCGTGGCCGCTGCCACCGCCCCCGCCACCAAGAAGTAAATGCTCGCGCCATCAATGGAGGTTCAATGCGTGGAGGCCGAT
>chromosome_16,+,polyA site is 1739433
GGGGCATCTGGGTCCAAGACCGGCGCAAGCAAACGTGTTGGAGAGACTCGCTGCTGCTTGGAATTCTATTGTGACTTGAGTTTTGCAAATAAGCATAATGCAGCAGGCATTCCGCGCTCACGCGCCACGCCGCGCGGGCGGCATACGCGG
>chromosome_16,+,polyA site is 1788235
CCTCCAACCCGCCGCCGCCACCTATGCCAACTCCGACCTGCCGCCGCCATCAACCCAACATCGTACCGACTCCAACCTGCGTCGCCCACCAAAGCCCGTATCACCTCCAACCCGCCACCGCCCACCCGACTCGACACTGCCACAAACTTG
>chromosome_16,+,polyA site is 1788393
TCGGCAACAGCGACCGCAATTCGGCTGCCCCATTTCTCTGACCCTCCGTCGCAACCCCCGCCGTCAACCATCGCATCGCATCAGTGGAAGCACACCATCTGCAAACCACGCCGCGGCCAGTCAAACGCATCTCATCGCAACAGTACTGCA
>chromosome_16,+,polyA site is 2276070
AAAGCAGGATGACATCAGCCTCGTAAAAATTGCGGACTTTGGTCTAGCGAAGCACGCTGTGAACGGCATGCAAACCATCTGTGGCACGCCGCAGTACGTGGCGCCGGAGGTCATCGTGGGTGCGAAGGGGCATGTCTACGGGCCGGGTGT
>chromosome_16,+,polyA site is 2390805
TCCACGGTTCCCTCGCCCGTGCCGGTAAGGTGCGCGGCCAGACCCCCAAGGTCCCCAAGCAGGAGAAGAAGAAGCGCCCGCGGGGCCGTGCCATGAAGCGCATGAAGTACAACCGCCGCTTCGTCAACGTCGGTGAGCGCACATTTCTGC
>chromosome_16,+,polyA site is 4406629
ATCCCCTGCTCCCCCACAGGTCTTCGGGCTCACAGCGGTCGACATGGCGGCAACGGACCCTGTGGACGCACCCACGCGGCCACACGAACCCAACATCCCCTCCACCCCCTCCACCGCCGCCCACCCCACCACCTCCACACTCCCGGACAT
>chromosome_16,+,polyA site is 4527012
AGAATTCAGTCGCGATCCCGCCACCCTCTTCCACTGCAGGCTGCTTGCGCCAAGGTTATAGACACTGTATTCAACGCGGCAAAGCCCGCGTCAAGGCACAAGCAGCTGCTGGGCAAGGGCAGGTCAGAAAACAGCAGGCGGGGGACTGGG
>chromosome_16,+,polyA site is 4661184
CGGGCCCCAAAGCGTGCCTGCAGACGATGGCGGCGGTGGCACCGGCGCTCCTGGCCCCGTCATGGCACCTCTCGCACGGGCAGCTGAAAGGACGGACGCGCATCAGACAGTCGATGCTGGTGCTGGCACAGCACCACACCCGCCGGTGGA
>chromosome_16,+,polyA site is 4755646
GTGTTTGTCCGCCGTCTTGAGGCTTCTGCCGGCGCAATCCCTGCCCACAGACTACGCCCTGCCCAAGATTTACCGCAAGGTGTACTACAGCATCAGCGCTGCTATCCACAGCCGCGTTGTGCGCGTCCGCAACGCCAAGGAGCGCCGGAA
>chromosome_16,+,polyA site is 4759783
GCCTTAGCACGCCTGCCCAGGGCGGCCGGTAGCGCTCAGATGACAGCTGCGATGTGGCACTTACACAAGCTCGCATTGCTGGCATTCCCTCCAGGTTTGAGACGGCGAAGAAGAAGGGCGAGTACGACGACGAGTCGCGGCGGCGTGAAA
>chromosome_16,+,polyA site is 4897629
GCCCGTCATCCTTCAACTACCCAGGCATGTTTGGCAACATGTGCGGTGAGCTCATCAACAGCCAGTCACACGCCGTGCTGGAGTCCGGGGAGCTGGCCGAGGAGCCCGGGTCGGTGGCGGTGCGTGTGGAGGTGGTGGGGCCCACGGGCC
>chromosome_16,+,polyA site is 5026263
CTCGCCTTCGAGATACCTGCCACCTTGCGAGTCCCCGCGGGACCCCCCCGCCGCCGGTGATCCGGGTGACAGCAAGGTGCCACCGTGCGGACATACCCCATCACCATTCACCAGCACTAATGCAGCCGTTGCTGGTCTTGACGTCCAGCG
>chromosome_16,+,polyA site is 6257856
TCTCCAATTTCCACCCAGGTCGCTGCGTCACTCGTTCCTGGTGGTTCGCGGTCGCGGCGAGTACGAGGGCATGGAGTTCATCGTGGAGCCGGCGCTGCGGGCGCACTTCACCATCCCGCACCCCTCGCCCGACTACGAGCAGATGCTCGC
>chromosome_16,+,polyA site is 6449955
AGTCAGCTACGGTCAGTCTTAATCTCCCTCTTGCACCTATTTCACTCCCCTCAGGTCAACGCCTTCATCGTGCGCAAGGGCAACCCTGGCCTGCGCACCAGCAAGATCCAGAACAAGATCGCGCTGCGCTGCGTGCAGAACGCCGACATG
>chromosome_17,+,polyA site is 455841
ACGGTGCCCGACATCGTCAACACCATCTGCGTCACCTCCATCCAGGCCATGCAGTTCAAGCAGCGCACCCAGGCCGCGGTGGCGGCGGCAGCAGCGCCCAAGTAGAGAGGAATGGAGCGGCGCGTCGGGGCACGGCACACGAGAGATGTG
>chromosome_17,+,polyA site is 1469621
GGCATCCTGGTGATCGGCGCCTGCTTCTACGCCATCGTGGTGGGTCACATGTCGCTGCTGGTCAACAACATGAACCCCACCGCCTCGCGACACAAGTTCAAAAAGGACATCATCAACAACACCGTGCGGTGAGCAGCCCGGAGGGGGATG
>chromosome_17,+,polyA site is 1598587
CACTCGCAAACTCGCAGCTGTGGCGCCACTAATACTGTGAGCAAGCTTTTGACCTCAGAGACAGATTGCTGTTGGTGTTCCTCACTCGTCAGCAAACATGCTGCGGCAGGCTTTGGCCCTAGTGGCTTACGTCTTCGCCTTTGTAAGTAG
>chromosome_17,+,polyA site is 1707302
CTGGTGTGGGTCCCGACTACGGCCCGTGGATTGAGGACATTCACTTTGACGGCCGCGCCCTGTACCCTGAGGACGCCTCCATCTACGACAACTACCGCCTCTACAACTCCACAACTTCCAACTAAACCCCCTACTCCACTTCGCTGTCAT
>chromosome_17,+,polyA site is 1995790
GCTCGGCTGAAGTCTGCATAGCAACGCAGCAGCAGCTTGGCGCCTTACCTATCCAAGTATTTAACCTTTACGTATTGCAAGTTGTAACAAAATGACGGTCACTCGGCGCAAGGGCGTCAACATCCAGGCCGATGCGACCGATTCGGCTGG
>chromosome_17,+,polyA site is 4003322
GGGCTAATGAAGCGAGTTTAGGTTGAGCTGGACAGTTGGGGTTGATATGGCCACAACGAGCGGCCGGTGCAGCCTGGCATGGAGTGAGGTGGCCTACTCGCTGCGAGTATCTTCCATTCTTTCACGGCAAGTCCATCATGCATATTTTAT
>chromosome_17,+,polyA site is 5683771
CGTTGCTCGGCGGTGCCAGTCGCTGCGCCCGGGTGTGCCCGCCAGCATGTTTCGAGGAGAGCTCAACACGTTGAAGCGCCATCGCAAGATCATTGGGGGACACCCACGACCAGCAGTACCGGGTTGCGGCCATCCAATGATTGATGATGT
>chromosome_17,+,polyA site is 6156299
CAGTAGCAGTCGGCGGGTGGCCAGGCGTGGGCGGTGCAGGCCAGCTGCAATACCAGCAACAGCAGTACAACCAGCAGCAACAATATCCGCCGCAGCCTCAGTACCAGTACACGCAACCGCAGCAACCGCAACCGCAACCGTACCCGCAAT
>chromosome_1,+,polyA site is 1230203
CACGCCGCACCTGCCCCCCTCCCAACGATGCACAACAGGTGCTACGCCCGCCTGCACCCGCGCGCCAAGAACTGCCGCAAGAAGTCGTGCGGCCACACCAACCAGCTGCGCCCCAAGAAGAAGCTCAAGGTAGGGTTTCGGGGAGCGTGG
>chromosome_1,+,polyA site is 1336039
GATCTTGCGTTACGCTCACGCTAACGGCGCCAGCTTGTTCTTTATTGTAGTCTATTTGCACGTATTGCGTGGTATGTACTACGGTAGCGGCGCTCAGCCACGTGAGATCGTCTGGATCAGTGGTGTCGTTATCTTGTTGGTAATGATTAT
>chromosome_1,+,polyA site is 1529584
CTCGGCGCGGCCGCGACACCAAGGTGTTCTACACCATGCCCGAGTACGAGGCGTGGAAGGAGAGCCTGGGCAACGCGACGACCGCCTGGGACATCAAGTACTACAAGGGTCTGGGTACCTCCACCAAGGAGGAGGCGCAGGAGTACTTCT
>chromosome_1,+,polyA site is 1932919
TGGAGGAGCGCATGCTCCTCAACCTGTCCAAGCGCGGCTGGACGTCGGGGCTGCGGCTGGCAGACTTTGCGCAGCACAGCGAGAGCAACGAGAAGGTCATCAAGGAGCTCAAGGGCCTGGCGGAGAGGTGCGCGAGTCCGCGGCTGTGCG
>chromosome_1,+,polyA site is 2016126
TTCTTCGGACTGCCATTCGGCCTGACAATGATCATCCTGATGGGCTCGGATCTGTACACCAGCGACGTGACGTTCATGCTAGCTGCGTGGTGCGAGGGGAAGACCAAGATGACAGCTGTCGTGTGGAACCTGGTGTACTGCTGGTTCGGT
>chromosome_1,+,polyA site is 2329591
AATGCATAATGATTTTATGACCCATAATGGCTTTGTACCAACGGAAGCCCAGCGCGGGCAACGTATCTGCAGTCGAGACTGCATCACCTTCAATACCCGGCAAATCGCGAGCTCCGCCAACCGAACCATCACTTAGCTGGAGGCTACTAC
>chromosome_1,+,polyA site is 2907451
TTGGCACGCATTCGCAGGAGGAGGAGTTCTGCCACGAGTTCCACCTGGTGGACCTGCGCGTGTACGACAATTGCAAGAAGGTGTGCGAGGGCTGTGAGCACGTGTTCAACCTGGCCGCCGACATGGGCGGCATGGGCTTCATCCAGTCCA
>chromosome_1,+,polyA site is 3235826
GCCAGTGGCGCACGTCCACCGTTGCCGCCCTGACGGCAATGCTGGTGTGGTCTCTGAGCGCCTGTGCTCCGGACCCGTACAGGCAAGGACGGTGTCTGCACGCTGCACGTGTGCCGGGCCTCAGTCGTGGAGCTGCCGCCGCTTGGGCTC
>chromosome_1,+,polyA site is 4027826
TCCTGCAGTCGGGGCCGGCCTATGTGGAGGCCTTCATGACCGTGCTGAAGAATGTGACGAAGCCGGAGACCGTGCAGTACGTGCTGGCAGTGCTCATCCAAATGCTGCAGGGTAGGCGTGTGCACTCGCGCTGGCATCGCGATTTTGGGG
>chromosome_1,+,polyA site is 4119753
ACGGCCGGTTCGAGCGGCAGCCTGATGGGTGGGTCCACTGCGACCGACAAGACGTCACGGCATCCCAACGTGACGCAATTCTGGCCTTCATGAACGCCAGCACGAGCACCTTCGCCTACAAGTTAGCAGATCTTGTGGGCTACGGTGGCG
>chromosome_1,+,polyA site is 4121146
TCTTCCCAGCCGCCTGCTTGCTGCCGTGCTGCCGCACGGCCGCACGCCTGGTGCTGCGCAACGGCCCCTCCCTCCTCCTTACGTGGCGCTGCAGGCCCCCGGCCAACCCCTCGCCGCGCTGCCCCCGCCTTCCCCGCCGCCCGCCGCCCC
>chromosome_1,+,polyA site is 4260425
AGCCTCGCTCGATTGTGGTGGTGCGCAGGCTCTTTCGCTGGCAGCAGCATGACGCGCGTGGCTCCCGCTCGCGGTGGCCTGGTCGTGATGGCCAACGCCAAGAAGTCGATTGCTTGCACGAAGGAGGGCACCAACAGGTGTGGCCGCGTG
>chromosome_1,+,polyA site is 4561565
TCACTCAGAAGCAGCTGGAGGAGATTGCGCCCATCGGCAACAGCCCCACCTTCATGACCTTCGAAGACATGAAGAAGGTCATGCCCACCTGGATGAACGTCTCCATCGCCGTGTTCAAGGACCAGGAGGCCAACTCAGTGTGGGGCTGGG
>chromosome_1,+,polyA site is 5371085
CCCGCCGCTGCAATCGCCCTCGCTATCGCCCTCGCACAGGTTGCCACCGCCATCCGCGGTGCCATCATCCAGGCCAAGATGTCCGTCGTGCCCGTCCGCCGCGGCTACTGGGGTAACAAGATCGGCAAGGTGCACACCGTGCCCACCAAG
>chromosome_1,+,polyA site is 6117621
TCGCGCCTTGCACAGGACAACTACACCGCTTACGCCGGCAACTCGTCCTTCCTGGCTGGCCCCACTGACAACACCAAGAAGCTGTGGAGCGAGCTGGAGAAGATGATTGCCACCGAGGTGAGCCATGCACATCGACGCCTCGTGAGGTGC
>chromosome_1,+,polyA site is 6120473
GCTGACCATCACCTCCAACGTGGTGTACGGCAAGAAGACGGGCTCCACCCCCGACGGCCGCAAGAAGGGCGAGCCCTTCGCGCCCGGCGCCAACCCGCTGCACGGCCGCGACGCCCACGGCGCTCTGGCCTCGCTCAACTCGGTGGCCAA
>chromosome_1,+,polyA site is 6570535
ACATGTACAAGGAGTACCGCGACGTGACCCTGAACGGCTCCGTCTCCCAGATGTACCAGGAGATGGCCTCGCGCCACCGCGTGCGCCCCTCGTCCATCCAGATCATCAAGACCGCCACCGTGGACTACCACAGCTGCAAGCGTGCCAACA
>chromosome_1,+,polyA site is 6570687
AAGCAGTTCCACAACGAGAAGATCAGCTTCCCGGTCACCCAGAAGCTGGCTCGCCCCTCGTCGGCCACCTTCCGCACCCTGTTCAAGGCCAACCGCCCCAACGTTGCTATGTTCTAAGCGGCCCTCTCGGTCCGGGCTTAGGCGTGTGCC
>chromosome_1,+,polyA site is 6863599
CAGCATCAAGAATGGCGCCAACCGTTGCATACGGCGCAACAGCATCGACATTACAGTGCGCGGCTTGACGGCGTCATGCGGCGCACCCCGTGTAAACCCATTCAATGGCTTCGCGGGCTGCGCGGGCAATGACGACGTGGACAATGAGTG
>chromosome_1,+,polyA site is 7055028
TTCACCATCATCTATTGGATGCGGTTCCATAAGGTCATCCGAGTAACCTACGACCGTGAGCAGGACACATTCCGCTACCAGTTCCTGGTGCTGCCGTGCCTGGTGCTTGCAATGGTGCTTAACAGCGAGTTCACAGTGATGGAGGTGCGT
>chromosome_1,+,polyA site is 7202272
ATCGCTGAATGGGTCCATCGCAAAACTTCTGTCCCCTGAGAGTGGCCTGCACATTGTTCTGTTATCGTGTTACTTGACATTTGAAATAGTAGGGACACCATGGCTCTCCGGCGAGCGGTCGCCTCTTTCCTGCCCAAACTCGCGGGCGCT
>chromosome_1,+,polyA site is 7808040
GCTGCTGAAACACGCGGAGAAGGCCGCGACGGGCGCCATGTGCCAGCACGGCGTGCAGCGCTGCAAGATCTGTTTCCCGCGTGCCAGCGAGAAAGAGAAGCACCATGAGCACGAGCGCGGCCCGGCCCGCGGCGCAGAGGATGAGGCGGA
>chromosome_1,+,polyA site is 7975538
CTGCTGTTGCCGACTCAGCAGCCATGGTCACGGGTGGGTCGCCCTGTGGTGCTCTGGCGGGCCGCGCCGGCCTCCACCAGCACATCGGCACCGGCGCCATGACTGGAGGGCCACCGCAGCAGCAGGAGCAGCAGATACGAGTTGCGGGGC
>chromosome_1,+,polyA site is 8100858
CCAGAGGGCATGTCACGCGAGGCTTTCGCGCTGCTGGGCGGCTCACACCCGATTATTGCGAGCCAGTTCGCGACCAGCACGAAGAAGAACGACATCCTCAAAAAGCCGAAGCCCTCGACGAAGGGCATCATCACGTACCAGTACCGCTCG
>chromosome_2,+,polyA site is 326873
GGCGGGATTCACGGGGGTCATGTGGGTGGAGACGGTGGAGGAGTCGAGCGTGTGGGACGGGAGCGCGGTCGTCACGGTGGTAACGGGAGTTGATGGCACCTCCAGCGCCCAGCTGCTCATCATGCCCAGCTACGACAGCGCCTACGAAGT
>chromosome_2,+,polyA site is 357866
TTCAAGAACAAGCGCGTGCTGATGGAGGCCGTGCACAAGCAGAAGGCGGAGAAGGTGCGCGAGAAGACCATCGCCGACCAGTTCGAGGCGCGCCGCGCCAAGAACAAGGCGGCGCGCGAGCGCAAGGCCACCCGTCGCGAGGAGAGGCTG
>chromosome_2,+,polyA site is 464860
ACCTCCAGTCTGCGAGTCACACCAGTCCCCTCCTTGCCTACCTGCAGGTGCGGCTGCGGCAGCGCGGCGGCCACGGCGGCCATAACGGGCTGCGGTCCATCATCGACCGCATGGGCGGCACACAGGACTTCCCACGGATCAAGGTGTGGA
>chromosome_2,+,polyA site is 578103
ATCAAGCGGAACTGGCTTCTGACTTGAATGCCTCAGATACCCATGCGTGGCTATACTCTGCACACCGTGTGACCCGAGTCATGTTGTTATTCAAATGGCGGAAGTAACGGAGTTCTTCTCGCTTGAGGGGAGTCCGGCCAACCCCGTCGT
>chromosome_2,+,polyA site is 590414
GGCACTGCTGGAGCACCGCCGTGTGCTGCAGACCAACGACGGCCTGGTTGTGGAGATCCTGTTCACCCTGGTGTACTACACCGAGGTCCCGCTGCCGCCGTCGCCGCCTCCCCAGCCGCCCCTCCCGCCCGGCACCATCGTCTCTCCTGC
>chromosome_2,+,polyA site is 591439
CTCCGGCGTGGTCAAGGTCCAGTACATCAAGTGGACCGGCGCGCCCTCGAACGGCAACTACGCCCCCGACCTCGGCCGCGTGATCTACAACGTGTCCAAGGTGCGGTGGAGGCGTGCCATGGCGTGTACAGGGCTGTGGAAAGCTCGGGG
>chromosome_2,+,polyA site is 994436
TCAAGGCCAAGATCGACGCCCGCAACCAGCTGGAGACCTACTGCTACAACATGAAGAGCACCGTGGAGGACAAGATGAAGGACAAGATCGAGGAGGAGGACAAGGAGAAGATCACCGCCGCCGTCAAGGAGGCGCTGGAGTGGCTGGACG
>chromosome_2,+,polyA site is 1184677
AGTCGGTTACCTGAAGAAATGTCGCCGTACTGATCATTTTGTTTGTTTTGCTCGTGTTGCAGCTGCTGGGCCTGGGCGCCCTGGCTCTGGGCCTGACCATGACCCTGGCCCCCGTCGCCAACGCCGGCGTTGTGAGTGGCGGGTTAGAGC
>chromosome_2,+,polyA site is 1366214
CGGCATATTGCCGGCCTTCCGGCCCTTTGCTTTGAAGTTTGAAGAGGATGGCTCCGTCAGGGCGGCTGAATCCCGCGGCCAAAGAGTTTGTTCCGCAAGTAGCTTCACATGCCTCGGCCACCGGAAATAGCGAGGCGGGCTCAGTCTCCA
>chromosome_2,+,polyA site is 2272865
CCGCAAGTGCGGTGGCCTGCGCGTCCTGAACTCCTACTGGGTGAACCAGGACTCGTGCTACAAGTACTTCGAGGTGATCATGGTGGACCCCGCCCACAACGCCATCCGCAACGTGAGTTGTCGCTGGATCTGCGACAGCGGCAGATTTCG
>chromosome_2,+,polyA site is 2273363
TGGCTGTGCAACCCCGTGCACAAGCACCGCGAGCTGCGCGGTCTGACCGCCGCGGGCAAGAACTACCGCGGCCTGCGCGCCAAGGGCCACAAGGCCAGCAAGACCCGCCCCTCGAAGAGGGCCAGCTGGAAGCGCCGCAACAGCCTGTCG
>chromosome_2,+,polyA site is 2293889
GGTGGGGGTATTGCATCGTGGGGTGGCCAGCCCACCTTGTCTTTGAAGCTCGCTGGTGCCCCTCTGCAAGCTGCATGTACTATTTAATGAATCGTGACCATGACAGCACGCGCTGTAAACGAGCTGAACTCGCGGGGTGGATTCCTCGGT
>chromosome_2,+,polyA site is 2326930
GAAACACAGCGAAAGGAACCGACACCTGTCGCAACTCTGCTGGCAACTCTGCAGCAACTTGAAGCCTTAACACATCATCCTTTAAAATGCTGCTGTCACGTCTCGCTCATTCCGCTCTCCCTGCCTCGCTCCGCGCCTCGGCCGCGAGCT
>chromosome_2,+,polyA site is 2688808
TCGCCTCCTCCCTTTCCCTCCTGACCCAGCAGGTCTCTCCTACAAGCCGTATCAGGCACCACTGTGTTCCCCTACCACAGCTGTAACAAGAAGCAGCCCGCCGGCTCTCCCTGCTACTTTGGCTCGCCCACCACCCGTGTCATCAACAGC
>chromosome_2,+,polyA site is 2688937
ACCACCCGTGTCATCAACAGCACCGTGAGCGAGTTCTGCTTCACCGCGACTTGCCCCGGCTGCCGCGACGCCAGCAACAACTGCTGCGCGTCGCTGTCCAAAAACATCAAGAAGATTATCTTCAACGCCAAGCTCAGCTGCCGCGCGCCG
>chromosome_2,+,polyA site is 3744060
GCGCATGTCATTTTGGCGGGAAGTCTAGTCTACATCCAGGTCTACATCAGGAACATTAGCCTCAAGTCGGGGCTGGTAGTATTTTATGTAAACAAAATGAGCGAATACGGTATAACACTCCCGCATGTTGCCGTCTCGACAGAGTTTATT
>chromosome_2,+,polyA site is 4230266
CACAGCCGTCGCTGGTTGTGCGCGACAGCACCCAGTGCTCGCTGTGCAAGTACGTGGTGACGCTGGTGCGCGAGGCCGTCAACAGCACCGCCACACTGGAGAAGATCGAGCAGGCGGCGCTGCAGGCCTGCAGCGCGCTGCCCGCCGAGC
>chromosome_2,+,polyA site is 4281740
CCTTCAAGAAGCAGATGGCCTCGCTGCAGGGCATCTCCGTCGCCACCGTGTACCCCGAGCTGACCAGCCGCAAGGTCATCGTGACCGAGTGGGTGGAGGGCGAGAAGCTCAACCACTCCAAGTCGGAGGACGTGCGCGCGCTGTGCTCCA
>chromosome_2,+,polyA site is 4916617
GGCAGCTACTGACGCGGCTTTCGGCCTCTTCTCCTGGCGGCTCGACAGGCCGTGTTCAACATGGAGATCTGGTTCCCCAGCCATGATAACTACAAGACCAGCCGCATCTCAGTCCGCATTATGAACATTGACAAGTTCATGAACTCAAAG
>chromosome_2,+,polyA site is 5144031
GCGCCTGGGCCGCCACGCAATCCGTCACCGCCGGGCGCATGAACCAGTCAGTGGCGCGGCTGCTGCGCCCGCAGCTCGAGGGCGCCGCGCCGTCCATGAGCGCAGGAGGACACGCCGCCAGCGGCACCGCGACGCCGTCGCGTCACGGCG
>chromosome_2,+,polyA site is 5513281
CGGGACCGCATCCGGGCGGAGGACGACTACCTAGATGCCATGTACGGCAGCTCGGCGGACGGCACACACCACAGTCACAGCCACAGCCAACACCACCACAAGCACCACTGGCACAGCCCCGCCAACGCGCCACGGCACGCGGGCACCGGC
>chromosome_2,+,polyA site is 5531035
GAGGGCTTCTTTGTGATGGAGGCCAACGGCCGCGGCCGGCTGCTCATCTGCTCCTACGGCGCCATCACGCGGTACGACCTCGCGCCGGGCGAGAAGCGGAAGATTGGTGAGTGGATGGGGCGGCGTCGCACTGGAGAGGACGGGGAGGGC
>chromosome_2,+,polyA site is 5613805
CTAAGTATCTACCGCATACATAAGTCTGCGCAGTCTGACGTAAACCACTTCGGAAGTGCTGCTAGGATGTTCCTACGGAGTTGCTTTAGAGGCACACCTAATCATGGGCTGCCACAGACGGACGGAAGCAGGTAGAGACACGCAGGCGCG
>chromosome_2,+,polyA site is 6755336
TGCAGTCTCTGCAGGACACCGGCTACCACGTGGACGCCAAGTGGGCTGATGCCGTGTACGACAAGGAGGAGGTGGAGGACCCCAAGGCCGCGCTGGTGGTGTCCATGGCTGCCGAGCCCACGGTGAGAGCACTTGAGCAGTCCCCAACCG
>chromosome_2,+,polyA site is 6910128
CAGTCATCGGTATTGTCATCCTCCTTGCTGGATTTGGTGGCGGCTTTGGAGCTGGCTGGGGGGCACGCGGCGTGAACCAGAACGAGGAGCCGTGCACGATTCAGGTTTCGGGGACGGTGAGCACTCCGGTCGCGGACGTCGGGAAGCCTC
>chromosome_2,+,polyA site is 7025065
GCCACCCGGCTTGCGCGCCAAGGGCTCAACGTCGTGCTGGTGGCGTTGGGCGACAGTCTGCTGGACAACACCTTTGAGGAACTAAAGGCAGCCTACCCCAAATGCCAGTTCCGCAAGGTGAGGGGGGATTGAGATATTGACCGGGGTGAT
>chromosome_2,+,polyA site is 7183882
ACATGCACGACCTGCACATGCTGCTGGAGCAGACGGCGGGCAAGGGCATCAACGTGTACACGCACGGCGAGATGCTGCCGGCGCACGGCTACCCCGGCCTGAAGAAGTACCCGCACCTGGTCGGCCACTTCGGCGGCGCCTGGTACCGCC
>chromosome_2,+,polyA site is 7250563
TCCCCGCTCGCAGCCGGCCCGCCCAGCAACCCCAAGCAAAAGATCCGGCCACCGGTGCCGGCCAAAGAGGAGAAGCCCACTATGGGCCTCACCAGCAACAAGAACTTCATCACGGCAAATGCGGTGGATGTGATTCTGGCCAAGCCTGGC
>chromosome_2,+,polyA site is 7665569
TTCCCACCTTCCCTCGACAGGTGGACCCCGTGACCGGCGAGATCGCTGGTGTGTTCGAGTCCATCCAGCCCTCGGACACTGACCTGGGCGCCAAGCCCCCCAAGGACATCAAGGTCACCGGCCTGTGGTACGCCCAGCTGAAGTAAGCGC
>chromosome_3,+,polyA site is 786278
GAAGGGCTCGCGAGCTCTTCGGCTGTCGCGGGGATGGCGCCAAATAGAATGCCGACGGTTCCAGCCGGGTCGCTGACGCTGAGGAGATGGACCGGCCTAGCGCTGCTGGTAACGATATTTTATGTGTCTTTAGCTTACATTGGAGGAGGG
>chromosome_3,+,polyA site is 1140619
ACCCCGATGCTTTCGCTGAGCTGAAGGTGAAGGAGATCAAGAACGGCCGCCTGGCCATGTTCTCCATGTTCGGCTTCTTCGTCCAGGCCATCGTGACCGGCAAGGGCCCCCTGGCCAACCTGGACGAGCACCTGGCGTCTCCCTTCACCT
>chromosome_3,+,polyA site is 1413471
TTCGGCCACTCCATGGGCGGCCACGGCGCCCTTGTGGTGGGGCTGCGCAACCCCACCCGCTTCCGCACCATCTCCGCCTTCTCGCCCATCTCGAACCCCATCAACGCGCCCTGGGGCGTCAAGGCATTCACGGGTGCGTGCCTGTGCCGT
>chromosome_3,+,polyA site is 1497657
CGCGCGCAAGGTGTTCGACGAGGCCGGCGCCCTGGGCTTCAACATGGAGCTGCTGGATATCGGCGGTGGCTTCACCGGCCACTTCGACGAGATGGGCAACGTGATGTTCGGCGAGATCGCGAACACCATCAACGCCGCTCTGGCCACCAA
>chromosome_3,+,polyA site is 1498119
CCTGCCCGTGCTGCGCAACGGTGACTGGCTGATGTGGAACAACGCCGGCGCCTACACCGTGGCCGGTGCCTGCGACTTCAACGGCATCGAGTTCACCACTGTGAGTTTGCCATCAACCATCGGCTCTTTTGTTCGGTCGGGTGCACGGTG
>chromosome_3,+,polyA site is 2271682
GCGCTGGCCTCCTCCCACACCAACGCCGCCAGCCTGGAGGCCGCGGTGGAGGCGGCGGTGGAGTGGCTGGGCGGTGGCGTGAAGCCGCTGCTGCTGGCGGGTGAGGGGGAGGGGGAGGAGGAGGAGGAGGAGGAGGAGGAGGAGGAGGAG
>chromosome_3,+,polyA site is 2385408
CGGCCGCTGGCAGTGGCAGCAGCCGGCCCGGAGTAGGCGTGGGCGTGGGGCGGAGCGGGGCCCGCTCCAGCCGCGCGCGCGCCTCCAACTGCCGCTTCATGCCGCTGCACACACCCATTCCCGAGGTGCCTGAGAGCAACCTGAACACGC
>chromosome_3,+,polyA site is 2521049
CTTGCTTATGTTTGGTGGCTGAGCGGGGCCGTAAAGCAGAGGTGTTGCCCGTGTCAGAGGTTGGCAGGGGCTTGCTGGTATCAGTCGGTAACGTGGCTGAGACTGAGTGCTGCTCGAGGGGGGGGTATTGAGACTGAACGATCAGCACTC
>chromosome_3,+,polyA site is 2737063
CGTACGGCCCCCGCATGGCGCTTGACGACGGCCGCGTGGTGAGCAACTTCGTGTCCCAGGCGCTGACCAACAAGCCCATCACCGTGTACGGCGACGGCCAGCAGACGCGCTCGTTCCAGTACGTGAGCGACCTGGTGAAGGGCCTGGTCA
>chromosome_3,+,polyA site is 2973405
CGGCTCTGCGGCTGCTTCCCGGGCGAGCGAGTCGACGGACGGTCTGTGTGAAGGCGGCTACCCCTTGTCTTGTACTTAGCAATGGTAAGAATCGGCTTTTGGCCACATGGTGTGATGATCGGCCCTGACCCCGCCATCACGCTACATGCT
>chromosome_3,+,polyA site is 3258604
TTGCCTCCTTTTTGGATGCCCCTCGCCGCCGCCACCGCCACCAAGCCCCCACCCACCAAGCCCGCTTCCTCCGAGCCCGCTGCCTCCCAGCCCGCTTCCTCCCAGCCCGCCGCCTCCCAGCCCGGGACCTCCCAGCCCTGCCCCGCCGAG
>chromosome_3,+,polyA site is 3516479
TTCAAGGAGGCGACATCGCTGCTGTCGCCCGCCGTCTCTTTCCGCGGCTCCATTAGCGGCGTGGCGGCGGCGGAGCCGCCTGTGGGCTTGGGCCTGCGCGGCAGCGTGGGCAGCGTCATGTCGCCCTTCGCTATGGCTGCCAGCGGCAGC
>chromosome_3,+,polyA site is 3638854
ACGGCTCGCTGAACTCCACCGTCCGCAGCGTCTACGACACCGGCTCCCCCCGCTTCTGGGCCCTGAGCACCGGCACCGGCACCATCGCCGGCATGCTCCTGAACGCCTCCATCGCCGTCATCCCCGACGGCACCCCCCTCATCCACCAGG
>chromosome_3,+,polyA site is 3649119
TCTCGTGCCCCTCCACCGGACGAACAGGCGTGGGCGTCACCAACAGCCTGCTGTTCGTGCGGCAGCAGCTGGACCCGACCATGGCGCCGCCCAACGCGCCGCAGAACGTGCTGGCCACCTCGGCCGCCTACGGCGTGTACATGAGCGTCA
>chromosome_3,+,polyA site is 3748808
AGCGCAGCCGAGCACGTCTGCGCCCGCAGCGCCGCCGGGAGCGCTCAAGCTACCACAGTGCTGTGGTTCTGCAAGAGTAGACTTTAATTTCAGCGACCCATGCTACGTCTTCCGGGCGGTGCCCAACCCGGCGAGCGGATTGGTCGCTGC
>chromosome_3,+,polyA site is 3778999
CCTATGTGTAACCCGGGACTTCTGTTCCTGCTACGTGTTTCAATCCCTGGCACCATTTAACGCGCTGGCCGTCGTGCACTTGACAGGAGTTCGTGCGCATGATGACGTCTGGCGCCACTGACGACAAGGACAAGAAGGGCCACAAGTAAA
>chromosome_3,+,polyA site is 4063079
AGGACATTGCGGCCTACATCAAGAAGGAGTTCGACCGGAAGCACAACCCGACGTGGCACTGCATCGTCGGCCGCAACTTCGGCTCCTACGTAACACACGAAACGAAGCACTTCATTTACTTCTACCTTGGGCAGGTGGCCATCCTGCTGT
>chromosome_3,+,polyA site is 4093288
CGCCCGGCACGGCCGCCGGGAACTGGCGTTGGCGCATGGGCGATGGCAACGTGTGGAACTCGCTCAAGAAGGAGGGCGAGGACCTGCGGAAGGTGGCACACGACACGAACCGCCTGCCCAAGCCCAAGGCGTGAACCGATTGAATGAGCG
>chromosome_3,+,polyA site is 4218899
ATAGATTGTTGTTCTATTGGCTTTAGCGCCTTGCTGCTCGACGGCTGCTGAACCGACCTAGGGCGGCGCACTGCTCATGGCGGACCGTAAACGCAAACTGGAAATTGACGAGGAACCCGGTCGCCCTGGGCCTGCCCCAGAGGGCGCCGG
>chromosome_3,+,polyA site is 4218984
CGTAAACGCAAACTGGAAATTGACGAGGAACCCGGTCGCCCTGGGCCTGCCCCAGAGGGCGCCGGTGTTAACCCTTTCACAGGCGCAACTTACAGCCAGCGCTATTATGACATTCTTGCCAAGCGCCATGGCCTGCCCGTGTGGCAAGCC
>chromosome_3,+,polyA site is 4230016
GCTTGGGCGAGGTTTCTAGCTTTGAAGACGTGGGCAAGAAGTGGCACGCCTGGCTGGACACTCAGGATGTAGCGGTTCAGGTCCTTGTTACCGGCCTGCAGTCGTCGATTCAGGGTGGCGCCATCGGCTATATGTTTGGCAGCATCAGCG
>chromosome_3,+,polyA site is 4232239
TCCCTCCGCGCTCCATGCTTCCTGTCCCCATGCGCAGCGCCCTGGCCGAGGTGCGCATCCCGCCCGGCCCCCGGCTGCTCATCCTGCACCACCTGGACACCTACCGCAACCCCAGCTCCGTGCTCAAACCCGCGCTGCCACTGCCGCCGC
>chromosome_3,+,polyA site is 4260153
TCCGACGAAGGCACGCAAAGCTCAATTTATAAACGGCTTGCACGGCCGGCTCTTGTGTTCCGAGCGGCAAGCCTAATTTCTGCCTTGTAACCACACGTCATGAAGCTTTCCACCTCTCTACAACGCTGCGAGCGGCCTGCGCTGACACGG
>chromosome_3,+,polyA site is 5008345
TCCCGCCCACAGAGCAGCTGATCTCCGGCAAGGAGGATGCCGCCAACAACTTCGCCCGCGGCCACTACACCATCGGCAAGGAGATTGTCGACCTGGCCCTGGACCGCATCCGCAAGCTGGCCGACAACTGCACCGGTCTGCAGGGCTTCC
>chromosome_3,+,polyA site is 5015439
CCACCTCAGCTTCGTGGAGGAGGTGGCTCTGCCCCCTCCCGAGGTGCAGATCGACCTGGCGGAGCAGCAGCGCAACGAGGCAGAGCTGGAGCAGGCGGCGCAGCAGCCACTGCCCGCGGACGACGACGATGAGGTGAGGGGTCTGGTGTG
>chromosome_3,+,polyA site is 5456066
AAGTTAACCCCCTCCCCCCCCCCACACACACACAGGTTGTTGCGGACTGCCCCTTCTTCGCCAGCAAGGTGCTGCTGGGCCCCAACGGCGTGGCCAAGGTGATGGGCCTGGGCGAGCTGGACGCCTTCGAGCAGGCCGCCATGGCCGCCA
>chromosome_3,+,polyA site is 5579436
TTGTTGCGCTCGCTCTATTGTTGTTCCGATGGCGAGTCTATAACATTTGCACTCTGGGCTTTGCTATACAAGCCCAGAGTAAATGAAAATGCGCGCCGAGCTCTTGGTTTTCTTGCTGGTGCTGGCAGCAAGCGAGCTTGCCGCCGCTGG
>chromosome_3,+,polyA site is 7003384
TCGGGCGTGGAATGCCGCCCCAGGGCTATGGCTACAACCCTTCTGGGGCCTACCACCAGCAGGGCTACATGGGCCCGCCCATTAACGACTACGCGCGGCAACACCTGCCCTTGCATCTGCAAAATGGCTACCGAGGACAGCCTGGAGTGC
>chromosome_4,+,polyA site is 34187
ATTTAGGTCCTTGAGAACTCCGCTCACAGCTTTCTCTTGTCTGCGCGCAGAGATGGCGAACAAACGCAAGGGTGGCACGTCGGGTAACAAGTTCCGCATGGCCCTGGGTCTCCCAGTGGCCGCGGTCATGAACTGCGCCGACAACACGGG
>chromosome_4,+,polyA site is 497657
CATGATTGTAATCCTCCCTCCCCCTCTTAGGAGCACAATGTGGGCATCAAGTGCGCCACCATTACGCCGGACGAGGCGCGTGTGAAGGAGTTCGGCCTCAAGAAGGTGCGGCGCGCGGAGCGGGGCAGGGGCCGGGCGGGGGCGGCGGGA
>chromosome_4,+,polyA site is 935930
AGCAGCAAACCTTTGGAAGCTTCGGGGCAACTACTGGGTCGTCTGCGGGCGGCGGCGGCACAGCAGCAGCACAGCAGCCCTACCTCGCTGGCGCCATGCAACAACAACACCAGCAGCAGCAGCAGCAGCAGCAGCAGCAGCAGCAGCAAC
>chromosome_4,+,polyA site is 1867437
GATGGCGGGCAACGACACGCTCTTGCGGCTGTACGATGACCTGATGTACGAGCGCTGCGGTTGCGGCACGCAGCCGCGGGCGGCAGGCACGGCCACCCTAGCGCGGCAGCACAGCCTGAGCGCAACGTCCTTCTCAGCCACCTCTTCACG
>chromosome_4,+,polyA site is 2342137
GACGTGTACCTCTGCAACGGTTGCCCCCGCGGCCTGTACTGGGATAGCGGCCTATGGAATGCCCTTGCCCGCGAGGGCGCTAAAATGTACACGAAGACCGGAACCATCCGCCGGGGCATGTGCGACCGGTGCTACAGGCAAAAGTACCGC
>chromosome_4,+,polyA site is 2780827
GGCCACGCGGCATGAGCTATCGCAATTCGCAAATTCGCTTCAGCTAGCGATGCCCGCGCGCTCGCAGCCCCTGTCGAGCACTGGGCGCTTGCTGGACCTGCATAACCCCAGCAGTGTCGTGAAATCGGTCGGGCCTATGGGGGAGGAAAC
>chromosome_4,+,polyA site is 2904351
CCTGCCCACCGCCGCCCCCGCACCGCAGCTGCCCGGTGTGTACAAGAACGAGGAGATCCCTCGCGTGCCCATTGTGTGCACGGGCAACGACTTCTCCACCCTGTACGCGCCCCTGATCCGCGATGGCCGCATGGAGAAGTACTACTGGAA
>chromosome_5,+,polyA site is 645989
CGCCCAGACCGCTGGCTTTGCGTTCCTGCGCGAGCAGAACCTGATCCCCGCCGACGACTCGGATGATGACTACATCCCCGACCCCGAGGCTGCTGGCATTGAGTGGTAAATCACTCGGCCGGGACTCGGCAGCAGCGGCTTGACGGGAGG
>chromosome_5,+,polyA site is 1164656
ACGTGCTCCTGGGCAACGAGCAGATGAAGCCGGTCGCCGACTATGTCACCGTGCTGCCGAAGGCCATGCTGCACTACTTCCCCAACGTGCTGGAGTTCCCCGACTGCATCGTCAGCCTGCCACTGCACAGCGCCAACGGCGTGCGGGCGG
>chromosome_5,+,polyA site is 1606909
CCAGCAGCCGCGGCGGCAATGTTTGCCGAAGGATGGGCGTGTCTACAAATTGAGCTGTAGCCGCGATGAGCTTGCGGCGGTGTTCGGCGGCCTTGAGCGGGAGCAGCGGGGCTGGGTCGGCATGCGTGTAAAGGGCACGCCGATTATGGA
>chromosome_5,+,polyA site is 1832401
CCCTCGCCCTCCCCGCCGCCGCGCCGGCCGCCAACACCACCACCCCGACCAACAACACCGCACTCGCCGCCGCCGTCGCCGATGCCACCAGCACTACCCCGCCCGTCCGCCGCCGTCGCACGGGGGTGCTGACCCCCGCGCAACCTTTCA
>chromosome_5,+,polyA site is 2598587
TGCGTAAAGCATGTAGCGAGCGGCAGAGAGCTGCCGGTGGAGGCGGGCGGTGGACCAGTGCGAAGGCATGTCCAAGAAATGTCTAACCGCGACAAGCTCGCAGTGGTCTACCTGGTCACCAACACACACTTTAAGTGTAAGTGGGTATGT
>chromosome_5,+,polyA site is 2605842
GCCTTCGGCCTGTGTGCGCTGGACCGACTGCCCGCGCCCGCGCCCTCCTGCGCCGACGCCGCGACGCAAAGCGCCGCCCTGGCCGCCGCCCGCCGCGCCGCAGAAGGCGTGTGCCCCGCCGCCGCGCGCGCCATCTTCCCCACCGGCTCC
>chromosome_5,+,polyA site is 3253745
CACTTATATACCATGGGTCTGGACAGTTTGCCGTTTGAGCTTCTCCTTAAAATTGCGAAAAGCTTGGACGGGTTTGCGCTGAAAGCTCTGCGCCGTTGTTCAAAGCAGTTACGAGATGTAGCAAACTCAGCTGTCAGTCGCATCACCATC
>chromosome_6,+,polyA site is 24194
CGGGGTGAGCTCGTCATTTACACTCCCGCTGTGTGGCGGCTGTCCGCAGAGGTGTCTACAAACACCAACACGCTGCGAACATCTAAAGCCGGCGTGAACAAGGTGGGGGTGTTGACAAACGCGTGACCAGCGTGCAGCATGCGACCCGTG
>chromosome_6,+,polyA site is 152354
CCATTTACTGTCTCCCCAATCGGTGCTGCCATCGCCTCCTGACAGGTCACCGTGGAGTACAAGCGCGAGGGCGGCGCCATGATTCCCCAGCGCGTGCACACCATCCTGATCTCGACCCAGCACAACCCCGATGTGACCAACGAGAAGATT
>chromosome_6,+,polyA site is 438161
CGGCGTGGGTCCTGCGTCGCTGCTGCTGCCGGCTACGGATCCGAGCCATTCATGGGTGACACGCCCCGCGCCCCGCGGCAGCGCAAGCCGGAGTGGGTCAGGTGCGTGGCGGGGACGCAGCGCGCGACGGCGCGGCGCGGGTGCATCGCA
>chromosome_6,+,polyA site is 1138724
CCAGCAGCGGGCAAGCAAGCCAGCAAGGCGACCCCCAGCGCTCGCAGCACCAGCAAGCGCAGCGCCAGGACCAGCAGCAGTCGCAGTCGCGGTCGCTCCAATCACACCTCATCACCGCGGCCACGCTGCTGCCAGCCCTGCCGCCTCCGC
>chromosome_6,+,polyA site is 1155778
AGGTCGGCATCGTCGGCAAGTACGGTACTCGCTATGGTGCGAGTCTCCGTAAGGTGATCAAGAAGATGGAGGTCAGCCAGCACTCCAAGTACTTCTGCCACTTCTGCGGCAAGGTGAGGACCACTCTGTTGCTGAACCGCTAGCCTTCCA
>chromosome_6,+,polyA site is 1194373
GCTGGCGCATTCTGCAGAGCATTGAGCAGTCGGAGCAAGCTAAGGGCAACGAGAAGCGCGTGGGCATGATCAAGAGGTACCGCGCGGTGGTGGAGGGCGAGCTCGACAAAATCTGCCATGAGATCCTGGACCTGCTCGACAAGTACCTGG
>chromosome_6,+,polyA site is 1194736
GGAGCGGCATGCATGCAAGTTTCTGACCTTGTTTCGGTGCCGAATGTCGCGAATGCAGGCTGGGTCTGGCGCTCAACTTCTCGGTCTTCTACTACGAGGTGATGAACCAGCCCGCGCTGGCCTGCTCGCTGGCGAAGAAGGCCTTCGATG
>chromosome_6,+,polyA site is 1213863
CTCATCCTAATCACATGTCGCCTTCCCAACCCCATCGTTCCTTTGACCCCCTGCAGGAGGGTGGCCTGGGCGACCTGGCCTACCCCCTGGTGGCTGACCTGAAGAAGGAGATCTCCAAGGCCTACGGCGTCCTGACCGAGGACGGCATCT
>chromosome_6,+,polyA site is 1315800
CGCGTTGTGGGGCTGCACATGCTATGCAGCTTACGAGTTCGATGTGCCACCCTATGCGTTACGGCGCGCAATACAGAACTGCTGCAATTCACGCTTGCTCCGGGTGCTGAAGGTGCGAAGTGCGGGTCGCAATCGGCGGGTTCCTGGACG
>chromosome_6,+,polyA site is 1376914
AACACCAACTACCAGCGTCGCCGCTGCGCCACCATCCTCACCCCGCCGGATCTGATGCAGCCGTCCACTTCGTGCCCTCTGTCCCCTCCTCCCTCTCCCTCTCCTCCTCCCAGCCCCCCGCAGCCGCCTTCTCCTCCCCCGGTGCCCCCG
>chromosome_6,+,polyA site is 1484211
TTCGAGGCCTTCTGCTTACCTATGCATACTTGCTTACCTAATCATTGAGTAAGCTATGCTCTAGCTGCTCTGTGCCAGTGCTGTGTAACAGAAAATGGCAGCTTTGGGCAACGGTTCGCAGCACACAGCGCTGCGTGCTGATTACGATTT
>chromosome_6,+,polyA site is 1903379
GACCCCGACACTCACCGCCCCCCCTTACCTGCTGTCTTCGTCCCTGCAGGCCGGTGAGATCCAGGGCCAGACCCGCCAGCACGCTCGCCTGATCAACCTGCTGGGTGTCAAGCAGCTGATTGTGGGTGTGAACAAGATGGACTCCGACAC
>chromosome_6,+,polyA site is 1903449
ACCCGCCAGCACGCTCGCCTGATCAACCTGCTGGGTGTCAAGCAGCTGATTGTGGGTGTGAACAAGATGGACTCCGACACTGCCGGCTACAAGAAGGAGCGCTACGATGAGATTGCCAACGAGATGCGCCACATGCTGGTGCGCGTGGGC
>chromosome_6,+,polyA site is 1904259
CCCGCACCGGTGACGTGATGATCCTGAAGTCGGACCAGACCCTGAAGATTGTCAAGGACTTCACCGCCCAGATTCAGACCCTGGACATCCCCGGTGAGGTCAAGAAGGGCTACTCGCCCATCGGCTTCGTGCGCTGCGGCCGCTCCGCCT
>chromosome_6,+,polyA site is 2923842
CTGGTGCTCTCTGGTGCTGGCCACAGGGTGAGAACGCCTGGGTCTTTGTCAACGAGGAGGAGATCGCCGAGACCGTGAAGGCGTACTTCAAGTTCGAGGAGGACCTGTTCGTTGAGGCCAAGAAGCAGGCTGCTAAGAACGTGGAGGTGA
>chromosome_6,+,polyA site is 2930369
TGAACACTAACGTGGATGGCAAGAACAAGATTATGTACGCCATGACCGCCATTCGCGGTATTGGCCGCCGTTTCTCCAACCTGGTCTGCAAGAAGGCTGAGGTTGACCTGCGGAAGCGCGCTGGTGAGGCGGGGGCAGTCCCCGCGCGGG
>chromosome_6,+,polyA site is 2942942
ATTCGGTGAGTTTCATCGTCGCTTGTCGCTGAACCCTGCCCCTCGCCTCGAAATTCTCGTCGCTTCAATGCGTTGATACTTATATTAATGGTCATACAGGCCGTCGAGGTCGGTCCGGTCAACGGGCAGGAGGGGCCGTGCCTGCTCCTC
>chromosome_6,+,polyA site is 3811199
GCACGTCCAGGTTGAGGGCAAGATCGTCAAGGAGCAGCGGCGCATGTTGCTGATGGAGCAGCTCAAGAGCATCAAGAAGGAGCTGGGGCTGGAGCGGGACGACAAGAGCGCGCTGCTGCAGAGGTAGGGTGGAGGGAGGGTGGGGTCGGG
>chromosome_6,+,polyA site is 3817113
AGGGTTGAGAGGTACAAGGTGAAGCACAGACGATTAATGAGGACAAGATAGCGGAAAATGAGTGAACCCTTGTTAGTTTTCGACCCACAGCCGGTCCACATATTGCTGTTAGTGTTTGGCCTCTTCACAATTGTTTTCGCGACTTTCGGG
>chromosome_6,+,polyA site is 3898719
GAAGCTGCTTGAGAATGAGATTGCCAACCTTGACAACATGATCATGCGCGTCAACGAGCAGCGAATGATGCTGGAGGGCCAGCGGACGACGACCGAGGTGGTCTCGTCGATGCACACCGCTGCCCTGGCCGCTAAGGACAACATGAAGGC
>chromosome_6,+,polyA site is 3952978
AACTGCTCGCCCTCTTTCAACTGGAAGAAGAAGCTGAGCGACGACGAGATTGCCAAGTTCCAGAAGACGCTGGGCTCGCTGGGCTACAAGTTCCAATTCATCACGCTGGCCGGCTTCCACTCGCTCAACTACGGCATGTTCAGCCTGGCC
>chromosome_6,+,polyA site is 3998487
GTGCTGATTTGTCGGCTGGCACTCTTAATTTTGCAGTGTCGGACTTGCTTCGGAAACTACCGAACCATGGCGTGGGAGCAATTGTAACACGCGACACGTGGCACCCGGAGTCAAAGAAATACTGGGAGGTGGTCGAGGTTGCACCCTCAA
>chromosome_6,+,polyA site is 4035556
GACAAGGATACGAAGGAGGGCAGCAAGGAGGACAAGGCGAAGGAGGGCTCGAAGGAGGCTGAGGGCGGCAAGGAGGAGAAGGCGAAGGAGGATGTGGACAAGGAGAAGGAGAAGGAGGACACGGCGCCGGACGCCAAGGAGGCTGACGGC
>chromosome_6,+,polyA site is 4215909
CCCTTCCCCTCCCCCTTCGCTCCGCCTCTGTCACCCCTCAGGTCATCCTGATGGGCCTGATCGAGGGCTACCGCGTCAACGGCGGCCCCGCTGGCGAGGGCCTGGACCCCCTGTACCCCGGCGAGTCGTTCGACCCCCTGGGCCTGGCTG
>chromosome_6,+,polyA site is 4216109
CGCCTGGCCATGTTCTCCATGTTCGGCTTCTTCGTCCAGGCCATCGTGACCGGCAAGGGCCCCGTCCAGAACCTGGACGACCACCTGGCCAACCCCACCGTCAACAACGCCTTCGCCTTCGCCACCAAGTTCACCCCCTCGGCCTAATTT
>chromosome_6,+,polyA site is 4923135
ATTCCTGTGTGCAGCGGCCCTCGTGAGGATGCCACCCGTATCGGCTCCGCCGGTGTGGTGCGCCGCCAGGCCGTCGATATCTCGCCCCTGCGCCGCGTCAACCAGGTGCGTGTGACCTCTTGATATGAGCGCGGGTTCTTCAGCGGGGAT
>chromosome_6,+,polyA site is 4923746
GCCGCCTACTCACAAATCGTCTTTGTCCTCTGTGCTTCATGTGCACAGGCCATCTACCTGCTGACCACTGGCGCCCGCGAGGCCGCCTTCCGCAACATCAAGACCATTGCGGAGTGCCTGGCTGACGAGCTGGTGAACGCTGCCAAGGGC
>chromosome_6,+,polyA site is 5170729
CTCTCCACCCCCAGGGCATCGGACTGCCCATGGAGGAGGCGCTGGTGTTCTGGCGCTCCATGTTCGCGCCGCGCTGCACCGGCGAGGCCTTTGACAAGCAGTACGCCTACAACATCCGACACAACTACGGCCGGGAGGGCAAGCGCACAG
>chromosome_6,+,polyA site is 5247728
CTGCTGCAGCACCAGAGCAGCTCCAACCTCACCGCCCAAAGCAGCGGCCGCTGCAACACCAACATTAACACCAACACCAACAACACCAACACCAACACTAACACTAACACCAGCACCAACACCAACGGCAGCAGCGCCGCCGCCGCCGGC
>chromosome_6,+,polyA site is 5327957
TCTGGCCCCCAACTCGGTGGTGCCTCCGGCCCGCCGCATCCCCTCTGGCGAGCTGTGGGGCGGGAGCCCCGCGAAGTTCATCCGCAAGCTCACAGACCATGAGGTGGGCGCGCCTGGACAGGAGCCTCAGGGTTTCACCAGCAGCCGGGG
>chromosome_6,+,polyA site is 5966353
ATTTGGCTCTCCAAGTTAAGGATTTATCTTAACTGGAAGGAGCTGGGTCCGGCTATCCGTGACGACGACGCGCCGGAGGCGAAGCAGCAGAAGGCGGTCGCCCTTATCCTGAGCCATGTGAGGCTGTCCGACCACTTCATCTATGAGGAG
>chromosome_6,+,polyA site is 5999599
GGACCAGAACACGCGCGATGTGATCATGCGCGAGTTCCGCTCCGGCTCGTCGCGTGTGCTGATCACCACCGACCTGCTGGCCCGCGGCATTGACGTGCAGCAGGTGTCGCTGGTCATCAACTACGACCTGCCCACCCAGCCCGAGAACTA
>chromosome_6,+,polyA site is 5999696
CAGCAGGTGTCGCTGGTCATCAACTACGACCTGCCCACCCAGCCCGAGAACTACCTGCACCGCATTGGTCGCTCGGGCCGCTTCGGACGCAAGGGTGTTGCCATCAACTTCGTGACCAAGGTAAGCGGCTGGGCAAGGAGGTCAATGAAA
>chromosome_6,+,polyA site is 6000006
TCCTTGTGCCTTTGCAGGACGACGAGCGCATGCTCCAGGACATCCAGCGGTTCTACAACACCGTGATTGAGGAGCTGCCCTCGAACGTCGCTGACCTCATCTAAGCGCTCTACTACCACCAAATGTGCGCTAGCCCCTGGGTCCAGCCGA
>chromosome_6,+,polyA site is 6564380
GAAGCTGGGCCGAAATTTTAGCCTGCAAGAGGTTCGGCAGCACGCAGCCAAGGACGACGCCTGGATCGCGGTGGACGGCCGCGTGTACGACATAACCGAGCACCTGGTTAACCACCCGGGCTGGCACGACAACGCCGCCATCTCCACAGT
>chromosome_6,+,polyA site is 7101950
GAGCCTTCCTCAAGCGGGTCCGGGTGCCCGGTCTATGTCATGCTGCCGCTCGACACTGTCTGGGTGGTGGAGCGCGACGGCAAGCGGATATCCGTGCTTAAAAAGGAGCGCTCGCTCGACATCGCGCTGCACACGTTGAAGCAGGCTGGC
>chromosome_6,+,polyA site is 7246140
TAATTCCGCAACCCCCTGCCAGGCCGTGTGGAGATCTCGGCGCAAAACCACAACTTCGCTGTGGACCCCTCCACCCTGCCCGCGGGCGTGGAGGTGACCCACATCAACCTCAACGACGGGACATGCGCAGGTGGGGAGAACACATGGGGT
>chromosome_6,+,polyA site is 7457041
TACATGATTCGGCTCATATACTGCGAAATGCTTGGCCATGACGCGAGCTTTGCGTACATCAAGGCCCTGCAGTTTGCAAGTGACCCGAACATCCACACCAAGAAGGTACCCCCACCTACGTGTGCTGGCAAACCTGTCGCTCAGCTGGCA
>chromosome_7,+,polyA site is 596442
TTACGCACGGTTGGACTGGACTCATCGCGTCCATCCGGGACCTGCTGTGCACCGCGTTGGACTGGGTGCCTGTGCTGGTGCAGGCGGGGCTGCTTGCAGAGCTGCAGGGGGATGCACTGATGGCGGCCAGCTGGAACGCGTTCGTGCTTC
>chromosome_7,+,polyA site is 983273
CCGCGCTGCTGTTATCCCCGCCTCACAGGCATCCCGCCGCCCGAGACCGAGGAGCGCTGGGCGCTGGCGCTGGAGGCCCTGCGCGGCGTGTGGGCGTCCAAGTACAACGACCGCGCCTACTACTCGCTGCGCAAGGCCGGGCTGGACTTT
>chromosome_7,+,polyA site is 1520096
ACGCGTTGCGTGCAGCGAGGAGCGCGTTGGTTGCGCATGGTCGCTAAATGGAGCTGCACACCCTTCGCAGGCATCATCAATGAGTGTCATCGTGGACGAAGTTGCTACCCAATGCCTTCTCCCCGATGGCCCATCCTCAACGCTCTTTGA
>chromosome_7,+,polyA site is 1700143
GCACCCACGGCTCGCTGGAGTTCATGCCCGGCAAGCAGGTCGGCATGTCGGGTGTGTGCTACCCCGACTCGCTGATCGGCACCATCCCCAACCTCTACTACTACGCCGCCAACAACCCGTCTGAGGCCACCATCGCCAAGCGCCGCTCGT
>chromosome_7,+,polyA site is 3348838
ATGCTGCGCAGCGCCTGGGCGGGCGAGCGTGCGCTTGGAGGTGCAACGCTGGTTGGCGGCGAGCTGGTGGGAGTTCCAGTTGATGTGCAAGATGCCAGCAAAAAGGTTAGAGGCGCACGCGTTCACATGTTGTCGCCGGAAACTCGTGCA
>chromosome_7,+,polyA site is 3671262
TGTAGACTTATATAGTGATGGGCTGCATTTGCGGGAAGCTGCTCCCGCCAGCGGCGCCCCAGGACTTCGCAGAGCTGCAGCATGCAAGCAATACGAACGAAGAAGTCTATGTCATCGGGCCGGATGCGCCGGACCCCGCCAGGCTTTGGA
>chromosome_7,+,polyA site is 3797798
CCGCCAACGTCACCCTGGAGACGCTGTACGTGACCGGCGTGTTGCCCTCGCCCGTCGTCACCCTGTCCGGTACCGCCGGTGTGTCCACGCTGGTCAACTTCACCGGCAAGGGCTTTGACCGCCTGCACTGCGGCGCCAACGCGCTGTCCA
>chromosome_7,+,polyA site is 3837405
TGGCGAAAGGTGCGTGCGGCCTGGCAGCCGGCCTTCTCCGCGCCCTCCCTGTCCGGCTACTTCCCCCTCATGACCGACTGCGCCGTGCGCCTGGCCGACAAGCTGGAAGGGCTGGCGCGGAGGCAGCCGGGGCAGCAGGGCGCAGGCAAG
>chromosome_7,+,polyA site is 3848144
TCCGGCTTAGCGCAGTAGCAATAGCGTCGTTTGGCGCTATCGTGGTGCTGGTGGGCTTCGTCCTGTTCAGCCAGGTCATTCACACGGAGTTCGTGCACGGCAAAAAGGTGCGTTTCCGGCCTGGTTTCCGCGGCCATCCACCCCACCAGT
>chromosome_7,+,polyA site is 5015627
TAACTGCCACGCACTGCCAGATCGGCTACTCCAACGGCGCCGTCAGCGCGGCCCTAGGCGGTCTGCTCCTGGCGCGCGGCTTCTGGAAGGACGACAAGGACAAGAAGAAGGCCGACAAGAAGGCCACCACCACCACCACCACCACTACCG
>chromosome_7,+,polyA site is 5584928
GGCTGAGGCTGCCCCGCCGGTGCGCGAGCCGGTTCCGCCGCGCGTCGTTGAGTATGACCCGATTACGGGAGTGCCAGCGGAATTCAATGAGTACCTACCAAAAGACTGCGAGGAGTACAAGAAGTGGAAGGCGGCTCAGGAGGCTGCCCT
>chromosome_8,+,polyA site is 220513
AGAAGGAGCGCCTGGACGCTGAGCTGAAGCTTGTCGGCGAGTATGGCCTGCGCAACAAGCGCGAGCTCTGGCGCGTGCAGATGGTTCTGAGCAAGATTCGCAACGCTGCTCGTGTCCTGCTCACGCTGGACGAGAAGGACCCCAAGCGTA
>chromosome_8,+,polyA site is 222103
CAGCGGTCCTCCACGTGTGTTGTTGTTATTGTGTCTCCGCAGCGTGGGCAAGCAGGTGGTCAACGTGCCCAGCTTCATGGTGCGCGTGGACAGCCAGAAGCACATTGACTTCGCCCTGACCAGCCCCTTCGGCGGCGGCCGCCCCGGCCG
>chromosome_8,+,polyA site is 231050
AGAAGAACCGCGAGGAGGTGGACCGCGCCATCCAGCAGCTGCCGCTGCGCATCGAGACGCCGTCCGCCATCCGGCGCAAAGAGGACCTGGAGCGGCGCCTGCGCGAGATTGAGGACGCCATCAAGATTTTCAGCCGGCCAAAGGTTCTGG
>chromosome_8,+,polyA site is 544949
GTGCAGAGGCGTCGCTAACGTGCGTGGTGAGCGGCCCTGTCACCATTAAGGATGAGAAGCGCATCACCAGCCCCGAGGGCAAGGAGCTGTTCAGCGAGCAAAAGGGACTCAACCTGTTCAAGAACAAGACCCTGCGCGTGCGCCGCGTGT
>chromosome_8,+,polyA site is 661674
CTGTCGTTGAAGTCTCTTGCCGACAAAGCCGAGGGGGCGGAGCAGCGGGCCATTGCCGCTGTATCGCACTCTACCGGGGTGCCCATACCAACCATCCTCGCTGAGGTGGAAGCCGGTAAGCTAACACGCGTAACGTGCATGGCGTGTTGA
>chromosome_8,+,polyA site is 729561
TCACAACAACATTGGGATTAGTAGCTATGAACTATCCTAATTTCCCGGTTGTGGGACTTTTGGCGGCAGTCAAGCGTATCGATGTAAAAATCCCAACCAGCGAGTACCCGGCGTCGCCATGGAGCTACACCGCGGCCTTCGGCGGATTCG
>chromosome_8,+,polyA site is 814322
TTGCACCAAGGACTCGTACATCCGCGGCTCCGGCTTTGTGGACCGCTGCCCCGCCGGCCGCGAAAAGCAAGGCAGCTTCTGCTACAACAACTGCCCCACAGACTGGCAGTACGGGTGAGGCGGCGTGCGATCGACGCCTGCCCTGTCTGG
>chromosome_8,+,polyA site is 1207954
GTTATCTCCTCACCGCCGCGCCTGTTGTCCGCTCGCAGTTCCTGCCCCGCAAGTTCAAGGTGGCCACCACGGTGCCGGGCGACAACAGCGTGGACCTGTTCACCCAGGACCTGGGCGTGGTGGTCATCATGGACGAGAGCGGTGAGGAGG
>chromosome_8,+,polyA site is 1663317
AAGTCGTCCACGCTGACACTAAGGCGCCAAGTCGACTTGCACCTTCTTCCTCGTCGGCAGTATCGATATTGGTTGAACTTGACTCAATGAAGCTTTTACAAAGGACACCATTCTCATGCGACTCTAGCGCTGGGCGCGTTGGGCGACAAA
>chromosome_8,+,polyA site is 2145646
CAGACGGCGGTCTATGGGAACTTCAGCGGGCCAAAGGCGCAGGAGGTCGTCGTTTCGCGTGGCAAAGTCCTGGAGCTGCTGCGTCCCAATGAAAATGGCAAAATGCAAACTGTGGTTGCCACTGAGGTCTTCGGACAAATTCGCTCGTTG
>chromosome_8,+,polyA site is 2771023
TTGCGATGGCTAGGCTGTCGGACGGCTGGCGGGCTGGCGCGGAGCGGAGCTGCGGGGCGCGCGGCATCCGAAACCAACCTGGAAAACACCAGCGCCACCGTCGTCCAGCAGCACATGTGAGGGAGGGAGTGAGTGGAAGCGTAAGAAACC
>chromosome_8,+,polyA site is 3089950
CACACCAAGGCAGTGTAGGCATGGTTTGTGAGACTTTCAGACGCATGACTGCACTGAGACAGACGTACACGCACGCAGACTGGCAATATGCATACGGCACACCCTGCACAGGCCCAGACGTTGCAGACGAGCGCCGCATTGACATTGCGC
>chromosome_8,+,polyA site is 3090051
CCCTGCACAGGCCCAGACGTTGCAGACGAGCGCCGCATTGACATTGCGCCGCACGCTGGGGGGGGAGTCGCCGTCAGGCACACGAAACGTTCATTGTCCTATCATAGGGCGCGACAGCTGTCATGACCTGGCGTGTGACCGTGCATATCG
>chromosome_8,+,polyA site is 3314331
CGGCCGGAGGGTTACCTTGTGTGCCCTGCAATCCAAACAGGGCCACGCAGTTCAAGGTGACCAACGGCGAGTTCCTCAAGTTTGTCAAGTCGAGCGGCTACAGCAACCCCAAGTATTGGTCTGCTGAGGGCTGGGGCTGGAAGACCTTCC
>chromosome_8,+,polyA site is 3414635
GTATACCTGAGCATCAGTAACATTCAGTTTAGCCATGGGCCGGGATGAGCAGAAGCAGTACTTGCACTGCTACACGTGCGGTAACAAGGTGCTCTCGTACAGCTTCATTCGCGTCTGGAAGCACTACCTCAGCGCCACCATGGGGCCCAG
>chromosome_9,+,polyA site is 206327
AGTACGGCTGGTCCGCCAACATGGAGCGCATCATGAAGGCGCAGGCGCTGCGCGACAACTCCATGGCCGCCTACATGACCTCCAAGAAGACGCTGGAGATCAACCCCGAGAACGCCATCATGAATGTGAGTGCGCTGTTGGTGGCGGTGG
>chromosome_9,+,polyA site is 403400
TACAAACAGTTGGGAGAAGGAGAACGTGACCAGTGAGGCGCTGGAGGCTGCCCGTGTGGCGGCTAACAAGTACATGGTGAAGAACGCCGGAAAGGAGGCGTTCCACCTGCGCGTGCGCGTGCACCCCTTCCACGTGCTGCGCATCAACAA
>chromosome_9,+,polyA site is 404195
GTGCTGATGAGCATCCGCTGCCGTGACAACCACGGTGCCGTGGCCGAGGAGGCCCTGCGCCGCGCCAAGTTCAAGTTCCCCGGCCGGCAGAAGATCATCCGGTCCAACAACTGGTGAGTTGACAGCGCTGCTGGCTAGATCTGACACTAA
>chromosome_9,+,polyA site is 404652
TTCAAGATCTTCCGCGAGGAGGGCCGCCTGATCAACGACGGCTCGCACGTCAAGGTCATCACCAACAAGGGCCCCCTGGCCGAGCGCGAGCCCGACCACATCTTCGACTACCCCGCCTTCAAGCACCACACACCCCTGCACAAGGACGAG
>chromosome_9,+,polyA site is 1277273
CCTCCGTGCAGGGCTTCCGCACTACCTTCAGCGGCCTCAACATTCGGACGACTCTGGGCACTGACCCCGAGAGGTTCTGCACTGTCGTCACCAAGAAGATGAACAACACTCGTAACGCCATCTTCAAGTACCACGTCCTGGCGGCCAACC
>chromosome_9,+,polyA site is 1278585
ACAGCACCACCAACTACACCACCGTGGCTCCTTTCGGTGGCCTCACCATCTTCCGCAGCTCCAACCTAGCCAACGCGACCTTCTGGGTTGCCTCCAAGTTCGACCCGAACCCCCAGCCCATCTCGGGCGTCCTGGCAGCCAACAACGTCA
>chromosome_9,+,polyA site is 1280723
GTGCTGTGCAACACCACCAACGGTCAGAACACCAAGACTGCCCAGCTGCTGGCTGTGCACGTCATCGCTGGTGCGAACTTCGCTGTTAACATCACCGCCAACAACAACACGGCCGCCAACCTGTACAACTACGCCTTCAGCGCTGGTTTC
>chromosome_9,+,polyA site is 1466863
GCCTGCTGCGCACGCTCAAGGCCGATGTGGCGCCGGTGCCGCTGCCCGTGTACCCCGTGGTGGTCAAGACCGACGGCAACGTCATGGTCCGCCTCAGCTAAACAAACCGCTGCCTGGGCACCTTCAAAAGCGAGGGAGCGGTGGCCTTGG
>chromosome_9,+,polyA site is 2238454
CCGCCGGAAGTCGGTTCGCGGCTGCATCGTGTCGCCCGACCTGGCCGTGCTGAACCTGGTCATTGTCAAGAAGGGCGAGCAGGAGCTGCCCGGCCTGACTGACGAGGAGAAGCCCCGCATCCGCGGCCCCAAGCGCGCGAGCAAGATCCG
>chromosome_9,+,polyA site is 2239645
CTGGCTCCTTCCATTCTTGACGCCGCCTGGCTGCTTCCTCGCTCGCGCGATGCCACCGCAGGCTGGTGACCCCCGCCGCCCTGCAGCGCAAGCGCGCCCGCAAGAGCCTGAAGAAGCGCCAGCAGGAGAAGAACAAGACCGACGCGGCCG
>chromosome_9,+,polyA site is 2400324
CGACCCACCCCCATCCCGCCCGCAGAAAGTGTGTCACTTCGACGTCAACACCATGTACCTGGGCCTGGGCCCCTGGCGCCTGCCCATCAAGCTCAAAGATCAGACGCCGCTCAAGCAGATGGCCACCAAGTGAGCCCACAGCCGCACACA
>chromosome_9,+,polyA site is 3001912
TCGCAGGAGCTGAGCAACTCATCGCCCACGAGCAGCTCATCAGGTGGAGCGGGCGTGCTGGGAGAGCGTGACCACTTCTCAAAGCTGCTCCAGAATAACAGGTGCGCGGTTGACGCGCTCGCGTTCTTCGCACCGTGACCGGTTAAGTTG
>chromosome_9,+,polyA site is 3013742
GTGTCCATGATGTGCATGGAGCACTCGTACGTGCTGGCCATCGAGCAGCTGCTCAACGTGTCCGTGCCCCTGCGCGGCCAGTACATCCGCGTGCTGTTCAGGTGAGGTGGCGGCGGTGGTGGCTGGTGGTTGGTGGGGGGTGGGGTGGTG
>chromosome_9,+,polyA site is 3808317
TTACATATCTGCACATGTAGGTTCCTGACCAACAAGGGCATTGACTACCTGCGCGAGTACCTGAACCTGCCCAGCGAGATCGTGCCCGCCACCCTGAAGAAGTCCAACCGCCCCCTGGAGCGTGGCCCGCCCATGCGCGGCGGCGACCGC
>chromosome_9,+,polyA site is 4314094
ACGCCCTGCTGCTTGCTGCGCCGCAGCCTGTACACCGACCTTGACCGAGACGCCATCAATGGGCAATGGAAGCCATACACATTTTATACATATCCCTGGGAAAAGGTGTGTGCTTTGTTTGGTGCGCTATGCCTGAGGTGCCCCGTGTTA
>chromosome_9,+,polyA site is 4576682
AAGCTACCTTGCGTGCCCGCCCCCCGCCCGCTCTGCAGGTCAAGACGGAGCGCGTGGACTCGTTCTTCAACTTCTTTGACCCGCCTCAGGTGCCGGACGGCGAGGAGGAGATCGACGAGGACACCATGGAGGAGCTGCAGGCCATCATCG
>chromosome_9,+,polyA site is 4687270
GCCCCAACTACCTACTGCTGCCGGTGAACGCGCCGCGCGCCCCCCACCACAACAACCACCACGAGGGCTTCATGAACTTCATGCACCGCGACGAGGAAATCAACTACTTCCCCAGCAGGTGGGGCGGGATCAGGCGGTCGGCGGGGTGGG
>scaffold_18,+,polyA site is 62294
ATGGGGCTGGTGCGCTTGCTAATTCCTGCCGAGAGCGCGCATGAGACCGTGGTTGCACTCGGAGAGGAGGTGGGGCTTCTCCAGTTTAAGGACCTGAACACGGACAAGAGCGCCTTTCAGCGGACGTTTGCCAATCAGGTTGGTTGAGAC
>scaffold_18,+,polyA site is 858917
GCCCAACAAGGCGCTCAAGCCCACCGTCACCACACAACCCGCCGCGCCTCACTATCACTACATGCCCCACGCCGCGCTCCAGCCCGCCTACTACGCCGCACCTCCTGTCTACGCCGCGCCCGCAACTCCCATGGCCTACTACCCCAGCCC
>scaffold_18,+,polyA site is 1003600
AGGTCAGCGAGTCCTATGCCAAGGCTCTGGTTGAGCTCGCCGACGAGAAGGGCAAGCTCGAGGCTGTGCACGCCGATGTGGACGCGGTCGCCGGCCTGATGAAGGAGAACGCCAAGCTGAGCGCTCTGATCATGAACCCCGTTGTGGAGT
>scaffold_18,+,polyA site is 1012597
AAACGGCTACCCCCCACCTCCCCCCGCCTACGCACAGGCATCCCCCCGGACCAGCAGCGCCTGATCTTCGCCGGCAAGCAGCTGGAGGACGGCCGCACCCTGGCTGACTACAACATCCAGAAGGAGTCGACCCTGCACCTGGTGCTGCGC
>scaffold_18,+,polyA site is 1012724
CGACCCTGCACCTGGTGCTGCGCCTGCGCGGTGGCATGCAGATCTTCGTCAAGACCCTGACGGGCAAGACCATCACGCTCGAGGTGGAGTCTTCGGACACCATTGAGAACGTGAAGGCCAAGATTCAGGACAAGGAGGGTGAGTCGGGGC
>scaffold_18,+,polyA site is 1012960
GCTGCTTCCTGCGCCCACCCACTTTGTCTGACACGAGCGTTTCCTCACCGGATGCAGGCATCCCCCCGGACCAGCAGCGCCTGATCTTCGCCGGCAAGCAGCTGGAGGACGGCCGCACCCTGGCTGACTACAACATCCAGAAGGAGTCGA
>scaffold_18,+,polyA site is 1014136
CTGACATGAGTGTTTCCTCACCGGATGCAGGCATCCCCCCGGACCAGCAGCGCCTGATCTTCGCCGGCAAGCAGCTGGAGGACGGCCGTACCCTGGCTGACTACAACATCCAGAAGGAGTCGACTCTGCATCTGGTACTGCGCCTGCGCG
>scaffold_18,+,polyA site is 1014512
CTTTGTCTGACATGAGTGTTTCCTCACCGGATGCAGGCATCCCCCCGGACCAGCAGCGCCTGATCTTCGCCGGCAAGCAGCTGGAGGACGGCCGCACCCTGGCTGACTACAACATCCAGAAGGAGTCGACTCTGCACCTGGTGCTGCGCC
>scaffold_22,+,polyA site is 72333
ACCACCGCCACCACTACCCGCTCTGCTTGCAGCCACCTTCAAGCGCGAGGAGGACGAGTGGCGTGGCTACGTGGGCCGCTTCGGCATCAGCGGCCGCCTGCAGACCACCAAGATCGGCATGCTGTCGGAGGGCCAGAAGTCGCGACTGGT
>scaffold_22,+,polyA site is 126241
CAACCCACTTACAATCATGGCCCTCTCTATGAAGATGCGCGCCAACGCGCGCGTGGTGTCCGGTCGCCGCGTCGCCGCTGTGGCCCCCCGCGTGGTGCCCTTCTCGTCGGCCTCCAGCTCCGTGCTGCGCTCTGGCTTCGCCGCTGAGGT
>scaffold_22,+,polyA site is 202813
GCGGGCCGGTGTTGCGGCCCCTGGCGTCGTGCCGGACAGGGCGGGGGCAGCTGTAGCGGGTGCTGGGCATAGTGGCGTCGAGGAGCTGCAGGAGGAGGAGGAGGAGGAGGAGGAGGACGAGGCACGGAAAGCAGAGGAGGCGGAGGCGGA
>scaffold_22,+,polyA site is 354144
TGAACGATGACGCCATTCGCAAAACTGCTTCTTCTCGCGGGCCTAGTTGCAGCCGCAGCTGCTGCTAGCATCAATGTGACACAGTGTGGCTGGGATGGAGCGGACTGCGTGCTAACGAGCGGCTTCATTGCGTCGCTGCCGGAGCGCTTG
>scaffold_23,+,polyA site is 79478
TGGGCCATGCTCGGCGCTCTGGGCTGCATCTTCCCCGAGCTGCTGGGCTCCTACGGCGTGCCCTTCGGCGAGGCCGTGTGGTTCAAGGCTGGTGCTCAGATCTTCCAGGAGGGCGGTCTGGACTACCTGGGCAACCCCAACCTGGTGCAC
>scaffold_23,+,polyA site is 79569
GTGCTCAGATCTTCCAGGAGGGCGGTCTGGACTACCTGGGCAACCCCAACCTGGTGCACGCCCAGTCCATCCTGGCCATCCTGGGCACCCAGGTGCTGCTGATGGGCGCCATTGAGGGCTACCGCGTCAACGGCGGCCCCCTGGGCGAGG
>scaffold_23,+,polyA site is 79940
GCTGAAGGTGAAGGAGATCAAGAACGGCCGCCTGGCCATGTTCTCCATGTTCGGCTTCTTCGTTCAGGCCATCGTGACCGGCAAGGGCCCCCTGCAGAACCTGTGAGTAGGGATGGGGGCCTAGGGTGACATAACATGAGTCGCGGTGTG
>scaffold_23,+,polyA site is 80180
TTTACCCGGTGATGTTATGCTCCTCGTGCCCGCTCCACAGGTCCGACCACCTGGCCAACCCCGGCACCAACAACGCCTTCGCCTACGCCACCAAGTTCACCCCCCAGTAAATGCCCTGGCGGCACAGTTTTGATGTACCAATAGGGATGC
>scaffold_25,+,polyA site is 128617
CGAGCAGTCGGTGTGCGTGCACCTCAAGCGGTATGGCCGCTACATGGTCTCGCATATGGTGGCCCTGCTGCTGGCAGTGCCTTGCAATCACACCGTCACGTTTGCGTGTGACGTGGGGCGCTGGCTGCGCACGCGCGAGCTATGGGATCA
>scaffold_27,+,polyA site is 30927
ACGGCCAGCTGTCCAACGACTTCCTGTTCATGGACTATGGCTTCATCGTGGAGGACAACCCGTACGACTCTGTGCAGCTGAGGTTCGACGTCAACCTGCTGCAGGTGAGAGCCTCGGCACGACGGGCTGTGGGGTCAGGGTTGTTGTAAT
>scaffold_27,+,polyA site is 143206
TTAACCTGCAACCTCCCCTCTCCTTCCTCTCGCCCTCCGTGCGCAGCACCACCGTCAAGTCCTCCATCACCGGCTTCCTGAAGGAGGTCACCGGCGACGACAAGTAGAGGCCACGTCGGCCTGCCGGGCCAGCAGGAGGACCTGGTGGTG
>scaffold_29,+,polyA site is 160177
TCGCTTGGAATGCCCTGGTACGGGAGGGGACTTTACAGCTGATTGATTGCTCCCGGCCGGTCCGTGATGCCGACCTGGTGTGCCTGTGGCAGTACAAGAGCATTCGGTAGTGGCTCTTCCTGGTGAGATGGGTGTGCGATGGGAAAGTGG
>scaffold_31,+,polyA site is 202207
CACCACCTACGTGTCCAACGACCGCCTCAACGTGCGCTCCTCCAACACCATCATGACCGTGCTCGCCGCCACCGGCCCCAACTACCCCAACGTCAGCGCTGATGCCAGCGCTGTGACCATCAACCCCGCCATCAGCTCGGCCATGGCCAC
>scaffold_31,+,polyA site is 210658
ATCACCCTGACCTCGGCCGACGCCTACGTGCCGGGTGATGCGCTGGACATCAAGAAGAACCAGGCTGCCGCCACTGTCGGCTCCGCCTCTGACACCCCTAGCACCCTGACAACCCTGGTGCCGCTGCCGGTGCCCACCACCATCTCGCCG
>scaffold_31,+,polyA site is 212390
TGGCCAGCTACGCCGGCAAGGACGCCTCCTACAAGGGCTCTTGCAAGGACGCGGTCACCGGCGCCGTGTACACGGACGACACGGTGGCCTCCACGCTGCCCGCCGGCCTGACCGGCCTGGTCCTGTCGCCCGTGACCGCGCTGGCCTCGG
>scaffold_31,+,polyA site is 212774
CCTCCGTGGCCGGCCGCGACATCACCGCCGCACAGGCCCTGGCCGCGGGTCAGTACGCACTGGCGGCCGTCCTGGAGGACAGCTCCGCGCCCATCAACACCACCGACCCCGCCAGCATCCTGGCGCTGCTCAACGTCACCTACAGCGTCC
>scaffold_33,+,polyA site is 88013
TTTTACTTGCCCTGACGTAGCATGTGCTACTACTCCTGTGGCTACCGGGGCGGCGGCAGATCAGGAACTGCTGACTCGAGCGTGTAAGCTTTCAACGTACGCTCAACAAGGCGGCACCAGCGGTGGCAATGATACCAGCGCGGGGCTGCC
>chromosome_10,-,polyA site is 39054
CGCTGCTGCCCCAGACCAGCCGCAACGCGCTGGAGGAGGTCAAGCTCAAGTTCATCGACACTGCCTCCAAGTTTGGCCACGGCCGCTTCCAGACCACCGAGGAGAAGCTCAAGACCTTCGGCCGCACCAAGGCCTAAGCGCTTGCATGGA
>chromosome_10,-,polyA site is 39579
GTCACCGCTTGTGCGCATCTGCCGTGCATTCATGCTTGGCGCAGGTGTACAAGATCGGCAAGAAGGGCGACGCCAGCCACCTGGCCACCACGGAGTTCGATGTGACCAAGAAGGAGATCACCCCCATGGGTGGCTTCCCCCACTACGGTG
>chromosome_10,-,polyA site is 39936
CGAGATGATCGACACCATCGCCATCACCAAGGGTCACGGAGTCCAGGGTGTCGTGCAGCGCTGGGGTGTGACCCGCCTGCCCCGCAAGACTCACCGCGGTCTCCGCAAGGTGGCTTGCATTGGCGCGTGGCACCCTGCCCGCGTGAAGTG
>chromosome_10,-,polyA site is 40019
GGCGGCACTGTGGCGCAGAAGGTCGACTTCGCCTACAGCATGTTCGAGAAGCAGGTGTCTGTGGACGCCGTGTTCCAGCCCAACGAGATGATCGACACCATCGCCATCACCAAGGGTCACGGAGTCCAGGGTGTCGTGCAGCGCTGGGGT
>chromosome_10,-,polyA site is 40368
CTGGTACAAGTCCAAGAAGAAGGCCTTCACCAAGTACGCCAAGAAGTACAGCGACGGCAAGAAGGCCATCGAGGCCGAGCTGGCCGCCCTGAAGAAGCACTGCTGCGTGATCCGTGTGCTGGCGCACACCCAGGTCAAGAAGCTGGGCTT
>chromosome_10,-,polyA site is 40418
TACGGTGGCTTAGCATTGTGCCCGGTGGTGACTCGTAGGTTCTACAAGAACTGGTACAAGTCCAAGAAGAAGGCCTTCACCAAGTACGCCAAGAAGTACAGCGACGGCAAGAAGGCCATCGAGGCCGAGCTGGCCGCCCTGAAGAAGCAC
>chromosome_10,-,polyA site is 820581
CTTGAATCTTGTGAGGTCCCTGCGAGAACTGACTTGCTCCTGACCTAATTGCCTTTTGGCACAACTTCTATCTGTTACACAACCTGAGACATGTCTGGTAAACAAAGGAACATCCGGAAACGAGTAGCATCTGAGGATGAAGATGCCCCG
>chromosome_10,-,polyA site is 1489321
ACACCTGCTGACGCAGACGGCGAGAAAGCAGCAGCAGTGCGGTCTTCTGATAGCGATGGTTCGGTGGCTGTAGCTGCTGGAGACGCAGTGATGACGGAAGGGCGCGAGGCGCCACCGCCGCCACCGCCCGCGCCACTGCTGCCGCCGCCC
>chromosome_10,-,polyA site is 1811404
GGTAATGATTGACGTTGCCGCCGTATGGATCAGCTTCTAAAACGGCGTTCGCGTGTTGCCTCGCGCCGCTCATTGCAGGGCTTTAACTCACTTCTGGGCATTGGCAGCGCCACCAACCGCCCGGCATCGCGCGTGCTCCAGTTCGCCTCG
>chromosome_10,-,polyA site is 1972679
AGTTCCAGTTCCAGCGCTGCTCGCTGTCGTACACGCCCAACAACGAGGTCAGCTGGTACACACCCCTGCTGAAGTCGCCGCCACCAGCGAAGAAGAAGCAGTAGCTTATTAGCCCCAAGATGCTGCGTTTGGCCTCATGCGTCGCTTTCC
>chromosome_10,-,polyA site is 1999204
CACCAGCCCGTGAAGGAGTCATCCTACATGAACATCCCCACCATCGCGTTCTGCGACACCGACAGCCCGCTCACCCACGTGGACGTGGCTATCCCCGCCAACAACAAGGGCAAGCACTCCATTGGTGTGCTGTACTTCCTGCTGGCGCGC
>chromosome_10,-,polyA site is 1999265
CCAGATTCAGAAGGCGTTCGAGGAGCCGCGCCTGCTGATCCTGACCGACCCCCGCACGGACCACCAGCCCGTGAAGGAGTCATCCTACATGAACATCCCCACCATCGCGTTCTGCGACACCGACAGCCCGCTCACCCACGTGGACGTGGC
>chromosome_10,-,polyA site is 3409110
TCCTGCTGTCCAACGCGCGCTGGTGGATGGACGAGTACAAGTTCGACGGCTACCGCTTCGACGGCGTGACCTCGATGATGTACCACCACCACGGCCTCAGCTACACCTTCACCGGTGAGTGAGCACACGGCGCGATTGCCGTGCGATGGA
>chromosome_10,-,polyA site is 4493268
TTGCAACGTTTTCTAACCCTCCCATCCCTCCTTGTTCCTCCCCGCAGCTACCAGGACTTCGTGAAGCCCGGCTCGGCCAACCAGGATCCCATCTTCACCAACAACAAGCTGCCCGATGGCAACGAGCCCGGCTACCCCGGCGGCGTGAGT
>chromosome_10,-,polyA site is 5205898
GTCGGGACATCGGGTTTGCAGTAGGCTCTTCTGGCGCCACGCGCGCCAGCTTGCGCACCAACAGCGAGCGCCATTTACTCCTTGTAGCGTGTCGCTCACATCGGCCTCGTCAGCGTCCACGTTTGGGTGAGTCGCGCTATCACGAGCTTG
>chromosome_10,-,polyA site is 5205984
CACCCAGTCGGAGCTTTGAGCATCAGTGTGTATCTCGTGATGGTTGCTGAAACCGCACAAGGAGCGCGTCAAGTGCCTTGGGCGATGTCGGGACATCGGGTTTGCAGTAGGCTCTTCTGGCGCCACGCGCGCCAGCTTGCGCACCAACAG
>chromosome_10,-,polyA site is 5436381
AGTCTCTGTTATATAAACCCTTTCACTCACATGCTGTCTGCATACGCTTGCGGTTCGCCTTTGCATCTACTGAACCAGCGACGATTGCAATCGATTGCGGTACTCCTGTCGCCGCTCGCAGCGTCTGTCGCGGTCGCCAATAACCAATCG
>chromosome_10,-,polyA site is 5436456
TGCTAATCGCGGGATGATGACACCGCCCGCAGTTGAGGCAATTCCCTGCAGATGTTGACGCGCTGGCTATTGAGGAGTCTCTGTTATATAAACCCTTTCACTCACATGCTGTCTGCATACGCTTGCGGTTCGCCTTTGCATCTACTGAAC
>chromosome_10,-,polyA site is 5679853
GCATCAGCCCACAAGTTACAACATTCAGTTTAGCCATGGGTCGGGATGAGCAGAAGCAGTACTTGCACTGCTACACGTGCGGTAACAAGGTGCTCTCGTACAGCTTCATCCGCGTCTGGAACCACCGTTTCGCACTACCTCAGCGCCACC
>chromosome_10,-,polyA site is 5684262
GCATTTACTTTTACCGCATCATCGAGGGCTTCATCGACCAGGCCGGCCAGCACACCGACTCGCCGCTGGGTGGCTTGTTCCTGGACGACCCCGATGGACTCAAGCTAAACCACACACACATGGTGAGCGGCCGTAGCTCTGCATCGCACA
>chromosome_10,-,polyA site is 5975720
TACACCATGCAAGGACCTGACCCGGAACCCATGCGAGGGTATAAGCCAGAGAGCTACCCGTTATAGTTAAGTAGTGTGGTACTATGTAATGTGCGAAACAGTCTGACTGTCAGCCGCCCCTACTTCCGGCTAGCGATAGTCGTAATCACC
>chromosome_10,-,polyA site is 5977441
CGACGCGCCGGAGGCGAAGCAGCAGAAGGCGGTCGCCCTTATCCTGAGCCATGTGAGGCTGTCCGACCACTTCATCTATGAGGAGCTGCTAGAGACCCTGGAAGCGGAGAAGAAGGCCAACCCTACTGCCAAGCAGAACGAGGCGAAGCG
>chromosome_10,-,polyA site is 5977509
CACATTTGGCTCTCCAAGTTAAGGATTTATCTTAACTGGAAGGAGCTGGGTCCGGCTATCCGTGACGACGACGCGCCGGAGGCGAAGCAGCAGAAGGCGGTCGCCCTTATCCTGAGCCATGTGAGGCTGTCCGACCACTTCATCTATGAG
>chromosome_10,-,polyA site is 5977575
TGAGCGCAAATGAACGATGAGGGCGGAGTCTGTGGAAAGCCGATTATGCTCGAGCAAAGCACGGCCCACATTTGGCTCTCCAAGTTAAGGATTTATCTTAACTGGAAGGAGCTGGGTCCGGCTATCCGTGACGACGACGCGCCGGAGGCG
>chromosome_11,-,polyA site is 545347
CACATTTGGTACTCTAAGTTAAGGATTTATCTTAACTGGAAGGAGCTGGGTCCGGCTATCCGTGACGACGACGCGCCGGAGGCGAAGCAGCAGAAGGCGGTCGCCCTTATCCTGAGCCATGTGAGGCTGTCCGACCACTTCATCTATGAG
>chromosome_11,-,polyA site is 1434377
ATACTTGTCAGGTGCCTCGCAACTAAGCAAGGTCACGGCTAAGTCCGCGGCCAAGATAACACGTGAGCGAGCTCACTCGTGTGCGCAAAGACAGACAGTATGACGGACCCCGAGGCCGTAACACATGCACAAGTTGCTGGTGAGTTCTTG
>chromosome_11,-,polyA site is 2145846
ACAAACACACACGCAGGTCGATTATGAGACTCAGGACCTGTCGGCCGTGGCCGGCGACGACTACGTTGCCGCCAAGGGCACGGTGGTGTTCGAGTCGGGAGAGAAGAGCGCAAGGGTAAGTGGTTGCGCATGGGCGTCGGAGCGGGGCGT
>chromosome_11,-,polyA site is 2220105
AGCTGCGCGCCACCGGCGGCAACCGGACCAAGACCCCCGGCCCCGGTGCCCAGTCCGCCCTGCGTGCCCTGGCCCGCGCGGGCATGAAGATTGGCCGCATCGGTGGGTGGGGTGTCGAGGACGTCCGGAGGGGATGGAAGGGAGAGGGAG
>chromosome_11,-,polyA site is 2220175
GCTAATCATGCTGGGTACATTTTTTTATTCTGCTGCGTGCAGGAGCTGGGCATCACTGCCCTGCACATCAAGCTGCGCGCCACCGGCGGCAACCGGACCAAGACCCCCGGCCCCGGTGCCCAGTCCGCCCTGCGTGCCCTGGCCCGCGCG
>chromosome_12,-,polyA site is 107842
GTCGAGCAACTTATCAAGTGAGCTAGAGCGCTGGGCTCATAGCGGGTAGCAGCTAGCTCGATGAGGAGTGCGTGCTTAACACTAAAGCGGCATGCAGGTACATTGTCGAGCCGCCCGGCGAGCTAGATGACCCCAAGCGCACGTACAAGT
>chromosome_12,-,polyA site is 142113
GCCGCAGCCGCACAGCACGGCGGTGGGCCTGGGACCGTGCCTCACGCCGCAGCAGCTGCAGCACCCGGCGGCGCAGCAGTCGCAGCAGCCGGGCCAAAGCCAGCAGCACCCCGGCGGCGTCCCAGTCGGCTCGGGCCTGTCCCTGCAGCC
>chromosome_12,-,polyA site is 570476
GCACCCAGCCCCAAGCCGCCCAGTCCAAGACCTCCCTCACCACGTCCCCCCAGCCCTAGGCCGCCCTCGCCGCCCAAGCCACCACGCCCGCCCAGCCCTAGCCCGCCATCACCCAGGCCTCCGGCCCCGCCACCCAAGCCGCCTGGCCCG
>chromosome_12,-,polyA site is 636180
CACGTTCTGCCTTGTCGCCACTCCTGCCCGCAGGTGTCCAACCCGCGCTATCGGCGCCACACGCTGGACGGCGACGGTATGGTGTTCAGCCTGGCGTTCAAGGAGGGACAGGCCTTCTTCCGCAACCGCTTCGTGCGCACAGAGGGCTTC
>chromosome_12,-,polyA site is 838760
GGCGTGCCAGAAGTCCATTGAGGCCAGCCGCGGCAAGCTGGTGGTGAAGGAGGCGGCGCGCGCGGTGTCGGAGCGTGACGACCGCCTGCTCAACGAGAAGCTGGAGCAGCTGGAGGCAGCCAACGCCGAGGTGGGAGCGGCCGAAGGGGG
>chromosome_12,-,polyA site is 1123745
CTTGACGGCGCCACCGGCGGCCTGGATCCCAACGCGGAGCCGGGGGAAGGTGACAGCGGTCCCGCGGCCGGGGCGGCGGCGGGCACCGCTGATGCATCGTCACAGCCGCCCAACTACAACACCAACAACAACATGAATGTCAGCGCCAGC
>chromosome_12,-,polyA site is 1189204
TGAGCGAGGTGGGCGACGGCGACTCCGACAACACCTCCCTCATGGCGGCGGCGCTGTACAAGGAGATGCTGACGCGGCGCCGGCGCAACAGCCCCACCAGCAGCGCCACCGCCAGCCAGGAGCAGGAGGAAGAGGAGGAACGCGCAGCGA
>chromosome_12,-,polyA site is 1811117
TATGACTTCACAATCTGGAACTTACTTGAGCTTACCTGGCGCTGCAGCACCTGATGAAGCGCATTCAGCGCGGCCCCGTGCGCGGCATCTCCCTGAAGCTCCAGGTGCGTGGCGAACCCGCGGCTTGCGTCGTGTGGCGGACTAGGCTCA
>chromosome_12,-,polyA site is 1839568
GCGCCTACAAGATCAAGGGTGTCGGTGATGTGCTGGCCGGCCGCGTCGAGCAGGGCGTGGTCAAGCCCGGTGATGAGGTGATCTTCCTGCCCACCCACACCACCGCCAACCCCTGCACCGGCAAGGTGTTCACCGTGGAGATGCACCACA
>chromosome_12,-,polyA site is 1840010
CGCCACATGCTGGTGCGCGTGGGCTGGAAGGACGACTTCGTCAACAAGTCGGTGCCCATCCTGCCCATCTCCGGCTGGCTGGGTGACAACCTGATCACCAAGGTGCGTGTGGCGGCAGTGCGCCCCGTTACAGGTGCAGGAGGCGGCAGC
>chromosome_12,-,polyA site is 1840111
ACCTGCTGGGTGTCAAGCAGCTGATTGTGGGTGTGAACAAGATGGACTCCGACACTGCCGGCTACAAGAAGGAGCGCTACGATGAGATCGCCAACGAGATGCGCCACATGCTGGTGCGCGTGGGCTGGAAGGACGACTTCGTCAACAAGT
>chromosome_12,-,polyA site is 1871617
CACAAGATTCAGCAGCGCCTGGTGCGCGAGCTGGAGAAGAAGTTCAGCGGCCGCGACGTGGTGATTGTCGGCAACCGCCGCATCCTGCCGCCCCCCCGCAACGGCAAGACCGCCTCGCGCCCCCGCAGCCGCACCCTGACCGCGGTGCGT
>chromosome_12,-,polyA site is 2412863
CTGGAGTTTGACCGCTCCCTTTTCTTTTCCTACGCTTGCCCTTCAAATCGACAGGTGGTCAAGGTGTCGGGTGTGTCCCTGCTGGCGCTCTTCAAGGGCAAGAAGGAGAAGCCCCGCTCGTAAGGGCGAGGCCGCGTGCGCGAGCAGCGG
>chromosome_12,-,polyA site is 2414561
AGCAGCCCAACTCTGCCATTCGCAAGTGCGCGCGTGTGCAGCTGATCAAGAACGGCAAGAAGATTGCCGCCTTCGTCCCCATGGACGGTTGCCTGAACTTCATCGAGGAGAACGTAGGTGGCGGCCGGCGGCGAAATGCTGGGGCGGGGT
>chromosome_12,-,polyA site is 2824956
CCGCCCCTCCCTCTCCCCCTCTCCCCCCTCCCCCCCTTCCGCCCCCCCACAGCGACTGGAACCCGCAGATGGACCTGCAGGCCATGGACCGCGCGCACCGCATCGGCCAGAAGAAGGAGGTGCAGGTGTTCCGCTTCTGCATCGAGAACT
>chromosome_12,-,polyA site is 2908883
TGCCCCACAGTCTACACCTCGTCGGTGGGCCCTGAGACCGCCGTGACCGTGGCCGTGCTGTGCGTGCTGCCCATGATCATTGAGGCCACCAAGACCCTGAACCCCGGCAAGGAGTCCGTGCCCTACTTCCCCTGGAACGAGCCCTGGAAC
>chromosome_12,-,polyA site is 3046674
CGCAAGCACAGCTGCAGCAAAATGAGGACAACAGTATGTCGATTGACCTGGCGCCGGGCCCAGCATCAACGCTGACTATGGCCCCGCAGCTCGCGGAACCTCCGCCCACTGGGCCGCTGCCTACGCGGCCGGCACCGCGGCGCGTCGTCC
>chromosome_12,-,polyA site is 3297065
CGAGGTGGAGCTGCGCCGGAGCCGGCGAGCAGCTCCAACAGCGTGAGCGTGAACCAGCGTGATGTGCAGGACGATGCCGCGTCGGGGCCTGTGTACCGCAGATGGACCTAGGGGATGACATGGCGGCAGGAGGAACTGATAGCAGGCTGT
>chromosome_12,-,polyA site is 3442648
TCGATACGGCGACGACAAACATTCGAACGGAAGGCTGTCACAAATCAGGAGTCGTGACAAAGAACTCTGGTCGACAGACGAACTAACCTTAGGGATGTTGCACTCGAAATCCCAAGTCCGGCAGCTGTGCCAAGCCCAGAGGGCCAGAAC
>chromosome_12,-,polyA site is 3755925
TCGAGTCCTCGAACCAGGACCGCATCTCGGACTTCGACCTGAAGCTCATGTCCATTGAGTCGGAGCACCTGGGCATTCCCGACCAGGAGTACTCGGCGGAAATTAAGATGCCATCTTCGGAGTACCAGCGCATCGTCCGCGACCTGACCA
>chromosome_12,-,polyA site is 4171459
CTCCTCCTCCTCCCCCTCCTCCTCCTCAGATTTTCCGAACATCGAGGTGACGGGCGTGCAGAGCAATCCGCACCTGGTGACGCCGGGCGACGTGTACGTGCACCACGAGGGGCTGACGGACGAGGACCAGGTGGCGGCGGTGTCAGTGGC
>chromosome_12,-,polyA site is 4428829
GTGCTGCAGGTGCGTTTCAACACCGGCACTCTGAAGGAGGTGGCTGTGGCGGGCTGCCGCGCCGGTGAGGACGCGGCGGTGGCGCTCGTCCGCGCCGCCAACAAGAACACCACCCTGCAGCTGCTGGACATACGCGGAGTGCCGCTGGCG
>chromosome_12,-,polyA site is 4573769
ATGCAAGGACTTAACCCGGAACCCATGCGAGGGTATAAGCCAGAGAGCTACCCGTTATAGTTAAGTAGTGTGGTACTATGTAATGTGCGAAACAGTCTGACTGTCAGCCGCCCCTACTTCCGGCTAGCGATAGTCGTAATCACCATTCAA
>chromosome_12,-,polyA site is 5297169
ATGATGCCCATGTGCCCGACCCATTCGTCGTGTCCCTGGATCGCGGTGCGTGCAGTGTGGGTGCGGGCCAGGTGATCAAGGGCCTGGATGACGGCCTGCTGGACATGAAGCCGGGTGGCATCCGCCGCCTGTACATCCCCGGCGACATGG
>chromosome_12,-,polyA site is 5452590
ACCCACTCGTGATATTCGCCCTGTGTCCCAATAACAGGCGCCCGCGCGCAGGCGGCCAGCGGACCGCAGCTGGCCATGGGGCGTGTGGTGGGGTCGCTGAGTGTGCTGACGGCCAAGGACGAGGACGCCACCAGCGCCATGCTTGCCAGC
>chromosome_12,-,polyA site is 6759894
GATGAGCAAATGATAATGTATACATTTTGGACGGACGGGCATCTTGATACTTTGAGAGGGACAACATATAGAAACTCACAACAATGTCAAAACCCCAAGAGGACTTCCTCGACAAGACCTCACGGTTCTTGGCCAAGCGCGAGGGTATTG
>chromosome_12,-,polyA site is 7699134
ACCCCGGTGGTGCCTTTGACCCCCTGGGCCTGGCTGACGACCCCGACACCTTCGCTGAGCTGAAGGTGAAGGAGATCAAGAACGGCCGCCTGGCTATGTTCTCCATGTTCGGCTTCTTCGTCCAGGCCATCGTGACCGGCAAGGGCCCCA
>chromosome_12,-,polyA site is 7699217
TCCCGATTAGGTTGTGGTGATGGGCCTGGCTGAGGCCTACCGCGCCAACGGTGGCCCCCTGGGCGAGGGCCTGGACCCCCTGCACCCCGGTGGTGCCTTTGACCCCCTGGGCCTGGCTGACGACCCCGACACCTTCGCTGAGCTGAAGGT
>chromosome_12,-,polyA site is 8605553
CCCCCACACAGCCAAATCCGCGCCAAGAAGGAGGACGAGATCCGCAAGAAGCTGGAGGAGAAGGCCCAGGCGCAGGCCTTTGCCAACGCCCTGACCACCATCGGCAAGTTCCTGCTGAAGAAGAAGACCGGCGAGAAGGACCAGATCTAC
>chromosome_12,-,polyA site is 9002548
GACCTCCAATGCCATGCGCTTTTGGCGATCGCTCATGCCCTCTGTGTTGCTTGCGACGCGCAGGACATTGCCCTGGTGGACCTCCCGCCTACGCACCCCATTCGCCTGGGCCTGGCCCTCAACTTCTCCGTCTTCTACTACGAGATTCTG
>chromosome_12,-,polyA site is 9002744
ATCCCCACTGCCTCCACTGGCGAGAGCAAGGTGTTCTACCTGAAGATGAAGGGCGACTACCACCGCTACCTGGCTGAGTTTAAGACCGGCGCTGACCGCAAGGAGGCTGCCGAGCACACCCTGCTCGCGTACAAGGCCGCGCAGGTCAGC
>chromosome_12,-,polyA site is 9259458
CGTTTGACAGACTCTGACAGGACCGCAACTGCGTGCCGTGGGAAGCCATGTCGTTTGCTCTAGTGACCTAAATCGGTACAACTGTAAATACAAAATGTTGGCTGCAGAGCCGAGGGAAGGAGGACGTGTCGATGCTGGTGGCATTTTACT
>chromosome_13,-,polyA site is 158272
AATTCCCAGTACTTCAGCACTTGTTTCACCAATTGCAGTGAAGAATTTATAGAAGTGTTCCACTTGACGTCTCGACCTTCGCTCGTTAAAACAAAATGCTGAACATGCGCGTCGCCCCCACGTCGGTCGCCTCCAAGCCGGTTGCGCCTG
>chromosome_13,-,polyA site is 222688
TGTGCGGCATGACTGTCAGCCAGGGCCTGCTGGTGTACAGCGCATTCATCCAGCCGTACGAGGGGGACAAGTACGGGCCTGGGCCGGTAAACAACAAGATCCAGGTAGGTAGGGTATGCGTACGTGCGGTGCGTGCACGTATGTGTACCG
>chromosome_13,-,polyA site is 864259
CGGCTCCTCCGCTGCCCTGCCTTTCTCTCCCACCACAGGCTACCATTGCCGGCGGTGGTGTGATTCCTCACATCCACAAGTCGCTGATCAGCAAGCAGCAGAAGAAGGAGGGCCTGCCCATGATGGCGTAAACGCTCTCGTCTGGCGGTT
>chromosome_13,-,polyA site is 1014333
GGCGACCAGCTGCGACCTGAAGGAGCTCGTGGCCAAGTTCATCCCCGAGTCCATCGGCAAGGACATTGAGAAGTCGTGCCAGGGCATCTACCCCCTGCAGGTGGGCCAGGGCGCAGGGGCGGGGCGGCGCGGAGCCGGGTGGGCCGTGCC
>chromosome_13,-,polyA site is 2051873
CCGCTCTTTCCCCTTGTGTCGCTATCCGCCCTTTCTGCAGGTGCCGAGAAGATCGCCACCGTCCAGGACGCCGCGGACATGATCGCCGCCCAGATCGCCGCCAAGGGCAACTAAACTAACTGTCTCCATTCTATCCTGACCATCTGACTG
>chromosome_13,-,polyA site is 2694469
CCACCACCTCACCACCATCTCACCAATGGTTCCTCTCCGCCCCCTTTGCTTGGTGGCCCGCAGGAGGGCATCTGCATGACGCTCAAGCCCGAGTTCCACTTCCTGGAGGTGAGCGGCCGGCGTGTGTGCGCGTGTATATGTGTGGGAGGG
>chromosome_13,-,polyA site is 2736402
CCGCTACTGCTGCCGCCCGCGCCGCCCGTGCCCGCCACCGGCCCCGTGCCGCCCACGCCCACCGCCACCACCTCCACCAGTGCCACAGCTTCCACCACCACCACCACCACCACCACCATTGCCGCCGCCGCACCTGCTACTGCCGGTGCA
>chromosome_13,-,polyA site is 3030612
AGGAAAGGGCGCGCGCTGAACACCAACTTTGCCACTTCTCTCAGGTGCTTCAAGAGCTGGTGGGCGACAAGAGCCTGGAGCGCTTTCGGATAGAGTACGAGAAATTACATCGGGCGCTGAAGAAGTCTCATGGTGGGTGGCGACTGACCA
>chromosome_13,-,polyA site is 4016970
GCCTCGTGTGTCTGTGGTGCCGCACAGGTGTTCCTGGGCACCCCCCTGAAGCTGTGGGCCTCGGTGGGCCACTGGCTGGTGTGGCACTTCGACCTCAACAAGTACACGCCCAAGCAGCGCACTCGCGTTGGTGAGTACGGGGAAGGAGGA
>chromosome_13,-,polyA site is 4017886
TGTTCGCGCTAACGTCGTCGCACCCACTGCGCCCCTCTCCGCAGTGCTTCGTGATTGGCCACGACTGCGGCCACCGCTCTTTCCACGAGAACAACCTGATCGAGGACATTGTGGGCCACATCTTCTTCGCGCCCCTGATCTACCCCTTCG
>chromosome_13,-,polyA site is 4327371
TAGCCAGCATTGAAGCTACTTAATTTGCTAGCAAAGAGGGCCCTCGGCCCGGATAACACGTATCAGAATGGCCGACCTGCTCTTTAATGTGCGAAACTCTTTCTACCTGGGCGCATATAACACTGTGATCAACGAAGCCGCTGACCTGGA
>chromosome_13,-,polyA site is 4576441
TGGAGGCATTCATGGAAGGCAGCCCGGCGGGAATAGCTATCGTGGCTCGGCAGGCCCTGTTCGATTACGCTACGGGCGTGGCCTTCATGTTCCTCAGCCAAAAACTGCAGGGCACCAAAGTGCCCGATGTAACCAAAATCTTCGCCATTC
>chromosome_13,-,polyA site is 4639623
GCCGTGGCATTCCCCATTGCCTTTGCAGGTTGGATTCGTGCCGGTGGGATGTTCAGCCGCTTGGGCTGTGGAGCTGTTGCGGCTGTAACGCGTTTCGTGAAATTGGGTCCTTTACGCGAAGACACAGATTGCCCCAGTTGTGTGAAACCT
>chromosome_13,-,polyA site is 4640055
GTCCCCAAGACCAAGCGTGTGCCCGCTGGCCCCCGCGACGGCTTCGAGCTGATCCCCGCCAAGGTGGAGACCATCGCCGCCATCCCCTACGACATCATCAAGGAGGGCCTGGTATAAAGGGTGAGTGGGGGGCTAGGGTGGCGGTGGTGT
>chromosome_13,-,polyA site is 4764781
AGCTGTTCATGTCGCCGACCTCCGTGCAGTACGCCCTGTTCAACTCCAAGAACTGCTGCCCCACCGGCGTCACCGGCCCCGGCGGCCCCACCTTCCCGACCCCCGTCTCTGCCCCTCCCCCGCCGTTCCGGGACCGCCCGGTCGCCTCCC
>chromosome_13,-,polyA site is 4802534
GGACCCCCTGCTCCACAGAGCATCGATGAGTACCTGTCGTCCCAGAGCACCACCTTTGAGGCCTTCCTGGCGGACAGCAAGACGAACCCAATCAACATTGCTGGCCTGGTGCTGCCGCATATCCACATCGGACACGCCTACACGCTGGAC
>chromosome_13,-,polyA site is 4815401
ATCTCCACGGTCAGGTGGGGCCCGGCGCCCGCGCAGGCGCCGGCCGCCGCTGCAGCCGTGGTTGTGGCACCGGCACCGGCGGGGTCCGCAAGGCCTGTCGCCGCCGGTGCCCCGCAGCCCATTGCTGGCCGGTAGAGTAGGCAGCTGCGG
>chromosome_13,-,polyA site is 4901103
GCTGACGTGAGCCAGGTGGCGCATGCCATCGGCACGGACAGCCGCATTGGCCCCAAGTTCCTGAACGCCTCGGTGGGCTTCGGTGGCTCGTGCTTCCAGAAGGATATCCTGAACCTGTGCTATGTGTGCGAGACCGTCGGCCTGAAGGAG
>chromosome_13,-,polyA site is 5103804
TGCTCAGCGGCCTTCGACCGCGCGCGGACTCAGGCGCGGACTGAGTTGCAGAGGCCGAGTAACTGCGCGTAACATTAAGGTCTTCTGAAATAACATTATGCAGTCGCTTATAATTCAACGCGCTTCAGGCTCCGTCGGCTCGGCGAGCTG
>chromosome_13,-,polyA site is 6297281
AATTCGCTCGCGGTTGGCAAGCCTTATTATCGCTAGCTAGGTAGGATGGATGACTCGTCCTCGGGACTGGTCAAGTTCAAGCAGCTTCAAGATGATGCTGCGAACTATTTCACTTGGCTCATACAGCTCTATGACTTCCTCACGACTCGT
>chromosome_14,-,polyA site is 677434
CCACCGCCTGCACCCTCCGAGCCGTTGACGCCTGCCAAGGGCCGGCCTCCGCCCCCCAAGCGCCGGACGCCAGCGGCCCCCGGCAAGCGTGCACCTAACGCACCCCCAACTCCGCAGCCACCGATCGAGGGCTTTTACGGCTTCCCTTTC
>chromosome_14,-,polyA site is 729000
TCACCACGGCGCCCGGCAGCTCCATCGAGCGCACTGGCAGCGGCAACACTGGCAACCAGGAGCCTGGCGCCGCCGGCATGAGCTGGTCTACCACGCCTAGCGCCAGCCCCGGCAGCGTGGACCCGACGTCGCTGGAGGTGCCCCTGGCGC
>chromosome_14,-,polyA site is 1474386
CCGACTGCAGACCCCCACCATACTGCCCTGCTGTGAACGTCACACCCACAGTGAGGTGACAAACATGGCGAAGGAGATTGCTACCCTCAAAGTGGAAAAGGTGGGCCGGCCAGCAACCCCTATGGCAGACGGTTTGCATTGACGCACAAC
>chromosome_14,-,polyA site is 1690679
ACCTCCGGAAGCATCTCGCCTGCAGTCGGCGGCGGCCGGCACTTCAGCGGCAGCCAGTTCCCCAACCCGCTCGCGAGCTCCTCCGGCGCGCCCCTCAGCAGCTCGCCGCCCGCCGCCGCCGGCCCCCATTTCTCCCCCTTCGCCTCCTAC
>chromosome_14,-,polyA site is 1856088
GACCCCTGGGTCCACCAGCTGCGCCGGCAACCTGGTGATGGTGTGCGCCACCTTCTTCTCCAACGAGGAGGGCGCCAAGCTGCAGAGCTTCGTTGACACCCAGATCAACTTCTGGCTGGACATGGTGACTCAGGGCTGCCGCCCCGCCCT
>chromosome_14,-,polyA site is 1856467
TCCTGACCCAGCTGGGCCTGGGCCTGGCCAGCGACGGTGCTGAGATTTGCATCACCCTGTCGATGAACAAGAACGGCAAGGGCTGCACCACCCTTGAGGAGCTGTGCATTCCTCCCCCTGGCCTGCCCAAGGGTGTGTGCTCGGCTGCGC
>chromosome_14,-,polyA site is 1863204
TCTACGCCGACGACAAGAAGCGCCGCGCCATCACCGGCGTGTACGTGCAGCCCAAGACCGGCACCGGCAAGTGGCTGTCCGCCACCTGGGGCGCTGTGGACGAGCAGACCGTCAAGGCTACCCCCCTGAACTGGAGCAAGGACCAGGCGA
>chromosome_14,-,polyA site is 2959926
CGCACTGGGCTAGCACAATGGACTTCCCACATTGTGCCATAAACGACTTACCTGGGCTCCTATGGAGCAACGTGGCACTGCTTTCGATTACGGGCATCATCGTTGTGTCTTCGTTCCTCAGCCAGCTCAAGGACGCTGCCCCTTACGGGC
>chromosome_14,-,polyA site is 3481044
TTGTATAGGCGGGCTATGAGGTATGTGTGAGGACGGGCCCGCTGCGAGCAGACTCGCTCAGCATTGTGAGCCTTGAGGAGGCCCGAAAGACCACCTGTGAACTGCTGCCGGGCGTGTGCGGCCCTGGCACCTGTGTCAACACCAACGCCA
>chromosome_15,-,polyA site is 2942090
TTCACGAGAGCCGGCAAACTGGCTGCCTAGCTGGATATGGCAGCTGCGAGACGCGCCCGCGGCAAAGGCGCCCGGCGTCACAATTATTAATGTCACCATTTCCCTTCCTGGCTGCGCGGCGCTGTGGAACCTGTCTGCTTCCGAATGCAC
>chromosome_16,-,polyA site is 326049
CCTGTTCGAGGACACCAACCTGTGCGCCATCCACGCCAAGCGCGTGACCATCATGCCCAAGGACATCCAGCTGGCCCGCCGCATCCGTGGCGAGCGCGCCTAAGCAGCCGGCGCCGTGGACAGCTGTGGCGCGGCGGGGCGTGTGCTGCG
>chromosome_16,-,polyA site is 375178
CGTTTAGGATTCAGCGCAGCAAGGCAACTCCTGCGGGCGTGACTGAGTCGATCAAGTGCGCATTCTTTGGAGCCGATACAGGCACCGCCCCCGCTGACCTTGCAGCCTGGTTAACGGCCGCCAACGGTGCTGGTGGCCTAACGGCGACCA
>chromosome_16,-,polyA site is 923114
TCATTCACTGTTATGCTCAGCTGGATGGCATGTCCTCGGTCGTCTCAAACTTTAACAACGCTGGTCAGCTCAATGGTTAAATGAAACCAGCAATACTTGATGTTGTGACTGCCGCCTGGCTTCTGGCTATCGTTGGCGTTGGCCGAACCT
>chromosome_16,-,polyA site is 1256958
TCATGTTCTATGCTACCTCGCGTGCCCCTCCCTTGCAGCTTGCCGGTGGCGACCGCTCCTCACGCTACTGGATGCCTGCGGATGAGGCCTACAGCCCCAGCTCCACCGGCTTTGCGGAGTACCGTGTTGAGCTGTTTGCCCCGCCTCAGG
>chromosome_16,-,polyA site is 1258608
GCATCTTAACAAGTCCGGTACCGCTTACCGCTTCTCCCTCAGGCACGGTTGCCATCCTGGCCGGCCACAAGCCGCAGTCCAGCTACGTAGAGGGCCGCCGCGCGCTGCAGGTGCTTAACCTACAGAGCCGCACCCTAGACAGCGTGGGCT
>chromosome_16,-,polyA site is 1509125
GCAGGAGGGCCCGCTCAAGCTGTCAGCCATTCTGAAGCTCGCGGCGGACGTGGCGCGGGGTATGGACTACCTGCACCAGCGGAAGATCATCCACCGCGACCTCAAAGCAGCCAACCTGCTGATGGACGACAACGCGATCGTGAAGATTGC
>chromosome_16,-,polyA site is 1588184
GTTGACAAGATATGAAGCTGGACTTAAAGGGGCTTTTGTGCGCGCCCGCCCCGCGCGCTTTCGGGGGGGGAGTCCTGTCGTCATGTGATCTTGTGCTTGCTATGCCTTGCCCGCAGTGCACCTCGTCGCACACGTACCTGCTGGACCGCG
>chromosome_16,-,polyA site is 2134718
TCCCGACCCAGATGCGGAGCGGGACCAGGACACAGCTCGCACCCCTCAAGCCGAGCCAATGGGAAGGCCGCTGCCCGCCATTGACTACGGCAGCGTTGTCGAATCGCTGCGGCGCTCGCCGGCCGCGGGCCGGGCCACCGCGTTGGCCAG
>chromosome_16,-,polyA site is 2150857
ACCTTCCTTTGCCTCACCCCCAATATCGTCTGGAATCCCATGATCATGCTTGCCCCCGCAGCCGCTTCAAGCTGAACCCGGTTGTGCTGGCGCGCTTCCTGCGCTGCGTGGAGTCTGGCTATGTCAACACGCCCTACCACAACTCCACGC
>chromosome_16,-,polyA site is 2368280
AAGCGGGACATGGCGGACATGATTCAGCAGGCCAATGGAGCATTTGAGGCGCGAGAGAAGGCCATTGGGGAGATGAACGCCCTGAAGGCGCAGGCGGACAAGGAGCAGCAGGGCTTCGAGGAGGAATGGCGACAGCTCACAACCATCATT
>chromosome_16,-,polyA site is 2378785
GTGGTGGGCGTGCTCAAGGGCGTCGTGAGCAGTGTGCTGGGGTTCTTCCTGTTGGGGGGCGTCAAGTTCCACATTGTAAATGTTGCGGGCATGGCCATGAACATGGCGGGTGGCGTCTGGTACTCATTTGCGCAGGTGCTGAAGGGCAAA
>chromosome_16,-,polyA site is 2605166
CTGGACGTGCGCGTTGCGACGGGCCTGCTGCAAGGCGGGTTTTCGGTGGCATTGAAAGAGACGGTGAACACCGACATATTCTCCGTAGAGCTGCTGACAGCAGATGGAGGGCCCCTGGGGGTTGCCGATGCAGCGCGGCTCAGAGCGCGG
>chromosome_16,-,polyA site is 3971322
GCAGCCGTACCCAGTCGAGTGCCAGCTGAAGGTGAACGGCACCTACGCCATTCCCGGCTTACCACTGGCTTACGACGCGTACATGCCTGCCATCGACAACGAGGTGGGGAAAAGGCTGGGGCGCAAGGGGTTATCTGCTGGGACGCCAGT
>chromosome_16,-,polyA site is 4133256
CTGGCGCCGGAATAATGCAAGTTTGATGTCATAAAGAACTTGGGCTGCCGCGGCTGGTAGCAGCTTGCACACACGTGATTATTGCAAGCAGACTCATGACCCGGACGTTGGCGTCCGGCGGCACTCGGGGCGTCAGCTGTCGGGCTGCGC
>chromosome_16,-,polyA site is 4281672
GTTCCTAATAAGCACGATGGAGTTGCGCATGCCTAGGCGAAGGGCAGCATCGGCGTGGGCTCTGCTGGCGCTCGTGGTGCTCTCGGAATGCCTCGTCGCGCCAGCTCTCGCGCTGGCGCCTCCCTCGGGAGCGGGACCTGCGGGTAACAC
>chromosome_16,-,polyA site is 4450025
GTGGAGGTCTTCAAGAGCCACCCCGAGATCCGCCGCCTGGCCACGGACCCGTTCCTGCCTGACGCGTTCCGCCGCAAGGTGGTGCGCGATATGTTCGCCACCAAGGACGTGACCGAGGTCACCAAGCGCCTCGTTGGTGGGTGCGGCCCC
>chromosome_16,-,polyA site is 4628166
AAGCGGCAGAGGTGGTGCTGAACTGCGTGCTGAAGCATGGGTCCAACGAGCATGGAAGGAACGGCAAGCCGTTCTTGGAGATTGTAAAGGGCCTGGTGGATGCATACAAAGAGGCGGCAGCGGCGGGCACGGGCGGGGCAGTGGCGGTCA
>chromosome_16,-,polyA site is 4847060
CGCCGCCGCCGGGGCCACCGGGCCGCATGGGCATGATGCCGCCAGGTCCGCCTGGCATGATGCCGCCTGGGCGCGGCTTCCCGCCGCCGCCGGACCCGCGCATGGGGCCCATGGTGTCGGCGCGCATGCGCGACCCCCGCGAGCGGGACC
>chromosome_16,-,polyA site is 4853266
TTCAGCGGTGCAGCGCAGCGCACCTGCGCCCCGACACCTTGTCGCCTCTTAGCAGAACACTTAGACGCGATGGGATACCTCAAGGTTCTCAAGGACAAGAAGAAGGAGGAGAAGCAGGTGCGCGATGCTCAGATGCGCGGGCTCGGTGGT
>chromosome_16,-,polyA site is 4902836
GGTTGGTTCGCCAATGCACGGCCAGGCAACAGCGCTGCGTCTGCCGCCCCGGCATCCGGGGGGCCGCCGGCGGGCCCGGGCGTCAACACCAGCACCAGCACCAGCCAAGTCGCAGCTCCATTAGAACCACCTACCGGGCCTGGGACTTCT
>chromosome_16,-,polyA site is 5048218
TCGCAGCATTTGGAGGACGGCAAGCACTCGGATGGCACCGTGAACGAGGCGGTGCAGCAAATAGCCTTCGCGGACCTCATCCTGCTTAATAAAATTGACTTGGTGAACTCTGAGGAGCAGAAAAAGCAGGTGCTGGGCGCCATTCGCGCT
>chromosome_16,-,polyA site is 5113546
CCGGTGATGTGGCTGCGGCCGCAGAGCGCCGACAAGAAGTTCGATTACCCGCACTACGACTGCCCGCTGTATCGCACCGCGGACCGGCGCGGCGTGTTGGCCACCACCGGCCACTCCACCAACTTCGTCATGTTTGTGAAGCTGCCCACC
>chromosome_16,-,polyA site is 5408835
GCAGCCTGCCGTCATTCGGCCTAAGCCCTGCCCAACTGCGCAGCCGCGCGATTGTGAACCGCGCGCGCCGCCACGCGGCCGGTTCCGGCCACCAGCACCAGAACAGCAACACCAGCGGCAACCATTTCCACCACCAGCACCAGCTGCACG
>chromosome_16,-,polyA site is 5562044
TCCCCCACCCGCCGCTGCTGGTGTTTACGTTATTGATATGGCGTGTGCAGGTGTGGGCGTGTACACCTGCGCCAACGGTGACGTGTATGAGGGCGACTTTGCCAAGCACCAACGCACAGGCCAGGGCCGACTCACATACGCCGACGGCAG
>chromosome_16,-,polyA site is 5581546
CAGCTATTCCTCGTACTACCTGACCCGCAACTCGCTGACCTACACGGCGCCGGTGATGGTGGCAGACGCCAGCCTGCACATGGACATCACGCAGATCGGAGCCATGACCTCCATCTTCCCCATCGCCTACGGTGAGGCGGCCAGGGAGAG
>chromosome_16,-,polyA site is 6224181
CACACGCCCCCTCATCTCTGGTTTTGATGCCTCCCCCCACACACACTCACACCCGCAGCCACGTGATGCGCACGGACGTGCAGCCCAGCCTGACTGACCCCATGACCAAGGGCTTTGTCATCCCGGGCAACAAGGTGCGTACATGCGCGC
>chromosome_17,-,polyA site is 264666
AGCTGACCGTGGCGCGCGCCCGCAAGATCCAGCGTTTCCTGTCGCAGCCCTTCCAGGTGGCCGAGGTGTTCACCGGCACCCCCGGCAAGTACGTGGACCTGAAGGACACCATCTCCGCCTTCACCGGCATCCTGCAGGTGCGTGCGGTTG
>chromosome_17,-,polyA site is 266210
CATCATCGTGCATGCTCTCGTTTCTCACACACGCACAGGGTGTGATTAAGCTTGGCGACAAGCGCGGCGAGTCCAAGTGCACCCTGGTGTACGGCCAGATGAACGAGCCCCCGGGTGCCCGTGCCCGTGTGGCCCTGACGGGTGAGCAGC
>chromosome_17,-,polyA site is 275174
AGCTTGGGACAGGAGAGTCGCTGCGCCAGCGGCCTGGCGCAGGGCGCCCTGCAGCCACCATGGCGCCAGTGGTGCTCAACGTTTATGACTTGGCTCCTCAAAACCAGTGGACAATCTTCTGTGGCGTGGGCATCTTTCATTCTGGCGTGG
>chromosome_17,-,polyA site is 653727
GGTCATTGGCTTGCCCTTGTGGCATGCACAGATGGCATGATTGCTAGTGGCTGTATGTACAAGAGCTGAGGGCCTGGCGTTGTAACAATGCTGGACGGGACTCAAGTCCTCGACTGGGCTTTGCCGCCTGCAATTGAGGAAGGCTTCCAG
>chromosome_17,-,polyA site is 708345
GCCTCGCGCCCATGACAGGCGCTTCACCGCCGCCCCCAGCTGCTCCTTTGCGGGCTGGCGCCGCGGCCGCCCCGCGCTGCCCGCCATGTCCGGCCGCCTGCTGCGCACGCCCACCTGCCGCCTCACCTACGGCCCCTACAACTGCAGCCT
>chromosome_17,-,polyA site is 932733
CTACGGCGCCTTCTGGATGGGCTGGTTCCTGCTCGAGTACCTGACCTGGACCGACAAGGCCCTGTACGCCGGCGTCCAGAGCGGCAAGTCCCTGTGGTGCGGTCTGTGGGCCGTCCTGACCTTCGGCTTCTTCATCGTGACCTGCCGCAA
>chromosome_17,-,polyA site is 933102
CATGCTCATGTTCATCACTACCGAGTGGACCACCAAGGGCTTCCTGCCCACCGTTTTCTGCTATGCGATGTTCTACGGTGGCCTGGGCCAGTTCGTCGCTGGCGTTCTTGAGGTGAGACGCGAGATTGCAACGGTGCTACACTGCTCGCT
>chromosome_17,-,polyA site is 1080579
AGGAGGAGCAGATGCGCTCGCTGGTGTCGCTGGCGGAGCAGCGCGAGTCGTCCGCCAAGTCGGAGATCGCAGCGCTGCTGGAGAACCGCAGCGGTATGTACGAGAAGGGCAGTGCGGCGGCGGCGGACGTGGGCGAGGGCAGCGAGGAGC
>chromosome_17,-,polyA site is 2078888
GCCCATCACGGCACACATTCTTGTGCGCCGCTGTGTTGACTGTAGAACTGGCGGCAGTTCAACTCGATACCGCTGGGCTTTGTCAAGAGCATCACAGCCACACGGTGAGGAGCTGGCAGCCGCAATAAGGCCGGGGGTGCCGAGGGCGGA
>chromosome_17,-,polyA site is 2205724
TACGAATGTCGCACCAGAAGACCACTACTGTTGGTCGGCGCTCGGGCCGCATCGTCCCCTGCCCCGGCTCCCGCGAAGCCCGCCTTTAAGTGGGGTGCCAACATGAAGGACCTGGCCATCTGCGTGGGCGTTGCTACTGCCCTGTGGTTC
>chromosome_17,-,polyA site is 2205815
CGAAGACGTAAAACCCCCGTCTTGTTGCGGCATGTTCTGTGCTGGTTCGGGCATGTTCTGTGCTGGTTCGGGCGGCGATTGCTCATGTCAATACGAATGTCGCACCAGAAGACCACTACTGTTGGTCGGCGCTCGGGCCGCATCGTCCCC
>chromosome_17,-,polyA site is 2515459
AGTCCAACTCCAAGTTTGCATCATTTCAAGTGTGCTCCTTGTGTATTGCATTTTGCATATCTGCTTATGAAGGCAATTTTGCTGTAAAACAGAATGACACCACAACTACTGGCACCGCTGTCGGTGCAAAGACAGCTTCTTTTCCTCGGC
>chromosome_17,-,polyA site is 2617580
TCCTTCAGGAGGCCGCCCAGCCACCAGGACTCGTTTCGAAATGACACGAGCTCTATGTCCATCGTGTTTAACGCGAACTGGGTAAAAATCCTGAACCCCATTGGCGAGGGCGCCTTCTCGCGCGTGTATGAGGGCATCTACACCAACCCG
>chromosome_17,-,polyA site is 2653583
AAGACGCGCTCTCCATGCAATTGTACCGCGTCACGACTCGCGTTCCATTGCGTCTCGCAGACGCAGTGAAACGCGCTATCTGCAATGGTGCCCCGCTTCACTGTTTCTGGTTGCGTCCCCATCGCGTCTCTCCCGCGTCTCCCCCGCGTT
>chromosome_17,-,polyA site is 2710815
AACAGGTGGCGCTACTGCTGCCGGAGCTGCAGTGACACAAGCGGCGGCGAAGCCGGCGGCAGGAGGTGCTGCTGTTACGCAGGGTGTCGCGGAGCCGGCAGAGGACGAGGGCGAGGAGCTAGCGGAGGGCGAGGAGCTAGAAGAGGGCGG
>chromosome_17,-,polyA site is 2722785
TATGTGTTTCTTTTACTGCGTGGAACTGTCAACATTGCGCACAACTTTGTACTGTTTTGTCCAGCTATGTTGTCACTGTGTATACAAATTGCGGCTCTGAGTACCGATAGCAGTCAGTGGGTCCATCAATAGCATGGAAGTCAGCGGACC
>chromosome_17,-,polyA site is 2989145
GATCCTGGTCGGTGGCGCTGAGTTCTACCGCAACAGCGAGACCAACCCCGAGAAGCGCTGCTACCCCGGCGGCGTGTTCGACCCCCTCAAGCTGGCCTCTGAGGACGAGGAGCGCGCCTTCCGCCTGAAGACCGCTGAGATCAAGCACGC
>chromosome_17,-,polyA site is 2989635
AAGAACAACAAGGGCTCCGTCGAGGCCATCGTCCAGGCTACCCCCGATGAGGTTAGCTCGGAGAACCGCCTGGCTCCCTACTCGGAGGTGTTCGGCCTGGCTCGCTTCCGCGAGTGCGAGCTGATTCACGGCCGCTGGGCCATGCTTGCC
>chromosome_17,-,polyA site is 3393953
CCTATTAACCGACATGTTCCCCTTGCAGCAACTGGTTTGCCGTCAACACCGCCCTCATCATCTACCGCACGACCCTGCGCATTGTCGACCTCAACCAAATCCGTGAGAGGGGATACGCATTGCGTCATGACGGTCTCGTGTAACCCAAAA
>chromosome_17,-,polyA site is 3394136
CGTTATTATGCTGGAATGGTACACTGTCGCAGCACAGTTTGTCAACCTGGTCATCCTGGCCGTCTGCAGCTTCGTCCCCCACGCGATGAAGCGGACGCACAGCATGTTCAGGTAGGTGGTGGGGCTGTCGGGGAGTGGTAAGTGTTACAC
>chromosome_17,-,polyA site is 3405904
GGTGGTGGGCCGCGCTGTCCCACGAGGCACACAAGGCCTACATGCAGGAGCTGTATGCGAAGGGCCGCCGGCCGCCGCCGCAGCACATGGGGGGCGGCCTGTACAAGTCACGTGAGTAGATGCTGCTGCCCCAGGGCCAATGATACTCAC
>chromosome_17,-,polyA site is 3551573
ATCTGCATTTTTCATTGCTGTACAACGTAGCGCTATGGGTGCCGGCCGCCAGTGCTTGCTTTGACTGCCAATGTCTACTGTCCTGTTACCGCAGACACTGGATGGCCGCACCATCCACATCCGTGAGGACCAGCAGGAGGGCATGCCGCC
>chromosome_17,-,polyA site is 3691726
AAGTGGTACGGCTGCTCCGCGCACTTCCTGTGGTGCGGCGAGCGCACGCGCCAGCTCGACCACGCGCACGTGGAGTTCCTCCGCGGCGTGAACAACCCCATCGGCGTCAAGGTGTCGGACAAGATGGACCCCAACGACATTGTGTCGCTC
>chromosome_17,-,polyA site is 3691905
CCGAGGGCCACGCCTACATGGACATCGCCAAGCGCGTGGACGAGGCGATCCAGTTCATGATTGCTTGCGGCATGGACACCAACATGCCCTTCATGCGCGAGACTGAGTTCTACACCTGCCACGAGTGCCTGCTGCTGGACTACGAGGAGG
>chromosome_17,-,polyA site is 4548100
AATTTACAACACCTGCTGCCTTCCCCGCACCTGCATCATTGCAGATGCGTCAACGTTGTGCTTTTCAAAATCAAACAGTAATGCGACCATTCAGATTTCCTTCCAGGTCCGCCCGGGTCATCAGGAAAAGTGTTGCTCGGGAGTGGGTCG
>chromosome_17,-,polyA site is 4885336
TTCATCATCAGTGCTGCACACCGGTTCTTCTCGGCGAAGCCGTGCGGTATGGAAACAGAAGAACAAAAACAGGCTGCCGACCTGCGGGCTTTCCAAACCATTGGGGCCGCTATAACGAACCCAGAGCACCAGAGCCCCACCAAGTGGCTG
>chromosome_17,-,polyA site is 5629454
AGGCACTCGTATAGTTCATGCACATTGTGCGCTGACATGCGTATGACTGTCGTGTAGGTGGCGTTGAGCTCAACAAGCAGCAACCTGCCGTTGCGCCCCAGCAGCAGATGGTGGCGGTGCCTGCGCGTAAGTTTGCGGCTGCCGGTGACT
>chromosome_1,-,polyA site is 44472
AAAGGACACGCGAGCGCGGATGATGGGCCCCACACCCACTTCATCACCCCCACCCGCTGCTGAGCTGGCTACATACACTGCTTTTAAGTGTCATACTGGCCCTTGGCTAGTAAGCGACGGAAACCACGGGCTTCTTTGCTCTGTTATTGC
>chromosome_1,-,polyA site is 423324
ACTGGTGCTTTCCTGACAAACCCCTACCGCACGCCTTTGTATACCCGCGCGCAGGTGAGCCTGAAGAGCACCGTGGGCATCAAGGCGCGCGACCTGAAGATTGTGGCCGAGGTCAAGCCCGGCAAGGTGGCGGGGTGAGTGGTGGGGGCG
>chromosome_1,-,polyA site is 1346746
AGGGCGAGGGCATCATTGCGCTCAACCAGTCCGCCAATCGCGACGAGTCCGTGTTCCCCGACCCCGACCGATTCGACATCCACCGCCAGTCCAACCCGCAGCAGGTGGGTGGTAGGTTTGGGGGGGGGTGTAAACTCTGTAAAAAAAATA
>chromosome_1,-,polyA site is 1848908
GTCAAGGGCACGATGACCACCACCCACTCCTACACCGGTGACCAGCGCCTGCTGGACGCGTCCCACCGCGACCTGCGCCGCGCCCGCGCCGCCGCCCTGAACATTGTGCCCACCACCACCGGTGCCGCCAAGGCCGTGTCGCTGGTGCTG
>chromosome_1,-,polyA site is 1848992
GTCAGCTCACCTGTCTCTGACCCGGCCCTTCCCCTTTCCCCTCTCCCTTGCCTACCCCAGGTGCTGGAGCAGAAGTTCGGCATTGTCAAGGGCACGATGACCACCACCCACTCCTACACCGGTGACCAGCGCCTGCTGGACGCGTCCCAC
>chromosome_1,-,polyA site is 1865903
GCGAAGAAGAACGTGCTCAGCCAGGAGTACATCGCCAACCAGAAGACCCTGGACGCCGCTCTGCTGCCGGCCCTGTCGGCCGACCTGAAGGGCTACCTGTCGACCCGCTTCACCCTGAAGGACGGCGACCGCCCGCACCTGATGAAGTTC
>chromosome_1,-,polyA site is 1865960
GCGGTGGAGAGCAAGTCGAGCAAGAAGGGCGAGAAGGAGTTCTTCGACCAGTCGGAGGCGAAGAAGAACGTGCTCAGCCAGGAGTACATCGCCAACCAGAAGACCCTGGACGCCGCTCTGCTGCCGGCCCTGTCGGCCGACCTGAAGGGC
>chromosome_1,-,polyA site is 2036803
GAATGATGAAAGGCTGCGCACACGGGATGGGCTCTGCGATTTGGGTCTTAAGCGGCCACGATGCTCATACACATACATCTACATAAAAATGGCGCTTCGTGCTGCTGGAGCCCGTTTGGGCGCTCGGCCCCTCGCGAACGGGTGGTCGGG
>chromosome_1,-,polyA site is 2405958
ACTTCTGTACGTCGTAAATGTGCTACAAAGACACAGCAGACGGCGAGCCGTCATAAAGAGCCTGTCACCGTTGTCCATTTCTGTAGCGGCTCGCTCTCACGCCTCTTTCTTCCTGGTCCGAGCGCAACCCCCAGTGGACGCGTCCGGACC
>chromosome_1,-,polyA site is 2487409
CTGTTTCAAGGCAGTCAACTCAACAAAGATGTATCGGCGCTGGCAGAAGGAGGCGGTGGACAAATATCGGACGCTTGAGTCCTTTAACACATTCTTGTCGCGCCTGACGCCTCTGACCGGCCCGCACGTTCTTCGCGCCTGCGACCCGGC
>chromosome_1,-,polyA site is 2499165
GTCCTTAGGCTTCCACCCCAAGGAGCTGCGGCGCTCCACGCGCTACGACAGCGAGTACTCGGCCCGCTTCAAGCCTACCAGCGCCGACTACGTGGGCCGCCTCACACACACCTACAACACCACCAGCCGCTTCGAGGGGCTCACGCGCGT
>chromosome_1,-,polyA site is 2880398
CTCTGTCGCGCCGCGTTTCGCCAGGCTGTGCTTGTGCCAACCGAGACCATCCCCGACACGGCGGTGGTTCGGGGCTATGATTTTAACAAAGGATGCGACATCAATGGCCTCATGGAGTCCATGTTGACGACAGGGTTCCAAGCCACTACC
>chromosome_1,-,polyA site is 3223882
GCGGCAGTGGTGGCAGTAGCAGCAGCAGTGCCCCAGAGGGCAGTAGCTGCAGCAGCAGCGGTAGCCGCAGCGGTAGCGGCAGCAGCGTTGACGACGCAGAGGGCCTGCCAGCCGCCGGCGGCAGTAGCAGCAGCAGCAGCAGTAGCAGCA
>chromosome_1,-,polyA site is 3897402
TGGCTTCCGGGACCGCATCAAATTACTCTATGAAATGTACTCGACAGGGCGTGACCATCTCGAACGACGGCGCGACCATCATGAAGCTCCTTGACATCGTGCACCCCGCGGCAAAGAGCCTGGTGGACGTGTCTCTGGCTCAGGATGCCG
>chromosome_1,-,polyA site is 5641164
TAACGGGGCCGGAAAGGCGGCCAACGCTGTAGATGCCAGTGCAGTGGAGTTGGAAGACGCTCAGGAGGCGCGAGACTCCGTCGGTAACTTGCCATCTTCATTGCATGCGTCAGCCTCGGACCTAGCATCAAACTCAGGCACAGCACAGCG
>chromosome_1,-,polyA site is 5918939
TGCAAGTGGCATACCCACACTAGGCCTGAGCGCTGCTGGGCTTAGATTCTGGCCCGGCTTGGAACCTTCTCCCGGCAAATGTTGAAACGATTTAGCGTGAGCCGATTTTCTGGGCCCGCTCCATCGCGAAATCTCCTGACTCTGCCATTG
>chromosome_1,-,polyA site is 6178871
TTCCAACTGCGTTGCATTTTGCGAACGGAAGAGCCAACCTGGCGAGAACGCACACTGGCTTTTAAGCCCAACGCCCTTTGGCTTGCAAGAATGCGTAGCGGCAGCGGAGTGTTGTGTATTTCGGCCTGCCAGCTGGTGGTTGGCCTATGC
>chromosome_1,-,polyA site is 6617811
TCCTCGCTGGCGTTGCATCTTGCTTGGTCCTGGCTTCAAGCGCAAATGCATCCAGCCCTGGCGTGATTGCTGGTCCGGCACGAGTGGTGGACGGCGACACCCTGGTGCGTGGTTCCCTCATGCAGCGCGTCGTCGCTTGCGGTGTATCTG
>chromosome_1,-,polyA site is 6671589
CGAAACCCAATACATGCAATACAGGCAAGCATACAGTGCACACCGCCCTATAGACACGCGCTAGGCGACTCAAAACCTGATGTAAGCAGCTTTAAATATGGTCGCATCATTAGTATGCTTAGAAGATGCGGGCGCTCGCGCCGATGCTGC
>chromosome_1,-,polyA site is 6885407
TACTAGGACAACACGTGTGATTATACCTTGTTCAGCCCTGCAAAGGAGGCGAAGATGAGTGCGCTTGGCGTCCTGGACGCTATTTTCCTCGCTTATTTTATTATTCACATCCCTACAACACTCTTAGTGGACAGCCAGAGTGGTAAGCAG
>chromosome_1,-,polyA site is 6890718
TGAAGACCAACGGTAACAAGAACTTCATTGTCATTGACGGCTCTATGGCCACCCTCATCCGCCCCTCGCTGTACGGCGCCTACCAGCACATCGAGCTCACCAAGCCCCACAGCACCCCCGTGCAGGTGCGGGCCCGTGGGGCGGGCTGCA
>chromosome_1,-,polyA site is 7003188
CTTGCAGCTCCAACCCTGCCCGCGAGGCCTTCGTGGAGCTGTGCGAGGACAGCTACGTGCAGAAGATGACCTTCGACTCGTACCTGTACAAGACCGTGGTGCCCGGCAACCCCCTGGACGACGTCAAGCTGCTGGTGAGTGAGAGGGTCG
>chromosome_1,-,polyA site is 8636063
CAGACCAAGGACTCGCCACTGGGCTATGCGGCGTGGGATGGCCAGATGGAGGTCGTCAAGGCGTTGGTTGAGGCCGGCGCCGACCTCAACTACACGAACAAAGTGCGTGTCGTGTTGTGCCCAAGCATGCCTGGTGTGTTGGTAGTGCGT
>chromosome_1,-,polyA site is 8720145
TTATTGTGTGTTGTTGCCCATGGTGTGCAGGTGTGTGGCAATCCCGTCTGTCGAAGGAGGCTTTTTCGTCGCTCCTATGGAGGTATGCTGAGCTTACACCGACATGATGCAAAGACCAGGTCGCTGTTTATGCACTTCGCACGAGCGCCT
>chromosome_1,-,polyA site is 9019570
GAGCTCGCCACGTTATGCGGATCTGGGTTGCGTGACAGTGTCTTACCGGATGCCGCTTGGTGCGCAGGCACCACCATTGAGCTTGTTGGTCTGAAGGAGCTGGGGGCTGCAAACGTCATGGGCGAGGTGTCGCGGGATGAGCTGCTTAAG
>chromosome_1,-,polyA site is 9514220
TTCTCACGCGAGAGACGACCCATGCTCGCAGGCGATTGTATCAGGACTGCCGCGGGGAAACAAGTTCACGCTGCGCTCTACTTGCAAGTTCCTTTCAAGATCACTTGCCCTGAGCTGCTCAAGCGTGGTAGTCCGGCGCGCAGCGCTCGC
>chromosome_1,-,polyA site is 9900361
GTGTTGCCGGACTGGCATGTGCGCATGTTCCTACCGGGAACCACCAGATGCTGACGGCACCGTTTCACGCTTACCGGCATGCTGTTACAGAGGCCAGATGGGTCCTACATCCTAGGCGACACGCGTAAGTGGGGCGCGTACAGGGTCAGT
>chromosome_1,-,polyA site is 9913432
CGGCAGCAGAACGGCGCCCGCGCTCTGACGCAGGGCCTGGGGCTCAGCGCGGCGGGTCTGTCTGCGCTGCTGGACGAAACCCTGAATGAACTCTCTGATAAGAACATCCGCACCGGGGCCAAGGGCGGTAAGGCGCAGCAGCGGCAGGCG
>chromosome_1,-,polyA site is 9913665
TGGCGAAGGGCCACAGCGCTGGCGGCGGTGGCAAGGGTGCACTTGCGACGCAGGACCGCAAGCAGCCTGGCCAAAAGAGCCAGCGGCAAAGCGGAAAGCTGCCGGCCTCGTCACTCGGGGTTCGCAAGGATGCTACTAAGAACAAGGCAT
>chromosome_2,-,polyA site is 295094
CCACCTACACGCACTGCGAGATCCACCCGGCCATGATCCTGGGCGTGTGCGCCTCCATCATCCCCTTCCCCGACCACAACCAGTCGCCCCGCAACACCTACCAGTCCGCCATGGGCAAGCAGGCCATGGGCATGTACGCCACCAACTACC
>chromosome_2,-,polyA site is 438617
CTTCTCGGGCCTGTGCTTCAAGATCATGACTGACCCCTTCGTGGGCTCGCTCACTTTCTGCCGCATCTACTCGGGTGTGCTGGAGGCCGGCAGCTACGCGCTCAACTCCAACAAGAACAAGAAGGAGCGCATCGGCCGCCTGATGATGAT
>chromosome_2,-,polyA site is 485891
GAGTCCTGCCTAAAGCTCTGGCCGGAGTTCAAGCTGCCGTCGCTTCCACAGACTGTCAGCTTCTATAGCAATGAGGCGATGCTTGTTTACCTTGCATGGTTTTTCGGTGTGGCGCTACTGCACGTCATCCTGCCCGGGCAGAAGGCGGAG
>chromosome_2,-,polyA site is 486095
ATTCCATCAAAGCTTAATAAGTTAGTGCGGGAGCGCACAGGCGGGAGTCGAGCGACCGGCACTCGCGCTGAATCCAGCTTTCTTTAAACAGAGATGGGGAAAGGAGGAACTCAGCATTTCGAGTTCTTCGGGCCACACGGACCCGCCGTG
>chromosome_2,-,polyA site is 869852
CCCCGCACTCGCCCACACAGGCCACGGCTGCTCTCATCTTCTCGGTCAGCTCGCTGTTCGTGAAAATACTGGAACAGAGCGCGCACGTGCCCCCCGGCGAAATTATTCTCGTCCAGGGCCTGTGCTGCTGGTGCTCAACCTCCGTGCTCC
>chromosome_2,-,polyA site is 1110556
ACATGTCAGCAGCAGCGGCAGCGCGCTTGGGTACGGCGTCCCTCAGGGCCAGAGCCCGAGGCAGCAGGGCCAGCCGCCGTCAAGCAACAACAACAGCCCAAGGCAACGTCGCGCATACGATCCCTCACATGCCGGCCCCACCAACGGAAC
>chromosome_2,-,polyA site is 1410462
GCCGCTTCCGAGCTCGCTATGTACTTCTCCGAGCTTGATCCACTAGATCAGCTCAGTGCAGCCCGTCGTGATGAGGTTCTGAGCCTTGTTTTAAACACCGCCAACGATAAGAAGCAGCCAGATGAGCCGGTACTCGGTGCGCTTCTTGCT
>chromosome_2,-,polyA site is 3168706
TGGGCTTTGCTGTAGGTGTCCATGATGGATGAGTCCGGCAACACCCGTGACGACATGTTCCTGCCCACCGGCACTGATGAGAGCGACAAGCTGGCTGAGATCATGAAGGAGCACTGGGCCAACGACAAGGAGATGGCCGTGACCGTGGTG
>chromosome_2,-,polyA site is 3749089
TCCCTGCACAGGTGCTGGACACCAAGTGCAGCATCAAGTTCCAGCTGAAGAAGGTGCTGTGCATGGGCGTGGCCGTGGCCAACGTGGGCATGACCGAGGGCGAGATCCGTACCAACATCATGTACGCCATCAACTTCCTGGTGTCGCTGC
>chromosome_2,-,polyA site is 3833624
CTTACACACATGCAGGTCAAGATCATGAAGGAGTGGGACCCTACCGGCAAGCGTGGCCCTCGCACTCCTCTGCCCGATGTGGTCAAGGTGCTGGAGCCCAAGGAGGAGGAGGTGTACCAGGAGAAGCCTTACATCGGCAAGGAGGAGCTG
>chromosome_2,-,polyA site is 3833981
AGTGCCTGCTACGGTGTGCTGCGCTTCGTGATGGAGAGCGGCGCCAAGGGCTGCGAGGTCATTGTGTCCGGCAAGCTCCGCGCTGCCCGTGCCAAGTCCATGAAGTTCAAGGATGGCTACATGGTGTCTTCGGGTAACCCCGCCAAGGTG
>chromosome_2,-,polyA site is 3840959
TCCGCGAAGCCATATAGAAGCGGGCAAGGCGTGAATCTTGACGAGGCAGACGATGTCAAACCTTCGGCATACGTTGCACACGCTCTTTAAACAAACAGTAGAAACTGTGACTCCTCCACTCACAAAGAGCCAATTCGAGGAGAAGCGGGT
>chromosome_2,-,polyA site is 4004705
ACGTTTCTGACGCCCTGCACCCTGTGTCACGCGCGCAGTACGGTGAGCTGCCGGAGCACATTCGTATCAACGACACGGACGTCATCTTCGAGGGCGAGGACAAGGAGAACCAGGAGTACTTCGACTTCGACGACATTGCAGGTGGGTTCT
>chromosome_2,-,polyA site is 4005426
GTGAAGCTTGAGTCAGTTCCCATTTTGACGGGCGTCCCCAGCAGCAGCGCATTTCAGGCGGCGGCAGCGACTTTTTAGCAGCACAGCGCCAGGATGCCGAAGAACAAGGGCAAGGGTGGTAAGAACCGTAAGAGGGGAAAGAACGAGAAC
>chromosome_2,-,polyA site is 4857609
GGCGTGAGGCGCTTCGAAGCGCAATGCGAGCCATGGCGCCGCAGGGCGCGGTCGCTTCCAAGGCGCTGCGACAGGCTGCCGACGGCCTGGAATATGGGGAAGCCGACGACGAGCCCGGGGCGAATGTGGCCGCCGCAGCAACCATGCGAC
>chromosome_2,-,polyA site is 5089841
ACTCTCTCGCAAAACTCAGGTGTGCGATGGCAACGTGCTCCATGCGGATTTCTCCAATGACTCGTCACTGTTCGTGACGGCGGGGCGCGACAACCTGATTCATGTGTGGGAGAGCGAGACGGGCATGCTGCGCTCCACGCTGGAGGGGCA
>chromosome_2,-,polyA site is 5384874
TGCTCTCACCGTCGGTACCCTATCTGTTGTATTTGCTGCAGGTTATCGGCGCCAGCATTGACAGCCAGTTCACCCACCTGGCCTTCAGCAACACCCCCCGCACCAAGGGTGGCCTGGGCGGCTGCAAGTACCCCCTGGTGGCTGACCTGA
>chromosome_2,-,polyA site is 5756933
GCAGGCGCTACACCGCACCCGCCACCCGGGACACGCGCTGCCCCGCCGCCGCCCCATCAACACAGACCGCCGCCGCCAGCTCCTCCAACAGCACCCCTCTCATCACGACACCCACGACACCGGTGCCCTGCATGCTGCCGCCCGCATCGC
>chromosome_2,-,polyA site is 5784211
GCTACTCGCGCAACAAGCTGGACACGCGTGTGGACTTCCCGCTGCATGGCCTGGACCTGGGCAGCTACGTGCTGCGGGCGCAGGGCGTGGCGCCGCTGTACGACTGCTTCGCCGTGTCCAACCACTTCGGATCCATGGGCGGGGGGCATT
>chromosome_2,-,polyA site is 5854552
CAATACCGTACTGACCCGGTCTCGAATTTGGCTGGCGCAGACCGTCAACATCAAGGCGCTGGGCGCCGACTTTGACATGGCGGACGGCGAGCGCCTGCCGCTGCCCGTCAAGGACCTGGGCTCCTGCGACCTGTACCCGCAGAGCCTGCA
>chromosome_2,-,polyA site is 5870726
GTCACACCTCGTCTTCACGTCGTCTACGAGACCCTTGATGACTCTTGAAAGATGGAATTAATGGAGCTGATCTTTGACGAGTGAACGCTAATTTAACTATGAACCGCTGCAGCGGCGGTCGCGGCCTCCCGGTTTTGCTACCGGCAGCCA
>chromosome_2,-,polyA site is 6744023
CGGAATCGACTTCCTTGTTTGGCATCGGCCAGTTTTAAGGCTTAACATGATATCCCATCAGTTGTAGTGCTACATCAAGCCTGTAACAATGGCTTGCTTTTGTGGAAGTTCTGCCCCGAACCAAGTAGTCCCAGACCCCATCCCCGACTT
>chromosome_2,-,polyA site is 7189453
GCGGCCGGCGTGCAGGTGCCCGCCTCCGCCACCGAGCAGCAGGTGTGGTTCGGCTCCATGCCGCACCCGCTGCTGTGGAACTCCCAGGCTGCGGCGCTGGGCGGCGTGGGCGACATGCTCGAAGTCGCTGCAAAGGTGGGTGGGGGCGGT
>chromosome_2,-,polyA site is 7705632
ACCGCAACGTCGCGGCCTGGGACAAAGCCCAGCAGAGCGCCGCTAGAACTGCGTGGAAAAACTGGAAGGATAAGTGGCTGGAGCAGCAGGCGGGGGCAGCAGCAGCCAGCTTGAAGTTCGGCCCGGATGAGAGAAAGCTCGTGCTGGAAA
>chromosome_2,-,polyA site is 7789775
AAGCTGGCGTCCCCGCTGGCCTCCGGGCGGATTTCTATTTTGTTGCCTCCGGCGCGCACAAGCTCGCCAGCGATGCGCCAGCGGGCACTTACAATGCGCTGGCGGCCAGCACGGCCGACCTGACCGACGATGTCATCATTCAGGTGGAGG
>chromosome_2,-,polyA site is 7979691
CAGCTGCCCCGCGCCTGCATGGCCAACGGCGACCTGGCCCGCCTGATCAACAGCGACGAGATCCAGTCGGCTGTCCGGCCCGCCAAGAGCGCCGGCCCCAAGCACGCGCCGCTCAAGAAGAACCCCCTGCGCAACCTGGGCGCCATGCTC
>chromosome_2,-,polyA site is 7980138
GCCCCCTGGTTGTCTTCGCCAACGACGAGGGCATCTCCAAGGCCTTCCGCAACCTGCCCGGCGTGGAGGTGACCTCCGTGGACCGCCTGAACCTGCTGCAGCTGGCCCCCGGCGGCCACCTGGGCCGCTTCTGCATCTGGTCCAAGTCGG
>chromosome_2,-,polyA site is 8604738
TGGCCCAGCGGGCGTGGCGGCAGGCGCAGGCGCTATGGAATCGGAACCAGCCAGTGTGGGGGCTGCGGGGACCGGCGGCGACAGCGCTGCAGGAGCCGGGCAGAAGCAGGAGCAGCAGGAGCCGTATTCGTTTGAGGACGACGGTACGGC
>chromosome_2,-,polyA site is 8617795
AAGGGCAAGTTCGATGAGGTGGTTGAGGACAAGGGGGTGCGCATCATCATCGAACCGCAGGCGCTCATGCACGTGCTGGGCACCAAGATGGATTACGTGAAGGACGACCTCCGGTAAGGGGCTGGGCGGGGGCTGGGGTCTGGGAGCTGG
>chromosome_2,-,polyA site is 9116144
CTGGAGAACGTGGACTACAACCCCGTCACCCGCGAGGTGGACTACGAGAGCGAGCGCCTGACTGAGAACACTCGCGCCTCGTACCCCATTGAGTTTATGAACAACGCCCGCATCCCCTGCGTGGGCCCGCACCCCAAGAACGTCGTCCTG
>chromosome_3,-,polyA site is 734241
CCTTGAATCGTGGTTTTCAATGCTGAAGCAGGGAACTCCGGTGGTGTTGGGCCAGAGCATGCCATACCCGTCCCGTTGAATTCGAGTGTAAAGCGCACGAAGCTGGATACGGAGCAAAACCTCGCCTTGGAAAATGCCATTTATCGGGGG
>chromosome_3,-,polyA site is 1199074
GTTTAAGGGGCTCGCAGAACTGCGAGCCTAAAACGTGGCCGAGGGAATGCGAGCACTGGAGCCTCTGCATTTGTCCAGCGAGCTGGAAGCCTTCTACAATGACCAAGCCTCGTCTGGGACAGGACAGCGCCGTGGCCCAAACACTTCATG
>chromosome_3,-,polyA site is 1573868
TGATAACGAGTCGGGCAAGAGTGTGGACAGCGAGATCCGCACCAGCACCGGCACCTGGTTTGCTAAGGGCGAGGACTCTGTCATCTCCAAAATAGAGAAGCGCGTGGCGCAGGTGACGATGATTCCCCTGGAGAACCATGAGGGGCTGCA
>chromosome_3,-,polyA site is 1744851
CGCCTGGATTCCCGTCCCGTCGCGAGCGCTCGCAGCAGCGCTCGCTCGGTGGCCCCTCGCGTTGCTAGCCGCAAGTCTACTGTTCGCATTGCTGCTGTTGCTGCGCCTGAGCGCCCGATTACCGACTACCAGCGCCCGGACGCAAATGGT
>chromosome_3,-,polyA site is 1744953
CGTCGAGCGAGGGCTTTTGGACCCAGTTGCTGAGCGTAATTCGGCTACTTTCACCTAGTATAATTTCATTAGGCAATAGCCATGAACATCACTGCCCCTACTCGCCTGGATTCCCGTCCCGTCGCGAGCGCTCGCAGCAGCGCTCGCTCG
>chromosome_3,-,polyA site is 3130408
GCGGCTTGCATGGTGTTCGGCAAAACAGGAGAAGAAGCGCGCCGCCTCGGAGTCTCCGGAGGTTAGCGAGGAGACGAAGCCGGAGAAGAAGAAGGACAAGGTGCGTTGGTCGGTTTTGAAGTGGCTGCAGGGATGCAAGCGGTCCAAAGT
>chromosome_3,-,polyA site is 3800587
ACCATTCTCTTCTCAGATCGGTCGCGAGGTCGACGAGGGAACAATTTCTTGGTTGCCCCACCGAAACACCCATACGTGTTTTCAGTAATCCGCACAAAGATGGCAAAGACTAATAAGAGACGTGCTAGCTTGCAAGAGCTACCAGGCAAG
>chromosome_3,-,polyA site is 3803276
TGGCCGCCTCGTCCATGTCGGCGTACCGCGTGCGCAAGGACCACTACAAGGGCATGACGGAGACGGAGAAACAGGCCATCCTGGACGCGCAGCTGGCGCAGATGGAGGAGAAGAAGGCGCGGCGCGCGCAGGAGCAGCTGGAGAACATGA
>chromosome_3,-,polyA site is 3978004
AGACCAAGCTCAAGTCGGTGCTGGTTGACTTCCTGGTGGGCGCGGGCATCAAGCCCACCTCCATCGTGTCCTACAACCACCTGGGCAACAACGACGGCCTGAACCTGTCGGCGCCTCAGACCTTCCGCAGCAAGGAGATCAGCAAGTCCA
>chromosome_3,-,polyA site is 4024596
CACACGCCCCCTGCCACAGCACCTCTCGGGTCTGCAGCGCTACTACGCTATGGCTCGGGGTGGTGCCGCTCTGGACATGAGCAAGTTCTTCGACACCAACTATCACTACCTGGTGCCCGAGCTGGGGCCGGACGTGCTGGGCCCGGCTAC
>chromosome_3,-,polyA site is 4184935
TGAACGCTGATGCCATCTCCCGCGATGACTACCTGAACGCCCCCGGCGAGACCTACTCGGTGAAGCTGACCGCTGCCGGCGAGTACGGCTACTACTGCGAGCCCCACCAGGGCGCTGGCATGGTCGGCAAGATCATTGTCCAGTAAATTG
>chromosome_3,-,polyA site is 4212218
CGTTGAGACCGCTGCCCGTCATGCGTGGCTGCTTGTAGGGCTTCGGCTACCACCACGCGTTGAACCCGGACCCCTACCGCGGCCCCTACGGCGACGACGGCGCGCGCTACGCGGCGGACATGGCGGACCTCATTTCGGGGGCCACGCCGG
>chromosome_3,-,polyA site is 4212887
CGCAGGCGTTTGCGGGCATTGTGACTGTAAGCGTGGGTCACTGCCACCCGGCCGTGAACGAGGCCATCAACAAGCAGAACGCGCTGCTCCAGCACACCACCACCATCTACCTCAACAACCAGATTGCGGAGTACGCCAAGGAGCTCACGG
>chromosome_3,-,polyA site is 5066165
TCAACGTGGGCGCAGCAGAGCGCGGATGCAGCGGCCCAGGCGTCATCAGGGCGCAACGGGACACTAGACTTTGACGTTATCTTGTGGCGTCGGCTACTGGTCAATCGGACCGCCAGCAACGGCACGGATGACATTGGCGAGGTCAGCCTT
>chromosome_3,-,polyA site is 5151598
GCACGAATCGTGACTGGTTCAAGGGCATCATCAGCTGGATTGCGGCAGCGCTCATTACCTACCTTGGCTTTGCTATGCTTCGCTTCGTCGGCTGGGAGGAAAAGTGGAAGCGCCGGCTGGAGGCCGCGGTGCAGCAAAAGGTGAGCGCTC
>chromosome_3,-,polyA site is 5342462
TGGGCGTGGTGGCGGAGGGCAAGAAGTCGTTCGAGTTCAAGGTGGAGTGGGGCATCGACCTGTCGACCGAGCACGAGCGCTACCTGACTGAGGAGATTTTCAAGCAGCCCGTCATCGTGTACAACTACCCCAAGGAGATCAAGGCGTTCT
>chromosome_3,-,polyA site is 6775955
AGAGCGCGCTCTGTCGGCCGACGACTTCTTTTCGGAGCACCCACCAAACTCTTTTTGGGCTGGTCCCTTCATCGAGCTCAAATGTATATGCTCGCTCGCAACATTTAGCTAGTGAAATTCGTGAGCCAATTGGAGCGAGCAGGAGTCGCC
>chromosome_3,-,polyA site is 6776043
TCTTCCTCTAGTTGGTGCCACTCTACAGTTGTTATCCTTTCTACAAGTGAACTTCTAACATACAACATGGCTTCGCTAACTGTGGGCAAGAGCGCGCTCTGTCGGCCGACGACTTCTTTTCGGAGCACCCACCAAACTCTTTTTGGGCTG
>chromosome_3,-,polyA site is 7213346
TCAGTGCTGGACACCATGTGCAGGCAGGGCATGATCCAGGCTGCCTTGGCAGTAGGGTGGTAGTGCGTCTACCACCGCAACCTTGTAAGGATGACTTTTAAAAAAAAGGGCAACCAGCCACAGCTCTTGCAGGGCCACTCCCTGCACAGC
>chromosome_4,-,polyA site is 379252
GGATGGAGCCACCCGGACGAAGTTTTGACCCAAGAGCTCCACACCCTTACAGTTTGTTTTCAATATTCAAGCACGACTTTGCAACCATGGATGACTGGGACTACCTCGAAAAGCAAGTAGATGCGCCTGGGGCCAGCCCCAAGGAAGCTG
>chromosome_4,-,polyA site is 905919
GTGGACTACGGCAAGAAGTCCAAGCTGGGCTTCACCGTCTACCCCTCGCCCCAGGTGTCGACCGCCGTCGTCGAGCCCTACAACTCGGTGCTGTCCACCCACTCCCTGCTGGAGCACACCGATGTCGCCGTGATGCTCGACAACGAGGCC
>chromosome_4,-,polyA site is 1796266
GCCATTAAGGAGAAGGTGGAGATCAAGCAGCAGGATGAGGTGATTGACGCCTTCGGCAACACCATCAAGGTGAAGGGCCCCAAGAAGGAGAAGATGTCGAACAAGGAGAAGAAGGCGCTGGAGAAGCTGCGCAAGGCGCGCAAGGAGCGT
>chromosome_4,-,polyA site is 1796328
TGTGCAATGAGCGGTGGATCGTGGGCGGCGGCAAGATGGTGCGCGAGGGTGACAACCTGATCGCCATTAAGGAGAAGGTGGAGATCAAGCAGCAGGATGAGGTGATTGACGCCTTCGGCAACACCATCAAGGTGAAGGGCCCCAAGAAGG
>chromosome_4,-,polyA site is 1796565
AGGACCTGGGCCTGGAGTCGGAGTTCGCCCTGCACAGCCACATCCGCGGCCTGTCGGGCGGCCAGAAGGTGAAGGTCGTGCTGGCTGCCGCCACCTGGCAGAACCCCCACCTGATCGTGCTGGACGAGCCCACCAACTACCTGGACCGCG
>chromosome_4,-,polyA site is 1797656
ACCCTGACCTTCAAGCTGCCCGAGCCCGGCTACCTGGAGGGTGTCAAGACCAAGGACAAGGCCATCCTGAAGGCCGACCGCGTGTCCTACAAGTACCCCAACACCGACCGCATGATCTTCGAGGGCGCCACCGCCTACTGCACCCTGTCG
>chromosome_4,-,polyA site is 1797859
ACGTCAAGTGGCTGGAGGACTACCTGGTGGGCCTGGACGAGGTGTCCTCCATCATTGTGTCGCACGACTCCGGCTTCCTGGACCACGTGTGCACGCACATCATCGACTACAACAACCGCAAGCTGCGCGTGTACAAGGGCAACCTCTCGA
>chromosome_4,-,polyA site is 1799763
CTGCTGGCGGCCACCGCCGAGGGCAAGAAGGGCCTGGTCCCCGAGGCCTACCCCGTGCTGGACTACGCCGCCGCCCTGTGCGCCAACCTGACCAACAACAAGAACTTCGAGATTGAGGAGTGGCGCGACAAGGTGATCGGCACCTACCTG
>chromosome_4,-,polyA site is 1800704
ACGTGGCCACCGAGACCATGAAGGAGGCCTGCACGCTGGTGGGCAACCGCGACATCAACGCCATGGTGCCCCTGATCATCCGCTCCATCAACCACCCCGAGGAGGTGCAGGAGACCGTGCACAAGCTGGCCTCCACCACCTTCGTGCAGG
>chromosome_4,-,polyA site is 1801256
TTCCCGCAAACCCCTGCTTCCTCCCCTCCCCACACCGCCAACCTGAGCAGAAGCCCGAGGTGAAGGCCGCCGCTGAGGCCGCCTCCAAGGCGCTGATCAGCATCATCAACCCCCACGCCGTGTACACCATCCTGGGCTACCTGTTCGAGT
>chromosome_4,-,polyA site is 1801553
ACCGCTGCCCTGAAGGCGGCCATCGAGGACAAGGCCAACCCCGCTGCCCGTCAGGCTGGTCTTGCTGCTTACCAGGCCATCTGCGACAACATCGGCAGCGCTGCTGAGCCCTTCCTGGCCCCCCTGCTGCCCGCCGTGCTGGAGCAGTGC
>chromosome_4,-,polyA site is 1946399
ACGCCATCACCAAGGAGGGCAACACGCTTGGCGGCGCCGACGGCATCTCCTTCACATGCACCGCCACTGACAACGTGGACACGAACCTCAACGTTGTCACCACCTACTCCCCCGCGGCCCCCTCCACCTCTGGCGTCTACCCCGTCGGCA
>chromosome_4,-,polyA site is 2022842
GTGGTGCGCATCCTCTCCTCCGCCGGCACCCTCACCCTGGACGACACCACCGTGCACTTCTCCTCCGACGTCGCGCCCATCTTCTCAGAGGCTGGCTTCGCTGTCACCTCCAACGCCGGCTCGCGCCGCCGCCTGCTGGCGGGTGAGTGG
>chromosome_4,-,polyA site is 2395509
CCTACAGCCGCGACGGGCTGGCGGCGGGCCTGAAGAACCACTTCGTGGGTCATGTCGAGGACGCGCACATGCACCCCATCCACTTCGAGCAGCAGTACCACAACTTCCACGCACTGGGTTTCGGGGAGGCGCCCAGCGGGATAGGTGAGC
>chromosome_4,-,polyA site is 2464425
TGACCCCCCCCCAAACACACACACACGCACCCCTCAGGGTTCCAGTCACTCGCCAGGGCTACTGGCAGTTCAACATGGAGGGCCTGGACCTGGGGCCCGGCAGCCAGAAGATGTGCGCCAAGGTGTGCGTGTGTGCTTGTGTGTGGGGGG
>chromosome_5,-,polyA site is 899489
TGCGCCGCCGCGTGCCCCCCGCCGTCCCCGGCATCATGTTCCTGTCGGGCGGCCAGTCCGAGCTGGAGTCGACCCTGAACCTGAACGCCATGAACCAGAGCCCCAACCCGTGGCACGTGTCGTTCTCGTACGCCCGCGCTCTGCAGAACA
>chromosome_5,-,polyA site is 899598
CAGGTCATGTTCGAGGGTATCCTGCTGAAGCCCGCCATGGTCACCCCCGGCGCTGACTGCAAGAACAAGGCCGGCCCCGCCAAGGTTGCCGAGTACACCCTGAAGATGCTGCGCCGCCGCGTGCCCCCCGCCGTCCCCGGCATCATGTTC
>chromosome_5,-,polyA site is 900518
GCTGGTGCATGGGCCTGGACGGCCTGGACAAGCGCTGCGCTGAGTACTACAAGGCCGGCGCTCGCTTCGCCAAGTGGCGCTCGGTCGTCTCGATCCCCCACGGCCCCTCGATCATCGCTGCCCGCGACTGCGCCTACGGCCTGGCCCGCT
>chromosome_5,-,polyA site is 900627
TCCACCGCCTCCGGCAAGAAGTTCGTCGATGTGATGAAGGAGCAGAACATCGTGCCCGGCATCAAGGTCGACAAGGGCCTGGTGCCCCTGTCCAACACCAACGGTGAGAGCTGGTGCATGGGCCTGGACGGCCTGGACAAGCGCTGCGCT
>chromosome_5,-,polyA site is 900676
GGGCCAGTACATCTCCGGCGCTATCCTGTTCGAGGAGACCCTGTATCAGTCCACCGCCTCCGGCAAGAAGTTCGTCGATGTGATGAAGGAGCAGAACATCGTGCCCGGCATCAAGGTCGACAAGGGCCTGGTGCCCCTGTCCAACACCAA
>chromosome_5,-,polyA site is 900731
ACACCGAGGAGAACCGCCGCGCCTACCGCGAGCTGCTGGTGACCGCCCCCGGCCTGGGCCAGTACATCTCCGGCGCTATCCTGTTCGAGGAGACCCTGTATCAGTCCACCGCCTCCGGCAAGAAGTTCGTCGATGTGATGAAGGAGCAGA
>chromosome_5,-,polyA site is 1233654
GCCGATGGATAGCTCGACGGCAAAAATGAAGCAGAGGCCAATCAGCGCATTCTTTGGGGCAGGGAAGGCCAAGGATGCCGACAAGGGCGCCACGCAGGCAAAAATCAGCGCCTTCTTCGGCAATAAGACGCCTGGCGCAGCCGCAGGTGA
>chromosome_5,-,polyA site is 3321803
CACCCCACGCGCAACCTGGACCGCGTCAAGGCCACCGCCGCGGGCCAGAAGCCCTTCGCCGCCTTCCTGTCCTGCGCCGACTCGCGCGTGCCTGTCGAGATCATCTTCGACCAGGGGTGAGTGGACGTGCGCAGCTGGGCGGGCGCCGTG
>chromosome_6,-,polyA site is 60535
CGCCGACACGGAGCCTATTGAGATTCTGCTGCACCTGCCCCTGTTGGCTGAGGACAAGAACGTGCCCTACGTGTTTGTCCCCAGCAAGGCGGCGCTGGGTCGCGCATGCGGCGTGTCGCGCCCGGTAAGAGGCGCAAAGAGTACGTGCTG
>chromosome_6,-,polyA site is 104797
CCGCCTACCGCTCCGCTCTGGTGCTGTGCGAGACCGTGTACGGCGCCGACAGCCGTGAGAGCCAGGGCCCGGCCTTCAGCCTAGCCAACTGCCTGCGCAGCATTGACAAGAAGGGTGAGCGCAAGCCGAGACCAGGGCCGGTGCGAAGGG
>chromosome_6,-,polyA site is 140850
TCACTCGAATTCTCCCTCACTTGACCCTCATCAGGTGATTGAGGACGGCGGCAACGTGAAGATCAAGTGCCCCAACGCCGGTAAGGACTTCGCTCCCGAGGAGATCAGCGCGCAGGTGCTGCGCAAGCTGACGGAGGACGCCGCCAAGTT
>chromosome_6,-,polyA site is 650522
AAGACGCGCTCTCCATGCAATTGTACCGCGTCACGACTCGCGTTCCATTGCGTCTCGCAGACGCAGTGAAACGCGCTATCTGTAATGGTGCCCCGCTTCACTGTTTCTGGTTGCGTCCCCATCGCGTCTACCCCGCGTCTCCCCCGCGTT
>chromosome_6,-,polyA site is 987863
CCGGCCCGGCCCCTTCACCATCGCCACCGGCCCGCTGCTGCCTGCCTCCCGCAGCAAGGCCGGCGGCGGCATCCGTGTATTCAGCTCTGCGCTTTATGAGTTTGGCCAGCAACTCAAGGTGAGGTCGTACTTGATGAGCACGCAACCTTC
>chromosome_6,-,polyA site is 1188391
ATTGACTTGACCGACCCTCGTCCTGTTCCTGCCTTGCAGTGGGTATCATTCTGTCGTCCAAGGCTGGCGCTTCTGCCGCTGCCCCTCCCGCCGCCCTCTAAGCAGCGGACAGCATTATGCAAGGCTAAATCGTGCTTCACATGTCGGGGG
>chromosome_6,-,polyA site is 1420989
AGCGTGGGCAAGGGCGCGATGTTGCGCTCTGCAAAGCCCCTCATCTCCAAGCAAAGATGCGTGCCAAAGAGCTCTAGGGCTATCAAATTACGTTGTTTGGCAACGCTTGACAATAACGAGTCGCGCTCACCCACTCCGTCAAGGCGGCTG
>chromosome_6,-,polyA site is 1515445
TCATCTTCGAGCAGGAGCCCGCCCAGATCCTGGACGCCCTGCTGCCCCTGTACATGAGCAGCTGCCTGCTGCGCTCGCTGCAGGAGGCGCTGGCCTCCGAGCTGGCTGCCCGCATGAACGCCATGAACAACGCCTCGGACAACGCCAAGG
>chromosome_6,-,polyA site is 1580730
GCAGGCGGGGTTGCTTGATCAGGCCATGCTGCTGGCGCCCACGACGGCGGCGGCGGCGGCGCCGCCGCCAGGCGCGCGACAAGCAGGCCCAACGGATCCAACTGCTAACGCCGACCCGTCATGGATGATGCTCGGGTCCATGCCCACACC
>chromosome_6,-,polyA site is 1692865
GACAGATGCCATATCAGCCGGCTTGACTGTTGTATGCAACGTGCCGTCTCTACAGGCTGCGCCCAAGAAGAAGGCTAAGGAGGAGGAGGAGGAGGACGAGCCTGAGGCCGATGACGATGGTGATGACGACGACGAGGACGATGATGGTGA
>chromosome_6,-,polyA site is 1693941
CCGGCTTTATTTGACTCCTGCATTTGCCTTGTTGACTGCAGAGCCCAAGGGCAAGCGGAAGGAGACTGAGGGCAAGGCCGAGCCCCCCGCCAAGAAGGCTGCCAAGGGTGAGTGCGTCAGCGGCCTGGCTGTCTCATTTGTATCCCCACG
>chromosome_6,-,polyA site is 1956926
CTGCTCACAACTGAACCTTCAAGCGGGACGCAAGATGGCGTCTCTGCTGGGCCGCAAGGCTTGCATTCCAGCGACTTGCGTGCAAAAGTCTCTAACACCGCCCGCGCCGTTGCGGTTAGGATTAGCATGTAGCGCTCTGCAAAGGCACCA
>chromosome_6,-,polyA site is 2118460
GGAGGGTGCGGCTGGGGGCGAATTCCATCACGAACGCGCGCTCAAATCGCTCATCCCCATGCCTCTCTTACATGAATGAAGAATGTAAAAATATTCCCCAATACCAGCAGCTCTCTAGCCACGCTGCAATTTGTAATCTGTAGATAACTG
>chromosome_6,-,polyA site is 2119102
TTGCGGGCCAGGTCGCGGTTGCCCCCGCCGGCACGCCTGCGATGGGTGGAGTGCTGCGGCCGCCTGCGCATGCGGCTTATCCTGTGACGCAGTCAACGCATCCCTCTGTTGCACCTTATGGGCAAGCACCCGGTACTATCGCTGGTAGCG
>chromosome_6,-,polyA site is 2119206
TGCCGCTACGCGACCGGCTCTGACGAAGCTATGCAAGCTGTGGACAAGCGTGCCTCACCTGGACCAGAAAGTAGTTGAGGCTTGTAAGAAGTACATGGCGCCGCTTGCGGGCCAGGTCGCGGTTGCCCCCGCCGGCACGCCTGCGATGGG
>chromosome_6,-,polyA site is 2119257
CCATCCTCCCACCCGCCCATAGATCTTCGTGTTCACTTGGGACAACGCGGATGCCGCTACGCGACCGGCTCTGACGAAGCTATGCAAGCTGTGGACAAGCGTGCCTCACCTGGACCAGAAAGTAGTTGAGGCTTGTAAGAAGTACATGGC
>chromosome_6,-,polyA site is 2597650
ACAGGGCTGCCACTCAATTTCTGTTGCTGCCTTGTGTTGACACCGCGGACCCTTCTTATTTATAGTCGAAGAAACCGCCTCTGTAAATATCTGAACCATGCTGACCAAGCGCCTTCCAGCTGCGGCGGGTCTTCGCTCCTCGCTCCGCCG
>chromosome_6,-,polyA site is 2920122
CTGTTCGCGTGCATCTCGTCGCGCCCCGGCCAGTGCGGCCGCTGCGACGGCTACATCCTGGAGGGCAAGGAGCTCGAGTTCTACGTGAAGAAGATGCAGAAGAAGAAGTCGAAGGCCGCCTAAGGGTGTGGCCGACGACTAAGGAGCGCC
>chromosome_6,-,polyA site is 2920265
ACCCGTCTCCTGGCTTCCTTTCCTGTCTCCTTGCCTGCCATTCCCAACCACAGGGCTCGAACCACGTCAAGCGGAAGATCAAGGAGCGCCTGCAGAAGCGCAAGCTGGACTCGCACCTGGCTGAGCAGTTCTCGACCGGCCGCCTGTTCG
>chromosome_6,-,polyA site is 2982591
AGGGCGGTGCGCCCGCCGGTGCCCCCAAGAAGTCGGGCGGCGCCGCCGCTGCCGCTGCCCCCGCCCCCGCTGCCGAGGCCGGCGGCAAGGGCAAGAAGGGCAAGAAGTAAATGGCTGGCCCCACCGTTGCGTGCGCGCCCGCGGTGCGCT
>chromosome_6,-,polyA site is 2982664
GGCCCCGGCACGTTCATGGCCACCCACTTCGACCGCGTGTACTGCGGCAAGTGCGCCAACACCTTCGTGTACGAGGGCGGTGCGCCCGCCGGTGCCCCCAAGAAGTCGGGCGGCGCCGCCGCTGCCGCTGCCCCCGCCCCCGCTGCCGAG
>chromosome_6,-,polyA site is 2988254
CCCGCAGCAGCTCGGGCGACTACGTGGCCGTCTCCTCCCGCGGCAACTTCTACATGACCTGGTCGCCCGGCCAGACCTACTGGATGCCCCACAACCGCCCCGCGCCCCGCCGCCTCCAAAACATGGGCTTCACCCCCGCCGGCGAGGTGA
>chromosome_6,-,polyA site is 3333599
ATGAATAGGGTTAGGCCCCGTTGACCAGGAACTGTGAACTTGGGGCGAAATTTTGTCGATTAGGACCCAGTTGTAGCAGTCTGTAATTCCAGTGCCACTATGCAGCCACTTTTCCCTTCCCAGGGCGTGAAGCCCCGCCAAGTGGGCTCG
>chromosome_6,-,polyA site is 3681314
GACGTAAAAGCCTTAAATTATTACTGCTTGCATCATCGGCATTTTTAATGCTGGGGAGGTTGATCGTGTAACATACTGAAAGCGTTGCAACATGGACTCAGACGAGGAGAACGAACCCAGGAACGAACTGAGGCGTCCCCAGCGGGTCCA
>chromosome_6,-,polyA site is 3930379
AGGCTGACGCCAAGGCGGTGGCCGCCAAGGCTGCTAAGGCTGTGAAGAAGGGTAGCTTCAAGAAGAGCCGGAAGCCCCGGTTCTCGGTGGTCTTCCACCGCCCGAAGACCCTGCAGCGCACCCGCGAGGGCAAGTACCCGAAGATCAGGT
>chromosome_6,-,polyA site is 4101978
ACCCCGACACCTTCGCTGAGCTGAAGGTGAAGGAGATCAAGAACGGCCGCCTGGCCATGTTCTCCATGTTCGGCTTCTTCGTCCAGGCCATCGTGACCGGCAAGGGCCCCGTCCAGAACCTGGACGACCACCTGGCCAACCCTGGTGTGA
>chromosome_6,-,polyA site is 4751578
CCCATGTCCCTTTCTGTGCATGCAGGAACGAGCTGAAACGGCAGGCGGGACTGCGCTATGTGCCTGACCGGCCGGAGGCGAGGCGGTTCGCATCTCTGGATCGCCCGCGCATTGTGAGCTGGCTCGTTGAAGTGGTCGCGGCGTTGAAGC
>chromosome_6,-,polyA site is 4957234
TGCACCTCTGTCGCTGTCGCCTGTGTCCGCAGCCCCGATGCACCTGGTGCTGGTGGACCTGAAGGCGGCCAAGGACACCACCACAATCCTGCGCAACCTGCAAAGCGCATATCCTAAACCCGCCAACGTAAGCCCACGTTGTCCTATGTG
>chromosome_6,-,polyA site is 5698380
ACCGCCACGTGCGCCACGCAGCCAATCACTGCATGAACACCTGCACCTACTGCGCCTTCCGCTCCGCCAACAAGGGCATGGAGCGCTCCATCCTCACCGACGACGACCTACGCGAGGAGGTAGCGGCGCTGCAGCGCCAGGGCCACCGCC
>chromosome_6,-,polyA site is 5698627
CTCGCTTACTTGCAGATGAATGAGATCTTCGACACGGCCCTGGCCATCAAGGAGCGCATCTACGGGAACCGTGTGGTGCTCTTCGCGCCGCTTTACATCGGTGAGCCTTGCCTTGGTTCCTGGCTCCACCACAGCGCTCCTGCACACCGC
>chromosome_6,-,polyA site is 6693105
CATGGCTCGCCAGGCGCACCCTCGCCAGGCACACCGCCGCAGCCCGCTGGTGGATACTCCACCGGCGGCAGCGCCGTGCCTGCCCCAGCGCCCCACCCCACCCCCCTGCACCAAGGCCCCGGCCTGGTCGCGCCCGGGGCGGCGCTCGCG
>chromosome_6,-,polyA site is 7109255
CTGGCAACACGCGCCATGCTCGGCCGGGCCGCTAACGGGAGCAATCTCCCTTCGCCAACAGGACAACAAGTCAGCGAAGGATGTGGAGAAGGAGCAGGAGGCCATGCTGATGGCAAAATATGGTGGCCTGAAGCCCAAGAAGAAGCTCCT
>chromosome_6,-,polyA site is 7220008
CCACCCGCCTGACCAACATCTTCGTGATTGGCAAGGAGGGCAAGCCGCTCATCTCGCTGCCCAAGGGCAAGGGCATCCGCCTGACCATTATCCAGGAGCAGAAGAAGCGGTACGAGGCCGGCCAGGCGTAAGGCGGCCGCCGCCAGCTGC
>chromosome_6,-,polyA site is 7324424
GCATCAGCCCACAAGTTACAACATTCAGTTTAGCCATGGGTCGGGATGAGCAGAAGCAGTACTTGCACTGCTACACGTGCGGTAACAAGGTGCTCTCGTACAGCTTCATCCGCGTCTGGAACCACCGTTTCGCACTACCTCAGCGCCACC
>chromosome_6,-,polyA site is 7535975
AACTGCAGAAGGAGGCGGCTGAGGTGTTCTTTGGTGTCACAAAGCTCTTCCAGAAGCAGGACATTAACCTGCGACGGATGATGTATCTGTGCATCAAGGACATTTGCCCCGGCGCGGACGAGGTTATTATTGTGACCAGCTCGCTGATGA
>chromosome_7,-,polyA site is 171133
CACGGCGGAGCTGAAGCGCTCCACGCAGGAGCCGCTGGAGGAGAAGAAGGCGGCGGTGGAGGAGCTGCTCACCAAGCTGAGCCTGCAGAGGTGCAGGGACGTCAAGGTGGGGGAGGAGGGGGAGGCGGGGGGGGGGGCGGCGCAGGGAGG
>chromosome_7,-,polyA site is 918294
CTTTCCCCGCCTGTGCTCCCTCCCTCCCGGCAGAGTCTCCCACCGCTTTCGAGCTGCACGCCGATGCCCCCGGCATGGGACCCGACGACGTCAAAGTGGAGCTGCAGGAGGGAGTCCTCATGGTGCGTGCTGGGCCCTTCGCAGCGGGCT
>chromosome_7,-,polyA site is 1097867
TACTCAACTTTGCTAACTCAGTTTTGTTGAGCAGCGGTGCCCACAAGCCCGCGTGCAGCTTCGATCAACATGAACTCAAAATTTGCACCAAAATGGATTGCGCTGCTTTTGCTAGGACTCTTGCTTCTGCAAGTAGATAGAGTCTCTGCG
>chromosome_7,-,polyA site is 1219212
GAGATGGCGTGGAGCCACTGCTGGCGTTACGACCCCTGCCTGCCCAAGGCCTTCTACGGCCAGGCCTACCGCGTGTCCATCAACGAGGTCAGCAAGCACAACATCCCGCTCATCCCGCCCGCCGGCTACGAGCTGCTGCACTTCGTGGCG
>chromosome_7,-,polyA site is 1225215
ACTCCATCGAGGGATGGGTGGCAAGTGCCAACTACCCGGTGTCTAAGATCACCTACGCCACCACTGCGGCCGCCGTGACCAACGCCAACCTCAGCTCCTACAAGATGCTCTACATCCCCTCTAACGGTGCGTGAGCGCTTCACATGCCCG
>chromosome_7,-,polyA site is 1391806
CAGGCGCAAGTACTGAGCGAGGCCGCAGCCCAGAAACGCAAAGACCTCGGGCAGGAGCGTCACAGCAAGGACAGCAGCGTGCCTGTAATGTTCTTCGGCACCGTTGAGGTCGCTTGGGTGAAGGATGTGGACATTATCGACTTCAAAGAG
>chromosome_7,-,polyA site is 1433928
TGTATTAAGTTGTATGTGCAGCCGTTGCTTAAGTGAGTTCAAGCTCAACATAAAATGCGGACACTCCGCGAAACATGTGTGTGCAACGCGCAACGCGGCATCTTCTTGGCTTTGCTGGTGTCGGTGATTGCTAATGCAAAGCTGCTTGAG
>chromosome_7,-,polyA site is 2214750
GTTTAGGGGCTAAGCCCCCCCGCGGGCTCGGCGAAGTCGAAATGGGACAGAACCAGAGTGCACAAGGCCCGGGAGCGCCCGGCGAGGGCAAGAAGGACCAGGCAAGTGACTTTGTTTCAGATCCCGGGCTTGCTGGGTGTAGAACTGGGT
>chromosome_7,-,polyA site is 2505212
GTTGCCGCCTGTGCCTGTGTGTGCCCCTGCCTCTTCCCTCCGCCCGCCTGCAGGTGGAGAGCCGCATCCACCGCCTGGCTCGCTACTACAAGCGCGTGCGCAAGCTGCCCCCGAACTGGAAGTACGAGTCCTCGACCGCCTCCACCCTGG
>chromosome_7,-,polyA site is 2506499
GAGGTGCAGGAGATGATTTGCAAGTTCGCCCGCAAGGGTATGACCCCCTCGCAAATCGGCATCGTGCTGCGTGACCAGCACGGCGTGCCTCTCATCAACACCGTGACTGGCAGCAAGGTCCTGCGCATCCTGAAGGGCGCGGGTCTGGCC
>chromosome_7,-,polyA site is 3215664
GTTGCCCCTCCCCTCCCCTCCTCGGCTGCCTGCCTGTAGGTAAAGGAGATCAAGTTCGCCAAGTCCAAGGCCAAGGCCGGTGACTATGACGTGTACGCCACTCGCTTTTTCGGGGAGGACGGCAAGGTGCGGGCGCGGGCTGGCGGTACA
>chromosome_7,-,polyA site is 3373627
GGACCTCCCCCCCTCCCATTCGCCCTTTCCGCCTCTCCACAGGTGACGGCCCCGGCGTGCGCATCGGCAGCATTCCGTCCGCCGTGGGCGCCCTGAACCTCTCCGCCAGCACCTCGGCCAGCGCCGGCTCTGTCCGCTTCATGAGCATGT
>chromosome_7,-,polyA site is 4459095
CCGCAGGTTGCCTTCATTGGCTTCTGCGTCCAGGCCCTGGCCACCCGCACCCAGCCCATTGAGGGTCTGACTGCCCACCTGGCTGACCCCTTCGGCAAGAACATCACCTACTACCTGACCCACCTGCCCGAGACCCTGGGCTCCGCCTAA
>chromosome_7,-,polyA site is 4472368
AAAGCAGCGAAGAGAGTGCTACTTAACATTGTTGTAGGGATAGGTCCTAGGCGCAATGGGCAAGGGCCGGGCGAAGAGAGGGCGGAAGGCAACAACCCGACAGTCGCCAAGCAGGCCCCCACGGCCGTGCCCACGGCTCCTCCAGGCGAA
>chromosome_7,-,polyA site is 5025906
TGCCAGATTCCCAACTTCTGGAGCAAGTTCTATGCGGGCACTGGCGCGCTTTACGCCGTGGGCCTTGGCGTGCCCCTGTTCGCTGTCTGGTGGCAGCAGAGCAAGCTCAAGGCGTAAACGCGCCTAGGAGCTATCACTGGTGTTGGGCTT
>chromosome_7,-,polyA site is 5634164
GCCAAACCCTAAATGCCACCTCCCCGCTTACCAGTCAATATGCCCTGCGGTTGGACACACAGGGCTGCAGCCAAAGCAGGGGATTGTAATAACACTGGTGCGGCAGCGGACGATGAAGAGGCGGCGGCGGAGGCTGACGCAGCCGCAGGG
>chromosome_7,-,polyA site is 6141275
TACCTCACCAAGAAGTACCTGAAGAAGCACAACGTGCGCGACTGGCTGCGCGTCATTGCTTCCAACAAGGACCGCAACGTCTACGAGCTCCGGTACTTCAACATTGCCGACAACGAGGCTGAGGACGAGGAGTAAGCGGCCTGTAGCAAG
>chromosome_8,-,polyA site is 439009
CGTCGTGGGCGTCTACAACGGCAAGACCTTCAACCAGGTGGAGATTAAGCCCGAGATGGTCGGCCACTACCTGGCTGAGTTCTCCATCTCCTACAAGCCCGTGAAGCACGGCCGCCCGGGTATCGGCGCGACTCACTCGTCGCGCTTCAT
>chromosome_8,-,polyA site is 439230
GGGGTGGACCTGGACCAGCTGCTGGACATGAAGACCAGCGACTACGTTCAGCTGTTCGCCGCTCGTCAGCGCCGCCGCTTCCAGCGCGGTCTGAAGCGGAAGCACCAGTCCTTCATCGTCAAGCTCCGCAAGGTGAAGAAGCTGGCGGCC
>chromosome_8,-,polyA site is 493220
TGGTGCTGATCACGGGCGATGACGACTACACGCCGCGTGTGAAGCGCGCTATGCACGCCGGCATGGACGTGGAGCTGCTGCACCCCGCCGGCATCACCAGCAGGAGCCTCATGTGAGTGGCTGGGTGGGGATGCCGCACGTGGATACCGT
>chromosome_8,-,polyA site is 1164406
GATGGCCAGCTGAACAAGTTCAAGAAGCGGTTCGCGGAGCTGGAGGAGCTCGCGGTCGTGCCCATTCTGCAGGCCGGCAAGGCCGAGGACCCGTCGGCGAAGGAGAAGCCCGCTGCTGCCGCGGTAAGGGCTGGCGAAACAGCGCTCGGG
>chromosome_8,-,polyA site is 1437167
AGGCTGGCAGGAAGGCGCAGGCGGCGGTGGAGGCTGCGCCCTCAGCAGCGGCGGAGCCGGTGTGTGCGCCGCAGTCGCTGCACAACAGCGCCAACCCGGAGATTGTGCCGACACAAGACGAGGGGGCGGTCGTGCAGCAGCAGGCGGCGG
>chromosome_8,-,polyA site is 2083880
CGCGGCCCAGCGCTACGACAACTCGTTTAAGCAGTTCTTCGATGCCCGCATCCGCAACCACAAGGTCGGCGTGTTCCAGAACTGGATGCCCAACAGCCCTCAGTAAAGCGATGCCATTAGGATTGGTCGCAGCGCAGCATGTGATGAGCT
>chromosome_8,-,polyA site is 2530438
CGGACCCATATGATCCGGATAAGATAGCAAATGGCATCGTGCCGGCGGTCATCACGGCCCTGGATTTCCGCAATGCCTCGCTGTACATCTATTACCTTGACTTTGGCATGTTCCCGGCCGGCTCTCTCGACAACGTCTGGTACCTGTGAG
>chromosome_8,-,polyA site is 3618407
GATGATTTCGCCCTCGGTCCTGGCCGACCGCCTGCGCATTGGTGGCAGCCTCGCTCGCGCTGCCATCCGTGAGCTGTCCAACAAGGGCCTCATCAAGCCCATTGTTCAGCACCACGGCCAGATGGTCTACACCCGCGCCACCGCTGCCTA
>chromosome_9,-,polyA site is 59317
AAGTCGCTCTTCAAGGGCGCGGGCGCCAACATCCTGCGTGCCGTGGCTGGCGCCGGTGTGCTGGCGGGCTACGACCAGCTGCAGGTCATCCTGCTGGGCAAGAAGTACGGCAGCGGCGAGGCCTAAAGCGGCCATTGCATGCCTGGAGCT
>chromosome_9,-,polyA site is 59454
TCCCGCATCAACCCGCAGGCCTGGCGTCCTACCCCATCGACACCATTCGTCGTCGCATGATGATGACCTCGGGCTCCGCTGTCAAGTACAACAGCTCGTTCCACTGCTTCCAGGAGATCGTGAAGAACGAGGGCATGAAGTCGCTCTTCA
>chromosome_9,-,polyA site is 1654877
TGGCGCGTATGCTCAGGCAGCCATCCCTGGTACCACTACTGAACACTCTGGCTCTGCGCTCACTGCCACGCCTGATATAGGCTTTGGAAGGCTATGTCCCTTGTGCAGCTGGACTGGATCTTTGCGGACCGGGTGAGTTCCTCCTGGTGG
>chromosome_9,-,polyA site is 2383514
GCATCAGCCCACAAGTTACAACATTCAGTTTAGCCATGGGTCGGGATGAGCAGAAGCAGTACTTGCACTGCTACACGTGCGGTAACAAGGTGCTCTCGTACAGCTTCATCCGCGTCTGGAACCACCGGTTCGCACTACCTCAGCGCCACC
>chromosome_9,-,polyA site is 2685749
CGCTTCCCGCCCGCGCTCAACATTGTGGGCTGCACGCTGGTGCTGCCGGACGCCGAGGTGGCCTGGTGGCGCTACGTCAGCAGCGACATAGCGGACGGAGCAGCAGTGCCCGACAACTGGTGAGGCAGGGCTATGGCGTGTGGGGCGGGC
>chromosome_9,-,polyA site is 2977343
AGCCCTAAGGCCGACATCCTGAAGAACCTGGACGACACGGTATCGCAGCTTGAGAGCGACAGCAAGAAGCTGAAGGACCAGCGCGAGGCTATCGAGCAGAAGATGAAGGACACGGAGGCGCAGATCCGCGAGCTGCTTGCGCATTCGCCA
>chromosome_9,-,polyA site is 3252149
CGCTTCTTCGCTATGTGCTGGAGAACAGCAAGGAGAAGATCGCCTGCATCGTCAATGACGTGGCGGCGATCAATATCGACGCCAAGCTAGTGCGTAACGATAAGAACCGTGGCAGCTCCGCCACCACCGCGGACCTGACGGATACGATCG
>chromosome_9,-,polyA site is 3904732
CGCACGGCTTCATGACCGCCAAGCGCCGCGTCAGCGCCACCTCGATTTTCTTCGAGTCCATGCCCTACCGCCTCAACGAGGCCACCGGCACCATCGACTACGAGACGCTGGAGAAGACCGCCACCCTGTTCCGGCCCAAGCTCATCATTG
>scaffold_18,-,polyA site is 132697
TTATGTCGCGACGAGGCCCTTCGGAGTCAAGTCGGGCTTGACGATGCCCATCGCGAGTGGCCCTGCCCGGCGCCCCGCGACAGTCAATCGCTATTCGTCATGCAGCAGCACCTCTGACAGGCAGTCCCGATGGGCTCCAAGGGCGGCCGG
>scaffold_18,-,polyA site is 132811
GGAGCGCGTCCGTAGTTTCGGAGACTTTTTTTTGTTGGCACGGCGAGCCTTCGATATGCTAGCTCAGCATAGCATGAAACAACATCTGAACGGGTTAAGGCTATGCACTGAGCCTTATGTCGCGACGAGGCCCTTCGGAGTCAAGTCGGG
>scaffold_18,-,polyA site is 1174252
CACCCCACGGCCGCGCCCAGCATGCCCCTGGTTGCTGTGTCTGCCCCCGCCACCACCTGTGCATCGCCCGGCACCACCACGCCCGCTACCGGCCTCCCGACCAGCCGCCGGCCGCCTCCGCCTCTGGCCTCCATCCCCAGCCTGGGCACA
>scaffold_19,-,polyA site is 437609
CGGGATGGAGTGCTGGTGTCTGCTGTGCCGACTGCCGACGTCATTTGGGCGTGCTATCAAAAGCGAATATCAACTCTCTTCAATGTAAAATGTCTGCCGAGCTGCCAAGTGCAGTTGGTGTCCACGCTTTTGCGCTCGGCAAAGGAAACG
>scaffold_19,-,polyA site is 691938
CTCACACAAGGGTGCTTCTGGCCTGAGGCCTTCGGCGCAGACTCGGACTCAGTAATTTCGCCAAGGCCAACCATGTCCGCGAGCCCTGATGATGGCGCCAGCTTTCGCCTGAAGAGGTCCCTCACGCTAGGTAAGTTTCAGCAACAGCGC
>scaffold_20,-,polyA site is 137085
TTCTATTTGAAGAGCGCCCCTGCTCGGTGCTGCTTGTGCTCGCGCCCGCTGAGCACGGAGACTTGAGGCCCATTTCGGACTTCCAAGCTATTCAGGCATTTGTGTCAGGCGTCCACGATGCAGTATCAAATACGGGAGCGCTTACAGTCG
>scaffold_21,-,polyA site is 32000
CCTGGAATCAAGATTGACCCGTCGAGATTTTCCAGCAGGTTTGCTGAATACATATTTCAGGCCTTTAGAAGCGCCACCAAAACCAGCAACAAGGTCAATGCGCTGCAATGCATGCACATACTCAGGGGTATAGTACATATGACAACACCG
>scaffold_21,-,polyA site is 32104
GGGTTTCACTCAAGTCGTCCTTTGTGTCGCATGAAACATACTTCGACGTACTGGCATCATGCATGGCTATGATACTGGCTGTCAAAATCTTTGCTTTGCACTACCCTGGAATCAAGATTGACCCGTCGAGATTTTCCAGCAGGTTTGCTG
>scaffold_21,-,polyA site is 183802
CGTGCGTTGCCTGACAACGGGTCGTATTCTGAACATGATGCGGTTGTTTTTGTTTCTCCTGAATATGATATTCCGACGATGCTGGCCTTTGTGAACCGGTCGAATCCGCGCACAATTGTACTCACATGTCATGGGGGTTGTTCAACTTTT
>scaffold_22,-,polyA site is 366146
CCATCGAGACCGGCTGGCTGCACCCCACCCTCAACCAGCACAACCTGATTGAGGAGGTGGCTGGCATTGACACCGTGCCCAACGAGAAGAAGCAGCACCAGGTGCGCTTCTTCTGTTTACCTGTGGCCATGCCTTGGTAAAGCGCATTCA
>scaffold_23,-,polyA site is 151023
AGCCACCTCGCTGACTTGGTCGGCTCCCAACATCGTTTCCTCGCTCGTCTGTACAGGTGCACCCTGATACCGGTATCTCCTCCAAGGCCATGTCTATCATGAACTCGTTCATCAACGATATCTTCGACAAGATGGCCAACGAGGCCGTGC
>scaffold_23,-,polyA site is 183993
GTAACCCCCCCCCCCCGCTGCCAGGGCAACCGGCGCTACATCAAGTGCCTGTACGTGTACAACAAGGTGGACATGTGCAGCATGGAGGAGGTGGACGAGATGGCGCGCTGGCCCAACTCCATCCCCATCTCCTGCTCCATGAAGCTCAAC
>scaffold_27,-,polyA site is 36044
TCATTACAAACCTAAACCCGGGCCCACGACCCAAGGGCCTTGAACGCTGCAACAGTCAACTGGGTCTTTTGCTTAAAAGCTTGTAAATGCTCGCCACACAAAAACTCCCAACAGCGCACCAGCGGCGGGGTGGATGCCCTGCCGGGTCAC
>scaffold_27,-,polyA site is 101923
TCACGTTATGTTGTTAGTTCAATAATGAACTGCGCTGCAGTTGCCAAGGGAATGTCCATTCGATTATACAAACTCAGGCCACAAATGCAACAGCTTATGATATTAGTCCTCGCGGCTATCACTATCTGCTGGCCTGCTGGCCGCGTCTCA
>scaffold_29,-,polyA site is 209433
ACCTCCGTGGCCGGCCGCGACATCACCGCCGCGCAGGCCCTGGCCGCGGGCCAGTACGCGCTGGCGGCCGTCCTGGAGGACAGCATCGCGCCCATCAACACCACCGACCCCGCCAGCATCCTGGCGCTGCTCAACGTCACCTACAGCGTC
>scaffold_29,-,polyA site is 209818
CATGGCCAGCTACGCCGGCAAGGACGCCTCCTACAAGGGCTCTTGCAAGGACGCGGTCACCGGCGCCGTGTACACGGACGACACGGTGGCCTCCACGCTGCCCGCCGGCCTGACCGGCCTGGTCCTGTCGCCCGTGACCGCGCTGGCCTC
>scaffold_29,-,polyA site is 211626
GACTGCGACGCCGTGTTTGTGTTCAGCGGCGCCGGCAACACCACCAAGACCACCAGCCCAATTGCCAGCTGCGCCCTTGCGCCAGATGGCCTATCGGTCACCATCACCCTGAGCTCGGCGGACGCCTACGTGCCCGGCGACGCAATTAAT
>scaffold_29,-,polyA site is 212259
GGCACCGTGGCCCTGTCTGCGTCCGGCGCCTGCAGCCTGTCCAGCTCCGGCAGCACCACCTTGACGGTCACCCTGGCGTCTGACCAGGTCTTCCAGGCGGGCGACAAGATCAACATCCTGGCCTCCAACACCGACAGCGCCAACACCGAC
>scaffold_29,-,polyA site is 214385
AGCGCCACCAAGGTGGCCTCGCTCACGGACGTAGAGTGCGCCGACGTGCTGACGGTGCTCTTGGCCGGCAAGACCAACAGCGCCGGCGTCTCGGCCTGCGCCACGCCCTCCAACTGCCGCACGCTGTTCAGCGGCGCCGCCTGCCTACTG
>scaffold_32,-,polyA site is 51990
GACTCGCACCTCGCTCTGATTGCACTGCTGGAGGACCCGGCAGTGCCGTTGAGTGAGCTGCGGTGGCTGCTGGAGGGAGACGTCCCGGAGGCAGGCGGCACAGCGGGGGCGGCGGCGGGAGCAGTGGGGTCAGCAGATGCGGGGGCAGCC
>scaffold_32,-,polyA site is 102137
GTTCAAGGCCGGCGCCCAGATCTTCTCTGAGGGCGGCCTGGACTACCTGGGCAACCCCTCCCTGGTGCACGCCCAGAACATCGTCGCCACCCTGGCCGTTCAGGTGAGGGGCTATGGCAGGCGGATGTGTGAAAGCCGGGTATGCGAAGA
