# Supplementary material for: Bioinformatics Analysis of Alternative Polyadenylation in Green Alga Chlamydomonas reinhardtii Using Transcriptome Sequences from Three Different Sequencing Platforms
Source: G3 (Bethesda). 2014 Mar 13;4(5):871–83. doi: 10.1534/g3.114.010249 (PMC4025486; doi:10.1534/g3.114.010249)
Supplement: Supporting Information [file supp_g3.114.010249_FileS1.zip › SuppltSeq/SuppltSeq/chlamy_454_cluster_intergenicSeq.txt]

>chromosome_10,+,polyA site is 39192
GTGTCGATGAACTTGAGCTTGACCTCCTCCAGCGCGTTGCGGCTGGTCTGGGGCAGCAGCGAGCGGCGCAGGGTGATGGCGCGCTTCTTGGTGCCCGGCACGCAGCCCTGCGGACAAGTGTCGACCATGGAGGGGGGCTGTTACAAGGCG
>chromosome_10,+,polyA site is 39543
CCCCCGCCCGCCTGCCCACCCCCCTCTTCTGGCCGGTCGTCCTGGCCAGCGCTCACCTTGATCATCAGGTAGTCCTCGCTGACCACACCGTAGTGGGGGAAGCCACCCATGGGGGTGATCTCCTTCTTGGTCACATCGAACTCCGTGGTG
>chromosome_10,+,polyA site is 39598
CCTTGATCATCAGGTAGTCCTCGCTGACCACACCGTAGTGGGGGAAGCCACCCATGGGGGTGATCTCCTTCTTGGTCACATCGAACTCCGTGGTGGCCAGGTGGCTGGCGTCGCCCTTCTTGCCGATCTTGTACACCTGCGCCAAGCATG
>chromosome_10,+,polyA site is 40057
AGGCGGGTCACACCCCAGCGCTGCACGACACCCTGGACTCCGTGACCCTTGGTGATGGCGATGGTGTCGATCATCTCGTTGGGCTGGAACACGGCGTCCACAGACACCTGCTTCTCGAACATGCTGTAGGCGAAGTCGACCTTCTGCGCC
>chromosome_10,+,polyA site is 40439
TGTGCGCCAGCACACGGATCACGCAGCAGTGCTTCTTCAGGGCGGCCAGCTCGGCCTCGATGGCCTTCTTGCCGTCGCTGTACTTCTTGGCGTACTTGGTGAAGGCCTTCTTCTTGGACTTGTACCAGTTCTTGTAGAACCTACGAGTCA
>chromosome_10,+,polyA site is 40949
CCTCGCTCAGGTGCTCAGCCCAGACGGTGTTCAGCGAGCGCAGACCGCGGGGGGTCTTCACGTAGCCGACCGCACCGACCACGACCATGGGAGGGCACTCGATGATGGTGACCGGCTCGCAGGTCTCCTTCTTGTGCAGCTTGGAGCCAG
>chromosome_10,+,polyA site is 65866
TACACAGTCTGCTAGCTTGCGCTGTTGGCAACACAACCAGCGAGTCAGGGACTCGCTGGCCCGGCATACCCCCGCTGGGCCTGTAGCGGCTCCCATGCAGGACCGGGTTTGACACGCTGAGTCACACGCACTGAGTCACCCGACAGGCAC
>chromosome_10,+,polyA site is 103718
CTAGACAAACGCGCAATCGATTGATTGCCAAGACCCTCGCGCCACTTAAGGGAAATGTGTACATACCCTGATATCGACGATGATTTAAACCCTGTGCAGAGGCACTGCGCTTCCACCAGGACACAGCCACACCAGGCCAGCCGCACAGGC
>chromosome_10,+,polyA site is 111059
CTTCTCCGCGCTCTCGTCTAGAGCAAAACCCTGTCAATGCCAAGTGCTCTCGGGCCACTCCAAGCTTTTCATGCCCCCTACGCTCGAGTAATCGAGCTCAGAAACCAGCCCCGCGTTACGCCGAGCCGCGTAGTAGGTAAGCGAAGTAGC
>chromosome_10,+,polyA site is 111310
GCAGTGCTCATGCAGGCGGTTTACTTGACAAACTTGCTCATGTCGTTGTCGAACAGGCTCGTGCTGCGGCCCACGAACATTGAGCGAATGGAGTTCTTGAACTGGTCACCCTTCTTGGCTGCCTCAGCAGTCTCAGGCGTGATGCCCGCA
>chromosome_10,+,polyA site is 111638
TGCGCCCTGTCCACTTACGCGGATGACGCGGTAAAGCATGGTGCTGAAGGCGCCCGCCGCGAAGACGATGGGCACGGACAGCGCCAGAATATCAGCGGGAATGCCACGGGCGGGGGCCATGATGCACAGCTGAAGTGAACACAAGGAAGA
>chromosome_10,+,polyA site is 137893
CATGTGTCCATCAGCAGGCGGCGGTGCTCTCCAACAGACTTCAACCATACCCTTAACCGAATTGAGGTAAAAAGTAGCTAGGCTCCTCCACCAGACCAGACAGTTGAAGCACCTCGCCCTGTCACCCAACCTCGGATGCAGATGCACGCC
>chromosome_10,+,polyA site is 176945
GCTGCAGTCCTCGTTGCTGTGTCATGGACCCAAAGCGAGGCTCACTGTGGGCGGAACACGGAAGTTCTACGACACACAAGTATATAACCCTGCGGACGGCGCCCTGTGGCACCTAGATGTGTCTTTTACCGACTGTCCTACTACACTCAC
>chromosome_10,+,polyA site is 285319
TTCGCTGCCCCCAAACACCCCCGGGAAGGGGAAGTCGGCGAGATTTGGAGACCTACCGTATGCAGCCCCACGCGGCGAGAATGCAACCCTGAAATGCCCAATCTTTCTCGCCGAAGGGCTTGCAGAAGGGGGCATTTCTTGCCGCTCCCC
>chromosome_10,+,polyA site is 336232
AATCTTCTCTTCTCTAGGTCCCGTAACGACACTTGCCGCTCCTCTCGGCATTCCGTGATGCTGCGCGAAGCCAGCCATTTACTTGGCGGCAACAACCTCATCCAGAGCGTAGTTGTTCGTCGTGACACCAGCGTAGTTCTGGTTCTCGAA
>chromosome_10,+,polyA site is 336763
CCGTGGGGCGGCGACATGATTCGGAGTTTGCCGATCACGCACCCGCGATGTTCACGCGAGACGACAGGGCCTGCATTTTCCGGTTTTGGTGGGGAGATGAAAGGCGAAGTGTCACACGGGGTCGCGGTTGGAAGCAAGAAGCGGGAGAGC
>chromosome_10,+,polyA site is 438458
GCATTCAACACGCTATCGACCGCCCGCACGAACCCACCACGCACAACTAACCCCTGCTCTAACTAAACATCCATACGCATGCGCACCCGAGTACTTACATTGTGCACCAAGTCCTCATATGCTGCTGATTCTATTGCACAGCACACGCTT
>chromosome_10,+,polyA site is 438902
CGACAGGCCCCAGCGATCGTTCCGGGGCTGCATCTCGCGCTCTAGGTTGCCGACTTACTCGCAACGCCCTGCTTTCCATCTGAGACAGGGGTCGAGCGGAAGTAGACGGTCTGGCGAGCCAGCGCCTTGGTCTTGAATGGCTCCTTCATC
>chromosome_10,+,polyA site is 440816
CGGCGGGCGTCGGCGCGAGCGCAAACTTACCCTTGCCCGAGCGCAGGGTCTTCAGGCAGGTCTTGTAGCCCAGAGTGTACTTGCCACTCTTCATCACCAGCGCCAGACGGGCGTTGATGTTCTCCTGGGTCTTCTTCTGCGGGTGCACAA
>chromosome_10,+,polyA site is 441055
GACGGCTGCGGCTAGTTTTGCTACTGCATCTGCCCTACGCACCGTCTTCTTAGTAGCGGGGGCCATTTTTCCTTGTGTTTTGCCTCCTTCTCAGCCTGGAAAGAAAATGCAAGGTCCATCCGTCAGAACTGGAAACAGCGAGCCGTGCGA
>chromosome_10,+,polyA site is 441220
GCAGCAGCCAGAGCCGCCGCGCACCCGAGACACCCTCAAGCTGGCGGTATGTGGGCCTAACATCGCTAAGCTAATTATTGACGGACCTTCAGGCTCCAGAGGACTATTACAGCTGCGGGAAAGGGCCTAACCGTGGTCGCTGGCGAAAGT
>chromosome_10,+,polyA site is 488598
GGGCCAGTTTGCCACCCACCCCCCCGCTAGGAGAATCACATGGGCTGCGCATGGAACGGTGTTTATGATAGCCATGTCGCGTATGCAACCGGACCCTGCTGCATCCGTTCCCAGCCAAAGCCTGGTTGGCTCGATACCTCCGATGCATCC
>chromosome_10,+,polyA site is 534544
TCGTAGGGCAGTAGGGCGGTGTGCCGTATGCGTGCAAGCCCGCAATGATTTGAGGTGCTCCTGTTCATGACAGGTCGAGCAGTATGTTACACAAGCATGACGCCTGTTCTCGTGCCCATTTCATTGGAGACTCCGCAAGAACAATAGATA
>chromosome_10,+,polyA site is 534847
CCGTGCCTTGACTGGTCCGACGGTACGATCATCAGCAATCATCAAATGTCATTCGAAGCTCGTCATCCGTATCATCCTCATCACGACAGGGATCACGGCAGCGACATGATGTGCACCGACTGGTCCTTGGTCATGCACCTGCGGCGTGCG
>chromosome_10,+,polyA site is 555336
CATTTCCACGTAGAGCACAACCTAGCCAACCTAGCAATATCTACCATGCGTATCACATGATCAGTGCTATTCCATAAAATGCAAGTCTGGCAACTCTCCATAACGAAAGTGCATGGCGCATAGGTTGCTTCCCGAATCCGCCCTCGTCCG
>chromosome_10,+,polyA site is 560945
CGCGTGGGGTTATCCATTACCCCCAGGCATCAGCTGCTCGTAGCGCATTAGCATCCAAGGTAGTATGCCGCTCTTTGCCTTTTGCAGCAGCTCATGCACATGCACGCTGCCTGTCCGTGTGATTCCGTGTGCTCGGATTTGAAGGTGGGG
>chromosome_10,+,polyA site is 585334
TGGCTGACTACTGACGTCGGCTGTGGAATGACTGGCACTGGGGCGTGAATGACACGTACAGTGCGACACGCGAGCGCAGAATTTATAACAGACAGAATATTTGAGTTCGGAGCCTTCCCAGTGCAGGACTGCAACACTGCGTTGGCACGC
>chromosome_10,+,polyA site is 678681
GCGGCCAAGGCTGCAGCAGGCAAGGAGTGGAACACGCACGTCCTGTGCACGTGCACGGTACATGTGGCAGGATGTGGCAGTGGTAACAGTCGCACAAGGAGTGGGCACCGGTGGGGAAGGTGCATACGGCAGCTTTCAGCGCGCGTGTCC
>chromosome_10,+,polyA site is 717489
CGGTTCACGAGCCACCGGTAGTACTTGCATGATGCTGGCGCGCTGATGACTTCCGTAGTACAGCTCTTCCTCAGCCCTTCTTTGCTTACACGGCAGCCCAGGTCAGCACATCCAGCATCTCGAAGTCACAAGCGGCCATGCGCGTTCACA
>chromosome_10,+,polyA site is 721202
ACGCAACACCCCCACCCAGTGTGGTGCCTACACGCACCAACCCATCTCTTCTCCCACCTCCCACCTTGAGATGCGCTTCGTCCCCACCACGACTGCCAGGCAGGCGCTTGCACCGTCCCTGCTGCGCCACTGCACCGTCAGGCCGACACG
>chromosome_10,+,polyA site is 724046
CAGCGCCACCCCACCCCACCCTCCCCGTCCATCGCGTCTCCACCCCCTGCTGCTCCTCACCCTCCAGCGACTCGATCAGCGCCGTCTCCTCGCCGCAGATGTAGGCGCCGGCGCCGTAGTGCACCATCAGGTCAAAGTCCACACCGCTGC
>chromosome_10,+,polyA site is 743556
CCCACTTAGCGTGTCTACGTCGACAATCACACATTAAGCTCGCATACGCAAAGTGCCACTAGATAATCATCATCTCTGCTCGTACAGCTCTAGCTTCGATCGCATACGATACCTCGATTGGGCATAACCGCTTGGGTTCTGTTTGCACTA
>chromosome_10,+,polyA site is 775360
GAGGGGTGCTTGTGGATGGCAACGTGCGTTGCCGAGGTGGGAGCCGTCCCTCCACGCCGTTTCTTTCGTGCTGCGATCAATGCTGTACTTTTCGTCCGGTTTGGCCGCATGCCCTGACCGTTGCTTGGATGCGTGTGTGACGCGAAGCAG
>chromosome_10,+,polyA site is 775474
TGACCGTTGCTTGGATGCGTGTGTGACGCGAAGCAGGGCAGGGCGTTCCTAAGCCGCATGGGGATTTGTCGTGTAAACATTGGGCCGCGGCCCCTGACGATGGCGCGGGAACGCACTATTCCACATCCGCAACTCTTTGCGACGCATGTG
>chromosome_10,+,polyA site is 775538
TTTGTCGTGTAAACATTGGGCCGCGGCCCCTGACGATGGCGCGGGAACGCACTATTCCACATCCGCAACTCTTTGCGACGCATGTGTAGGTGTTGGATGGCAAGGCAGGTCCAGCCTGCGCCCTGCGCCCATGCCAGCAGCAACTACTCG
>chromosome_10,+,polyA site is 775622
TGTAGGTGTTGGATGGCAAGGCAGGTCCAGCCTGCGCCCTGCGCCCATGCCAGCAGCAACTACTCGCAGCTGCATACATTCACTGTTTATATATACGAGAGCAGTAACTGCGTCACGTTCTGTATGGGGATACCGGCCGCAGGCTTGCCT
>chromosome_10,+,polyA site is 784803
TAGGTCGCTGCTCTACGGGTGAGGACGCTGGTGCGGCGGGTTCTGATGGTTTCCCCGCGAGAGCTATCCTGCTTTCTAGAAGCCGGTCTGCGAGCCAGTTGGCGCTGATGCGCCGGGGCAGGAGGAGGCCCCTGATTAGGGAATGCGCGT
>chromosome_10,+,polyA site is 784937
ATTAGGGAATGCGCGTCACCCAGCGCCGATCTGCGAGCCCGTGTTTCGAGGCGTTACCGTGGCCCAGTATGGCCGATGGTTGCAGACAACCCCCCTCCCCCAAATTCGCTAACGACGGCCGGCGGCTCCGCCGCGGGTGCTGGCGGTGCC
>chromosome_10,+,polyA site is 833668
CGAGATGGCTCTCACTCTCAGGCGCGCTCACCGTCATTCCAACCCTCTCACTCATATCGCTGCATCTATCTTGCACCTGCAGAAACTTTCATAACCGTTTGCCATAGGGCACCTGTCACCGAAGCACAGTCATACACACAAAACACCACC
>chromosome_10,+,polyA site is 833931
CGAGTCACCACCATACCTTAACGCTCCTCTTCCGCATACGGCCCAGCCCACACAGCCACACCCAGGCATGCCCGAGCCGCCTGCGCCCTACTGGATGCTACACCCTCCGACACCGCCGCTGTGTGGCCTACCACCTCCAGCGCAGGCCAA
>chromosome_10,+,polyA site is 854186
CTGCCGTCGCTGCTCCAGCTCGACCCAGCTGCGGCATTTGGCCGGCAGCGCGATAGCGCCATGCGGCCGCTTCCGTGTTAAACAGCCGCGCCCTGATGCCCCCTGTCCGGAGTATCTAATCTGTACTAGTGGCAGCTTTTCATAGCCGCC
>chromosome_10,+,polyA site is 868563
ATTTGGAGAGTGGAGGGTGGGGGGGGGGGGCACACGGGTATGACGCTGGTCTGAAGAGGGGCAAAAACGTGTCCACACGTGTTTCTCCACGCTCGCGTAGACTTAGCCTCCCTCTTTCAGAATTTAACTTATATGACATATAAGGATGCT
>chromosome_10,+,polyA site is 896106
CAGAGTTGGCGCGGGCGCCCGACTTGAGCTTGACGTAGGCCTCGTGGGTCTCCTTGATCACGTTCAGGGTGAACTCCTTGTTCATGCACTTGTTGTCGTAGCCAAACTTGTTGGCGGGCTTGCCGTCAGGGATTTTGTAGTCCCGGAACC
>chromosome_10,+,polyA site is 896159
TTGATCACGTTCAGGGTGAACTCCTTGTTCATGCACTTGTTGTCGTAGCCAAACTTGTTGGCGGGCTTGCCGTCAGGGATTTTGTAGTCCCGGAACCACTCCAGGACCTTCTGGATCTCACCCGGGAAGTGCCTGCAACGCAAAAGTTAG
>chromosome_10,+,polyA site is 897453
GTCCTCGACGTCGTTGCACAGAGCCGCCTTCGGGTCGTCAGCGGAGATGGCGATGACCTTCCAGTCCAGCTCGCCGTCGTCGATCATGGCCAGCACGCCCACGGGCTTGACCTTGTACACACCGCCGCGCTTAGCAGCGGCAGCACCGAT
>chromosome_10,+,polyA site is 934785
CGTGCGCGTTGCAATGGCGAGGCACGCATGCAGAGCTAGCTCGGAATTGAGACTGAGAAGATCTAGAGATGAAGCAGCAGCAGAGCATTAAAACCCTCGTCAAGCCTCGGCGGCGGTTTCGTTCTTTCCCAGGGCTCTCGCACAGCCCGG
>chromosome_10,+,polyA site is 936196
TGTCGTTACGCGTGCAGTTCGTGGAGGCACACCTGTGTGGTTTTGTACAACAATACATCCTTGGTGCTTGGTGAGGGTGGCATCGGTCTCCACAAAGCCGCATGTCAAGCCAAAACGGTTTGGGTTTGTCGATGATCATGTTGGTCAAGA
>chromosome_10,+,polyA site is 936372
CTCGGTGGTAGCCTAGGAGCGGTGCTGGCTGATTCCCGCGGCGCCTCGCGCGTTGGGACGGCACACCGGCTCCAATTACGTGTTACATGTGTTTGTTGGCTGCATTTGGGTGTGTCTGGAGGCCTGTGCCTCGCTGGCAGGCGACGCATG
>chromosome_10,+,polyA site is 936482
TGTGTCTGGAGGCCTGTGCCTCGCTGGCAGGCGACGCATGGCAGACGGCAATTTTTCCTTTTGGAAACGGCGCACGGCGTGTGAAATGAGGAGGCAGTCAACTGGTCACCTCCCCCACGCGGCCAACAATAAATCAGGTTTTGCTGGCGT
>chromosome_10,+,polyA site is 936691
ACCCGGTGCATCGGAGGGCAGCACGCGCAAACCTAAAAAAATCATTCATAATGGTTGGGCCACGCTGCACGACGCACACGCTGTAACCCCATATCTTCCACGCCTTGTTCGGACGGTCTACCGTACTTGCGAACATCGATGCACATGCCG
>chromosome_10,+,polyA site is 955094
GACACGGCATCCTGTTATTGAGGAAGCGGGTCCAGGCCGCCAATGCAAGGGCCAGGTCCCAGCGGTGCCGGGTGCATCAGGGTGCAAACACGCCAGGTACCCGCGCGCCCAGGCTGCCGGTAGCCCATGAGTGGGCCGCTGAGCGGCTGA
>chromosome_10,+,polyA site is 999189
ATACACAGTCTGCTAGCTTGCGCTGTTGGCAACACAACCAGCGAGTCAGGGACTCGCTGGCCCGGCATACCCCCGCTGGGCCTGTAGCGGCTCCCATGCAGGACCGGGTTTGACACGCTGAGTCACACGCACTGAGTCACCCGACAGGCA
>chromosome_10,+,polyA site is 1005612
AACCAATGATGAGCGATTCAGCCACGGAGGCTGGCTGCTGCTGCTGGCGCGAGGCAGGCTGACGCAGTCTAACGTAGTGGGATGCTAACGTTTGGGAAGCGAAGGAACGGACAAGGCTAATGCTCGCGATGGGTTGGTTGACACAGTCTG
>chromosome_10,+,polyA site is 1006265
CCAACGTAGGGGCGTGGCGTGTGGTCTAAGCTAGGGGGCGATGCCGAAACGTGCGGGTTGCACTAGCATGCCCCCTGCATGCATGAACAACTCGCCTTGGTAAAGCACCCACGACTGGCGCCTTTTGAGGACCTGAACTGCTGGGCACCA
>chromosome_10,+,polyA site is 1124759
ACACACACATACACACACACATACACACGTCACGACTCGCGTTCCATTGCGTCTCGCAGACGCAGTGAAACGCGCTATCTGCAATGGTGCCCCGCTTCACTGTTTCTGGTTGCGTCCCCATCGCGTCTCTCCCGCGTCTCCCCCGCGTTT
>chromosome_10,+,polyA site is 1177779
GCGTGACCCGTCGCTCCCCGACTCCACTCTTCATTTCCCTAGACATTTTATGCAGTCAATAGTCAAATTTAACGCATGGTACGAATGGGGACCCTTGCCAATGTCTCTCAGGCTTTGTATTATACTTTCGCACGTACGTGCGCCGAAGTA
>chromosome_10,+,polyA site is 1278807
CACTTTGTTTCCTACCCCCCCCCTGGCAGATGGCCCTTCGCGGCGTGGGTACGGCGTGCCCCCGCTTGTCGGGCTGTCCCTTCAATTGTAATCCGCATCCTTGAGGGAGGGGTTCCTTTCTTGTCAAGAAGCAGCGAGGCTATAGCCAGG
>chromosome_10,+,polyA site is 1344489
ACCCTTAACTTGTAATTCGCCTTGAAAGCGACCGATCCTAGCACGCAGTCACACGGGATTCATTGACCTGCACATCGGCACTGTAATTCAGTCCAGCCCAGGCCTGCCATCGGATTGGGTGGCTACAGAAAGGTGTGGGATGAACCCACT
>chromosome_10,+,polyA site is 1485167
TTAATCTGAGTGAATGTTGCTGACCTCATGAGGTGTGGTTGCTGACATTGGTTGATGCCGGGCGCCTGTAGTACTGATGTATAACATGTTAAATGTATGGACCCAATTGTGCAACTTAATATTCCCCTTCGAACGTATTTGCATGGCCAC
>chromosome_10,+,polyA site is 1485279
AACTTAATATTCCCCTTCGAACGTATTTGCATGGCCACCGTGCCGCGCGCCTCGCGAACCGAGCCCCTGCCTACCCGTACCATGTACCATGCACCATGTACCATGATGCACCTTCCAGCGCTGCAAGCCGCCGCCACTTGCCACCCGCCG
>chromosome_10,+,polyA site is 1546741
GTACGCGTAGACCAAACACACTGACGAGGCGTGTGCGGATTGTTCCGATTGTCGCTTCTACTGCGCGGTGGCCCGCCGCCTGCAACATGCCCGGGCCCCATGCCTCACAACCGCAGATGGCAGTAGACTCCACAGTGCGTCATTCAGGCG
>chromosome_10,+,polyA site is 1571730
AGGCCCCATGCATGCAGCAGCATTGGATCTGATACTACCATTCCCTGGATGCCTGCTGACTGCATGCCCGTGCAGCGGCTTAGTTCTTTGTAACATGTGAGGAGCGTGAGCTGCCGCATAGGAGGGACTGCGCCATCTTGGCTGCTCTAT
>chromosome_10,+,polyA site is 1593219
GGCGCGGGAGGGGTCATCTACGCTGTGCAGACGCCGGGGGCCGAAAGCCATCTACAAGATACCAGCACTGACTGACTTGACTGTAACATGACTTGACACAATGCAGCAGCACTCCTGTCATCCTGTGCCTCTGGGCTGGCAACTAGGCTT
>chromosome_10,+,polyA site is 1641628
CCAGGTCTGCACGAGGGGTTGAGGAATGGTGGCAAAGCAGGCGTGTACAGCCGGCCGCAGCCGATAGCGGTCATGGCGCATGTAACAACACTAGAACGCACCTGCTGTGCAGCAGCGTTCGCGCCCACGGCCACCACCGCTACCGCGGCC
>chromosome_10,+,polyA site is 1656767
GCCGCGCTCAGAGAGACCGCTCAGGGAGGTCACCGCTCAAGGCGGGCTGCGAGGAGCGTAGCTCTGCACATTGCCACATTCGAAACCTGGAACGACGGCAGGTCACAGGCGCATATGGTCTATCTAGAGCCACGCCGGTGCCTCAGTGGA
>chromosome_10,+,polyA site is 1669579
CTGCTCTTACAGCCGTTACAGGACTTCGTGAGTTCGCTTCCCCTGACGTGTGTGGCACACGGGCACCGAGGCAGAAACTCAGGCTGAAAGACAGTATGTATCAGGGTTACCCCTGTGTGTATAACTACACTTGGCATCATGCCAAATGCA
>chromosome_10,+,polyA site is 1678279
AAATAGAGCTCGCTGCCGACCATCACCGCATGCAGCCCAGCCCACGCCTACCCTCGCGGAAGCCGTTCTTGAAGCGCCGGGCCAGCGTCTTCATGTACCGCATGCGGCCGGAGCCGGTGGTCTTGCGGCCAATGGCCTTCTGCCCCCACT
>chromosome_10,+,polyA site is 1678627
CACTCACAAGTCCGCTTGCGGGCAGCAGGGTAGCCGCACGCCGAGCAGACGTGCTTCTGGTTGTGGTAGCTGGTGCGACCGCAACGACGGCACAGAGTGTGCGTCTTGTTGCGGCGCTTACCTGTAAGGCATTTCACAGGCAAAGGATCA
>chromosome_10,+,polyA site is 1687792
CGCCGGCATGAGTCCGGCGGCCAGCTTGGCACGCTCGAACACCAGCTGGCACATGTTGGCTGCGGCGTCGAAGAAGTCGGGGCTGTAGGCCAGAGCCTCGCCATATCGCTTCTCGGCCTCCGCGAACTCCGCCTCCACAGCCGACTTGAC
>chromosome_10,+,polyA site is 1733750
CATGTCGGCCAGGGTTTCTTTGTCGCTAGTCCGGAAACAGTCCCACGATATGACCTGTGGATTATTGATAGCTTGGCGCTGTGTAAGCAGGGTGTTTGCGCAGAACTTCACTGTCCCGCGAGTCCAAGGAACGGGGCGGGAGAGGGAGCC
>chromosome_10,+,polyA site is 1837234
CTCGCGTCTCATATTACACATGCAAGTACTGCTTGCAGCCTGGGACGAGCAAATGCCCGTTGTGACTCCTGTGTCACGTGTCAACCGTTCTCCCCTTCCAACTTGACTACTACACGTCAAAAGATGCAGCTTCGCCCACGGCCGGTGCAA
>chromosome_10,+,polyA site is 1863494
ACAACCCGGCTGCCAAGCGTCGCGAAGGTAACAAGTAACCCTGACACTAACTTCTTTCGTGCTGTTTATTGCTAGCCTGGAGCTCGCGACGGCGTCTTGCATTCGCATTCACTAGCAAGCACTTAGCTAAGCGTGTCCAGGTATCGACTG
>chromosome_10,+,polyA site is 1879684
AGAGGACCGAGCCAATTGTGCCTTCAGATGGATGGCAGCCTCTGTGGGCGGAACACGGAAGTTCTACGACACACAAGTATATAACCCCGCGGACGGCGCCCTGGGGCATCTAGATGTGTCTTTTTCCGACTGTCCTACTACAGCGGCCAC
>chromosome_10,+,polyA site is 1895962
CAACACCCAGGTCAGGAGGGAACCATCTCCGGCCCGAAGGGAAACCGCCCTCCCCCAAGCTGGCTGCCGACCGTTATGCCTGTTATGTTGCCCTGAGGTTGTATGTTGGCTTGCCCCTTCCCCCGAAGGGGGAGGGGCAATAGCCATTGC
>chromosome_10,+,polyA site is 1896126
CGCCGCGGGGGGCCCTCCCGGTTATTCCAGTTTTGAGTTGAGTTATAACCTTGAAACCCGAGCGCAGCGAAATTTGTCGTGCAAATAATGCGCCTTTCTATGTATGTATTGCAAAGCGTAACTTTATGAAAACGCAAGCCCTATGCCAGA
>chromosome_10,+,polyA site is 1912046
GTGCCCGCTAGTTCACACGGCAACCAAATATACCGTACGGTATGTTGCCACGCCATCCCAGCGGCCGCACGGCCCGCACTTCGCATCCCCCACAGCTTCACTCTCCTTTCCCGCACGCATTTGGCCAGCATAACTCCCGGCATGGATAAA
>chromosome_10,+,polyA site is 1946701
GTGAAGGGTGGTAATGAACAGTGACCTCAGCAATGCGGATGTCGGTGCTGTAAAGGTGTGTACAATGCGTGCACACGTGGTGTGTAAATTACATTGGACACATGCCTCTGCTTCCCGCCGCTGATAGGGTGTAGCGTAACTGGGATGCCG
>chromosome_10,+,polyA site is 1971385
TGCGTGGCCGCGTGCCAGTCCGCGCGAGCTCAGCAGGGATGTGCCCGCCACACGCACAGTGGGCTTCCTTGTCTTCTGACTCTGTAACACAACGGGCAGATTGTGCCTCGTACCAGTGACTGGAGTGTGTGTGTCCCGCTCTCTTCCGAA
>chromosome_10,+,polyA site is 1997130
GCCCGCCTCCTACGCCCTTGGCCTCAGGCCGCTGCAGCACAGAGCACCGCGCGCTGCTGCTGCTCCAGCGCCGCTGCAGCCCCACAGGGCGGCGAGCTCGAGGACGGGGACCGCCTCCTCCAGGGCCGCGAGGGCCCAGGCCGTGGCATG
>chromosome_10,+,polyA site is 1997812
TCACCCCAGTTCTCAGCGGCACCCACGGGGGCGGGCAGGGCGTAGCCCTCCGCCTCGAAGGTCTCCTCCTCGCCGGCCTCCTTGGCCTCCTCGGGCTCCCTAAGAACCGCAGAAAAGTGAAGGAAAGGCAGCGGACAGGGCAGGAAAAGT
>chromosome_10,+,polyA site is 1999844
CCGACGCGCCTGCAAATGCTGCGCGCAGCCGGCGCCGCTCTACACGCACCTGCGAGAGCGCCATTTTTGCTGGCTGTGAGGTGCACACGGGCTACGCCCACAAACAGGACCGAAAGAGACAGAGACAGGCGCGGCCGCGCGCGAAGAGCC
>chromosome_10,+,polyA site is 2000472
CAAGCTGCACGGTGAACTAGGAGTCAACTGGGAGGCCTGGATGGCACCATACAGGTCTCGTGCAGGGCACAACGCCGCTGCTGCTCATGGTCGGTAGTGAGACCCTCCCCGCCTCTGCCCTGTGCCATCATCAGCACTCAGTCTGCACAA
>chromosome_10,+,polyA site is 2120833
CTTCCTTCTTTTCGACAGAAATTTGCCCAAAAATGCCTCCGGCGGAAGAAATTTTTGATTCTTGTGGCCAAAAATCTGTGGAAACGCTTCAGGTTTGGAGGGGTCTTTCTGAGATTCGCAGAAGACATTTTAGGGCGTTTCTGTCACTTG
>chromosome_10,+,polyA site is 2122082
AGGGGCGCGTCGTTAGCACCAATCACAGCCCTCTGCCAGCCTACTCCTGTGAATCCATTACATTACACTCGCCCCCACCGAGCACTCAGCATGGTCCATTCCAACTGCCCTTTCCGCCGCGACCTCTCCCGCTCCCGAATCACACAAGCC
>chromosome_10,+,polyA site is 2156776
TACCGTAGGTAGGATGACTTCGCCCAAGTGTTCACCTGAATGTTACACTTAATGACGAGTGGTGTGGAAACGAATACACATGATGTAAGAACAAGGTCCAACGACCTTGTCCCGAGCAGCCTCCTCGGGACGGATGCGCCCCGCCTGCCC
>chromosome_10,+,polyA site is 2186087
GCTACGTTATATCATTCTTTAAGGTTGCGATATTACAAAGAAGGGACAATCCGACCAAGCAAGGGTGCCCGTGCACCCAGGTCAAGAGGGACCATCTCCGGCCCGAAAGGAAACCACCCTCCCCCCAGTTGGCTACCGACCTTCCACAAC
>chromosome_10,+,polyA site is 2224661
GCAAATTTGCGGCATCACACCCACGGAAGGTGTGTGCTTAGTCCGGCCCGGACCTCCTGCATTCCTGACACTGGTCACTGGTGTCATGAGACACACCATGCTATTGTGCAGTGCCCAGCAAATGGCACCCCCGGTGCCCGAAATCCGGCT
>chromosome_10,+,polyA site is 2249503
CCCATGGCTGGCTGACAGAAAGCGGCTGCTGTATTGGGATGGCTGGGCTGGGCGACGGCGGCCGGGCGTTGCTTGGGACTACCAGAAAGGATGCGCCCGAAACCAACCTGGAGAACACCAGCGCCACCGGTGCCCAGCACGACATGTATG
>chromosome_10,+,polyA site is 2306886
AGGGATAATGTTGATCACGTCTGCCTGGACCAATGGCCACGGCTTCCATTTGGCACTTTGGCTGCACTTGCTCGAGCAGGTCGAGGTAAATACGGCGGGTCGGCAGCCTGCCCCAGGGAGGGCGGGAGGCGTGAGGGATGCCAGGCCTGG
>chromosome_10,+,polyA site is 2310206
CTGCCCCCAACTGCACGCTTCCCACCCGCATGCATGCACGCACACGTGGGGCACACGAAGCCAATTCCCTCAACTGCTCATTTGTGTTACAGTTCATGCAACGGCACGTGCCGCGCGTCCAGTGTAAACGAGGATTCGGCCTGTTTCTCT
>chromosome_10,+,polyA site is 2337832
CTGCGGAAGTGGGGCGCCATCACCAAATGTGCCGAAGTGGGGCGCCACCACCCAATACCTCATAACCTTTGAGGAAACACTCAACCGCGGTACCCACAAGCTCACCTACTGTTGCATCTGCGCACTACATGCTTATTTCCTGTTATAACG
>chromosome_10,+,polyA site is 2368395
CGGGGGCCGGATAGAAAGTATCCTCATGCGTGCAAGCATGCGTGCATGGCACGTGTTACAGTGCTAACCCCTCCGCCACTCCCTGCAACCTCACGCCTCGTCTCGTGCCCTCAAAACGCCGTCCCGCCACTGCCTCCCTGTGCAGTTCTT
>chromosome_10,+,polyA site is 2379400
CACAATGGATGACTGCAATGCGTGGCAAGTGGTTGCGCTCACACGCGGGATGTGAGGTGCGTGATGCGGACTCGGCTTGATCAGGTTGAAATGACATGGATGCCGGGACCGACCCTCACCCTGCCCTCACTCCCACCCCAAGCCACGCAC
>chromosome_10,+,polyA site is 2399786
CACTTAGCCCGCTAATACGCGTGAACAAATGCTCCTCACATACCGAGGGCAACGTGCTTTATAGAATTGTGAATGGCGCTTGTATGAATAAGAACGCCCAATCTTGGGTTTTGGCCCCGCCCGGAACCGGGCGTGTTCCCCGTGTGCGGT
>chromosome_10,+,polyA site is 2403212
CACCACCCCTCCGCATCGCGCGCTTTGCTTGTTGACCTTCCATTTCATCCGATGCGAGGTTGCGAGTAACACGGTCTACTATTCAGGGCCACAAGAGTCACAGTACACGCTTTGACGGCCGTATGCACGCCCAGACCTTCGTTTGAGACT
>chromosome_10,+,polyA site is 2403389
AGTTGCATCTCTCCCTCCAGCCGCTCAGTGCATCTCTACTCACCCTCACACATTCACGACCCGAATCTAATTCCACCTCCCTTCGCCGACGACGCACCTAATGCCCAAGTGCCTCACCCCGCAACGGACAGCGCTTAGAAACCCGCCCGC
>chromosome_10,+,polyA site is 2409337
GCGAACCGGCCTTGATGGCCGAAGCCCGGCAAGTCGACGCGTTAAGCTGCATCTTATCCAAGTTGAAGTCTGAGCCAAAGGCAAAGACTGATATGCAGGTGCGATCTAAGATGCCCTGCTATAAAGGTACTCGCCCCAGACCGCGCATGC
>chromosome_10,+,polyA site is 2451855
TCTGGACACGCGCATTCTGGCGATTCGCAACCCCGAAAGCCAGACACGGATGTGTTGGCGGCTTGGCGCGGCGCGCAACAACTTGTCAAGGTTCCGGACCTCGGCCGCGCGAGGTGTGCGCCCTCCAGTCTTCCTTGTCTGCCCAGTCCA
>chromosome_10,+,polyA site is 2472371
CACTGGCACGTTCAGAAACATAAGGGCGCACCGGCGCTCACAGCGTTTCACGAGGTTCAAGTTTTTGCACGGGCCTTCTGCATCTGTAAGTTATTCAACTTCGCAGGCCGTCCAAGCGCCACGCGCTGTGCTATGTACTGGGCAATTGCA
>chromosome_10,+,polyA site is 2493500
CGGCAACCATAAGAGGGTGGGATCTTCAGGGGTGGATGTCCTACGTTAGCACAATTGCACACGACCGCACTGGCCTTGCTGTTGTGTCCAACAAACAGGGTTGGGAATGTGGCTTCTCTTCTACACGGCTGATGTCAGCACATGACGCTA
>chromosome_10,+,polyA site is 2505287
TACGTGCATTGCAGCACACCTCTATAATGCTCGGCAGCGGGGATGAATGGATCGATGACCTTTTTAGGTAGGTCCGGCGTGTTTGGCACGGTGCAGTGCACAAGTAAAACTCTGTCAGCCCTTTTAGCGTTGCAAGCAGATACGCGCGGT
>chromosome_10,+,polyA site is 2532153
GTGAGCGACGCCAGGCCCACCAGGAGTATGTGTTACTCGTTGTCAGTGACCTGGTGCGTCGTGCTATAATAGTCCGCCGATATGTAATCAGTCCTACACCTGTCACAAATGAATGGCAGGGGATCCCAAGAATTCTGTCAAGAGTGGCCG
>chromosome_10,+,polyA site is 2571206
CGGGCAGGATGCTTTGGAGTCGCCGGCTGCTGCCGTACTTATCTACCGCTCGTCATGTTCGGGTGGGCTTCTGGGTGGCCTGTAATCTGGAATTCCTGGGCTCTGCTGCATCCCTCACCTTACCAAACATCATCACTTGCCACCATCGCG
>chromosome_10,+,polyA site is 2597656
ATGCGGATTACAATTGAAGGGACAGCCCGACAAGCGGGGGCACGCCGTACCCACGCCGCGAAGGGCCATCTGCGACCCAGAGAAACAACACCCGCCCCCTGGTTGGCTGCCGACCTTCAAGAATGCGGATGTTACAGCGGGGACAGTCCC
>chromosome_10,+,polyA site is 2627444
CCCACATTTGGAGGCTGAACCCGGACGATTCAGAGATCCATACCACCATACCAACAGCCCGAATGTAGTAAAGAGTCCAAAACTATGCAGCGTGCCCAAGCAACAAGAGCCTGTCCATCAAGTGCTTGCTTGGCGCCGCGCCGGCCATGG
>chromosome_10,+,polyA site is 2763678
CGGGTGGACTCGCTCGTGGGTGCAGTTTACAGTTCCTCATGCTCGGGGTATCGCCCTCCATTGCGGGTGAGCCCTTGGTTGTGTAAGGTTCATTGAGTCAATGTCGTGTCAATCGAGGTCCAGTGAATATCGACATACAGCGGGTCGGCC
>chromosome_10,+,polyA site is 2846434
GCGCACCAAGTGCCTCACTGGGTCCCGGGCCACGGTGCAGGGCCCCCACGATACCGGTCTTACGGCGACTCGCCAAAACCATTGCAAGTCAGCGGCCACACGCATCCTCCTAGATCCTGGCCTATACCATAACCGATGATCCACCTCCTG
>chromosome_10,+,polyA site is 2872791
AATGCCCCCACATAGGTTCACTTCCAAGTAATCTGCAGTCCCTTGCCGCACGCTTCGCATCTTGAAGCCGCCATGCATATACTCAGCACACAGCCTGACACGCAGCCCCCATCCTCCGGCACCAGAACACCGTCTTCCGGCACTGCCACC
>chromosome_10,+,polyA site is 2915607
CCACAGTTCCATCGTGAAACTCCTGCCTTATTCATGCCCCCGCTAGGCCGGCACCAACGTGTCAGGGGCCTACCGAGCGCTGTGCTGCCCTGCACCGCTACATCCTCAACGAACGCAGGGACGCCGCGTCACTCTCATCCTCGTCCTCCC
>chromosome_10,+,polyA site is 2939852
GTGGTGAGGTGCTTGATTGCTACCTCCAACCATTCCTTCATCCGTACAAGCCCTAACTGCTGTGAGGCCTAACCGCTGGCACCGTGTAACACTCTGCCCAGTTGTCCTTCATCCGTACAAGCCCTAACTGCTGTGAGGCCTAACCGCTGG
>chromosome_10,+,polyA site is 2972558
CCCGCACTCGCCGAGTCGCCGCGTTCCTACACAAAGCAACAATGTGCTTAGTCAACGCCTAGGACAGGCGACAACCGGAACGATGTAAGAGGGCTGAGTAAGAGCCCCCACGCCGCGCTCCCCGCCACCTCCCCCGCGCCGCGCCCCCTC
>chromosome_10,+,polyA site is 2987747
GTATTGGTGCCATACCGACACGATCAGACACGAAGACCATCAACGCACCCAACTCAGACCTGATCTTTGACTAGGAAATCCTACGTAAGCAATGCGTCCGCGCATCTATAGCAGACAGAAAGCCCCCGCTTGCCTGCGCACCCGCACCCA
>chromosome_10,+,polyA site is 2997378
GCATGCCGTGAAGCCAACCGTTTTGTACTGCAGACTCCTAGCAAGCTCTGGTTACAGACGTGCTCTCTGTATGCATGTGCTCTGTAACCAGAAGGCTTCAGTCTCGTCCATAAGCACCGCCCATCAGCGATGCTGGTGCCTGGTGGTCCG
>chromosome_10,+,polyA site is 2997510
CTGGTGCCTGGTGGTCCGCTCTTCCTAGGGATGCACCCTTTGGCTCTTACGATTTGCAGAGAGCCAGAGACTCGAACAACTGTCAATTGTTATGTTATCCATCGAAGTACAGCGGGCTGTCATCATCCCCCATCATCAGCACCCCGTCAC
>chromosome_10,+,polyA site is 3010891
TCCCGATGTGTGTGGTTCCCACCCGTGCCCACATAAATGCGTAGCAAGAAGGGACAAGGCATTGGTGCGTTGTTCGCGCGCTGTTACTGTACCGACGGTAGCTGGCAGGTTGTGTCGATGTTTTGCTGACGCGCATTCCTCACGCTCCGG
>chromosome_10,+,polyA site is 3079514
TGAGCGGCTGGCGAGGAGAGGCGGGGGCTGTTGCGTTTTGGAAGGCGGGCGGAAGGCCGCACACGCCGGGAGTCGGGCAGGCTGTAGATTTTGCTGAAGCTCGTGATGGAACATGGCAAGGGGCAGGAAAGCGTAGTCCCGATTTTGCTG
>chromosome_10,+,polyA site is 3113950
GTGTGGAATTGTGGAGTGATTCCCGCTCCAGGTGCTAAGCGGTAGGCGTGGTGAATGCGCCCTAATGGCCAAGCACATATGCTTCTGTAACATTTGTGCAAATGTGCGGCACGCTAGGCCACTTGCTTTCATGAGCAGGGCAGCAACAGC
>chromosome_10,+,polyA site is 3114241
AAGGAGTCGACATCATTTGCCAGCGCCGCATGCCCGCAATGGGCTCTCACCAGCCCAGAGTGTTACACCAGGAATTCCCGGCTGTAACAGCATCAATATAATAAAGGCCCCAACTTCCATCCACGCCTCACCCCGGGGCCACCATAAAAG
>chromosome_10,+,polyA site is 3114995
GTGAGAAGAATAACATGGTACTGCTACTTAAGCTTCAACACCAGTGCTATGATCTAGAGCTCCGAAAGCACAGCGCTGAACGCAGCAATCTGAACCGGCAAAGGACAGGCCGCTAACAGATACAGAACGAGGCAGTGGAGAGACTAGTAG
>chromosome_10,+,polyA site is 3119709
TACACGGAATCCTGGCACGTCCTGCACGGGAAGGCCCACTTCTTCCGCCCCCACTCCACTCCACTCCGGCCAGTACCAACCAGCTGTAACGGCATCCAGGCTAACGCGCCTGCTTGCATCCTTGTACCTTGACACCACGTCTGCGCACTA
>chromosome_10,+,polyA site is 3162616
TCCCGATGTGTGTGGCTCCCACCCGTGCCCACATAAATGCGTAGCAAGAAGGGACAAGGCATTGGTGCGTTGTTCGCGCGCTGTTACTGTACCGACGGTAGCTGGCAGGTTGTGTCGATGTTTTGCTGAAACGGTCGGTTTCGTCTGCCA
>chromosome_10,+,polyA site is 3184865
TGCCACCGCCTCCAGCGCGTGTGTCATCACAGCATCCTCCCACGGCCCACCGAGTCCTGTTACGGACTATGCACCTCTGGTTGGTAAACCGCGCACGCCAGCAGCATCCCTTCCTTACCTAGCTAGCCACTCGCCACCCCCGTTTGCTCT
>chromosome_10,+,polyA site is 3202444
ACATAAACCGCGTGCGTGACTACATTTCTCCACCCCCAATGCTCAATGCACACCAGGGGTCCCCCACGGAGGTCCCCTGCCTCACACCGCCTGACCATTTCACTGTCCACCGCCCACATCACCCACACCGGTGCGGCGCAGCACAGTCAC
>chromosome_10,+,polyA site is 3214806
ACCATGTACGCTGCTGCGCGGCTTCTACCATAGGCTAAGCCAGCCGCCAGACGCTGTCGCTTCAGGCCGCTTCTAGCTCCTTTAGCTGCTTAGGCGCCCAGGCTGCGGCGGCTGCCGGTCTGCGACTTCTTCCACTCCGACTGCGTGCGC
>chromosome_10,+,polyA site is 3250084
TGGCTTGACACGAACCGTGCAAAGGTCGGGGGCGGAGCCCCCGGAAAATTTTTGGCATGAAAGACGGCAGCGGGTTTCTGAAAGTTAAAGATGCCCTATTTCGGAAATCTGTCACTGGCGCCGCACCTGCCTTCTTAAGATACGAGCACT
>chromosome_10,+,polyA site is 3324971
TGAGGATTTGCTATCGCTGCTTGTAAACATGTCGTTGTCGATCGTCGCGCACCAGCCGCTTACCCGCCGATGGCGTACAGGAGTAACTCCCGTGATGGCGTATATCGTGTTATGCCCAAAGTTTCCGTCACGGCGCTGCATTGGGGGAGG
>chromosome_10,+,polyA site is 3359069
ATGCGGATTACAATTGAAGGGACAGCCCGACAAGCGGGGGCACGCCGTACCCACGCCGCGAAGGGCCATCTGCGACCCAGAGAAACAACACCCGCCCCCTGGTTGGCTGCCGACCTTCTTAGTGTTACGCACATGAGTCGAAGCCAAGCC
>chromosome_10,+,polyA site is 3364384
GCTCACGCTCTCGCCATTGTCATGCCCCAACGTGCGTGCATGCCGCGTGGTGGGACAGTGGCCGTCAGGTTGACGAAACCTTTGCAAGCTGCACAGGTCGTGACACCATATGCCTGTTCAAGACTTCATGTTCCACTCATCAGGCCATTA
>chromosome_10,+,polyA site is 3405613
AGCCCCTTCACCGCAATGGGGACGTCCAAACCTTACCGCCACCGAACTTCGGGAAAATGTCCGACGTACGTGTCATCAAGCTACACAACCACTAACCAGGCGCAAACTTCTGCCTGCAAGCGCTATGCTGGGAGCAAAGGGCGGGGGCCT
>chromosome_10,+,polyA site is 3406948
CGGTCGAAGGCGTTGAGGAACTTGTACTTAAGGAAGTCGGCGTCGGCCAGGTCCCAGCGCCGCCGGCACAGGTGCAGGCTGCCGCCGTTGCCGGGCACGAACTTGCCGGTGGAGGGGTCGTAGCTGTCCACACGAGGGAAGTCAATCCAC
>chromosome_10,+,polyA site is 3413801
TGCGATGGGACAGTGTTAAGGCAGGTTGATGAAGTCTCGTAGGGTGCAGCTGATTTCCAAGCCCCAGCAGATGGCAAACAATTTGCAACGGCAAGGCAGGAGTGCGCGGCTGGTCGAACGCCGGATTTACTGTACCGACAAGTTGCTGGC
>chromosome_10,+,polyA site is 3462124
GGGGTTCGGCACACGGTCCGTGTGCCCGGCTGGATGTGGGCTGGGGGCAATAGCAACCGTACCGGCAAGTATTCCAGCGCACTGTATGCCGCTTCCGTCAAAAAGCCCAAGAAGTGGCGCCAGGAGGGGGGGGGGTAGAAAGCTCAGGTT
>chromosome_10,+,polyA site is 3531478
GAGACTCCAGGAGGGTGGATGGGTCCAGTCGACGACCGGGGGCTTTCCAGCGGGAACTTGTTTGTGAGGCTTATCATTAACATGATAAGGACCCGTAGGAGGGCCATTTTGGGGCTCAAAGCTCCGATTTTCCCGACAGCTCTCAACAGA
>chromosome_10,+,polyA site is 3531604
ATTTTCCCGACAGCTCTCAACAGAGTGCTTCCAAGCTGGTATCCGCGCGTGTTCGCAGCGAGATATCGTATAATCTTAAACATGTAACGTTCTGTGGAGGTCTAATCCGCGGTCCCCCAGCATGAAGCCCGCATCCGTCACTGGCGGCGC
>chromosome_10,+,polyA site is 3548015
GCGTCCTGAAGTGTTGCTGTGTCAGATGCACGCACCGCGTCAAGGCACCAGACCTCCCCATCAAGTGTGTTCCAAGTGTTGTCGTGTAAGACCGTGTTGTGGATAGGGCTGTTCACCGAGTCTATTACTCTCCATTGTCCTGCTTCGTAA
>chromosome_10,+,polyA site is 3549310
ATGTGCGCCTACTCTGATGGCAATTGTATGGCTGTGCATGGCTGCCCGCACATGCCCTGCTCCAGCCCAGTGGAAGTGGACGACGAGTGTAAGGTGCAGGCGAAGGAGTGGTGAACTTTTCCAGGGGGCGCTACAGTTAAGGGTCGGTTG
>chromosome_10,+,polyA site is 3582273
CCGGTTTAGTGCTTGTAGCTACGTCTGCTGCACCTTTATTGGCTTCTTCATTACCGTGCAGACCCGTGTGAGAAACGACTTTAAGGAAAACGGTGTGTGCGTCCCTCTTCGCTCGTGCATGGAGCAAATCGGCGATCGAACTCAGAAGTG
>chromosome_10,+,polyA site is 3590540
CCAGCAGCACGTAGGTGTTTCAAGAGCAGGAAGGCAAGCATGACAGTAGCTAGTGCCGTTGTGCCAATTATGAGAGCATTCAGTGTAAGTCGTGTGCACGTCGCTGCCCATACTAGGAATTGCTTTAGGGGGGTGGAGAGTCGGCTGCAT
>chromosome_10,+,polyA site is 3678838
GCGGTGCGGGCGTTAAGCGCAAGGAGGGCTACTTCGAGTTCATGGAGCACAAGGCCCGCCACCCCTGCCCCACGTCTCCAGCGGAGCTCCAGCAGCGGCTCTGTCCCGCATCCGGGAATGGCGGCACCAACGGCACTAGTACAAGTGCGG
>chromosome_10,+,polyA site is 3679439
TGGACTTTGTGCATGCACAGACGTTGCAGCGCAGCCTCACCTGGATGCGGTGCTGGCTGGCAATGCCGGGGTACTTGTCCGTGTCGATTTTGACAACCTGCACAGTGCAGTGCAATGCCAGCAGAGTCCATGAACACCACCTAATAGGCC
>chromosome_10,+,polyA site is 3679684
TGCACTGCCGTCAGGATGGGCGACATCATTTGGCAGGGCCCACACCTGGTGGAAAGCAACGCGGTAGGAACGGCGATTATTGTAAGCGCGTGCACATGTGCTACACACGCAGGCACCAAGCCAACCGCGGCGCCCGGCAAGGCGTCAGTG
>chromosome_10,+,polyA site is 3718104
ATATGCGCAGCCTGACAGGTTGCAGGGGTCGTGCAGGAATGAGCAGCAAGCTTCCGACGGCTTACAGTGCCCTCCACGGGTGCAACATGCCCCCACGGTATTAGGGCCATTCGTGGCTCTCGCCAACGCCGCGTCCCCACACGCCGAAGC
>chromosome_10,+,polyA site is 3723013
TTTCCCAGCTGGCTGGGCGCTCGGTGGACTAAGCCGAGCGGGCCTTAATTGAGCTAGCTACAGCGGCTGCGTGCGAGCGGCTGGTAACTGATGCCCCGTGGTTGAGTTTGGTTGCATGAACGCGCTCCGCAGCCCGGCCCCAGGTGTTGA
>chromosome_10,+,polyA site is 3723798
GCTGAAGTCCCCCCCACAAACATGTCCGGGGTCCTAACGACGGCATGGTTGTACTAGTGACCGGTGGCAGCACGCACAGCAAGGGCACGAGCACACGCACGCAGCCAACCAACGGCACGCATCAGGTCCCGTAGTTTGGGCCTCACACAT
>chromosome_10,+,polyA site is 3737173
CGGCTGCGTGCGAGCGGCTGGTAACTGATGCCCCGTGGTTGAGTTTGGTTGCGTGAACGCGCTCCGCAGCCCGGCCCCAGGTGTTGAGTCTGAGGCAGCAGTCGGTTGATCACTCCGATGCTTTCACAAAGCTACGCACGATAGGTCGTG
>chromosome_10,+,polyA site is 3737233
GCTCCGCAGCCCGGCCCCAGGTGTTGAGTCTGAGGCAGCAGTCGGTTGATCACTCCGATGCTTTCACAAAGCTACGCACGATAGGTCGTGTGAGAGAGAGCAACACCGCAACACCGGGCCAGGGCCGGTGTTGCGGGACTAGGGAGCCAC
>chromosome_10,+,polyA site is 3794933
CGTTCGTCGGTAAGTTAAGTATCAAACCGCGACGGAGTTGCTTTATTTGCGGTGCGATGCTGTTATCAAAGAAAGAAGCTTACTGCACGATGTTTTCGTTGCGTATTTGGGGTTGCGTGACGGTTTTGTTTTGCATCATCACTGCGATTG
>chromosome_10,+,polyA site is 3812545
GCTCTGCACCTGGCGGACGGCTGGAGCGCGGGAGGTTGATGGCTGAAGGGGTGCCGCGGACAAACGTCGCCCAGTGGACATTTTATCAAGGCCTGGCCGATGTCAAAGCAGGCCCCTCCCACCGGTGGTAGAGGCTAAACACTTATAGCA
>chromosome_10,+,polyA site is 3850429
CGCAGATTCATAGTTGAACCAGCAAGTGTGCTCAGTGCTCGTATCTTACGAAGGCAGGGGCGGCGTCAGTGGCCGATTTCCTTAAAATGGCTTCGTTTACTTGACGAAACAGGCTGCCGCCGCTTCGTTCACCCCCAAAATTTTTCCGGG
>chromosome_10,+,polyA site is 3874111
TTGTGCAGCAAGTCATGTCAGCTTTGTTGACGCGTATTATTTACGTAAACGCATCGAGCGCCACTGCTTGTTCGGTGAAGCGGTCATGCCGCACGGCGCAAGTATTGGCTGTTGATCCGGCCCTGTGATCCTGTTGTGCCATTAGTGTGA
>chromosome_10,+,polyA site is 3874794
ACAGCTCGCGACAGGTGCCGCATTTCTGAGCCAGAGGCGCCGGCTGAGAATGATGGTCCGGATTGGAGTACAGACAATGTGCACGCTGGCAGGCCGTCATTGTGTGAGGTGACCCTACGTCCGGTTTGAGTCTTAACCTTGCGGTTGGGG
>chromosome_10,+,polyA site is 3874942
GGCTGCTGCGTGATCCCGCTGCTGCCCACGAGGCCACGGCCCCAAGCACGGCCCCTACGACCGCCCCGCACCTTGACGCCATGTTACATCCATCGTTCCGTCACCCGCGGTCTGCCATAGCTGCTGAGTAAACATCCGTCGCCTGCGCCA
>chromosome_10,+,polyA site is 3886678
GCTTTGCAATTCTTGAGGACGTGGAAGGTGCACATCGCTGGCCACAGCCCACTGGTTCTGCCAGCAATGGTGCACTCACGCAAGCTCTATATAAGCCGCAATAACCTGCTGAGCATTTACTTACTAACACTTCCAAGTTCAATATATAAG
>chromosome_10,+,polyA site is 3888844
CATCACCACCTTTTTGTGGCTGCTCCAGGGCAATCCTCTGGCTGTCCAGCGTATCGCCACCTAGTTGTGGTCGCTGGCATCACTGTTCCGCTTGACCGGAGAATTCGTTGCCATCCAGGATTTGACTCACAGCCGTACATGATCCGCACT
>chromosome_10,+,polyA site is 4215325
TGGGTCCCGTCGTGTCCCGTCCCGTGACGCTACTCCATCGTACTCCATCGTACTCCACGCCTCAACCCGTGTATAGGACTGTCACGCATGTCGCTGTCCAACGTACGGACGAACTCCCTGTGGCGTTCGTCAGCTGATACGTGCTGTATG
>chromosome_10,+,polyA site is 4262754
ATTCGGGGATCTCTCCTCGGGTGAGCGTGCGTGTCTCGTACGTTTTTGGGGCCCTGGCTTAGTCCACGGCTGTCGTCCCACATGTAACCTCTATCAGCTAACGGACGTGACTTCCCGGCTCTCATGGCGCTGCCGGGTCTGCTCACGCTC
>chromosome_10,+,polyA site is 4264123
CATTCGGGGATCTCTCCTCGGGTGAGCGTGCGTGTCTCGTACGTTTTTGGGGCCCTGGCTAGTCCACGGCTGTCGTCCCACATGTAACCTCTATCAGCTAACGGAGGGGCGGACTGGAGCGAACCGAGGTGGCCTAGAATCGCAGCAGCT
>chromosome_10,+,polyA site is 4328196
GCCTCACCTGATGTGAAACTGCCAACCCCAAAAGGCATGGGATCAAAGACACATGCATACGCTGTGCACCGTGCGTAAGCCGTGCAATGAAGTCGAGCAGCATGGCATGCAGACACAGTTCCCCAGTGATGCACTCAGCAGGCATGCATG
>chromosome_10,+,polyA site is 4471786
GCCCGTGGCTGAAGGGAGAGTGCGGTCACCAGGCCCGAAGGTCCCAAACCAGGGGTGCGGGGTGGCCAACTCGCCCCATGTGATCGGCAACGGCCGGCAACCGCCCCCAATTCCCAGTTGCGACCAGGCCCCGGCCCGATTTCTTTGCAT
>chromosome_10,+,polyA site is 4480248
GCGCTTGCACGGAGCAACGCCACAGCCTCCTGCTACTCACGGCGGCCAGGTCGTTCACACGGCGCTCCCCTAGGCTGCTGCTGCTGATCCCAACCAGGCAAAAGAGCTGGTCCAATAAGTTCCCAGCTCCATAGCAGCGCCCGTTGCTGC
>chromosome_10,+,polyA site is 4484086
ACCCCTAGCGCTCAGATAAGCTCGCTCTCTGCTCTCCACCAGGATACAGCAACAATTGCGCAACAAAACACGACACCAACAAAGGCCGCTCATGGGAAAGCTCTCATCCTAACCCAGCACGACAGACATAAGCCAGGGATGCCCCTGCGT
>chromosome_10,+,polyA site is 4484180
GGAAAGCTCTCATCCTAACCCAGCACGACAGACATAAGCCAGGGATGCCCCTGCGTGGCTGCACCCAGCCAGTCAGCAAGGCGGGAGGCATAGGGTTCTGCATTACAGCAGGAGCAGTAGCGCAACAGCGGCAAAAAAGGAGCAATGCAA
>chromosome_10,+,polyA site is 4491753
TCCCGATGTGTGTGGCTCCCACCCGTGCCCACATAAATGCGTAGCAAGAAGGGACAAGGCATTGGTGCGTTGTTCGCGCGCTGTTACTGTACCGACGGTAGCTGGCAGGTTGTGTCGATGTTTCGAGGATAGGGTGTGCGATTGGACAGG
>chromosome_10,+,polyA site is 4493767
AGGGACGAGGCCGGGGCGAAGTACTCGAACTTGCCGGCATCGTACCAGGCCACGCCAGCGCCGGGCCACGAGAAGCCGATGTTGGACAGCAGCTCGGGCACCAGGATACCGGCAACGGCAAGCTGCAAGCATAATGGGGGGGTTGGAAAA
>chromosome_10,+,polyA site is 4495263
TTATCTAGCCCTGCCAGGTGGAGGCCAGGGCGCACCTTGACGGCGACGCTCGAGCGGCGGGAGACGGGCTTCGCGGCCACGCCGAAAGCGGAGGACTTAGCAAGAACGAACGCCATTTTTCCGGAGCAACGGGAGACAAACAGTGAACGC
>chromosome_10,+,polyA site is 4497740
GGACATGTCGGGACATGTCTCCACATTCAACACATGCGCACTGACACAGCTGGGCTCTGAAGCGCTGGTGCGCATGAGTTCACGTCTAACAAGGCTGCCGATGCACATTGTCCATTCGTCACGCGGCAGAGAGTTGAGCGCGGGGTGGTC
>chromosome_10,+,polyA site is 4637743
GTGTGATTTTGGACGGTTGCATGGGCGGCCTGGTGGGCAGCGGCTTGGTATGCCGTTTCCCCAGCGACTCCGAAGCTTCCAGTGCTGTAATCACATGGTATAATGTGTTGGGGCACGCGTTCTACACGCCAGGCATACCGCATCAACCGA
>chromosome_10,+,polyA site is 4639422
GTGTGATTTTGGACGGTTGCATGTGCGGCCTGGTGGGCAGCGGCTTGGTATGCCGTTTCCCCAGCGACTCCGAAGCTTCCAGTGCTGTAATCACATGGTATAATGTGTTGGGGCACGCGTTCTACACGCCAGGCATACCGCATCAACCGA
>chromosome_10,+,polyA site is 4645752
TGGACTTGTTCATTAGTGTTGCACTGCGTGAAACAGATACAAAAGCCGCCGTTTACAGTTGCGAAAAAGCGAAATTGCAACATGTCAAGATGTCTAGACATTTTACATGGCTTCCACAAAGGCACTTTGTCTAGACAAAAAAATCGTGGA
>chromosome_10,+,polyA site is 4645899
GGATTTGGGGGCCTGTTTGTCTACCCCCTTGACAAAAATTTCCGCTCCAGAGGCCAGGAATGTCTGGGTCAAGACATTCCCCCGCAAACAAGATACGACCCCTGCCAACGAAGGCGGGGTACGCCGTTCATGGAGGTCGGAGCCCTGTGT
>chromosome_10,+,polyA site is 4645968
CAAGACATTCCCCCGCAAACAAGATACGACCCCTGCCAACGAAGGCGGGGTACGCCGTTCATGGAGGTCGGAGCCCTGTGTGTTGCAACTCGGCACTCTCAAGTCCCAACACGCACATCTTTGGGCTGGACCTGTGAATCCAGCCGCATG
>chromosome_10,+,polyA site is 4677437
GGCATCTCGTGCCGTGCTCCTGGGCGGAAGGCAACCTGGGGGAAATAATCCGTCGATAGAAGGACAGGGTGCAGGTGGACACTTTCAGCGGTATGGGCAGCTTGCGCAAGCGGCGCGGTCAACAGTGTCGGGGGCAGGTGGCGAGGGCTG
>chromosome_10,+,polyA site is 4957760
GTGGTTACAAGGTGGTGAGCACGACGTGCATTCCTGTCCTTGTAGAAACCTAGGCCCGGGCCGGGGGGCCCTTATAACGCCTGCAACACTTATATATGCAGCTAGTTTGGTCCCCGAATGGGGGTGCTTATGCTCCTGTGCTCCCAAATG
>chromosome_10,+,polyA site is 4957891
GCTCCTGTGCTCCCAAATGGAATCTAGTAACGCGGCTAACCTGGCTGGGTCCGCATTCTGCATGACGGCCTGCATTCCGCCTGTAAAATCGATCTCGCTACCCAAACGCAACTGGTCGTAGGCCGTACACCGCATGAGCACATGATTCTC
>chromosome_10,+,polyA site is 5004851
CGCCGGATGAGAGCTAGCTAGCCACATCGTCGTGGTGGCTGGACCGTGCTCATATGCGCAGGCCTTAGAAATGCGTGTCCGACGGTGATTGTAATTGTCAACATCAACTTCATCAGTCGGCTTCGATCACATGGTGATAAAACAAAATGA
>chromosome_10,+,polyA site is 5009975
TGCCTGCTAATGATGGCCCATTTGCTGCATTCTTTGATTTCTGCAGGCCGCCTGCTGTAATTGGGGCCCCGTCCGAGAAGTTGTTCAATGGCACTCGTTCACGTTTGGCATTGTTCCCGAACGATTTCCTTCCACCAGCAAGAATTTGGA
>chromosome_10,+,polyA site is 5013542
ATGCGGATTACAATTGAAGGGACAGCCCGACAAGCGGGGGCACGCCGTACCCACGCCGCGAAGGGCCATCTGCGACCCAGAGAAACAACACCCGCCCCCTGGTTGGCTGCCGACCTTCATAGTGTTACGCACATGAGTCGAAGCCAAGCC
>chromosome_10,+,polyA site is 5093840
TAGAATCTTCCGAAACAGACCCCATGCTTCAAATGGATAGAGCTCAAGGAGAAAATCACGAATCCGCTTTCAAAATTGAAAATGGGTTTCTGGGTGCAAAGTTATGACCCCTCAAAGTGGCTGGTCGGTCGGTCGGTCGGGGGTCCCAAG
>chromosome_10,+,polyA site is 5107659
CTGCTGAATCAGAAGTGCACCCCTGCAAAAGGCAGACCCCGGCAGTCAGACCCTGGCATTTCTACTTGGCGAGCAGGAAATGTCTTTGCAATAGTGGCGGTCCTGCGTGGCCCAGCGCGTAGCCCCTGCCAGTCGTCGCAAGCTTCACGC
>chromosome_10,+,polyA site is 5116164
TGCTGCCAGCACGTACAGCGCCACGTCGGCCGGGCACTTGCGCAGCGCCTCCGCCGCCACGATGCGCGCGTTGCGCACATTGCCCGCCTCCAGCTCCCGGCTGCCCCAGTAGTGCATCACCGCGCCGCCGCCGCCCGCCGCCAGGCCGCC
>chromosome_10,+,polyA site is 5137267
GCACTGAACATACTTGTGCCGAACTTCCCCGAACGAGCGCCATCTCGGCCTTCCTAGGTCGCTGCTCTACGGGTGAGGACGCTGGTGCGGCGGGTTCTGAAAATCAGATTCATCCAACCATTGGTTGGTCCTGCCATTCGGGCTCACCAA
>chromosome_10,+,polyA site is 5155279
GACATTGCACCGCAGGCACTGCGAATGCATCACACCTGTGCCTTCCTAAAGACACGCCGCCACTGGACACCTGGCGGGCGGTGCCTGTATAATATTAATACATGCGCAACGCTTGAGGGGCCGTAGCTCAGGACGGCGGACGTGGGGGGG
>chromosome_10,+,polyA site is 5183631
ACCAAGGTTCGCGGCAAGGGGAAACGCCGCCTCGGCCGTGCTTGTCGGGAGTTGTGGGGAGCATGAGGATGGCCCGACAGAGCGCAAGCGGTCCCTGGCACATGTGCCCCACTGGCCCCACGGTCTCACGGAAAACATAGTATCATCACA
>chromosome_10,+,polyA site is 5196975
AGCCACCTTACACCGATCCTTTTGTCGCCTGTTCCAGGCATAGACCAAACGCATTGTTGCTTCGTGTGGGAATGTGTGTGGGCTGTAAGCCTCGGCACGGCATCATTCGAGTTCGCAATTAATAAGCCGTTTACTCACAATTAGTTCCAC
>chromosome_10,+,polyA site is 5199438
GCCAGGTCACGGCAGCCCTCGATTGAGAGCCCTGTCGTTGGTTATACCAGATACACGATTCACGTGATCTGGCAGAATAACCGTGGAAACCGTAGTCACACACACACACACACACACACACACACACACACACACACACACACACACACA
>chromosome_10,+,polyA site is 5246518
GCGGCAGGGTGGTGTCGCGCCCATGCTGCCCCGCTTGCGGGGCTTGTTCCCGGCCGGTCTCTGATGGCTATGGTGTAGTCCTATGAATTATCTGTGCGCGGGTTGGTGCCCGGCGAATTTCTGTTGCATGGGGCCTGCGCGCATGGCGTG
>chromosome_10,+,polyA site is 5310217
GCTTTCTGTGGAAACAGTCTTGGGCACAGTCCACTGGCAAAAGCGGGCTGCAAGAGTCGTGTGTTGACCGCAGGACAGGTCACATGAAAGTCTACTGATTGACTGAGGAACGAGCCTTACTGCACACGACCCACCCAACAAGGAGGTGGC
>chromosome_10,+,polyA site is 5311011
TGCTGCGCATATCAGCGCCTACCGGTAAACCATACGACCAACGAGCCGCTATGGAGGATGCAAAACACATTCACACATGCCATCCACACCCACAAGAAGAAACAACACCCCCACGGTAATTAGCACACTACTCCTTACAGCGCGCCCGCA
>chromosome_10,+,polyA site is 5348475
CGCGCGCCCACACGTGTCTGCCCACTCATGATAATGCCCAACCATTTCCAGTTTCCTTCTTCAGCAGCATGACAAACCACAAACAATCAGGGACACACCAACCATTAGCCACGTACTGAACCACGCAATCGCAGCTTATTAGCCCATCTG
>chromosome_10,+,polyA site is 5358297
TTTTGTGATTGTGTACTTCCGCGGGGTAGGGACGCTGGCTCCTTTGACGCTGACTAACATCAAAATGCCTCCTGCCGATGTGTAACTCACAAATCAATCACTGGCCTTGATATCGCCCAAGACCGCTCAAAAAACGCCAGTGCGCTGTTG
>chromosome_10,+,polyA site is 5476580
GGTGCTGGCTGTCGGGGCTGGGGTTGGGCTGCAAGCTCTGCTTAAAACACACACAGCGCGCTCCCCCCGCTACACGTGCGGGTAATGCAACGTACGTGCACAGATTGCCGATGAGCCGGTGAGCCCCTTTTGGGGACCCTGTCGAACTCA
>chromosome_10,+,polyA site is 5495127
TTTTGAGATGGAGGGCTGCTGAGGGCAGGCTTCGGAATCGAAACAATCACCCACCAATTACAGCATTCCGCATACCGCAATGCAAGTCATAATCATCGTCTTGCTCAAGTTTGCAAACGTTCATCACCCGGGGAGGGCAAATGGGTATGG
>chromosome_10,+,polyA site is 5503448
GCGGCACGTGGCTCAACATACCCCCGCAGCCTCTTTGATCTCCCAGAAGTTGCCCCAGTCGGCTCCGCCGGGTCCCATCCGATTCGTCCCGAGGTACACACGAAGCACAACAGCACAGCAAAGCGCATCAGGTCACGAATCCACAGGGAC
>chromosome_10,+,polyA site is 5503933
ATACCACACAAAATGTTGATGCGGCTTAATCCACAAACCCCATGACTATAACGCCCTTGATGTTGCAGTACCGTCCTTCTGTGCTATCTGCTGCTCAATAAGGCCAACACACTCACGAGACCTGCAATGTGGGCTAAACCAAACACCAAA
>chromosome_10,+,polyA site is 5513061
ATACGCGGCTGGGGTAGAGCATCACACGGACGGCGCCGCCCAGGCTGATCGGGGGCAGGTTGGAAGAGAACTTGGCCTTCACCACGCCGACGTTGCCGTGCGCACGCATAACACGGCCCCAAATGCACCGGAACTTGGTGCCCTGCTTCT
>chromosome_10,+,polyA site is 5513129
AACTTGGCCTTCACCACGCCGACGTTGCCGTGCGCACGCATAACACGGCCCCAAATGCACCGGAACTTGGTGCCCTGCTTCTCGTTCTTGGCCTTGTAGATGTAGGCAATGCGCTTGCCCAGGTACCAAGCCACCTCCTTCTTGGTAGCC
>chromosome_10,+,polyA site is 5513257
AGCCACCTCCTTCTTGGTAGCCACGCCGTCCACCTTCAGCAGCGCGGTGTGGTTCTGCTGGTTGGCCTTGGACCGCTTGTAGCCCAGAATGTGGCCCTTAACGAAGAGGCGCACGTTCTCGCCGCCCATTTTGACTTTCCTAGGAGCAAA
>chromosome_10,+,polyA site is 5564937
CGCACCGTTGCGGAAGCTGAATGTGAGCTGCGTGTAAACTCAGAGAGACGCATGGGGGTAGCTCTGGTTCCATCAGCTGCCTCTAAGCGCACACGGTTTCACACGGCTGACACTGGGACCATCGCGGGGCGGCGCCAGCCGCTCCGCCGC
>chromosome_10,+,polyA site is 5578298
TAATTATGCGCAGACGATGTGTCACGCTCTCACGTGCCTGGGCGACTTTGCTGTGTGCGCACTTGAGCGCGCTGCTGCGCGCGCTGCTGCATGAACTCCTGTGATGCGGAGGGAGGGAGGGAGGGAGGGCAGGGCAGGAGGGAGGGAGGG
>chromosome_10,+,polyA site is 5587860
GGCCACGTGCCGGACTTGGACGGTACATGACTTTTTGCTAGGCGAACAAACAATGCATGGTGGCCAGCTGCCGGCTCGCAGCAGTGTTGATATAGACGGAGGTGCGGCTCCTAGGGCCAAACCGAAGTCTCACCAATATAGACGGAGGTG
>chromosome_10,+,polyA site is 5587953
AGACGGAGGTGCGGCTCCTAGGGCCAAACCGAAGTCTCACCAATATAGACGGAGGTGCGGCTCTTAGGGCCAAATCAGTGTCTAACCACAATAGATGGAGGTGCGGCTCCTGTGGCCAAACTGACGTCTAACGCTACGCGTAGGCTTGGG
>chromosome_10,+,polyA site is 5590666
CAGCCATTACCAATACACGCTACCCGCTCCTACCCACTCCAACCCGCCACCTCGCTTCCACTCCAACCCGCCACCCCTCTCCCTCATCCCCATAACCCCATCACAACACCACCGCCCCATCCCTCCCACCGCCTCACTCCCCAATCCGCT
>chromosome_10,+,polyA site is 5605928
TGCTGGGGCCAAGGTTGCCAAGGCTGGGTCTTGAGTACGCTCTGATGGACGCCGCAAGGCGATCAATTCCCCCGCAGACTTAGCCCTTCGCATCACATAGCTATCTCTGAGCCAATATGTTAACTTATGATTGCGAAATAGGCACATCCA
>chromosome_10,+,polyA site is 5606012
CCTTCGCATCACATAGCTATCTCTGAGCCAATATGTTAACTTATGATTGCGAAATAGGCACATCCACCACGGCAATTCCGCGTCGTAAATCCCGTCCAAGGCCGACGGCTCCGTGGCGTAATGGTGGCGCGTCGGATTCCAATGATTGTT
>chromosome_10,+,polyA site is 5606373
AGACTGCATCCTCTGCACCTGACGGCGATGGTGCCGCTTCGCCCCAAGCTTGGCCCAAGCAGTCTGGCGCCCATGCCAGCGCCAAAACCCTATCTACGGACCTCTCAAGAACGCGTCTCTTTTACTCTGTGCTTGTAGGTGCAACACAAA
>chromosome_10,+,polyA site is 5606428
CAAGCAGTCTGGCGCCCATGCCAGCGCCAAAACCCTATCTACGGACCTCTCAAGAACGCGTCTCTTTTACTCTGTGCTTGTAGGTGCAACACAAACGTCTCACACGCCCGCTCCAACGGCCTCCTCTCGGCGCCACACCCGTATCGTGAG
>chromosome_10,+,polyA site is 5717376
GCGACTCTGCTGCGGGGTCGCGTTGGTGTTTGCCGAGCGCTTGCATGCCATGGCTCAGACATTCCCGCTTGTCGCTGGATACGTTTAAGATGTATGCAATGTATGCAATGTGTTCACGTTTCGCGCGTACGGGGGCGCAGCCCATTTTCC
>chromosome_10,+,polyA site is 5717468
TATGCAATGTATGCAATGTGTTCACGTTTCGCGCGTACGGGGGCGCAGCCCATTTTCCAGCTGTACAAAGCTGACACCCCTTGTCCCCATGTACTCTTGAAAATGACCTTACTTTGCTTGCACATCCGGTACCATATAGACCGGATGGCC
>chromosome_10,+,polyA site is 5717580
TTTGCTTGCACATCCGGTACCATATAGACCGGATGGCCCTTCACGGCGTGGGTACGGCGTGCCCCCGCTTGTCGGGCTGTCCCTTCAATTATAATCCGCATCCATATAGACTGACCTCTGGGTGCCAAACCACACGCGCCCCGCCGGCCG
>chromosome_10,+,polyA site is 5718535
CGTAGATCGTTACCCCTCCGGCATCGTTACGATCTCGCTACGATCTGCTTACCATCTTAACCAGCCATGGTAACAGCCTCGTCACGGTCTACAAGGCACACCAGTAACCATCACTTTGAGGCCCCTTACATGGCAGCCTTGTGCTTTGCT
>chromosome_10,+,polyA site is 5778808
CGAGTAAGATTACAAGGAACTGCGTGCTGGCGTCAAGCAGTCTTGCACAGTACGTAGCACGCGCACTACGTACTGTACGTGTACTACGTACCAAGACGCATTTCGTTGGAGAAAACGTTGTGCAGGGGGGGAACAGCAGGGGATGGGGGG
>chromosome_10,+,polyA site is 5779243
ATATGGGCTCTGGTCAATTTCGCGACTTGAGCCCTGACCAACATGTTTTGTCCTCTGCCAAGCGCTAATGTCCACTAATGATGTAAGTTATGTACCTGCAAAAAGGCGGCGTCTAAATACTGCGGTAGGATTTGCCTCAAGCGACTCCCA
>chromosome_10,+,polyA site is 5779820
CTGATTCCCATACCCAACAAATGGCAGACAATTGGCAGCGGCAGGGCAAGAGTGCGCGGCTGGTCGAACGCCGGAGTTACTGTACCGACGAGTTGCTGGCTGGCTGGAAGTTTGCTGACGCGCATTCCTCACGCATTCCGCACCACCTTG
>chromosome_10,+,polyA site is 5801442
GCGAAGGCGGGTGTGGTGACGGAGGCCTGGAGCGGTGCGTACGAAGTTGGCTGGGCTGTTTTGCAGTTTGTGTCGCCAAGATTGCAATGGCGACAGCTAGCCGCAGCGTATATAGTAGCGCCCAGGCAAGCCTCAGATCAGTCGCGAGGT
>chromosome_10,+,polyA site is 5801520
AGATTGCAATGGCGACAGCTAGCCGCAGCGTATATAGTAGCGCCCAGGCAAGCCTCAGATCAGTCGCGAGGTCAGTTGGATGATGCAAGAGAAAGGAAGAAGGGCCCAGCGGCCCAGCCCTCCCAGCCACACAGCAAGCGGCTGCATCCA
>chromosome_10,+,polyA site is 5976195
TCTTCTATCGCAATCAATTCCATCCGGAAATCCATACTCAATCATATCTGCACGGCTCCCCCGTGTCCGAATGCTCCCGCATCCGCTGTACTTACGGCTTCACTTCACCGTACCTGCGGTTTCACACACCGCATCATGCCGCACTACCGG
>chromosome_10,+,polyA site is 6015361
GCGCCTCACGCTCGCCGATCCTGGCCACCCACCTTCTGGGTGCAGTAGCGCGAAGGGGTGGCGCCCTCGCCCTTGGACTCAGTGCACTCAATAGTGACGATGAGCCGCACGCCCTTCTTCTTGGCCATGGTGGTCACCTCGCGGAACGCA
>chromosome_10,+,polyA site is 6053099
CATGGCTGGCTGACGGAAGGTGGCTGCTGTATTGGGATGGCTGGGCTGGACGACGCCGGCCGGGCTGGCGTTGGGACTACCAGAAAGGATGCGCCCGAAACCAACCTTCCGTGCTTGCAAAAATATTCCCAGCTGCGCAAACGTGTGGTC
>chromosome_10,+,polyA site is 6070995
AAGCAGCATTTCAGCAGCCTCACTTGCCAGTGGTAAATCTGGTAATGTCGGTACCGTTCCGCAATTTCATTAATCCCCCATCCTACTTTAATATCCATGATGAAGCCGCCCACTTGTGCTCAAACACATCGCATGCTCGTACGGCTTCCC
>chromosome_10,+,polyA site is 6079003
GACTCGTCGTCCGCATTATAGAGCGCCCCTTGGCAGCGACAGGCGACCCGCGACTATTTGGGCTGGGCGTCGATACAAGGCGTGTAACAACGTCCAGGTATGACGCACTGCTGCTGTCTGACAGCGCGCCCGCACACATGTTATCTGCAT
>chromosome_10,+,polyA site is 6080306
ATGAACCTCCGCTGCCGCCTGCACTCGCATTCGCATCTACGCATTTCAATGAAGTGCTGAGGAGCAAGCGACCATGCCGCCCAGCAGAGCGGCAGAGCTATTGCACCCAGCCACTGGCGTTGTGTCTTGTGAGGCTGGGCTTCAGGCTGG
>chromosome_10,+,polyA site is 6183603
GTAGTGCACCAGGCCTGGGACTACTCATGTTGTTGTTAGTCACTAACCCTTCCACTTCGGTCCCCCTGTAACCTATGCGGCCCTTGAGCTGCTCACGATTCTCTCTGCGTGTCTACCCGCCCCAGGCTCTCTTTCAGTACGTTTCAGTAC
>chromosome_10,+,polyA site is 6262256
GGTGCCGCTGGCGCCGCGGGAGGCAGAGGCAAGGGGTTCGAGGGGCAAGCCGCAGGCGAGGGTGCGTAGCAGCGTAGCAGAAACTTAACTATCAGCATTACAGCATAAGGGGTTCATGGCCACGGGTACCAACCAGGCACAGCAGTGTTC
>chromosome_10,+,polyA site is 6356500
AGCAGCTTGGCGCCCCTCCGACTACAACCCACATCGAGGCAGCAGCTCCATGCACCAGCGCCCGCCACACCTCCCCCCGTCCGCACCGCGCCCGCCGGTAATCCACATCAGCGCTGCGCAGGCGGCGGAGGCAGCTGTGCCGGTCGGGCG
>chromosome_10,+,polyA site is 6357244
TACTCATGACCAAGGCCATCGTATCCTGGTGCAAGTTCACTTCCTGTCCTGAGCAAAAGTTGCAACCCGAGCTAGGTCAATGGTCTCCCAAGCCCGACACGTGTCACATCGATACTAGAAACCACCGCGCAATTACCGCGGCCTTGGTTT
>chromosome_10,+,polyA site is 6373523
TTGGCTTCGGTCAATTTCGCGACTTGAGCCTCGACGAGCACGTTTTAGCCTGCTGTCAAGCGCTATTGCTCCAACAGATTGCATGTAACATATACATTAAGTGGCGGAGTCTGTATCCCGCTCTGCATTTTTCTCGGGGCGACGTCTCCT
>chromosome_10,+,polyA site is 6400995
ATGCTCATGCTCATGCACAATCGCCGAGCACCGGCTTATGGTGTTTCGAAGAGCAGCAATCCCACCCTCACTGATGTCATAATTAGCACCTTTATGAATGCTTCGTTCTTATTTGTGCAACCGGGTTCCAGGGTGGGCTTCAGGGCGCAC
>chromosome_10,+,polyA site is 6406893
CGCTACGCGCATGATCCATCTCTGTACGGGCCTTGCCGAGCCCGCGTTAAGTACCAATCGGTCGGGCCGCTTTGAGGACACTTATTAACTTAAGGTCGTGGGGATCATATTCCCACCGGTTTCATTCATGTATTCGAGTTCCTCTTGGGG
>chromosome_10,+,polyA site is 6440383
CCCTATCATCACAAACGCATTTGCAGTCAAACTTCGGCTGCAGCTTGCTCCACGTCCGCATCCCGCGCGTTCTCGAATCGCACGCCGATAAGCACGGGCAAAATTCAGGCTTGCGCCGCCCGCCACTCATCCCTGCTCACACCGCTTTCT
>chromosome_10,+,polyA site is 6463526
CATGGCAAACCGTGTAGAGCACGTCTATTGCACATAAATGCGCAGGCGAGTTTTTCCAGAGTCCCATGAACTGTATAAGAGGATGAATGTTTATAGGTTGCATGGGCTACACGAGCGTCACACAAACGTGCATGTCTGGTCCTGCGGGCC
>chromosome_10,+,polyA site is 6463701
AGTCCAACCTAGAACCGCTAGCAGTCATTCCTGGCTTCCTCTTCCAATGGAAGTTCGCGTGTACGATCCTTTCTTTGCTCTAAACTAGTGAGCTTTCCTAATTTACGTGTCAAGCTGTGATGAAGGGCTGGTCGCGCGCGTGCATCACGT
>chromosome_10,+,polyA site is 6464074
TTCGGTACCGTTCCTGGTTTTTGCTCATGCGGTGCTCATCCATTTTATTACCCTCCGTGAAGCTGGGCAGTTTCTGAACCACTGTAACAATACGGTAACAATCTGTGAACCTGTGCTTGTGATCAGCACCAATCATCCGCGCAAGAGCCA
>chromosome_10,+,polyA site is 6545422
TTTGATGTTTACAGCCGTTGCCAGCAGGGAGTTAGTGAGTATTACAGGCAGTCCCTGACTCACTAGCCGACCAACCGGGGGTTACCTGAACCTCCGAGGCACTTGCCATCAGCGCACTCCTTCACAATGATACCGTTTGTATGGTCTACG
>chromosome_10,+,polyA site is 6545508
TGAACCTCCGAGGCACTTGCCATCAGCGCACTCCTTCACAATGATACCGTTTGTATGGTCTACGCCTAGTCCAGCGAGGTATGCAACCCAGGTTCCAGTCCCTGCCAGTCCAAAGCATTCCCATTTATAGAATCGCCAGGCCACATGCAT
>chromosome_11,+,polyA site is 151410
GTGATGAGCGGTAAAGCCTCCGGACCCTGCCCAAACGCTGTTGCACAGTGGCCGGCCTAGATTTCCAGAAGCCATCCAAAAGCAGCCGGGCCCAGCCTCAACACCAGTCAATCAACTCTTGAGTGTCATAGGTCAATATGGTCATGTCAG
>chromosome_11,+,polyA site is 292621
CGGACGGGCTTGGCCTGAGGAGTGCGAAAGAAGATTTCCGCAGGCCCCGCTCATTAGGCACTCACGGGGCACAACGCCCGAGCTCATTAAACCCTGAGGACAACGCCTCTGCCTAGCATTCACTTGTCGGTGGCTCTGCTGCGGCCCGTC
>chromosome_11,+,polyA site is 292806
TTGCTCTGCGTCGGCATGTCTAGACGCTGCCTCGACTCACCCACCCCCACTCGGCGCCTGAGACTGAATGAACATGACAGGTTACAGCATGTAACCCGTTCAAGAACGCTTCAATCGCCACTGCAGTCAAAATCAGCCCAGATTTCCCGA
>chromosome_11,+,polyA site is 292902
CGTTCAAGAACGCTTCAATCGCCACTGCAGTCAAAATCAGCCCAGATTTCCCGAACAGACATACACACGCCGTGTCAAACCGTGTCACCACCAACGTTTATAACCTACGTCCTCTCCATCACACACCCCACGACACCTCCAGTTCTCTAC
>chromosome_11,+,polyA site is 293029
CCACGACACCTCCAGTTCTCTACAGATAAGCTTCATATGTCTGCCTAGGCCGTGCCACCAGAGATGCCATGCGCATCCGCCGGGGCACAGCGGTTCTCCCTCCTCCAGCATGCCGCATCGCTTCCGCTTCTCCAGCTGCCGCTTACGTCC
>chromosome_11,+,polyA site is 293520
AGCTGACTTTCCAACGAGTAGGTCGCGCACCTGGTACAGGGCCTCAGACAGACGCATAACCATCTTTGAAAAGTTGTCCTGGCAAAGCGGAACTAGCCGAAACTACCTAAATTTTGCTGGGGGAAGGTGGCGAGGGACAGGTTTTGCCAA
>chromosome_11,+,polyA site is 300562
CGTCCACAGCGTTTACCGTCGGTTACGAGGTAACATGTGAATTCGCAACTTGCGCTACTGACTGCCTGCTCTCGTGCCGCCTGCAAGCCCACTCCGCCTTCCGCTCTGGTCTACGTACGCATTAGTTCCGCAACACTCGTCAATAACAGG
>chromosome_11,+,polyA site is 369747
ACAAAACAAGCGGTGTCTGAGGAGAGGCAAACTCTACCATAGTGACATATATATTTTGTGGAAAGTGAGGGAATGTCATGGTCTTTTAGGAGATTTTCGGCGATCTGACGAGGATGAAGGATACCCCGATCAAGTCTTCCTTTTTGCAGA
>chromosome_11,+,polyA site is 387308
GCGGGTGTTGTTTCTCTGGGTCGCAGATGGCCCTTCGCGGCGTGGGTACGGCGTGCCCCCGCTTGTCGGGCTGTCCCTTCAATTGTAATCCGCATCCTTAACTCGCGCCCTCTTCCGACATCCCGTGGTGGTTGCCTTTTTTTTCCTACG
>chromosome_11,+,polyA site is 387388
AATTGTAATCCGCATCCTTAACTCGCGCCCTCTTCCGACATCCCGTGGTGGTTGCCTTTTTTTTCCTACGCATCTTCGGAAAACTCGCGCACGACGGGGTGTCTTTCTATATGCTTCTATTCTTGTGTCCAGCAGGGCCCCCTCACCGGC
>chromosome_11,+,polyA site is 408792
TCGCTGCTCTACGGGTGCGGACGCTGGTGCGGCGGGTTCTGATGGTTTCCCCGCGAGAGCTATCCTGCTTACTAGAAGCCGGTCTGCAAGCCAGTTGGCGCTGATGCGCCGGGGCAGGAGGAGGCCCCTGAATAGGGAATGTGCGTCACC
>chromosome_11,+,polyA site is 409995
GGTCATTCGAGGTTCCCTCCTCGAGTGTGCGTACGTGTCTCGTGCGTTTATGGAGCCCTGGCTTGCCCGTGGCTGTCATCCCACATGTAACCTCTATTCGCTAACCCAGCGCTAGCGTTTGCGGTGAGCCGGGCCTGGGGTTCCTCCCCT
>chromosome_11,+,polyA site is 465076
GATGGGTACCGGCGACATGAACAGCACCCTTGCAAGCCCAGCGGGACTGGCAAAGGGGCATACCAAAGGCACCGCCACGCCCTGTCCACGCCACTCCACACATGAGTTCGTGATACCTCATTCCAAATCCCTCACAAGCACCACAAACGG
>chromosome_11,+,polyA site is 498066
TGACAAGTTTGCTACAATTGGAGACTCACAGCAATCTATCGCAGCGAAGTCTGGACACACCAAATGATACCACAAACACATGTGTAACTTCGTATTCGTGACATGACTCCTGTACCTCTCTCTCTACCAGTTATCAAATAGGTGCTGCGC
>chromosome_11,+,polyA site is 519286
GTTTCCCGTAACTCCCCCCACAAAAGGCGCACGCCCAGGAAACCCTGGAAAGTACAAAACTTTTTCGCGCCCACGGGTTGTGTAATGCGTTGTAGTGCACGGGCTCACGTATGAAGACGCGATGAACCGCTTGTCGGTCGTGCCACCACT
>chromosome_11,+,polyA site is 538548
GTTAGAAGACTTCGGGGACGCAAATCGCTCGGAAATGGAGGAGGGTCTCAATATGCTCGGCTCGCGATGTCGCGCTCTTGAGCTTGTATTATGCACTGTGCGCAATGCGCGTTCAGCATGCATATTCTTACGAACAACTAGGGACTTGAG
>chromosome_11,+,polyA site is 538624
CTTGAGCTTGTATTATGCACTGTGCGCAATGCGCGTTCAGCATGCATATTCTTACGAACAACTAGGGACTTGAGTGACGCGGTGTGAAAATCAGTCGGGGTCTCGACATGCTTGGCTCGCCATTTCGCGCTCCCGAGCTCGTTGTGTGTG
>chromosome_11,+,polyA site is 538723
GTCTCGACATGCTTGGCTCGCCATTTCGCGCTCCCGAGCTCGTTGTGTGTGTTCCGAACAATGCACGCTCAGAATTACATGTTCAATATGTCCGTCGCGATGTTCGAGCTTGAAAACCGACAAGCATGGTGTATAGATACACCTGGTAGC
>chromosome_11,+,polyA site is 538886
TTTTTGGTGTATTTTGTTGATGTTGCATCACGCCGTGCCTTGTCACATTCATGTTTTTTGTACCGGCGTGGCCTTGTTTGTAAATTTCGCGGCGCCCTGATCTTATCTACTTCTTCGCTGTGATCTGGCAAAAAAAACTGTTCTTGACGG
>chromosome_11,+,polyA site is 546587
GTGTGTAGACCCCCCCTGTGGTGCAGGGAGTCTCTGGGGTACAAGGCTGGAGCTCTGGGCCTGCAACTGGAGAGCTTTCAAGTTCAAGATCCAAGATTCAAGTGGAGCTCCGGGCCTGTCAACTGGAGAGCTCTAGATGATCTGTGTGGT
>chromosome_11,+,polyA site is 547605
GTCGGCGCACGTAGCGGGCAGTGACGCCTGTGAGCGGCACTGTCCGCTGTTACTCCATATTGGCTTTACGACGACTAATGTGTAGTTCTTGTGACTCGCTGAGAGCAGACTGATCACCTGCGGGAGCGAGGACGCCAAGGCGTGTTCAGC
>chromosome_11,+,polyA site is 549567
TGAGCGGCTGGCGAGGAGAGGCGGGGGCTGTTGCGTTTTGGAAGGCGGGCGGAAGGCCGCACACGCCGGGAGTCGGGCAGGCTGTAGATTTTGCTGAAGCTGCGTTTGAGAAGGGAGCCGAAGGGACAGCTGGGGTGGGACAGTTGGTGT
>chromosome_11,+,polyA site is 600754
GGACGTCTCAGTGAATGCCTCAGCACCCCGTAGGCGCGCAAAGCATGCCCGGCTGTTCTTTGCACGTCAAGACCGTTCCTTCCTAACGACGACGCCCACAAGTTGGTCCCATGTGCACCAAAGGTTCACACGCCGTCGCACTCCCCAGCG
>chromosome_11,+,polyA site is 726831
ACCAAAATCACAACAAACGCTGCCCGCGCATTCGCCGTTGTTCTGCACCGAGCCGTGACACGAGCGACCAGCTCTCGCATCGCCGCAAAAGCCGCAAGCGCCATTCCATCGCTGATCAACGCTCCGCTCTAGTTATGTAACACGATCCTG
>chromosome_11,+,polyA site is 761304
TGGTCGGGCGGCACAATCTCAACGCCGTCACTTGTAAACAATTACTGTGGGCGGAACACGGAAGTTCTACGACACACAAGTATATAACCCTGCGGACGGTGCCCTGGGGCATCTAGATGCGTCTTTTGCCGACTATCCTACTACAATTAC
>chromosome_11,+,polyA site is 768012
CCATACACACACTGTTCGCCTTCCAAGGCTCCGTCATGCACTCCTGTTGCCGCACCGCCATTGCAGAGGCAGACTTATCGCTGTAACAAACCGCATGGTGCACCTACGCCAAGCCCAACACAAGACTCCCCGGTGGCTCCAGCATGCTCA
>chromosome_11,+,polyA site is 903927
CCGCCGCTGGCTAGAAGTGCCCTAACCACGTTTAGCAGTATAGTCGGCAAAAGCCACATCAAGATGCCCCAGGGCGTGTTCCGTTATATACTTGTGTGTTGTAGAACTTCCGCGTTCCGCCCACACCACGTTCTCGCCCACGGCATCCAC
>chromosome_11,+,polyA site is 904054
ACGTTCTCGCCCACGGCATCCACGGGCCCGCAAATGCCTACGGTCGTGTGCCACTCCCGGAAGATGCAAACCCTGGTGCCAACAGTGGCCAGATAGCGCATCGCGCCCCAGCGCCCAGCCATGGAGCGGCGCTGCCCAGCACCCATCTAC
>chromosome_11,+,polyA site is 905203
CACCCTTGAACGGCTCCACTCGCGGGTTCCAGGGGAACACCAGGTAGCCGCCCAGCCGCCAGTCCGCCTCCACGGTGCGGGGCCCACTGGCGGAAATGGACAGCAGCTGCACCTGCACGGGAGGATGGCCGGAGGTGTGTGTGTGTGGCG
>chromosome_11,+,polyA site is 921399
GCGCAGTCCCTGGCTTGAGGGTTATGGTGGGAGCCAGGGCAAACATGCGGCCAGCATCCAAAGCAACTGGTCGCGCCAACTTGTAGTGCAAGTGCCGGGATAGACTTCGACCGTGGCGACATGGCAGCGCGGCATGTGCGGCTGGAGTGT
>chromosome_11,+,polyA site is 921465
CTGGTCGCGCCAACTTGTAGTGCAAGTGCCGGGATAGACTTCGACCGTGGCGACATGGCAGCGCGGCATGTGCGGCTGGAGTGTCACCTCTCGACGGGTTTCTCGTTGCGGGGTTCCAGACTGCATCACGTGCTGAAACATCACACCCCG
>chromosome_11,+,polyA site is 921514
GCGACATGGCAGCGCGGCATGTGCGGCTGGAGTGTCACCTCTCGACGGGTTTCTCGTTGCGGGGTTCCAGACTGCATCACGTGCTGAAACATCACACCCCGTCACATCACCTCGTGGTGTGGCCGGCAGGCTATAAAGCACGGAACCAAA
>chromosome_11,+,polyA site is 942855
GAAGCAAGCTACGTCTTGCTTGTGATGTAACAAGCTTTCATTAAATATGAAAAGAATAGAGCGGCGTTCCACGGCTCTAGCATAGCTACAGAACGCCGCAAGAATGTACCCCTGTTGACTGCTATACACAGCGATGTCCCCCCTCATAAA
>chromosome_11,+,polyA site is 948094
ATCCCCCGGGACCCCCCTTGAGGGGACGACCGACCCCCTGACGAACAAAACCTTGTTGTTCAGGGGTTAAAACCCCTCCATTTAATACCAAAGTGGTGTCAATCGACTCCTCTTGACGAGCACTATCACTCCGTGTCATCAGCGGTCCTG
>chromosome_11,+,polyA site is 981171
CACGTCCTCCGTCTTGCCATACCAAGCAGCAGTGTGAAGAGGAGGGTAGGAAATCCGAAAAGTTGCCGGTGGCCTCTGGTTGTAAGGGTGAGCCGGGTACCCTGCCGAGCCAAATTTGGCTGCGTGCGCGGGGGTGTGAAGCTGCCTGGA
>chromosome_11,+,polyA site is 1146979
CTTTCGTCGACAAACGTATCAGGCGTATCACCATCCTACTACACCTTTAATATCAGGTGTACCTATCCGGCTGTGTTCGTAGTTCGTCAGTCAAGTGGTACCATCCGTGCCATCCCCGCGTCTGGAAGGCCGCCCACAGCCACGTGCGCC
>chromosome_11,+,polyA site is 1147956
CACACAACAAGGTGCTAATGCGCCCCTGGCACTAGCAACTACGGGTTGTCCGGATACACGATCACGTGATCTGATAAACAACTGTAAACCGTTGTCACACACACACACACACACACATGCTTCCACTTTTGCCTATAGGTGAGCTCGACT
>chromosome_11,+,polyA site is 1167211
AACGTTCCCTACATTTCTGGACTTTCTTTGCAATCCTATACCTGGTTCTAACTATACTTTACCATGTCTGGACCGAATAAGCGTTTAATATACACTCAGACGGAGTTGCAGCGCTTTGTTGCGCGATCCTGCTCAATGGAACCCCTTAGC
>chromosome_11,+,polyA site is 1167261
ACTATACTTTACCATGTCTGGACCGAATAAGCGTTTAATATACACTCAGACGGAGTTGCAGCGCTTTGTTGCGCGATCCTGCTCAATGGAACCCCTTAGCTTGATCACGCTCGCTCTCTGATCGTAAGGGAATGCCCTTCGACGCTTCTC
>chromosome_11,+,polyA site is 1168864
TGTTGCGTGCCCTGCTGCGTGCCCTGTCGCAATACGCCTTGAGTGTGCCGTGCACGGCAAGCCTGCGCCTCGCTATTGCTTCGTGTTGACAACGGAGCGGGCTTACGTGATCATGCGTCACCCTGTACGTCTTGAGGTCCGCACGCACAT
>chromosome_11,+,polyA site is 1169190
AAACATGCCTTCGTGCAGCCCTGCACCAGGCATCGGACGCTGTGTCACGCAGTGAGCCCGACCCTGCCCAACCAACATTTTGTTGCGAGATACGGTCGGAGCTGGGATCACAGCCTGCTTGGTGGGTTTAGATGGCGCCCGTGTGTTGGG
>chromosome_11,+,polyA site is 1270185
GCCCGACAGTCGGCATTACCTGATCCCCCGATCTCAGGTACCGAAAGCCGTGAGGGTAGATCATCCGAGCTGAACATGGATAGGACACCAGGGGCTTAATCCACCCCGCTCCCACCGGTGGGCAGGACCGGCAAATGATAAGGTGGTCGT
>chromosome_11,+,polyA site is 1270290
CCGCTCCCACCGGTGGGCAGGACCGGCAAATGATAAGGTGGTCGTGGTGACTTCCCGCCTTCTCTCGAACTGGGTTGAGAGATGATCAGCGAAGGCGTTGCCCCGTTAATACATGCTAGGCCCTATGGGCCAGCGTTGGGATTATTATTA
>chromosome_11,+,polyA site is 1284365
CAGACCGTAGAATTGGCTTGGCAGTGCTGGGGTTGCACTTGCAAGCGATTCTCCGATAATCTCACGCTAGGAGCTTAGGCCCAGTGTAACCTTTCTTTCTTTCTTTCTTTCTTTCTTTCTTTCTTTCTTTCTTTCTTTTCTTTTCTTTGA
>chromosome_11,+,polyA site is 1307162
GATCGGCTTTAGACGTGGCGTCCATTACCATGTAGCAGCCGCCGCAGTCACCACGGGAGATGGCTCGTGCGATGGTCTGGACTGCAATGTTGTGTCGTTTTATGTACATTGCACGGAGTTGGGGGTTGTGGCAGCCTCCCAGTATATGGC
>chromosome_11,+,polyA site is 1373077
GTGCGTGCTTCTTGCTGTGCACGCGTCATGCGCCTGCTACAGCCGCACCAGTATCCACAACCACACCACAGCTCCACCGCAGAGCTGCTGACAAAACCCTGGAATGACTCCACCGCTCCAGGACGGTTCAAGAGGGCACTGCCGCTGCCG
>chromosome_11,+,polyA site is 1373129
ATCCACAACCACACCACAGCTCCACCGCAGAGCTGCTGACAAAACCCTGGAATGACTCCACCGCTCCAGGACGGTTCAAGAGGGCACTGCCGCTGCCGCATCCACACCCTCCGCTCCACCGCAGGCTACGGACCGCAAAGAACCGTGGCC
>chromosome_11,+,polyA site is 1373526
CCACTATTTACACACGGGAAGCACCGCGACGTGGCATGGCGCGGAGCTCACCCTTCTGGCCGATGAACCAGATAGCCCACATGGTGCCGAAGACGCCCAGCAGGACCCAGCCCAGGACCTGCAGAAGAACACAGACTTTGATCAGCACGA
>chromosome_11,+,polyA site is 1380770
TGTTACATTTACAGCTCAACAGCTGACAGCTGATACTGTGCAGCTGTCAAAGTGAACTCAGGGTTTGGGGAACAATGTGCTTGTAACAATGCGATGATCAGCAGACTGGTCACGAGTCACCAGTGCCCAAATGCCCCATGTACGGCCGCC
>chromosome_11,+,polyA site is 1380908
TGTACGGCCGCCACCCGGCGCGTACCTAGTCTCCTACAGCAGCACCACAGCATACCGTACGCCACTGACAACTCGGAAGATCTCCTGCTTGCTTTCAGTTGCAGCGCAAACACGTCTTCAGCTGAACAACCCTTCTTACACGACGTGGTG
>chromosome_11,+,polyA site is 1390708
GGAAGCTTCTTGCTGAGGTGGGTCGTTGCGCGCTGACACGAGGGCGGGAGGGGCTCGGCTACTCAACTGTGGGTGTAAAGAATACGTGAACGCGTGCCAGCTGGCCACGGGGCCTAAGATTGGGGCCCCTCTCGCAGCGCGCTACCATGC
>chromosome_11,+,polyA site is 1394131
TCCGCCCACAACAGTGCTTGATGTCAGGCGAATGCAGAGAGCCTACCTTTACAGTTGGCTGCTTATGACTTTAAGGTTACCATATGTGAACGGCCGCACGTTTGTAAAGCGTCAGCGCTGCCACGGCTTGCTGCCTGCCTCCACAGCAGC
>chromosome_11,+,polyA site is 1434931
CATCTCGACGTCGTGCGTACGTTGCGGTTCAATTTGCATCCAGACCGCATCCCCGCTCCTCCAAAACCCCATACGCGCCGTGCTCCCTTACCCTCCCTCGCTCGCAAAATCCTCTCACTGCCTCAGCGTTACCGTACCGGTATCACACGG
>chromosome_11,+,polyA site is 1440296
GAGACGCACTCTGCTGAGCACGAATGTGCCTGTGCAGCTAGGCCGTGCAAACGCGCAAGTGCACGTATTTGAAGCATTTGAACATGTAAGAGCGTGCTGACTGCAGCCGACCGATCGCGCTGCATCGCAGCGTCCCTCCAATACCCCACC
>chromosome_11,+,polyA site is 1442571
CGCTCCCTCACAGCTCAGCAGCAACACCATGTACGCAGTACGCCGCTGCACCCGCTGTATCTGAATGCAGCCGACATCGCCTAGCATCCAAGATGACGGAAAAAGAAACCAAACAACTGCTCGACCGGGCCCAAAACATTGCCGCAATGC
>chromosome_11,+,polyA site is 1462877
CCAGTGTGTGTTGCATGCATGCGCCGGCAAACCTGCGCTAGTCTGCCATCCTCATAGCCAACTGCATGTCGTGTACTCCATTTAACCCGTGGTTCTCCATCTAGTTTTTTTATGTGCAATGTACCCACAAAAGCAGCGCATGTCTTTTAT
>chromosome_11,+,polyA site is 1467116
GGTGTGCGAGCGCACCTCGACAGCGCACCCGTCTCGCTGCCTAATGCGGGGTGCATACCGCCCGCCTGGCTGTTGTACTACAGTTGTAGATTGCATTGGTTGAAAGAGATAACTGCTGACGCGGTTCACGAGCCAGTGACATGGAATGCG
>chromosome_11,+,polyA site is 1496117
CTGTACCCATCCATACCCTTGCCCACCTACAGAACGCCTTGCGTAAATCCCCTTTGGGAACCCATCGAAGCAACACATGCAACGCCGGAGACCAAGCCCTGTACCTCCTCCCTTGGTAACTAACCCTGCAAAAAGCCACCCACAACTTTG
>chromosome_11,+,polyA site is 1594958
CACACGGCCCGCTCGGCACAAACGACTCCATCCACTCCAATCATACGAAACCATCAGGTCCGAGGGACGAACGCATCCACACAGCCACATCGCCCTCCCGCCCTAAAACTGCGCTGAGGCAAGGAGCCCGCCCCCCGGGATGCACGCGGC
>chromosome_11,+,polyA site is 1616038
CATTAGAGGCTGAACGGCTGGAGAAATGAGCGGCCGTACTTAGGTGGCTAGTTGCGGTAGAATGGTTGGGCAGGGCTATGAGTGTAATGGTGAGGCGGGTGTCTGTGTGCCGGCGTCTGTGCCCTGGCATCCAGCAGACGTAAGACGCCA
>chromosome_11,+,polyA site is 1642743
CCGTAAGTACCAATACGCTGATGTCCTGGGCATGGGGCATCGCAGTAGTGCAGAATTGAACCATGCGAAGTCGCGGCCCCGCCTTGTGAGAAGTGGGCATCCTGCGCCTGGTTGCGCCTCTCCCAGCGCTCAAAAGGGGTCGCCACGTGA
>chromosome_11,+,polyA site is 1642983
GCGGGCGGGCCTTGTGACGGCACATGGGCACTGCTGGGTTCTGGGTTGGCAAGGGTGTATTCAGGGATTGGAATCCCGATGTCCGTAACGGCGTGACTTCCAGGCGTGGTGACGCCAGCATCCAAAGAGCAATGATTCCGTACTGCTAAC
>chromosome_11,+,polyA site is 1643055
ATCCCGATGTCCGTAACGGCGTGACTTCCAGGCGTGGTGACGCCAGCATCCAAAGAGCAATGATTCCGTACTGCTAACACTACCTGTTACTACTACATGACGCCGGTGTTCTGTCTCGGCATTAAAGACTTGCCCACCGTGTGTACGGTA
>chromosome_11,+,polyA site is 1704392
GAGTAGGTCGTCGGCGTTGCAGGTGGCACGTCCCTGAGGTCCAGAGCAGATGTCGCTCGCGACTCGCGTCAGCAAGTCCCTCTTGTAACCAATGCAATCTGTGTGCTGGGCATGCAGGCTGTCTGGCGCTGGTTTGTGCTGTTTGGCGAG
>chromosome_11,+,polyA site is 1815244
TGAGCAGCAGCTGCACATTGACAGGCAGGACACATCACGTCCTGCAGGCAATGCCTGCGTGTGTGCTTGTCGGATCTATATTATGCCGCCTCAGCCAGATCGCGACAGCAGCACCGCGCATGCGGACCGCACATCCTCCTAGAATCCTAT
>chromosome_11,+,polyA site is 2017792
GGAGGGTGGTTTCCCTTCGGGCCGGAGATGGTCCCTCTTGACCTGGGTGCGGGGCACCCTTGCTTGGTCGGACTGTCCCTTCTTTGTAAGATCGCAATCATATGTGCAGTTGCCGAGACACGCTTTACGCGAAGACCTGTTGCACGGTTG
>chromosome_11,+,polyA site is 2017969
GGGTGGTTTCCTTTCGGGCCGGAGATGGTCCCTCTTGACTTGGGTGCTGGGCACCCTTGCTTGGTCGGATTGTCCCTTCTTTGTAATATCGCAACCATATGTACCTTTCTGACAGGAAGCGGTGCCCCAGACAAAGGTGGACACGGGTAT
>chromosome_11,+,polyA site is 2030049
GAGTAAGGGGCCTTTCCAGCGCTCGTATCTTCCTTCGTTCGGAACGAAATTTGCCCAGAAAGGCCTCTGGCGGACGAAATTTTGTTGATCTTGACTTGGAATTTCGGCCAAAACGCACGGGATCTTGGGGGGTCTTTCGGCAAACAGACG
>chromosome_11,+,polyA site is 2030269
ACCTGCGTGGCATATGGTAAGAAGGAAAAATTTTGGGGGTGAACGAAGCGGCGGCAGCCTGTTTCGTCAACTAAACGAAGCCGTTTTAAGGAATTCGGCCACTGACGCCGCCCCTGCCTTCGTAAGATACGAGCGCTGGGCCTTTCATCT
>chromosome_11,+,polyA site is 2038825
TGACTCGTGCATGGGACACTCCGCCGTGTGAAACCCACACGCGTGTCTGGCACCCTCTGGGTGTGTATTGGCATTCCCTCGTGTGTAACGGACATGTAGCGCACCCTACGCTTACATTCCCCCCCCTCAGAAGCGAACCGTCCTCGGGAG
>chromosome_11,+,polyA site is 2041920
CACCGAACGCGCTTGTGGCAAGAGACCCAACGTACGCGGCGCCATCTGAACGGCTATTGCCATGGCCGCCGCCGGCGTAAACTCTCCTATCGCCGCAACATCTCTCTCAACTGACTCGGTATCTACCAAAGTCGTGCCCTCAACCCGCTC
>chromosome_11,+,polyA site is 2054761
GGCTTCTCCCCCGCCCAACGCCAGAGGGCCAGTGCTCGAGGCTTGCGCGGGTGCCGATGCATGTGCAGGATGTTCGAATGTGTTGTAATGGCCGTGCCCCGGCGATGACGTCCATGTCCCACACGGCAAGACCTTCAGCAGTTCAGCCCG
>chromosome_11,+,polyA site is 2129709
ATGCCCGCCGCCCTTGACGGCCCCCTGCTGTAAGCACTCCGCAGCCGCTCTCCGGCTGCAACCGCTGACGCCAGTTACCCGCCACGCGCGCGGCCGCTCTCAAAGCTCCCAAGCGCCCGGCTCCAGCGTTCAATAGCGACACAAGGCTTC
>chromosome_11,+,polyA site is 2143359
TGGCACTTCATATGCTGTGATTTGATCACTCCGCTCTTCATGCATGAACGCCTACCCCCGCCCCCCTACGCATGGGAAGTCAACCCGACCGGCCAAGGATCATATCCAACCCGACGCAACGCTTCACCAGTGTCGCAATCAAATGCTTAG
>chromosome_11,+,polyA site is 2152060
AGACGAGTGACGTCGGTTCAGGCACGGTGGAAAGTCGTTGTGAAGTTTATCACGAGGTGACACAATGACAAGCTGAACGAGTTATATAACTAACAAGTGAATGTGCAAGGCGCGCGCTGGAATATGTCCCCAACTTAGGCCCTCGCATTG
>chromosome_11,+,polyA site is 2159590
CCTGTCATCATGCCGTGTGCACTGTGCAGTAACAAATGCTGAGTGGATCAGGAATACCGTGTTGCAGCCCACACCAATTCTGGTAACGCAGAGTGTGCCTGTGTGGTATTGCCCGGACCAGGGAACCCCTGGCCCGGACGCCCACTAGGT
>chromosome_11,+,polyA site is 2201147
CACAAAAAGCTCATGCAAGCCAAGGCTGGGTACAAAAGTCGTAGCAGCGGTTGTGCATAAACTGCATGCGGTGAACTGTTTGAGCATGCATAGGTCGACAGTGAGCAATTTGGCACACAAACACAGCTTGGCAGCGGCCCAACGCTCCAA
>chromosome_11,+,polyA site is 2206933
TTGGGTCGGCAGCCGAGCAGGGGCGCGGTTCCCTTTCTTGTCCACTCATCACTTTGCAGTTACCGGTACTACCCTGATCGAAACAATGAAAGCGGATCCTGAACGCTCTCGTCAAGCTCTATCCATTTTGGGGCTGGGGTACAACAAGGG
>chromosome_11,+,polyA site is 2207748
ATGTAGATCTTACCCCCGCCCCTGTCTGCCACGGCATAAATCCAACCATGTTTGCAAAGGAGATTCCGGGACACCGGAGCATACATGTAACGAAACATGATGAAGTATATCGTGAAGCGTGTTCATGGTCATGTAAAGACTCGTCAATAA
>chromosome_11,+,polyA site is 2213406
GGAGTTTTGCCGGAATTTCGCCCGAGTTTCGGCTGAGTTTCTGAGTTTCTCGCGAGTTTCTGTCGAGTTTTTGCCGAGTTGTAACGGAATGCTACCGCCAATTTCCGCCGAGTTCCCCTGCGCCCCGCCCGCGCGTGCACACCAGCGACT
>chromosome_11,+,polyA site is 2218632
TCAAATCGCTGCGCCCTCCTCCTCCGCCACTGCCGCTTGCTAGGCTGCTGCTGCTGCCACCGCTGCTGCTGCAATTCCGGCTGGGCTCGCTCCGCCACCAAAACCACCACCGGCTGCTGCTGCGGCCATGACGGCCGCCGCGCTGTTGCG
>chromosome_11,+,polyA site is 2220759
TTCTGGGCCACGTCCTGCGCGGCAAGCATGGCCGCGTAGGGCGACGACTCGTCGCGGTCGGCCTTGACCTTCATGCCGCCGGTGACGCGCGAAATAGTTTCCCGGCCCGACAGGTCGGTCACATGCACGAACGTGTCGTTGAAGCTGGCG
>chromosome_11,+,polyA site is 2264397
AAGATGCCGCGCTTCAGGAACATTGCTTCAGGTCAGGGGTCTGTTTGCAATCAAACAACATCAATATTGCTACATTCTATGTACAATGACATGCTTATACTTTGTCTGGTGCCAACGTCGGGAAAATGATACATTGATTGATCAAGGGCT
>chromosome_11,+,polyA site is 2344602
TCTCCAACTCTCCATGCAAGCACGCAGGAGGATCAGGAGGCGGGCCCCGGGGAACAACCCCAGTGACAGACAGCACCGGTGGCAATGACGTCTACCCATGCCTTTTGCGGCCCAGTGGCCCCGCGTACCGGTATCCCTCCGCGCCCAGCG
>chromosome_11,+,polyA site is 2348264
GGTTGAAATGAACTACCCCCAGGCCCACCCCACACGGGTATGACGCCGGTCTGAAGAGGGGCAAAAACGTGTCCACACGTGTTTCTCCACGCTCGCGTAGACTTAGCCTCCCTCTTTCAGGAATTGACTTATATGACATATAAGGATGTA
>chromosome_11,+,polyA site is 2354468
GTGCCCAAGTTCTAACAACGCGCGGTCGGTCTCTTGTACCGCATGCATCCCTGTGCGTACCCGATTCGCACAGCCGCTCCAACTCCAACAGATCTCCAATCGCTCTTCCTATCAGCGCCAAACACCCGCTGCTGGCGGCTGGTCAAGCCG
>chromosome_11,+,polyA site is 2400879
GCGTCAAACGACACCCCACCCTGGCCACCCGCCAGCGAACTTCGGGATGCTTATCCTGTACTCAAGCAGGATACCGCTGTAACTGTAATTATGTCAAACACTCGACGCACTATGATTGCGACATTACAAAGAAGGGACAGTCCGACCAAG
>chromosome_11,+,polyA site is 2407477
CGATTTGCGTCGTCGAGGCTGGCTCTGACTGCAAGAGCTCGTAGGCGATGTTCACACCACCATCTCGTGTGAGCGTGCCTTTTTGTGTTATGTACTTCTTTGCATCACTGCCGTCGTCTAACACCGCTGGTCGGGAGACGTTCAACCCCT
>chromosome_11,+,polyA site is 2476147
CCTAGGGACTTGCCGGAGTGGTACCCGCGTGCTGCCAGCTCTAGCATATGGGTGCACCCTTGCTTAATGGACTGTCCCTCCTTGTAATGTCGCATTCATATAGGTGCACCCAAGGGTGCACCCGTTCACTCCCTGATTGCGGCGTTATCC
>chromosome_11,+,polyA site is 2495922
GGATGCGGACTACGGCGGCAGGCAAGGATAGGGGACATCCTGTTCGATTGCTTCAATTCGGCTGGTTTCACAGGTATCCTTGCATGTAACGGATGCAACGCCCTTCCATGCCCCGTCATTTGACTTACCGTATTCGTTGTTTTGTATATA
>chromosome_11,+,polyA site is 2661758
TAGGGAATGCGCGTCACCCAGCGCCGATCTGCGAGCCCGTGTTTCGAGGCGTTACCGTGGCCCAGTATGGCCGATGGTTGCAGACAACCCCCCTCCCCCAAATTCGCTAATGTACCGTTACCTGTGTAGGCACTGAACATACTTGTGCCG
>chromosome_11,+,polyA site is 2661940
CTAGGTCGCTGCTCTACGGGTGAGGACGCTGGTGCGGCGGGTTCTGATGGTTTCCCCGCGAGAGCTATCCTGCTTTCTAGAAGCCGGTCTGCGAGCCAGTTGGCGCTGATGCGCCGGGGCAGGAGGAGGCCCCTGATTAGGGAATGTGCG
>chromosome_11,+,polyA site is 2668411
CCGCCACGCCACGTCCTCCGTCTGAGGCCGAAGGTTCCGATACTAGCCTCATCTCCCGGACATAGCCGGGGTCGGTTGGTACAGGCACCGCCCGCCATATGTGCCCAGTCGCGCCCAGCTATCAAGCACTAGTGCAGCAGGCAGCAGGCC
>chromosome_12,+,polyA site is 85350
AAAACAAGCTCGAACCCAGGCTGCGGGCGGACTTCCGGGACGCTTGGGCACACCCACCAGAGCACGCGAAGGGAACATTTTCACGCCTGTACAACTAAATCTTGCGCTCTAGTTGCGGTCTAGGAATATGAGTAGCTGGTTTGGGGCTTT
>chromosome_12,+,polyA site is 95172
CAAGTGCGTTACATGCAAATAATGTCACTCCGAGCTGTGCTGCTAGCCTCAGCGGCCGTGCACGGGCTCGCGACGTCGTAATCGGTAATGTCGATCTCCGCCCTGCGGCAATCACTGCAGCCGCTGCTATACACCTTGCTGCCCGCCCGC
>chromosome_12,+,polyA site is 95391
GCACTCCGTATATGCTCTGCCTCGCGTCACCCCTGAGCCATGTTCTCACAACTGCGCCCCCAACGGGATGTCCTTGTGGGCGGTGGCGAAGTAGTCTCATCATTCTGCTCTCGAACATAAAACTCGTCACAAGGTCTCTCATAACCGCAC
>chromosome_12,+,polyA site is 101131
ACTTACCCCCTTGGTGCGAGACGGGCGCACAGCCTGCTCCCGCTTAGTGACCACATGGCCCTTGTTAAGGCCCACGGCCAGTCCGGTGGCGACCATTTTAATGCTTGTCTAGGAGAGGGAGGTATGCGGGGCGTCCGGCCTAGTTCAGGG
>chromosome_12,+,polyA site is 103643
CAGTTCGGTCTGCAGCCGCAAGCCGCAACGACCTGAGCTGCTTCGTCCATCCGTGACGTTGACCTGACTTGACAGAAATTTTGAATCGTTCCAGCTGTTGTTGCCCACACAGTTCCTGGAGTACACGTGCAGGCCCACAGAGATATGCTA
>chromosome_12,+,polyA site is 207914
CGCATGGTGCAATGCCAAATGGTTACAGTAGTGGCAGTGAAGTCTTCACATTTGCCATTCAGTCTGTATCAGAAGGAAGCCGCTGTAAGCTACCTATATACAGTTGTGCTGAATACGGAAATTCAGCACCATTACACCACCCTCCCGCAC
>chromosome_12,+,polyA site is 214500
CACGTGATCAGCCATGCACAGTACTCTTCCCCACTCAAACGGATGTGACGTGTTGCGCGCGCAACGCGGCAGTGCCCCCATACAGTGAATGCAAGCTGAGCAGCATTCATGGCGGCCCGCAGTACTTCTTTAACCACTGCGCCAATACAG
>chromosome_12,+,polyA site is 219163
CCTGCTCTGGACCCACGCCGTCGGCCTACTCTAGCTCTAGTAGGCTTGCTCCCATAGGACGCTCCTCCCGTCATACCGAACATGTTACTAGGTGCCATCACTCCACCTCCTCTTCCATTATGACACTTCGGTTCTGAGGAGTTGTGCCAG
>chromosome_12,+,polyA site is 219223
GCTCCTCCCGTCATACCGAACATGTTACTAGGTGCCATCACTCCACCTCCTCTTCCATTATGACACTTCGGTTCTGAGGAGTTGTGCCAGACCGGCCATGGCGCATGGCACCTTCCTTACAGCTGCGCGGGCCTAGCGCTTGGTGTGGCC
>chromosome_12,+,polyA site is 228338
ACACAATGCCACCGTAACTGTTTAACGTATGATGATGATGATGATGATGTGTTACAGGGTTGGGAGTGTCCGTTCCTGAACCTGTAACGAGGCTAACCGAGCTGCAAGGGCTCTTCGTCTCTCCTGTTTGCGTCATTGTGAGCTTCGTAC
>chromosome_12,+,polyA site is 287175
TGCTGTCAAGATGTTGCTGGTGCGTTGCCGGAGCGAGCCGCGAGCGCTGCGCCTGTGGGCGGGGTTGCCCTGGGCCTCAGGGCTGATGTCGTGGTGGTCGCAGTACAGAGTGTGCGGCGCCTGGGGGGGGGACCTTGGAACCCACATGAG
>chromosome_12,+,polyA site is 287360
GCAGCAAACAATAAGCTATGGCATGGCCCAGAGGGCCACAGCCACTGCGGCGTTGCCTTATGGGTTACAGTGGTTGCAAAATAATGTAACGCGTTGAGTAAGGTGCCGGGGGCGTGCACATTGCTGTAGGCGTGGGCCAGGCGTGGCTCT
>chromosome_12,+,polyA site is 287589
GTGGCCGCGGCCGCCGTGGGGCAGTAGCAATGATGACGGGATGGGTCTGGAGGCTGCAATGGATACTGAGGAGAACTTGATGCAATACCTTGTAATGACAAGAGAAAAGTGGCTGTGCCGCCACGCCACGTTGGTGCAATGTCTGAGGCC
>chromosome_12,+,polyA site is 294747
GTGGTTACAAGGTGGTGAGCACGACGTGCATTCCTGTCCTTGTAGAAACCTAGGCCCGGGCCGGGGGGCCCTTATAACGCCTGCAACACTTATATATGCAGCTAGTTTGGTCCCCGAATGAGGGTGCTTATGCTCCTGTGCTCCCAAATG
>chromosome_12,+,polyA site is 294878
GCTCCTGTGCTCCCAAATGGAATCTAGTAACGCGGCTAACCTGGCTGGGTCCGCATTCTGCATGACGGCCTGCATTCCGCCTGTAAAATCGATCTCGCTACCCAAACGCAACTGGTCGTAGGCCGTACACCGCATGAGCACATGATTCTC
>chromosome_12,+,polyA site is 323159
GTTTGCACAGCTGGACAATGGGGTGAGCCCCGCAGCATCAGGGAAGGCTGACTGCAAGTCGGTACACGGGCGATGGCCCCTCGCCTAACCTCATGGAGCTTAGGGGCTAGCATGGCCCTGGTGCAGGGGTCGTATCTTGTTTTTGGGGTA
>chromosome_12,+,polyA site is 323977
TCAAGCGCTCATACCCGAAGCTCACATAGCACACCGCCCGCCAGGCCTTTAAAACTGGTGCCTACTTGCTGTTGCTGCCCGAGGACGGCTCCTCCTTCTTCTTGCCCAGGTACTTGGCGACCACGGGCGTGAGCGCCACAGTGGGCGGGA
>chromosome_12,+,polyA site is 335336
GGTAGGCCGACGGGAAGTCGGGTACTCAGGTGGCAGGCCACTAGGGTCACTGTGTCAGCAGTCCCGCTGCGTCAGCAGTCCCGCTTGTAACCAATGCAATCTAGGGTCCAGGACGCAGGGCAGATCAGGGTGATTGCACTCCGCGTCACT
>chromosome_12,+,polyA site is 335429
ATGCAATCTAGGGTCCAGGACGCAGGGCAGATCAGGGTGATTGCACTCCGCGTCACTGGCTTATAAACTGCGTCCGAGTTATTCTAAAAAGATGTCATGACATCGCTACGCGTCCAACATATCAGGGCCTTGGTGCACGACAATCGGATG
>chromosome_12,+,polyA site is 381279
CGCGGTGTACGCTGAATATTCGCCAATTACTTGGCCACCGGGTTCAATATACATCTCTCGGGGGTGGTCCCAGTCCCCCAAGGATTAGCCACATACGCCATGCATCCTAAGCCTTGCGACATGGCGGCATGTGGATTCCAGCGCTACAGG
>chromosome_12,+,polyA site is 381352
TCCCCCAAGGATTAGCCACATACGCCATGCATCCTAAGCCTTGCGACATGGCGGCATGTGGATTCCAGCGCTACAGGGAAAACCGCTGCTCGAAGGTCGTGAAACACCGGGCAGACACACCGCACACACTGGTCTAAGCACTCTTTCTTC
>chromosome_12,+,polyA site is 381481
TGGTCTAAGCACTCTTTCTTCTCGAGTTGTAGGAGGGGGAGGAGGAATGGAAATCAATGCGAGGCACTCCGTGCGCCTGCCGTTTACGAGTAGTAGGGCAGGATCTGGGTGCACACGTAGGCCCACGCCACACCGGCCTCACCGCCGACC
>chromosome_12,+,polyA site is 381963
CCCCACCACGCGAACCCGCCTCACCCGTCAGCGGAGAACAGGGGGTCACGAGCAACGCTGCGGCCCGACAGGGTCTTCACGCCAATCGAGGGGGTCGACTGGAACTGAGCCGAGCCGTAGATCGACAGGCACAGCGCCAGGATCAGAACC
>chromosome_12,+,polyA site is 384081
GCTGTGCCGCCACGCCACGTCCTCCGTCTGAGGCCGAAGGTTCCGATACTAGCCTCATCTCCCGGACATAGCCGGGGTCGGTTTGTACAGGCACCGCCCGCCATATGTGCCCAGTCGCGCCCAGCTATCAAGCACTAGTGCAGCAGGCAG
>chromosome_12,+,polyA site is 434787
TATCCCTTTACTCTGGTTCGCATGCCCTGCGCATGCCCACGAGTGCATCAACACCACGTCGTCATCTGGACTGTCACACACAGTGTAAATCTACGGCTTATGTGCCCTGGCCGCCTAGGATTCGATACATTGCCATCCAGTGCCAGCACC
>chromosome_12,+,polyA site is 444354
TGAGCGGCTGGCGAGGAGAGGCGGGGGCTGTTGCATTTTGGAAGGCGGGCGGAAGGCCGCACACGCCGGGAGTCGGGCAGGCTGTAGATTTTGCTGAAGCTGCGTTTGAGAAGGGAGCCGAAGGGACAGCTGGGGTGGGACAGTTGGTGT
>chromosome_12,+,polyA site is 595365
AGGCCCAAGGTAGGATGTGGGCAAGACAGAGGGGGTCGCTCGGCTGTCTTCTTACAGCCGCGCAAGCAGACGCCAACGCAGTGTCCACAACTCTGTGCGGTGCATCCATCTGGTGTCATTCCGCACATCACCACAAACACTCAGCACAAC
>chromosome_12,+,polyA site is 599618
CTGGTGTGCTGCGTCGATGGAGGAGGTGGTGGTCGTGAAAGGAGGGTAGGAAATCCGAAAAGTTGCCGGTGGCCTCTGGTTGTAAGGGTGAGCCGGGTACCCTGCCGAGCCAAATTTGGCTGCGTGCGCGGGGGTATGAAGCTGCCTGGG
>chromosome_12,+,polyA site is 620738
AGACTTGAAGTTTGCACTGTGTATGCAAGTAGGCCGTAAGAAGCACAGTGGACACAGTAACAGGTCCGGCATCATCCCGACATAGTAACGCCCTGGAAGATTACGCCCAACCCACGCCAGCGGACTGCCACTGTCCAGCTGACCGGCGGC
>chromosome_12,+,polyA site is 632910
CCTTCAGCACTCCCCCTTCGCTGCTTTGACCTCTTCAGATTGCAGTATGATGAAGCTTCCATTTAGGACTTGGAAATACACATTCAACAATACTACAGTAACATACAACCACACGCGGGCAACATGTGCACACAACATCCAGCCCCCAAA
>chromosome_12,+,polyA site is 679702
CAAACCCCCCCACGATTGCACCCTACTGGCAGCCATTTAACTTGAGGCGTGATTGATATTGGATACCCGCACAGGATGAAGACCCCACACGGGCACGCGACGTATGCGTATGTGTGTTACAAGACAACAACAAAACGCAGCCCGCCCTGT
>chromosome_12,+,polyA site is 686030
CAGCACGCATTGCAGGCACGGAGCACTGAGCACACGGTACCAGCCGCCGCTTTGCGTCGTCGTGCGGCGTCAGGTTATGTTGTTGTAACCTCCCGTGCCCGTGTCCTGCCCGGGTCTGCTGGTCTCTTGATATTGAGGTGCAGCGGCTTG
>chromosome_12,+,polyA site is 703559
TGCTCTACACGTATCGCCTGCATTACAAGTGTCGCCTGCTCTCGCCTACGCCTCGCCTACGCCTTGCCACCGCCATCCCTGATGTTAATAAGGCATCATCTTCAGCATTCCTTGTCTCTCTCACGTCCCTTTACCCAATACCAATACAAT
>chromosome_12,+,polyA site is 703620
CCTTGCCACCGCCATCCCTGATGTTAATAAGGCATCATCTTCAGCATTCCTTGTCTCTCTCACGTCCCTTTACCCAATACCAATACAATCAGCATTCCTTGTCTCTTGCGCTCATGGATTTGGATCTAGTGTTCCCCCACCCTCCCCACC
>chromosome_12,+,polyA site is 810168
TCGAACTGAGATTTAACGGATCATGGGATTCTGTGGAGTAACCTAGTCTCATGACTCTCATCCGCTGGTACATTGTACTTTGCGTAGAAGCATTTACTCAACCTGTCCGGCGCTCCGGCTTCTCTGCAAGGGCGCTCGGTCCCCAGCGGC
>chromosome_12,+,polyA site is 836932
CCAGCTTGGCCTCCATGGCATCCAGGTCGGCGTCCAGGCTGTTGATGGCTGCCAGCTGGCGCTTCAGCATCTCAAGCTCAGCAAACACCTGCAGCTTCCAGGCATCATCTTGGAGCTGCTGCAGCTGTGGTCGGAAGGAGAACAGTGCCA
>chromosome_12,+,polyA site is 838314
TACCACTGCCCTGCCACAGCCCCAAGCCCCACGCCGCTTGCTATGCCTCCTCCCGAACTCGAGCCACACGCACGGCGGCCGCCTGCTCATACGTCCACGAAGGCGGGGCCGGCCTCCACGTCGATGTCGCCCATACCCGTGTCCTCCTCC
>chromosome_12,+,polyA site is 846776
GTGACCAACGATGCCATCAGCCGCTCATGCATGCAAGTGGGAGATGACAACCATCTAAGCTTCCGTTCCCGCCTTCCTGCAAGTGCCTCCTTCGCTTACACCACTCGCCAAAGCGCACGCCCCAAATCCCGTCGTGAACGCTCGACACCA
>chromosome_12,+,polyA site is 846901
ATCCCGTCGTGAACGCTCGACACCAATAATAACGTTTACTCCTGCGACGGCAACAGCCGCCCGTGGCCGAGCCGCGGCTCTACTTGCTCTTCACGCGGGTGAATAGCACACCGGCGCCCAGGCCAATGATGATGCTGGTCAGGTTCTTGG
>chromosome_12,+,polyA site is 847473
TGCCGAAGCCGATGATGCCGCCCATGGCTGACACGAACAGGAAGTTGGGGTTGCGCAGGGCCGGCTCGTCGAGCAGCCCCTCGAACTCGCCGAAGTACCACATCGCCACCAGGATGGGCGGGATGGACAGCAGGTTGTTGTAGTACACCA
>chromosome_12,+,polyA site is 847955
CAGTCCGCACGCACCTTCTGCTTGTTGGTGGTGTGCTCCGCCACCTTATCCATCACCGAGCGCAGATAAAGGGCGTAGGCGGAGGTGAAGAAGCAGTTGGCGATCTGCCACGAGTAGCCCAGCCAGGTGAAGCGCGAGTCCGTGGAGGCG
>chromosome_12,+,polyA site is 849430
TTGCTAATAGTCATTTTTAGGTTCGCAGCCCCGCTCTTCCGGACCGCCCACATACAACGAAACTTGTGAGCTTGCTTGACTCTAGTTAAGTGCAGTTCCCCTAGCCTAAAACAAGTGGGCGTCAGAGCGGAGCACACGGGAACTTAGTCT
>chromosome_12,+,polyA site is 893272
TTGCGTGTGGGCTGGGTACACCCGCCGCCACTTCAAAAACATCAATCAACATATGATCTCAAGGTATCCGGAATGCACAACGTCTTACTCAACCTTGCCCATGACCCCAAAGAAGGCACGCGCACGGCGTGCAAGCCCCTACGTGGCCAT
>chromosome_12,+,polyA site is 940629
CCGCGGCCCGGTCCCTGCTTACGGCTGCCAGCAGCAGAGGCTGCATACGGCCCACACCAGCGACTCCCAAAGCTTCCAGCGCTGTAATCACATGGTACCATGTGTTTGCGCGCGCGTTCTACACGCCAGGCATACCGCATCAACCTACAG
>chromosome_12,+,polyA site is 940728
ATGTGTTTGCGCGCGCGTTCTACACGCCAGGCATACCGCATCAACCTACAGGCCCCGTGCGGATGGGCGCGCCACTGCCCTGTCCCTGTTTACGGTTCCTGACATCGCCTGAGCACCCAGTGCCCCTGCCGGCGGCAGAGGCTGCATACC
>chromosome_12,+,polyA site is 950450
GTCGGTGTTGTCACCGTGGAGGTGGCATGGCGTGTGAATTGACGCCAGGTTCAGGTCCAGGGAAATCAGCTGCTCAGCAGCCGAATAATCTGCAAGGATACCTGGCAAAATTTCCTCCGTGTGGCTGATTACCCCAGGCATTGCCTCTGT
>chromosome_12,+,polyA site is 950516
CAGCTGCTCAGCAGCCGAATAATCTGCAAGGATACCTGGCAAAATTTCCTCCGTGTGGCTGATTACCCCAGGCATTGCCTCTGTGAAATCAATGGACAGAGTGCCGGTGTCTGCGTACGCCCAGCACCGAATATCAAACCTGTCAGTTCA
>chromosome_12,+,polyA site is 961022
GCGCTCCGTCCATCCAACTCCTGCGGTACAACTGAACACATCAACTGACCGACTGGGCGCAGCTGCCGAGTCCCGTATGTGCACGTTCGATGTGTACCCCAGAGCCTGCCCTGCCGTGTCCGCGACCCCTGCCACAGCCACCTTGCGGAC
>chromosome_12,+,polyA site is 1060436
GCCTGGCATGGATTAACGGGGCAAGGTGACTAGGGCGAGAGGGCCCGCCCCCCTCACGCTGACGCCTCACCACGAAAGAGTCACAACCTCCGAAACTACAACCTCCAAGTCCTAGGCCGCTCTTCAAAGTCCACTACATCCGAGCCTGCA
>chromosome_12,+,polyA site is 1136682
TGAGTGCGGTTCCAATGGGGACACGGTCGGAGGCTGCTGTCGCTCGGTGCTGAGTGCGTGGGGAGAAGGCGCCATCCGATATCGTCGTAGCATGACGGTTGCGTTTGGTCTCCTGTTCCGTTGCAGCATACCAACGGCCGTGGCAAACGC
>chromosome_12,+,polyA site is 1165973
GGGGCTTCGCCCCCCCTGGATCGCTTCGCTCAGGGGGCTCAGCCCAAAAAGCGCTGAGCCCCTATCTGCGCACAGGCAGAATGTACTGGTTTGCGAGGTTTCTATAAGCGGCCCAGCAATTGAAACCGAGTGTACACAGACTTGGCCTGC
>chromosome_12,+,polyA site is 1245754
GTTGGACGCTATGTACCGGTATTACATGCAACGTGTTGCCCCCGCTAATTTAGAAATGCGGTGTGGGCCACCCGGAACCGCTTAAGTTCCGGTACTTCTATTCAAATACACCCGAGGAACCCACCGTCATGGTGGCCTCTGTCCGCAAGA
>chromosome_12,+,polyA site is 1254031
CGACAAACAAGGTGCTAATGCGCCCCTGGCACTAGCAACTACGGGTTGTCCGGATACACGATCACGTGATCTGATAAACAACTGTAAACCGTTGTCACACACACACACACACACACACACACACACACACACACACACACACACACACAC
>chromosome_12,+,polyA site is 1288092
GCGCCTTGCCGTGCGCAGTCGCCATCGCGACATGAGCAACACTACGGTATGTCATACGAAATTGGCAGACCCAACAAGTATTTGAAATCACGTGTATTCAACATGTACACCTTGTAACCCGTTTGGGGCACATCCTCCTCGGGACTGCAC
>chromosome_12,+,polyA site is 1369686
TCCAGCATGTTCACCACGCGCACGCGCTTCTCGCCCAGGAAGTTGCGGATCTCCACCTTCTTGCCCTGGTTCTCGATGTTGATGTTGATGGGGAAGTGGGCATACACCAGGCGCATCTTGTACTCGAAGCCCTTGGTCACGCCCGTGAAC
>chromosome_12,+,polyA site is 1369796
GCGCATCTTGTACTCGAAGCCCTTGGTCACGCCCGTGAACATGTTCTTGACGTGCGAGCACACAGTGCGGATGGAAGCCAGACGCTTCTTCTTGCCGAAGTGGCAGTCCACCTTCAGCACCTTCTGTCCATCCTCCTCCGTGAGGAACAT
>chromosome_12,+,polyA site is 1370056
GCAAAGCCATGCCGCCACCGCCGCCGTACCTTAACGCGGACCGCCCGGCCCTTGACCTCGATGCTGATGCCCGAAGGCACAGGCAGGGTCCGGCTGGCCAGAAGCAGCTTCATTTTTGCCCGGTTGAGAAAGAGAGGGTGGGCTGCGACC
>chromosome_12,+,polyA site is 1395407
ACGCGCCTATGCCCTATGATTCGGCGACCGCAATAGGCCGGCGCTGGGATCCGAGGACGGCTCCCGTCCAGAGGGGGGGGAGTGTAAGCGTCCCTTGGCATCCGCGGAGCGTTTTGATGCTTACAAATTCCCCAAGCAAGGACTTACTGA
>chromosome_12,+,polyA site is 1409503
GCCACGGTGTCGATCCTGCCTGCTCTGGGCTCTCCCAAACCTCCTCAAAGTCCTTGTGCATGAAAACACTGCGTGCATCGATGTCGAGCCCGCAAGCGAGCAACTGGAAAGGGGCCCCTGCGGCCCAGACTACGCATGGACGAGAGTGTC
>chromosome_12,+,polyA site is 1409730
CTCCACGGGGAAAATTGGAGCGACCAGCGCCACAATGAGCACCACCACAATCTCCTCCAGCACGCCTCTGCACTCCACGGACGACCCAATCTCTGGCTGAAAACTACAGCATATCTCTCAGGTGGTCGCCCGGGCTCCAACGGCTGACAT
>chromosome_12,+,polyA site is 1410051
GTCTCCGAGGGCAGAGCGCCCTTGGCAAGCCACTCCTTAATGGCAGGAGCGTTCAGGTTGGTCTCCTTCTTCAGGGGGTCATACCAGCCCAGGTACTCCAGCGGCTCGCCGTCCCTGCGCTTCTTGCTGTCGATGGCCACCAGGCGGTAG
>chromosome_12,+,polyA site is 1410271
GAGCCGGGCGAGCCACGGCCACACGGCTGCTGGTGAAGGGCTGGATGCTCCCAAGAGAGCGCTTGGCAGAAAGGGCCTGCATGGTTCCACAGCCTATGTAAAATGAGGTTGTAGAAATAGAAAAGCAGGCAAAATGGGCTAGGGACGTCG
>chromosome_12,+,polyA site is 1423001
ACCCGGAGGAGGATGGACCCATGGATGACGGGGCAGTAGCAGGAGGCGGCTGGCGGCTGGCAGATTGTCCGCCGCGCATGCTGTGTAACCCAGTGGTGGTGTGTGGCGCACACGCGGAAAGGAAGCGGCCATACGGGGCAGGAACAGCTA
>chromosome_12,+,polyA site is 1444277
TCGTCCTTGCAGTACTGCTCAAGGGGGTCGGACTTGGCAACGGTCTCGTCCAGGGCGGTGCAGATGGCCTCGAACACGTCCTGCATGGACTGCGTGCCGTCGATCTGTGAAGCGGGAGGAGGTCAGGAAGCGAAGCATGGCAGGGTTATG
>chromosome_12,+,polyA site is 1445926
AATTGCCACGCACATTGATGAGCAGGAAGACGTCGGGGCGGATGCCCTCCTTCTCAATGGCCTCCGCCTGCGAGGCGCTGCGGGGGTAGCCGTCCAGCAGCCAGCCGCGCTGCTTCACGTCGTCCTCCGCCAGACGCAGCTTCACCATCT
>chromosome_12,+,polyA site is 1534412
CACTTCTCTGTATGCAGAATGGTACCACGGCCTGTCGCACCAGCACGCGCTCATGTGGTGACGTGAGAGCGCCCCTGCGTGAGAGCGCTGTCAGCGGCCCAGCATACACGCCAAGACCAGCCAGACCACCCAGTTGATTCTCAGCGGCCG
>chromosome_12,+,polyA site is 1569484
GTAGCAGTTCCGCGACCACGTTCGCCCACCATACTTGTCTATCAAGATAGTCTCAGCGATCTGCTGCTGGTATCCAAACCCATAACGCAACCATGGCAAGTAACCTCTCACTGCCCAAGCGGCTGGAAATGCTGCCAACGGACGCGTGAA
>chromosome_12,+,polyA site is 1587832
CCCCGGTCACGGGAAAAGGGGCTTAGCCCCTCCACAGTCTGAGGCCGAACAACCTCATCGCCCGGACATAGCCGGGGTCGGTTTCAACAGGCACATAGCCAAACCAGGTGCCTAGCAATCGCGATGCCACAGCAGAGCCAACCGTGGGAG
>chromosome_12,+,polyA site is 1613411
TACGCAGACCAGAGCGGAGGGCGGAGTGGGCTTGCAGGCGGCACGAGAGTAGGCAGTCAGTAGCGCAAGTTGCGAATTCACATGTTACCTCGTAACCGACGGTAAACGCTGTGGACGGGCGCGCCCATGGCTGGTTTACGGAAGGCGGCT
>chromosome_12,+,polyA site is 1640633
CAGACAACTGGGCGAAGAATCACAGGCTGGGACGGAAAGCGAGCCACGAGGCGGAAGAAGGATGCGGTGACCCGGATGAAGTGTTAATCTTGGCAGCATGCGCGTGAAGGTGTGGTCAAAGCGTCGTGTGCTGCGCGGGTGTGCCCTGCG
>chromosome_12,+,polyA site is 1640816
GCGGGCCCAAGCTGACGTGCACGTCGGTATAACATCCGTGCAGGCGCACAAAAAGAGGCCCCTAATTTAAGAGTCGCACAACTGTAACATAATGTCGGTGTTGTAGACCGGAATACCATTTCAAAGGCAAACGCGGCCCTCATGCGCCCT
>chromosome_12,+,polyA site is 1656232
CCGGGACGCGGCCACAGCGGGTTCCAGGCTGCCGCGGTGGCGGACTGGCGGGGCAGCGAGGGAAGGTATGCACGCTGGGATTTGTGATGACCCAGTCCGAGGCCTCTCCCAGCGCACCACGCTGTTTGGGTTTCAATTATATTCACACTT
>chromosome_12,+,polyA site is 1707393
GCTTGTGGTTACATCATGCTTGCCGTGTGGCACCACCGCTGACCGGGACAATTAGAGCCCAGTCTGCGTGTGCGCCACCATCCGGGTAAAAATATTTGACGACCTGACCAAATCCTTGCGTGTCAGCATCCTCAAACAACCAACGTTGAA
>chromosome_12,+,polyA site is 1707703
AGTGCCCACGTCGCCTCGTCGGGGCCTTAACCAGCCCAACTGTGGCGTTGCGCATGTGCGCGTACAGTCAGTTTGAAACATTAACGTACATGTACTGCCTCTGAACCAAAATCGAGTGTGCTTGCTATCTCGGTCGCCTGTCTAACCTAG
>chromosome_12,+,polyA site is 1710903
CTTCGCATGCGCAGTTACCGGCCTATCATAGGATGAAAGAAGTAATTTAGTACTCAGTTTTGCCTGGCCAAGACGCGTGAAACCGTGTAAGACCTTCTGTGTATGCCCTGGCATCCCCGGCCTTGCGGCAACCTGTGCAAGGGCCTGAAG
>chromosome_12,+,polyA site is 1750216
ATGTGCGCGACACGAAGAGAAGTTGTAGTCGCTAGCACGCATAGAAGGCCGGTTAGCAGGAGGCGGCCACAGCAGACATGTTACCTCATCCAGACGGTAAACGCCACGGGCAATAGAGGAGCGCCGCCGAACCATCACTGATATAACCAG
>chromosome_12,+,polyA site is 1751299
ATTCGGGGATCTCTCCTCGGGTGAGCGTGCGTGTCTCGTACGTTTTGGGGGCCCTGGCTTAGTCCACGGCTGTCGTCCCACATGTAACCTCTATCAGCTACGTGGTGCTCAGTGTTCCGTCCCACGATTCCCACCTCCTGTCTTCAGCCT
>chromosome_12,+,polyA site is 1788757
TGGCCGTTGGATCCAGCGTCTTCATCAAAAGGGCCTCAGTGCCTCACTGCCTCACCTTCTGCACAGACTGGAGAACAACCTCAATGTAATGTGTATCACTGCTTAGTAGCAAGCAGGCAAGAGTGCAAGACCAAGAGCTTGCGCTGCCAG
>chromosome_12,+,polyA site is 1795733
CACTGCCACACTGCCTGCATACACGAGAACCTATCTGCTCCTCACTACGCCAACGCCGATTGCCCCCACGCCGGTCCACGCTCAGGCTTATCCAAAGCATGTGCCCGTCCAGGTACACTCTGCAGCCACCAGCAGCGGGCAATGCCGACC
>chromosome_12,+,polyA site is 1808988
GGGCGGGTGTTGTTTCTCTGGGTCGCAGATGGCCCTTCGCGGCGTGGGTACGGCGTGCCCCCGCTTGTCGGGCTGTCCCTTCAATTGTAATCCGCATCCTTAAATCTATAGCTACAAGGCGTTGTTGCGCACCTGCTCAGGGTCTTGGCG
>chromosome_12,+,polyA site is 1811297
TCCAGATTGTGAAGTCATAGTATACTACGAGCATGCACGAGGCCGCCAAGCGCACTCACAGTGGTGAAGCCGGCAATCTTGTTGCGCAGGCGCTTGGTGGCAATCAGAGCCACCTCCTCAACGACACGCTTGTTGGTGTCGAAGTCCATG
>chromosome_12,+,polyA site is 1811413
CTCAACGACACGCTTGTTGGTGTCGAAGTCCATGGTGAGGCGGCCATAGTACTTCTCGATGATAACACGAGAAGCCTTCTTCACGGTCTTGGTGCGCACACGACCCTGCACGCCAAGCGCGAATGCGCAGAGTTGTTCAGCGCCTTTACA
>chromosome_12,+,polyA site is 1811629
TCGGCGCCGGCCGCCGGCCCGGCAACACCGTCGCTAAAAGTCTTGTAAGCATTATTTGTTGGCTCACCATTTTGAGATGAGTGTCGCTGACCTCACGTTAGCGGCAAGAAAGGAAGAGGAAGAAATCGGGCGCCCAGCGGGCAATAGAGT
>chromosome_12,+,polyA site is 1830751
TACAGGTGACATGAGCCCTACAGACCGGCCGGCCACCGCAGTAGCAACTTGTCGCATTCTAGAGGGAATTGGCTCTCCTCTGTAATAACGGCTATTCAGATTGCCTTAATGCAGCCATCCCAGTACGCTGCCTGCCCCTCCTCACATCGT
>chromosome_12,+,polyA site is 1831033
CTACCGCATGGCGTGTCGCGCCATTACTCAGTCACATTGACCTGCCCGCGCTCGCCCAAAGTGATGTACACAGACATCTTCCGCGCAGTGCCGCTCGCGAATAGGTTGTCAGTCTGACTGCGCAGGATGTCCACCTGCGTGTGGCAGCAA
>chromosome_12,+,polyA site is 1838854
GCTGGGACACGCCTTGCAGCACGCCCAACAGCCCGCACCCGCTGCCAACCAACGAAACAATCAAGCCGGCTAGCATACCCGCCGGAGCCCGAAGCAACCTCGCACACAGCCTCTTGCGCGGTTAGCATCCTAGGCCACCCGAAGCCCCAG
>chromosome_12,+,polyA site is 1839776
GCAGACGCAGGGGGGCGTCGGTCTTGCGCTCGGGCACGACCACGAAGCTGTTCAGGGCGTCCAGCAGGGTGTGCACCTGGATCTTCTCGCCCTTCAGGTTGACCACCTCCTGGCCGGAGTACCAGGTCATGTTGGTGGACTGCAGGGGGA
>chromosome_12,+,polyA site is 1840163
TGTTGACGAAGTCGTCCTTCCAGCCCACGCGCACCAGCATGTGGCGCATCTCGTTGGCGATCTCATCGTAGCGCTCCTTCTTGTAGCCGGCAGTGTCGGAGTCCATCTTGTTCACACCCACAATCAGCTGCTTGACACCCAGCAGGTTGA
>chromosome_12,+,polyA site is 1841462
TGCTGCACTCAGAGGCAGGCAACCAAAGCACAAGCCGCCGATGCACTAACCTGGCTTTTGTTAAAGAGAGATAGACGAGGATAATCGGGAGAGTACCCGAATATGCAACTCGCAAAAGGAACTGACACCTGCGCGAGCGCAGGCAAAGAC
>chromosome_12,+,polyA site is 1872240
GAGGACGCTGCCGGCGACCAGTCCGCACCTGGGCCACCTGCTCCTCGAACTCATCGGGCTCCTGACCCCGCTCCTTCACAATCTTCTTGCTGCGAGCGGAAACCATTTTGGCTGCTCGCACTGCGGGCACGGAGTAAGCTCGTCAGTCGT
>chromosome_12,+,polyA site is 1878877
TACCATGGCGCGTACGTCACTGAAATGCTTAAATGCGAATGCGTATGCGAGCGCAGACGGCAGCGGAGGTTGTAGTCGCGACGTAGCGACTCCTTGAGCTCATGTGGGAGAGGACACCCGCTTGCGTCGCCCTCATGCTGCACACCACTA
>chromosome_12,+,polyA site is 1932798
AGCACGTCGACAACCGAATCTCCAACACGGCACTACGGACACACTCCAACACGGTACCACGGCAAACGCGGTGACGGCACCAGTCGCTGCACCCGGACTAACCATCGCCGCCACTGTCTGCTGGCATACACCATCGCCGCAACTCCTGTA
>chromosome_12,+,polyA site is 1952290
ACTTGCCCCACACGCACACGAACCCACACAAACCTCCATCACAACACCAGCCTCCGGGCAGCCAATACTGCTACCCGATCACGATAAGCCCGAGCGTAAGCTCTCCTTCCCGCCGTCCCATGAGCAACCTCCAGCTGCTTCGCCAACTCC
>chromosome_12,+,polyA site is 1952804
TAGGCAGAGTAGGACATTTCTCCTGAGCCGCTGGCAAGCAAAGCGCCGAGGATGGTCGACTCCGACAGTGGTGAGAGCGGCAGAGGCTTCAGTGGATTATGTGATGCCTCAGGAGAAATAGTCCTCTCTATATGCAAACACAGCAGCCTG
>chromosome_12,+,polyA site is 1984715
TGCGCGCAGGTTTGGGCACCCATGGAGGGCACAGTACGACTGGATCCGTTCTCGCATTCCGGCCATCCCTGCCTAAGCTCAGCAACGGTCCACCAATGATCTGCACACCAAATGCTGAGGTGCTGGATTGGTGCCAAAAAACGGGGGCAG
>chromosome_12,+,polyA site is 2079132
AGGCGCGCCATTGCACCATTCGCTCACGGTCAGGCTAATTAGGAAGCCGGGTGCGGAGTACACGGAATGGGTTGCACGCCGCGCTGAAAGTCATCACTGGCAGTACGGGTACTGACGGCAGGGCTGCCAGGACAGGCGGAGCGCGGGGCA
>chromosome_12,+,polyA site is 2097383
CTCGCTCGTCCGGTGACGGTCGATGGTTATTGACCACGTACTGAGCAGCTAGGAGGTTGCGCCGCCTCCACCGTGAGACTTCGCGACTGCAGCAGGGGGTGCCTCGCTGGTTCTACTTCTGGTGCGGCTGCCCGTCCAGCCGCACAGACA
>chromosome_12,+,polyA site is 2097697
ATGCGCCTCACAGCGGGGCGAGCGAAGTGTTATCGGCGACGCGCGCTCGAGAAAGCGGCGCGGTTGCCAGTTGAAGGCAAACATTTAAGGTCGCTGCAACGTTGGCCGGGGGAGAACTCCCTGACGTTGGCAGCTGCGCGCCTGCGCATT
>chromosome_12,+,polyA site is 2132653
AGAGGTGTGGTTGGGGGTCGCCTGAGCTCGCGAAGTATTGAAGCTTCAACGGTAGACTGCAACGTTCAAGAATTACTTGATATTTGTAATATGCTTGTCTGACTCGCTTCCATTATGTGGCGCGTTGGCTAAGCGGCAGATGGCCCAACT
>chromosome_12,+,polyA site is 2150725
TTGAGAGAGCGGCTAATGCGCATGCGCCGTCTCATTCCGATGCTGGACTCGGACTCAAGCTCGGACTGCTCTATATGGAACGTGTATGGGGTCCCACCATTTCCCATAGGATGCTGGACATGGGGCCCCTCCGCCCTCCCGCCCCAATGC
>chromosome_12,+,polyA site is 2211289
CAGAAATGCACGACCTCCTGATTTACTGACGGCTAACCAGAAAGAGGGCCGGAAATAGATGGTGCCTCATTGGAATGCCATTCATGTAATCTCGCGCTCAAAACGTTATGCAGGCGTGTGTGGCCATGTGGGATTGGCGTGGCACCAGAA
>chromosome_12,+,polyA site is 2344733
GGCACACCGCTCATGGCACGTCCGCACGTGCTCACACGAGCTGCTCAGAGCCTCAGACACAAGCTCGGCCCGGTTGCACTGTACAAGGCCCCTTGCACGATTGACTGTGTCTCTTACAGCAAGATGCAAATTCGCTTGCATTCTTCATAC
>chromosome_12,+,polyA site is 2345105
GCTCGGACGCTCACGCTCAACAGTCCCGCCACCACCCATTGCCGATTCGAGCACATACGCGACGAGTGCTGGCCTAGACAGTACGATCGGCTCACTCGCAGCCTGCCCAGACCTAATCATACCGTACATGTAGCCGCTGGCCCCTACTGG
>chromosome_12,+,polyA site is 2348698
ACCTCGTGACCCCATCGGTCATCGCTTGCCGTCCAACCTGCGGCCTGCGTCAGCATACGGGCCCACCCCCTTCACCCCCTTGCGCACTCTCATCCATGTAACCACGCTTGACATATGCATGCTGCTGCTACACGTGCTGCCACACATCCG
>chromosome_12,+,polyA site is 2412483
GGCCGGACCACCGCCCGACAGGGCTGCATAACGCAGCAGCATATCAATTACAACTGCTGGCTCATTATCCTTCCGAAACACCGTTTAACTGACCCGCCTTCTGCCTCAGTACCCGGGGTGCCATCCACCGCACAGCGACGCCATGCCTGC
>chromosome_12,+,polyA site is 2412744
ATCCACGCTCACGTCGCCTAGCTGCGCTGCCAGCAGCCGCCCCAGCTGCTGCTGTTACATGCGCAGGCTGCGCTGTGGCGCTGTTCCCATGCCCATACCCAGAGAGACCCCGGCATGAGGAAGGAGAGCGCCGACACACACCCGCGTTAC
>chromosome_12,+,polyA site is 2412806
GCAGGCTGCGCTGTGGCGCTGTTCCCATGCCCATACCCAGAGAGACCCCGGCATGAGGAAGGAGAGCGCCGACACACACCCGCGTTACAGCAGCCGGGGGCGACAGCCGCTGCTCGCGCACGCGGCCTCGCCCTTACGAGCGGGGCTTCT
>chromosome_12,+,polyA site is 2413989
TCCCACACAGCGCTCGTGCACTATGAGCTCACCTTGAAGCGGACACCGGGAATATCACCCACGGCGTGGCCGCGGCGACCGAAACCGGCGATCAGGACCTCATCCTGTGGTGGTACAGCAAGCAGCGCGCAGAACGTGAGAGTCGGTCGC
>chromosome_12,+,polyA site is 2414884
AAGGGCTTCTTCCACTCAGAGCCCAGATGGCTCTTGTTGTAGTCCTTGTCGGCCCAGCGCTCCTCACGGCGGTGCACCCGGAGCTTGCGCCCGGCTCCCATACCACGGGTCTTACTGCGGGGGACAAGAAGCAGCCATCGTCAAGGTTGC
>chromosome_12,+,polyA site is 2414991
GGTCTTACTGCGGGGGACAAGAAGCAGCCATCGTCAAGGTTGCTGCGCCGACCGGAACTGGTACACTGCTTTAGCTCACCCCATCTTGGCGCTGGGTTTAGAAAGATGCTACGAGGCAAAAGAAAGAGGGAGACTGGTGGGGACGGCCCG
>chromosome_12,+,polyA site is 2425674
GGTGGGTGTTTCTCTCTGGGCCGGAGACGGTCCCTCGCGGCGTGGGTACGGTGTGCCCCCGCTTGTCGGACTGTCCCTTCAATTGTAATTCGCATCCTTAGTACCTTAGCTTCTACATTGCAGCTTTCTGGCGCGGCGTAGCTTGCCGCG
>chromosome_12,+,polyA site is 2445798
ACCCCCTCCCATGGTGTTGAAAGCGTGGAAAGCAGCGCTCGTATCTTACGAAGGCAGGGGCGGCGTCAGTGGCCGAATTCCTTAAATGGCTTCGTTTAGTTGACGAAACAGGCTGCCGCCGCTTCGTTCACCCCAAAATTTTTCCGGGGG
>chromosome_12,+,polyA site is 2463225
GAGCGCTGTGACAACGAAAGCGACTAAGCGTTGGGGGCCCCGCTCGGGTTTTTGAGCAAAAGCATCCCCATGTGGCCTGACCTTTATATCACCTGGACGGCGCGACGCGCCCTGCAGCGCCTTCTGCATTTGTTAGGTTATCAAACGAAG
>chromosome_12,+,polyA site is 2480488
ACACATTCACGTTGGCAGGCGTTGGCTGGGTTGGGTTGTCATTCGCCCGCGCCAATAGGGCCCCCCCTTTGATGTCTTAATGTTGTAAAAACGAAGCCTGCTATAGCTAAAGCACAGTTATAAACATACCCTATCTAGGGAAGGGGACCG
>chromosome_12,+,polyA site is 2498661
CGCTACCTCAGAGTGATTTTTATTATATTGATTACAACAAAGCTACGTGAATGCCTTACTGATGCCCCAGAAGGATGTCAGTATTGAATAGCGTTCTTCTGCGTTGACCGAGGCTCCGTTCCCCATCATCGTTTGCTTGACGTTAGAAAC
>chromosome_12,+,polyA site is 2520887
GGAGACAGAATGGCCCAACTCCCGGATTCAACTGACCCGCCCGTGTGCGGGCATCCGTAATAATGTTCCTTATTCGCCTTCGGCTCTGTGCTACAGAATGCTACTAGGCCCGGCTTAAGCACATACCCTCCAGGGGTCATGAGAACATGA
>chromosome_12,+,polyA site is 2544098
CTGCATCACCGGCATTACTGTTGTGTGTAACCAAGGTCTTCACTGGTTTACAGAGCTGTGCAACTTGCAGATAGCGCATGCGGTCGAAACTGTGTGTGCAGGGCTCCCGTGTTCGCCTCCCGTGGTACGCACACTGCGCAGTATATTAAT
>chromosome_12,+,polyA site is 2550754
GCGCCCGCTTGCATCCATGATTGATGAATGTGCTTGTGCGCAGCCGGACGGTTGTGTGTGCTCTTCATGACCATGCTCAAGCTACTGTAAAAGTGTGGCGTCTTGTGGCCTTCATGTAATGCTATCATGTGCTGTCAGAAGCACGACTAC
>chromosome_12,+,polyA site is 2563140
CAGGGTCTGTCAGGAGCAACCGAACACCCGGCTGGTGCCCTGCTCAGAGGACGAATACTCCCAAGCCATGCTGCTGAAGTGAAAGGACATGCTACCCTTGTGTTGCAACGCCCCCTCCTAGCCCAGTGCCCCCAGAGTGTCCCCACCCAC
>chromosome_12,+,polyA site is 2566964
CCCACACGAGGACACGGTTTATGCAAGATATCGCAACCACAGAATGTCGGTGTGCACGGCGCGCCTTACACGCACATGGGCGCGTGAAGATGCGCGCCATCTGACAACCTAGCCTGCCCAGGCACACCCAGTCCAAAACCCAGTCGTCCA
>chromosome_12,+,polyA site is 2583090
ACCTAGCCTCCTCTCATGCATGCCCCTACTCTCAGCGCCATCCAAGCAGTGGGCAACTGAGCGGAAGTCCTCAAGTCGGTCCGCACAAGCCCTGCCTGGGTCTACCCATAAAGAATCACCACCCCTCACTTGAGATTTGCATCGCAAATC
>chromosome_12,+,polyA site is 2612072
CAGGACTCAAACTTGCACGTCGCGTGTCCAATGACTGACGAGTCGTGGGAGCGCACTCCGCACATCCGCATTCTTCCCATCTTCTTTTTAACCCCATTATTTACGCATCGTCTAACTCAAGTGTCTTGACTCTACCTGGCACAAAGCTCA
>chromosome_12,+,polyA site is 2675453
GCTGGACGGGATGTTGTGTCAACTAGTGACTACACTGGCACGCCTGTTGCGTCGCTTCGATGTGCAAATCACAAACTTGGCTGTGTAAGTATTACAAGGACTTCGCGCTCGGCGCTTCTCCACCCCGTCAAGTCACCCTGACCGCCAGTC
>chromosome_12,+,polyA site is 2688934
ATGGTGTAATCGCAATCGTCTTCAAACTCATCGTCTACCTGCTTGTGGGCCTGGTCGACGAGAGCGGGACAAAGTCCTGACTGTGCTGAATTGCCTGTATTGCACTGATCGTTCGAGGGTCTCCTTTTGGGGTTCTCAGCGCTGGCATCC
>chromosome_12,+,polyA site is 2689005
AAGTCCTGACTGTGCTGAATTGCCTGTATTGCACTGATCGTTCGAGGGTCTCCTTTTGGGGTTCTCAGCGCTGGCATCCAGCTCTTGCAAGGAGGGGGTCACCTGCACAATTTCGTCTTTGGCTGGACGGCTGGTTTGGGCCACCGGGGT
>chromosome_12,+,polyA site is 2704375
GTCGGCCTGGCGGGTATCTCATCGGCGGAACTGATGGCTGATGCCGCCTCAGGGCGCCAGCACGGCAGCACCTTTGGGCCAGACCACAAACTTGTGCACACAACTCAAGCCCATTCACAGAGTACACACATACATTGCGGACTGTGCCAG
>chromosome_12,+,polyA site is 2707317
AATTTACATTGCTTGGAGTCGGGCACTGTGGCAGCCTCGCAGTATGTGTATGGCCGCCAGAGTCAAGTGTCCGATCCTTGCGTGTTACCGCACTGTATCTGGGCATCAGTTGTCACGCGCGTGTGTCCCTGCTTCGTTCACAACTCCACA
>chromosome_12,+,polyA site is 2715504
AGCACACGGCGCCTTATCTGCCGTTGTGCTTCTGTACTGTATTTCGGATCGTCCCTCTGCCGGGACGGTGACCTCAGTGTGTCGCACTTAAACGTTCCCTACATTTCTGGACTTTCTTTGCAATCCTATTATACCTGGTTCTAACTATAC
>chromosome_12,+,polyA site is 2717133
GTTCGGATACGGCGTGTGTGCCGCCAGCAACAGGCTTTGCGCCTCGCATCATGTGTCTTGCGATATGGCCTGTGTGCCGCATGCAATTATGCTGCCTGCCCTGTCGTTATGGACGCTTCGACTTGTTGCGTGCCCTGCTGCGTGCCCTGT
>chromosome_12,+,polyA site is 2717198
TGGCCTGTGTGCCGCATGCAATTATGCTGCCTGCCCTGTCGTTATGGACGCTTCGACTTGTTGCGTGCCCTGCTGCGTGCCCTGTCGCAATACGCCTTGAGTGTACCGTGCACGGCAAGCCTGCGCCTCGCTATTGCTTCGTGTTGACAA
>chromosome_12,+,polyA site is 2717897
CCTGTGAAAGCGGGTAGCCGACTTGGCAAGCGCTTTTCCTGACACTTGGCGCAGGTTTGAGTGGGATACCAGAATGGTCTGAATGTAGTTGTTGGATAACCAGTACACTGCGGTGTGTAGCTGGTTAGCGGGAGTACCGTGCATGAAACA
>chromosome_12,+,polyA site is 2775675
TAGATGTAGCATAATATCTTCATATATCACCCGTACACGTGCGGTTTGCCGTTATTAATGCCATCATTCAACTCGCTAGGGCCCCAACCTTCTCACATACCAGCCACACATACATACCATGTCTCCACGCCATAAGTAAGCCCTTTTGCG
>chromosome_12,+,polyA site is 2821157
GAACACGTGTGCCAACAGACAGCACGCATGGCGCATGCTTGGGATGCTCCAAGCATAAGTTACAGGGTATGCAGGTCAGGTCTCTTGCAGTCGGTACCCGACTCAACATTGCGGACAGCATCGACACACGTCTCCAATCTCCTCCAATCC
>chromosome_12,+,polyA site is 2821427
ATCACGCACATCCCATCTGTCACCACGGTTCTTTGTTCATTGTCGAACTGACGCCGCGCCTCTCCTCGCCATGCTCCTCGGCTCGCAACTTGATGCTGAGCGCACTGCTCTTCCTCAACTGGCGAGAGCGCCCCACTGCTGTACACCGCC
>chromosome_12,+,polyA site is 2836488
GCGGACCGGGTGGCATTCTTCAAATTCATTTGGGGGTCGGGAGCGGGGGGCCGCGACCCAGCCTGGGGCAAGGTTGGGGCCCGGGTATCTCCCCCACGCACTTGCTATCCCACTATCTGCCTTGGCGGGTTGAGACCGTTGGCTGCTGCA
>chromosome_12,+,polyA site is 2862381
GAGGGAGAGAGCGCACCATAACGTTGCATGGTGTTGTGTGCAGACAGCAAGCGCAGCAAGTAAATGGTACCTCCTCACCCTCTGTTACCCAGCGTCCCGGCTTCAATCTACCGTAGGTGTTGACAAGCTTCTCGGCTTCAGAGCATCCGT
>chromosome_12,+,polyA site is 2908526
GGCTACAGGCCGCCGCAACCACGGTGACCTGCAACCAGGTCCCCTCCGCCTAAACAGCTCCCTGCTCAAGTCCAGAGCTCCAATAATACACACACAGCTGCTGCGCCAGAATGCTTGTCCTGGTTGCTGCCGTGCAGGGGATTCGCTGAA
>chromosome_12,+,polyA site is 2910330
GTCTTACCGACAACGGCAGCCATGGCCCAGCGGCCGTTGGTCAGCTCAGCCTCACGGAACCACTTCAGGTTGTCCTTGTTCACGCCCAGGCGGAGGGGGTCGAAGCTGCGATCATCCAAAAGCATGCCCACGTCAGATTTGCTTTTAATC
>chromosome_12,+,polyA site is 2910681
CGACGCGCTCACGCGCACGGTGGCGCGCGAGGGGCGCGACACACCGGCGGACACACGGGACTTCAGCAGCATGGCCATTTTGATAGGGTTCGGCTACGTAACTCCGGACAAAGCTCGGCGACGTTGGGCGACTGAGAAAGGAGGCAGAAA
>chromosome_12,+,polyA site is 2938793
GAGTTGGAGGCAGTGAACTCAATCTGGTAGTAGTTGTGGCCCTTGGCCTCGCGCTGCATGGACAAGTTGCGTTGCGGAGCTTGTTACGCGCCTGATGCAGTGGAATCGAGTGCGTGGTCCGTATCCACTACAGCGGCTGCCGGCCTCCGC
>chromosome_12,+,polyA site is 2942201
GTTGTCGAGCTGGCCCCGGCTCCAACAGCATCCTGCGACACTATCTCAGTGCGGAGGCAGCTTCGAGCGGGTCTCACGGATGCCGAACTGGGAAACTCCAAACTGCGCACATCATAGGGAATGCATGGCACACACACGCGCATGCATGAA
>chromosome_12,+,polyA site is 2948336
GGTATCGCCCCCAGGGCACATACGTAGCCCCAACTCCGTGCGTCATCGTTCAAGTACTGGAATACGCCGCCTTTTCGGCGGCTGTGAATGCGTCAAGGCTGTCTCACCATGTCACACTACCAGTCTCACACGCGCAGTATCGCACTTATA
>chromosome_12,+,polyA site is 2948433
GCTGTCTCACCATGTCACACTACCAGTCTCACACGCGCAGTATCGCACTTATACGCCTTAAACACTCTCGCGCCACGCGTCACCTGTAAACACTGGTTTACATGAATATTACCGCCCCCGTATGTGTATTCGCGTTTATATGTACTTGGG
>chromosome_12,+,polyA site is 2958383
CCGGACAGCTTCATTCTTTGCAACCGCTCGCAGGCTATGAGACTTTGACCTCGTCTAGCGTTGGAGCGGAGTTGTTGCAGTCACGTAACAGCATGTCTCAATCCCAGTCCATGGGGCCAGACGCTTCCTCGCCAACACGCCGTACACGTG
>chromosome_12,+,polyA site is 2986234
GAATTCTAATGTAATGGATGTGTCCAGGCTCCAGGCTCCCTTCTTCCGCACTAAGAGTGGTAACTCATCCTGCGCACCCAATATGTAGGCCGTGGCCTTGCTCCATCACAGTCCAACACCTCATGTGCTAGCAGCACCCTGGGCAGTCGA
>chromosome_12,+,polyA site is 2996921
ATGAGAGATGCGTTAGTAACTTCAGTTAGCAACCCCTGCTGTGGCGATACCCACTGGATCGCCGCCTGATGGAACAAGTAAAGGCCTTTCCGGACAGCTACTCATACTAGGTGCCTACCTACGATGCCTCTCAATCTCATATCCGGACAC
>chromosome_12,+,polyA site is 3029830
AAACGCCGCGCGACAGGGATATCATACAATCAAAACAGACAAGCCCGCGACGCACAGCTCATAACACACATGGGAGAGCACGCGCCGTCCGAGTCCTACGCCATGCCCGCTCCTCACGCTCACGCGCCCGCTCCGTTGCGTAACACTCCA
>chromosome_12,+,polyA site is 3030152
CGCTGTCGGACGGCGCCCAACACGACACCGCGCCGCCAGCGAGCAGCGCCACTGGCTGTATACCTACACTTGCTGCTGCACACACACGCTGCCACACACAGCTGCTGCTCGCCGCCGAGCTCCAAAGCACTCTCAAAACTCCGACATCCA
>chromosome_12,+,polyA site is 3030217
ACACTTGCTGCTGCACACACACGCTGCCACACACAGCTGCTGCTCGCCGCCGAGCTCCAAAGCACTCTCAAAACTCCGACATCCAGCCGCCCAGCTCCCGCAGGCTAGTACGCCAGCCGCTTAGTAGACCAGAGCGGTCTTGTTGGCATC
>chromosome_12,+,polyA site is 3031078
CCGTGCTGGTTGAACTGGGTGGTGTTCAGGCCCAGAGAGCTGTAGAAGGCGTCGCGCTGGTGGTCGTTCAGGTACATGGTGATGTACACCGACAGGCAGAAAAAGCGCGACCACAGCTTGGCAGCCCAGTCGTTGACCATCTCCGGCCGC
>chromosome_12,+,polyA site is 3051378
GCCGATGGTTGCAGACAATCCCCCTCCCCCAAATTCGCTAACAATGGTCCCCCATGCCACATAGCAAATCCGTGCCCCTGTACTGAAATGGGCTCACACTGCTCGCACGGTAGGTAACGTTAGAGTGGCACGCTTTGGCCTTCGGGGTGG
>chromosome_12,+,polyA site is 3052777
CTACTACTAGAGTAGGTCGTCGGCGATGCAGGTGGCACGTCCCTGAGGTCCAGAGCAGATGTCGCTCGTGACTCGCGTCAGCAAGTCCCTCTTGTAACCAATGCAATCTGCGAACTGCCATACCTTCAACTCCTACTGCTGGCCCACCCG
>chromosome_12,+,polyA site is 3099695
GCTCAACACATGTGTTCAGCGCTACTCGAGCCGCTGCACACCATCATTCCCCGTAATCGCCAGAACAGCAGCAGCCGGACTGAAAGTGCCGGCACCGCTGCTGCCCGTCCCTAATCAGCTCCTCCTCCTCTCTCAGCAGCTGCTCTGCGA
>chromosome_12,+,polyA site is 3101657
TGCGCGAAGCATTTTAGGATACTTGCCTGGACCTGAGCGCCGTCAGCGCGCACAGACACAGCCGAAGCGCGGCTGCGAGCAACGCGCACGCCCGAGCGGACGGCAGGCTTAGCGCCGAAGGCCTGGCGCGGGGCAGCGGAGCGCTGCATA
>chromosome_12,+,polyA site is 3103884
ACGTGTGCATATTAATTCATTCTTGCAACAAATGAAGGAGTGCTTGGTGAGCTTTTGCGCCTGAACCCGTTCACGCTCCTGTCTTGTAACGCGTGCTTGTGGCCGAGCGTTTCCTCTTTGTACTCATAGGCTGGATGGTATGCTAGGTGT
>chromosome_12,+,polyA site is 3139146
CCTGCCCCATGGAGAGTAAGGGCCATTCGTGGCTCTCGCCAACGCCGCGTCCAACATTATCCAGCCGCTTGTCCTATCCGCTTGATGCTTGCACCACAGACGACTCTAGCACAGGGGCGCGGTCAGCACGGTTGTCAAGACTTCAATCGC
>chromosome_12,+,polyA site is 3139226
CTTGATGCTTGCACCACAGACGACTCTAGCACAGGGGCGCGGTCAGCACGGTTGTCAAGACTTCAATCGCCACCCGGAGCGTAGAAATGTCAATCCGCTAAAATCCGCTGCGGCCCTACAGCCGCGGATTCTCTTCAGGCTGTGCGCATG
>chromosome_12,+,polyA site is 3139411
GCCCGCGTCCTCACTCGCACAACCAGCTCCCCTTTGCCGCTCTCCTTCTGTTCCTCCTCATTGCCCAGCGGCAGCTGCTGCTCCCCAGCCTCCGTCCTGTCAACACGCCGCCCTCTGCGCCTCCATTGCTCCACTTCAGCTCCGCCGCCA
>chromosome_12,+,polyA site is 3157349
CATACCATAATCGAACGATCCGTATTGGAGTAATCTTCAGCACCCTGCTTCTATGCCGTCAGCCTGAGCTGATGCTCGCCACGTTAACAGCTGCTCAGCCTCTTTCTTAATTCCTGCCTACTTATCCTACAAAACGCCAACAACCAACAA
>chromosome_12,+,polyA site is 3167905
ACGAGGATCGAGTCTTGATGATTGTCACGTTAGACTTACACGACTCGGTGCCCTTGGCGCCCTCGAGTGGGGCCGGTTCTATCATTAAATCATGTGGTCATTCTCTCTGGGATTGCTAACCGGCAGGCAATACCAGAGAGCGCAAGACTA
>chromosome_12,+,polyA site is 3168415
CACGGTTGTGGGCCGGTCTTGCCCCAGACCAACTGACGCCTTGGCACGGTAGCTAAGCACGGCTCAAACACTCCCACTGAGAAAGAAGCCCTAATATCTACTGGCCCCGTGCCAGGTCTGGTTCGTCGCTTTGCATTGTGCCAGGAGGCC
>chromosome_12,+,polyA site is 3190435
CATGTCTGCTGTGACCGCCTCCTGCTAACCGGCCTTCTATGCGTGCTAGCGACTACAACTTCTCTTCGTGTCGCGCACATTCGCGTTCGCGTTTTCGACAGCACTCCGCTAACAGTGGTGCGGTATGGAAGATTTTAGGAGTGTGGCTTC
>chromosome_12,+,polyA site is 3225377
CACGCAGATCAGTACGCGGCCCAAACCCGCAGCGGTACCGATCCCTACTTGCATCCGGAACGAAGGCTATCCTTCTCGAAAAGTAAACACAACAGCAAACGACTTCAACCCACGCCGAGACACACACTCCGCCTCTCCCCTTGCTCGCCC
>chromosome_12,+,polyA site is 3226478
GCATCAACCCCTGCCGATCAACCCGACCGCACGCCCAACCCAGCGCCCACCTTCTCGTTGCACATGCGCTTGAGGTTCCGGATCTTAGCGACCTGGCTCTCAATGAACTTCTGGCCGCCGAAGCCGGGGTTGACGGACATGATCAGGATC
>chromosome_12,+,polyA site is 3237657
GTCTCGCTGATGCCACCAGCCCGTTTCACGTGCACGCTTTACCCACCCCAAAGTAAGCACACATGTTGAAGATCTCATTCTCGCACACGTTGCGCAGGCGCGAGTCCAGGCGGAAGTCGCGCACGCGGCGCTCAATCATGGAGTCCACCT
>chromosome_12,+,polyA site is 3289366
ACACGGGCTCCCTACCTGCTTTTCCCAGCCACCAGTGAGAAGTAATGTTTGAATGCAAATCTTCTGTGCAATCTGCCTGTCTGTGGTAGAGCCCCCCACATCATCCTGCCAAAATTGCCACCATTCTTGTGTGCATAGCGCCGCTCTCCC
>chromosome_12,+,polyA site is 3310647
GCAAGCCACATCGCAGCGCAGCCTGGTTTGTACGGCAGGACGCATATCCTAAGCCGACCAGTTGATTGGGCGGTGCTGGGTGTGTGATGGGACAGTGGTAAGGCAAGTTGGTAAAGTCCCCTAGGGTGCAGCTGATTCCCAGAACCCAAC
>chromosome_12,+,polyA site is 3351691
TGAGCGGCTGGCGAGGAGAGGCGGGGGCTGTTGCGTTTTGGAAGGCGGGCGGAAGGCCGCACACGCCGGGAGTCGGGCAGGCTGTAGATTTTGCTGAAGCTGCGTTTGAGAAGGGAGCCGAAGGGACAGCTGGGGTGGGACAGTTGGTGT
>chromosome_12,+,polyA site is 3373735
TGTCTCCTACTCGTGCTGATGTATGTCAAGGCGCATGCAAAGAGCGTTTGGCGCAACCGGACGACACGGGACACTCATTCATGTCATCACCATTCCGCTGCCCATCGCAGCTGCAGCACGCGTCATGCCTCAGTCAGCACAGCTGCCCCC
>chromosome_12,+,polyA site is 3378517
CGAGCATGTTGATGCGGCTCGGTGCAACATGTGTGTGTGTGTGTACAAGGTTGTGAGCACGACGTTCATTCATGTCCTTGGTGCAACATAGCACGGTCCACCACACACAGTCCAACCCCATCACGAGTCCGCATGGCTCCATTCAAGTGT
>chromosome_12,+,polyA site is 3404403
GGTGGTTTCCTTTCGGGCCGGAGATGGTCCCTCTTGACCTGGGTGCACGGGCACCCTTGCTTGGTCGGATTGTCCCTTCTTTGTAATATCGCAACCATACAGCATTTGGAGCAAGCCGTTCCAGCGGTAGATGTACTGCACAGCGGCCCG
>chromosome_12,+,polyA site is 3422159
TCGTATATGGCGCGCAAAAATAGGTTTGGAAGGTCAAGTTGCTATTAAGGTAACTCGCAGGGAAGGCCACTGAACTGCCACACGAACCTCGCTGCCCGCACCAGAATTACTTGTAAAAGGTGAAGTGCCGACTGTTTAATGCATGTATAG
>chromosome_12,+,polyA site is 3482010
TTTTGAGCCTGCAGGGTATGATACACTCCACACTCCCCCATCCGCAACGGGGCATCCTCAGCGTACGACGCAAGTACAAAAGCTCACGATACACTAGCCCATCACCTGCTGAGGCCACGTCGGAGTCAAGGGGCGTGCCTGCGTCGGCAC
>chromosome_12,+,polyA site is 3486016
CAGCGCTGCAACGCTGCCAGCCCGGCCAGCCCGCAGCCCGCAGTCCGCGCCCCACCTGCGCGAAGCGCTGCTTGAAGTAGTCGTACAGCATGTGCGGCTTGTCCGACAGCACGGCCAGCGGGATGTCGTCACCCATGCAGTAGGTGGGCT
>chromosome_12,+,polyA site is 3488554
TACACAATGGTGCGGCTGGACAGCGTGCAAATGTAGAAGTCGGGAGCGAACTCAGCGGGCAGCGCGGCGTTCTTAGCCTTCTCCACCAGCTTGCGCACCAGGAACAGCTCACGCTCCAGCTCGTCGCCGACCTGACCGGACTTGCCCTCA
>chromosome_12,+,polyA site is 3497634
CATGGCTGGCTGACGGAAGGTGGCTGCTGTATCGGGATGGCTGGGCTGGACGACGCCGGCCGGGCTGGCGTTGGGACTACCAGAAAGGATGCGCCCGAAACCAACCTGGAGAACACCAGCGCCACCGGTGCCCAGCACGACATGTATGGG
>chromosome_12,+,polyA site is 3499116
AAAGCAAGCCATGGCTTTGCGCAGTATGACTTCTGTACGTCGTAAATGTGCTACAAAGACACAGCAGACGGCGAGCCGTCATAAAGAGCCTGTCACCGTTGTCCATTTCTGTAGCGGCTCGCTCTCACGCCTCTTTCTTCCTGGTCCCGG
>chromosome_12,+,polyA site is 3500199
TGTGTACTCAGTTTCGACGAACACTTCAGTGTAGATATGAAATCCCGCTTGCAAAGCATGCGGGGAATGTGTTCGCCGAAATCCCTTGGGCTCACAGCTACAGCACTCAGAAATGCCTGCCTGTGAGACGGCTACAGCACCGTCCATTAT
>chromosome_12,+,polyA site is 3556145
TTGTGTTTGGAAGGGTGGCAATCGGCTTGATACGGTAGCTGGATGGGGGGTCATTGCGGATTCCGGAGAACCATGTCGCGCAGTGTGAAGTCGCGGAGGTGATCCAATCACAATTTGCTGTGGCAGACTGACAGCGTCTTAGTCCAGCAC
>chromosome_12,+,polyA site is 3569513
CTCGTAGCCGCCACCCAGGACGGAAATACAAGTAGGATGAATATCACGTGCATGCCTCCTCCTGCGTGCTCCTCCTGATGCAGTGCCACAAGTGTCGCAGTCCCGCTGTGGAACTCCCAAGCTTCCGAACTTCGCCACCTCTTCAGCCGG
>chromosome_12,+,polyA site is 3593907
CCCTCGGCTTGCAGACTCATGCTTGGACTAGGAGCCTCACATCAACAGCCATTACAGACATGGCAAAGGAGGCAAGCGGCATCACATTAACACCGCTGCTCCTCGCTGGCTCAACACCGCGCCACGAATCTCGCGACAGTCGCAACTCCG
>chromosome_12,+,polyA site is 3738182
GGTGCGGCAGGATTGGAGGTGGGCAGGTGGACATGGGATGTCGCGGCGCTATCATGCCATGTGGCACAGGAGGCACCAAACATGTTACCATGTTCGATCAGCTGTTTCAGCTCTGCGTGCGCCCACGGTGTGCCCGCGTGCCCCGCTTCC
>chromosome_12,+,polyA site is 3743934
CGTCAAGGCAAGAGCGCGTGGCTGGTGTAATGCCGGACTTACTGTACCGATACATCGCTGACTTGCTGGCAGGCTGGTAGTATGTTCAGGGGTGTGTTGACACGCATTCCTCACGCTCCGGGCAACCGGCAGGCGATAGCAACACACACA
>chromosome_12,+,polyA site is 3751624
AGCGTCAAGAACGCTGCACAGCTCGCCAGGCAGCACGCCGCAATCATTTGAAACACCAGGCTCCAGGATCCCGTGCTGTCCAGGATGACGCCTACCAGGAACACAAAGGCACTGCCTGCCAGGCTGGCAGCCGCGTTAGTGGTGCCGAAG
>chromosome_12,+,polyA site is 3758283
TCTGGCTACCACCGCCCAGCCCCAAACGGTTTGCTTTCGCAGCCACCCAATGAATACCAGTACCCCACAGGTCCGCTGCGGCATCAGTGCTAGTGCAAAGCATGTCCCTTTGGTCATTGCTGGTGTCGTCACTTCAGGTTACCCTGCACG
>chromosome_12,+,polyA site is 3781184
TCCGTCAACGTTCCAGTACATGAAACCAGTGTCAAGCCGTACGTCACCCGCTCTGAACTCCTGCAACGGCTCCTTGACGGCTCTCGCCCTCATGCACGCACTCACACACGCGTGCATATCATACGCGCACGCACATTCTCGTGTGCCCGC
>chromosome_12,+,polyA site is 3791366
GCGGCAGATCAAAGAACAAGCGAAAGCTCGACGTCTCTTCCACTCGTCCTGGGTAAAGTGGGATTTGGGACAGGGCGGATGATGGAAGCATGGAGGCGGGGGAGGTCAGTGCCAGAATTCTAACAGCCGGGTGTCGCCAGAATCGCAGCA
>chromosome_12,+,polyA site is 3817853
GAGGATACATTTACAGCGCGTCTTGACGTTAGGTGGCGGATACGCCTATGCCATCTGAAATGCGCTTGAGGCTCACGCCATTGTAATTCCAAAGCTATCGTTGTTGGCAATATAAGCTGCAAACAAAACTCACATGCAAACGCTGTCCGC
>chromosome_12,+,polyA site is 3827438
TTATTTACCACATTACCAGTTACTATGCGTGGACACTGGACACCCTAAGGCCTGCCGACACGTACAAACCCAGTCTTACTGCTGATTAAGTTGCTTAGCCGACGTCCGTACCAATCAGAGACTTGCCCCCCATCCACAAGAAGAATTTGC
>chromosome_12,+,polyA site is 3842280
AGCCTGAAGAACCATACCAGGCAACCTTTCCCAGGTCGAACGGTAGTGCCGAGTGGACAGATCTTCCCACTTCGGGCACAAGTGTAAACCACAATTGATATTACTGTCCAAACCTCTCACAACCGGCAACTCGCGGTTGTTAAGCGGGAA
>chromosome_12,+,polyA site is 3846406
TTAGCCTGAAGAACCATACCAGGCAACCTTTCCCAGGTCGAACGGTAGTGCCGAGTGGACAGATCTTCCCACTTCGGGCACAAGTGTAAACCACAATTGATATTACTGTCCAAACCTCTCACAACCGGCAACTCGCGGTTGTTAAGCGGG
>chromosome_12,+,polyA site is 3861170
GGTGTTTGCCCTGTTGGCTGACCGGATACCCCGAACATCAACACTCCCACGCGGGCAGACAACTAGCAAACACATCCCTACTCGAGTAAGCTATCGTCCTGCTCACCATTCTTCGCACACGAGTAACTAACCCATGTTCACTACAGCCCA
>chromosome_12,+,polyA site is 3861301
CCATGTTCACTACAGCCCATGGACTCATCAAGCAATGCAAAATACGTCTCGCTACGCACAGGCACTAGTCCACGAAGTTACCTATCAAAGCAACATGACCTATACTGCACACGCATACTGTTCGCACTGCCAAGATAACCGCAAGTCAGA
>chromosome_12,+,polyA site is 3866691
CCGTATGATGATCAAGTAGGGGACCTTCCCCATTGTTCAAGCGCATCTGCGATAGAGCAGGCAACGCCTGCGCATTAGGTCTGCAAAGCCTGCATAATCCTACTGCTAATGCTACCCGCAACAGCAGCACATGCCCGCACATGCTCTGCT
>chromosome_12,+,polyA site is 3908376
ACTCACTCGCCGCAAGGCTGCCCCCACATCCGTGCACGCACCTGCCAGACACGCCCCACCTCCACTGCAAAACGAGCCACCCAGTGTCCATGCACCCGGAGCAACAGCCCATCATTAAGCTCCTGCTCTGTCCCGGAGCCGCCAGGCACA
>chromosome_12,+,polyA site is 3967463
GCGCGCGGAGGGTGCGGTATGGCTTCCCGCACATGTTGCACGCCGCACTCTGCCCGCCCGCACACATCGTATTTACACTAAAAGCATGTGCTCCACGGTCTTTGACAGCAACTTAGCTGTTGCCTGCCCGCCCAACGTCATGGTTTCGTC
>chromosome_12,+,polyA site is 4049727
GTGGAGGTTAGGGATTCTATTCAATGTTCACGGCCACACGAAAGGCTGCGTCTCAGGTGACGAGGTGTCAGGGCATGGCGCTTGTTGATTGTTGTATTGAGGCCACCTGGAGCATGCCCGGAGTCTTGTCAAATTTGCTTCCGTTCTCAT
>chromosome_12,+,polyA site is 4123534
TGAGTACGCAAGACGCCTCTCGCCCTTCCCGAGCATCCAACGTTTGGGATTTCGTCTCTTGCGCTCAACCGCTTCAGATAACCTTGCAATCTGACTGCAGCCGAACTCACTGCGTGGCTGACCTGCTGGATTATCAGTAGATATACGGCA
>chromosome_12,+,polyA site is 4124249
CCGAACCGTTTGGGACGATACAACTTGTTCGTGCAACTCCGCAATCAGTGCACGCCCTACGTGCGCATACGCCGTCTGAACACCTGACGCCATCTGAGCACTCAACTGACCTGTCCCTGCCCATCTCTTTGCTCATTCCACTTCACAGTA
>chromosome_12,+,polyA site is 4124406
AAGCTGCTTTCACGCATGCAACAGAAGGCGAAGAACCTCTAGCATCATTGAGAGCGGGCGCGCCCTACACGCTTGAACCACCCTGTAACACTACCCGTCATCCGCCATAGCTCCGTTTACTGGTTGGGGTTAACCTGCAGACAGCACGAC
>chromosome_12,+,polyA site is 4125897
CCCTGCCCATACGCCCGCCCCCGCCCGCTGCCGCCCTCCCCCCACGCCCCTGCCCGTACCTCCGTGCCAAAGGACAGGTGCGTGATGGCCACGTCGTCCAGCACGATGCCGAAGTCCGCCGCGCGCGCCATCAACGACTCGCGCACCTGC
>chromosome_12,+,polyA site is 4129512
GGGACAGTCCCAGCACCCGAAGACGCCGAGCCATCACATGCTATCAGGGCCCAACTTGACTCCACCAACCCCGACTTTGCTGCAAACCCTCCCGCGGGCAAAGTCCGTGTGACTCCGCGCACAGTGAGTCCTAGCCAAGCCTCAACCCGC
>chromosome_12,+,polyA site is 4163089
CACCACACACTCGCACTCCCACCTGGAAAGCAAACATCATGGTGTTGCCGGTTTTGGGGTCGCGCCAGTTGTTGAAGTCGCGGTCGTTGCCCTCGCCGTGGCCGAGCTGGAAGCCGTTCATCCCGACCATGGCCAGCGCCGGCATGGACT
>chromosome_12,+,polyA site is 4167137
AGCCCCCAGAGACAGGTTGCAACAGATGGTTCAGTTACAAAGTCGATAATGAGCCCTGCACATGCACTGTGCGCTACGGCCATGTATAAGTCATGGTCCCTGAGCACACCACGCATGCACCAGCCCTTATGTTTGCTGGCTAGCTGCTCA
>chromosome_12,+,polyA site is 4167242
ACACCACGCATGCACCAGCCCTTATGTTTGCTGGCTAGCTGCTCAGCCCAGTACGTCACACTCCTAGCCTGTCTCCGAAGCCTTGAAACATGGCGCCCCAACTGGCAACGCTCCTCCTGCTCCTCCACCACCGCAACTGCAGCGCACATG
>chromosome_12,+,polyA site is 4234408
CGGTGCGAACATTATAACCCTTGTGGTCAAGCTAGCACCGGGATAAACGCTACGCCGTAGATCGTGCGCACCCCTGTGTGCCACTGCACAGCTTGGCTGTGCAACTGTGTCGGCATCGCCCCAAATCAACTCTATCCCCACCAGATGCAA
>chromosome_12,+,polyA site is 4241734
GCGACCTGAAGCATGAGAAGCAACATACCGTACTTCGTGCGTCCACCCAGCGCCGTGCGCAAGCACAGTGCGCACGATGCTTTTCAAGGCACCTTCAAAGCATCATGTCTTGCCTTGGTCTTGCAACACCAACAGCCATTCTGCTCAATA
>chromosome_12,+,polyA site is 4243939
CAACCCCGCGAGCTGAGCACACCTCCTTGCAAACCGACACCAGCTGCTCCGAGGGCGGGCAGTGCGAGATGTGGTAATCGCAGAAGGCCGCGTTCAGGGTGGCCAGCGTCTCAATGGCAAGCAGTTCCTTGTAGTAGCCAATGAAGTCGT
>chromosome_12,+,polyA site is 4251879
TTGCGCCGGAGGTTCGGAGGTCGCTGTACCACTCTAGGCAAGGCTATTAAGCCCCCCACGCGGGGCTATGGAAGGGCAACTCAGTGTTGAGTCACCCTTAGTCACCGCCCACATTCAGAACGTGCGCAACGAGGGCGGATACACTGACAA
>chromosome_12,+,polyA site is 4251956
AACTCAGTGTTGAGTCACCCTTAGTCACCGCCCACATTCAGAACGTGCGCAACGAGGGCGGATACACTGACAACGTATATAAATGCAAAGCACCGGATTCCAACGCATGGACCGAAGGCGACGGGCGCAGGATACAGTCATGTAGAGGTG
>chromosome_12,+,polyA site is 4252113
GGGGGAGGCCGGGTTCGGGGGGCCGAGGGGGGCTGTCGGAATGGGCAGTAGCCTTGCGGAAGAGACCCATGCAGAAACAGTGCAATTGGTCCTCAGTCCACATGTTGATGACCTCATTTTCATCTGAACCTGTCGAACTTCCGCTCTTGT
>chromosome_12,+,polyA site is 4259690
AGCAACCAGGTTGGCGCTGCTGCTGGAGCGCACAGCCACGGAGCTCTTCTGCATAGTGGCCATCGTGCCTACTGAACTAACAACGAGCAGCAGCTAAATACAACGCGTCGTTAGGTAGGATGTGAGGCACACGAGCTCCCCCCAGCTGAA
>chromosome_12,+,polyA site is 4262991
GCCAGTACCCGGTTGGCGCACTATTGAGTTGCAAAGGCCGTGGCAACCCACGCTATGATTGCGGGTTACAAGGAAGGGGACAGTGTGTACACCGTCGAGGCACAGGGAACCGCCGCCGCCCCGACGAGCGCAGCCAACCGCCATCCCTGC
>chromosome_12,+,polyA site is 4309175
GTCACTGCTGTGTGTGAATTTGTGATGCACGGTTTCCGGAGTCGGTAGGTTGATTGCAGTAATGGTTGAGTGGCACGTACGTGTAATTTCTTGTGCGGACGACGACCAGGCTTGCTGCTGCGTGTACGGGTCAACTTGTCTTCCTTCTTC
>chromosome_12,+,polyA site is 4309345
TGGGGGGCTAGCTACCTTATGTTACTTTTGAGCCTGCGGCTCGGCACCACAGCTGCGGCAGCCGCAGAGGAGGTCAGCGATCTTGCTACCAAGGAACCCGCCCACCCGCCGTGCGTGCTGGATGGCTGCTGCGTGTCTGCTGATGTGCGT
>chromosome_12,+,polyA site is 4462205
ACATCCAAGTACAAACGTTACACGTTCCCCGCCCCCTGAATGTGGGCAAGGGATGAATTCTTTACGACCGCCCATGGCAGACATAATAAGTTGCCTGTGAGCAGATGTCTCTGCCTATGAGACAGTCTTCAAGACGATATGTCTATTCCA
>chromosome_12,+,polyA site is 4462322
TGAGACAGTCTTCAAGACGATATGTCTATTCCATCCGTATGTCGCCGTTACACATGCACACCATCATCAGTACACACTCGACACTCGTAACACATCCGCCTGTTGCATCTGGTGGGACGTTCTGAAGCGAACACACGCCGCGCCCAGATG
>chromosome_12,+,polyA site is 4462388
TCAGTACACACTCGACACTCGTAACACATCCGCCTGTTGCATCTGGTGGGACGTTCTGAAGCGAACACACGCCGCGCCCAGATGCAACCCTATCCCGCTCTTGAGACCCGCTTCTGCCTAATGAATGAAGCCGCTTGCTAAGCCGCGCGC
>chromosome_12,+,polyA site is 4462471
GCAACCCTATCCCGCTCTTGAGACCCGCTTCTGCCTAATGAATGAAGCCGCTTGCTAAGCCGCGCGCAGTTTAAGCAGTCGCCTGCTTCAGGTAGGCAATCAGATCGGCGCGCTCCTCGGGCTTCTTCAGGCCAGCGAACACCATCTTGT
>chromosome_12,+,polyA site is 4506038
CACATGTGAAGACTGGCAAGCAAAAGCAGCTGATTATTGGGCTTTGACACTTTCAGCGGCACCACACTGCAGGTGCATGTCTGCAACGCACTTCAGCGCAACCGGCGCATGTCGTGCAGTGACCAGTCTCATCAGTTGTTGGCTGCACCA
>chromosome_12,+,polyA site is 4515498
TGTTACTATTGCAGTTACACACCGTCTGGACTTACGAATGAGCGAGCAAAGTGGTCCATGTGCGAGAATGAGGGGGCTGCTGCTGTGTTATTTTACAGTCACATGTACCTCGAACCACTCACGGACGCCACTGAGATTGCCGATCTAACG
>chromosome_12,+,polyA site is 4515673
CAGGCTACTCCTGATACTCAAGCAATTATACTAAGGAATGTGGTGGGTCCATAATGGGGCAGTGCTAGCTTCCGATCGTCATTTGCAACTCAATACTCTCTTTACAGCCTCTTGCTTCGCCAGTGCGCGCATCTATGGACGCGGCCTTGG
>chromosome_12,+,polyA site is 4515808
TGGACGCGGCCTTGGTGAAAGCCACGCATGGATGGCCGAACGTGGGGACGTGGACAGACGACCTGCCGGAAACAAGTGGGGATGGGGCGCGGCGCCTGGACGAGGAGGGGGGGGAGGGCCCCCGCTAGTTCCGAGACCCCGAGAAAAAGA
>chromosome_12,+,polyA site is 4515869
CCTGCCGGAAACAAGTGGGGATGGGGCGCGGCGCCTGGACGAGGAGGGGGGGGAGGGCCCCCGCTAGTTCCGAGACCCCGAGAAAAAGACAAGGCCCGCGTATCTGTCTGATCTGGTTGATCCTGTCTCAGCGCGAGCCCCAATATATCG
>chromosome_12,+,polyA site is 4516058
ATTGCTTCGGCGTGTGGGGACGCGCGTTGGCGAGAGCCACGAATGGCCCCAGTACCGTGGGGGCATGTCGCAACCGTGGAGGGCACTGTAAACACATGTACATTATTGGCCCACCACTTTCGTCCCCCGGTGCTCTACTGGTGTGTGGGT
>chromosome_12,+,polyA site is 4560439
AAATGGGGGGTGCAAGCAGTTTGTTTCTCTCAGACGCGAGCTAGCGCCCAAGCGCGCGATATGGGGGCGAGGAGCCACTATGTAGCTGTAACGATTGCATGAGTGGCGAATTTTACTTCGAGGGTCTAGGGTGCGAGCGGAGTGGGATTA
>chromosome_12,+,polyA site is 4562833
TGGCGCGACCGGTCGCTTATGGTGCACGCTAATACCCGCATACTGTGTGTAAGCACCGATTGCAATTATAAGTTGCGCATGTAGATATCGGTCTTCTCCCGACATGCGCTCTGATGACGGTTCCATTTCCGCCAACTTAGGGTGAGAGTT
>chromosome_12,+,polyA site is 4564114
GGGTGCAAGCAGTTTGTTTCTCTCAGACGCGAGCTAGCGCCCAAGCGCGCGATATGGGGGCGAGGAGCCACTATGTAGCTGTAACGATTGCATGAGTGGCGAATTTTACTTCGAGGGTCTAGGGTGCGAGCGGAGTGGGATTACCCCCCG
>chromosome_12,+,polyA site is 4566047
CGCAGCTCTATGGCTTTCTGGCAAGTGTGGCCCGCGCTCAGGGGCGCCAGAGGGTCAGGAGCCCGCGAGTGTATGTCAGTGTAATCCCTTGCCCTTTCGACTCCCTCCGGCTTTCAAGCCGCCCTCGCCATACTTCAAATGTTTAATCAG
>chromosome_12,+,polyA site is 4698409
CCAAGTTCCAGACGGGATGAGAGGCACGGCGGTGGCGCCGTCAGCCCACCAACACGGCCAGTGCCACCAACACGGCCAGTTGTCATTGCCAATGCAATCCCTGTTCGAGACAGCGCTGGGCCCTAACTTAATAGCGTTCCTGGCAAAATT
>chromosome_12,+,polyA site is 4751778
GTGGTGGAGGGAAGGGCAAGAGCCACGACGAGGGTGGTGGCCACTGCATTCGTTACTATTTGAGGCGCATGCCTGCTAGCCGTGTAACGCAGTCCAAAAGCAGGTCCAAACGCCCGGTCCGTAGTGCGACTGCAAAACGTCTGACTGCCA
>chromosome_12,+,polyA site is 4824045
CTGAGGCGCGGCAGGTCGCGCGGGTCGCCTACTATATGGTGCTGGCGCGCCGGACCGGACACGTCGCTGCTGGTTGAGTGTTTGCAACATGACAAATCGTGGGGGCCAAGATGTGACTGGGGACCGGGGGGCGTCATGCCGCAGACCGAC
>chromosome_12,+,polyA site is 4824116
GGTTGAGTGTTTGCAACATGACAAATCGTGGGGGCCAAGATGTGACTGGGGACCGGGGGGCGTCATGCCGCAGACCGACGCTTCAATATTACCAAGGACATATGGCCGGGGTGGTACCGTGGTAGGTTGAGCACGAAGGATGGAGCCAGC
>chromosome_12,+,polyA site is 4824204
TTACCAAGGACATATGGCCGGGGTGGTACCGTGGTAGGTTGAGCACGAAGGATGGAGCCAGCTGGGTCCATGCTGCTTTACACTGGATCACTCAGGCATGCACAACGTGGCCCAGATCCCAACATCAGACGAGTCAGAAGACCACCCGTA
>chromosome_12,+,polyA site is 4824278
GCTTTACACTGGATCACTCAGGCATGCACAACGTGGCCCAGATCCCAACATCAGACGAGTCAGAAGACCACCCGTATCCAGGGAAATGCCCCAATGCCCACCGCCCCATCAATCAATGCCGTCATGCACACGCTCCTGTTCTCCAGCCGG
>chromosome_12,+,polyA site is 4830974
TTCGGCTGAAGACTGAAGTCACGTCGCGCCAAGGCATGCATGAGACTCATACGCAAGCCATGCCAACCACCCCACTATCCGCTTCAGAAACTTCGAACCCAACCCAATCCCTCTGTTGCATTGGGTTTGGTTTAGTTTGGGCTGGTATCT
>chromosome_12,+,polyA site is 4839501
TCATGCCTCGGCGCGACGTGACTTCAGCCGAAGCGGCTTGCGGTACGTACCGGCAGTCTTAAGCCCTCATGGTTACAGCTCAACTGTAAGTAGCTTCATCTTTCGGACCCGGCCATTCCGCCAACCTTTGCAAGTTGCAACCCTAGTGCC
>chromosome_12,+,polyA site is 4872744
GCGGGGGCATATGAAATGTTGCGCACGAGCAGAACATTCCGGTGTAGCAGCACCGGAATGTCCGGTAACCCGTTAGGTACTGTTACATCAGGCTTGCGCAAATCTACTTCACTGGGGACTCATGGGTGGGTAACGCCGAAGCCCAGCTGT
>chromosome_12,+,polyA site is 4927536
GCGGGGGCATATGAAATGTTGCGCACGAGCAGAACATTCCGGTGTAGCAGCACCGGAATGTCCGGTAACCCGTTAGGTACTGTTACATCAGGCTTGCGCAAATCTACTTCACTGGGGACTCATGGGTGGGTAACGCCGAAGCCCAGCTGT
>chromosome_12,+,polyA site is 4945905
CCTCTGTCCGTGTGTCGGCGCTACGGCCTCACCGGGCTTGCCGGCTGAGTTTGCCGGTAACGCAAGCCAACAGAATGCCTGCGATATGTTATTACTGTGTCAACTCACAGCCACTTTCACCTTTCTCACATCACAAGCGGCGTCCATCCA
>chromosome_12,+,polyA site is 4958747
CGCGCTGGGACAAACACGCAGGGGACTGAGCGATAGGGGTCAGCCCCGCAGTTATTCCTAGGACCTAAGAAATACTTGCCTCCGTAACTGCACTACTTCTCCGCTGCCCAGAAACAATGTATGCATACCGGTACGGTACCACCAGGCGCC
>chromosome_12,+,polyA site is 4958960
TCGAGAGCCACGTGAGGGGTCGACCAGCCTGGCTTGAAGCGCTACAGCCAGTTGCATGCGCCCCGACACCCTGGGGCATCGGGCACGACGCATGCCGCCCATAGCCCTTCTCAGTCCGACGACCCTCGCGAGCACGCACATCACACTGCT
>chromosome_12,+,polyA site is 5014913
CCATCCGACTGCACACGCCCTTCACCGCTGAGTCCCTCCTCGGTGTGCTTCATGCGCCGGCCAGCAGTAATGGATCTGGACATGATGACATCGAAGCCTAAAGCCCGCAGCACTCTAAAGCGCTGCGTGCCGTCTCTCTCGCCCGCTCCA
>chromosome_12,+,polyA site is 5017710
GACCGGCACGCCGAGACCGTAGCGCCAGTAGCGGTACTACCGTATAACAACCGAATGCTGCCCTGTAGAATCAAACAAAAATGCCAACTGCACCCAGAACGTTCCGCATGGTCCCACAACAAAGCCCCGCGCAGTTCAATTCACGCAGCA
>chromosome_12,+,polyA site is 5029782
TACGGTGCAAGTCTTAAGAAAGGTGTGTGACGGCCCCATACCGTATCATCGGAGTGATCGGACCCAAAGTCTTCAAGAGTTCAGTTGTAAGCTAGTGTCAAGAGCACATGACGAAGAGGTACGGCAGGGCTCATACAGTTGCCGGGTCCG
>chromosome_12,+,polyA site is 5029857
AGAGTTCAGTTGTAAGCTAGTGTCAAGAGCACATGACGAAGAGGTACGGCAGGGCTCATACAGTTGCCGGGTCCGGACGGGGATGTAAACCCCATGTCACCTTGCCCCCTCAGCTGCAAGGATACCGAATTCCCGCGCACATCCAGCGTC
>chromosome_12,+,polyA site is 5076900
TGTAACGGGTGCCTGTCCTCCGTGAATTCAGAAACACTCCTTGCCGCTTCCAACCCGGCTGATGGCACTCAAGGGCCAACAGTGGGCTCACGGCTCACAGCAGAACACGTTTCGCCCTAGCTGTGGCCGTTGCACATCAAGGCGCTCCCT
>chromosome_12,+,polyA site is 5078434
CACCGATGCCCGCTCCACCGCGCCCCCACACCGCCCACCGCACCTCAAAGATCTCCAGGTCCTCCAGGGTCTTGTCCATCACCAGCTCCAGCTTGTCCTTGTGCTCGCTCACCAGCTTGACCACGTCCAGCTGCGACACGATGTCGGTGG
>chromosome_12,+,polyA site is 5090452
ACTGAACCTTTGGACCACCTCACGGGACCACCTCGAGTAGAACGTTTGTGTGCGGCGCAAAGGAGCTAAGCATTGATTCTCATGTACCCTAACTGCTTCGGAAAACTGCAGCGCCCCTGCAACCACACGCTCACCTGGCTCGTATGAGTT
>chromosome_12,+,polyA site is 5091130
CCATTCCTGTCGCCTGCTGGCCGTGATTCCCTGCCCAGCCCTTACCTCCCAGCGTGTAGAAGAAGCCACCGCTGATGCCCTCCAGAATGAACTGGCCGTTCATGCGGTACGGCATAAAGGTCATGGGCTTCACCGCGCCTGCACACAACC
>chromosome_12,+,polyA site is 5133301
CCCCGGTCACAGGAAAAGGGGCTGAGCCCCTCCACAGTCTGAGGCCGAACAACCTCATCGCCCGGACATAGCCGGGGTCGGTTTCAACAGGCACATAGCCAAACCGGTGCCTAGCAATCGCGATGCCACAGCAGAGCCAACCGCAGCCAG
>chromosome_12,+,polyA site is 5144228
TGCTACCCATGCGGAGTGCACAATGTAACGGTTTCGGTATTGGCACAGCGCAGCGCAAGACCATGTGCATCCCCCTGAGCATCTCTTGTAGAATTGAGAGCAAAATGCGAGCCGTACGGTCGGGGTGCGGAACTTCGGACTGAGCACTGT
>chromosome_12,+,polyA site is 5144295
CATCCCCCTGAGCATCTCTTGTAGAATTGAGAGCAAAATGCGAGCCGTACGGTCGGGGTGCGGAACTTCGGACTGAGCACTGTCGAAGCTATCCACACGACGAAGGGAGGTGGTCCCCGTAAAAGCACGGGAGAAGTGGGCCGAGCCCAC
>chromosome_12,+,polyA site is 5144371
GCACTGTCGAAGCTATCCACACGACGAAGGGAGGTGGTCCCCGTAAAAGCACGGGAGAAGTGGGCCGAGCCCACAGCCCCACACAATGTCTACCGTCTGAGGCCCGTTTCCGTGGTCTCCTCCTCCACGTTGCCTTGCCCGTCTGCTCCG
>chromosome_12,+,polyA site is 5148843
TGCCTGACTTTGTACATACTTCAAAGCTTTGCGAGAGCGTTTGGATGATTTAATGAAGGGAAACATGCAGGCACGCCATCCCGTGTAAGCGCGCACTCGAACCGAATTGCTCCCTGCGCCATGTTTGCTCACCTCCACGGCCACCGACAC
>chromosome_12,+,polyA site is 5154706
CATGCTGTCATGACGTTGCCTGCACTACGGTTGACATCGAACGACGCCGTGAGAGCGGCAAGTTGTGACCGGGTCCTTCTTTTTAACGCACGGGCAAGGAGAGGAGAGCGTGGTGCCGCCCAACACGCCGCCGGCACGCAGGTTTAGACC
>chromosome_12,+,polyA site is 5174312
GATGTGCATCAATTTCCCGGGCTCAGCATAGCGGAAATGAGCTGGTCGCGTAGTCAGCCGTAGTGGGCGTCGTTGGAGGCGGTGTCACGCAATGGCGGCGCTGCCACTCCCCCATTCATCTAAGAGTCTCCCAGCAGGAAGCGGCGAAGC
>chromosome_12,+,polyA site is 5178855
CACCCGTGCCGACTTGACAGCCACACCTCACACACCGGCACTAGAATGCAGCCTCGCATGCTCCAATATGGTGCGGCACCCCCTGGAAAGTGCACCAGCGCCTCAGCGCCCTCATCGCCGCCGCTAGGCCCCTGCCGTCTGCCGACCGCA
>chromosome_12,+,polyA site is 5198995
GAAGCCTGCACGCTACTCCTGTTGTCCTGGCTGGGGCTGGGCTCCAGCTGACCGTCTGCCATGCTCACGGTGAACGCTGTTCTACTGCCCGACACCCCCGCCGCCAGCCCAGCGGAAGGCCCGGCTCCCGGCGCCAAGGTGGCGCCCAAA
>chromosome_12,+,polyA site is 5199991
GGAGGTCCCCGCCCCAAGCTAAAATCATGCTTACCGAGTTGGGGCTCTGCACAAGGCGCTTCCGCTTGTGCTTCGTCTTCTCCAGCTCAGCTGGAGGGTTCAGAAGATCGATATCACTGGAGAGCACCTGTGTTCGCAGGCAGGGAGAAC
>chromosome_12,+,polyA site is 5218657
TGGTGAATGCATCGGTATTGAGCGGCGACCAGACTCTGGGTCTGCACAGATGGATGGCTGGGGGACGCTGAAACGCGTTTCTGTTCAACGCAAATGCCACTTGCCATGAGCAACACGGTCGGTCAGGGCCGGAATGCCGGATAAGCCCAC
>chromosome_12,+,polyA site is 5218733
GTTTCTGTTCAACGCAAATGCCACTTGCCATGAGCAACACGGTCGGTCAGGGCCGGAATGCCGGATAAGCCCACTCGCATAATGTATTCATTGTGATCCACCTGCTTCAGCACAGCGTACCGTGCATGAGCGGCTTACGTGTAGCCGCGC
>chromosome_12,+,polyA site is 5218789
AATGCCGGATAAGCCCACTCGCATAATGTATTCATTGTGATCCACCTGCTTCAGCACAGCGTACCGTGCATGAGCGGCTTACGTGTAGCCGCGCATCGACTCTGTATACCCACACTATCTATGTGCCGTCAGCATAAGGGGCGCTGTTGC
>chromosome_12,+,polyA site is 5284377
TGAAATGCTGTCTTTCTTCATTGCGGTGCAGTGATTCGCACTGTCGCAGACCAGGTGCTTCCACGCGAGGCGGTAGCGAATGCAAACTCAGCGACGCAGGCCTCGATGCCCCCTCCACAACGACACCCAAAACAGTTCAACCCCTCTCCG
>chromosome_12,+,polyA site is 5313242
TGCTTGCCTTGCATACAAGCCGTCTCAATGCCATGTTAGCATTTAGTCAAGCCATTCGGAAGGCGAAAGACATTCGTGAGGATTGGGGCGCACCTCGTGGCCGTACCTTCGCCTGCGCATCCATGGACCATCGCATGAACACAGCGGGCT
>chromosome_12,+,polyA site is 5326486
GCGGAAACACCACTAGCTTAGCGCGTTGCCGGATTGCAACATGGGACCGTCATTAAGTAGATACCAGACCAGACCAAGCGCCTGTAATGGTTGGCACGGCATAAAGACCTGCACCACTGCCTGTGGGCTGTGAAGTCCAAGGTCTATGAG
>chromosome_12,+,polyA site is 5332475
TATGCGTTCGGGGCTTAGGGCGGCGTGTTGACCAAAGCTTCCAAGGTTCACCCGAGTTCGGAGGCATGGGGCGCATTCATTGTACGGTAACTGCCATCCGCCTGCCTGCTGCCATGCCTCGACCTCGCTCAGCGTCAATCCGCGACACGC
>chromosome_12,+,polyA site is 5332560
GGTAACTGCCATCCGCCTGCCTGCTGCCATGCCTCGACCTCGCTCAGCGTCAATCCGCGACACGCTTGTGAAGCCTACGCGGCTTTAATCCACACCCCCGCAGCCCGGCACGTCCAATCGTCAACGCGCATCACACATTCAATGACTGAA
>chromosome_12,+,polyA site is 5356678
AATTCTGTCATAGGATTAGCTGTTTGGCTATCAGGCGCCTCCGGACTCAGAAGAGTTAGTGGGGCCGCATGGACTCCGACGCCATGTAAATGCTCATGCTCATGCGTAAACGTTCACTCACAACTTCTCCTATAGCGTATGCTTACTGAC
>chromosome_12,+,polyA site is 5359847
AGGAAAGGCTTTGGCACGATGGACCACTGCTTATGGTCGCAACCCAGAAACTTTGATTTCTCACAAGGTGCTGACAGAGTCATTAAAAGAACATCTGCCAATCTCAGGACCTAAACACCCTACTGCGGCAAAGCACTCGGGCACGTGCGC
>chromosome_12,+,polyA site is 5394705
CAACAATGCTAATATGAGAGACGAGGAGCCCTTGCGGCTCGGTTAGTCTCGTTACAGGTTCAGGGTCGCACACTTCCAACCCTGAAACACATCATCATCAGTTGTCTGCCGACCTTCACCAAACCGTGCATTGTGTCTGCGCAAAAAGCG
>chromosome_12,+,polyA site is 5403047
GCTTGCCAAGTATGTCGGGCATCTGCAGAATCATGCCTTGTAGAATTGGGAGCCTTGACGCAACGTACACCACCGCGCAATTGTAACTCATTATGGCAGTGCTCCTTATCATTCGGCGCAGAGAAAGGGTGCCGCATCCAGGCCTGCCAG
>chromosome_12,+,polyA site is 5469333
ATTTGAGGCTGTAGGCTTTTTACACCGGCCTCGAGGTCTGTCGCGTGACGCGTCCGGAGGAATGCCTCTTCCAACTGTGTACATGACTGCACTGTCCATAACACTCTTTCAGCTCCGCTGCCACCCTTCAATGAATTCCCAGCACACATG
>chromosome_12,+,polyA site is 5508407
CCATGCCACGTGTGCAGTCGGCCTCAATAGGCCATTACATATGGACAAGGTGGGCTGAGCCCACACCACCAACCGTCTCGTTCCTCCAGAAATGAACATTGAAATGCACATCTTGAGCACATCGCATTAGACTGCCACTGTGCAAATGCC
>chromosome_12,+,polyA site is 5551336
CTTGTCTTCCAGCAGGCCGACTCACCGAGGCGGACAGGTCGCCCAGCTTGCAGTTCCGGTGGCCGTGCTGCAGGCGCAGGACCTTCAGGGCGTCGGGCACCACCAGGCGCTTCACCTTGTCGTAAGGGTGGGGGATACCCTCGAACGCCT
>chromosome_12,+,polyA site is 5553066
CTGTCCTAAACGGCGTCCTTGCGCCGCACACTGCTTACAATCTGCTGCCCGGCAAGAATCTGCTTGGCCACCACAGAGGCCAGGCGGCCCAGCATGTGGGCGCGCCCGTCGATGACCACAGTCTGCGCGCAAAAATACAGAGTGGCAGGC
>chromosome_12,+,polyA site is 5593282
GTGCACAGGAGTCACGAGTCCCCCGGCCAGGAGGTGCATACCAGCGCAGCCGTGCTGGCGCGCACGAAGCACAGTGGAGGCATGTAACGAACTTTTAGCAGAAATCGTGTGTTTCACGGCTGTGGGCTTCACGCTTTGCGCCCAGGGGTA
>chromosome_12,+,polyA site is 5594433
AGGGGGCGAGCGGGGGGTTCAGGGGGCGAGTGGAGTTCAGACCCCTACGCCGTGTGGGGGGTCGGACTGGGTGGAGAGACTCAACCACAACAATGCGTGCGCCTTCTCTTTCTAGCACTACTGTATGTGTTTATGATGCATCTGCTCAGA
>chromosome_12,+,polyA site is 5681622
GTCGCACGAATCCCTAAAGACTGACCCAGGCATCAAGACCGCTGTAAACGCATGCACGCGCGTGGCCTTGCGTATTGATTCCACCAACCCCAACTTTGCTGCAAACCCTCCCGCGGTCAAAGTAAGTCCGTGAGACTCCACGCACAGTGA
>chromosome_12,+,polyA site is 5719308
GTTAAAGGGCACCCACCACCGTCGACAGCGGGGGAGCGGGCGTCGGCATGACCTTGCCCGTCACGAGGCGTGGGGCAACGCTACGGTAACGGTAACACTACATTGCCTTCCACTTTGTGTGCTCCATCGTACGCACGAGGATACTACTAC
>chromosome_12,+,polyA site is 5720079
CTTGCAGACACGAGCACCTGTGATTCAGCTCGTGGCCAGCGCCCTAGCGGCATTACCGTACGGTACAATGCCGCTCTACAGGTTTCACACACTACAATTTGCACCTTCTTTCAGTCCGTGCAGAACTGCGGCAGCCCCAAGCACGCCGCG
>chromosome_12,+,polyA site is 5740682
CCCCTGCGTCCCTGGTCACTTTCCCATACTTGACTCGAGTCCATTGCGCCTCCGACCCGTCACCGAAGTTGCAGTGCAATCATAGTACAATAAAATAACGCGCTAGAACAGCTGGCTGCGGCGGTGCTTGCACTGAACACTTACACATGC
>chromosome_12,+,polyA site is 5760796
GGTGTTCATGTGGGTTGGTGGTGTAGGGGTATGTGTGGATGGCGGACGACGCTGTGTGTTAGAAAGCGCAAAGGCCGAGGACGTGCAAAAGTGCGTCGTTCGGAGCCACGCGGGCCGATGGTGGCGCAGGGCAAGACGCCCTTGTGGAGC
>chromosome_12,+,polyA site is 5760904
CGCGGGCCGATGGTGGCGCAGGGCAAGACGCCCTTGTGGAGCCGTGCGCCTGTCTGTCAGTGTCTTGCAGCTGTCGAAGGCTGTAAGCAAGAGTTGCTTAATGTGCCAGCTCCTCAGCTTCAACAGTTCAGCACTAATCGCTCCCCTCCG
>chromosome_12,+,polyA site is 5764883
ATCTTGAGCAGCTCGTACTTCTCGCTGAGGTAGCAGGTGGCGAAGTGCACCGCCGCCAGCACGTACAGCAGCGGCATCGAGCTGCTGTACGTCATCACCACGAAGATCAGGTACAGGTGCTGACCTGCGGGGCGGCAGGAGGGGAGAGAG
>chromosome_12,+,polyA site is 5838443
TGCGGGGCGGAGCTTTGGCCCCACTTCATGCGTGGTCGTATCAGGAGCCGTGCTTGAGGTTGCATCGGGATCGGAGGAAAGTGTTTTACAAAACGGGGCAATGCATTCCAGTTACACTTCATGCGTTGTAGGGCTCACCTCGCACCCGCC
>chromosome_12,+,polyA site is 5846131
ATCATAAGATGTAACACCGGACAAAGTTGGCTACCATGCTCACGCCAGCTCTGCATTGTACGCGGCATCCTGCTGTTGCTGTGTGAAACATGCCACCTACGACACCGTGCAACGCTACCCAAGCTTGCCTGATGTTTTGCGTGTCTTTCA
>chromosome_12,+,polyA site is 5861878
TTCGGCGGAAATTCGAGGGAAATTCAGCCAAAACTCGAATGGAACTCGACAGAAACTCGACAGAAACTGCAGTAGTTCATTGTGACATGAATATGAGCGATACCATCAATCAATCGATCGCTGAAATAACTAACAATATCTAGTTTCGCA
>chromosome_12,+,polyA site is 5886250
ACCCGCGTTTATGGGGGGTTTTCCCGGGCCTAAAACCCAATCGCGTACCTGGCACCGTTGCCTGGCACGGTTTTGCTCAGCATTGTGAAACGGCCCAAGGCATTATATAGTATCGATATATACCGCCTACCGCGTGCAGCAAAAGAACAC
>chromosome_12,+,polyA site is 5898745
CGTGCTTGTTTGTTTTACGTTGCAATAACCGATGTGCTTGTGCGCTGCTGTTGCCGTCGGATAATCCGAGCCTGAGCTCTACAGTTAATAAGTTGCCGTGGCAGGGTCGGGGGCATACACAAGGCTGTGCAAGCAAGCGTGCATGCGGCT
>chromosome_12,+,polyA site is 5899050
GCTAGTGGCTGTAGTGCGGCTACGCCGACCCAGGGTCCAGTTTACGTGCGCTTGTGTAGAGCCTGTACTGTGCACGAGGACTGTAACGACGTGCCGGCCATATCGAACATGGATCGGCGCCGGCATGCACGGCCTCGCATTCATGCCAAC
>chromosome_12,+,polyA site is 5948180
CCATTCGTAGGGTCAATGCGTTGTTCAACACAGACATGGACTTGTGGTAGCCCTCGGCGTGCGAAGGGCCGAAGGCCTTGCGGCACTTTAACTCACAAGAGAACAGCCTGGACACTGGACACACAGCCTGGCAGTGCTTGGCAGTGCTTG
>chromosome_12,+,polyA site is 5965579
CCCGCCAAGCAAGAGCTGCGACGTAGCTCGACGACGAGCTCAGGGGCATGCATCTCCGACTCGACGCGATCTACAGCTCTAAAGTAAATATCGGCATGTGCGCACACGTGCGTGTGGTGTCCAGCCAGTGCAGCTGCTGATGGCGGAGGC
>chromosome_12,+,polyA site is 5995265
AACCCACAGTTCATCTACTGCGGCCGGAAGGCGGCTCTGTCGATTGGCAACGTGAAGCCCCTGGGTGACATGCCCGAGGGTACCATCGTGTGCAACGTGGAGGAGGTCAGTCGAGCTGCCCATGCGGACACGCGGCGGTCGGGGCGTGTA
>chromosome_12,+,polyA site is 5996125
CCTCTTTCCTCCTCTCCTGCTCCCGCCATGGACGCCCCGCAGAAGGCCGGCGACCGCGGCGCCCTGGCCCGCTGCTCGGGCGACTACGCCATCGTCGTGGCGCACAACCCCGACACCGGCATCACCCGCATCAAGCTGCCCTCGGGCGCC
>chromosome_12,+,polyA site is 5997036
TCGCCGCTCCCCCATCCTCACTCGTGCACACATGCTCGCGCACAGGTGGTGTCGAGCGCGTGCCGCGCCACCGTGGGCCAGGTCGCCGGCGGCGGCCGCACTGAGAAGCCCATGCTGAAGGCCGGCCGCAGCTACTGGAAGTACAAGGCC
>chromosome_12,+,polyA site is 5997478
TGAACCCCGTGGAGCACCCCCACGGTGGTGGTAACCACCAGCACATTGGCCACGCCTCGACCGTCCGCCGGTCGGCGCCCCCCGGCCAGAAGGTCGGTCTCATTGCCGCCCGCCGCACTGGTCGCCTCCGCGGCACCAACGTCATCAAGG
>chromosome_12,+,polyA site is 5997537
ACCGTCCGCCGGTCGGCGCCCCCCGGCCAGAAGGTCGGTCTCATTGCCGCCCGCCGCACTGGTCGCCTCCGCGGCACCAACGTCATCAAGGGCGCCGCCCAGAACGAGTAAGCGCTCGGTCGTCGTGGCACGGCTGGCCTTGGTGTCGGC
>chromosome_12,+,polyA site is 5997709
CGGGGGCGGCGCCGCCGCCACTGCCGCCGCGGTGGCGGCGGCTGCGGCGCTGCAGCGACGCGGCGCGGCCGTCTGGTGCGCTGGCGCGGCTGTCGCCGTTGCCCTCGTCTTCGTCGTCTCTGTCGGCCTGCGTGGGCCCGACCGCGCCGC
>chromosome_12,+,polyA site is 5997838
GCGTGGGCCCGACCGCGCCGCACCCGGCCTGGGTGTGTGGCTGGGCGCGGCGGCGAGCGGAGCTCGAGTCGGGAGAGGGCATTGTAAAAGCGGAAAAGTTGTGCACGAGTACGCCTCTCGTCCCTATGTTTCTCTCGGCGCCGGTGCGTC
>chromosome_12,+,polyA site is 6001671
TAAGCTTCGGCAACGGCCAGCACGCCGCTCTGCCGCCTCCTTGCGCCGTGCCTCGTACGCTCCGCCCCCTCTGGCCCGCAATCCACAACAGACATGACTAATGCCTTCCTTCCAGCTTCTCGTGTCCGCTGGTATGGCGACCGGTCCATG
>chromosome_12,+,polyA site is 6028807
ACCACAGTCCTACATTCTCTGCCTCCACAGCTCCGCCGCACTTGTTCAGTGCAGCCGACTTCGCATCACACACCTGCTCCAGCCATCGGAGCACACGCCAGCACCACAACGTATGTACTGCCAACACAACTGACCTACTTCTCCATACCC
>chromosome_12,+,polyA site is 6028868
CGCATCACACACCTGCTCCAGCCATCGGAGCACACGCCAGCACCACAACGTATGTACTGCCAACACAACTGACCTACTTCTCCATACCCCTTTCCCATGGCAACTGAGAGGTCCGGGCCGTCCTGCCAACCTTGATCCCGCCGCCAGCCC
>chromosome_12,+,polyA site is 6050443
CATGGCTGGCTGACGGAAGGTGGCTGCTGTATTGGTATGGCTGGGCTGGACGACGCCGGCCGGGCTGGCGTTGGGACTACCAGAAAGGATGCGCCCGAAACCAACCTGGAGAACACCCGCCGTTCCAATCCCTGCCGTCCCGAACCCAAT
>chromosome_12,+,polyA site is 6051950
CCAAGGTTTCGTCACGGTGTGCCGGATTTCGTCTGGGCCTCATAAGACAGCCGGGCAAGCCCAGACCGTTGCCCAAAGCATGTAATGGATGCTTTTTACGGCTGGGAAACGTCAGGAGCCTACCAAAAGACGAAGGGCTACCGCCCGTCA
>chromosome_12,+,polyA site is 6052296
CGCGCTGTTACCACGCGGGTACCACTCCGGGGGTCAAGGGCGGGATCGCAAGGTCTATGCCCAGACTGTCGCCCCGACCATGAATTGACATCCCATTACGCATAATAAGGTCCCTGGATGGTGCTCGGGCATAATTTTGAGCGAGAGCTC
>chromosome_12,+,polyA site is 6062750
AGTGTCGTGGAGACTGCTGCCGCTTGCAGGGGCGGACGTGTTCCAGCTCGCAACTAGGCTGCTGCCATTCGCCGCGACAACACGTAACCCATAAAATGCACCCACCTGGAACGGAGCCAGGCATCCGCGGGCGCCCATGGAGCATATGCG
>chromosome_12,+,polyA site is 6067274
GGAGGGTTTGCAGCAAAGTCGGGGTTGGGCCCTGATAGCATGTGATGGCTCGGCGTCTTCGGGAGCTGGGACTGTCCCCTCTGTAACATCCGCATCCATAACTTGGACTGGCAAGCATCGAGATCCATGCACGAGACTGGCAGCCTGGCG
>chromosome_12,+,polyA site is 6073938
GCCGCAGCCCCAGCAACCCCACCCCAACACCTTGCTTTGCCATCAATCCTCCTCGCCCTGTACCATCGCACAATGTCTTGACCCTGTCATCTGTACCGTATCCACTGCACGCACCCTCCAAACCCCCTCCCATTACCATCCGCTCCACCG
>chromosome_12,+,polyA site is 6092558
ATTCCCAAACCCCAGCAGATGGCAAACAGTTTGCAACGGCAGGGCAGGAGTGCGCGGCTGGTCGGACGCCGGAGTTACTGTACCGACAAGTTGCTGGCTGGCTGGAAGTTTGCTGACGCGTATTCCTCACGCTCCGGGCGCCCGGCCAGG
>chromosome_12,+,polyA site is 6139524
CTCCTTGTCGCCTCTGACAGCATGTGGCTGCCGCATGTTCACCAACGACTCAACGACCGCTGTGTCATTGATGCGAACGTGCAAGGCAAGCAACGTGTCACTCAAGCGGCGCGTGGTGGTGGTGGTGGCGGGGGCGGGGGCGGGGGCGGG
>chromosome_12,+,polyA site is 6166695
TGGCGTAACCCCTGGGCTCCCAGCATATGGTAGCAGCGGCCGTGGCCGCACCGTAAGGCACTACCGTCCAACCAGATAAAACAAGTAGCGCACAGCTCCAAAGCATAATTTGCCGACACAGCTTCCTGGCAGACATGAGAGAGTCAGGAA
>chromosome_12,+,polyA site is 6166930
CACCCCATACAGACAAAAAATAAGGGTCAGATAAGCCAGGGCCGAAGCCCGTTTTAAGCCAGCACTCAATCAACCCTTGCTAGGACTGCACAGGGCTCGACAGCGGGGCCCAGCCATACCCGCTGCCTCAGTCCCAGCTAGCTTCCGCCG
>chromosome_12,+,polyA site is 6198452
CCACTCCCACTCCCGCCCGCCCCCACCTGCATGAGGCGGTGGAACTCGGCGATCTCGCAGCCGCCCGCCGGTTCGTACAGGTCCGACAGGCCGTTGGGCAGCCAGGACTCGGGGATGATGAGGGGGCCGGAGGCGGTGGGCGTCTGGGTG
>chromosome_12,+,polyA site is 6203977
AATTTGCCATTCAGGGCCTTGAGCGCGCACCCGCGCACAGGTGAACGTTTAAAGGTTTACGAAAGTTCATAGGATACTAAGGAGAGGCGAGCAAGATGCATCTACTGCTGCTGCGTACTGCTTCGCATTCTGTTTGACAAAAGCCAACAC
>chromosome_12,+,polyA site is 6204377
AAGAAAGCAAGGCCCTTAAGGTGCTCATACATGTCTAGGTTTGAGGTTGCGAGCCCATGAGCAAAGAAAGGAAACACGCACACACACGCACACACACGCGCACACACCCATGCACACAAACACACGAAAGAAGTAACGTTTCTCTACTTG
>chromosome_12,+,polyA site is 6240017
AGCACTGAGAGCTGACATGTTACCTCAAACGGACGGTAACCGCCGTCCGCTGCGGAGGCCGCCGAGAGCCGCCATGTACCAAATGAAACCAGGGAAACTGCTGGGTTGGTGGGTCGCTGGCGTGCTGGCGAAACGCGGGATGTGGCACGG
>chromosome_12,+,polyA site is 6240637
CTAAGAGACACGCGTCTAACTAAAGCACTCATACCCCGCACACGCAGTGATGTCTCAGCACGCATCCCCATTCAGCAGTCACACGCGCACCACACCACGTCATAAAGTCTATAATCTAAGCCAGAGGTAAGCCCACTCACAAAGCGCCTG
>chromosome_12,+,polyA site is 6333425
ACGAGTGCGGTTTACAGCTACATATGATTGCAGCACTGGGGGTTGGATCCAGGTGGAGATCGCACTCCTCCCCTGCTCGTAGAAGCATGTGATCCATCAGCAGGGCAGTGTATGCAGGCTACCATTAGCAGACGCAGCAGAGAGCGTAGT
>chromosome_12,+,polyA site is 6333557
CGCAGCAGAGAGCGTAGTTCACACGAACTGCGCTGACGCGCGATGTTCGGCATTTTGCACAGGGAAGTTGACATCCAGCGGAAATAAGAGCCGCATCCCAGCTCCAGAGCACGTATGCTGACGGCGTCCGTTTGGGAGATGACTCAGCTG
>chromosome_12,+,polyA site is 6333650
CATCCCAGCTCCAGAGCACGTATGCTGACGGCGTCCGTTTGGGAGATGACTCAGCTGCGTCAGCCTGCGTATGCCGGCGTACCTGCAACCTCACCATGTCTTGTCAGCTCTGCAGCTCCGTGCCACCTAACCTGACCTGATTCCTCATTA
>chromosome_12,+,polyA site is 6347203
TTGGAAGGCCGCCTTGCCGCATCACGAGTGCGGGCACCACAGCAAGGATCGCACGCCTAGATAAGACAGCTGCATCGCTCGTCCCCACCCTAATGCACAGCAGCTCCTTGACGCTGCTGCCACGTCCCAGTTGTCTCCTGCCTGTTCACG
>chromosome_12,+,polyA site is 6347715
CACATCCACTGGCTCTTGCACCTTGGACCTCGCATCCTGGTCCCAAGACGCCATATCCCCAAGAATTTCCAGGCATGCCGTGCATGGATGCCCATTGCCCAGAATCCACTGAGCCCCAGTTGCCATTCCTCCCCTTTCGCCGCTGCAAGC
>chromosome_12,+,polyA site is 6381665
CACCACGCAATGTGCCACATGGCACCTTGCGTGGCACAGCGAAACGCTAACAAAGGTTCTGGAGTTCGTGATCCGTACACGTGCATGTAATGGACCAATGCTATCGCTTGAATGATTGTGATCACCGATTGAGCGTTGACTAGGAGTTCG
>chromosome_12,+,polyA site is 6418941
TGTAAATGATGTCTACCCGCTGACCCGGCAATCGCAGGAGTGCTGACTGCTGGAAAACGGGGCGAAAGGACGCAGAGCAAAATCATGCAATACATGCCCTGGCCTGGCTTTGCGCGAAATTCTTTGGCAGATACCAGCAAAGCAACACGC
>chromosome_12,+,polyA site is 6448315
CGTGGTCCCGTAGTGAGCAGCGTATTCCCAATCAATTTGCAACGTCAGGGCAAGAGTGCGCCGTAGGTATGACGCCGGAGCTACTGTAAGGAGACATCGCTGACTTGCTGACAGGCTGGCAGTTCGCTGGTGCGCATTCCTTGCGCTCTG
>chromosome_12,+,polyA site is 6496293
TACACTTCACCATCATAGTTGATCGTTACGGGGTGCACCCCGTAACGACCCCGTAACGATCCGCAGTCCCTGACTATGCACCGAGGTAACAAGGCATCGTCATCGCTTACAATTCATGTAACCTGCAATGTTATCCAGACAGCAGTGTTC
>chromosome_12,+,polyA site is 6515741
GATCTCTGGCCCTATCGAGGTTCTGTGATATGATCCAGGCTGCCTTGGCAGTAGGGTGGTAGTGCGTCTACCACCGCAACCTTGTAAGGATGACTTTTAAGAAAAAAAAAGGGCAGCCCACAGACGCGCCACGAACGCCATGCCGCGAGC
>chromosome_12,+,polyA site is 6558607
TCATGGCAGTGGCTGTAGTTGTCACCTAGCTGTTGAGAACTCCAGTAGGTGTGTGGTGTCACCTGGCTGTTGAGGTTTCCAGTAGGTGTGTGGTGGAACAAAAACTTCTCTTCTCTTCTCTGATCTCTGGCCCTATCAAGGTTCTGTGAT
>chromosome_12,+,polyA site is 6682633
ACGCTCTCGTCAAGCTCTTTCGATTTGAAGGGTGGGGTATGCAGGGGGGGGGTAGAATCTTCCGAAACAGACCCCATGCCTCAAATGGATAGAGCTCAAGGAGAAAATCACGAATCCGCTTTCAAAATTGAAAATGGGTTTCTGGGTGCA
>chromosome_12,+,polyA site is 6682685
TAGAATCTTCCGAAACAGACCCCATGCCTCAAATGGATAGAGCTCAAGGAGAAAATCACGAATCCGCTTTCAAAATTGAAAATGGGTTTCTGGGTGCAAAGTTATGACCCCTCAAAGTGGCCGGTCGGTCGGTCGGTCGGGGGTCCCAAG
>chromosome_12,+,polyA site is 6760256
TGGCCATTATCACAGTGCAGCGTATACTATGCTGCCCACTTAGCCCACAGGAGTCCTAGATCCTGTGAAGTAGTCTAACTCTCCGTACATGCCGTCACCTCATCAGTCATCAATCAACTTCAGGGGCGCACTGGACCCCAGCATCCCACC
>chromosome_12,+,polyA site is 6762935
GCACGTTTTGCTAACTACACACGCAGGATGTAGCGGACCAGACCCCCCAATACGGTGCCAGGCAGCATAGCTGCGCTCGTGTGTAACGCACCCGCCGTGAGTCCTAGCCAGCCGACCCCAATATCTCCAACAGGTTATGAGCCCCGCGTT
>chromosome_12,+,polyA site is 6840224
TGGTAGGTGGCATTTGGAACTCATCACTGCCTTATTCCTGTCTGGGCGCCTGTGAGGCCGCGCCTTGCCGCACAGATGCCCGTCCGTAGCCGTGCCATTTGCTGGACACGCCGTGTGCCCCCCTCAACTCGCAGCTGTCGCATTCTGTAA
>chromosome_12,+,polyA site is 6949467
GCTATGATAGGTACACAATGATGTGCCCTCATGTCATAGTTTGTGTTCGTACAGCAGTCATAAACGAGCTTATTAACGTCAAGACTATGTGCCTGAAGTAATCCACAAAAACGAACACAGCTCCTGCTTGCGCCATTGCTATCACACGCC
>chromosome_12,+,polyA site is 6949638
CTGTGGGACCAAACCACCACACCCGCACGAAGCCCCTAGACCGCTCGCCTAAATAGCCGTGATGCACATCACGAGTAAGGTATGCACATCACCTAATCATGCGCACACATGCACGCATTGGTGGATAGGTAGGCAAGGCATTTAGGCCTC
>chromosome_12,+,polyA site is 6950796
GCCAAGCCCTGCGGTCCACACCCCGACACCCGGCGGCCCGTGCAAAACTGCTCACCCTGCAGGCAGTCGCAGCTCTCAGCCTCCTTGCGGACGACGTCCAGCACGGAGTCAATCAGCTCAGCGCCCTCGGTGTAGTGGCCCTTGGCCCAG
>chromosome_12,+,polyA site is 6953110
GCAGGCTGCAACGTGCACGTAGCGATCGACGGTGGACATATAGGGTTGGTTGGATATCGATGTCCGGAACGAAGGTTGACGTACGGTAATGTGCCATCTGTCTAGTTCAGTCCCAGTGCAGTGCCGGGGCAGGGAAAAGGTTGGCCGGGG
>chromosome_12,+,polyA site is 6976541
TTCCCTACATTTCTGGACTTTCTTTGCAATCCTATACCTGGTTCTAACTATACTTGACCATGTATGGACCGAATAAGCGTTTAATATATACTCAGACGGAGTTGCAGCGTTTTGTTGCGCGATCCTGCTCAATGGAACCCCTTAGCTTGA
>chromosome_12,+,polyA site is 6976883
GTGCGGGCGGGCTACTTGCTTGCCATGCGCGGTCCTGCTTGCCGTGCCTTCGTGTCTACCCGTCGCTTTACAGTTCACAGCTTTGTGCAATACCTTTCCACATCTTCCATTGTGCCACCCCCACCTCCCCAAGACCCTCAGGACTTTTGG
>chromosome_12,+,polyA site is 6978114
GCCTCGCATCATGTGTCTTGCGATATGGCCTGTGTGCCGCATGCAATTATGCTGCCTGCCCTGTCGTTATGGACGCTTCGACTTGTTGCGTGCCCTGCTGTGTGCCCTGTCGCAATACGCCTTGAGTGTACCGTGCACGGCAAGCCTGCG
>chromosome_12,+,polyA site is 6978693
CGCCCGTGTGTTGGGCTGGGCTGTTGCTGCTCGCGGTGGGGCCCACCACCAAGTCACGGCACCCATCCGCCCTCCCCTCTTGTTGGCCCACCCGCCTGTACACATGCCAGTCACCCGCTCGCCATCCTGTGAAAGCGGGTAGCCGACTTG
>chromosome_12,+,polyA site is 6978876
GAGTGGGATACCAGAATGGTCTGAATGTAGTTGTTGGATAACCAGTACACTGCGGTGTGTAGCTGGTTAGCGGGAGTGCCGTGCATGAAACACGCTACTCGACCCGCCATGCCCGCGCGATGGTACCACCAACCGTTCAACCCAGATCCA
>chromosome_12,+,polyA site is 6978928
CGGTGTGTAGCTGGTTAGCGGGAGTGCCGTGCATGAAACACGCTACTCGACCCGCCATGCCCGCGCGATGGTACCACCAACCGTTCAACCCAGATCCATGCCGGGGTAGCATCGACCCCACAGTCAGACTGATAGCTCCTATCCAGGTGT
>chromosome_12,+,polyA site is 6981490
CCGAGCTGGGTCTTGTACGCGTCAGGAGCACACGGCGCCTTATCTGCCGTTGTGCTTCTGTACTGTATTTCGGATCGTCCCTCTGCCGGGACGGTGACAACCCACCCGCCCCCCCTGGTGCCGCCGCGGATTAATGTGGTGGCACCCGTG
>chromosome_12,+,polyA site is 7034147
GTGTGCGCGATGTGCGATATGGCTTCATCTCCCGCTTCAGTAACCCCGAGTTCCCGCAGGTAAGGTATCGGCACATGCAATGCAACTACTGATGTCAACAAACTGGCAAGCTCCTACACCATCGTGGCAATCCGCTTCGGGCTACAGCAG
>chromosome_12,+,polyA site is 7094480
TTCCTGGCAAGCTGGACAGTCATATCCCATCCCTGAGTTTCGAGGTCCCCTTCATGAACGGACGCGGCACATCGGAACAATGTAAAATTACAACCGCCTGCCTCACGCTTGCCTGCTGACACTTGCCTCGTGCCGTCATGTCATATGCGG
>chromosome_12,+,polyA site is 7094865
GACGTGCCGCCAGCAAGTGCGCGTCACGTCTCTATCTACTGGCAACCAATAGACGCCGTGCGTTGCCGTTCCATCACACACCAACGCAGTGTCCACATGGCTGGGCAATACTGCAGTCGACAGACCCTGCCTATCAATGCAGCCCGTCAT
>chromosome_12,+,polyA site is 7096699
TGTGTTGCGTCACTTGTCGAGTTGTCGTAACAATGGATCAGGTTACTCAGGTAGGTTGTAGGCGGCAGACACGGCGCAGTGGCCGCCTCGGCGTGTCTCCCCGCACTGGCGCCGCTCCGTGTGTCCGCACTCCATTGACAGACATCTGGC
>chromosome_12,+,polyA site is 7098363
ACTACTTGCTGGTTAGTGATTACAGAGACAACGACCATTTACAATACTCGTGAATAGCACGAAGTGCACAGACAGAGCCGCCTCTGTAACTTTGAGGAGACAAGAACCGAGCACCCTTGATACGCACAGTCGTCTACGCGCTTAAGAGAG
>chromosome_12,+,polyA site is 7179495
AAAGCAAGCCATGGCTTTGCGCAGTATGACTTCTGTACGTGGTAAATGTGCTACAAAGACACAGCAGACGGCGAGCCGTCATAAAGAGCCTGTCACCGTTGTCCATTTCTGTAGCGGCTCGCTCTCACGCCTCTTTCTTCCTGGTCCGAG
>chromosome_12,+,polyA site is 7180228
GTGGTTACAAGGTGGTGAGCACGACGTGCATTCCTGTCCTTGTAGAAACCTAGGCCCGGGCCGGGGGGCCCTTATAACGCCTGCAACACTTATATATGCAGCTAGTTTGGTCCCCGAATGGGGGTGCTTATGCTCCTGTGCTCCCAAATG
>chromosome_12,+,polyA site is 7180359
GCTCCTGTGCTCCCAAATGGAATCTAGTAACGCGGCTAACCTGGCTGGGTCCGCATTCTGCATGACGGCCTGCATTCCGCCTGTAAAATCGATCTCGCTACCCAAACGCAACTGGTCGTAGGCCGTACACCGCATGAGCACATGATTCTC
>chromosome_12,+,polyA site is 7236346
CTCGCCCTCCCAACCCCGCACGAAGACCGCAGTTCTCTGCTTGCAGGTACCCTCTCCGGCGGCGGAGCCGCCCTCACAAATTGTAACACGACGCAATGCATGGAAACGGCGGTACAGTGACTTCCGCAAGCCGTCTCAAGTAACAGGCAG
>chromosome_12,+,polyA site is 7281022
CTCTGCTAGAACAAGGACAGCAAGAAAGTTGCCACCTCATAAGAGAAGACAGTTGCAGCCACGACACCTGAACTCAACCCTCCGAACACCCCCACGTGCACACCAATCAGTGACGCGCCATCCGCGCTTTCCACCACGGACTGCCAGAGG
>chromosome_12,+,polyA site is 7318337
ACGATCAGCGCCTGCAGCACTGACTGCCACTGCCACTACGCCTCGTCAGGCCTCTCTATGCCTCTACGAGCTTGCCTGCTCCGATTCTCCGACCGGCACACACAGCTCCCGGCCTTCCTCCCGCACAACCCCAACCACCAAATTTTAGAA
>chromosome_12,+,polyA site is 7387755
ACAGTCCCCGAACCCCACTCTCTTCTCAAATGCAGACCCACACAAGGACACGAGTACTGAGCGAGCTTAGATCTTGCCCTCCTCAACCAGAGACTCCACGCGCAGCAGCACGAAGCCAATGGCCAGACCCTGCGAAGCAGCGAAGATCAG
>chromosome_12,+,polyA site is 7388068
CAGGGTCATGCCGACCATGGTCAGGGCGGTGCCAGCAATGAACTCAGCCTCGCCGGCAATCATGGCCAGCTCGTTCACGGCCTTGGTGGCCACACCGCGGCTGGGGGCAGCCTTCTGGCCGGCGGTCCTGTGCGCAGTAGAGACCCACAA
>chromosome_12,+,polyA site is 7388264
CCGCGACGCTGCTGCGCTGACTGATCATACCAACTAACTACCTGAGGGACGGGCGGACAGCTGGCCGGGCAGCAGCGACGCGGACGGTCGAGCTGCGGGGCGCAGCGACGCCGCAGCAAGCCGAGCGAGCAGCGATGGACATGGCCATTT
>chromosome_12,+,polyA site is 7388324
CTGGCCGGGCAGCAGCGACGCGGACGGTCGAGCTGCGGGGCGCAGCGACGCCGCAGCAAGCCGAGCGAGCAGCGATGGACATGGCCATTTTGTTGGTCTTGTATAGAAGAAGTACGGGCTCGGTGGACTACTGGAAGCGTGGTGAGACAG
>chromosome_12,+,polyA site is 7403168
TCCGTGCTGCCCCAGCGCCAGACTGGACGGCTGTCCTTTATACTCACGCACACACTTGACACAAATTAACTGAACAAACGAACGAAAGTGACCGATGGTATTGCATACAGCGCTCCCTTCGATGCCCATGGCTTCGGGCGCATGGCACTA
>chromosome_12,+,polyA site is 7403317
AGTTGCTCAGGCTCCGGTGTGTTATGTGGAGGCCGCGTTGGGGTCCTGGATGACTAGCAGGACGAAGTCGTCCTCTGCAGGCAAGGAGGATCAAGGCGGAGTAGGACCGATGAGTGCTTGGTGCGGATATGAGAACGTTTAGAGCTGGGC
>chromosome_12,+,polyA site is 7403400
AGGAGGATCAAGGCGGAGTAGGACCGATGAGTGCTTGGTGCGGATATGAGAACGTTTAGAGCTGGGCCGTGTAGATTCTCTTGTAGTGACCCGGGCCCCAAACCCAAGCCGCCCGTGTCATGTGGAATGGTCAGCCATACTCACTTGCTG
>chromosome_12,+,polyA site is 7403480
TTGTAGTGACCCGGGCCCCAAACCCAAGCCGCCCGTGTCATGTGGAATGGTCAGCCATACTCACTTGCTGCTACCATGATTTCATGTTTATGTGAGCGGATCCGCAGGAACTCGAGGTCGTTCTGCACGCGGGCCGAGACATAGCAGGGG
>chromosome_12,+,polyA site is 7403584
CAGGAACTCGAGGTCGTTCTGCACGCGGGCCGAGACATAGCAGGGGTCAGGACAACGGTTTCCCTCGTGACAGAAGGTGCCTCCTTAACCCCAGCAGTCTGCTTCTCGTCCTCAGCACCAGTGTCGCTGTCCCCAGGTTTGCAACCAGAC
>chromosome_12,+,polyA site is 7409643
TAGACCACATTCAATGCAATCACATAAGTTGCTACGTTGGTTGCAAGCCGTACTTGGAGCTCCGTTGCATCTTGGAAAACGGAAACAATCGCAACGCTCACACCTACGTACGCCTGGGTGCACGCAAGCCTCCGTAGCACCGTAGCAGGC
>chromosome_12,+,polyA site is 7424113
TGACGTCCAAGCGAGTTCTCCCGCGGGGCCTCAGCGGCACGCAACCGCCTGCAATGCACGGACACGCTCATTCCTCTGCACTTCCATTCAAAAGTCACACCGGCACGACCATCGGACTATACAGCCACCGTAGCAAACAGCACGCATGTC
>chromosome_12,+,polyA site is 7472057
GTACTAGACTGGGAGCGGCGTCGGTGACATATCCATGAGGAGCGGGGCGGTGTCACTTGTATGACTAGAGACTGAATTATCTTTAGTAAACTGGATAGCAGTCAACACAAGTAGTCTGGGACGAGGCTGGCGTACTTGCGGTGGGCACCG
>chromosome_12,+,polyA site is 7472157
GTCAACACAAGTAGTCTGGGACGAGGCTGGCGTACTTGCGGTGGGCACCGGAGAGGTGGAGGCAAGTGTGCTGCAGCGTGTGTATGAATCCATGTTTGCAATAACACATGCTGCCGTTGCGTGACCGCAGCAGCCTGCAGCGCGGTGAGG
>chromosome_12,+,polyA site is 7491458
TGGCGTGTGTGACGACCTCGGAATGCTGTGGACATCTGTAGATAGGACTGGAACCCTGACTGGGGCTCCCCCAAGCTGCACACGGTACAGAACGCATCCAAATTTGGAGCGCAACTTCTTATCGCCGCATCGCGCGGCCGGTGGCATGTG
>chromosome_12,+,polyA site is 7492471
GTGTACGTGGGTTGAGCCGCAGATTGAATGGTATTGGTGTGGGATTACGAGAACCACATCTGAAGTGGGGTGTCCAACGAATGTAACAAAGTGAAACGCAGCTGCTGTGAGCCCGGTGTGCGGTTATCCCTTGCGGCTCCGGGGCAAGGC
>chromosome_12,+,polyA site is 7648991
TTGATCAGCAATGTGCAACACTCGAACCAGCTGCAGCAGTTTAGTACGATGAAAGTCGGGCGGGGCAGTGTAGTAGGACAGTCGGTAAAAGACACATCTAGATACTTGTGTGTCATAGAACTTCCGTGTTCCGCCCACAGGCAGAGAACT
>chromosome_12,+,polyA site is 7698925
AAAACCCGAACACAAAACTGAACCTCCGTAGCACACGTAGCACCGCCACTTCGGTTAATCGCACGTCCCTCGCGCTCCTAAGCCTGTGAAAAGAGGCTCACACTGTATCGACACCGCGCTCCTCTTCATCTCCGCTCAATCACGCCAGTA
>chromosome_12,+,polyA site is 7699308
AGGGGGTCAAAGGCACCACCGGGGTGCAGGGGGTCCAGGCCCTCGCCCAGGGGGCCACCGTTGGCGCGGTAGGCCTCAGCCAGGCCCATCACCACAACCTAATCGGGAAGGCAGAGGGCAGAGGACGGGTCGGGTGCAGTCAATGACTGG
>chromosome_12,+,polyA site is 7700358
CACAAGGCAGAGAGAGGAGCAGCGAGTCCGCGCATGCGCGTCGGGAGCGACTCACCCGGCTGCTCACGGTGGAGCGCACGGAGCTGCGGACGGAGGACTTCATGATGGCGGCCATTTTGATTGGTATAGACAGCTAGAACAAAGCAGGCT
>chromosome_12,+,polyA site is 7706417
GGGACAGGGGATTGGTACTTGCAGACTGTCCCAGGCTGTCCTGACACCGCTGCAGTGCTGATTCGGGTCGGTCCTTAGGGTTTTGGATAGGGAGACCTGGAGCGCAGCGCATACTCGGCGCCCCTGGTACCCGCCCCTCAGCACCCGTGC
>chromosome_12,+,polyA site is 7706519
CGCAGCGCATACTCGGCGCCCCTGGTACCCGCCCCTCAGCACCCGTGCCGCCCCCGAACCCCACCGGGGCCCTTCCGCGTCTTGCAAGTCAACACGGTTGGTGACGGGTTCATAATCGGCACGTACGATGCAACACAACCCACATCTTCA
>chromosome_12,+,polyA site is 7732915
CGAGGTCGGAAGCAAGATTGAGCATTACACCCGCTGTGCCGATATTGCCTGGGGCAATAAGACCAAGTGTGCCAGTAGTCCACCTGCCTGGCAGGTCATGCGGCGCCCCAAGTACATCTACGGCTCTCCACGGGGCATGTCAGACGGACG
>chromosome_12,+,polyA site is 7732989
GTAGTCCACCTGCCTGGCAGGTCATGCGGCGCCCCAAGTACATCTACGGCTCTCCACGGGGCATGTCAGACGGACGTCTGTGTAGTGCCTCTCTCCTCCATACCCCCAGCAGCGTCCCCACAGCTGCCCACAGGGCCGCGCATCGGCCCA
>chromosome_12,+,polyA site is 7733522
GCCTGGCAGCTTAAATCGCCGGCCGGCGCACGCTGTCGGGGGCGCGGCCGTACAGGAAGATGGACAGGCCGGCAGCGCAGGCAGCGCCAAAGAACTCCGCGAAGATGTAGAGGAAGGAGACGCCCACGTTGCAGGTGAACACCACGGCGG
>chromosome_12,+,polyA site is 7897946
TCTGCTAGCTGTGTGGCGGCGCTTTGACACCGCCCACACACACTCCGCCATATTGCAGCACCCACCTCCACCGCTATGGTAGGCACCGTCGGAACCGGTAAGAACAAGTTCCAAAATGACACGCAAAACACGCACAGCAGGTCGGGGCAT
>chromosome_12,+,polyA site is 7898199
GCTCCACGCAAGGCGCATGCCCGGGCTAACACAAAATGACACCGCTGCGAATCCGAAAATCGCCATTCATGCCGATCCCTGCTCCATGCTTTCCCTCACGCGCAACTCCTCGCTGCTCTCCATTCAGCAGCCCAGAGTTCTCGCACTCAA
>chromosome_12,+,polyA site is 7898445
TCCACCCGTTCCTTACGCGAGCCAGGTTGGCCGCTTACACAACGGTGAAGGAGTCGAAGGCGCCCATGGCCTCCTTCTTGGCACCCTTGAACCAGCGCTTGTCGCCAATCTGGATCTTGATGATGTACAGCTTGTTGTCGGAGCCAACGG
>chromosome_12,+,polyA site is 8001025
CCAGGGTCGACGAATCGCTGCACTAACGGAATCAGCAGCGCTGACTTTGCAGCCAAGTTGCAAGGGTTATAGTCTGGGGCGGGGACATAAGTTAGAACCGCCTTACATGCACATTGCGCGGAGTCTGTGAGTGTGCAGCCACAACTCACG
>chromosome_12,+,polyA site is 8088510
TACAATGTAAGAATGGACTGCTGTTTGCTGGACTGCGGATCCGACTGCAATCCGTTTCCTCGTGGCTGGCTGGCTGGCTGATGCAAGCGAAGGCCCCACAAACCAGGTCCCGAGCTTGGGACCCCATGCTGAAACACGCATCAGCGCATG
>chromosome_12,+,polyA site is 8107932
CCGGGGCCTGCCCACGCGGCAAGACGGCACAAGCAGGAGCAGTGCTTGTGAGCACAAGCGGCGGGGGACCATCTCTGGCCCGAGGAGAAACCACCTCCCACGCGCCCCTCCTTTACACTGCCCCTCAGCCCCTGGTTGGCAGCCCGCAGC
>chromosome_12,+,polyA site is 8239502
GAACCAATTGTGGTTAGTACAGGCGCCACCAGGGCTATCGCAGGCGGTGTGGGACATCGTGTGCTTGGCTGCTGTGGCGGCCCTGGAATACGGCCGACAGCGCCTTTACGCTTGCCGTGATGCTGCAGGCCGGACTGCGGAGGTTGCTGT
>chromosome_12,+,polyA site is 8240600
AGACCTCCTCACTTTGCTTGTCAATCCGAATCCCTCACGCCCGCTCAACCCCCCGCCACTCATCTTACATACCCAGCACGAATTCGTAGACGCGGCCCAGCACGCCCCGGCTGGGCTGCGGCACGCGCGCCTGCCCCACCGTCGCCTCCA
>chromosome_12,+,polyA site is 8252778
ATGCGGATTACAATTGAAGGGACAGCCCGACAAGCGGGGGCACGCCGTACCCACGCCGCGAAGGGCCATCTGCGACCCAGAGAAACAACACCCGCCCCCTGGTTGGCTGCCGACCTTCATAGTGTTACGCACATGAGTCGAAGCCAAGCC
>chromosome_12,+,polyA site is 8264564
TGTACGTGACTATTACGGACGTCCTTGACAAGTGACTAGCAACTCCTTTGAAGATTCGAAGTACCTTGCGTGCATCAGCGCCTTGTAAGCCCGTTCCCACACTGGAGTAGCAACTCCTCTATTGGATTCCGCAGCCCTCGCTAAAGCCAC
>chromosome_12,+,polyA site is 8288380
ACCTTATTATAGCGCTCATCGTCACAGGGCCTGTTCGGCACCTGTCTACACCTTTATTGCAAGCCACATGCGCGGCGTGCGTGTTGTTTTAGTCTTCTCTCAAGTACACTTTGTACGAATTCAACGAAAGGAATGACACTATGACAGGCT
>chromosome_12,+,polyA site is 8293518
ATGCGGATTACAATTGAAGGGACAGCCCGACAAGCGGGGGCACGCCGTACCCACGCCGCGAAGGGCCATCTGCGACCCAGAGAAACAACACCCGCCCCCTGGTTGGCTGCCGACCTTCATAGTGTTACGCACATGAGTCGAAGCCAAGCC
>chromosome_12,+,polyA site is 8308798
AAAGACCAGAGTGGTACCCGCGTGGGTTGGGCCCTGATAGCATGTGATGGCTCGGCGTCTTCGGGAGCTGGGACTGTCCCCTCTGTAACATCCGCATCCATAACTTTGCACCCAGAAACCCATTTTCGATTTTGAAAGCGGATTCGTGAT
>chromosome_12,+,polyA site is 8309097
CTTGGTGTCTTCGTCGCCCGCAACATCGAGTCAAAACACAATTACTTGCTTTTTTACTGCTTGTTTGCAACATGGGAAGTTGTAAAATCACTCCGTCTCTGCCAGAGTTATGCCAGGCGTGCCGTGCAGCCCGTATTCCACACCAAGGGC
>chromosome_12,+,polyA site is 8318839
CACCGGCGTCACACAAGCCGCCCGCTACATCGGTCCGCATGCTGCTACACCGCTGCAAGCAGTAACAGTTAAAACCACATCCGTCGCAGAATCCCAAAATCCCGTACCGTTGGACACGCCCTACACCATTCCCGCATGCGTATCACACCA
>chromosome_12,+,polyA site is 8428476
CCGTAGAGCAGCGACCTAGGAAGGCCGAGATGGCGCTCGGTCGGGGAAGTTCGGCACAAGTATGTTCAGTGCCTACACAGGTAACGGAGCCGAACCGTTCCTGATGGGTTTCGATCTTGCGACCTTGATGTGACTCCGGCACCCAACTCC
>chromosome_12,+,polyA site is 8445559
GGCCAGTGCCGAAGGGCCGAAAGGCCATGTCGTAAGTTTGGACGCCTTGACAGACTCCTCGTGACTTTCCAACAGTTTCCCTTCTGAACACGTTCACTTTCGTACTGGCGCTCTCGTCATTCATCAAATAGCTTCCATGCGCAGCTCAGT
>chromosome_12,+,polyA site is 8445627
CCAACAGTTTCCCTTCTGAACACGTTCACTTTCGTACTGGCGCTCTCGTCATTCATCAAATAGCTTCCATGCGCAGCTCAGTAAACTTCATCACCTCCCAACAACACGCGTCTCGCATACCGCACGTCCACAATCCCACCCCTGAAACGT
>chromosome_12,+,polyA site is 8447179
AACAACAGGTTTGTCGCAAGGAGCGAGACTGAGAAGATTACTGTTTGGTGGCACGAGCTTCGCGTTTGATTGCCAACCGTGATTCCGTATGTTGCGGAGGCAAATGCATTGATTTGGTGAACAAAGGACGAGGTCTTCTTACGAAATTGG
>chromosome_12,+,polyA site is 8483518
ATTCGGGGATCTCTCCTCGGGTGAGCGTGCGTGTCTCGTACGTTTTTGGGGCCCTGGCTTAGTCCACGGCTGTCGTCCCACATGTAACCTCTATCAGCTACCGCTCTCCCGGCCCCCAACCCCCCCCCCCATCCCCCGGCCCCCGCCCCC
>chromosome_12,+,polyA site is 8520799
CTTGACAACTGCTTATGAGTTGAGATGACTCTGCCGACTACGGTAGACCAGGATGAGCGGGGCAGTTAAGGCCCTGCTTGTGTGTTTACATGCGCACAGAACCACCGATCACGATCACTTCATCAGTAGTTCCGAGCTACGACACTGCAA
>chromosome_12,+,polyA site is 8520872
CTGCTTGTGTGTTTACATGCGCACAGAACCACCGATCACGATCACTTCATCAGTAGTTCCGAGCTACGACACTGCAACGCCATTTAAGACGCTTATGTTGCCAGCATGCGCTGTGCCACTGTACTCTTGTGGGGGCGTACTGTTGCGGCC
>chromosome_12,+,polyA site is 8521450
CTGCCCGGTCGCCACCTGCTCCATCAGGTCCGCCAGCGACTTGACCGCCGGCGTCACGTTGGCGTCGGCCTGACCCTTGCTGGGGAAGGTGTGCGCAAAGTCGATGAAGCGGATGGTAACGTTGGCGTCCTCCGGCCGCGTGGCGGCGCC
>chromosome_12,+,polyA site is 8526867
CCGTGTGCGTTGCATAGGGTGCCTCTTGTCTATCTGCCGTTCCGTTACCAAACTGCATTCGCATTGCTTGTTTGCTGCATGTGATTATTGCTTCCATGGACTAGCGCGGGTGCGGATGGTAGTGGTGACGGTATGCGCTTATCCTCAAAA
>chromosome_12,+,polyA site is 8526926
CGCATTGCTTGTTTGCTGCATGTGATTATTGCTTCCATGGACTAGCGCGGGTGCGGATGGTAGTGGTGACGGTATGCGCTTATCCTCAAAAGTCATGCCACACATTCTGACCGGAACCTTCCCCGCACCAGATAGGCAATATATTTCAAT
>chromosome_12,+,polyA site is 8526988
GTGGTGACGGTATGCGCTTATCCTCAAAAGTCATGCCACACATTCTGACCGGAACCTTCCCCGCACCAGATAGGCAATATATTTCAATGTATATCGTACGCATCCGAGCTATCCAAGCCTGAAGCCAGCAGAATTGCCCGCCCCAAAGGA
>chromosome_12,+,polyA site is 8549423
CTACGAGCGGAGGGCTGATGATGTGATTGTTTGTCGAGCGGACATCCGGTGACCACATGTATCGTGTACGTAACAAAACGTTAGTAAAGATTTACACACGGTTTCTCACTCCGTCGTCCTCTACCGTCCTCTACAAGTTGTCTCATTGCG
>chromosome_12,+,polyA site is 8604599
CATATCCATGGAACACTAACACTGGCCCTGGCCAAGTAACTGACACGCTGAAATGCACTGCGCAGTCGCCTGGCTGCTTGGCGCAAAGCGCCTTCAGACAAAATCGCCTGGCGTCCCCGTCAGCCACCAGCCCAGCGTCACGCCAACTGC
>chromosome_12,+,polyA site is 8624702
AATTTTGTAACACACCTGCTGTAACTCTTCTTGTCCTGCTAAAAAGTAGCCTCATAGAACTCAAGTCCGGCCTCCTTGGTCCTTTTGCGCGCTCTACCCGCATGTGCACGTGTCATGGCGTCGATGGATTGGCGGCACTGTTGCACTACT
>chromosome_12,+,polyA site is 8624901
AACTCACTGTCCATGACCATACAACGCCTAGGGGGGAGGGAGAAGGTCTCTCCTCACCGCGGCCAGGCGGACAATCCACACACGCACAGCCAAAACCGGATTAGGCCGCGCCAGGCGCAGGCTGAACCACGCACTGCCCTGGCGCGCCTG
>chromosome_12,+,polyA site is 8848566
CTCCCAGCCTGGCGCTGCCCTCGTGATGGAACATGGCAAGGGGCAGGAAAGCGTAGTCCCGATGTGTGTGGCTCCCACCCGTGCCCACATAAATGCGTAGCAAGAAGGGACAAGGCATTGGTGCGTCGTTCGCGCGCTGTTACTGTACCG
>chromosome_12,+,polyA site is 8849194
ACAGACATGCATCTGCGCCACTGTTCCTACTCTATGCGCATGCCGGATACACAGATACACAGCTTAGTAATACAACACGCAGACGCGCAATGCTCAGGTACAGATGCGGCAATGGCCGGCTGTAGTCATACACCATGAAGTCATCGAGCA
>chromosome_12,+,polyA site is 8890472
ACAGGACCGCCGATGGCACAGCAGCGTAAACGCGCTCGTCAAGAGGAGTGAATTGGCGCCACTTTGGTATTAAATGGAGGGGGTTTAACACATAACAAGGTTACCGTATGTCCGTGGGGGTCGGGGTCGGTTGTCCCCTCAAGCCAGGGG
>chromosome_12,+,polyA site is 8890611
CAAGCCAGGGGCGGGGGATTTCGGGGCATGGACGAGTCTGGCACTTTGTTTCCTACCCCCCCCCCCTGAGCCTGGTCTCATTTGATACGGCAACCATCAGTCCATGTCGCCGTACTCAGTGGGGCCGCTCATCCGCGCTGGCCGTGCCAC
>chromosome_12,+,polyA site is 8915820
CCCCCCCCGGGGTAGGGGCCATGGCATGGGTGAATTCGCGACTATGGCAATTTGCGCTAATTCGGGAATTAGTGCGCAACTTTGTTAGGCTGTCTTGGACGCCCAGCATAATTACATTTATGCGACCGGACGCTTCTTTACTTGTTGTCA
>chromosome_12,+,polyA site is 8916235
CACGAAACACTGATGTTAATACTGCTGTGTTGTTTTCCATTAACTATGGGGGGTTCCGGGGGCGTAGCCCCCGGGAAAAATTTTGGAAATCCCTGGCACAAAACGCTTGATTTTTGACGTTGGTAAGGAGGGCACGGCGTGCTCCGCCGG
>chromosome_12,+,polyA site is 8955073
TCTTCTCTTGAACCATGATCCGAGCGCGCATGCGGGGTACACTAAACGCCGCGCCGCAAGCCTGAAGCTCTGGGCGCGGGCCAAGGCACAAAGTGGACGTCGAGTGAGAATTTAAGCCTTCAGCCTGCCTGCTAGCCTGCCTGCAAGCGT
>chromosome_12,+,polyA site is 8983435
CCGTAGAGCAGCGACCTAGGAAGGTCGAGATGGCACTCTTTCGGGGAAGTTCGGCACAAGTATGTTCAGTGCCTACACAGGTAACGGAGCCGAACCGTTCCTGATGGGTTTCGATCTTGCGACCTTGATGTGACTCCGGCACCCAACTCC
>chromosome_12,+,polyA site is 9001306
ACACGTCTTCGGACCCGCCACTCTCGTAGTTAGGGTTCTCCGACGAGATAGCTGTAACGCCACTTCACGCCGACCTCGACAAGCGCAACTCCCCACCGGATCTCCCCGCCTATGTGTGGGACCAGTCACCTGAGGCAAAGAATTTATCGA
>chromosome_12,+,polyA site is 9001463
TAGCCACGACAACAATGCATGTGACGAACACCGTGCGTGGACCACACGTGCAGCCATGTTTGAAGCGTGCACTTCAGAACAGGCCCACTCCCAAACCCTAAAAACGATTCCCCGTATTACGTGTAGAACGAGCTTCAGGCTACTGACCCG
>chromosome_12,+,polyA site is 9002586
TCGGGCGAGTTCAGAATCTCGTAGTAGAAGACGGAGAAGTTGAGGGCCAGGCCCAGGCGAATGGGGTGCGTAGGCGGGAGGTCCACCAGGGCAATGTCCTGCGCGTCGCAAGCAACACAGAGGGCATGAGCGATCGCCAAAAGCGCATGG
>chromosome_12,+,polyA site is 9003372
AGACGCATTCCTCCCGGTCGACCGCCATCTCAGCTAGTGCTCTCTGTAGCGGGCTAAATGCAAGGTGTGTGTGAGACTGTGTGAAGCACGGTGTCTAAGTGTTCCACGCTATTGTAAACCGTAGCAGAGCGCTGTGCAGAGCGGAAGACT
>chromosome_12,+,polyA site is 9057036
GAAACTCTTCATTCCAGAGCACGTTACACTGCCTCTATCCCACATCTGCGGCGGACCCTGGCTGCACACATGTTTCAGGATTACCTGAACCGACCATCTCACTCGCTTTCCACGCAACTACGATCTGACAGTAAGTGCATCACAGTCAAA
>chromosome_12,+,polyA site is 9057107
GTTTCAGGATTACCTGAACCGACCATCTCACTCGCTTTCCACGCAACTACGATCTGACAGTAAGTGCATCACAGTCAAAGGCGCTCTGTCGCCCATCACAGTCTCACTGTCATGCACATGCAGCACAGCAGTCCTCAAATGCCACTCGCT
>chromosome_12,+,polyA site is 9058233
GACATTCACCAACAACCGCGCCTGGTCATATCAGCAGTAAGGATGCGCTCGTAAGCGAAGCACGCACTGACAGTCTGGCTATGTAAGAAAGTAACCCACCAGAAGGCCCCCGGCGTCGATGGCACCGTAGGACACCTTGGCGTCCTTGAC
>chromosome_12,+,polyA site is 9061281
AGCAGTGGTACCTGTTGTTGAGGTGGTTTGGTAAGCAGCCGTAGGAGTAGCCGCGGCCTCCTACGTGGAGCAGTGCTCGTATCTTGTAGATGCCCTCAGGCACCCGGCATCTACACATGCGTAGATGACCCTGACCGCGGCGTCTACACT
>chromosome_12,+,polyA site is 9061350
GCAGTGCTCGTATCTTGTAGATGCCCTCAGGCACCCGGCATCTACACATGCGTAGATGACCCTGACCGCGGCGTCTACACTTAAGCCCCCAAGCCCCCTAAAACGTCTACGCTTCCCCCATTTTTGCGCCAAAACCGGCCAAAACCGTCT
>chromosome_12,+,polyA site is 9070418
TGAGCGGCTGGCGAGGAGAGGCGGGGGCTGTTGCGTTTTGGAAGGCGGGCGGAAGGCCGCACACGCCGGGAGTCGGGCAGGCTGTAGATTTTGCTGAAGCTGCGTTTGAGAAGGGAGCCGAAGGGACAGCTGGGGTGGGACAGTTGGTGT
>chromosome_12,+,polyA site is 9143896
GTGGACGGGGAGGCCCTGGCCCTGATGCCGCACCAACAGCAGTAGTTTGCATGACACGCCCCATGCCGCATGCGTCATAGTTATATATAGCGAAACTCCATATCATGGCCACTCCAGTTAAATTAAGAGTTCTCGTCGGGTTGCCCTCAC
>chromosome_12,+,polyA site is 9143975
GTTATATATAGCGAAACTCCATATCATGGCCACTCCAGTTAAATTAAGAGTTCTCGTCGGGTTGCCCTCACCGCGAACCGCAAAGCACCGCGGGCCCACGCTGTAATGCTACGAGTCGATGTCATGGGTCACCGCTTCACTCGGCCGTCC
>chromosome_12,+,polyA site is 9232812
CGGCCAGCATTGCTATTGCGTCTCCCAATGCCACGTGCTTGCTGCTTCGCCTCATTGACGAGGACGGCGTTCCGCTGGTCGCAGGCACGACATGCCGCGAAAATTGTACACAGCCCTAACACGAAACACACATCGAGAAAGCCCCCAGAC
>chromosome_12,+,polyA site is 9232892
GCAGGCACGACATGCCGCGAAAATTGTACACAGCCCTAACACGAAACACACATCGAGAAAGCCCCCAGACTAGCGCGTGCAGATTGCTCTGCCCCGCACAATGCTGAAAGGCTCACAGCAGCTGCGAGCGCCCTCAGCCGCGCAGCACAG
>chromosome_12,+,polyA site is 9233151
CAAACCGCCGAGCGCCAGTGCCAGGCCCACGAACCTTGATCCGCTGACCCGCACCCCGCCGCAGGAGTCCGTGACTCCTGCAGCGTCCACAGCTACTGCTGCAGCTGCCGCCGGTTAGCTGGCGCCGCCAACAGTCATGCCCTGGGCAGA
>chromosome_12,+,polyA site is 9248934
TCCCGATGTGTGTGGTTCCCACCCGTGCCCACATAAATGCGTAGCAAGAAGGGACAAGGCATTGGTGCGTTGTTCGCGCGCTGTTACTGTACCGACGGTAGCTGGCAGGTTGTGTCGATGTTTTGCTGACGCGCATGGATGCATGCAGTG
>chromosome_12,+,polyA site is 9254030
TTTGCACGTATACGTTACGGGTGGGGGCATGGATGGGGTTGGGCAGCTGGTAGAGCGCCACGGAATTGGAATGTATCGAGCGCTAGGTGGACTACTGGGATTGCTGGCCCGTTCAGGCCGCGGCGGGGACCGTGCGCTTGCTGTGGATGT
>chromosome_12,+,polyA site is 9254514
AACGCGGCGAGAGGGAGCCTCGGATGCTCTAGTCGGCTGGACAGTTACAGTCAGCGTGTGTGTGTGTGTGTGTGGGGGGGGGGCTGTAAATGGCACTGTCTGTCTGCCCCCACGTCAAGAGTCCAGACCTCCAGCCTGCTGCTAGCTATC
>chromosome_12,+,polyA site is 9293533
TTATGTTTTTTTTGAGGCGCAGGATGTTAGGACGGATGACAGTTTTTTCCGATGTGGACGTTACAGAGGAGAGGCAAGCAAGGCAAGCACTCACCAGGCAACCCTCAACACCCCACAGCTCGCAGGAAGCAGCAGCAGAAGAGAAGAAGT
>chromosome_12,+,polyA site is 9293821
AATTGATGGGTCGAACGTAGCCATCAATCAAGTTGTGTTCTAGGTGTTGACCGTTGTGGCATTTATCGTGATGGACGCTTCATGTAGACACCTCCTGATGCAGCCGTGCTGAACCGTACTTGGCAGCGATGAAGCCTCAAACAAGGGGTG
>chromosome_12,+,polyA site is 9293950
TGAAGCCTCAAACAAGGGGTGTCAGCTTTGTACAGCTGGAAAATGGGCTGAGCCCCCGTACGCTTGGGAGCTAATAGGCGTGTAACGCCCCACAGTCAGAGCCTCCATGCCGCTACGACGCGCAGGCGCATCGGCTAGGGACACTCGGGT
>chromosome_12,+,polyA site is 9295873
CTACTAGAGTAGGTCGTCGGCGATGCAGGTGGCACGTCCCTGAGGTCCAGAGCAGATGTCGCTCGTGACTCGCGTCAGCAAGTCCCTCTTGTAACCAATGCAATCTGTGTGGGCAGAGCCGACAGGGTTTCAGGGGTTAGCGTGGCGGCA
>chromosome_12,+,polyA site is 9337702
TACCGGACAATGCTTGAAACCTACCGGACAATTGTGCACTACCCTACCGGACATTGGTGCGCGTCCTTACCGGACAATGCTTGAAAGTTACCGGACTCTACTTTACCGGACAAATTGTCCCGTTATTAAATTGCATTGTCCGGTAACCGA
>chromosome_12,+,polyA site is 9348837
GCCCGACAGTCGGCATTACCTGATCCCCCGATCTCAGGTACCAAAAGCCGTGAGGGTAGATCATCCGAGCTGAACATGGATAGGACACCAGGGGCTTAATCCACCCCGCTCCCACCGGTGGGCAGGACCGGCAAATGATAAGGTGGTCGT
>chromosome_13,+,polyA site is 42633
ATGCGAGGGCCGGCAGGGCACCCACGTGGGCCGGTTCAAGGTGCCATATGCATGGTATGGCGTACGGAGTTACATCCACTGGAATGCATCAACGACATCATCAAGGTCGCCGACAAGCACCTCGGCTGCTCGGCACCACATCAACCTGTA
>chromosome_13,+,polyA site is 42699
GAGTTACATCCACTGGAATGCATCAACGACATCATCAAGGTCGCCGACAAGCACCTCGGCTGCTCGGCACCACATCAACCTGTATCCGCTCACGCGCTCGTTCACATGACCTGAAAGCCAAATCATGTACAGCGCCTTAGTCGGTTCGCA
>chromosome_13,+,polyA site is 42931
GCTATCTACCCAAGTACAAGCAACGTCAGGCGTCATAAACTGTTTCAGTACACCGCAGATCCCTTACTATCCGCTATCTCCACATCCACACTACCTCCCAGCCAACCTACAGCTACCCCGCTCACCCCCCACGGCCAGCACCTGGTCCAG
>chromosome_13,+,polyA site is 65899
ATGTCACACCAGTTTACTGAATGAGCTAAGAGTCATTTACTAGCCCACGAGGCTGTTGTTATGAGTAGCAAGGTAGCGCCGTGGCGAGTGTGGGTGTGTGGGTCATCAAGTGACGAATGGAGTTAGGCAAGGTGTAGGTGCATTCTCGGA
>chromosome_13,+,polyA site is 66107
TTCAACGTAGGTCTGTTTAGAAGCGGAGCTCTCGAGCTGTCACTGGCGACTTGAGAATGCAAGTCGGGGACAGTCATCTATGCGTTTACAACGCAATACAGTGCCCCCCCCCCACGGTATTAGGGCCATCCGTGGCATTCCGCTTCAATG
>chromosome_13,+,polyA site is 66305
GTGGCTCTCGCCAACGCGGCATCCCCACACGCGGACACGCCGAAGCAATGTGTTGAGTTGACGCCTAGAACAGACGACCACTCAGGACGGTGTAAGAGGAACAGAACAGATCTACATATACACCCTGTATGTACACTTGTAGCAGCTGCC
>chromosome_13,+,polyA site is 280901
ATGTGCGCGACACGAAGAGAAGTTGTAGTCGCTAGCACGCATAGAAGGCCGGTTAGCAGGAGGCGGTCACAGCAGACATGTTACCTCATCCAGACGGTAAACGCCACGGGCAATAGAGGAGCGCCGCCGACCATTGCAGGCCCTCAGGCG
>chromosome_13,+,polyA site is 286430
CCTGAGGAGTCCAGATGGGCCGAGTATGCTGGCGCGATGATGCTACACCGCAGGTCGAAGGGAGGATGCCCAAAACATAGATTGCTATGGCATTACGTGAGGTCCTGCTGAGATTTGAACTCAGGTTAGCAGATTCAGAGTCTGCTGTCC
>chromosome_13,+,polyA site is 286547
AACTCAGGTTAGCAGATTCAGAGTCTGCTGTCCTAACCACTAGACCACAGGACCAGGTGATGACAAATGGATATTTTTGCGTGGTAATAAAGCAGACAGACGTAACCGCGGACTGCCACTCAGCCCTTTACCTCCATACGACTGTCGTGA
>chromosome_13,+,polyA site is 286606
ATGACAAATGGATATTTTTGCGTGGTAATAAAGCAGACAGACGTAACCGCGGACTGCCACTCAGCCCTTTACCTCCATACGACTGTCGTGATGCGTACCGCGATCCCACCCCAGTCGCTCCTCTCCGCTCCCCCGAATACCGCACGATGA
>chromosome_13,+,polyA site is 294715
TAGTCAGACACCGCCGTGCAAGCGCGTCCGCCATGTGACGAAAGGCACCCCACGCGCGAAGCTCAAGTTGTGTAAGTTACTAATGTAAAACATATGCCGACGAGCACCAGAGAACTCTCTTCGCACATAAGCTGACTCCACGAAATGGTT
>chromosome_13,+,polyA site is 302935
ATTACAGTGCGGGACGGAAGCGTGCCGACTGTACCACATGGAGCCCAGGTGTGGAGCCCAGAGAAGCTGGTACTGTCTTTGAATGTAGCGTTCATGCGTAAGGAAGCGGGTGCCAACAAGGAGGTGGCTGCCTTAGGGAGGCAGGAAAAG
>chromosome_13,+,polyA site is 303254
TACAGGAACATACTGCGCTTCCGCCGAGGTTGCGGAGGGTGAGCAGGCCTTGGGGCTGCGCACGGGTCGGGGACATCTAAATGTAACCCTGTCTCACCCGCGGAGCAGGCACTATCCAAGATTGCTCTCGCTTTGACCCCGCAAAACTGG
>chromosome_13,+,polyA site is 335221
ATGATGGCCCGACGTCTACCCACATTTGGGAGCGAGGCATGGACCGCCATCCACGCCATCCGTGCCTTCCCTTTCCACACATTCCCTTGAACCTCTAGCACAATTAACGCGTTCCCGCAGCCCCACACCCAGGGACTAGGGCGACTGGGC
>chromosome_13,+,polyA site is 370533
AAATAGCACTGAAGCAAGCGACAGTGGCGGCCGGGGCCGGTCTCCGGTGGTCCGGTGCGTGGACGGCTGTGGTGGTCGAACCTGAATGAACAGGCACTTGCAGTTTAGGCCTGGGGCTCTCGCGCCGACAAACCTTGGGGCTGGGGCTCT
>chromosome_13,+,polyA site is 417623
TTGAACATACTCTATCCAAACTATGCCACTGGTGAGCCGAAAAATAGCACTGTGACACTGGCGAAAACTAGGTTGAGCTAAGCGTAACTCTCTATACCGACATAATGCGCGTAAAAGAATTAGGACTATGTCAAGTGGGGCGGCAAGACC
>chromosome_13,+,polyA site is 433049
TGTGGACTTCTATCCTGGACCGCCGTGTGGGTGACTGGCTGCGTCTGGCTGGCAATACTTCGCTAGTGCATGCATGCAGTATGTAATTACGGCGCACAGACTTTTCGGCCCAACTTATCACGCGATGTTATGTTATCGGTTCATTCGCGA
>chromosome_13,+,polyA site is 506347
GAGACCATCTTTGTTACCCAAAACCGGTATTGCCGCAAAGCGCACCGTACTTACTGTTACTGCCCCGGGGGCACGCCCGGGGGCACTGAAGCTGGTGGCGCGATCGCCACGTCATGTTTCCCGCGCTGCGACACGACAGCTTAGCCATGA
>chromosome_13,+,polyA site is 506428
GGCACTGAAGCTGGTGGCGCGATCGCCACGTCATGTTTCCCGCGCTGCGACACGACAGCTTAGCCATGACATTGATATGACCTAATGTGATCTCTCTAATTCCCGCATCCCTCCATACCACACTCCACTCGCATCACCTCTCGTCCGCTC
>chromosome_13,+,polyA site is 526050
TACACCCTCCTTGCCCTGAGGTGGATGGCCCGTGAGAGCGAGGCAACAACGCAACTGGGCCAAAGGCAGTAAACCCACCCCGCGCCTGCAGTGAGCCTATCACATCTATGGATGCGCTGGTGGTCTCACGAGGACGTTCGCTTCCTTGTC
>chromosome_13,+,polyA site is 527853
AGAGGAGGCTGGTGTAGAAGTGGCGACTGAAGTCTGAGTATGATCTGCAGGGGCCTCCCCTGATGATCTGAGTGCCAGAGTCGTAACAAACGTTGGACCAAAGGTACTGCGGATACTGGCGTGCGCACAACCTCCCGGACCGGTGACCGG
>chromosome_13,+,polyA site is 529439
CCCAGACTGTCCAGCACCATGCTCACCAGCAATCCCATCGTCACCGTACCAGCACGACAAGCAACCCAGCGAAAACAACACACGAGGCCACAACGGCGCACACCAACAGCACTTAAAGCGGAAAAGCGCTAGCCCTGAGTGTGTATCGTC
>chromosome_13,+,polyA site is 538719
CCCGTCTCCCCGTCGTAGGGGGGGTTCGGGGGGGCGGAAGCCCCCCCGAAATTTTTTTCACGACCATACCAAAAAACACACTGTTTTGAGTGAAATGCATGCGTTTAAGTCTTGCCAAATCGTCCTGTGTTGCTTCCAAATCTTGAGTAT
>chromosome_13,+,polyA site is 550724
TGCAATTACCGTGCACGGAGTGTCGGCTGAGTGGAGTGAGTGCCTGGGAGCGTCTTTCTGCTGCAACCGACAGAGTATCTACTGGCAAGATGCATGCTGACCACTGTCCCGACAAATCGAGCTATCGACAAGGGTTCTGAATGTACGGTT
>chromosome_13,+,polyA site is 585442
AGATCAATGCCAGCTCTCTATGTGCCTAGCACCCAAGCTCTATAACCACTTCACTCGCCCGCCCGCCATGTCTAGCCTAATGAGTACGTGCGAAGCTGCAATTACGCAGTCTTGGCAGGGTTCAGCATGCGCCAGCCCTCGATCCAGGCA
>chromosome_13,+,polyA site is 585916
AAGGGGTTCGAGGCCTTGCTGTGCCACACGTAGGGCAGGCCGGTCTTGCAGCCCACGCCCAGGTGGTCGCAGATGACCTTGGTGCACCAGCCGGCCCACATGTCGTCGTAGCGGCCAATGGGCTGGCCCTCACCCATCAGGCCGAAGTAC
>chromosome_13,+,polyA site is 674085
GGAAACTCGCAAAGTAGCGAGCGCGACCCCGCGCTCCGCTACTAAACCGGGCCCACCGCCCATGCGGCGCATGGGCCCCAATGAACAAACACACACGCCACGCCCCTTCGGGGCCCACAACAACGTACACTTCGAACGCAGGAAACCTTG
>chromosome_13,+,polyA site is 676531
AGAATAGCATGGCAAGGTGTGTGCCTGCTGTGCTTGTGACGGGGGCAGGTAGTGATGACATGTGATGACTACGAATGTACGAGTAACGAACCACCGGTCATCTGGAAAATTACGGAACCCCACCTTCCAAATACCCTTTTACCCTGTGGC
>chromosome_13,+,polyA site is 799911
CGACAAACAAGGTGCTAATGCGCCCCTGGCACTAGCAACTACGGGTTGTCCGGATACACGATCACGTGATCTGATAAACAACTGTAAACCGTTGTTACACACACACACGCACACACACACACACACACACACACACACGCACACACACAC
>chromosome_13,+,polyA site is 851744
GCTGCCGGGATTCGCGTGTCATATCGGCAACTCACCAGCAAGCGCACGCTTCCCTCGCACTACACCGTCGCACACACACAAGCCAACAACGCATCACACACATAACCACACGCTGGTAAATTCTACGCAAGGATTATAAGCCATTGAGTC
>chromosome_13,+,polyA site is 851808
CCGTCGCACACACACAAGCCAACAACGCATCACACACATAACCACACGCTGGTAAATTCTACGCAAGGATTATAAGCCATTGAGTCAAGGCCAGGAAAGGCGAGAGCCCCGTGCACCCACCAGCCCGACAGCCCCCTGGCAGTTCTGCCG
>chromosome_13,+,polyA site is 863822
ACCCACCGACACACACAAACCCACCCATGGCAAAGGAGGGTACATCAACTCTTGATGAGTTACAGCATGAATTTTGTATCCGCGCATTGGGCGGGCAATTGGTGGCGTCCATGTGGCCACACACGCAACAAGCTGAGCAGCACGTCCGCA
>chromosome_13,+,polyA site is 863925
GGCGTCCATGTGGCCACACACGCAACAAGCTGAGCAGCACGTCCGCATCATGAGTATGCGGTACGGCTTCGGAGCAGTCCGATTTTAACGGTCATGGTCAAAAGTCAGAGTCAGGTCCTAGCTTAGTGTGTATGTGCGAGTCAAGTCAAA
>chromosome_13,+,polyA site is 875544
CACGGCATACGGTACACGCGCAATTTGGGGGTCTCTGGAGTCGGCAGTTCGGCACTCCGGTGATATGGATGCGAATTACAATTGAAGGGACAGTCCGACAAGCACTCCGGTGATATGCAAGTTGCCCTGCGACAGTGCGACTCCGTAGCT
>chromosome_13,+,polyA site is 937872
TCCATCAGCAACCTCACGGCCTCGCCACGTGATGATGATGATGATGATGTGTTACAGGGTTGGAAGTGTGCATTCCTGAACCTGTAACGAGACTAACCGAGCCGCAAGGGCTCCTCGTCTCTACTAGCATTGTTGTGAGCTTCATGCACA
>chromosome_13,+,polyA site is 987841
CAGTCACGCGCTCGCACCGAATATGGGCTGCCGGCCCTGCTCGAGCATAGCATAACAAAAGCACATATACATACATCTTCATTCAATTTTATACACGCTGTTCGCTCGTCGCGCAAATTTGCCCTGATACGAGGCAGTCGCGAATGTCGA
>chromosome_13,+,polyA site is 995371
ACATACCGGAGAGTGGGGCCTGAGGTATGGAGGAGGCGCCGGTCTTCCATTGCCAGCCGTGGGCTGGTCGCAATAATGTACTGTGCAAATTGCAAGGCACTTCACTCTTCCTGCACCCTACTGCGGCACAGCACTGCGGCAGAGCACTGC
>chromosome_13,+,polyA site is 1013559
GCACCCGCAGCCCCGCCCAGCCCCGGCCCCGGCCGCTCTCGCCTCCGGCGCCGGTCGAACACCACCGCCGCTCTCTTCTACCGCTGGCGGGCTGCTGCCTCTCGCCTCACGTGCTCCTCAGCACTCGCTGCTCCTCTCCTCAGCGTCCGG
>chromosome_13,+,polyA site is 1015602
GCCACGCTCCGTCCCAGCTCCATCCCCGCCCCGCATTCCGTGCCGTCCGCACCTGCGCGCTCTGGGCGTAGCAGGTGCGCTTGATCTGGCCCTGGCGCTTCTTGGTGAACGAGATGCAGAAGACGCGCAGGGTGTAGCCGTCCGTGGTCT
>chromosome_13,+,polyA site is 1016573
AGCCTGCCCCAGCGGGGCTCTATGTGCTTGCTGGCATCGCCCTACGTACCCAGAAGTTGGTGAGGCAGTTGCGGCCCTGCACGTCCTCAACGCGCAGGCGCATCTTGCGGAAGGCATCGTCCTCGTTCTGCAGACCACGAAGAAACACGG
>chromosome_13,+,polyA site is 1016772
AAAACACTGGTCGGCGGCAATTATAGAGCCGAGGCCGCCAACATTTTCACCTTCTGCAGGTCGGCCAGGGAGACCTCGAACACACGGCCCTTCAGCGCCTCCGACGCAATCTGCGTTGCAGGAAATCATGGTGAAGCAACTGCAGCGGCC
>chromosome_13,+,polyA site is 1016926
GAGATGGTGCGGGCGCCGCCCCCTCGCTCACCTTGGTACCCTGCGTCCTGGTCACCAGGGTCTTGCCCACGTTGCGGACAGTGAACATGGTGGGCGCCTTGATGTCATACCAGTCCTTCTTGGCGAAGGGGTCCGAGCTGCGCGCAGAAA
>chromosome_13,+,polyA site is 1017101
TCGCGGGCGCAGAGATGGCCGACTTACGCCTTCTTCTTGCCTCCCTTCTTCCCCTTGCTGATGCGCTTGTTCTTGCCGACAGCCATGGTTGCTACCGGTAGTCAACAAACGGCTGCTGACCAAAAGAGACCGAAGCGAGTGCGGGACCCC
>chromosome_13,+,polyA site is 1042166
GACGTAGGGCACGCTTGTCTGTGAGAACGGTTGACCATGCGGCGTTACACGCCGCGCATAACCCGTTTCTTTCTTAGCTTAGGTTGTAAGATTATAAGTATACCTCAGTTGTCGGTTTCTAAACCTAACCACATACACGGAATGCAATCT
>chromosome_13,+,polyA site is 1042228
CCGTTTCTTTCTTAGCTTAGGTTGTAAGATTATAAGTATACCTCAGTTGTCGGTTTCTAAACCTAACCACATACACGGAATGCAATCTACATCAATGTTGCGGTGATATCACTCAGCCTCTCTAAATGCGGCGTGGGCCGCGCGCATGCG
>chromosome_13,+,polyA site is 1042708
TGATGGCATCCTCCGCCAGCATGCTGCAGTGCAGCTTGACGGGCGGCAGGCTGAGATGCTTGGCGATGTCGCTGTTCTTAATCTTTAACACCTCGTCCAGCGACTTGCCCTTCACCCACTCCGTCGCCACGCTGCTGCTGGCGATGGCCG
>chromosome_13,+,polyA site is 1125571
CGCACAGCGAGGTGCGATTCTGAGCCTAAGTTCGAAAGCAGGACTGCGCAATAGCAGCCGGCAGCACTACTTTGACCTTGACATGTAACAATCAGGTTGGGCGCATAACACAACTGGGGCCGGCCCAGGACGGCCTTGCCGGACGCTCCT
>chromosome_13,+,polyA site is 1126993
ACAGCTAGCCCCTCTCGAAGCATCTGGTGCCGTAGGCATGCTTGCAAAAGCTTACCGCTCACATCCTAATACGACAAGTCAGCACTTGGCACCGCCCGTGCACACACCTCTGTGCGTGGCCTCCCCAATCTATTGGCCAAAGCAGCAGGT
>chromosome_13,+,polyA site is 1127224
TGTATGCAGTCATAACCGCAAACAACAAGTTTAACAGTGCCGCCAGGGCTGCCGCCGTGCAGCGTGCCCGCCCCCCATCTGCTGTAATGCTACACACAACGACCATACTTGTCATTTGTGCTCATCCCGCTCTCTGCTTTAGGTGTAAAC
>chromosome_13,+,polyA site is 1284972
AAGTACCATGTGAGCCTGAAGAATATAGGTTTGTCACTGATCCCCAGCCGGCAAGGGGGGCGATGGGAAGGCGCCGCGGGAATGTGTTGCAGGAACATCAATACATCCCGTGGGGTACTGGGGCTGATTAATTGTTGCACTAGCCGCACT
>chromosome_13,+,polyA site is 1312211
AAGCGTGAAGTAAGCCTGATGCTGAGCATGGTGATGTGTGCAGTGTGAATGCTTCGGGCTGGGTGCGTACATACATACGTGCTTGTGGAGAAACAGTAGTGTATGTTCCATGCACCCCAGGCAGCAGTACGTACTGGGCGGCACCTGGGC
>chromosome_13,+,polyA site is 1312780
CTGGTACGATACACATACGGCTGCCAGACAGCCAGTCGGCGATCCAACGTGCAATCGACACGGGAATGAAGGGGCGGGGGCGAATTTAAAGGCAGCAGGTGTTTCCGACAGCAGCCGCAGTGCCGATCAATTGTTGCAAACATACACAGC
>chromosome_13,+,polyA site is 1322758
ACCACGGTAACGCGACCAGGCCCATCGCCTCACTTCAAGGAGACGCAAAGGCCGGCAGACAGACTTCCGTTTAGGCGGTCGTCATATGATTACGTAGTACGGAACCGCTCGTGCTATCTTGACCTAATCACAACTCTTTGATGCCTCCCC
>chromosome_13,+,polyA site is 1322882
TAATCACAACTCTTTGATGCCTCCCCTAGTTCGCAGTTATTACACCAATGACCGCGCCGGCAGGCTCATAGAGTTTGCTGACGCGCAATCCTCATGCTCCGGGCGCCCGGCCAGGCAATAGCACCTGTGGCGCCTACAACGCCACATCGT
>chromosome_13,+,polyA site is 1323674
TACGTAGACCAGAGCGGACGGCGGAGTGGGCTTGCAGGTGGCACGAGAGTAGGCAGTCAGTAGCGCAAGTTGCGAATTCACATGTTACCTCGTAACCGACGGTAAACGCTGTGGACGGTCGCGCCCATGGCTGGCTGACAGAAAGCGGCT
>chromosome_13,+,polyA site is 1354193
CAGCGTCACGCAGCGGTTGCCAGAGTGGGAAAGGGCGTGGGGAAATCCTGACACAGTGGACAAGAAAGGTGGCTCTCCCTGTAGCAGGAAACAGCCGTTAAAGGACTAGTTGATGAAGCCGGGGCTGGACGTGATGTACACACGGTGAGG
>chromosome_13,+,polyA site is 1354267
CTCCCTGTAGCAGGAAACAGCCGTTAAAGGACTAGTTGATGAAGCCGGGGCTGGACGTGATGTACACACGGTGAGGGTGATGTACACACGGTGGTGGTCATCCGCCCACACTGCCTCCAGGGACACAAGGGGAAAGTGGGCTGCGTCCAC
>chromosome_13,+,polyA site is 1383841
CTGCTCCTGTGCTCCCAAATGGAATCTAGTAACGCGGCTAACCTGGCTGGGTCCGTATTCTGCATAACGGCCTGCATCCCGCCTGTAAAATCGATCTCGCTACCCAAACGCAACTGGTACTGGCCGTACACCGCATGAGCACATGATTCT
>chromosome_13,+,polyA site is 1387622
CTCCCAAACACCCAAGTTGGTGGTGTTGCTCCGAGCTACAGCCCCAGCCACTGCTGCCGCTTTTACCAGCCAGCTCCATTGTCTCCAATCTCCATCGCTACCGCTACCGCCACTGTCACTGCCACAGCCACTACCACAGCTGCTACCACC
>chromosome_13,+,polyA site is 1455665
GGAGCACATCTCAACACTGGGCCCCGAAAACCGCGGTGCGTGATGGTAAAAACTGCAACCAAAAGGTATGCCGAAATTCCCAACAAACACAACAACAACAACAACAAAATTACAGGTAGTTTGCATGCGTGTCCACCGTGCGCCGCCACA
>chromosome_13,+,polyA site is 1473230
AGGCACGCGGAGCCACGCTAAAACCCAGCCAGGCACGCACGCACCTGCACGGTCAGGTAGGTGGGGTAGTCGCACATGGACCTGTAGCTGAAGGCCATGATCACCTCGCCGGCCTTGAAGTGCTTGCAAGCGTACAGCGCATTGTGGCCT
>chromosome_13,+,polyA site is 1495569
CCTTCCGAAGGCGTTTGCACAGGCGTGCACAAGCTCTTACTCGCTGTCTCCATGATCCACGCATCGTCGGGGATGAGGGGGTAGGTATACGTCTTGTGGTCAATGCGGTAACCGCGCGGGTTGCCGCGGGCATTGAGCGCATCCTCGTTC
>chromosome_13,+,polyA site is 1501024
CAGGTGTGGGCCAATAGCCGAACATTAGCAAGCGGCGTGGCCAGGTGTGGGCGGAACACGGAAGTTCTACGACACACAAGTATATAACCCTGCGGACGGCGCCCTGGGGCAACTAGATGTGTCTCGATACCAAATGTAGTAGGACAGTCG
>chromosome_13,+,polyA site is 1539367
GAAAATAATTCGCCTAAATTGACGCGGGCACTGGAAACTAATTATTGGGGCCTCGAGTACCCACACGGGTACCAAAAATTTAATCCGCCGGACCCTATACTACCCGGGCCCCCCCCGCAAATACTACTTGCTATTCCCGTACGCAGCAGC
>chromosome_13,+,polyA site is 1572334
TTTCTGGCAGCGCACTTCGATTGTCAGAACCACTCCTGCACACGCACGCACACGATGCCCCATCCCTTCGCTTCATCCCCAGCACGAGCAGCTGCCCGTAGGCTCCGCGCACGTCACAGGTCTGAAGCGCCCCATCCCGCCAGCCACCCA
>chromosome_13,+,polyA site is 1572777
GTCGCCGCTTAGCAGTCGCCGCTTAGTAGACGGGCAGCGACCAGCGGTCGGCCTTGTCCACCTTGTCGAAGCCGGCGCCCGAGGCGTGGATGCCGCAGCTGTCGCCCATGGACAGCTGGTCGTAGCCGTCGTAGCGCTCCTGGTACTCGC
>chromosome_13,+,polyA site is 1581227
ACCGTGTGTCATGTATGGGTGGCGGCACCGAAGTGGTTTAGACGGCATACATACTACGGTACTGTACTAGCCCAGGGTCGAACACACAAAACACGATGATGACTCCCCGGGCGTGCATAGTGACAGGCATGCGTGGCGTTGACAGCAACT
>chromosome_13,+,polyA site is 1581338
CGTGCATAGTGACAGGCATGCGTGGCGTTGACAGCAACTGGTGTGTGTGGTTACATTCGACAGCCAGTGTCCCTACCCTGCCGTTGCAAATTGTTTGCCATCTGCTGGGGTCTGAGCGTCAGCTGCAACCCTACGGGACCCCTGAACCTG
>chromosome_13,+,polyA site is 1581448
TCTGAGCGTCAGCTGCAACCCTACGGGACCCCTGAACCTGCCTAAACAATGTCCCATCGCACAGCCAGTGTACCTGAAGCGCACGAGCCGCGCACAAAGACACCCACTTGATCAAACGTTTCTCCCCCACAATGCGGCGCATGAACACAG
>chromosome_13,+,polyA site is 1585185
TACCCACCCACCTGAAAGTCAATCGGCATCTCCAGCAAGGTTCTCTGCCAGTTGCTACAGACAGCATTGTGGCTCTGTGAATGCAACATTAGAAGGGACAGTCCGACTATCACAGGTGCACCGCACCCTCGCCCTGATGGACCTCCTCCG
>chromosome_13,+,polyA site is 1615175
TTACGCTAATATTAACACACTGCACCCGTGAGATGGAACAGGATTAGGATGGCGACTGGCGATTATGGCGGAGTTCCGTGATAGTGTGGAAACCCGGTCTCGCCCAGGGCGTGCCCATACCGGCCGCACCGTCCGAAGCCCGAACCATCC
>chromosome_13,+,polyA site is 1625484
GTACTGCGCTAACCCAGATCGTACATGTCCAATACCATGTCAACTGGCGTAGACCGCCATTTCAACATGCCTCCTATTCTCATGTAATGTATGACATATAGTGCCCTCCACGGGTGCGGCATGCCCCCATGGTGTCCATCCGTGGCTCTC
>chromosome_13,+,polyA site is 1719419
CTTCCCTCGCATGGGACAAGGGGTGTCAGCTTTGTACAGCTGGAAAATGGGCTGAGCCCCCGTACGCTTGGGAGCTAATAGGCGTGTAACGCCCCGTCAGAGCCTCCATACCGCTACGACGCGCAGGCGCATCGGCTAGGGACACTCGGG
>chromosome_13,+,polyA site is 1744049
ACACCCAGCCTGTAGATTACAGCGCCCTCGCCACCGGACTATCGCTGACAGACCAGCTTAGCTCCGCGGGGAGCACCTCGGGGGCGGGGGGGGTCCGTACCTGCGTCCCCGTCCATCCCCGGCAGGCCAGCACTGTAGCTCTCACTGGTG
>chromosome_13,+,polyA site is 1744155
CCCCGTCCATCCCCGGCAGGCCAGCACTGTAGCTCTCACTGGTGTCCCAACACATCAGTGTGGTTTGTCTACGTCACGCGGTGTAAGAGGACCAGCGCTAAACAAACCCGCAGACAATCCATCTTCTCACATCACGGACTCACGGACATA
>chromosome_13,+,polyA site is 1844971
TGCCTTGATAAGGGCTTTAACATTTTTAAATATTTATCGATTGGCATTCAAATGTACCGCTTTCGCTATGTGTCAGCATGTATCAAAATGCACGCCTGCCTTGTCTGGCTTCGCTCCTGTTCTTCCCCGGCCTTCGCCTCGTGTGCTTCA
>chromosome_13,+,polyA site is 1848020
GCACATCATGTGCGCACCAGCGCACTCGCAAGCAAGAGCTTGGGTGACGCTATAAAAGAAGCCTTGGGTGACGCTATAAGGAACAACACCCAGCTTTTGATTCTCTGTATCCAATTCCTCGCATTGAGCACATATAAGCACATGTGTCCA
>chromosome_13,+,polyA site is 1867530
GACGCTTGTTGGAAGCATCCGCCCCTGTGTCCACGTGTGAGCGCCAGCGCTCAGTCGCTCAGGCAGGAGCCGCAGGACTGACATGTAACAGGACCAGAGACCCGCCATTCCTCTGGGGAATTCGTCGTATAAACACATATCATACAACGG
>chromosome_13,+,polyA site is 1867849
GCAGCGGGCCAGCCCATCACCAAGCCATGCACCGACAGGCCTCACAGCCTCATTATGTCGGCACGCGCGCGCTGCGCGTCAAAGCACGACCACTCTTTTAAATAGGAATGGCGTCCGTGATGAACTTAAACACGTCGGCTGGGGCGGCGA
>chromosome_13,+,polyA site is 1883494
GTACCGATCAACGACATGCGTCACGACGAAAGGGCTGTAATGTGGCTGCTTCATTGGATGGCAGGACGGGCAGATTGTTGCGGTATTGTGTGCATGGCTGCATGCCCATTGTGCTGGGTGAAGCTGAAGGCATGTACTTCAAAATCCTTG
>chromosome_13,+,polyA site is 1883619
GAAGGCATGTACTTCAAAATCCTTGGGCCATAGATTACAACAGTCGTAGCATCTGCAACAGGCCCTTGCAGCCGCGTTGGATACGTAAGTCGAGTCCTATGGGTCCTATCCCGTCCGGTGCTCTCAGCGAAGTTCACTTGCCACCCATCA
>chromosome_13,+,polyA site is 1883715
CTATGGGTCCTATCCCGTCCGGTGCTCTCAGCGAAGTTCACTTGCCACCCATCAATCTGATAGGTGATTGCCTCCACAGTTGTAATTCCAGCTCACATGAAGCATTCATGTCCGCGCAACGTGTAGCCGTGCTGTCAAGCTCTATCCGTC
>chromosome_13,+,polyA site is 1886236
CCAACCCGCAACTACATCCACCACCAGCGTGTTTACGCACTTGTTATCGGCGACCATGGTGACCTGCGACTCGATCCATTTGTCCAGCTCGTCCTCAATCTGCACGGGCGCACATTAGTGTTAACGTGAGCAACTGGCTTAACAATCGAT
>chromosome_13,+,polyA site is 1911436
GATTTACCGGTATGCTGTGCTTGCAGAGTCGCAGCTTGCTGTCCTCTGCCCTACGCGCTTTGGCGCTGGAAGTTTAGGTGTTGCAAGTGAGTTCGTGTCATCTGCTCCTCCTCCCGTCCCATGCAGCCTTGCCCTGCGCACGGCAATCCG
>chromosome_13,+,polyA site is 1924610
GAGCTGTCTAGCCTGAGGTTCTGAACGTACGCTGTGTCGTCACTTACTCACTCGCCAGCAATGTGAGGACAAACGTGTGATGTGTGACGTGGCGATGTGTCATAGCAGACTAGCAGTGGAGCTGGCGGGGCATGTCACACCGTCAGGAGC
>chromosome_13,+,polyA site is 1924720
TAGCAGTGGAGCTGGCGGGGCATGTCACACCGTCAGGAGCGAGCTGCGTTTCCTCAGCGATTGGGGCATAATCAGGTTCTTCATGTCTATGCTTCTTGGCCAAAGCTACAGCTTCGCTCCCGAGGGAGCCACGCCCCACGCCTTGCTGCA
>chromosome_13,+,polyA site is 1924805
TCTATGCTTCTTGGCCAAAGCTACAGCTTCGCTCCCGAGGGAGCCACGCCCCACGCCTTGCTGCAAGGCGTGCCAACCATGCATGAATGTGCATGTCACGGCGCCTCTCCAATCCGCGAGATTCACGATCACTGATCCACGACAGCGGAA
>chromosome_13,+,polyA site is 1941203
GCCGAGGCAGGATTTGCGGGGACTAGCAGGATGCGTGTTGCCGAATAGAGCTACAGGCGAGCCATGCAGACGAGCTCGTTTTCGTGTGTAACTGACGACGCATTTTGCCCCTGTACGCCGCCCAAACCCAGGCGACTCTCAGGCCTGGTC
>chromosome_13,+,polyA site is 1975324
TATTTATCTTCCATCTACATAGCAGAAGTTTGCCCGAAATGGCTGAGAACGCTATTGGCAGTGCTCGTATCTCCCATCTATGCTGTAGTAATTTGCCCCAAATCCGCCGAAGGCGAGGGAATATTTTGGGGAATTGGGGTTTGGGGCCGC
>chromosome_13,+,polyA site is 2008730
ATTCGGGGATCTCTCCTCGGGTGAGCGTGCGTGTCTCGTACGTTTTTGGGGCCCTGGCTTAGTCCACGGCTGTCGTCCCACATGTAACCTCTATCAGCTAGACATTACCCCAAAAACAAGATGCCGTACTGCCAATATGTATTCGTGTTC
>chromosome_13,+,polyA site is 2009687
CCACCCGTGCCCACATAAATGCGTAGCAAGAAGGGACAAGGCATTGGTGCGTCGTTCGCGCGCTGTTACTGTACCGACGGTAGCTGGCAGGATGTGTCGATGTTTTGCTGACACGGCCTGACACACCCCTGGCCTGACACGAACCGTACA
>chromosome_13,+,polyA site is 2032415
AAGCGGGATGCGCTCATCGTAAAGAGGCAGGCGTCAATCTTGGAACGCGTTAGCTCTGCCGCATGAGTAATTGTAAAGTGCTGTAAGCCATGGAATGGGTCAACCCACCGACCTACTGTCTGGCCGCCGCTCGATCATAAATTCATAACT
>chromosome_13,+,polyA site is 2032506
GGAATGGGTCAACCCACCGACCTACTGTCTGGCCGCCGCTCGATCATAAATTCATAACTCTGGCAGCCAGACGCCGGTCCATCTGTAAAGCAGAAAGCCATGATGCGTGCACACACTCCAACTGTAGTTCCTCTATGCATGAGCTGTCCA
>chromosome_13,+,polyA site is 2051797
ATTCGCCTCCGGCAGCACTCTTCACCACACCCAGCCCCAGCATTCGCTCATTATCTTCTCCACCGCCACGGGATGCGCCTAGCCTGACACACACGGTTGAACACAGTATACATGAAGCGTCTTCTCAGTCAGATGGTCAGGATAGAATGG
>chromosome_13,+,polyA site is 2052412
GCAGAACCCCCCCCAGCCGGACCCCTAGCCACGGCCCCTGCACACAAGCCCTACTCACCCTCCTCCTCCAGGGCAATCTCGAACTTCTCCTCCAGAGCCATCATGATCTCGACCTGAACATAGTAGGATAAAGGCGCATTAGCCGACAGA
>chromosome_13,+,polyA site is 2053031
CACAATTCGCGCCTTGCTTACCCGGCGAACGGGGGCAGCGGCCGACTTGCGGATCATCGACAGGGCCATTGTAGTGGATTGGGCTGCAAAGTAGCAGAGAAGGATTGGGTGCTGTGGGAAGTGTAGGTTGCACGTCCGGGCGCGGGGCGC
>chromosome_13,+,polyA site is 2138437
CCGATGTCCGGGCCCAAGTTCTGAGAGTCTCACAACGCTGGCGTGCCGCCAGACATCTGCATACTGCCACACGGCGATGCTGTAAATGCCGCTGCACTGACTGCTACTCCAGCCGGCGCCTGAGCTAACGATACTCGCGTCTGATCGCCC
>chromosome_13,+,polyA site is 2153686
AAACCCAATCTTTCGCTCTAGCGCCCCTACACACACGCACACGTGACTCATGGACTCAGCCCCCTAGCCCCTCCACCCCACCTCCAGCCGTCCCGCTCCAACATAACCCCCAGCCGATCAATCAGCTCCTCGAGCAGTACATTTTGAGCG
>chromosome_13,+,polyA site is 2180701
TTTCTCACGCTCCGTGCGGCCGGCCAGCAGGGGTTGCTGGTGGCGGTCGGTGGTATAGGTTACACACGCACGCTTACATATTGTAGGGACCGCATGCTTGCCCCATACTGTGCATGCGTGGTACGGCGCCAGCTTTGCTGCGGGCCCTTT
>chromosome_13,+,polyA site is 2233243
GCACGTGGTGAGACACCGCCGGACCTCATCACCGGCAAGTACGGTACGCCCATGCAGCCCCATCGCTTGGGAGCGCGGGTCTGTAATTCCGTGCGTGATGTTACACATGGTTCGCTCAACATTTAGTTGGGCCAATGCATGGCCCGTCTC
>chromosome_13,+,polyA site is 2310535
AACCGACAATAGCCTCCACTCATGCCTCAAGCGGCCTAGCAACTCATTCGTGGCCCTCAGCGGCCTCCTACCTCCGGCCTCGCAGCTCCCGATAACCCCACCAAGTCCGCCGTGCCCGCCCCAGCCCGCCCGTGTTGAGGTTGCACTAGT
>chromosome_13,+,polyA site is 2312434
GCTACAGGCCTGGCGGGGGTATGCCGGGCCAGCGAGTCCCTGACTCGCTGGTTGTGTTGCCAACAGCGCAAGCTAGCAGACTGTGTATCAGACTGTGTCAACCAACCCATAGCGAGCATTAGTTGGACGGGGAGGGAGAGACGGAGGGAG
>chromosome_13,+,polyA site is 2337859
TGGCAAGGGGCCTTCTGGGTGGAGGTGATTTGTAAGGCATGATTGCGTCATAGCGACTCCCATCGCGTCTGCATGAAATCCATGAATGTACAAGTGAAATGCTGCTCCACGGTTGCGCCGGCAGCACCCCCGCCTGGCCCCGCCCCGCCG
>chromosome_13,+,polyA site is 2347556
ACTGCTGCAGAACCATACCGGCAGCTCAGTCCGGGCTGGCCGTGACCATCTGCTCAGCAGCTTCCCACACTGGCAACGCTAAGCGTAACACAAGCAGTCAAGCATCAGAGGTCCAGTCCCCGGCTAGCAACTACCTACCAACCACACAGC
>chromosome_13,+,polyA site is 2354575
CGTGTCTTTTCGGCCTTCAATTTTGGCCTGTGTGGTCTTTTGCAGGACCACAATAACATGCGACTGTGCATCCATATTGCGATCCTGAGTATGTCTGAGAAGCAATTGCGGGACTCAGCTGGGGCGGGCAACGGGGTTTCGCCGAGGACA
>chromosome_13,+,polyA site is 2355039
CTTCCTTCTTTTCGACAGAAATTTGCCCAAAAATGCCTCCGGCGGAAGAAATTTTTGATTCTTGTGGCCAAAAATCTGTGGAAACGCTTCAGGTTTGGAGGGGTCTTTCTGAGATTCGCAGAAGACATTTTAGGGCGTTTCTGTCACTTG
>chromosome_13,+,polyA site is 2385836
GCACATGCCTCACACCACACATGCTTTCCGCACGGCGTCAGAGCATGAAGCTCTTCATATCAATACCACACATGAATGATCATAGCCAGGGCAAGCCTCACAGCTGGTGCACTCCCCTCAGTCCTAGTCAAGCATAACGCGCGTCAGTCG
>chromosome_13,+,polyA site is 2385964
CAAGCATAACGCGCGTCAGTCGGTATCCTATGTACGCGTCTGGATGCGGCCGAGTCACAGCTTTAGTAGCAATACTCAAGAGATCACATGGCAAGCGCCATCAAGATAGCTAGCTGGGTACTCACGGGTCACAGCCTGAAACAACCCGAC
>chromosome_13,+,polyA site is 2386024
CTTTAGTAGCAATACTCAAGAGATCACATGGCAAGCGCCATCAAGATAGCTAGCTGGGTACTCACGGGTCACAGCCTGAAACAACCCGACCATTTATTTTTCACGAGCAAGATGGGAGAGTCTTAGACGGCGTTGGCCTTCTCCTCGGCA
>chromosome_13,+,polyA site is 2426772
CAGCTTTGGTGCACCACTGCGCCCCAATTGTTTACTGCGGCAGAGTTGCAGCGACTCTGCAGCGCTGACTGCCACGTAGCACTGTAAAGGGCTTTCAACATACGGTACTGCGGCTGAACGCCTGGATCTTGCAACCTTCCGGTTGTCGCG
>chromosome_13,+,polyA site is 2426994
CTGAGAACCCCGGATTCCCCCGTTCGGGACATGCAGTGACAGTCGCCCGCTGGCGGGGGCTGGCGGGTGCGCTAGTGGCACGTTGAAATCAACCAATCCATATAACCTGCCGCTATGGCATAGTTACATGCCTCCAGGCTCCAGCCCCTA
>chromosome_13,+,polyA site is 2475805
CTGCCCCACCAAGCGATTCGTGACTACAGCCGTGAGGAGCGCCTCAGGGTGCTGGGTGCGGCGTGTTGGCGCCTTGGCGGTCATGTTGAGGGTCACAGGCTCACAGCCCGGAGTGTGAGGAATGCGCATCAGCAAACTTCCAGCCAGCCA
>chromosome_13,+,polyA site is 2488850
AGGCCGGGCTGACAGCGCGGTTGGGCAGCTGTAACTTGAAAGGCACGCGCTTGTGGTCGTGTGGAGATGCGGGGTCACACTACAACTTACAAGGTGCGGACATCCAAGAGACCCTCTGGCGGCCCCGTGCCGGCTGCAGCCAACGCATCA
>chromosome_13,+,polyA site is 2492799
CAGGCCCTGGCCTTCGGTCACCAACCTTGACTGCCCGCCTGACTCGCCATCCTCAAGCAACCGCATTGCGTGCATGTGCGCGAAGACACACGACAGCTTTCAACCTTACACCGAGTGCGCACACCAACCCAACTCATGTCTACATACAAG
>chromosome_13,+,polyA site is 2508349
AAAACCGGAGGCCCGGGCTGGGGTGACCCTAATGTGTGTGTGTGTGTGTGTTACAGGATTGGAAGTGTGCATTCCTAATACCTGCAACGAGACTAACCGAGCCGCAAGGGCCCCTCGTCTCCTGGAACTGGATTGTTAGTTGCATCTTGC
>chromosome_13,+,polyA site is 2644898
AGCCTCTCATGATGCAACCCCTCATGTGCCCCTGAAGAATATTGAATGTCTGCCAAGCCAGATAAAGCCTGCCATTCTTCTCTCTCCATCCAGCTGCTCATGCCCCTAGCCCTCTACTCATGCCCGTCAACACTGAACTGCTGCCTGTAC
>chromosome_13,+,polyA site is 2675042
GAATCGGGCATGAATGTGGAGTTTGGCACCCCTGGCGCCGCACCCCAGGGGCCCGCTTCATGCCCACAGTCCGCCTTGCCACACGGAAAGCCAGGACTGGTGCAGAACCTGTTATTTTACAGCAATTGCAGGCTATGGTATTCGTCAGCG
>chromosome_13,+,polyA site is 2683769
ACAACGCGTTGACCAAGGCAAGTCATGACATTGATGAAGTCCTGCTCTGGGCAACTGCGCCTCTGGCGCTCCTGCGGGCCTAATGTTCTGCACTCCTGCACTCCTGCCACGTCGTTGATCGTCTTCTTCGGGCCGCATACGGCGTACCCT
>chromosome_13,+,polyA site is 2713599
GGATGGAGGCGGACTCACGCCTTCAGAGAAACAGGCCGAATCCTCGTTTACACTGGACGCGCGGCACGTGCCGTTGCATGAACTGTAACACAAATGAGCAGTTGAGGGAATTGGCTTCGTGTGCCCCACGTGTGCGTGCATGCATGCGGG
>chromosome_13,+,polyA site is 2737336
CGCTTCATGCCTTTCGCGGCCTTCTGCAAGGGTTTTGGCTGGTCCCGGCAGTTTGTCTGAGGGCAGCTCTTGGCCAGTCGACTTAATATATTACATGCCCAGATAACAACTACTTCGCATCGAGTTTGACCTCTACAGAGCCCAGACCAA
>chromosome_13,+,polyA site is 2782202
TGGTTCTGGCAGTACCCGGGCGGGGCGGGGTGAGGCTACAGGAGGTGGGCGACACTCGCCGTGCCGGGTGCGCAATACATCATGTACCAAACCGTGGACGTTACATTGTGCTACAATATCGTATTGAAGGCACCGTTCATGTTTGAATGC
>chromosome_13,+,polyA site is 2782779
CGCGGAGAATGGGAGCTTGTCAACCTGATAGTCGCTTTGAGCTGGCCGAGTAAGATGATACAGTGGCTAAATGGCGCTCGGTTTAAACCCACTTGGCACAGGTGCATTCAGGCCGCGCTGCACACGCACACGCGTGCACGAAGAGGCGTG
>chromosome_13,+,polyA site is 2824129
AGTCAGGGAGTCAGGGAGTCCACACCAGTTCCGGGCTGAGCAAAACTGAACTCATCCGGGATTGAACCGGAGACCTTCAGAGTGTAAATCTGACGTGATAACCGCTACACCATGAGTTCTACGGACCTCAAGATTCACACGAAAGCGATT
>chromosome_13,+,polyA site is 2942504
TGTGCACAAACACGAACACGCTGCACACCGCCTTTCGCACGCCCTTCGCCCGGTCAGTCATTCCGTCCCACGGAGCTCTCAAGCTCTCTGGCTAGTCGTATTACTACCCTACCCCAGCCAAACTTTAATATCACTGCACGATTTTACAGC
>chromosome_13,+,polyA site is 3007562
ATCCCCCGGGACCCCCCTTGAGGGGACGACCGACCCCCTGACGGACAAAACCTTGTTGTTCAGGGGTTAAAACCCCTCCATTTAATACCAAAGTGGTGTCAATCGACTCCTCTTGACGAGCACTATCACTCCGTGTCATCAGCGGTCCTG
>chromosome_13,+,polyA site is 3032070
GATAAGCTACGGCAGTTCATTTGATTATGAAGTTGAGGTATCTGTTCATGTCAGTTGAATCAATGCCTAATGTGGTTCGGTAGCGTTGCCGTCATCCCCAACAACACTGTACTAGTGCACCCCATGAACACCATGCACACAAGCAAGCGC
>chromosome_13,+,polyA site is 3106876
TCGTAGAACTGCCGTGTTCCGCCCACAGCACGGCTGTCAGTCGCAGTGCGGGTCCATTGCATTCCGTGGACGGCGCCGTTGAATGTAATGAATGTCGTTACAGCAGCATGCAAGTGGGCGGCGTGCCTTATCCCAAAGAATATGGTAATT
>chromosome_13,+,polyA site is 3136132
ACTCGGTGCTGCCCTCCACTGTTTCAGGCGGGCTCGAAATCCCCCAATATTCGACATTGTTCCCACACTCGATGATATGGTGAGCAGAGATGAATGGCGAGCCCCCCATTTACCGTACCGCACGACGCATACACAGAAGCCACGAGCAAG
>chromosome_13,+,polyA site is 3143004
TAGGTCGCTGCTCTACGGGTGCGGACGCTGGTGCGGCGGGTTCTGATGGTTTCCCCGCGAGAGCTATCCTGCTTACTAGAAGCCGGTCTGCAAGCCAGTTGGCGCTGATGCGCCGGGGCAGGAGGAGGCCCCTGATTAGGGAATGTGCGT
>chromosome_13,+,polyA site is 3143140
TAGGGAATGTGCGTCACCCAGCGCCGATCTGCGAGCCCGTGTTTCGAGGCGTTACCGTGGCCCAGTATGGCCGATGGTTGCAGACAACCCCCCTCCCCCACATACCTAACAACCGCCCGCCCGTGGGCTTTGTACGCGGGTGGTCTTGCG
>chromosome_13,+,polyA site is 3143433
AGGTCGCTGCTCTACGGGTGCGGACGCTGGTGCGGCGGGTTCTGATGGTTTCCCCGCGAGAGCTATCCTGCTTACTCGAAGCCGGTCTGCAAGCCAGTTGGCGCTGATGCGCCGGGGCAGGAGGAGGCCCCTGATTAGGGAATGTGCGTC
>chromosome_13,+,polyA site is 3144696
GGGGTCATTCGAGGTTCCCTCCTCGAGTGTGCGTACGTGTCTCGTGCGTTTATGGAGCCCTGGCTTGCCCGTGGCTGTCATCCCACATGTAACCTCTATTCGCTAACAAGTGGACTGACCGAGGGGCTGGGGCTGCTGGGGCTGGGGTTG
>chromosome_13,+,polyA site is 3204714
CGATCCAGGAGCAAGCGATGGACGCGGATGGAAGAACCGCCAGTATCGATGACAGCAACAGTTGACGCCTTTGGATGACGCATGTAAACACCACAAGGAGTGAAGGATCGAGATGGCATCCGTCCCGCTCCGTAGCGCATCTATCTATCT
>chromosome_13,+,polyA site is 3302010
CACCCTGTAAATAGTTTCGTGTACACAAACACGTGGATGGTCATCTTCCTGCAGGTGCGCTGCGGCTCTGCATCGCGAGCGAGTGTGGCGTTGCGGTGTGTCTGTGTGGTGCTATCGCCTGGCCGGGCGCCCGGAGCGTGAGGAATGCGC
>chromosome_13,+,polyA site is 3302319
TCAACCCTGTCCCATCACACACACACACACAAAACACGTGGATCAACCAGCATGCCGCGTGCTGCCCCACGCATTGCACGCTCGTTGTATCCCGGATGCAGCGCCCCCCGTGCCGTTGGCGATGAGAGAATACGATTTCTCTCGATGGCA
>chromosome_13,+,polyA site is 3328799
CTGACATACCCATCTGTTACGGCACGCCGGCACGCCGGCACCCTCTTTTCTTCAATTGGCCACCCGCTTGAACAGCCTTACTTGGTGCTCAAGCCTGACATAACCAAATCAACGCCCTGCTCACCCCTGACAACGCCAAACCCATGCTGG
>chromosome_13,+,polyA site is 3475738
ACGCCATGATGCAAACGGTACACACGAGGACACACAACATCCATGCACCCCATCCTGGCTCACGCCACGCCATGTAACGAACCAACACGACCCCAGTTCAGGCAATTTAAAAGAGCTGCCGCTCTTTTGCTAACGCACAACACATCCCTG
>chromosome_13,+,polyA site is 3493148
GGCAAGTTGCGGTCAAGTCCAGGCAGTCCATGGCAGATGGAAATTGGCAAGCGGCAAATTAGCAGTTCAGCACAAATGCAGTGTAAAGCTGTGTCAAACGCTTCAGAAAATTTTCCATGCGGGGCGGAAACTGCGCGGACGCCGGGCGAC
>chromosome_13,+,polyA site is 3620046
TGTGGTGCCGATTTCACGTCCCTGGCTATGTGTGCTGCTATCATCAGAGCATTGATCGGAATTCAGGGCACATATGCCTTGCACGTAATGTTACAGTTGTCTCTTGGCCCCGTCTCAGCCTCGCAAATACTTATGGCAGTTTGCCCCGAC
>chromosome_13,+,polyA site is 3687045
GGCCCGCACGGATTCAGAGCCTGCCTGATTTAATTTTGCATGCTTATATTATATTAGGATTATCCAAGGACTGGGAGGCCAGTAAGAGGGTGATTCCCGACCAGTCCCCGAAAACGGCCCTGCGCGCCCGCCCGATTATTTGGCCCACTC
>chromosome_13,+,polyA site is 3693124
CGGGTCGGGGGCGGAGCCCCCGGAAAATTTTTGGGGGTGAACGAAGCGGCGGCAGCCTGTTTCGTCAACTAAACGAAGCCATTTTAAGGAATTCGGCCACTGACGCCGCCCCTGCCTTCGTAAGATACGAGCGCTGAGCAACGACGTGAA
>chromosome_13,+,polyA site is 3712976
TGGACACAGGGCAGAACGATGTAAGCTGTGAAGGGCTGAACACACACGCTGGCCGCTGGCTTGAACATCGGTGTGCGATGGGACAGGGTTAAGGCAGGTTGGCGAGGTCCCGTAGGGTGCAGTTGACGCCCATACCCCAAGCAGACGGCA
>chromosome_13,+,polyA site is 3713129
AATTGCAGCGGCAGAGCAGAAGTGCATGGCTGGTCGAACGCCGGAGTTACTGTACCGACAAGTTGCTGGCTGGCTGGACCGCTGGAAGTTTGCTGATGCGCATTCCTCACGCTCCGGGCGCCCGGCCAGGCGATAGCACCACACAGACAC
>chromosome_13,+,polyA site is 3713705
GCTGCCCGCAAAAACACATGCCTGCTGCCGCCAGTCAGGACGCAGCGGTCAACAACACTCCTGCGGTACCGTACTACTCTCATGCAGTCTCACTCTCACAGAAACCGCTCACGTACGGTGCGCTGTGACACACATCACCCACACCAGAAG
>chromosome_13,+,polyA site is 3713858
GCTCGGCACGTTGATGCCACACCGCGCTGCGCTTGCTTACCAGGCACTAGCAACGTCCACTACCCTGGCTTCGGCACGTGGCGCTCACATGGCGCGGTGATACAGTACACCAGCCCATCATAAGATGAACATACAGATGAGTGGCGCCAC
>chromosome_13,+,polyA site is 3714054
TGCAACATACCGTAGTCACGAAACGCAAACACCGCTGGCATGTTTCCACTTGCCCGAACGGCCCATACGACCGCAGCTATTCTTCAGCACTTGGTACACACTCGCGGCATTCTACTGACGGCCGTTCCCCTGTGCTCCCTAACAAACGGT
>chromosome_13,+,polyA site is 3766965
ACCGATGTTGACGGCCCCAAGGTTGGAGGGCGAACCTCGGCAGGCCACAGGGCTAGCGCCCAGTGCTCGTATCGTCCATCTACGCTGTAGAAATTTGCCCCAAATCCGCCGAAGGCGGAGTAATATTTTGGGGTCTGGGGCCGCGCATCT
>chromosome_13,+,polyA site is 3785122
GGCTTTATGGCCGTGGCTGGCTTTTCGGGTTGGGGCTCCAGACGTCCGTTTCCTATGAGCTTGCGCCCGCGGTGATTGCCTCGGCGTAGATATGCACTGGTCCACCTCCTACTGGTCCACCTCCTCCTTCTTTGATTGTGAGAACTGCGT
>chromosome_13,+,polyA site is 3785173
CCTATGAGCTTGCGCCCGCGGTGATTGCCTCGGCGTAGATATGCACTGGTCCACCTCCTACTGGTCCACCTCCTCCTTCTTTGATTGTGAGAACTGCGTCTGCTTTCCGATGTTGTTGTTTTTGGTCGTATGTAGCCGTTCCAGGGGGGC
>chromosome_13,+,polyA site is 3785572
GCGATTCAGGGACGGTGGGTTGCTGTGCATGGGTGCGCAAACAAGTACCCGTTTACCAAGTGCAGTATGTTCTCACTTCGTGTGTTTAACAAGGATTGGATGCGTGTGAAGGTGCCGGTGCGGTATGGGCGTATGGCAGTAGTGCCTGTG
>chromosome_13,+,polyA site is 3785690
TGCGGTATGGGCGTATGGCAGTAGTGCCTGTGCTCAGTCCTTCACATTTCGCCCTTGCCCTCTTGGCATCCTGAGCGACACGCTTTCACCAGTTCCTGTCCTCCGTCTTCGCCTCCCTCCTCCTCCGCAGCTGATTCCCATTGCGACCGG
>chromosome_13,+,polyA site is 3798061
GAGATGACGGGGAGTACGATGGGCCCTTTGATTACATAGCCGGGTCAACTGAGAGGCCGGATGTCCCCTTTGACAATCACATCTTGAAAGCTGTGCATACTGCACTGTGGGCCCTCAATGGTCACTGACAGCCGTTTCCAAGGGGTTTCC
>chromosome_13,+,polyA site is 3825317
GGGGGGGGGGGGCTAGAAACCCGCAGGCGCACCCCACCCTTCAAATGGAAAGAGCTTGACGAGAGCGTTTCGAATGCGCTTTCAGAGTTTAATCAGGTTAGTAATTGCGGAGATGTTTTGGGGGGCATGGGCATTACAGGAAGGGGGACC
>chromosome_13,+,polyA site is 3827650
CGGGTGGTTTCCCTTCGGGCCGGAGATGGTCCCTCTTGACCTGGGTGCGGGGCACCCTTGCTTGGTCGGCCTGTCCCTTCTTTGTAATGTCGCAATCATGTCGGACTGTCCCTTCAATTGTAATTCGCATCCATAACGAAGCTACAATAA
>chromosome_13,+,polyA site is 3916598
GTGCGTGTGTGTGGGTGTGGGTGTGGGTGTGGGTGTGTGGGGGGGGGGCGTTTGCCCGTGCCCAACGAAATGGACGGTAGACTGTAGACCGCAGGCGTCGCGCCGCACCGATAATGCCACCCAGGCTCGGCCAACAATCATCTCTTGAGG
>chromosome_13,+,polyA site is 3917405
GAGGGCGGTTTCCCTTCGGGCCGGAGGTGGTTCCCCCCTGACCCGGGTGCTGGGCGCCCTTGCTTGGTCGGACTGTCCCTTCGTGTAATGTCGCATGAATGATGGGAACTTAGCCCCTGCGCCCAGCTATCAGTGCCGACTGATCGTGGC
>chromosome_13,+,polyA site is 4000053
CCGCACAACACTTTTGGCGTCAGTACCGTCTGCAACATCCCGCCCGCTGGAACTCGCTACCTCTCTGTTAGCTACAGAATATCATACATAACAACCTATACCTTCAGTACTGTCTGTCAGTCAAGGGCCTAATGGAAAACTACCGTACAT
>chromosome_13,+,polyA site is 4014864
ACACGCCTCTGACTGTGCACTCCACGTCCAACACCACATGTACATAACAAGAATCGATCCAACTGTTAGAGGCTGTGCGCAATGCGGATGAAATTCTTCACAGCCGCGGAGCCGTCACACGGTCGGCGTCCCGTGGGCAAGCCGAGGCAT
>chromosome_13,+,polyA site is 4014915
AATCGATCCAACTGTTAGAGGCTGTGCGCAATGCGGATGAAATTCTTCACAGCCGCGGAGCCGTCACACGGTCGGCGTCCCGTGGGCAAGCCGAGGCATACCAAGCACTTTATGCGAAGGACGAGGGGGCGGTGAGCGGAAACGCATGCC
>chromosome_13,+,polyA site is 4015063
CCGACAACGGAGCTGCCGCGAACACCGCTGCTCCACAGACACACACGCATTCCTGCAGGCTCGTCGCACCCCTCACCTACTCATGTCAGGGCATGCCTCGCACTGACGCACCACACAGAACAAAGCCGCCCGCGCAACCGTCCATCTCGC
>chromosome_13,+,polyA site is 4043700
ACTGGTTGCCGGCGGTTGGCACGCATCACGACTGGGACTCCGCGAACTGCGGGTCGTACGCACTGCCGCCAGAGCAAACCTGCAATTGGTTCTTGTGCCAAGTATTGTTGGACTGACTCTCTTTGCGGGGGCGGTCACACACTCACACCG
>chromosome_13,+,polyA site is 4043984
CGGGTTGGAAATGCAGGGACCATCGGGCGGGCGGTCAGGCGGCCAGCGGCTAGACACCAGCAGCCTACTTGATGACAGCCCTGTTAGCGTGCGGGACCCACACGGGTACAACTCGAGGGCGGGATTAACAGCCGGGCTCAGCGAGGCATA
>chromosome_13,+,polyA site is 4045506
TTCATCTCCACTTGCACCTGCACTCTCCGTCTCCTGCCTGCCTGCCTTGAGGCGCTGTACCCATGTGTGCGGTGAACACCGACGACACGCGACCTCAGCACACACGCGCCACCGCCCACACGCAGCCCACCCATACGCACCAAAGCCCTC
>chromosome_13,+,polyA site is 4180645
ACTAGAGCGGCCCAGGTCTCATTCAAGGCAGCCGGCAGCAGCAGCGGCGCCGCCGAAACCGCGGAACGCGCGGCGTCCCCGGCAGCCCCCGCCGTCGCGGCCATCGCCGCTGCCCAGGCAGCGGACACGTCACTCGCCGGCAGCGCCTGG
>chromosome_13,+,polyA site is 4194456
TATAGCTAAACGCTAAACCCCGAAACGATGTCTCTGCGGAAGACGTCCAGCGTTCGCTTTAGTTTACCCCGATGAATTGTGCACATGTAATAGGTTGTGTTCATTGGTGTGGGCATAGACTGTGACGAGAAGGGGCCGGGGCACCCGAGA
>chromosome_13,+,polyA site is 4265154
CCCCATTTCGGCCACTGACGCGGTGACGCCGCCCCTGCCTTCGTAAGATACGAGCGCTGGCGATGCTAGCGCCTCATCCATGATGTAACACAACATGATGCCGGTCCTCAAATGTATCGCACACATACCAGGCGTACCCCTGGCAAGTAC
>chromosome_13,+,polyA site is 4270532
GCATGGCTTGTGTCGAAAAGTTTAATGGTGATACTTCAGCAGCTTCACGTGGACCTCTGGAGGGGAAAGGCTTGGCGCCATGTGTACTTTGGAGCCTTTGCACACTGTTGCACATGAGAGAGACGTGCGAAGAACCGAACGCAGGCAGTA
>chromosome_13,+,polyA site is 4270595
GGAAAGGCTTGGCGCCATGTGTACTTTGGAGCCTTTGCACACTGTTGCACATGAGAGAGACGTGCGAAGAACCGAACGCAGGCAGTAACCAGTAGTGAACTGACATCTGGACAATCCTAAGCATGAGAGAGGTGCGGCACGCTGCTATGT
>chromosome_13,+,polyA site is 4271040
CGTTCCATGCTCCGAACTCATGTTGCCGTGTTCCGGACGCCTGGCCAGGCCAGAGGCTGGCTGGCTGCGGGCTATCAATGAATTGTTACTTGGTACCGCACACAATTTCATCGTCCGCAACGAATGTCCCAAACAGCCCGACCGCCTCCG
>chromosome_13,+,polyA site is 4295564
CTGCAGCGCTGCACACGGTGACAGAGAGCCTGGTGGAGCGTGCCAAACTGCTGAAAGTCAGGCCCGACAGCTGCAGGAGTCTGTGACAGCTGCACGACTACACCAACGCGCCGCGCATCAAACCAAGTCCACAGCACTGAGGCTCAATGC
>chromosome_13,+,polyA site is 4296466
TGTCAACACGCTCGCCCCCTCCATACATGCGCAAGCATGTTGTTGTCCCGTACAAACCCATACACAACGCAGCAAACGTATCGTCTAGTCTCTTAGTCTACAACCATCTCTTTCCCCTTCCGCTGCCTTCAAGTTGCTTACCGCAGCACC
>chromosome_13,+,polyA site is 4314908
GCCAGCGGGCACAGAAGTTGGAGACGCCTGGAGGCTGGCAAAGCAGGAAAGCGTGAGCACAAGCAGCGGCAGCAATGGCACGTTAACTAGCCAACTACTGCTTTGGCGCACATGGCTGTAGAAATCTGCCCCTAGTCCACCGAAGGCGGA
>chromosome_13,+,polyA site is 4371249
GCGTGCGCTGTCGGCAGCCGGGAAGTTTTCTTTACTGGAACGGTTGGCGGCCCCGGAAGACACAAGCCCAGAAGACATCATCATGTTACAGACTGCATCAGCCGCGTGAGCGGCTACCCAACTTGCACTGCTCCTTGCCAATCACCATCA
>chromosome_13,+,polyA site is 4371471
ACCTTCGAGTCAATGGCTTGCAATAGCACGGGGAACGAGTTCAGGAACGTCTGCTGGCGTTCTTGGTTGGGGGTTGCCTTGCGGCGACTAAAGTCTGCAGCATAGTACAACGACTGCGGCCGTACCACCTCCACCTTATGCAATTCGCAA
>chromosome_13,+,polyA site is 4438487
TAGCTGCCCTTATTCAACTCCTCGTCCTCCTGCTGATGTCCTGTGCGATTCCGCTCCGTGCCTCCACAAAGTGTGCACGCGCAACAACAAACGATTCACTGCGCGCACTTCCCAAGAGGCCAAGCCTCGCTGTAACTGTTTTGCAACTTA
>chromosome_13,+,polyA site is 4452007
AGGGGAGGTGCGAACCAAGCTGCGGCTGTGCCACTGACGAGCTGCTTTGCAGTGTCGTCGCCGTGACCAGCTCCCCAGCATTGTAAGCTGCTGCGCCCCAGTGCTGCTGCTCATGTCCTTGCCCCTGTGCCCCATCATTCTTTCACCCCA
>chromosome_13,+,polyA site is 4452543
CAAAGCCGCCACAGCAGTACGGTACTTGCCCCCCTCCAACGTGTCTCGGTTGCGATTGCGCAGCTAGCTAACTCCGAACACAACACACACAGCACACCTATCGCTTTTCCAATCAATTGTAACTGTCAGTTCACTCTGACTAACACCGCT
>chromosome_13,+,polyA site is 4533733
GGCACCATACCCGGGGCCAGGAGGGGGGTAGCCGGGTGGGCCCCCGTAGGATTGCGCCGAGGGGTAGCCGGGCGGGGGTGGGTAGCCCGGTTGGGGCGGGTAGCCCGGAGGTCCAGCGGGATAGCCTGCGCGTGTCAGCGAGGCACTGGG
>chromosome_13,+,polyA site is 4544198
CATGGACTATGTTACATTCAGATCAGAGTGCCTGCAGCGTTGGCATTCCACACATGCATGCCCCGCGCCGGCTTAGTCCCTGGGCAACACACCTTTCCTTCATTACCCCGTACAGCCCTGACTGCCTCCCAGGCCAGCAATACAGCCGTA
>chromosome_13,+,polyA site is 4555122
CCCATGGCTGGCTGACGGAAAGCGGCTGCTGTATTGGGATGGCTGGGCTGGACGACGGCGGCCAGGCGTTGCTTGGGACTACCAGAAAGGATGCGCCCGAAACCAACCTGGAGAACACCAGCGCCACCGGTGCCCAACACGACATGTATG
>chromosome_13,+,polyA site is 4557832
GTGACGAGGATTTGCCGGGGATGCCACATTTTAAGGTATAGCATGTACGCCGCGCAGGCAAGCGAAGGCTCAGAGTTGCTTGGGGAAACGCGCTGCGACATGCCTGTGCATATGATCGCATTTGGACTTGTTCATTAGTGTTGCACTGCG
>chromosome_13,+,polyA site is 4557893
GCGAAGGCTCAGAGTTGCTTGGGGAAACGCGCTGCGACATGCCTGTGCATATGATCGCATTTGGACTTGTTCATTAGTGTTGCACTGCGTGAAACAGATACGAAAGCCGCCGTTTACAGTTGCGAAAAAGCGAAATTGCAACATGTCAAG
>chromosome_13,+,polyA site is 4571163
ACCCGGCTTTTCACCAGCCTACACGGGTCCGCTACATACACGGGGACCCACTTGAAACACCCGACGCCGAACAACGGCCGCACACCCTGCGATGCGCCCAAATGACCACACGCGCGGGCGCACACAGGAGACACACCACGAGACTCTGAG
>chromosome_13,+,polyA site is 4576905
GAAGGCAGAAGCAGTAGAGAAAGCGGTGCGCAGGACTGGTGGTTGGGTTCGTGCCTTGCTCCACGGTGCTTTAGGGGCTCGTGTTCAGGATGCGCCTGGTGATCGCTATATAGTGGGCACACTACGTATGCCTATGGTATGTATGCTGCG
>chromosome_13,+,polyA site is 4638750
ACAAAATTGCACCCAGCCCAGGCACCGTAGAGTGATAGGTTGCATCATCCTGCATGAAACGGACGCTGCGCGGTGACCACACCGAATCTATTCTTTTGTTCTGAGTCAGGCTGTGTTACAATGGACATGACCGAGGGCAAAAGGCGGAGG
>chromosome_13,+,polyA site is 4639288
AGGTGGAAGCCGTGGGTTCAGGATAGGTACATCGACCTGGGAGTTAATTTGGCAACTGGTCACTCTCAAGCTCTGCAGCTCTGTAATCCAACGCTGGTTGTCTGGAACAGCTTGGTGTAGCATAGACCTACGTAGAAGAATCGTCGGCAG
>chromosome_13,+,polyA site is 4763456
GGTTTGCATGGCACGCATTATCATGATGAGCACATTCTAGTGATGTATTCTGACCTTCAGAGAACACACCAAACGACAAACCACACAATCCACGCAAACAAGTCATTCCGGTATGTATCAGCGTCATCTCTGCACCGGCAGAATTTCGCA
>chromosome_13,+,polyA site is 4764911
CGCCGGTGGGGCAGCAGTTCTTGGAGTTGAACAGGGCGTACTGCACGGAGGTCGGCGACATGAACAGCTCGCTGATCGTGCACTGGCCAGCCAGGCGGTTCACGCACACAGACAGGCCGCCTGCAAGGAAGCAGTACATATATGCATAGG
>chromosome_13,+,polyA site is 4767269
CAGCAAAGTCGGGGTTGGTGGAGTCAAGTTGGGCCCTGATAGCATGTGATGGCTCGGCGTCTTCGGGTGCTGGGACTGTCCCCTCTGTAAGATCCGCATTCTTAATAACCCCGTCCAGGGGACCATCACTCCACACCCCACGTCAGCAAA
>chromosome_13,+,polyA site is 4801863
ACACGGGTTACACATGTCCACAGATTCAAGCAGTCACATAACACATTGGACCACGGATCCAATTCCGAGCTACGCTTGTTCACGGGATGATGGCGAATCAATGGATCACACATGTGCAGGAATATGCATACCGAAGAGCAAAATGCCTGC
>chromosome_13,+,polyA site is 4835705
TATCGCCTTGGCCGGGCGCCCGGAGCGTGAGGAATGCGCGTCAGCAAAACATCGACACAACCTGCCAGCTACCGTCGGTACAGTAACAGCGCGCGAACGACGCACCAATGCCTTGTCCCTTCTTGCTACGCATTTATGTGGGCACGGGTG
>chromosome_13,+,polyA site is 4885061
TTACGTACAACAGTGCGCGTGTGATGGGACAGGGTTCAGGCAGGTTGGCGAGGCTGAGACCATTTCGAGTGAGTGATACGGTATTTAAGATTCGGCTACCATATGAGCGCGCATGCCTGATTAGTAGTTCACCGTAGTAGCCAATTGAGC
>chromosome_13,+,polyA site is 4885150
ATTCGGCTACCATATGAGCGCGCATGCCTGATTAGTAGTTCACCGTAGTAGCCAATTGAGCCCGCGCTGGTGAGAGCTGATTGGAAAATGGAGTCGTGCAGACATGCTCGCCATGCTCACACTGCCGTACATTACACGTGGCCGCAACAC
>chromosome_13,+,polyA site is 4896510
GGTGGGTGTTTCTCTCTGGGCCGGAGACGGTCCCTCGCGGCGTGGGTACGGTGTGCCCCCGCTTGTCGGACTGTCCCTTCAATTGTAATTCGCATCCATAACGAGACCCGGGCCAACGCCACGCCTGTGAAACGTGCGGGGGATCCACAC
>chromosome_13,+,polyA site is 4911067
CAAACAGTTGGCAGAGGCAGGGCAAGAGTGCGTGGCTGGTCTAACGCCGGAGTTACTGTACCGACGAGTTGCTGGCTGGCTGGAAGTTTTGCTGACGCGCATTCCTCACGCTCCGGGCGCCCGGCCAGGCGATAGCACCACACAGACACA
>chromosome_13,+,polyA site is 4936875
TGCGTTTGGACTTTGGAGCTCCAGAGGATGGCTGGGACCGACACGCCGCCACTTGCGGCTACATGCGCGCTCTCATGTCGCTGTCAATATTGCACCGTCCTTGCACCGCAACACTGTGACCCAGCCCACAGCCTCCATCTAAATTTCATG
>chromosome_13,+,polyA site is 4977419
ACGAGTCATAACATACTCGACAAGAGCGGCCAAGCACGGTACGGCCCTGTCACCGGTCCAGCCCTCTCAAGTTTAGCATCCAAAGCTCCAACCCTCAACACTCACTACACAGCTCCAACCCTCTATATCCAAAGCCCTGTCTAGCGCTGC
>chromosome_13,+,polyA site is 5032339
ACGCCTCGCGCCGCCATCGGCCACGGGGGCGCGTCATTATTCAGCTCTCGTCAACCTACAGACCGCGCTCAAACCGATAATCCGACGACGTTCGGCGCCTCACATTGATGGTGCGCCTAATGGCCACCTGCATCCCAACTTCCCGGTTAA
>chromosome_13,+,polyA site is 5032476
ACTTCCCGGTTAACTGGGCCCACTCCAAGCCCACTCCACAACGCCTTGGTCGGCTTCTGAACGCCTGCAGCACACGACCAGGCCTCCTCCCGTCACCGTTGGCAGCACACCCTGAACCAGGCGCCGCCAGCTGCAACTGCTGCTGCCGAC
>chromosome_13,+,polyA site is 5051352
AATGCCATATGGCCAATGAATCGGGTCGTAGGGCACACGAGCCCGGGCTCCCATCTGGCGCTGTCAAGGGCGCAGGCCACTGGATTCAACGACTGCAGGGCAGACCGTGACAGGAGTCTTGGTAGCCCAGAGTCATCCCGCGTGCAGGCG
>chromosome_13,+,polyA site is 5071861
ATGGGGGTCATTCGAGGATCTCTCCTCGGGTGAGCGTGCGTGTCTCGTACGTTTTTGGGGCCCTGGCTTAGTCCACGGCTGTCGTAACCTCTATCAGCTAAATATACGGCAACCCATTTCAGATTGCATGACGCGGTGCGCGCATACTCC
>chromosome_13,+,polyA site is 5074862
GCTCCTTGCGGTCGGCGTGGTTGGCCTCGATCAGCTTGGCGATCACCACGCTGCGTGTTTGTGTTTGTGTGTGTGTGTGTGTGTGTGTGTGTGTGTGTGTGTGTGTGTGTGTGTGTGTGTGTGTGTGGGAGGGTTACATTCATGATTAGT
>chromosome_13,+,polyA site is 5097480
TCGTGTGATGGGTTCGTGCCACGGAAGCTCCGAGCGCGTGACACCTTTCCCAGCTAGGCAGAGACTACACAGTCTGGAGCATGGAATGCTTACATCTTTATCTGCGGGCCCCAGAAAGTTTGCCGCTTTCATCGCCATCGCGGGCCCCAT
>chromosome_13,+,polyA site is 5099654
GGGGCTGCCGGACTGGCGATCTGTAACGCGTTGATGCTGGTCAGTCTCATTTCACGTGTTCTCCCACGTTCTCTCTTGCGGAATGTAAGGTGTGCGTGATGGCGGCTACCAAGGGAGGCCTTTCTAATCAGCGAACACAGCATGAAGTAC
>chromosome_13,+,polyA site is 5099715
TCCCACGTTCTCTCTTGCGGAATGTAAGGTGTGCGTGATGGCGGCTACCAAGGGAGGCCTTTCTAATCAGCGAACACAGCATGAAGTACGATATACTACACGTTGCAGTCTTGTAGGCGTGTCAGTGGACCTGCGCACCGTCAGCTTCAG
>chromosome_13,+,polyA site is 5158311
ATCTTCCTTTTTGCAGATGCGCAGAGCCGGTGACGAGGATTTGCCGGGGATGCCGCATTTTCAGTCACGCAGAGTTGTCAGGGGTGCAAAGCCCGCTGCAACTCCTTCCACAGTCCATGGTCCAGCTAACCCGCGCACAGTGAAGAAAAG
>chromosome_13,+,polyA site is 5172897
CTGGGGATTGAAGAAGCGGGACAAAGCTCAATGTTACATGCACCGCAATGGGTGCAGACCTCGTGCACCGGCACGTGTACTCGTGTAGTGACCCCACAACTCGTTTACCATAATTTGCAGCAGGGCGCGTCACAGCGCTAATGAATACGC
>chromosome_13,+,polyA site is 5212371
AGGGCCGCGCCCGGCGTCGCCACCGTCGCTGTCTCCTCCGCCTCCGCCGGTGCGGCTGTTGAGTTCCTGCTGCAGCTGGTCCATGCGCTTGCGCTGGTCGTCAGACAGCAGCTCAAACACACGCGCCACGTTTGCGTCCGCGCTGGCGGC
>chromosome_13,+,polyA site is 5312953
CCCTGGGCCAAACTGACACACACACACACACACACACGGTGGTGAGTCGGCCGGCTGTCACTGTCCACGTAGCCCCCCATGGTAATGATTGCCCAGCACACGGCCCATGGTCTACGTGTCGACAATGTCGTCCCCGTCCTCCGTTCTCCC
>chromosome_13,+,polyA site is 5704917
CTGCTTTTGGTGATATGTAATGTTCGGTCTGACACAAGACAACACAGCTTACAGCTCTGGGGAATTGGAAGGTCCACGTCCCATTTAATACAGGAAGGTAAGGGTGGTATGGAGCCTTGCGTTCTACTCAATGAGTAAGCACGGTCATAG
>chromosome_13,+,polyA site is 5729202
CAGTTCTATGCGCCCGGCCCCAGAACGCCAAGTGCCTCCGTACAACGCCCGTCATCTTAGCAGGGTTGCACCGTTGCACCCGTGTAATACACCTCTGACGCGGCCCCAGTCCACATTCAAAAGTGCGCCACCAGGTATGGTGTAATCATG
>chromosome_13,+,polyA site is 5749029
TTCCAAATATGCACTTCGGTGCACTCCGGCGCATGCCTTGTGAGTTGGCAAACTTGGAAGCCGAAACCTGCTGCCGGTGATCGATGTAACGCAATTCTTGAGTCTTTGTTACATACATTCAACGAGGCACTCTCACTCACTCTCTTTTGC
>chromosome_13,+,polyA site is 5791812
GTTGAAACTCCATCGTGTGAAGGAATGTAATGCGGAATTGGATTCTTCATTGCATGAACAGCGCACAGTAGAAACGCCACGTTGTTGAGAGGTGCCAGCAACCTGGTTGCCATGAGTCGAGGAGCACGGCCACCAAGCGATGCAACTCCA
>chromosome_13,+,polyA site is 5869806
GCCAGCCCCTGCTACCGTGTCTGCTGCCAGGGGTTGGCACTTGGCAACAGCTGCGGACTGCATGCATGCACAGCGTGACTGAGCAATGCGTGTGCAGGCAGGGAGACCTTGCCCAGCAAACTCACTCCAGCCTCTCTCTGGACGGAATGA
>chromosome_13,+,polyA site is 5875183
GTGTGTAAACTGCTCGTGGGGCTCTGGTCTGCGGCGCCTGTGTCCGTAGTGAGTCTGTGCAGCTCTACAGTACGGCATGGTCTGTGACATCTGGGTGCAGTGCATGCACGTCCCTGCAGATCCCACAGCAGCAGCAGCAGCAGCAGCAGC
>chromosome_13,+,polyA site is 5949666
CGGATGGGCCGTGAGACGTGTGTGAGTGCTGAACCCACGCTGTCCGGCACGAGGCACGTGGAAGAAGTGTGGAGCCCAAGCTTTAAAGTCTTGCACTCGGCGCCCGTCCACACCAGACTCCGTCACTGCCTGTTTCCCCGCTCATTGGTA
>chromosome_13,+,polyA site is 5977444
AGCGTGGCACATTCCAACAGCCCTAGTAGAAATGGTAGGGTCACTTTGCAGTCTTCTGCAAGGTCAGAGGCCCGAAGCACTGCTTAATCTATGAAGTAGCAAATTATTGTGTTTGTCGTAGACAAGTAGGCCTGGGGCGCGGCAAACCGC
>chromosome_13,+,polyA site is 5977665
CGGCTCCAGCCGCGCATGGAGAGTGTGAGAGAGGTGGACCCGCCGGAACCGGTGCTATCACTGCTGGCGAAACGTGCAGTCGTACGTAATCCCACAGAGGGTGCTGAGACAGGAGCCGTCACCCGCCGTCACGGCATGCCGCCACTCGAC
>chromosome_13,+,polyA site is 5978258
GCGTGGGCGGAGTGCGCGGAGGACAAGGCTACTTGAGCCTTCTGAGCGTTGCCGGTTAGGGGCACGGACCCAAAAGTTTCTAATGTAAGTTTGATCCATGTGAGAACCTGTACCCGTTTTGGGCACAAGGGCCCGGGCAATGCGCAGCAG
>chromosome_13,+,polyA site is 6102115
CGCAGGCCACACACCGCTGTCGCCAGCCAGTCCCAAACCGCGCCCACCTTGTTCTTCTTCTTCTTGGCGCTCTTGGCGCTGATGGGCGTGGCCAGCAGGTCCAGGATCTCCTTGTCCTCAACCTGGTGGAGCAGGAGACAGGAGGAGCAG
>chromosome_13,+,polyA site is 6110115
TTCACCCCATCACCGATCATGCACAGCGCCGTCACTCTGAAAGGCAAGAACTCTCTTCGCGACAGCGTGCCACACCTCGGCATGTAATTATGCGACCGTACGTCGGACGGTGCCGTGACGACCCTACGCGACTCGTTGCATGCCCCGGCC
>chromosome_13,+,polyA site is 6110792
AAGCAAATCATTATGGAACGCAAGCCATCAGGCGGACCATTGCGATAAGCACAGGAAGCAAAACTTCGCTTGACAGAACGCTGTACTAGAGCAAGGGCGATGTCCCATAGCCATCCACCGCAAGCGGCAGCAACGGTCTACAATGTTTTG
>chromosome_13,+,polyA site is 6139875
GGTTGGGCACTTGGTACAAAATGCAGCAGGCTGATGTGTGTGGTCACTGCTAGGGCGGGGCTTGTATATCATGGCAGCATCATGTAAAGGAGACACTTTACAGGCCACAATGAACAACCCTAAACCCAGGCTGGCAGGCGGGCTGGGCGG
>chromosome_13,+,polyA site is 6155284
GTTTCTCTCTGGGCCGGAGACGGTCCCTCGCGGCGTGGGTACGGTGTGCCCCCGCTTGTCGGACTGTCCCTTCAATTGTAATTCGCATCCTATGGTGCCGAACTAGCGGAATGCGGATACGTAGGCACTGGACTGGCACCAACACGCACT
>chromosome_13,+,polyA site is 6182817
TAGTGCCGACGCTGTAACATACGACGGTGTTACAGATCCTCGAAATACTGAAGCACATTTCCAGTGCCTGCTTGCCGTGCCACCATCTAAGCTACCTGGGTGCCTGTAGCTCTGTGCCATGACCTTTCCGTTTCCATTTCAGGATTCCAT
>chromosome_13,+,polyA site is 6182981
GCCCAGCCATCACCGGCCAGGTTGCATTAGTGCCAATCCCCAATCTGCATAACGCACATGCAGTTTTCTATCCATGCCCACCTGTGGCTTTGCCAGCCAGCCATGAATCAGGATCATCAGGATCACTTATACGTGTCCAATCACGGCTAT
>chromosome_13,+,polyA site is 6216499
GCGTGCCCATACACGCGGCACCGTCCAAAGCCCAAACCATCCAAGATTCCTATGCATGGAATATGTATGCTATGAATAAAAGCTGAAATGGGGCCTGGGGTGACCTGTCCGCTCGCCGAGCTCGCGAAATGCAGCGACATGCCCCGACTA
>chromosome_13,+,polyA site is 6216865
CGCGGCACATGCAATGTGGCGTCAGGTTGACTTGGAAAGACTTCGGCTTCCCTAGAATCCAATTGTTCATTGTGCGTCCATTGTGTACTGTCTTTCGCCATCGGTACGCGCCACTGTGCCACTCGCTTAAAGGTCTTCCACATCGTACGT
>chromosome_13,+,polyA site is 6216998
TCTTCCACATCGTACGTCAGACGCCACGACGTGGGCATCCCATACCGATCCACAGTGCTGGTATTGCTAAGCCATGTGGTCCAAAGAAACGTAAAGAAAGCACCGCCTAGTGTCGTCTACTTAGTCTCCATGCCGCCAGGTCTCCAATTC
>chromosome_13,+,polyA site is 6227122
CATCGTACGTCAGACGCCACGACGTGGGCGTCCCGTCCCGATCCACAGTGCTGGTATTGCTAAGCCATGTGGTCCAAAGAAACGTAAAGAAAGCACTGCCTAGTGTCGTCTACTTAGTCTCCATGCCGCCAGGTCTCCAATTCGTCAATG
>chromosome_13,+,polyA site is 6250464
AACAGCCTCAATTCGAGCAGATAGAAAACACATTCATGCGAGTTTTCGGCGGCTATCCGCAGGCTGTAAGTGCGCAGAGACATGTTTGTAAAGTACAGCGTGACAGCCCCTCGAGCCTTGAACTGTCTGATTTAATACGCTAATGTCTGC
>chromosome_13,+,polyA site is 6408179
CCTGTACCGGCGCTGCTTTCTCGTTACTCCCAACTGTGCATAGGTTCACTCTTATGTGCACCAACAACGGATCGACGTCTGTAACGAACTCTGGTGGACAGCGCACTGGGTTCCGGAAGTCATCTGTTGGGGCGTCTTCGGGTTGCAGCC
>chromosome_13,+,polyA site is 6408792
CACATGGTGACAGCCTCGGGACTGCAAGTATTCGTCCTCTCTGCTGTGGGGGGAAGTGGTGTGACCGGTGGCGGCGCCGTGCAAAGCCGGCAGAATGACACGACAGACCATCCGAAGTCAACTTGCGCTATCATGACAAGTCACGTCGCG
>chromosome_13,+,polyA site is 6409151
AGTAAATTCCGGTTGCGGGTCGCGAAACGGGGCCTTTCCCACATTCAGGCAGCAGCTGCGCCTGGCCTACAGCGCCCGAGTCCCCGCCCCCAAAGCGCCTCAGTACGACGCCAGCAGCTTGGGGTCGCTGATGGTCTGCTGCCCGAATTC
>chromosome_13,+,polyA site is 6441634
TTACAGCCCACCCTCGCCACTGTCACTGTTCAGCCGACCAGGCGGGCTTGTCCCTGGCTTTCGTTGCACACCGGGTACTCAGAAAGCAAAACAGTGCAAGCCTCCCTAATCGTGCCTTCTCCAATACGCCATACGGTACGCATGGGAGTT
>chromosome_13,+,polyA site is 6451030
CGTGTCAGCGCCAGCATCGCCGCCAGAGCAGACGTCACCAGCGCATCCAGCCGCTCCTCAGCAGCGCCACTGCTACTGCCGCTGCCCCCCGCGGTGTCTGCAGCCAGGGACCTGCCGCCGCCGCCGCCCCCGCGCTGCAGGGCGCCGGCG
>chromosome_14,+,polyA site is 82342
CCGTAGAGCAGCGACCTAGGAAGGTCGAGATGGCACTCTTTCGGGGAAGTTCGGCACAAGTATGTTCAGTGCCTACACAGGTAACGGAGCCGAACCGTTCCTGATGGGTTTCGATCTTGCGACCTTGATGTGACTCCGGCACCCAACTCC
>chromosome_14,+,polyA site is 119988
CCTTTGGCATCCCCGCAAATCCGGACGTGGCCGGTTGGGTGGGGTGCACAGTCCGTGCTAACCCGCAGCTAACAAACTAGTCACGTCACTCGCCGCCAATCAACACGTGCACCCTCAGCCCCACGCCCTGCTAGCGCCGTTCAGGCTCTC
>chromosome_14,+,polyA site is 152492
AGGAGTACCCCGGCGGGGGCGGGGCAAAACCCCAAACCTAACGGGAGAGACCAAACCTAACGGGAGAGACCAAACCCAAATGAAAGATGAAAGAACTGCGTTCATATGTGTGTGCCGCTCCCGGCTGGTGTATGGATGCGGATGTTACAG
>chromosome_14,+,polyA site is 219446
GACAATGAAGGTGGATACTAAGGTTTGAGGAGTCAGCTTAGGGGGCTGAGCCCCAGCGCACAGCGCGGGTGTTGCAAAAATGTAAGCAGCGGTAGCAACTCTACAGTAGCTCGCTGGAGCATCAACTGCAGTGACACTACTAGCAACGCC
>chromosome_14,+,polyA site is 268855
ACAGGCATGCGCACATGCACGCAGAGGCATCGCGACGAGTACGGTATAGAAGTCTGTGCAATTGTATGTATATATAAGCTCTGTAACACTTGTGATTCCTGAAATGTGACCGCACGACCGCCTAGAAATGCATTCATATGTTTCAGCGCA
>chromosome_14,+,polyA site is 269026
CCACCAATAATGTGGCTGCATGGCTGAGACCCCAGCCCCCACCAGGCGACCCTGAAAGGTTGAAGCAAACAGTCTCAAGCAAGGAGCCGTTGCGCAACTAGTGTAACCACATGCGCCAGCAATTGCACACACGGCGCCACGCTCTGGCCA
>chromosome_14,+,polyA site is 275254
ATCAAGATTCTTCTGGGTTTTGTTCTTGTTGCATAGGTCCCTTGCGCAGCACTAACAACCGCTGATAGCAAGGCTGAAGAGAGCAATAAGGACTACGGTAAGGCTATGCCAGCCGCCGCTCACGCAAAAAAAGAAGCACAAAAAGCACAC
>chromosome_14,+,polyA site is 306298
TGCTGACCATATCGTTTTTGGCTTCTTTTGCCCCCGGCCCCTCGCTGGCTCGCTCGTCTGGCTCACTCTGGCTCCATTCAGGAATGAAACCGCCATTTGATGCCAAGGGCGTCGGTGGGTCCGGCCTCGAAGTGCACCTCAGATGCTTTG
>chromosome_14,+,polyA site is 341245
CTTCGGACCGCTGCGTAAGCGGGGACAGCACGAATGGACTTGGGCCCATGGGGGTGCCTGAGCGACCGCCGGTACCCACATCCATGTAATCTGAATGGATCAGGCACTTCGCACTTCGATGAGTCATCCAGGGCCTGCGGCTTACTGGTG
>chromosome_14,+,polyA site is 435993
AGAGACTACAAACTGATTCACGAAATCTAACAAGCAGATAGCCATGATGGTTCTCGGTCGCGTGATGCTCGTACGGCGTCCCTGATGTAAGGCCGCCGGAAACGCATGTGCTCCACATGCTCGCTGTCCCAAACTGCAATCAGCTCTGCC
>chromosome_14,+,polyA site is 480177
CAAGCGCCCACAGGCTCTGAGAATCCACCGCTGTTCAGGATACGGTGCTCCCACACTCTCTTTTATTGTGCCGTCCTGCAGCCACATTGACACCCTGAAGCAGCTTCTCCGCGACAGGCCACTACTCGAATAATTGCAGAGCGGAATTAA
>chromosome_14,+,polyA site is 523316
TGTCGTAGGACTAGCTCTTTTGGCTATCAGGCGCCTCCAGACTCACAAGAGTTAGTGGGGCCACATGGACTCCGACGCCATGTAAATGCTCATGCTCATGCTCACACGCCTGGCCGCGTGCCACGCGGTCTTATTCCTCGCCTCACGGAC
>chromosome_14,+,polyA site is 546035
GCTGTCAGGGGTGCAATGCACACAATGGAGAAAAGATATCAGCCCGGAACAGTGCACCCAAGTGCCTTGGTATTGCAGCCGGAAACATCACACTCATTTCAGCGGTTCCCCGGCACCAACCGCACCATCCCTCATGTGCCGTACATTTCA
>chromosome_14,+,polyA site is 546102
TGGTATTGCAGCCGGAAACATCACACTCATTTCAGCGGTTCCCCGGCACCAACCGCACCATCCCTCATGTGCCGTACATTTCATAACACGTCTCAGGTCCGCGGCTGCAATCTATGATACAGTTCCAAAGGCGCAGCCTGACAAACGGTT
>chromosome_14,+,polyA site is 562067
CCGCCCTGTCAAGCCGCCAGCCATCGCCATTAGCCCATTACACACGCCTCGGACCTGTGGACAGCCAGCCGGCCGCTTAGCCTTGCTGCCGGCAACCAGGCGAGGCAACCACCCCTGCCGGCAACCAGTATGCCGGCCTACATTGCCTGT
>chromosome_14,+,polyA site is 609892
AAATCGCGTGAAAGATGGGTTGGGTTGCGGTTGTGTGTCCGGCGCAATCAGAATCTCAATGCGCCTAACCAACTACACGTAGCAAACATCTTGGCAAACATACCATAATTTCCTTCAGGGCCTCGCTGTGCTTCTGTGGTGAAATCCCAT
>chromosome_14,+,polyA site is 659429
CCGCTTTCCCGTCACCAGTGTCACCAATACCCCAGAGACAGCAGGGGGGGGGTAGAATCTTCCGAAACAGACCCCATGCCTCAAATGGATAGAGCTCAACGAGAAAATCACGAATCCGCTTTCAAAATCGAAAATGGGTTTCTGGGTGCA
>chromosome_14,+,polyA site is 669154
CCACCCTGATCTCGACTATTGGACTACCGTGCTCCAAGTAGGGACCCTCCGGGTTCGAACTCCTTCCAACGCATTGCGGATATGTGGTGGGACCTCGCCAACCTGCCTTGAACCCTGTCCCATCACACACCCTGTTAGGGACAGGGGAGG
>chromosome_14,+,polyA site is 675235
AAAACAGCGCGCCGCGTGACCTGTGCCCTTTGCGCGTTGGTACTTGTCAACGCCGGGAAGGCGAACTATGTGGCCAACAACATTAAGAAGGCGCAGAGGATTGCCCAGAAGCAGGCGGCCAAGGGCGCGGTTGGTTAGGTGCCGGTGGGG
>chromosome_14,+,polyA site is 675558
GAAGGGGAGACAGGTCAGCACTGGGCACCTGCTGGATCACCACCCAGTGTTGCCAAGTTGCGTGCCCCAAGGGCCAAGCCACTAAGGGTATGTGTGTGTGCCAGACCCTTTGCCCCAAAACTTGGCTAGTGTGATGGAGTCTCGGATCAG
>chromosome_14,+,polyA site is 676506
AACAGCATGGCTGCAAAGCCCGCATACAAAGAGGGACGCCGGCTATTTCACGGGGGCACCCTGACTAAATTGACCACGAACGGTCTTTCTAAATCTAACTGTCACAGTGTGAGAGCATCTAAAGGGCATGTGGGGGCTACGCAGCATCCC
>chromosome_14,+,polyA site is 678649
CGTTTCGGCGGAGGTGGCAGTGTGGGCTCTTCGGGTGGAATGCAGTCCGTCGGGCCGTTCCACTCTGGGCCGTCGGGCCGTGGCACCATGACGGTCCACAGGCACTCGTTGTAAACAGTGCCTGCGGGGCGCAGAGGAGCATTGCCAAGC
>chromosome_14,+,polyA site is 793398
CTGGTCTCACCCGGGGCGTGCCCATACCCGGGGCACCGTCCAAAGCTCAAACCATCCCAAATGCCCTGATATGGTATCTGTATGTTATGAATAGCTGTTATGGGCCCTGGGGTGACCTGCCCGCTCGCCGAGCTCGCGAACTGCAGCGAC
>chromosome_14,+,polyA site is 794301
GGGTGTGTGGCGGCCACGCGAGCATGTACTGCATGCAGCGGAGGCCAGCCGAAGAAGGAAATGCGGCGAGGATGTGAATCTGTAATCCGGTCGGGCAGCATGATGGAGTTTCCGTGTGCCTGGGAGCTGTAGGGAGCTGTCGCCTGCTGG
>chromosome_14,+,polyA site is 799396
AACCGCGAGCGTGTGCCCTGTGGAGCGAGTTGTCATAGCCGAGCGTTCCCCATGATATTATGATTACTGGACGACTCGTCTTCGTTTAAGTCGTTCCCTACCCGCCCAGAATCATCACGGCGTACGCTGTGTGTCCGACCCCACCCCACC
>chromosome_14,+,polyA site is 868108
TGTCGGGACATGTCTCCACATTCAACACATGCGCACTGACACAGCTGGGCTCTGAAGCGCTGGTGCGCACGAGTTCACGTCTAACAAGGCTGCCGATGCACATTGTCCATTCGTCACGCGGCAGAGAGTTGAGCGCGGGGTGGTCTGGGT
>chromosome_14,+,polyA site is 978532
CTGCATCGTACAGTACCGGTATGATTGCTTGGGGCCGTGATTTTCTTTGCGACCAAAAGTGTACGATGATCTGCATTACAACATTACGGCCTCGCAAAGAGGATACAAGTTTTGTGCACCAACTCACATCAAACTGTGTGCAGGCTCAGA
>chromosome_14,+,polyA site is 978640
GTTTTGTGCACCAACTCACATCAAACTGTGTGCAGGCTCAGAGCATCTTTCTAGTGATTGAAGAAGACCCCGTTTGTGGAGGAGTGTAACTCACGGCTCAGGCATTCCTTGTGCCCTACGCCTGCAGCACAACGCACCACCTCTTCTCCT
>chromosome_14,+,polyA site is 1015674
GGTGAGGGCCTGCATCTGCTTACGAGGCGCCTATCACACAAGTAATGTCTGTTGGTGCTGAGGCACTCAAGGTTTCGGACTGTGCAAAGTCGTTGCTGCAACGATGTTCGACGTTTCAGGCTGTATGTTTCACAGTAGTTGTGTTGCTGG
>chromosome_14,+,polyA site is 1043484
TTCGTGCTCTTGTTCCTGTAACATCGAGGATCACTAGTCCCTGCACTGATTCCGTGATCCATGACTGCAAGTGTCTGCCCCTTCAACAGATCGACTGCTGCACCACCTAAGCTCCCCTGAATCCTAGTCACCGACCTAAACCGCCATCAA
>chromosome_14,+,polyA site is 1053328
GCTACCGTATTTGATGGCTGCGCTCTTCGACAATGCGCCGATTCCGAAAGGACTGGCGTTGAATGTGCCTGTACTGATTGTGCGGTGTGTGCTGCACGCAAGCCGGTCGGTGTCGAGTCCACGTGCATCATGCTGGTGGGCGGCCCAGAC
>chromosome_14,+,polyA site is 1053568
AGGCCCCGTGGAAGGACCCGAGGGCACCCACACTGGAGCAGGTGTCTTTTGTTTCAGGGGCCTCGGCCCAAGAATGCGCAATCCTCAACCCTGTGCTCTTCCTACGAGTCGCATGCCATTGGATGACCGAAACAGGGTGAACGTGTGATC
>chromosome_14,+,polyA site is 1066911
TCACACAATGGGCGGCTGGAGGCCTCGCGTCTTCTAGGACGCAGAAGACCCCACACACATACGCGCACACCCAAAGACATAAACTGCGGCTCAGCCCGGAAAGAAGATAATTATTCTCAGCATACCGTATGCAGCTGAATGGCTCCCGGC
>chromosome_14,+,polyA site is 1067373
CCGACAATAATCCCAGAAATGAAGCCAGCCGCCGAAGCCATCTTTGCAGATGCCCTTGCTTGCGCATACCGGCAGCCTGTGGGGTACACCCGTCTTACACCCTGGCACACCACCCTGACATCCCAAACCGAACGCAAATGACAACCAACC
>chromosome_14,+,polyA site is 1080924
TTGGGTTGGGATGTTGGGGTGCGACATGTCTCGCCTGACCAGAACGTGCCACAAGTCGCGGACCGGTGCTTGCGCGCCGGAGGAAAACGCACGTGTATGTCCCATGCGTAGGTAAGTCTCGTAAGCGTGCTTTACACGGGTGCAACTGAA
>chromosome_14,+,polyA site is 1101423
CCTGAGTATGTAAGAGCACGTGCGTAAACACTAACGCCGCGGACGATCCTTGGGCTGTTGGGCATTAACTGCTTGACATGCTTTACACGTCTGTCTCTCAGATCCTGTTCAACTTCCGCTCCGCCAACGGCATCTCACCTCGTCAAGCTT
>chromosome_14,+,polyA site is 1107496
CACACAACCCGCGCCCAAAACACGGATTAAGAGCGAGGAAATAAGTGAGGAGGGTTGCTGTGCAGTATTGTAAAGCCAGGTGTAAAGCAAAGGCCGAATAAGAGACGTGGTGTGGTGTGGTCGGGGACGTGGCAGGCCTTCCGCCCACCC
>chromosome_14,+,polyA site is 1120484
CGTGATGAAACCGTTGTGCCCCCGCATTGTGTTTTGACCCTGGCCGCGACTTATAGGAGAACTTGGGCAAACGTGAAGAGGACTGTAACTCTGCCGGCCATGTGATGTTACAGCCGTGAATTTGCCCCGCTTCCCCGCTTCCATGTTGCG
>chromosome_14,+,polyA site is 1169940
GTGTGTGTTAAAGAGCACAAGGAAAACGTTGCGCAAAGACAGTGTATGCGATGCAGCAAAGCGACGGTTTAGGGATGTTACCTGAAGTTACCTCGCATACCTGCTGCGGTGAGCCGCCGGTCTTACCAACCGGAAATCGCGCAACCCCCG
>chromosome_14,+,polyA site is 1201496
TGCAATGTCATTTCGTGTTCCAGTCGTGCGCTGGTCGCATGAAAGGCGCGGCTGGCCGGCTGCGTAACATGGAATCCTTCAACATTATTTACAAAGCCCGCAAGTCACAACGACTATCTGAGTCCCACCCCGCCCGCGGCCTGCCGCGGC
>chromosome_14,+,polyA site is 1244435
GCTGGCTGCACAGGGACAAGGGGTGTCAGCTTTGTACAGCTGGAAAATGGGCTGAGCCCCCGTACGCTTGGGAGCTAATAGGCGTGTAACGCCCCGTCAGAGCCTCCATGCCGCTACGACGCGCAGGCGCATCGGCTAGGGACACTCGGG
>chromosome_14,+,polyA site is 1246791
GTCTCGGCCCCCTGTCCGGAACTAAGGATGGTTCTGGGGATGCTGGGTTACCTGTGCTGGGAGGCGGGTGGCACATCAATCGGGGTACGCTACTGACCCGTTTACGGCCTGCCCCAAGCAAACTGCCCCAAGCAGTGCGCTGTCGAGCAC
>chromosome_14,+,polyA site is 1262529
CATGCTCGATGCCACGGCGAGCAAATGCAGACACGGGCAGCCCCGCAGCTGTCAACCGCAGATTACGGACCTGCCCAGCTCAATCACCAACGAATCACCAACGAATCCCCCTTCGTGTATCCTCCCTCTCATGTATATAATGACGAGTCG
>chromosome_14,+,polyA site is 1366728
ACAAGTGCCCCTGGCTAGTGCATGACCGGTGCGCGCCGGCGCGTGCACCAGCACTTGGCTCAGGTCTAGCTTTGGAGGCGTTCAATTAATTTATAGGAAGCCGGCTGGCTGGCTCTCGCGGGGCGTAACACAATGAGGCACGCGAAAGGT
>chromosome_14,+,polyA site is 1367638
TGATGGATGGAGCGCCGGGGTGCGCAAACAAGAAGTAAGGGTGGCAAGGAGGAACCACTAATGTGTATGTTGTAACGGGGCCGTTGAGGCGTCCATAATAAGCATAATACGTACGGGAGAGTTGTGTGGAGCTTCAATTGTGGTTTGGTG
>chromosome_14,+,polyA site is 1381573
GCGATGCCTGTACAAACACTTACAAACCGCCCCCGGCTATAGGAGGAAGGTGGCGGGGCCGCGGGGGCAGGTAGAGATGCATGTGTACACATGACTGCGACGAATGTACAGGTAACCGATGGGACGAGGAACAGTCCGGGGGAAATGAAG
>chromosome_14,+,polyA site is 1393937
TATATTATTACAGTACAAACCAGCATGCGCTCAGGGACTCATTAGTTCACCCACGGTCACTTTGATAATGTCGCGTGCGCACTGGTGCAACGCACTGTTTCCAACTTTCCGGCAGGGCCCAGGACGGGAGTAATCAGGCAGCATCTGCTA
>chromosome_14,+,polyA site is 1394019
TGGTGCAACGCACTGTTTCCAACTTTCCGGCAGGGCCCAGGACGGGAGTAATCAGGCAGCATCTGCTAGCAGCACACTCGCTCAATAAATCGTCCGACTGCCCAATGCAGGCCTGTTTCAATTGTACTCTGCAACGCCATGCATGAAATT
>chromosome_14,+,polyA site is 1394194
ATATGGTACAACACTCAAAACACATGCTGCGCCACGTCAGATTGCTACCGCACATCCCCGCACTTGCCAGTACTGTCTGGAATCATGCCTATGGATTTGACACGAGGGCTAACGAAGTCAATGCCACAGGATGCCAGCGGCCCCTTAGCT
>chromosome_14,+,polyA site is 1443847
GCGGTGGCTGAGCGTGCCGACCACCGCATCCACGCTAGTGCGGCATTAGGTCCTCTCACAAATGATGGGCGTTGCTGTCGCTTGTAATACAGATTGGTGGTCGGCGTTCCGCGCGTTGCCGGAGTCCCCTCGGACTTGGATACGATATGG
>chromosome_14,+,polyA site is 1451520
TTTCTTGTCCAGGCGTGTTGCATCTCACAATGTATAGTATGCCAATCTGCCGGACTCAACTCATATGCCAACGGCCGCCAGGGGCACTTGCGCGCGGCACTCCAATGATAGCGATTCCCAGTCTCAGGGGCCCTCGGTTCAACGTCCTAC
>chromosome_14,+,polyA site is 1631779
ACAGTACGCTAAAGTGACAGCAGTCAGAGATGATGGGGTCCGTGGGTGAGAGAACGGCCATTTGTCAAGTATATATGTGTTTGTGTCATGAATGAGCTAGCGCCATCTACGTTCCCAATCCCTTGCCGCAAGCTGGCATCATATGACTCA
>chromosome_14,+,polyA site is 1631909
AGCTGGCATCATATGACTCATATCATCACCGTGTCCTTGGCGACACGCCGCAAGAACCTCACCACAGCTCAGCCAACAACAGTGGCAAGTGCAATGCGTACACCAAACATGACACTCCGGGTCACAAGCCACACAGCCATGCCGCTACAC
>chromosome_14,+,polyA site is 1641657
TCCCGATGTGTGTGGCTCCCACCCGTGCCCACATAAATGCGTAGCAAGAAGGGACAAGGCATTGGTGCGTTGTTCGCGCGCTGTTACTGTACCGACGGTAGCTGGCAGGTTGTGTCGATGTTTTGCTGACGCGCATTCCTCACGCTCCGG
>chromosome_14,+,polyA site is 1675295
CATGGCAGTCCGCTCCCGACTCCACACGCGCTTCGCCCAATGCCGAATAAGCTTTGCCCACATCGGGGCCTGTCGCAATCCTACGCATAACGGTGACCTTGCAAAACTCTCAGTCCACCACGCTGCCACACGACACACGCATTCATCACT
>chromosome_14,+,polyA site is 1818620
TGCGACGGGCGACGCTGAAGGTTGCGCGTTCTGGTGCGCGGCACGGCTGGTTCTCCGGCTCTCGCCCGGTCCAGACTGCTAGCTGTTACGTTTTGGTACACCTAGTACACCCTGGATACACCTCGCCTACCCGCCGGGGAGGGCCTCGTG
>chromosome_14,+,polyA site is 1854930
GCACGCAAGGAGTCGACACGCGGCTGTGCAGCCCGAAACAGCGCTTTTTGCACTCTTGCAAGCTCACATGCGCCATCTGCCTGTGCATCGTTCATTCTTTCTACATCATCTTCCGAATCTGCTCTCCTGCATGTCTCGTCTATGACCTAA
>chromosome_14,+,polyA site is 1855282
TCCGCCCGCTCCTAGCCCGCTAACAATGTACATGGGATCATCTTGTAATGATCGACGGTCAAGCTGCTGCTTGTCCTGCCGCTTACGGCTGGGCAGCGGCGAACAGAGGGCAGCTGCAAAGCAGAATGAAAAATGGAGGGACAAGATCAG
>chromosome_14,+,polyA site is 1938856
GAGAATGTAACGCGGCGGGTACTTCCCGTTCCTGGCAACTTCTAAGGGCCTTTTCCCGTCGTTACAATTGGTCTCGATACCCCTTGTAACCCCGGCTCTAACTACTTCAGAGTTAGATTCAGCATTCAGAGCAAGCTTACCTCCAGGACC
>chromosome_14,+,polyA site is 1939057
CAGAGAGAGAATGCCAGGAAGCTGCGCTCCCGTAGCATGAAAGGCACCGGGAAGGAGACGATCCTTCCGATACTAAGAGTAACCTGCAAGCGGCCCTGACGAGTGCTAAATATAGCCGGGTTCGCCTAGCCCCGTACAGGGATGGGGACG
>chromosome_14,+,polyA site is 1939152
CTGACGAGTGCTAAATATAGCCGGGTTCGCCTAGCCCCGTACAGGGATGGGGACGCGCATACGCGCCCTCCTTAATACTGTGCCCTGTAAATCACAGCCATAAAGTTCTAAGCTATTGTTACGCACAAATGGGTGCTCTCCAAAGCTAGT
>chromosome_14,+,polyA site is 1997257
TGAATATGGATGACCCACAATGAATGTAGACACGGGTAACGTACACAAAGGCTAGCAACGTTGCATAATCTGCTCGACATACTGTAACGTAACAGGCCCGCCCACGTAACCCACTCACCCTGTGCGGCTAAAAGGCAGCCGCCGCCAACG
>chromosome_14,+,polyA site is 2177171
TCTTGCCCTGTCAGGGTTCTGGTCTCGGGGACCAGGCTGCTTTCTGGCAGCAGGGGGGCAGCGCGTCTGCCCCTGTTCAACCTTGTAAGGATGATTCCTCAAAAAAGAGAGGGCCCGCCCCCCTCACGCTGACGCCTCACCACGAAAGAG
>chromosome_14,+,polyA site is 2331654
ATGCGGATTACAATTGAAGGGACAGCCCGACAAGCGGGGGCACGCCGTACCCACGCCGCGAAGGGCCATCTGCGACCCAGAGAAACAACACCCGCCCCCTGGTTGGCTGCCGACCTTCATAGTGTTACGCACATGAGTCGAAGCCAAGCC
>chromosome_14,+,polyA site is 2335148
GCCGACGGCCAGCAACGACCACGTGTGTATGTGTGTGCGAGGAGGGTGGGAAATCCGAAAAGTTGCCGGTGGCCTCTGGTTGTAAGGGTGAGCCGGGTACCCTGCCGAGCCAACTTTGGCTGCTTGGGCGGGGGTTTGAAGCTGGCTGGG
>chromosome_14,+,polyA site is 2350308
ATTCTACTGGATAAAATCAGACATGGAGGCTTTGGCGTTGGCACGGCAATGCACGCATGCCTGCTAAGACGCGCTTTAACAGCGCGATCGCACGCGGGCACCATGTGGGCCTGAATGATAAAACGCGTGCAAAGCGCGGTGAGATACGAA
>chromosome_14,+,polyA site is 2385325
CGTGTCGGTTGTGCTCGTGTGTCCTTGCTGGGCATGGATACGCTCGTATGTTGACAGGCGCGGGTACCCTCTACACAGCAAGTAAAGCAACTCATGCACATGGCCGGACGCCCGGACCTGACGTCGCAATCCCACCATATCGTACGCCAA
>chromosome_14,+,polyA site is 2406458
AGTGCAAGTGCGCCCACAAGATGGAAGCGTGCACACACGTGGCATGGCTAGACGGCGTGCGGGCGCCATCTTAACTATTTCCATGTGTAATAACCTTTGATTGGTGTCATGGTTTATTCCAGGCGCATGCTGTGGGAGTGTGGGGGGGTG
>chromosome_14,+,polyA site is 2414784
TGTTGTCACGCGTGCGATGCTGCTGAGCCCCTTGCCCAACCCTGGCCTACCCGGGCCACTAGCTCCTATCGCGCAATGCCGCGCAGGACGTTGGCTAGCAAAGAATACTTGTCCGACCAGAACCAAGCCAAGCAACGCGGCCAGCTTCTA
>chromosome_14,+,polyA site is 2449039
ATGATAATTAACCGCACCCGTTTGACCGGTGCGTGTGCGTGCCAGGGGTGCGTGCGGCGAGATAAAATCACATGCGTCCCTTCAACTGTAATCGAGCGCATCTATCTGCTTGCCCAACCAATTAACCATTGGTTGGAACCAAGACAAGGG
>chromosome_14,+,polyA site is 2449562
CTAACATGCCATAGCATAGCACACTTGCATGAAGCGGTACAAGTCGCCAAAGCACATGAACGGTACGGTACATCGGATGCTCTAGTACAAGTAGTGTACAATCACTGTATCGCGGGAGTATGTGCGTGGCACATGCAGCCTGGATGCGTA
>chromosome_14,+,polyA site is 2458369
GAGGGTAATCTTGCTGAATGACTCCGATGTAGGCCCCGCCAGCACTGCGAACGGCAGCAGTGTAGAACGCGCACCAGCAGTTGTAACAATGTTGCTCACAACCCTTGGTTATTTGGATGAGAGCAAGGAGCGTCAAGCGCGGAATCGAGC
>chromosome_14,+,polyA site is 2483052
CGGCAACCTGAAAGGACGCCCTCTGGTATCCTGAAGCTGTTACATTACGGTAGCAAGTTGCACTTAACCTTACGCCGCCAGCAGTGCCTTCAATGGAGCATAACAAGCTTTTCCTCTCAGAAGGATGCCACAACTGTTCGCTGTGCCAAA
>chromosome_14,+,polyA site is 2540203
TTTCGAGACCTCCCTTGAGAGCACACGTGTCAGAGAAACCAGAGCAGAGCTGCATTGATAACTGTTAATGCCTGACACGCATGTAAGTTGTTCTGCTTGCGAAAAGGTCCGCGCGCATCCCCCTGGGCCTAACCTGCGACTACGACTACC
>chromosome_14,+,polyA site is 2546779
CGTACGGCCGCTGACCGTCACCCGCAATCGTATGACCGCTTACCGGTTCCCGCAATCTACGGCAAACGGCGTGCCGCCATGTACACAGGCCAACCTCGGGCGATCCACTTCCCACCAAGTTGTTGCGGGGGATGCTCAGTATGCCAATGC
>chromosome_14,+,polyA site is 2581063
GCCGCACGCCTGCCCCGTAGCCACCCCGCCAGGCTCCGAGGTATTAGGCTGCTGGGCACCACGCACCTAGCTACCCTCGCCTGTAAGCTCCCTGACTCCAGTGACTCGCCTTCACACATGCCAAGCCAAGGAGCTACCGGCATGAATCAT
>chromosome_14,+,polyA site is 2604007
GGGGGCATCCGGCCAGGTAGCGATGACATGTCAAACGGTGACGGTGAGGAAGTGACTTTTGACAAGAAAAGGTGGCTCTCCCTTGCAAGGGAAAAGTGGGCTGTGCCGCCACGCCACGTCCTCCGTCTGAGGCCGAAGGTTCCGATACTA
>chromosome_14,+,polyA site is 2604468
CCCAGGGCCGCCCGTGCCGCCACCACCACCGGGCCCAACGCCGTGGCCGCTGCTGTTGCCGCCGGTAGGCGCGGTGCCACCGCCGCCGCCACCGCCGTCTCCAGGCCCTGCACCGCCGCCACCGCCACCGCCACCGCCACCGCCGCCGCC
>chromosome_14,+,polyA site is 2625917
ATACATCTTTCTTTGACAGCAACAGTACGGCTACCATACATGGATGGGCAGCACCGCAGCAGTAATCCTGGCAACGCTCACATCGCAAGTAATGTTGTCAAAAAGTGCACCAACAATGTACTCGCAGCACCTGGCTGCAACTACGTAGGC
>chromosome_14,+,polyA site is 2647410
CGTGTAGTTGCCAGAAAGCGTTCCAGTGATTGGAAGGAGGCCTTCACAGTGACACCGTATCCTGCTATTACCGCGCATGCACCTGTAACAACCACGCGCTGCTGTGAAATGACTGCCCTGTGAATCACCAAACTTGTATGCATGCATGCA
>chromosome_14,+,polyA site is 2677470
TCCTGTTCCGACTTCCGAGATGCCATATTGTGCGCAGCCAGCCAGGCGGCCGGGCCGCAGCAGACCACTGGCATTAACACCATTGCAATCGGCATCACTAAAAGCCCCACGACACGGCACCCCTGTCCTGCTGTGCAAGCCTCCAGGCCT
>chromosome_14,+,polyA site is 2703572
GCCCGCCAAGATGAGACACGATGAGAGGCACGGCCGATGGCGCCGAGTTAAGCCATCACCACGCCCAGTGTTCCGGCCAGTTGTAATAGATCTACTGTTACGATCCCTGTTCGAGACAGGGCTGGGCCCTAACTTATGCCTCTTACGAGT
>chromosome_14,+,polyA site is 2730603
ATAGATGGGCCAGGGATGGAACCCCTGGATGGCGCGGGAGGGGTCATCTACGCGGTGTAGACGCCGGGGGCCTAAAGCCATCTATAAGAAACCGGCACTGCGCTCGACCTGCCGCCGGCATTTGGCCACAGGTGAACGACACACCGCACA
>chromosome_14,+,polyA site is 2782465
GAGTAGCAAGCAAGCCGGCAACGGGAAGATGTGCGTACGTGCGTGGTGGTCATATGCATGCTGCACAATGCCGCCAACAAGCCCACCCTCAATCAACTGACACGCGCAATAAGCCCACCCTCACCCACTTCCCTACGTTGGTAGAGTCCC
>chromosome_14,+,polyA site is 2782571
CAATAAGCCCACCCTCACCCACTTCCCTACGTTGGTAGAGTCCCATCGGTCTGGTAGGCTGTGACGGCGACACAGCTGCAGCAATTGTATACAATGGCGGTATGCCCCAAGAGGGGGAACGTGGGACATCCGCGTAAGCTTGCCTTGTCA
>chromosome_14,+,polyA site is 2782803
TTTGGTGACCTACGCCGGACGCACGTAATGAATATGTGAGAGCTACGTGGTGTATCAATGTGTACTTGCTCGAGTAGCTAGGCCTGTAAAACAGACATCACGGTGTGGACCTATGTTACCTGCAGACACATTGCCGCCTTCTAGATTTGC
>chromosome_14,+,polyA site is 2802080
CGGAGGCGCCGGTCGGCCTATCCTGCAGCCACCAAGTAACGAGAAGGTGTGACCGGTGGCGGCGCCGTGCAAAGCCGGCAGAATGACACGACAATACGAGCGCTGCGCACGAAGCGCCTGGTGCCTCGGGGCCCCAAGCATGTCCTGCCT
>chromosome_14,+,polyA site is 2951261
TCGTGTCAGGGGCATCTGGTGGGCTGCGCGGAGCACCAACTTCACTGGCACGCGCAGGCAGTGCATGGGACACTGGCGGTGCCGTAATGCGCAATAAGTACCACCCGTGATGAGGGGAACGGAGTCAGGGATTAGGAGGGCGCAAGAGCT
>chromosome_14,+,polyA site is 3002471
AGCAGGTGTGAAGGCGTGTTACATGTATCCTGATGCTCAGCAACTGCAGTTGGCGCGCGGCACTGAAGCGCGGTACTGTACTGTGTAGGCACCAACTAACTTGTGATCCTGCCAGGCTTGTCTGCCTGTCAACTACACCACTACGGCACA
>chromosome_14,+,polyA site is 3009558
AGCTGGCACGTGAGACCAAGTAGGAGAAACCGCTGTCATTGTGTGGTGCGTAGCCATACCCAGCCCTGCGCCTAGCCATTCCAGCCATTCATAAAACCTAAGCAAAGTAACATCTCACCGCAAGCAGCTCTCGCTGAGACCGCACAACGG
>chromosome_14,+,polyA site is 3024347
AGGGGGGACAAGTCAAGACGGGCATGCACGTGTCGAGATAGGTCGGGCGTGCAGCGCACGCGTGCAGTAGTACGCATCGGGATATCACTCATGCATGGCGCTGACCAATAGCTACAACGTTATGACTTACAGCAGGGCTAATGTATAGGT
>chromosome_14,+,polyA site is 3043925
TACACCCTCCTTGCCCTGAGGTGGATGGCCCGTGAGAGCGAGGCAACAACGCAACTGGGCCAAAGGCAGTAAACCCACCCCGCGCCTGCAGTGAGCCTATAACATCTACGGATGCGCTGGTGGTCTCACGAGGACGTTCGCTTCCAGGGG
>chromosome_14,+,polyA site is 3045494
GCACCAGACGTGACATTCCTGGTAGCCGCTCCCTAACCAAACACTCACGCACCAGTGGATGGTCTTTCCCACTGCGCTGCTACTGTAACGGTATACGGTTGACTTACCGCCCCATGTCAATCATCCCTCGGGAGGGAAACTGCCTAAGAC
>chromosome_14,+,polyA site is 3150745
ATAGTCCGTGAGACAGCTGGAGGCGAGGGCGCATGATATCACGGGGGGCTGCTGGTGTGAGGGCAGTTCCCAAGCGGCTGACTGTAATTGCTTTTGCGCACTTCAAATCTCTCCACTGCCTCGCCCCTCCCCCATTCGCGTCTGCAGACA
>chromosome_14,+,polyA site is 3166478
TTGGATGGGCAACGGGGCGGGCCACGGGAATGAGGAAGACCATGCGCCGTTTCTTGGGTGTCTGGATCAGAAGGGTAGGTGGTGCGTGCAATGCGTGGTGCAAACCCGCGTTCCACGGGAACCCGTTGGTGCACGATCGCGCCATTAGCA
>chromosome_14,+,polyA site is 3223027
CCCTGTCCGTGGCTGGTGGCTGGTGCGTCGGCAAAACATAGCATACTGGCGCAAACCGCGGCTGCTACGTATTAGTATGTGTTAATGCCTATTGCATGTAAATAGGTGGCAGGGAAAATTCGGGCGGAGCGAGAAGTGCCTTCGCACGTC
>chromosome_14,+,polyA site is 3307531
AGGGCAACCGGACCGCCCGCCGCACGCAAAACCCACAGCCACGACCATTGAGATTTCCACTGTATCCGGGGCCACGCCGCATGCGCCCGCCAAGCAACCACCACCACTCGCCTGTAGTGCGTGGCTGTTTGTTGAGAAACGGGGCAGCAG
>chromosome_14,+,polyA site is 3307633
ACCACTCGCCTGTAGTGCGTGGCTGTTTGTTGAGAAACGGGGCAGCAGGCAAAGCACACAGCTCCACGCAGAAAGCCGGCATACACTCAACCCGCACCGAATAATAGCATCTGTCTCTAGCCGTGCTGCCGCATGACACACCCAGTTACT
>chromosome_14,+,polyA site is 3307954
CAGTCCAACGCGCCACGCCGCGCTTAGGCCCGAGCGCCACCAGCGTCCGCCGCTGCCGCTGCTGCTGCCGCCTCCTCCAACGCCGTTGCTGCTACTGCCGCAGTCGCCGCGACTACGCCGCTGCTGCTGCCGCCGATGCCGCCGCGCCGG
>chromosome_14,+,polyA site is 3477620
AGAGCGTCCAGTGACCGGCACGGTGCCTCCTGCATTGGACCAGTCACCCGGAACCCCGGGGGCTCCCACCATGGCCTCGCGGGTTGTAAAGCAGTTTCGCGTTTACAGCATCTTTGGTAACAAAGCAACTGAGCAACTTGTGCCCTTGAG
>chromosome_14,+,polyA site is 3493701
GGACATGTCGGGACATGTCTCCACATTCAACACATGGACACTGACACAGCTGGGCTCTGAAGCGCTGGTGCGCATGAGTTCACGTCTAACAAGGCTGCCGATGCACATTGTCCATTCGTCGCGCGTCAGAGAGTTGAGCGCGGGGTGGTC
>chromosome_14,+,polyA site is 3515328
TTAAAATGGCTTCGTTTAGTTGACGAAACAGGCTGCCGCCCAGGGGGGGGGGTAGAATCTTCCGAAACAGACCCCATGCCTCAAATGGATAGAGCTCAACGAGAAAATCACGAATCCGCTTTCAAAATTGAAATTGGGTTTCTGGATGCA
>chromosome_14,+,polyA site is 3547468
GCCCGCCAAGATGAGACACGATGAGAGGCACGGCCGATGGCGCCGAGTTAAGCCATCACCACGCCCAGTGTTCCGGCCAGTTGTAATAGATCTACTGTTACGATCCCTGTTCGAGACAGGGCTGGGCCCTAACTTATGCCTCTTACGAGT
>chromosome_14,+,polyA site is 3600958
GCTAGCATGTGGAGTAGCGGACTACATAGTTCTTACGTTAGTACTGAGGTAGGCCTTCAGCAAAGCACAAGGCTGCCATGTAACGGGCGTCAAAGTGATGGTTACATGTGCGCCTCGTAGACCGTGAGCAGGCTGTTACCATGGCTGGTT
>chromosome_14,+,polyA site is 3611539
GTGTTCCTGCCCCCATCGGTCATGTCGGTGTGAGCTCAGTCTTACATCGGGAACGCGGTTTACCCATGCAAGAATGGCGGGCGCTGAGTCCCCCCATTGAACCCTTCTTGCCTACTGCCACCCTGCGCCCGGTACTGGCTCAGTGCCCGC
>chromosome_14,+,polyA site is 3679666
TCCGATCCTTGGCTTCCAACCCAGACAAGGCTGGCACCCACCCCGTCCGCACCCTGCCGCCCACATGCGCCTTGATACCCGTGTAACAGTGCCCAGTGCAGCACCATGACCACGTGCTCCATGCAGCAACAGAGGCTCATCCTGCCCGTA
>chromosome_14,+,polyA site is 3920045
TCTGGTAGCGAATTGTGACACGCGGCAGCGCGCAGGCTGGGACTTGCAGTGCGGTCGGCGGGTGAGCGAAAGGGGCTGACCAGACCATTAAACGAGCTCGTGATCATGCGCCGTGACAGTTTTCTTGACACAGCAAATCCGGCCGCGGCT
>chromosome_14,+,polyA site is 3920237
AAGGCATTGGCGCCTGATGCGGTGTCTTGTGCATGTACGGTACGGTAATGTTTGTGGCCAGTGTTTGGCAGTGTGCATCCCTGGTAACGGCATTCAGTAGCGTGTGCCGGTGTGCGCCACATGCAGCTGGCAGCGCCAGGGCCAGCTGTA
>chromosome_14,+,polyA site is 3920364
TGGCAGCGCCAGGGCCAGCTGTAAGCAGCTGCCTGGTAGGCTTGTACTGACAGGACTCACAGGACTCACAGGAGTCAACGGTGTTACACTTCTGGCGGGACGTTCCGTTGCTGCACGCCTGCCTGCACTCAAGTGCAGTGGCGCCACCGC
>chromosome_14,+,polyA site is 4002000
GCGGAGGGATGACACTCGCCGTTTTGGCCGCTCTCATCCAGCTCCGGTGGATTAGCCGTGGGCTAACTTTAAGGCAACGGCTGTAAAGCTTGGGTGAGGGCACTCGGGGCAAAGCCCGCTGGGGCGCCGGCCAACCTGGATTAGCCCCGC
>chromosome_14,+,polyA site is 4028260
TCGCTAGGTGGTCTGAGCTTATGCCTAACCCGTGTAAGACTCAGCCAATCCGCGATACTTGGTTGCGTTGCTTCCGGAGCGCTGGTTCAGAGCTGGGAGAACGTTCAGAGAGGCCTCGTGGCAAGAGCTCTTCTGACTCGATTCGTCTTC
>chromosome_14,+,polyA site is 4028504
GAATACTGTGGCATGCGTATGCTCTCGTGGCGTATGTGTGCTGCAGTTTCAATTAAAGGCAGCTACCTGGTTGATCCTGCCAGTAGTCATATGCTTGTCTCAAAGATTAAGCCATGCATGTCTAAGTATAAACTGCTTATACTGTGAAAC
>chromosome_14,+,polyA site is 4028912
TGGTAACGGGTGACGGAGGATTAGGGTTCGATTCCGGAGAGGGAGCCTGAGAGATGGCTACCACATCCAAGGAAGGCAGCAGGCGCGCAAATTACCCAATCCCGACACGGGGAGGTAGTGACAATAAATAACAATACCGGGCGCTTCGCG
>chromosome_14,+,polyA site is 4029309
TACTTTGAGTAAATTAGAGTGTTCAAAGCAGGCCTACGCTCTGAATACATTAGCATGGAATAACACGATAGGACTCTGGCCTATCTGTTGGTCTGTGGGACCGGAGTAATGATTAAGAGGGGTAGTCGGGGGCATTCGTATTCCGTTGTC
>chromosome_14,+,polyA site is 4029546
GGGCTCGAAGACGATTAGATACCGTCGTAGTCTCAACCATAAACGATGCCGACTAGGGATTGGCAGATGTTCTTTTGATGACTCTGCCAGCACCTTATGAGAAATCAAAGTTTTTGGGTTCCGGGGGGAGTATGGTCGCAAGGCTGAAAC
>chromosome_14,+,polyA site is 4029688
GCTGAAACTTAAAGGAATTGACGGAAGGGCACCACCAGGCGTGGAGCCTGCGGCTTAATTTGACTCAACACGGGGAAACTTACCAGGTCCAGACACGGGAAGGATTGACAGATTGAGAGCTCTTTCTTGATTCTGTGGGTGGTGGTGCAT
>chromosome_14,+,polyA site is 4029803
AGAGCTCTTTCTTGATTCTGTGGGTGGTGGTGCATGGCCGTTCTTAGTTGGTGGGTTGCCTTGTCAGGTTGATTCCGGTAACGAACGAGACCTCAGCCTGCTAAATAGTCAGCATCGCACCTGCGGTGCGCCGACTTCTTAGAGGGACTA
>chromosome_14,+,polyA site is 4029996
GATGCCCTTAGATGTTCTGGGCCGCACGCGCGCTACACTGACGCGACCAACGAGCCTATCCTTGGCCGAGAGGCCCGGGTAATCTTGTAAACCGCGTCGTGATGGGGATAGATTATTGCAATTATTAGTCTTCAACGAGGAATGCCTAGT
>chromosome_14,+,polyA site is 4030176
GTCCCTGCCCTTTGTACACACCGCCCGTCGCTCCTACCGATTGGGTGTGCTGGTGAAGTGTTCGGATTGAGCTTGGCTGGGGCAACCTGGCCTTGCTTGAGAAGTTCATTAAACCCTCCCACCTAGAGGAAGGAGAAGTCGTAACAAGGT
>chromosome_14,+,polyA site is 4030268
TTGCTTGAGAAGTTCATTAAACCCTCCCACCTAGAGGAAGGAGAAGTCGTAACAAGGTTTCCGTAGGTGAACCTGCGGAAGGATCATTGAATCTATCACAATCCACACCGCGAACTAACACTGTTGGCCTCCGTCTGTATAAAAGCAAAC
>chromosome_14,+,polyA site is 4030391
TTGGCCTCCGTCTGTATAAAAGCAAACGGGCCAGGTCTGGGCGCAATGTAAAAGTTACGCCTGGCCTGGGTTGCCGCAAGGCATCGGTCTCTTATACTAACCAACCAACACCAAACCAAAACTAAATTAAAACCGAGTATCTAGCTTAGA
>chromosome_14,+,polyA site is 4030625
TAGTGTGAATTGCAGAAATACGTGAATCATCGAATCTTTGAACGCATATTGCGCTCGAGGCTTCGGCCAAGAGCATGTCTGCCTCAGCGTCGGGTTAATACTCGCCCTACTCCAACATACACTTGTGTGTTTGGAGCAAGAGCGGACCTG
>chromosome_14,+,polyA site is 4030765
AGCGGACCTGGCTGTCTCGGTGTTTGATTTTCGGATCAGACGCCGGGTCAGCTGAAGTACAGAGGTTGATGCATGGACCCGCTTATGGGCCTCTACTGGGTAGGCAACTCGTTGCTAATGCTTTAGTAGATGGCTTGGAGCTGTGCTTGT
>chromosome_14,+,polyA site is 4030925
CAGGAACTTTGGCCCTGTGCCGAAGCAAACCCCTATTTTCTCGACCTGAGCTCAGGCAAGATTACCCGCTGAACTTAAGCATATCAATAAGCGGAGGAAAAGAAACTAACAAGGATTCCCCTAGTAACGGCGAGCGAACCGGGAATAGCC
>chromosome_14,+,polyA site is 4030980
GCAAGATTACCCGCTGAACTTAAGCATATCAATAAGCGGAGGAAAAGAAACTAACAAGGATTCCCCTAGTAACGGCGAGCGAACCGGGAATAGCCCAACTTGAAAATCTCCCTTTGGAGAATTGTAGTCTAGAGAAGCGCTTTCTAGGGC
>chromosome_14,+,polyA site is 4031072
GCCCAACTTGAAAATCTCCCTTTGGAGAATTGTAGTCTAGAGAAGCGCTTTCTAGGGCTGGCGGAACTCAAGTCGGATCGAATGCCGCGTCAGAGAGGGTGATAACCCCGTCGGTTCCTGCTTAGTCCTTCCACGAAGTGCTTTCCACGA
>chromosome_14,+,polyA site is 4031219
CGAGTCGGGTTGTTTGGGAATGCAGCCCTAATTTGGAGGTAAATCCCTTCTAAGGCTAAATACTGCCGAGAGACCGATAGCGAACAAGTACCGTGAGGGAAAGATGAAAAGAACTTTGAAAAGAGAGTTAAAAGTGCTTGAAATTGTTGA
>chromosome_14,+,polyA site is 4031347
TAAAAGTGCTTGAAATTGTTGAGAGGGAAGCGATTGGCGCTCGTAGGTGCGCCCAGGCTTAAGCGGTCCTAACGGCCCGTTGAATGTGCTGGGTGCTGGTCAGAATGGGTTGAGTTGGCGGGACAAAAGCTGGGTCCACCCAGGTAACCC
>chromosome_14,+,polyA site is 4031597
AAACACGGACCAAGGAGTCTAACATGTATGCGAGTTGGCGGGTGGAAAACCCGTAAGCGCAAGTAACCTGACTGGTGGGATGGGGTAAAACCCTGCACCATCGACCGACCATGTTGTTTCTACGAAAGGTTTGAGTGCGAGCATACCTGT
>chromosome_14,+,polyA site is 4031665
TGACTGGTGGGATGGGGTAAAACCCTGCACCATCGACCGACCATGTTGTTTCTACGAAAGGTTTGAGTGCGAGCATACCTGTTGGGACCCGAAAGATGGTGAACTATGCCTGAGCAGGGTGAAGCCAGAGGAAACTCTGGTGGAGGCTCG
>chromosome_14,+,polyA site is 4034977
GTTGCAACTGGGTATTGTAAGTGGTAGAGTGGCCTTGCTGCTACGATCCACTGAGATTCATCCCGTGTTGCTAAGATTTGTCACTGCCCTTCGGGGCAACCCCTCCTCCTCTCGGAGCGACAGCTCCAGGGAGGGCCCTCTCTCTCTCTT
>chromosome_14,+,polyA site is 4038106
GCCCTTAGATGTTCTGGGCCGCACGCGCGCTACACTGACGCGACCAACGAGCCTATCCTTGGCCGAGAGGCCCGGGTAATCTTGTAAACCGCGTCGTGATGGGGATAGATTATTGCAATTATTAGTCTTCAACGAGGAATGCCTAGTAAG
>chromosome_14,+,polyA site is 4038211
TAGATTATTGCAATTATTAGTCTTCAACGAGGAATGCCTAGTAAGCGCGAGTCATCAGCTCGCGTTGATTACGTCCCTGCCCTTTGTACACACCGCCCGTCGCTCCTACCGATTGGGTGTGCTGGTGAAGTGTTCGGATTGAGCTTGGCT
>chromosome_14,+,polyA site is 4038380
TGAGAAGTTCATTAAACCCTCCCACCTAGAGGAAGGAGAAGTCGTAACAAGGTTTCCGTAGGTGAACCTGCGGAAGGATCATTGAATCTATCACAATCCACACCGCGAACTAACACTGTTGGCCTCCGTCTGTGTAAAAGCAAACGGGCC
>chromosome_14,+,polyA site is 4038460
ATTGAATCTATCACAATCCACACCGCGAACTAACACTGTTGGCCTCCGTCTGTGTAAAAGCAAACGGGCCAGGTCTGGGCGCAATGTAAAAGTTACGCCTGGCCTGGGTTGCCGCAAGGCATCGGTCTCTTATACTAACCAACCAACACC
>chromosome_14,+,polyA site is 4038730
CGTAGTGTGAATTGCAGAAATACGTGAATCATCGAATCTTTGAACGCATATTGCGCTCGAGGCTTCGGCCAAGAGCATGTCTGCCTCAGCGTCGGGTTAATACTCGCCCTACTCCAACATGTTTGGAGCAAGAGCGGACCTGGCTGTCTC
>chromosome_14,+,polyA site is 4038862
AGCGGACCTGGCTGTCTCGGTGTTTGATTTTCGGATCAGACGCCGGGTCAGCTGAAGTACAGAGGTTGATGCATGGACCCGCTTATGGGCCTCTACTGGGTAGGCAACTCGTTGCTAATGCTTTAGTAGATGGCTTGGAGCTGTGCTTGT
>chromosome_14,+,polyA site is 4039022
CAGGAACTTTGGCCCTGTGCCGAAGCAAACCCCTATTTTCTCGACCTGAGCTCAGGCAAGATTACCCGCTGAACTTAAGCATATCAATAAGCGGAGGAAAAGAAACTAACAAGGATTCCCCTAGTAACGGCGAGCGAACCGGGAATAGCC
>chromosome_14,+,polyA site is 4039077
GCAAGATTACCCGCTGAACTTAAGCATATCAATAAGCGGAGGAAAAGAAACTAACAAGGATTCCCCTAGTAACGGCGAGCGAACCGGGAATAGCCCAACTTGAAAATCTCCCTTTGGAGAATTGTAGTCTAGAGAAGCGCTTTCTAGGGC
>chromosome_14,+,polyA site is 4039324
GTTGTTTGGGAATGCAGCCCTAATTTGGAGGTAAATCCCTTCTAAGGCTAAATACTGCCGAGAGACCGATAGCGAACAAGTACCGTGAGGGAAAGATGAAAAGAACTTTGAAAAGAGAGTTAAAAGTGCTTGAAATTGTTGAGAGGGAAG
>chromosome_14,+,polyA site is 4039510
TCCTAACGGCCCGTTGAATGTGCTGGGTGCTGGTCAGAATGGGTTGAGTTGGCGGGACAAAAGCTGGGTCCACCCAGGTAACCCGGCCGATGCCGCCGACTCGACCAAGGCGTAAAGAGTACCTTGTCCTTCGGGATCTGTGCTCTAAAG
>chromosome_14,+,polyA site is 4039696
ACACGGACCAAGGAGTCTAACATGTATGCGAGTTGGCGGGTGGAAAACCCGTAAGCGCAAGTAACCTGACTGGTGGGATGGGGTAAAACCCTGCACCATCGACCGACCATGTTGTTTCTACGAAAGGTTTGAGTGCGAGCATACCTGTTG
>chromosome_14,+,polyA site is 4040397
GCGACGCTTCCATGAGTAGGAGGGCGTGGGTGTCGAGACTAAGCCTCTGGCGTGAGCCTGGGTGAATCGGCATCTAGTGCAGATCTTGGTGGTAGTAGCAAATATTCAAATGAGAACTTTGAAGACTGAAGTGGAGAAAGGTTCCATGTG
>chromosome_14,+,polyA site is 4104027
CTTTCGATGGTAGGATAGAGGCCTACCATGGTGGTAACGGGTGACGGAGGATTAGGGTTCGATTCCGGAGAGGGAGCCTGAGAGATGGCTACCACATCCAAGGAAGGCAGCAGGCGCGCAAATTACCCAATCCCGACACGGGGAGGTAGT
>chromosome_14,+,polyA site is 4105145
GCCCTTAGATGTTCTGGGCCGCACGCGCGCTACACTGACGCGACCAACGAGCCTATCCTTGGCCGAGAGGCCCGGGTAATCTTGTAAACCGCGTCGTGATGGGGATAGATTATTGCAATTATTAGTCTTCAACGAGGAATGCCTAGTAAG
>chromosome_14,+,polyA site is 4105250
TAGATTATTGCAATTATTAGTCTTCAACGAGGAATGCCTAGTAAGCGCGAGTCATCAGCTCGCGTTGATTACGTCCCTGCCCTTTGTACACACCGCCCGTCGCTCCTACCGATTGGGTGTGCTGGTGAAGTGTTCGGATTGAGCTTGGCT
>chromosome_14,+,polyA site is 4105419
TGAGAAGTTCATTAAACCCTCCCACCTAGAGGAAGGAGAAGTCGTAACAAGGTTTCCGTAGGTGAACCTGCGGAAGGATCATTGAATCTATCACAATCCACACCGCGAACTAACACTGTTGGCCTCCGTCTGTATAAAAGCAAACGGGCC
>chromosome_14,+,polyA site is 4105537
TTGGCCTCCGTCTGTATAAAAGCAAACGGGCCAGGTCTGGGCGCAATGTAAAAGTTACGCCTGGCCTGGGTTGCCGCAAGGCATCGGTCTCTTATACTAACCAACCAACACCAAACCAAAACTAAATTAAAACCGAGTATCTAGCTTAGA
>chromosome_14,+,polyA site is 4105769
CGTAGTGTGAATTGCAGAAATACGTGAATCATCGAATCTTTGAACGCATATTGCGCTCGAGGCTTCGGCCAAGAGCATGTCTGCCTCAGCGTCGGGTTAATACTCGCCCTACTCCAACATACACTTGTGTGTTTGGAGCAAGAGCGGACC
>chromosome_14,+,polyA site is 4106071
CAGGAACTTTGGCCCTGTGCCGAAGCAAACCCCTATTTTCTCGACCTGAGCTCAGGCAAGATTACCCGCTGAACTTAAGCATATCAATAAGCGGAGGAAAAGAAACTAACAAGGATTCCCCTAGTAACGGCGAGCGAACCGGGAATAGCC
>chromosome_14,+,polyA site is 4106126
GCAAGATTACCCGCTGAACTTAAGCATATCAATAAGCGGAGGAAAAGAAACTAACAAGGATTCCCCTAGTAACGGCGAGCGAACCGGGAATAGCCCAACTTGAAAATCTCCCTTTGGAGAATTGTAGTCTAGAGAAGCGCTTTCTAGGGC
>chromosome_14,+,polyA site is 4106373
GTTGTTTGGGAATGCAGCCCTAATTTGGAGGTAAATCCCTTCTAAGGCTAAATACTGCCGAGAGACCGATAGCGAACAAGTACCGTGAGGGAAAGATGAAAAGAACTTTGAAAAGAGAGTTAAAAGTGCTTGAAATTGTTGAGAGGGAAG
>chromosome_14,+,polyA site is 4106559
TCCTAACGGCCCGTTGAATGTGCTGGGTGCTGGTCAGAATGGGTTGAGTTGGCGGGACAAAAGCTGGGTCCACCCAGGTAACCCGGCCGATGCCGCCGACTCGACCAAGGCGTAAAGAGTACCTTGTCCTTCGGGATCTGTGCTCTAAAG
>chromosome_14,+,polyA site is 4106745
ACACGGACCAAGGAGTCTAACATGTATGCGAGTTGGCGGGTGGAAAACCCGTAAGCGCAAGTAACCTGACTGGTGGGATGGGGTAAAACCCTGCACCATCGACCGACCATGTTGTTTCTACGAAAGGTTTGAGTGCGAGCATACCTGTTG
>chromosome_14,+,polyA site is 4109096
GTACGAGAGGAACCGCCGAGTCAGATAATTGGTAATGCCCTTGTCTGAAAAGACAATGGGGCGAAGCTAACATCTGTAGTCTAATGACTGAACGCCTCTAAGTCAGAAGACGTGCTAGGTGCGGAGTCACTTACCCAATGATGTCACCCG
>chromosome_14,+,polyA site is 4109379
GTTGCAACTGGGTATTGTAAGTGGTAGAGTGGCCTTGCTGCTACGATCCACTGAGATTCATCCCGTGTTGCTAAGATTTGTCACTGCCCTTCGGGGCAACCCCTCCTCCTCTCGGAGCGACAGCTCCAGGGAGGGCCCTCTCTCTCTCTT
>chromosome_14,+,polyA site is 4111962
GCCCTTAGATGTTCTGGGCCGCACGCGCGCTACACTGACGCGACCAACGAGCCTATCCTTGGCCGAGAGGCCCGGGTAATCTTGTAAACCGCGTCGTGATGGGGATAGATTATTGCAATTATTAGTCTTCAACGAGGAATGCCTAGTAAG
>chromosome_14,+,polyA site is 4112236
TGAGAAGTTCATTAAACCCTCCCACCTAGAGGAAGGAGAAGTCGTAACAAGGTTTCCGTAGGTGAACCTGCGGAAGGATCATTGAATCTATCACAATCCACACCGCGAACTAACACTGTTGGCCTCCGTCTGTGTAAAAGCAAACGGGCC
>chromosome_14,+,polyA site is 4112354
TTGGCCTCCGTCTGTGTAAAAGCAAACGGGCCAGGTCTGGGCGCAATGTAAAAGTTACGCCTGGCCTGGGTTGCCGCAAGGCATCGGTCTCTTATACTAACCAACCAACACCAAACCAAAACTAAATTAAAACCGAGTATCTAGCTTAGA
>chromosome_14,+,polyA site is 4112586
CGTAGTGTGAATTGCAGAAATACGTGAATCATCGAATCTTTGAACGCATATTGCGCTCGAGGCTTCGGCCAAGAGCATGTCTGCCTCAGCGTCGGGTTAATACTCGCCCTACTCCAACATGTTTGGAGCAAGAGCGGACCTGGCTGTCTC
>chromosome_14,+,polyA site is 4112878
CAGGAACTTTGGCCCTGTGCCGAAGCAAACCCCTATTTTCTCGACCTGAGCTCAGGCAAGATTACCCGCTGAACTTAAGCATATCAATAAGCGGAGGAAAAGAAACTAACAAGGATTCCCCTAGTAACGGCGAGCGAACCGGGAATAGCC
>chromosome_14,+,polyA site is 4112933
GCAAGATTACCCGCTGAACTTAAGCATATCAATAAGCGGAGGAAAAGAAACTAACAAGGATTCCCCTAGTAACGGCGAGCGAACCGGGAATAGCCCAACTTGAAAATCTCCCTTTGGAGAATTGTAGTCTAGAGAAGCGCTTTCTAGGGC
>chromosome_14,+,polyA site is 4113180
GTTGTTTGGGAATGCAGCCCTAATTTGGAGGTAAATCCCTTCTAAGGCTAAATACTGCCGAGAGACCGATAGCGAACAAGTACCGTGAGGGAAAGATGAAAAGAACTTTGAAAAGAGAGTTAAAAGTGCTTGAAATTGTTGAGAGGGAAG
>chromosome_14,+,polyA site is 4113366
TCCTAACGGCCCGTTGAATGTGCTGGGTGCTGGTCAGAATGGGTTGAGTTGGCGGGACAAAAGCTGGGTCCACCCAGGTAACCCGGCCGATGCCGCCGACTCGACCAAGGCGTAAAGAGTACCTTGTCCTTCGGGATCTGTGCTCTAAAG
>chromosome_15,+,polyA site is 9638
ATACCCGCCAGTGGGCGGGCGTCTCCCACACCAAAGTACGCACAGTTAAGCTCACACCAGTACACAGCCGAGGCATTCTTGTAAATTACTCTGTCCTTACCCATACCTTCACTGCGGCCATTGGTTGAGTAGGTTCCTAGGGTAATGTGG
>chromosome_15,+,polyA site is 9977
CCAGCGGGGTTGGCCGTATGCCCCACCAGCACGGCTGGGTAACCCCCACCGCCCTGGAACACACAAGTACCACCACGCCCCACACGATGGACTGGATTCAAGTAAGGCACCACGTGAATCATGTCCGCTCCCACGCCCAGCTCAACGGTC
>chromosome_15,+,polyA site is 10168
GGGCTTCCTCTCAGTACACACCGTGGGGATGCGCCCCTGTGGCCACACCTCCAGCCCGTAGCGGGTCCGCTCTGACACCAACGGCACGCACAGCGTGTGAAATGGCTTATCATACACAATCCCATGGTTTCGCATAAAGCCATGCATGGC
>chromosome_15,+,polyA site is 10669
TACCCGCCAGATGGGCGGGCGTCTCCCACACCAAAGTACGCACAGTTAAGCTCACACCAGTACACAGCCGAGGCATTCTTGTAAATTACTCTGTCCTTACCCATACCTTCACTGCGGCCATTGGTTGAGTAGGTTCCTAGGGTAATGTGG
>chromosome_15,+,polyA site is 55546
CTGAGTTGCGCGTCCGGGCGTGGACCTGTCGGGACATGTCTCCACATTCAACACATGCGCACTGACACAGCTGGGCTCTGAAGCGCTGATGCGCATGAGTTCACGTCTAACAAGGCTACCGATGCACATTGTCCATTCGTCACGCGGCAG
>chromosome_15,+,polyA site is 58873
GGAACCCATGGGGTTAGCCAGGCGTTGCAGGTTGCGTGCCGGTGTGGTGCTGCGCCTTCCCCTTCCTTCTCCTTCCGCGGATGTAATCACTCAAAGGCGAGGTGGATGGGTGGGTGGCGTGGGGCTACCGGTACTGTGATGGCCCACCAA
>chromosome_15,+,polyA site is 116809
CCGTAGAGCAGCGACCTAGGAAGGTCGAGATGGCACTCTTTTGGGGAAGTTCGGCACAAGTATGTTCAGTGCCTACACAGGTAACGGAGCCGAACCGTTCCTGATGGGTTTCGATCTTGCGACCTTGATGTGACTCCGGCACCCAACTCC
>chromosome_15,+,polyA site is 118216
GTGCTTAACCCGCTGACCGCCGCCAGCAAAAATGGGTTCGAGGACGCACCCTTCTAAGGGGGGGGAATGTAAGCGATCCTGTCATCCTAGGATGCGTTTTGTGACTGCTTACAGGCGCGGAGGCCGCGCCGCCAGGCGCATGCAGTGTGG
>chromosome_15,+,polyA site is 120269
CCGTAGAGCAGCGACCTAGGAAGGCCGAGATGGCGCTCGTTCGGGGAAGTTCGGCACAAGTATGTTCAGTGCCTACACAGGTAACGGAGCCGAACCGTGCCTGATGGGTTTCGATCTTGCGACCTTGATGTGACTCCGGCACCCAACTCC
>chromosome_15,+,polyA site is 120696
CCGTAGAGCAGCGACCTAGGAAGGCCGAGATGGCGCTCTTTCGGGGAAGTTCGGCACAAGTATGTTCAGTGCCTACACAGGTAACGGAGCCGAACCGTTCCTGATGGGTTTCGATCTTGCGACCTTGATGTGACTCCGGCACCCAACTCC
>chromosome_15,+,polyA site is 153898
CGACAAACAAGGTGCTAATGCGCCCCTGGCACTAGCAACTACGGGTTGTCCGGATACACGATCACGTGATCTGATAAACAACTGTAAACCGTTGTCACACACACACACACACACACACACACACACACACACACACACACACACACACAC
>chromosome_15,+,polyA site is 192443
TAGGATTGCAAAACACCGTTGAATTGCCGCTGGTCTGCGGCCGCGGGCAGGGCGGTCTGTTGGCAAGAGACCCCTGACGCGATGTAACAACATTACCGTGCGCCACCCTCGGTACGTTCTCCCTCCGGAGTGTACAAAGCGTAGCTGTGA
>chromosome_15,+,polyA site is 327483
AGTAAGCCCGGATGGGCTTTGCCGGGGGTGCGACCAAGACGACGACCAAGCTAGCACAGGTTGCTTGCTTGTCTGACAGCAATCAAGTTGTCTTTTCTTATGAGCGAAGTAGCCCGTTTTGCAGCAGCTGCACGCTGACGCGCTAGGGCC
>chromosome_15,+,polyA site is 466824
GTTGATGTACGGTACATGGACATACGTCGCCGCCGTGCAATGGATGGAGCGGCAGGGCCAGGGGCACAGGGTGAACTTTGATCAATGCAATCTGCAGCCACACCGCACCTCGGAAACTTCCTCCCATCTAGTGCGCGGCCACAGCTCCCC
>chromosome_15,+,polyA site is 644986
TGTGATACGACGGATGGACCCGACGGCAGCCGCGGTTAGCCACCTGCGCAATCATGCCCACCCAGTCCCACCCCGCCTCTGTAAACTCAGTAACTTCAGAATCCCCGAACTCACCCCCCCCATACACGTTCCACGTGAGAGCGGCCGTGT
>chromosome_15,+,polyA site is 684401
AGCACGCTTTCTCGGCTTCGCATTCTTCGTCTTACAAGCAGGGGGGGGGGGGTAGAATCTTCCGAAACAGACCCCATGCCTCAAATGGATAGAGCTCAACGAGAAAATCACGAATCCGCTTTCAAAATCGAAAATGGGTTTCTGGGTGCA
>chromosome_15,+,polyA site is 749133
GGGTGGGCGAGGGAAAGGCCATCAAACGGGGCCGTGTACGCATCATGTGAGGCCCCGAAGAGGGAGTCAGCTGCGTGTTGGCTGTAATATTTAGTGGCCCGGCCCGAGCAGTTGAGTGGAGAGGCAAACCGTTCCACCAGCCCCACTGGG
>chromosome_15,+,polyA site is 750371
GTGAGACGGAACGCCGAGACAGGGCACGGGAAGCATCAAGTGCGTGGCTGAGTCACGAGCGAGAAACATGTTACACATATTGATGTATGACACATGGACATACGTCGCCGCCACGCAATCAATGCATGGTTGGAGCACTTTTGGAGCGGC
>chromosome_15,+,polyA site is 817387
TCACAGCCATCCGCCAAAAAACGCATATCCCCTCGGAACGCAAGCCAGCCAGCTTAACAGCCTGTACGGCCAGCAATGCTCAGCTGCCGCCGCTGCCGTAGCTGCCGCTGTCGCCGCCGCTGGTAAACCGCGCTCCTTTAGTTGACGACG
>chromosome_15,+,polyA site is 891252
ATTCGGGGATATCTCCTCGGGTGAGCGTGCGTGTCTCGTACGTTTTTGGGGCCCTGGCTTAGTCCACGGCTGTCGTCCCACATGTAACCTCTATCAGCTAAAAACTCGCAAGAGGTAGTCTTATGACGCCGACCCACGGCTTAGGTGAGC
>chromosome_15,+,polyA site is 947543
GCATACCCCCACGCTCCTCCCTGGTCCGCGGTGCAGTCATAACAGCACGCCGCGTGTTACGTGCAGAGCCATTCAACAGTGCTGGGGTGACCCCGACCCAGCCATCCAGCAGTCCCCGCAGGGCTCCTATCTTAATGTCTCCAGACATTA
>chromosome_15,+,polyA site is 950116
TCCCGATGTGTGTGGCTCCCACCCGTGCCCACATAAATGCGTAGCAAGAAGGGACAAGGCATTGGTGCGTTGTTCGCGCGCTGTTACTGTACCGACGGTAGCTGGCAGGTTGTGTCGATGTTTTGCTGACGCGCATTCCTCACGCTCCGG
>chromosome_15,+,polyA site is 1082094
GAGCCCAAGCAGAGCCACCCGTCTGTCTTGCCGGTCCGACACAAACCCACATTCCACCCACATACACACACACACACAAAACCCGCAGCCGTGTGTCAAGCGCACGCTCGCACGACTCCCATTAGCAGCCGGAATATCACTAAAATAATC
>chromosome_15,+,polyA site is 1172725
GAAACGCAGGCATGCACCAACGGGGCGTGGACGCAGCCCACTTCTCCCTTGATAGGGAGAGCCACCATTCTTGTCCTCGAGACCGGTACAAACGATGCCAATGGAACACACGCGCAAACCCAGTACTTGTATTTTGGGAGAGAGAACCAA
>chromosome_15,+,polyA site is 1172987
TGTTTGGTCGGCCTTTGGGCGGCCCTCTCTTTGCTTCGGCGGCCCTTGGGCGACTGCATGCAGCGGTGACAGGATGCAGGCCATGTGAATAAATACGGCGGGTGCTCCGTTTCTTGTCTATCTCTTCCATGTCCTGCGGCTACATACTAT
>chromosome_15,+,polyA site is 1175391
GCACGACTGCGCAGTGCGTGCCTGCAACTGCATTGTGTTTCATGATGCGCCTGACGTTGCGTTGTGCAGCTCGCGTGATGATGATGTAATGCGTGTGCCAAGCCATTCTAGTTTCGATCAGAAATATCTGTTACATTAGGGCTGCTTCGC
>chromosome_15,+,polyA site is 1191237
AGCAGCCATGGCACCCAGAAGTTCCAATTGATTCGTTCTGCTGTTAGGGAGTATCAAGTCGCTGTACAAAGTCAGTCCATGTAACCTCATAAAACGCTAGCTACTGATAGCCCGGCCCCCATGCTGGCCACGCACCCCACGCACGTTCCG
>chromosome_15,+,polyA site is 1201515
CGAGCAGTCACATTCGCAGATCCACCCGAGGACGTGTGATCCAAGGGGGGGAGAATGTAACGCGGGTACTTCCCGTTCCTGACAACTTCGAAGGGCCTTTTCCCGTCGTTACAACATCCGCCATGCATGGGGCGTGGCCGTCATCACTCA
>chromosome_15,+,polyA site is 1254914
AGCATTGTTAAAGGCCGCACTCAGTCGGCGAGGAGGCACAGGAAGGCATGGGGCCTGGGCCCCAAACCGCCGGCACGCGTACGATTTACACAACTCCACACCACGCCCAGCTTTGTCAGCTTCGCCACGCGAGCACCGCTTTCGACCACT
>chromosome_15,+,polyA site is 1355793
TCCCCACGGGTTTTGCCCCACGGTGTGTCAGGCCTCATTTCATAGCCCCAAAGCCAATGCCAGTAACGCAATTTCATGCCCTATGTAAAAGGATTAGGTCCATCGGCGTCCCGTTCTGGGGCCTGGCGGGCGCGGAGAGCGTGTGCATAC
>chromosome_15,+,polyA site is 1454734
AAAGAGGTAGAGCTTCTTGGCATCAGCCAAAGAGGGGGCAGTGGATGGGTGCGCGTGGCTGTTATGCTGCCAGATGCAAAAATTGTAAAACGTTTGATCCCTTCCACGTCTACCTCTTAAGCCCGGGCGCGTCAATACATCGGCCTCTTT
>chromosome_15,+,polyA site is 1478180
CCGCTAGTGAGTGAACAAGGGGTGTCAGCTTTGTACAGCTGGAAAATGGGCTGAGCCCCCGTACGCTTGGGAGCTAATAGGCGTGTAACGCCCCGTCAGAGCCTCCATGCCGCTACGACGCGCAGGCGCATGGGCTAGGGACACTCGGGT
>chromosome_15,+,polyA site is 1538059
GCCCGACAGTCGGCATTACCTGATCCCCCGATCTCAGGTACCGAAAGCCGTGAGGGTAGATCATCCGAGCTGAACATGGATAGGACACCAGGGGCTTAATCCACCCCGCTCCCACCGGTGGGTAGGACCGGCAAATGATAAGGTGGTCGT
>chromosome_15,+,polyA site is 1576721
CACAGCCTGGTTGCATCAAGGCGCCAGGGCTCGTTTTGCGTGTGCTGTGTCTTGCGGTCACAACCCGTGGCTGACGGCAGCATACTTGTAACGGTTGAGTGCAAATTCCCCTTCGCGGGTTGCCCCTTCCCCTTCTCCTGCGACCGGCGC
>chromosome_15,+,polyA site is 1613260
TGAGGCTGCGCGGCGTGCTATGTACGCGCTTACTAATAGATTAAACCGTTTGAGGATTTTCTCCCCCGACATACGCATGCGTTGTTTTGAGGTGCAAGTTCGCTCCATCCTAGCATATGGTTGTGAAGTGTGGGGACCCGACGTATTAGC
>chromosome_15,+,polyA site is 1613495
GAGGCCGTCAAATTACAAGTGCAGTACATGAGGATGACAGTGGGTACGAAGCGACCATCGCATCGCCTGCTGTTTGCTGAATTAGCACAACTACCACTCCATTTCTTTTTCGCCAAGCTTTGCATTGGATTCTACAACAGGATTGCCGTG
>chromosome_15,+,polyA site is 1614350
TAAGTGTTGCAGGCGTTATAAGGGCCCCCCGGCCCGGGCCTAGGTTTCTACAAGGACAGGAATGCACGTCGTGCTCACCACCTTGTAACCACACACAACAACATGTACCACTACCTAGGTGGATTTCACCCCCGCACCTACCGCAACGTG
>chromosome_15,+,polyA site is 1615027
GAGTGACAGGAAACAATGACTCGGGGCTACTTCCATCGTCAAAAACAACGTAACGTGCATCTAAAACGTCACCGATATCTGTAAGACGACGAGCCCATGATTCATTCGACCATCGCGCAAAAGATCCTTGAGATATGTACACCTGCACTA
>chromosome_15,+,polyA site is 1615252
CATCAAGAAGGCCCTGTCTTGACAGAATCTCTTGAGGATAATACGGCCACAGAACCGCGTATTCACTGCCTGAAATAGTATTAATGTGTAAATCCTTAATCAAATTAAAGAAATAACCCACCAGGACTGTATAGCCTTGCAAAACTAATG
>chromosome_15,+,polyA site is 1615726
ACTACGGGCGCGCAACAATCAAGGGTTGGCAGCGAGTTGCTTTGCACGAAGCAAAACGTTGTTGGTAGCAACATAATATACAGTGTAATGTGAACAAAATTGCGAACCATATTGACATATGTCGTTGTAGTAATTAAGTGGTAATTCACG
>chromosome_15,+,polyA site is 1623836
CCATCCGGCCGCTTCCAGCAGTCGCTTGAGTTCTTGGTGTTGTTGAGATTTTTCTTCCCGCTTGTCCAAATGGCGAACGTCAGAGCTGTAACCGATTTCAAGGATATAGATGGGCAGCCGTGCTTTGTTCAGGGGCGGGCGGTACCCTTC
>chromosome_15,+,polyA site is 1654406
AGGATTGCATTGGTTACAAGAGGGACTTGCTGACGCGAGTCGCGAGTGACATCTGCTCTGGACCTCAGGGACGTGCCACCTGCAACGCCGACGACCTACTCTAGTAGTAGGCTTGCTCTCGTAAGAGCTCCATTTACCTCCGGCTCTGCT
>chromosome_15,+,polyA site is 1655903
GCACCAGTTGGCCAGCTCGTGGCATAGTGGGTGTTGAAGCCACTGTGTGTGGGGGAAAGTGGCCGCTTTGGGAAGCGCCAATACAGTAAGGGTTGGTTCCTGTGAGTCACGCATAGCCTCGGCGCATGCGAGGGCCCACATGAGCGCCTT
>chromosome_15,+,polyA site is 1730289
ACAGTACTCAGGCAGTTCAGCTCGGGAGGTGGCATCCATTATCATGTAGCCACCACCGTTGTGACCATGGTGTAGGCATTCGGCAATCGTCCGCACTGCAGTGTTGTGTTTGGCTATCCTAGCGCCAACGAGTTGGGGGTGCGCGCAGTG
>chromosome_15,+,polyA site is 1736657
CCGCGTCCGGGTCGTTGCTGGCCACCAGTGTGTGGCGTGGGGGTTATTGTCAGCGAGCTCCGAGACGTCAGCCGGTTTAGTGCTTGTAGCTACGTCTGCTGCACCTTTATCGGCTTCTTCATTACCGTGTAGACCCGTGTGAGAAACGAC
>chromosome_15,+,polyA site is 1736723
GTCAGCCGGTTTAGTGCTTGTAGCTACGTCTGCTGCACCTTTATCGGCTTCTTCATTACCGTGTAGACCCGTGTGAGAAACGACTTTAAGGAAAACGGTGTGTGCGTCCCTCTTCGCTCGTGCATGGAGCAAATCGGCGATCGAACTCAG
>chromosome_15,+,polyA site is 1745790
TTCGAACGGGTACCCACGCGTTGCGCCGGGCGACAGGCGATATTCACCTGTGCGGGGCCCTCGTGGGGGTGCTGACAGTTTGCGGAAGTGCCCTTCCAGGGCGGTTAGAATGCTGGGAGGGTCGGTTACCACCTCGCCTGTTTCAGGGTT
>chromosome_15,+,polyA site is 1745880
CCCTTCCAGGGCGGTTAGAATGCTGGGAGGGTCGGTTACCACCTCGCCTGTTTCAGGGTTGCGGACCGCGGGGAGGCCACGTTCTGTTGCTTCTTTCTGAAAGATGCGTTTGTGCCCTTGCGCAGGCCTGGTGGCGAGCGTGTGCTGGAG
>chromosome_15,+,polyA site is 1843987
GTCTGGGAGGGCAGGTCGCTGGGGAAGGCTTGGGCGGTGAGGAGGGTAGGAAATCCGAAAAGTTGCCGGTGGCCTCTGGTTGTAAGGGTGAGCCGGGTACCCTGCCGAGCCAAATTTGGCTGCGTGCGCGGGGGGTTGAAGCTGCCTGGG
>chromosome_15,+,polyA site is 1846951
GACAATGGCTTTGTCAAGTATGGTGTGTAGTGCTTTGCCAGTCTGGGCGACTGTCTGGTAGGTGGCGAGTCTAGACAGGGTTGCAAGGTGTGTGCCCACTCTGATGGCGATTGCATGGCTGTGCATGGCTGCCCGTACATGCCCTGCTCC
>chromosome_15,+,polyA site is 1847967
CATGGAGTGCAGTGCCGAAGCACCGGAGCGCAGCATGGTTCCTCCATGCCGACTGCCCAGGTCGCCCAGCGCAAGCACACTCGTTAACAGGCTCTCTCCAAGCAGCCCGATTGTCTTACTCGCATATGAACGGTATACTCCCTCCGCTGT
>chromosome_15,+,polyA site is 1869956
TTTGGTGTATTTTGTTGATGTTGCATCACGCCGTGCCTTGTCACATTCATGTTTTTTGTACCGGCGTGGCCTTGTTTGTAAATTTCGCGGCGCCCTGATCTTATCTACTTCTTCGCTGTGATCTGGCAAAAAAAACTGTTCTTGACGGGA
>chromosome_15,+,polyA site is 1944766
GGTCAAAGATACGCTGACTAACCGCCAACCGCATATTGACACCTACGCGCGACTAGTGGACCGGCGAGGTCCACGTAGTGTCAAACAACTGCCTCCCACAATACGGACTATATTTTGGGCCAATAACCAGTGCCCGAGGGGCCTCCCGGG
>chromosome_15,+,polyA site is 1952647
CGAGTGTCTGTTGTTAGTCTCGGCCGAGCTTTGTATGATATCGCGCAATCAGGTGGCCTAAACTGTTGCACAGGGACTGCGCATTGTAAGGCTCTATCGGCATTGTATGAGAATTACATACATCCAGCACATGATGGCATGGCTTTGTTG
>chromosome_15,+,polyA site is 1953041
AGTCGTCACCGTACCACCTTAAACCTGGATTAGTGTCAGACACAGTTGGCAGCGTGCTGCGAGTTTCTATCTCGACTTTTGTAAGAGGTAGCTGTAGTGATGGATTAACACATGTTGTCGTGAATTATTTGGGCAGTTATCAAAATAGAT
>chromosome_15,+,polyA site is 1953277
CTCGTGAAGGAGGTACCCATCAAACTGGGCGGGTCAAAGTGTTTGCTAGAGTTTAAGACCTTGAAAGGGATCACGGGCTCACGTTTTAAGCTCATAGGACTGTCTGTTCGTGCCAGGGCTTGCAATGTTGCCGGACTGCCAACAGTGCAA
>chromosome_15,+,polyA site is 1953433
TGATGCGGCTCGGTGGCGGCTTATATGACATCCACTACTGTTCATCTGTATCCCAATACAATCGCTGTGGTTGCCCGAATCCAAATGTAATAAGATTGGGTCGTGAGGCAGCACGACTGCCACCCTGCACGCACCTTTTATGGGTCCTCG
>chromosome_15,+,polyA site is 1953600
AATTTTACTATAAGCTCATTAGAACAACCCCCGGGCACCAAATCGAGCCGGGGCCGACCCCCGGGGCACCAAACATCTCAGTGTAAACTCAAATAGTTGATGATGATGTTGTTACAGGTGGATGTGTGGTCATCACGGACCCTGCAACGA
>chromosome_15,+,polyA site is 1955148
CATGGCTGGCTGACGGAAGGTGGCTGCTGTATCGGGATGGCTGGGCTGGACGACGCCGGCCGGGCTGGCGTTGGGACTACCAGAAAGGATGCGCCCGAAACCAACCTGGAGAACACCAGCGCCACCGGTGCCCAGCACGACATGTAAGGG
>chromosome_15,+,polyA site is 2004959
TACATTAGCAAGCCCGAGCGTCGACTTATAACTTTTGAGTTATGAGGTTACCTGTCGGGCCATTTGTAGTTCATTCAGTTGAATTTAATATTCATTGTATGCATTGTTTGTTAGCTGCCTACACGGTTAACATGCGGCCGGGGACTGCAA
>chromosome_15,+,polyA site is 2032727
GCGTATGCCAATCCTGGCGGCTATTGTGTGGCTGTGTATGGCTGCTCGAGTGTGTCCTGCTCCTATCCAGTGCAGGCTCACGACGAGTGTAAGGTGCAGACGAAGGAGCGGGGATGCCCTCCATGTGGTACTACAGTTGAGGGTCGGTTG
>chromosome_15,+,polyA site is 2079523
GAGTTTAAGGAAACGCACCCTGCTCCTTGCCCACGTGACCCGTCCAGTTGCACTGCCATCACCGTCAACAAAGGCGCCGCCGCGGTGGGAGTGCACCCCACAAACATGTCCACACACATGCGCGCGCGCCTTCTTAGTGCCATAAAGCTA
>chromosome_15,+,polyA site is 2092734
CTTCGTGCAATGTTGCATTCATGCCAACGGGGATTCTATGTAGTCGCAGCACGCTGCCGCTGCTTTCCCAGCACGAATCAATTGTAATGAGTTGTAGTCAGGGTGTAATCAGGGTGTCACATTGGTCTGGTCAACAGCCTTCTCTCCTGG
>chromosome_15,+,polyA site is 2120728
TGATGTGGGATACGGAGGGGGACTCGGGCACATGGGGTTATAAAACCGGCACGTGCCGACACGCGGCACAGTGGCCCACCCTCCCTAACTACCAGTCGGGCGCGCGGCTGGCCATTCACCAGCCCGGCTCCTCTCGATTATATCAGCAAC
>chromosome_15,+,polyA site is 2120912
AGCACGGATGGCCTACGTACGGTGTGGCAGTGCGTCGACGTGCGAGGGCCGAGGGGTCGGAGCCGTGTGCTGATGCCAGGTGATGTGAAATGCAGTGATGTGTTGGCGTCGTGAAGCGGCATCCCCCTCTTTGCGCCTAAACTGCCATGT
>chromosome_15,+,polyA site is 2122562
ACACACGCACACACCCCTTTGCCGCACACTCCAATGCACTGGCAACCCCACGAATCAAGCCGCCCAGACCCACAGAATGACAGACGCCACATGCTGTGCAAGATATACCTACTATCCGCCGAGCCATGCCGTTGCTTTTCTGCCATTTGC
>chromosome_15,+,polyA site is 2190387
ATTTTATTTCTGCAGTCAAATCAAATGTTATGAAGATGTGGGATTTGACACAACCGTGACTGAGGAATTGGCCGCCACCATCTGTAATCTACATTGTGGAACTAATGCGTACGTAAACCAGAGCGGAAGGCGGATTGGGCTTGTAGGCGG
>chromosome_15,+,polyA site is 2190502
AACCAGAGCGGAAGGCGGATTGGGCTTGTAGGCGGCACAAGAGCAGGCAGTCAGTAGCGCAAGTTGAATTCACAGGTTACCTCGTAACGGACGCTGTCGGCGGTCGCGCCCATGGCTGGCTGACGGAAGGTGGCTGCTGTATTGGGATGG
>chromosome_15,+,polyA site is 2190600
GGCGGTCGCGCCCATGGCTGGCTGACGGAAGGTGGCTGCTGTATTGGGATGGATGTGCTGGACGACAGCGGCCGGGGACTACCAGAAAGGATGCGCCCGAAACCAACCTGGCTGTGTTCCGAGGGTTGGACAATTAGGGTATTAGGACCC
>chromosome_15,+,polyA site is 2190695
CCCGAAACCAACCTGGCTGTGTTCCGAGGGTTGGACAATTAGGGTATTAGGACCCTATTGCTCTATTCTGAGCAATTAGGAAAATGAAATTTCACTACTGCCCTAGTACTCTCCGATCGCTCCTGTTGCCCCCAGCGGTCTACTTCCGAG
>chromosome_15,+,polyA site is 2246564
CAAATGCGCGGGCTTCGCTTGCTTACGTTAGGATATCGTGTGGTTAGTCAGGACTGGGGAGTGGTGCATTCAGCCGGTGCATTAATGCCGATTATGAACCCGTCACGAACCGTGTTGACTCGGAAGCCGCGGAAGGACCCCGGTGGGGTT
>chromosome_15,+,polyA site is 2248472
CTTCCCAGCTGCAAGGGACTTCGTCCCTGTGGTCTTGTGCGGGGCAAGTGCGGGGCAAGGCGGGGCATGACCCCTGCGGTCTTGTAATAGCTGTTGGATGCCTACTGTGCCTCTCTCATGGACGGGGCGGGGGCTGTAGCGTGGCTGCGG
>chromosome_15,+,polyA site is 2363643
ATGCTCGGGGCAAGCAGTACCCACTGTTGCCGTCCTTGTGCATCCTGAACGCATCAGTGACTGACTGCAACTTAAATGTATCTTAAAAGCAATAGTTTTCCTGGTCCTGCGCGCCCGAACAGCCAGCGGGGCAGGGTGGAGCCGGAATAA
>chromosome_15,+,polyA site is 2426448
CTTCGGATCCTATGAGCTGAGTAGAGGGTGATGCGTGGGGTGCCTCTAGTCAGGGTCCCACAGGGGTACGGTAGGGTTCTAAGAAGGACTCTTCCTTAAGACACGCGGGGCCGTTGGCCCGTGCGTAGCTATTATTATTATCATGCATGC
>chromosome_15,+,polyA site is 2457776
GGCGAGAGCAAGCCGCTCTATCCTTCAACTGTGTTGGCGAACGGCATCCAGGGTTGGTGCACGTGTAGACGGGGTCTCCGAAGTGGTTTCGAAAGCGGGTGAAGCGGTGGAGGCTGAGCCAGTTGTCTGCGTGCACACGGTGTGGTTGTA
>chromosome_15,+,polyA site is 2470006
AATTCGCCAGGCAGAATTTCAGTACTTGCAGCAACTGTCAGGGCGCCACTTCACTTGGGATGTGTGTGCCAACAACAGCGGGTCAAATGCAATGTGTCCCAAATTCAGTTCGCCGCGTCGCAGCTGCTTAGCTGACTCGTGCGCAGGTCA
>chromosome_15,+,polyA site is 2471764
GGCCTTCAAGGAGACTGGAATGCTCGGCAATGGGCAGTACGGTGGGAAATGCCCAGAAGGCATCCCCTGTCAATAGCTGAAGCTTAAGCTTATTGTCATTACACTACGCTTTACACTGCGCTTGAGTTTGAACATAGCAGGCACCTGCAT
>chromosome_15,+,polyA site is 2474692
CTGTCAATAGCTGAAGCTTAAGCTTATTGTCATTACACTACGCTTTACACTGCGCTTGAGTTTGAACATAGCAGGCACCTGCATAACCTAATTGCTCTCAAAAGCCTCCCCCCACCCGCCCTTTCAGTCCAACGTGCCGCCACCGAATAG
>chromosome_15,+,polyA site is 2498694
TGGACATGTCGGGACATGTCTCCACAGTCAACACATGCGCACTGACACAGCTTGGCTCTGAAGCGCTGGTGCGCTCGAGTTCACGTCTAACAAGGCTGCCGGTGCACATTGTCCATTCGTCACGCGGCAGAGAGTTGAGCGCGGGGTGGT
>chromosome_15,+,polyA site is 2499905
TGCCACAATTCGTCACCGCCCTCCAGCAGCTCCGGTCGGGGAGCAGCCATAGGAGGCTGGGGTCTGGGGTTCGTGCTCTTTCGGGCGCAGCACTAATGCATGCCCTGGCTTCACAAGTATGTTTGTTTAAAGATTGGAAACCGTAACTAT
>chromosome_15,+,polyA site is 2500438
TACTTGTGTCAACCTGGGAGCTGCCTTCAGCGTTGAAACGTTAGCGGCGTGGCGGCAACCATGCCCACATTGTACGGGCTGTCACGCCGGGGGTCGCTGAACAGAGCCCGGGCCCTCGCGCCGCTTGGCGCCGCGCTATCCACCGGCACA
>chromosome_15,+,polyA site is 2521095
GCGGGTGTTGTTTCTCTGGGTCGCAGATGGCCCTTCGCGGCGTGGGTACGGCGTGCCCCCGCTTGTCGGGCTGTCCCTTCAATTGTAATCCGCATCCATAATACGGTATTAATACAGCGTACTAGGATTTCTAGTACAGTACGTTAAACA
>chromosome_15,+,polyA site is 2534949
CCTCTTGGCCCGATCTTGGACGCCGTCTCTGACATCAGGGGGTCCAGAGGAAGTGGCGACCACGGCTATGCACCGGATGCCACCCCAAAAATACGCGCCATTTTGCATCCCCGCGACCCTCGTCGCGACGAATCCCGCAATATGCTTTGC
>chromosome_15,+,polyA site is 2535000
AGTGGCGACCACGGCTATGCACCGGATGCCACCCCAAAAATACGCGCCATTTTGCATCCCCGCGACCCTCGTCGCGACGAATCCCGCAATATGCTTTGCATGCTCTAAGCTCTCCAGTGGAAGCTATGGATCTCAGCAGATGAACGTGAG
>chromosome_15,+,polyA site is 2579196
TCCAGGTTCGCGCTGCATGGGACCCGGCCAAAAGGTGTTCGGACCCCTCCCAAGGAGCTCCCGGCCATTCATTTGTGTTTGTAAGACAACTGTATAGTCATTAGAACTGATAGCGAAGGGCCGCAGGGCCCCCTCCAACATTTCGAGGGT
>chromosome_15,+,polyA site is 2590939
GACAATGGCTTTGTCAAGTATGGTGTGTAGTGCTTTGCCAGTCTGGGCGACTGTCTGGTAGGTGGCGAGTCTAGACAGGGTTGCAAGGTGTGTGCCCACTCTGATGGCGATAGCATGGCTGTGCATGGCTGCCCGTACATGCCCTGCTCC
>chromosome_15,+,polyA site is 2591032
GCCCACTCTGATGGCGATAGCATGGCTGTGCATGGCTGCCCGTACATGCCCTGCTCCAACCCAGTGGAGGTAGACGGCAAGTGCAAGGTGCAGGCGAAGAAGCGGCGAGTTTTCCCAGGAGGCACTACAGTTGTGGGTTGGTTGGGGCCC
>chromosome_15,+,polyA site is 2591197
CATGGAGTGCAGTGCCGAAGCACCGGAGCGCAGCATGGTTCCTCCATGCCGACTGCCCAGGTCGCCCAGCGCAAGCACACTCGTTAACAGGCTCTCTCCAAGCAGCCCGATTGTCTTACTCGCATATGGACGGTATACTCCCTCCGCTGT
>chromosome_15,+,polyA site is 2591794
GTGCAGTATACTGGTATCAAATATGCCTTTCTGAGAGCAGCGATCCGACAAGAGCGTCGCGTTCGCGGGGTTCGAGTGTACTGTGAACATCGAGTGCGCAAAGCTGAAGTTCTCCCTCCACACGCTACCGTGTGCGTGGTTAATTCCATG
>chromosome_15,+,polyA site is 2604280
CTGATCGCCGGAACGCCCATCGCGCAAGTTCATCCACACCGAGGGTTTCAAGTGTTCGCCAAAGCGCCAGACCCAGTATACATATGTAATGTAAGGTTCCTATGGGCTACATTTTACGCGGAAGACGCGTTCGACGACAATCATAGTCCC
>chromosome_15,+,polyA site is 2604660
CTTCAAGCTGGGCGAGCGCAGCCAAGCCAAGGAACGGACAAGGAAGCCTGTAGGAACACGCTCTATGATATCACAAAAGCTTGTAATTTGGGAATTAGGAAATGCGGCGACGCGCACGCCTGCCGCTGCTGCGCGCGGGTTTTGGGAGTC
>chromosome_15,+,polyA site is 2644603
TTGCAACGTGGAAACTTCATGATGGCCGAATTCGGAGAGTTGGTAGGCCGATAGGTCCAGAACTTCGGTTGAGGCTGACAAGTATAGATGCAGGTTCGGATCCTGCCCGGGGAACCAAGTCAGTATTCCGGTATGGAGTCCGCGGTACTG
>chromosome_15,+,polyA site is 2644899
CTCTTGCCAAGGTCCCACAGAGATACGGTAGGGTTAGCCTCGATGGGACTCTTCCTTAAGGCACGCGGGACCTTGGTCCGTGCGTAGGTATTATTATTATTATTGTTGGCCCATAGTGACCAGGCTGTCGCCACTGCTGCGCCCTTGGGC
>chromosome_15,+,polyA site is 2661010
GAAAACAATTCGACGAAATTGACGCGGGTACTGGAAACTAATTATTGGGGCCTCGAGTACCCACACGGGTACCAAAAATTTAATCCGCCGGACCCTAAACTACCCGGGCCCCACCGCAAATACTACTTGCTATGCGTATTACATTCATAC
>chromosome_15,+,polyA site is 2792977
CATGCCCTCAGGGCGCAAAACTGGCATCCAAACGAAAAGAAACACCGGCGCACATGGACACCCATACTTCTCGACACCGAGCTACCTATCGGGTGCCCCAATTTCATCTGACTGACGACGCTGCTTCCGCCCTATAACGTTCCACATTCA
>chromosome_15,+,polyA site is 2793067
GGGTGCCCCAATTTCATCTGACTGACGACGCTGCTTCCGCCCTATAACGTTCCACATTCATGTATCGCCTTATCTTCCGCCACAATCCATGCTTCTGCCATGCTTTGGCAGCATCACGATTCCCCCCACGGGCGTGTAGCGCCCGCATAA
>chromosome_15,+,polyA site is 2815997
TTGCGGAACTAATGCGTACGTAGACCAGAGCGGAAGGCGGACACCAATACGAGGGGCACGTGTCGGAGCGCAGATGCATGAACTGTAACACATCAAGAGAGCTTCAGGTGCCTCATGTGCCCCATCCTATGTGCCGTGCGGGACGCGCAC
>chromosome_15,+,polyA site is 2826212
TGGTTGGCGGGCGCACCCGCGGGCGAGCATGTAGCTGAGAGTCCACAATAGAACACACGCCAAACTAATTGCTGTGCTGCTGTTCATGCTTGGCTGTTTACTCTCGGCTTGCTCTGCCGCGATGTCCCAGCTTACTTCGCTAAGATTGCC
>chromosome_15,+,polyA site is 2826549
CATTGACAGGGCGGCTCTGAGCTCAGGCATGTCCTGAGCTCGGTCGTTATTGCTGGCTGGGTCCATTTGCGTGGTGGTTCCACGGTAATGGAGTTGGTCAGAGTGCCATTGTGGCGAGGGGTCGGTTCCCCTATCTCATTTTGTTTCGCC
>chromosome_15,+,polyA site is 2826743
TCTGCGTGGGTTGCCAGAGTTTGCCAAGTTGGACCTCGTTGCCAACAGAGTTGGCAGCAGGGAGCGCCTGCCCGAGAATGGTCAAACTGGTCAACTTCCAACGCGCTCAGGGCTCGCGGCCAGTGGCAAACTGCAAACGGCATGCAGAGG
>chromosome_15,+,polyA site is 2855036
AGGTCTCGACTATGAGCGTATCACCCAACACTGCGAGCGCTTCGACCCGCAGTGGCATTCTGTGCGTGATTGGCTGGAGTCCGTAGATGAGTTGGCAGAGGAATTCGGTTGGACTGAGTCACGAAAGCTCCAACTTGCCTCTAAACGGCT
>chromosome_15,+,polyA site is 2865850
ACGTATAGCTTGCATGGCATGTCAAATTAAATAAACTCAATAAAAGATGCTCGTGTTTCGCCCCCATGTATGTTAAATTCATTTTAACTTCATGTGCTCCGGTGCTGAGGATGACATGGGAATACATATCCAATCTTTCTGTTTCCAAAT
>chromosome_15,+,polyA site is 2865956
GAGGATGACATGGGAATACATATCCAATCTTTCTGTTTCCAAATATTTCACGGCCAGATAAAGATATGGTGCCCATCGGAAATGTAAGCAACGGGCGGGAAAGCGAGCTGTATTCAGATGCAGGCTCAAATTGCTGCGTGGGAGGATAAG
>chromosome_15,+,polyA site is 2868661
GGTACTTTCAGACTGTCCCAGGCTGTCCTGACACCGCTGCAGTGCTGATTCGGGTCGGTCCTTAGGGTTTTCAATAGGGAGACCTGGAGCGCAGCGCACACTCGGCGCCCCTGGTACCCGCCCCTCAGCACCCGTGCCGCCCCCGAACCC
>chromosome_15,+,polyA site is 2868748
AGCGCAGCGCACACTCGGCGCCCCTGGTACCCGCCCCTCAGCACCCGTGCCGCCCCCGAACCCACCGGGGCCCTTCCGCGCCTTGCAAGTCAACACAGTTCGTGACGGGTTCATAATTGGCACTAATGCACCGGCTGAATGCACCACTCC
>chromosome_15,+,polyA site is 2890097
CGCGTGAACGCAGCGTGGCCACCAGCACGACAAGCTGCTGCAAGGCCACCTCATCAGCACTGAACTAATAAGGCCAGGATCCAGCAACACTACGCGCGCTCTAGGCTAACTCCCTGGTAAAAAAGCCGGAAGCCTTAAAAAACCCGGGGC
>chromosome_15,+,polyA site is 2926994
GATTGGTGTCGGCACTTGAGGATTGGGATAGGGCAGGTGAGGATTGCTTTGCGCACTTTCGGATTCGGATAGGAGAGGTGGGGATTGGTCCTTGCAGACTGTCCTGACACCGCTGCAATGCTGATTCGGGTTCGTCCTTAGGGTTTTGGA
>chromosome_15,+,polyA site is 2927975
CATGGCTGGCTGACGGAAGGTGGCTGCTGTATTGGGATGGCTGGGCTGGACGACGCCGGCCGGGCTGGCGTTGGGACTACCAGAAAGGATGCGCCCGAAACCAACCTGGAGAACACGTGCAACCAGGACCCGGGCCGCGGGGACTTGACC
>chromosome_15,+,polyA site is 2928392
CTTCCTTCTTTTCGACAGAAATTTGCCCAAAAATGCCTCCGGCGGAAGAAATTTTTGATTCTTGTGGCCAAAAATCTGTGGAAACGCTTCAGGTTTGGAGGGGTCTTTCTGAGATTCGCAGAAGACATTTTAGGGCGTTTCTGTCACTTG
>chromosome_15,+,polyA site is 3019307
AGGAGCGCGCCTGCACATTACCTCGAAGGGGCGGTAACCGCTGAGAGAAAACCACTGTGGCCCCATGCCGCCGGTGCGACTGTAAGCTGTGGTGTACTGACTGCTGGGCTGTGTGCGCGCCGGGCTGTCGTGCCCAGGCCGGGCGGTTAC
>chromosome_15,+,polyA site is 3020868
GCCGGGCCGGCTGGTAAATGTCGCCGGGCCAGGTCAGATAGTCTCGCGGCTCAGGATGTGTGCCGGGGGTACACCCCCGGGATGTGGCCGGGCGAGCGGTCCTGCATCCCTCCGCTTCCCTTGACGCGGCTCAGCCCATTCCCCGCCAGC
>chromosome_16,+,polyA site is 44260
GTCGTAGCGGCATGGAGGCTCTAACGGGGCGTTACACGCCTATTAGCTCCCAAGCGTACGGGGGCTCAGCCCATTTTCCAGCTGTACAAAGCTGACACCCCTTGTCAACACCACCCTTTGGCTATGTGCCTGTGGAAACCGACCCCGGCT
>chromosome_16,+,polyA site is 68762
CGCTTGGATAGGGGGATTCGTGTTGCGGTCAAAGTGTGGACGTGGGGGGCGGCCGGCTGGGCACACGCCGCACACTCTGCATTTGTCAGATTGTAATAGAAAAACGAATGGCATACCGTTCTTCGTCACCTTGAACGCCATTTCGCTCTT
>chromosome_16,+,polyA site is 69025
CAACGTACTTTACCGTACTCATTGTACGGATGGAGTAGGTCGCAATAGAATGAAATTAAAGGCGTGACACGTGCACCTCCCGCGCAACCGTGCATGCACTCAATCCCTCTTGCGCATGCGCAACGGTAAAAAAACACCTCCTAATGGTGG
>chromosome_16,+,polyA site is 89947
CGGTGTCTCGTCTCGAAGGTAACAAGTAACCGCATTGCCGCTGACACTAACTTCTTTCGTGCTGTTTATTGCTAGCCTGGAGCTCGCGACGGCGTCTTGCATTCGCATTCACTAGCAAGCACTTCGTTAACACATACACACGCGCACATA
>chromosome_16,+,polyA site is 118787
TATGCCACTGGCGTAAGACGCTCGCACTGCGCCATAAGGGGCTGTGTGGCTGCAGGCTACGTTGCCCGATCACTGTCGCGTGTAACACTCTTCCCACGTAAATGCGCACGTATCAACTCAACCAGCAACGAAGTGGCAAAGGCCAAATGA
>chromosome_16,+,polyA site is 204492
GAGCCCGAGGCCGCGGATACGAGACCGACGCCGCCCGGGCCCAGTGGTGATTTCTGCCTCGCCAAGACGAGCCCCGAGCTGCCTGATGCCTCCACCCGGAATGCGTCCGACGCATTCACACGCATGCCGTTGCCGCTGGCACTGCCGCCC
>chromosome_16,+,polyA site is 229378
CATGTCGTGGAGGCTGTTCCTCCGTTTAAAGGCTGCGGCGGGAAGCAGGGGGCGCATTGCCTGCGGGCTGCTCCCTGAGTGCGTGCGATGGAACAGGGTAAGGGCCTAAGGGGGTAGCGTGTGGATGTTCGGAAGATGTGCAGCTTGCGT
>chromosome_16,+,polyA site is 229559
CTGTATGTGCTAACCTGGCCACATTAGGGGCGGCATCAAGGAATCAATGTAGCACGCCCTGATGATGAGGTTGCCTTTTGTGTGTCACACGTCCACGACATGGATGGGCCCCGGCCCCGCCCCCAACTCAGGCGCACGCGCCGTCAGTCC
>chromosome_16,+,polyA site is 318761
TCCGTTGGCGCAAAGCATTTAACATCTATTTGCACGATCGTCGGCAAACGTTAATGTCTACTGATATCTATGATATATGTAGCATGTAAAAGCCATTGCAACTTGTCCGAGCAGCTAACTCGGCCGCATGAGTGAGGGGAACATATTCAG
>chromosome_16,+,polyA site is 335735
TTCTGGTGGGCTGAGATGGCAGCAGCCAGGTGCAGATATTTCAATCGGGGGGGGGGCACTCGCCGATTTCGCACGAGGCAGCCTTGAATTCCGTCGTCGACAAGGTGTGCAGTCAAGCTCACACAGCCTCATCATCAGTGGCTGGCCGGT
>chromosome_16,+,polyA site is 368223
CCATACCTGTTTACGAGAAATCCAGCAAATCTCTTGCCGCGGAAATCGGCAGGCTCATGCGGGCGCGGGGCGCCTCGCTAGCTCTTAAGCCCGGGCGCGTCATTATATCGGTCGGGGACATGGCTGCATCCTGGTGAGGTAGGCCGGTGC
>chromosome_16,+,polyA site is 369626
ACGGCCTCCGTGAAACCGAGAAACCGAGAAACCAAGACACAAATGAAGTCGCACGCTCAGGTAGGCGGAAGGTAGGGCAAAAAGTAAAGCGCACGTCTTTCTCTGGTACATACCCCCTTAATCACACACTTCCTTTCAGAAGCCGAGCGC
>chromosome_16,+,polyA site is 376259
CAAGCACGAGCCACCATTAGACCCTGTAGTCCGCTTGCAAGGCGCGTCGCTGCCTGCTTACCACATAGACAGCATTCGCAGCCGCGGGGGTGAAAGTTCGCAGCAGGGTACCGCCGACGGGGGCGTCGTAGATCCGCAGGACGGTCGTCT
>chromosome_16,+,polyA site is 403306
GTCCATGCACCGGTTGAGGCACTTTTGATCGTTGCTGCTGAGGCTACTGCCTGGGTTGCTGAGGCACGCCTTGAAGCACTTGTCGCGCACAGTCTGCATAAGATCCGCAAATTCTTCGCTTGGATGACAGGTTTTGAAGCTACGATGATT
>chromosome_16,+,polyA site is 403467
CTCCTGAACCATCTGCATTTGCAGTTGTGACTTGACCTGCGAGAGAAGGCGTGCCGAGCGCGAGATGAGATGCCTCGCCGCTGTAACACGCGGACCGGCGCTCCCCTTATTTTGTCAAATGCACACCTGATCCATAATCGCATGATCATC
>chromosome_16,+,polyA site is 654612
CGTTCGTCATTTTCGACCGCCACTTGCCGTGTGCGCGCAGCCCGGCGCGGCCACGTGACTGTGTATGCCGTACTATGCAGGATGTAAGTTCACATTTCTGTTCACACACGCGACACACGGCACCACCGCAACTAGAATAGCCAATTGGTC
>chromosome_16,+,polyA site is 723718
GCCACCAGCCCTGAAGAGCTGTGTTGGTGCAGTTCATGCAGTGCATCGATTTGGAGGACGGGCCTTGCGCGTCGTGGACCACGTCACAAGGCGGTGGGGTCCGCGCTTGCGTGTCAACACGTACACGCTGCCTCACGGCATCCAGCAAAA
>chromosome_16,+,polyA site is 732091
ACAGCTAAGATTCCAGCCCTGGACTCCTTTGTCCAACACAATGCGTTCCTGATTCCCTGAATGCCCGAGCTGCCGTGCACCCCGTCAGGCTTAAGTCAGGGCACAAGTACCCAACGCATGCACACGTGCCCGCTAACCCCTCTCCATTGC
>chromosome_16,+,polyA site is 792219
TCGCGGCAGCTTGCTGGCAACTTTGCCCATTTAAGGGCGCCCAGGGTGTCTACGATCATTCCAGTTGCTGAGTGGTACTCAATTAAAGCACTGTCTAGGACTATGAAGCGCGCTGAAGGAACTGCTGATCACCAGAGTTCTTGCTTCCTT
>chromosome_16,+,polyA site is 825518
TCACGCTTTTCTTTTTGCTTGTGCTAGCTCACTGGCCTCAGCTCTACAACGTCATGTTCGCTTGTGCGTGTTGCGTTTTTTTCAAGCACGTCAGACTGTCTCTAGCTGGAGTTCTATGTTCAGGGGGGTGGCCGTTCCTTGACCTTGCCA
>chromosome_16,+,polyA site is 825586
TGTTGCGTTTTTTTCAAGCACGTCAGACTGTCTCTAGCTGGAGTTCTATGTTCAGGGGGGTGGCCGTTCCTTGACCTTGCCACGTTGCCATTTGACCTTACATTCACGTCACAAGCTGCAACGCGGCGCTCTTCGCAACCGACACAGGAG
>chromosome_16,+,polyA site is 833959
CGGCTGGAGGCTTCAGGCGCCCGAGCAGGATGCAAAGCGCAACGCGTCACAGGATCGAACTCCTTCGGGCCTCCTTAAAATTGAACGCGCGCGCATACTATACATCACATTTGGCACACACACGCCTGGACAAAGTTATCAAACGCATTA
>chromosome_16,+,polyA site is 966674
CCCTGTCCGTGGCTGGTGGCTGGTGCGTCGGCAAAACATAGCATACTGGCGCAAACCGCGGCTGCTACGTATTAGTATGTGTTAATGCCTATTGCATGTAAATAGGTGGCAGGGAAAATTCGGGCGGAGCGAGAAGTGCCTTCGCACGTC
>chromosome_16,+,polyA site is 981735
CAGCAAAGTTGGGGTTGGTGGAGTCAAGTTGGGCCCTGATAGCATGTGATGGCTCGGCGTCTTCGGGTGCTGGGACTGTCCCCTCTGTAACATCCGCATTCATAAGCAGATGGACTGGAGCTCGGGGGTTCAACCCAGTTACCCACTCCG
>chromosome_16,+,polyA site is 999072
CGTCCCTGCCGAAGCTAGCAGACTCCACTGCTGCCAGCTGTGGTGCTGCACAGGTCGCTAAAGGCGGAATGCATGCATGGGCATGTAAGGCTCATGGTAGTGTGCATGCGTTTTGCCTCTCACCCCCTCCCCCGGGACTTAGCTAAGCGC
>chromosome_16,+,polyA site is 999258
GCTAACCACGGCAATCATCGATGGCGGTGATTGTGTACGTGGCCTCCCAGCATGGCAAGGCACCAAACTCGCTTGGGCGGGCTGTAACTGTAATGCACTGGCCGCATGCCGTGTCACCGCCGTGCGCCTACCTCACCTACGCTTTGGGGC
>chromosome_16,+,polyA site is 1041820
CGCTGGCAAGTTATATCGGAGTCGGAGTTGCGGTTTCTTTACGTTCGCTCGTTCCGGGACAGTTATGCGGCTGTGGCATCCTTGTAATGGAGGTGTTTGAGATGCGCCCTCGCCCGCGGGAGTCTAGCGCAGGCAGATGGGGCAAGTAAG
>chromosome_16,+,polyA site is 1077005
AGCATCTACGGCTTGCGCACAAACTGAAACTGCCCTCGCTTCAGGGTCTTACCACGGTCTTGATGTCTCCAAAGTACGCGGCTATGAACGTGTTGGCAGGCAGCCGTCCTGCATGGCAGGGCGTACACGCGAACTGCGTTTCAACAGACG
>chromosome_16,+,polyA site is 1142417
AGGCCGGCCATCACGTGCCTTTCGAGGCATCGCACGGCTGCACTTTTACAGTGCATGTACCGCTCATTTAGATCCCACCCGCATCATCATTTGCACCCCAATAACACCTTGTTATTAACACACCCCAAACCACCTTCACGTCTTAGGCCT
>chromosome_16,+,polyA site is 1199264
ATGCTTTGGGCAGACTTATGCCCTCGACTATGGCCTCGCTGTGCAGATGGTTTTGTATATCGTCGCCGCTGATTATGAAGCAGTATGTAAAGCAGTCACGTTCTGCATCGCTTACTTAATTATTGACCCAAACTTCTACTCATAACCAAT
>chromosome_16,+,polyA site is 1255694
AGCAGCTTCACCCCCATTAATACTTACACCTACATCTCTCTAGCACCATGGGCAAGCTATCTTGCCTGCTTGCACAGCGGGGATAGATGCAGGGCCTTGGCACGCATCATGTGGCTGCACACATGCACGTATGTGCGGCAAAGTGCAAGC
>chromosome_16,+,polyA site is 1329084
CGGCGGTGTCGACGTGATGTATGGGTGACAGGACGGAAGCAAGGGGTCCCAGGGTGCCCTTCCGGCTGGGTGAGGGTTTGCTTTGTGGTAACTTCTGCGAACGCCCCGGCGGGCGGTACTGCGAACTTGTCGGCGCTCGTGACTTTGGTA
>chromosome_16,+,polyA site is 1329146
CGGCTGGGTGAGGGTTTGCTTTGTGGTAACTTCTGCGAACGCCCCGGCGGGCGGTACTGCGAACTTGTCGGCGCTCGTGACTTTGGTAACACAGCCAACTTACCGACGGCGGGCGCCTCAAGCTCCTTCTTGTAGAGGCGCTCCTCCAAC
>chromosome_16,+,polyA site is 1337600
ACTGCCAAACTGCCGGCGGGCGGCAGCGGGGCTGGCAGTACGGGGTCGGCTGGACGATGACAGTCCGCTGGCGAGGGTGGGCTGTAAATATCATGGCGCATCCTTCATTTCTCCCCGCGGCCGTGGGGTATGGACAACCATTGTGGCGGA
>chromosome_16,+,polyA site is 1387127
GGGCAAAATGCAGGACACACCACCCCTGAGACGCACTACTCCGGTGTCATCCTGAGGCGCTGTCAATGTGTCGACCGCACACCGTGTAACCGTTGGAGCACGCAGCCCCACCTCGTCATCCGTAAGACATCCCCGTTCATAATTTGCTGG
>chromosome_16,+,polyA site is 1504695
AGGGGAGGCCTCTCCCCTGATGTATGCTGGTGGCAAGCTGGACTGTTGGGCGCAGCCCGAGATGTCCTGCTATAAACTGCTCTTCAATTTGTCCGTCTCAGACTCTCAGTATGAGCCTTACACAATCCTTCACACCAGTGCTAAGCTGTT
>chromosome_16,+,polyA site is 1556375
TAGGTGTAGAGCATGCATGCACTTGTGAGCACAAATGTGTCCGTGGTTGGGCATATTGCTGGGAGTTCACACGTGAGCAGGAGTAAATGCAAGAGGTGTGACGGTGTCGGGAAGTTTGGCTGGAGGGGGGGGGAGGGGGGGGGGGGGGGG
>chromosome_16,+,polyA site is 1585752
GGCAGCGCAAAGCAGCTGCTTTTCGAGCGTCGGCGGCGAAATCGCTCCCGCTCGCGCACCTTGTAGAGCTTGCCGCGAGTCAGACGCCTCGGGAAATGGATGAGACCTGTCACTGACGGCTTGAAGGAGAGAGAAACCTGTGCGGCTTTC
>chromosome_16,+,polyA site is 1587220
AGACCGGGTGTCTATGATATCCGCGCCTGCCTCAGGTCCAAAGCCATTGTACGCGGCACCTGACCCACATCAGGCCGTGCACACAAGGACTAATGCCAGACTGCTGCCACGGTTATTGGTTCCATGGCGCCTGTGGTCCACGCATGAGCA
>chromosome_16,+,polyA site is 1625104
TCGAGGTTCCCTCCTCGAGTGTGCGTACGTGCCTCGTGCGTTTATGGAGCCCTGGCTTGCCCGTGGCTGTCATCCCACATGTAACCTCTATTCGCTACTAGCTAAGTAGGTTCTACTCCGCTTGGTTGCGTTAGGGCGCCTCGGCGCCCT
>chromosome_16,+,polyA site is 1626224
CATTCGAGGTTCCCTCCTCGAGTGTGCGTACGTGCCTCGTGCGTTTATGGAGCCCTGGCTTGCCCGTGGCTGTCATCCCACATGTAACCTCTATTCGCTAACCGTGGGCTTTGTACGCGGGTGGTCTTGCGCCACGATGCCGGAGTTGGG
>chromosome_16,+,polyA site is 1627802
ATTCGAGGTTCTCTCCTCGAGTGTGCGTACGTGTCTCGTGCGTTTATGAAGCCCTGGCTTGCCCGCGGCTGTCATCCCACATGTAACCTCTATTCGCTAACCGGCTAAAAAAAAAAAAAAAAAAGCTCGTTCTACTCCGCTTGGTTGCGT
>chromosome_16,+,polyA site is 1628941
CATTCGAGGTTCCCTCCTCGAGTGTGCGTACGTGTCTCGTGCGTTTATGGAGCCCTGGCTTGCCCGTGGCTGTCATCCCACATGTAACCTCTATTCGCTAACCCAGCGCTAGCGTTTGCGGTGAGCCGGGCCTGGGGTTCCTCCCCTCTC
>chromosome_16,+,polyA site is 1630176
CATTCGAGGTTCTCTCCTCGAGTGTGCGTACGTGTCTCGTGCGTTTATGAAGCCCTGGCTTGCCCGCGGCTGTCGTCCCACATGTAACCTCTATTCGCTAATCCCGCCCGCCCGTGGGCTTTGTACGCGGGTGGTCTTGCGCCACGATGC
>chromosome_16,+,polyA site is 1658030
TCGCTGCTCTACGGGTGCGGACGCTGGTGCGGCGGGTTCTGATGGTTTCCCCGCGAGAGCTATCCTGCTTACTAGAAGCCGGTCTGCAAGCCAGTTGGCGCTGATGCGCCGGGGCAGGAGGAGGCCCCTGATTAGGGAATGTGCGTCACC
>chromosome_16,+,polyA site is 1661223
GCTGGCGCCAAAGAGCTAAGAAAGACCGGCCACCGGAATCCAATTATACACCACACATATACGGTAACGCGTCTCGTGCATGTGCATGCGCCAGGCTCACCAAAAGAAGCCCATCGGGCCGTACCCAAGCCGCTAGCAGGACCATTATTG
>chromosome_16,+,polyA site is 1681519
CAGTGCAAACATCGTACAAGACAGGATTATAGTCCCTCTGGCGCTTCGTCAGGGGTGCTCCTACGCTTGGGGCAGCATCATCAAGTTAAGAATTAGCAGTGACAGGCAATCTGAACGTCAAACGGTGGTATGCGACACGTGGATGGAATC
>chromosome_16,+,polyA site is 1711686
TTCCATGCATTCGCTGCGTTGGCTGAGGCTTCTCCGCACCTGGCGTCTTCACAATCCGGACGGCATTCGACTTGGTGTGGTAGCTGTGGCGCCGGCGGTAGGTCATACGGGGGGCCATCTTGCCTGCCTTGCTAGAGGAAAAAGGGGGGA
>chromosome_16,+,polyA site is 1716550
GTAGTGAATGGGGCGCCCTAACTGTTTATGGCACTGTTCACGGCACAATGTGTTACAATCACACCTCGGCAGCATCGTCTTATTGAATGAATCACCGATAACTCCATCTCACAGCTCACCTTCGTGCACTTCACTCCTCACGCTCCTCAC
>chromosome_16,+,polyA site is 1791111
CCATTTCGTTGCTACTGGCTGTTCCTGGTTATAAGCTAAGTGGGCTTGCGCTAAGGGCATATGTGCGTTGAGCTGGGCGTGGGGTATGGCTTTGCAAACATCATTTGGGCTTAATGGTTCAAGGACATGGGACCACCTTTGGAGGGGCAA
>chromosome_16,+,polyA site is 1791220
CTTAATGGTTCAAGGACATGGGACCACCTTTGGAGGGGCAATGTCGAGTTGCGCAGTTGGCTTTACCGCTAGCCTACCAGTTTAACTACCCACGCCCATGCATGAATGTGTACTGTGCCGCGTCCGTTCATTGCTTCGGCTCAGCAGCGT
>chromosome_16,+,polyA site is 1791802
AGCGGCGGTGGGCAGATCTGTAGCGATTGGAGACCAGTGGAGCAGCTCTGTGGCGATTGGAGACATGTGGAGCAGATCTATGGAGCAGCAGCATAACGCATACATGTGATTTTGGGTGTAGGCATGCGCAAGTCCAGATAGGGTAGTGCT
>chromosome_16,+,polyA site is 1791968
CTGATGTGGGTGGCCTGTGATCTGACTAGTAAATAAACTCGGAAGTGGGTAGTGCTGGTAGGACGAGGGCGGTGTAAGGCTTGGAGTGTTAAGAGTTGTAGGGAGGAGAGGCATGAGGGAGTGTGGCGTGACCACTGACCGTGATACAGT
>chromosome_16,+,polyA site is 1792112
TACAGTGTTGCTTCATGCGTGAACGTGGCGAGTGCGAGGGAGCCTTTGGGACAGTGACAGTCTCACAGACGGGAATGGTGACTGTAGCAGATGACGGATTGCTGATGCCCTCCATGTCCGCGATCACGGGTTGCGAAAGCTGCAATAGGC
>chromosome_16,+,polyA site is 1792292
TGGTGCTAACGCCTGGCCGGGCGCCCGGAGCGTGAGGAATGCGCATCAGCAAACTTCCAGCCAGGCAGCAACTCGTCGGTACAGTAACTCCGGCGTTCGACCAGCCGCGCACTCCTGCCCTGCCGTTACAAACTGTTTGCCATCTGCTGG
>chromosome_16,+,polyA site is 1793432
CTGTTGGCAACACAACCAGCGAGTCAGGGACTCGCTGGCCCGGCATACCCCCGCTGGGCCTGTAGCGGCTCCCATGCAGGACCGGGTTTGACACGCTGAGTCACACGCACTGAGTCACCCGACAGGCACCGGCAACAACCTACCGCTCAG
>chromosome_16,+,polyA site is 1816832
TTGTAGACGTAGGTGTAGCGGGCGCGGACCTTGCTGCGGGTGCCATCGTCGTTCTTCAGGGTGAACACGTAGGTGCCGGAGTTGATGGCCACGTCGGCGGCCAGGAAGCGGACGTTGGGCGAGCTGCCATCGATGTTGTCGATAACGCCC
>chromosome_16,+,polyA site is 1855943
ATTCGGGGATCTCTCCTCGGGTGAGCGTGCGTGTCTCGTACGTTTTTGGGGCCCTGGCTTAGTCCACGGCTGTCGTCCCACATGTAACCTCTATCAGCTAATAGTGCCCGCCCGTGGGCTTTGTACGCGGGTGGTCTTGCGCCACGATGC
>chromosome_16,+,polyA site is 1856227
AGGTCGCTGCTCTACGGGTGAGGACGCTGGTGCGGCGGGTTCTGATGGTTTCCCCGCGAGAGCTATCCTGCTTTCTAGAAGCCGGTCTGCGAGCCAGTTGGCGCTGATGCGCCGGGGCAGGAGGAGGCCCCTGATTAGGGAATGCGCGTC
>chromosome_16,+,polyA site is 1856362
TAGGGAATGCGCGTCACCCAGCGCCGATCTGCGAGCCCGTGTTTCGAGGCGTTACCGTGGCCCAGTATGGCCGATGGTTGCAGACAACCCCCCTCCCCCAAATTCGCTAATAACCGGCGGTGTCGGACCCGCTGCCGATGGCTGTGCAAT
>chromosome_16,+,polyA site is 1874044
ACTGGGGGAGAGGTCTGGACAGGTACAGTCTGAAGAGGTTCCCATGACATTGAAGGACATCTTCACGCCCTCTTACGACCGGTGTAATCGGCCACTGCCATGCCTGCCATGCCGCAATGCGCAAGCGTCCATGCCAACCTGCTCCTTCCA
>chromosome_16,+,polyA site is 1921728
GCCACTCCACATCATGCGGCGTTAGCCCGCCGCAACTCATGCTCTGCCCCGTAAGCACATCATGAAGGTCCGAAATATAAATACACACGTAGCTACAGGAATGAGGTTAGCACCACTAAGGAAAATGCAGTCTTTGGGGCCCGAATATCC
>chromosome_16,+,polyA site is 1931047
CACACACAAGAGGACGTCCGTCCTAGCGGTGCATCCGCGCCGGCATCGGCCAACCATTACTGTGCCATGCGCACGACGCGGGGGGTCCAGGGGGGCCGTAATTGTATTCTCCTCTAACCGTCTCTCGGGCCTGCCCGTGTGTTGGGAGGC
>chromosome_16,+,polyA site is 1931130
GGTCCAGGGGGGCCGTAATTGTATTCTCCTCTAACCGTCTCTCGGGCCTGCCCGTGTGTTGGGAGGCTGATTCTTACCTTCGCTCCTACAGATTCCAACAATTCGCAAAACACATACAAAATCTCGCAGACGTGCGCTCCCATCCCCGAA
>chromosome_16,+,polyA site is 1932344
CGAAAGCTCACGCCCACATACAGTCGCCACAGGGCCGCTCCCAGTTGCACTGGCACGACCGACGTGGCTCAGCGCACATCAAACGCCCCCCACCATTTGAGCGCGGGCGGTCCCCGCTCTGCAGTAGCCCCCCGGTCTGCTCGCGCACCT
>chromosome_16,+,polyA site is 1986929
CTCGCCCTCCCAACCCCGCACGAAGACCGCAGTTCTCTGCTTGCAGGTACCCTCTCCGGCGGCGGAGCCGCCCTCACAAATTGTAACACGACGCAATGCATGGAAACCAAAAGGCCGCGCGTGTGTGCGTGTGTGTGTGTGACGTGTGGA
>chromosome_16,+,polyA site is 1996429
TAGGAGCGAGCGGCAACGATGGGGAACACCCAGGTATTCAGGCTCGCCAATAACGGCATCAGTCGGACGCTCGCAGAGTCCCTGTAATGTGCGTGGATTGGCTAATTCCTGCTGCGGCTGGCTCCGGGTGTGGACCTGCAGGGGAAGGGG
>chromosome_16,+,polyA site is 2002281
CGCCGTGTGTGTAACCCGCACAGACAAGCGCATACAGCGCCCGGGGGCCGTTAAGAGGGCGTGGTCCTTCCTGAACCCCTCATGTTGACACCGTGCACGTGGTACAACAGTCGCTCAACTACCCGCACACGCTTAGTAGGATTAGCAAGA
>chromosome_16,+,polyA site is 2015268
GGCTGTCGCACCCACGGCACGCTGCGCGCTGCGGGCCAGGCCAGGCCGCGAACTCTCACAGCTCCACAAGACAGGAAGAGAACGCACCGCATCGCGATCAAAAGCCCGTATCCTCTAACGGCCACCGAGCATACACGACAGCCGCCAACT
>chromosome_16,+,polyA site is 2061376
GATGGAGGCGGACTCACGCCTTCAGAGAAACAGGCCGAATCCTCGTTTACACTGGACGCACGGCACGTGCCGTTGCATGAACTGTAACACAAATGAGCAGTTGAGGGAATTGGCTTCGTGTGCCCTACGTGTGCGTGCATGCATGCGGGT
>chromosome_16,+,polyA site is 2117945
TGCTAGCGAGCGCGCTAGCGTCGCGCTCATTTTGAGCGAGGTTGACATTTGTTCAAGCAAGGAAGCGCAAGTGGTCGATGAAGCTTCTATAAGAGTGCTAATATTATACAGATGGAAGCCTAATCAACTACAGGTACTCTGCGCACGGTT
>chromosome_16,+,polyA site is 2189359
GTGGCGCGGCTCAGATAAGGCCGCCACCCCGCCCACAGCCCCACACCACCTTCGGTAGCGCGCCGGGAGCCTGGGGCCCGTGTAACAACAGGCAGCGGCATGGGAATTACCTGAGCGCGCCCACAGTCCGACTACGCTTAGATCACCGGC
>chromosome_16,+,polyA site is 2197224
ATGGTGGAGCCCCAAATGCGTGCGGAATGCCCCAAGGATTAACGCACGCACAGCTGGCGAAAATAATATCGCATCCGCCTTGAAAACCTTTCGCATGGTTTTCGCCGGTCCATTGACGCGTCCATCGGCGGTATTTCCTTCCCATTCTGC
>chromosome_16,+,polyA site is 2199270
TGCCAAACGGCACTTGTCGCTCCAAACCGCTACATGCCAAGATGGCGCCTAGCGGCCAGCGCCAGCAAACCGTCAAAATAGGCATCAAGGCCAATACTAGCTAGCATGACTCCCCTCAAGGCTCCCAAGCGAGCGACCGGCCGTGAGCTT
>chromosome_16,+,polyA site is 2209702
CTGGCAGGTCCATCAACACCCACTAGCATCCCCTTCATTACATGGAGCCATCCACGGAGCCAGCTGATTGACCAGCAGCCCGCATGTTGTATTGCAATTGCCGAGTTTGTGCCTCAGGCCATCAAGAGCTTGGTCATGCAAGGGGCGGTA
>chromosome_16,+,polyA site is 2221079
TTGCTTTTTGAATAATCCTTTTGAGACTAGTTTTGGCGGTCCATGAGCTTCCTGGCTCGTTTGGACCAATCTACGAGCATGAACTTGTAACATCAATCATTCTTCGCACGGCATCTAATTTGTTATGCTCATAACAGCAGAACGAGGCAG
>chromosome_16,+,polyA site is 2229542
ACCTCAAGCGCCACAGCACTCGTCTGCACATGTAGGCACACCAAAGAGTATCAATCCACGGCCAGGGGCGGTCTGTGTCGATGCACCCACCACCTCGTCATCACTGTGATACTGTGGAGCCGCAACCCTTAGCGCCAACAGGACCACGGC
>chromosome_16,+,polyA site is 2241459
GAGTGATGCAAGTCTGGCCGCAGCAACAAGTACTATTACACGGGGGCTTGCACGTGCATGGCAAAGGATTTGGGTGTCCACTTGCCAGTAACTCAGTAAGCGTCTGAGGGCACAGCTCCTGGTCGGCCCGTCACCTGCCGCATGCCAACC
>chromosome_16,+,polyA site is 2241580
GTCGGCCCGTCACCTGCCGCATGCCAACCGCCCTCCACACGCCTGCTGCCAGTGCAGTGCTTGCTTGCGCAGTCTGCATGCATTCATTGTATTTGTGCGCTTCTATAACATGTCACGCGCAAGTGCGCGCACTCCCCAAGCACTGGATGG
>chromosome_16,+,polyA site is 2241713
CCCCAAGCACTGGATGGGCAGCAATATGCGATGCATATGACAAGAGAGATGGTTCCCTGCTGACCCTTGCTTGGTCGGACTGTCCCTTCTTATTATGTCGCATTCATATGACAATCACTCGACGCCCACGATTTAACTCCTTAACCCCGG
>chromosome_16,+,polyA site is 2277349
ACGCGCATTCCTCACGCTCCGGGCGCCCGGCCAAGGCGATAGCACCACACAGACTCAATGCGACGCCACACCGCGCGGATTGTGAAAGCAGCACTGTTATGATGCTACCTGCAAACTGCTGACCGTGGACCATGTCAACCCGGGTTCACT
>chromosome_16,+,polyA site is 2316612
GCTGGCGTCGGGCATGGTAGGGTCGGGTGGAGCCTCCGGCGGCGACACCGACTATTTACATGGCCCTGCCTCCCAAACCCGGTAGTTCTCACTACCTCCATACACAACGGTGTTCCAGCACCACACTTCTCAGCAGCCTGCGCGCTAGCG
>chromosome_16,+,polyA site is 2322647
TCCCTTGGAACAGTGTGGAAGTTCTGGGGCGTTATTGGCTTGACTGCGGTGCACCGGTACATACGCCCACAATGTGCACGAGTGCCGGTGCATACGCCCACAATCACACAATGCACGTGGTATACACCCGTACACGCACAGCTGGTGTTT
>chromosome_16,+,polyA site is 2336419
CATTGCTACGGTTCCAGCCCTTCCCATCGGCCTCCTCTCACTCCCTCAAGCTCCAGGGTCCCAGGCAGGCTACGCACCCACATGTACTTGAATGCAAAGTGTACCCACGCCTCCTCATGCAACAACCAATAAGTGTGGTCTTTATGGATC
>chromosome_16,+,polyA site is 2362398
CGAGGTGTTGGCCACACGACGCATGGTGTGAGACTGGATCTAGAAGAAAAGCCAACGACTAAATACAGTACAAGAACAAAACGATGACTGCAGAATTAGAAAAAGAGGAATGGCTTTAATGCGATCGCTAGTCCCAATTCTGCGAGGCGA
>chromosome_16,+,polyA site is 2365448
TGCGGCATGCCCCCATGGCGTACCGGTATTAGGGCGATCCGTGGCTCTCGCCTACGCGGTGTTCCCACACGCCGAAGCAATGTGTTGAGTTTGCGCCTAGAACAGACGACCACTTAGGAGTCAGGACGGTGTATTGGGGCTCGCGCTGAG
>chromosome_16,+,polyA site is 2366019
CGGCACTATTTAGCCGCACGGAAGCCATGCATTCCTTCCATGTCCATATGGATTACCATTGCCCTACCCCGAGCGGATTGAGGTAATGGTAGTGTTAGCACGCCCTCAGTAACTGTCAAATAGTCAAGTCATCATCATACGACCGTTCCG
>chromosome_16,+,polyA site is 2373929
GTAAATTGGTACCTACTGCTTCAGTGCCTCTGGTGCCACCCTTGTCGCGAAGGCCCATACCTGTGCATCAGTTTCTCCGCACTCCAAACATCAGCCGCGCCATTCCCAATTCCAACCCGCGGCGCTTCCTCACACTCCGGTTGTGTTTGT
>chromosome_16,+,polyA site is 2377641
ATGTGCCTAATTGCCCGCCTACCCCAATTTGGCCCACTTGCCCGTGCGGCTGGCCCGCACGGATTCAGAGCCTGCCTGATTTAATATTGCATGGTTATATTATATAAGGATTATCCAAGGACTGGGAGGCCAGTAAGAGGCCGATTCCCG
>chromosome_16,+,polyA site is 2379329
TGTGTGCGGCGTACTGTGCAGATGTGCATTGGCATGCAGCTCCACGCCCGTGCTGTGTGCGACGTCCGCCTCAAACAATAGCCCACCTGCGCCGTGATGGTGATGATGCGACTGCGTGTGCCCGTGCGAGCCCCCGGCCTCCGCGCTATC
>chromosome_16,+,polyA site is 2382720
GACCGGCGGCTCATGCAGTGCTCGTATCTTAAGAAGGCAGGTGCGGCGCCAGTGACAGATTTCCGAAATAGGGCATCTTTAATTTTCAGAAAACCGCTGCCGCCGCATCTTTCATCCAAAAATTTTCCGGGGGCTCCGCCCCCGACCTAT
>chromosome_16,+,polyA site is 2405466
CGCCCCTGCAATGTCGGCCCAAGGCCATATGCGCATCAACCCTCAACCTCCACTAAGAGATCGACTTGCAGCGACCTCTCATGTAAGGAGTCAATGCCATCCCCTCCCAACCCTCCCAACCCTCCCTACCCTCGTCCCAACTCACTTGGC
>chromosome_16,+,polyA site is 2412580
GGGTTACACGGGCTTTCTAACAAGGAGGTGGCTGCCTTAGGGAGGCAGGAAAAGGGCTGAGCCCTCCCCTCCCGGGTCGTTATCAACCCAGCCACCTTGACGCGGGCGCCTACTAAGCACACGCCTCTATGTTGGGGGCCTTTGGCATCC
>chromosome_16,+,polyA site is 2546116
CTGTCAGGGTTCTGGTCTCGGGGACCAGGCTGCTTTCAGGCGGCAGGGGGGCAGCGCGTCTGCCCCTGTTCAACCTTGTAAGGATGATTCCTAAAAAACAAAATGATTCCTAAAAAACAAAATGATTCCTAAAAAACAAAAGCTGTACTT
>chromosome_16,+,polyA site is 2555286
GAGCTCTAGATGATCTGTGTGGTCAAGGCAGTGGCTGTAGTTGTCACCTAGCTGTTGAGAACTCCAGTAGGTGTGTGGTGTCACCTGGCTGTTGAGGTTTCCAGTAGGTGTGTGGTGGAACAAACTTCTCTTCTCTTCTCTGATCTCTGG
>chromosome_16,+,polyA site is 2555474
GCAGTAGGGTGGTAGTGCGTCTACCACCGCAACCTTGTAAGGATGACAAAAAAAAGGTGACGGCGCTTGCACGCAATGGGAGGCGGATAAAGTTCTTCTTGCGGGAGGCCGCCACCAGCATCCACCGTCGGCATGCACGCCAGACCCGGG
>chromosome_16,+,polyA site is 2606182
GGCGGTAGGTTCGTGCCCCGGTGTGCATGGACTCTTGCCCGCTTTGTAGTCGCAGGCTGGCCCCCAGTTTGGTCTTTATTTGTAGAGTTACTTAGTGGCTGTCAGTCCAGTCAGTGAGGGACTTCTAGTTTTTCTTTAGAAGCAGACGCG
>chromosome_16,+,polyA site is 2609125
AGCAATGCGTGAGTTACAGGGCAACGGACGCTCGCAGTGATGGTTATCGGGGCTGGTAATGTGTGGGAGGTTGGGTCTCCTCTGTCAATCGCTGTCGTGCGTCTCCCACAACCGTGAGCAGCCAGCCTATCTCAAAACGTCTATGGCCAT
>chromosome_16,+,polyA site is 2609314
GTGTTGGCAAACACAACTGACATACTGGCCGCAGTTGCGCTGCTTGCACCACAGTTCGCTGTCATCCTTCGCAGCAGCACGTCCTCAAGCACGCTTAAAGTCCGCTCACCCACGAGTCCGCTCACGCGCCAAATTTCAGCCAGGCCGCAT
>chromosome_16,+,polyA site is 2623904
GGCGGTAGGTTCGTGCCCCGGTGTGCATGGACTCTTGCCCGCTTTGTAGTCGCAGGCTGGCCCCCAGTTTGGTCTTTATTTGTAGAGTTACTTAGTGGCTGTCAGTCCAGTCAGTGAGGGACTTCTAGTTTTTCTTTAGAAGCAGACGCG
>chromosome_16,+,polyA site is 2635235
CATTCGGGGATCTCTCCTCGGGTGAGCGTGCGTGTCTCGTACGTTTTTGGGGCCCTGGCTAGTCCACGGCTGTCGTCCCACATGTAACCTCTATCAGCTAACTATGCCGGGGCGACGTTACTCCATTGTAACGCGCCGTTAACACCGCCG
>chromosome_16,+,polyA site is 2665260
ACGGTTTGGTCCTGTAGTCAGCTCACGCGTCAGTCCCAACCATCGGGCCGTTACCCCGCACCGCTATCCATGATACCACCGAACCTGTACATGCCACCGGCAACCATCCAGCAGCGCAGCAGAACGCAGTTGATAGAGTCTTTATCTGCG
>chromosome_16,+,polyA site is 2678431
CTCAGCGATTGAAGAGTGCTTACAACATGACAGATTGACAGGCCACCGTCGTGCCGCACACACTTGGGCTGGCTCCTCGCTCTGTAACGCTGCATGCCTTGGCCATCGCCGGAAACAGATGGGCTGGCACGGGGCAGGCTAGTGATTTGT
>chromosome_16,+,polyA site is 2853940
CGCACTTTATCATCCGCATGCCCCTAGCAAGAGTTCACGATCCACCGCCGCAGCTGGCAGGTCGCAGCCATGATCCCCCTGTTAGCCATACATAACGTCATGATAGGGCCAGAGATCCTGTTCTGTTACAGATGCAGTGGCCGCAGTGCG
>chromosome_16,+,polyA site is 3035016
TCGCCCTCACCTCCAGGCATGTGCGTGTGGGGTTGCCGCTGCGCGTGTAGTCGTACTCGCCAAAGGTGGTGGCGCTGGGCTGCGCGAAGGTGGCGGTCTGCCACAGAGGCGGCATGGAGGCGCCGTACGGGTCGTTCACCTGCAGCAGGG
>chromosome_16,+,polyA site is 3043382
TGACTCGTGCTTCTTAGCAGCACCCGCCACGTGTCAGCGCATGGCGGCACGTCTGCATGCTTCCATCTCCAGCTCCGAGAGATTTGACGTCCGGTCAATTTGTCCACTACCGTGGAACACATAGCATTTGTGGAGTCCCACAACATATTG
>chromosome_16,+,polyA site is 3075086
ACAAGTGTACAACTTGTGCAGCCGAGGCCGATTAGGCGGCGGACGCGTTTACTTCACACCGCCCCCCATGCATGCCTTGCCTGTAACGACCCCGCCTCCACTCGTGCAGTCCTCTACTGATCCCAAGCAACGTCCATGGGGTGGAGGTGG
>chromosome_16,+,polyA site is 3168810
TTAATTGCTCCTTTGATTACCGGTAGGTACAAGCTTGCAATAATGAGCTTCTGATTGGCAATTTTTTTGCTGCCAATTCAGCTCTTGTAATATTGTTAGTGTACCCAGTGCCATTTGGATTCACGTAGGCAATGCGGGAATTGCTGAACC
>chromosome_16,+,polyA site is 3243581
GGCAGCAGATGCACGTATGCTACTTGACGCGTGTGTGATACACACGGCCTATGCAGCAGCCCCCAGGCATCCGCCCCCCCCTATCTGTAACCTGTATGCATCCCTGTTCCCGCCAGCAGCAGCAGCACGCGCTTTTCCGGATTGTGTGTT
>chromosome_16,+,polyA site is 3316042
GACGAGCGTGCAATAACTTGGCATGCTGTGTGCTGAGATTGCAACGCAGTCGCCCCCTGGGCAATATAGATGTGATGGACGTGTGCTAAAAGCTCGTATAAAAGCCGTCATGAGCACGGGCCTCGTCTGGAACCTTCCATTCTGTCTTTT
>chromosome_16,+,polyA site is 3316197
CTTGCGCAGTCTCGGCGGGCCACGTTCCCGCCGCCCCACGAACACACAGACACTTTTCCCACTCCTCCCACTACTTTCCCCGCCCAACCAAGTTCTCCGACCCTCCACTACCGTTACCGATTTCCCCTGTTTCGCCCATCCCTCCATCTT
>chromosome_16,+,polyA site is 3316828
GGCATGCCGATATTCCTGGGCTTAACGCCCAGACCTGCAACCTTCTCGGTATCTGACGTTGTTGGCAGGAAGTCTGGTACCTTGTAAGATAACGGCAAGCCTGCAAACAGTCCCCCGGGAGCGGTCGGGGCTATCAGGGCCAGGGCTGGG
>chromosome_16,+,polyA site is 3418214
ATACTTGTGGCAATACGCATAGAAAACATGCCCTTTATCTCTGTGGACCGAACCCATGGTAATGAATGGGTTCTGAGTCAACGTGTGGACATAATAAGTTCACAAGAAGCCCGGCCGTTGGACCAATACATGCGGCTGATCTAACGACAA
>chromosome_16,+,polyA site is 3461717
GCTGGCAGCCGTAAGCAGGGACCGGGCCGCGGCGCGCCCATCCGCACGGGGCCTGTCGGTTGATGCGGTATGCCTGGCGTGTAGAACGCGTGCCCCAACACATTGTACCATGTGATTACAGCGCTGAAAGCTTGGGGAGTCACTGGTGGG
>chromosome_16,+,polyA site is 3473675
TAAGAAAGTTTCGAAGTCTCCATCCATGGCAACGCACGCTGTATGTCAGATTAGCAAATATGTCACCCTGGCGCTTCATCCTATGTCTGGGCACTGGCTGCATTCCCGGCCAAATTATGGCCCCCACTTGCTTACTTCAGCTAGCGACCT
>chromosome_16,+,polyA site is 3510975
GGCGCCCGGCACGCCAGAAACTACACACTTGGGGACTTGGGTGATGGTGATGGTGCAAGACGGCGGGATGGGATAAAATTTTGTGGCGGTTACATACCGACGCTGGCCGAGCGAGGCGTTAGGCAGCAGTAGGTGGAAGGCCCAGCAGCC
>chromosome_16,+,polyA site is 3550285
CGGACGTTGCGCGATCTAGGCGGGATATAAGCCGGCGTTGGCACGCCGGACTTACACCAGTCTTATTCTACCTTACTGGGTCAATGTAACAGTATAAGGAAAGCTAGTCTACGCGAGCCTGCTATTCAGTATACCGGATGCGATAGGAAA
>chromosome_16,+,polyA site is 3572906
TGCCAGCACCGTTACTCAATTGCACGGGCTGCGCCACCGCTCGCAGTCGTGCAACTTTTTATCTATCTATATGCTGGCGCATGCGATGCGCAAGCATGGAGAAGCATTCACCACTCACATCCTCGTCATCAAAGACAAAAAGAGGAATTG
>chromosome_16,+,polyA site is 3573063
GCACGTGCTAACGCCCCTAGCGGTGCAACGTCCCCCCTCGGTATCAAAACTGGCGCCCGGGCATAACCGCCACAAGCGGGATCCACCACCAGCCCCCTCACCACAATCGCGTCGACTGAAGCTTCGCAGGCCTTTACCCAACCCTCAATC
>chromosome_16,+,polyA site is 3573161
CACCACAATCGCGTCGACTGAAGCTTCGCAGGCCTTTACCCAACCCTCAATCCGGCCCAAGCACCGTCGCCACCCATCCGTACCCTCTGCAGACCTACACCACCCGGGATGTCCCTGCAGGGGCACGCGCCCAATTTAATCGACAGCAAG
>chromosome_16,+,polyA site is 3573260
CCACCCGGGATGTCCCTGCAGGGGCACGCGCCCAATTTAATCGACAGCAAGCCTCACAACACGCGCACCGCAGCACGAATGTTCCCAGCCGCCGCCGCGAGTCGCCCGCCGCACAACAGGGCGGAGCCCTAGCCGCAGGCTGCCGCCGCC
>chromosome_16,+,polyA site is 3574934
ATGGCCCTAGCACATTCGCCATGCGGTCGCTCAACCCAGCAGGATCGCGCCCGGCGACTCACCGTACCACTTGTCCAGGTCGGCAGCGCCGCCCTGGCCGCCCAGCCAGCCGCGGGTGGCCTTGCCGCCGGCCTTGGAGGGCTTGACCAC
>chromosome_16,+,polyA site is 3575079
ACCACCTTGGTGGAGGCAGTGCCCTTCTTGGCGGGGGCGCTAGCGCCGGTCTTCTTGAACAGAGCCTGGATCTGCATGGTGTTGCTGTTCAAGTGACTGAACGAACAAGGTCGACGGTGTGACAAGTGTTATATGCAGCGCTCGGCTGTT
>chromosome_16,+,polyA site is 3648954
CTGCAGTGTGTGTTCATGCATTCGGGTGGGGCCTCTGGTGCGATAGCAAGACCGCGTGGACTGCGGTTATGTGCATGAACTGGAAATGCTGTGTTCCTTAGAAGGCTCATGGTTGCCTGTCCGTCTGATGGGGAGGGCCAGAAGCACTCG
>chromosome_16,+,polyA site is 3649089
GGCCAGAAGCACTCGCTGGCAGGGTTGGATATTATCTGGACGGGCCCCGGGCTGGCGAACAGAGGCGAACCAGGGGAGGCCCTGGTGGCAAACGAAGTGGCAATTCCGTCATTCCGCACACCATCAATGCCACGCCGGGCTCTTTGTCAT
>chromosome_16,+,polyA site is 3649159
CAGGGGAGGCCCTGGTGGCAAACGAAGTGGCAATTCCGTCATTCCGCACACCATCAATGCCACGCCGGGCTCTTTGTCATGCTTGTAGTTGGGCTTGCCAGAGGAATGTGCCTGCTAACAGGGGGGGGGTAGTTTCGACTGGAAAAGGCC
>chromosome_16,+,polyA site is 3649235
TCATGCTTGTAGTTGGGCTTGCCAGAGGAATGTGCCTGCTAACAGGGGGGGGGTAGTTTCGACTGGAAAAGGCCCCATGTTCTAAAACGAAAGAGCTTGACGAGAGGACTCCAAATCCACTTTCAGAGTTTCAATCAGGGTAGTAATTGC
>chromosome_16,+,polyA site is 3742521
TCATGGCTGCCGTGTCGCAATAGCACAGGAGCAGGAGCATGCGCCTTACGAAGGCAGAACAATGAGGTTGACATTCACATCTTGCAAACGGTCATTCCGGCCCAGGCCTCCCTTCATTACAACTTAGCCCATGAGCCCAGCTACCCGAGC
>chromosome_16,+,polyA site is 3744219
CATTCGAGGTTCTCTCCTCGAGTGTGCGTACGTGTCTCGTGCGTTTATGAAGCCCTGGCTTGCCCGCGGCTGTCATCCCACATGTAACCTCTATTCGCTAATGAATCAATTCTCCGCGCTGCTGGCCCGTGTACCGGCGGCGTGGAGGGT
>chromosome_16,+,polyA site is 3763832
TGGACCACTATGCAAGTGGGCTATTACGCCTGGTGCTGCGTCCAGGACTACACGCACACCGCACAGGTAGACGCTTCGCAAATGTAATAGTCACTAGTGATTGCATTGGTTACGCTAGAGCACTACCAAGAAGTACGTGTCGGCAGTTCA
>chromosome_16,+,polyA site is 3884757
CCCTACGGGACCTCGCCAACTCTGTCTCTAAACCCTGTCCCATCACACCCACAGCATGCATCATTGGCATGTGCAGTCGGTCGTGACACAATACCGAATCGTTCACTGGTGTGGCACACCGATATAGACGCAACCACCGATGTCCAATGT
>chromosome_16,+,polyA site is 3901225
AACGTTGACCAACCGCCAACCGCCATATTGTGCGAGCCGGGGACTAGTGGACTGCGAGCCCGGTCAACCATGTACTGGCGGTCAGCCATGTAACAGCCATGTAACAAACCAGTACGGGATATATTTTGGGCCAATAACCAGTGCCCGAGG
>chromosome_16,+,polyA site is 3906209
AAGCGAAGAAACGATGACCAGCCCGAAGAACCGGGCTGGAGCGCTGGCCTCTGAGCATGTGTGGGTAATGTCTGGGGTAGCTCGTTCGAGCTAACTCGTCAAGGGCGTAGTAGGTGCACTATAATTATATGTGTAATACGCGTCTGCAGG
>chromosome_16,+,polyA site is 3913836
TGTTGTCCAGTTTCTTCCGTCCGGCATGGTTCAGGCAGACTCGCAACGACATAACAGTCACGGACATCACAAGCCTCCGCATGCTGCAAACGGCACATGGCCGCCCCTTGCTATGGCAGCCGTCTTCAGTCCTTACAGCGCAAGCCCCAT
>chromosome_16,+,polyA site is 3932013
TTGTACCGCCTCCCCAACCCACTCCGACTTTCCTGACTGACTGCTGATGCACACCTCCGAACGAAATGCGTGTTTCTTGCATCCTGAATGATCCTTGATACTGACTGGACTTCTACGGTGTGCACTTCAACTTTTGCCCCACACTCAGAG
>chromosome_16,+,polyA site is 3979952
AGCGTGCGACAAGGAAACTTGCTGAGCTGTCGCTGCACCCGATGAATCCAGGCACAAAGACGATCAGACGACGCTTTCTAGCAGTGTAAGCGCAGAGCCCTGCATGCATCTATGAGTATGTGGATGCTGCGTGCAATTTCCATTATGCTG
>chromosome_16,+,polyA site is 3980092
CATTATGCTGGGCATCGCTTGGGAAGGCATTTGCTCCCCGCCCCCTGCCAAAGCCAACCCCCTCCGCGCGAGAGCCCGCATGCCGCGAGTCCTTGATGTCTGCTGACTGCTTGTCCAGCATCCACCCGTTGCAGGAACTGGCCAAGATCG
>chromosome_16,+,polyA site is 3993002
AAGGGCCGCTCCGGCCCGGGCCTCAGGTCTCACTAGGCAGGAGGAAACTAAGGGGGGATCGGGCGTTGGGCCGCGTAAGGATGTGTCAACCAGCTAAAACGCCTAACAGTGCAGCGGCGCAGCGCATGTGGCTGGCCCCTTGAATGATCA
>chromosome_16,+,polyA site is 4003878
AGGTACTCCAGGTCGGTCGTGTACGGCCGCAGCTCGCCTGGGGGCGTGGTGGTCGTGTGGTCGTGTGTGTGTGTGTGTGTGTGTGTGTGTGTGTGTGTTTGAAAGCGCATACGGAAAGCACAGTTTAAAGAGCACAAGGAAAACATAGCG
>chromosome_16,+,polyA site is 4071367
GGGCTTTCATCGAGCCCCAGTGAATTGGCGCCCTTGCGCGGAGCGTCGCAGTGAGCAGGAGCGAGCGCAAGGTGCGTATGTAGCCTGTAAAAATATCATATTGATGGCGCGCGGCCACTGGGCGTCGAGTCAGAAGATCGGTATCAGCGT
>chromosome_16,+,polyA site is 4100312
ATGTTGGTTTCGTTGGAATTGGAATGAACTACCCCCCGCCCCCCCCCCCCACACACACACACACACAAACACACGCACGCATGCAAGGAAAACGCCTCTGCCGCCCCATGCAACGCCCGCGCATACCCGTGCGCATAGCCGCATACCCAT
>chromosome_16,+,polyA site is 4101524
CGTAAGCCCCCCTGGCTACGCTTTACCCAGCAGCCACAGTGACAGAGCGCCCCATCAAAGGCTCGAGATAGAATCGAGGGGGCCGCCGGACCGGACCGGTGGAAGTCCGGCGCGTGAATGTGCTAGACATGCAGTCTAGAACCGCACACG
>chromosome_16,+,polyA site is 4128356
GTAGGGCCAGGGGGCTGTGGCATGTGGAGGACATTTGGTGTTGTCTGCTGGCGCCCGTGGCTGGCGCCGGACAAACCTCTGAACTCTCTGTGCGTGCACACATCCGCCTGATGATGAGTCGAGAACGCGGCGGCATTGAACGTGTGCGCC
>chromosome_16,+,polyA site is 4128588
GGTCAAGATATAGTACAGCAACATGGGGCGTAAGTCTGTTTGTCTGTGTCGGCTTCAACCAGCTTAGACGCTCTCTCAGCCATGTAACAAGATTACAACACGGCTTGGCCTGTTGACCAGTGGGGACTGCCCGGGCCCCGCCGTTCGCCG
>chromosome_16,+,polyA site is 4154422
ATGTACTAAACCTGGGCACGCGGCATGCAAGCTGCGCGATGCCGGCTGCCAAACGCAGCACTGGGCTAACTTTCCCTCATGTAATTACTTGATGGTGCCAAAGCACGTGCCCCAGTCCCTGTCCAGCATCGCTCTCCTCCGCTGGGCCAC
>chromosome_16,+,polyA site is 4158655
ACGGTGTGCGTGCCTCCCCACCGGCCCGACTCCCTGCCCGATGTCCCTACGCGGACCACTGCCTAGGGCTAATCCCCTACACCCAAATGCAGTAGCTCCTGCCTCAGAGGACGCAATGCATAGAGAAGCATTGCTCTTACACTGCTGCAG
>chromosome_16,+,polyA site is 4160434
ACGGAGATACCCCTTCACACCTGCCTTCGGACGCGACCTCCGCTCCACAACAACATTTTTTAAGCGGCCAGGCAGGGCGGGCAAGCTTACAGCCCCACTGCAAAGTTAGCCGGCCAGATAGGGCCCAAGTTACTGCACCACAGCACCAGA
>chromosome_16,+,polyA site is 4189296
GCATCGGGCACTATAGCCTTGCAAAGCTGCGAAAGAATACCCACACACTGCCACACATATCAGCTCTCGTACAGCCATACACCATCGTTCAGTGCCACCATCATTGCTTTGTAACCCGTAACACGAACGGCTCGCAAATGCAAACCCCGG
>chromosome_16,+,polyA site is 4189437
AAACCCCGGCAAGCCAACCTCTCAACGACACGCGCATACGGTATGCCATATGCGCTAGTAAGACATGCATGTACAAGTCCCACAGCGTGACATGAAACATCGAACCTTGTGAACTGTCTACACACTAAAATTCATAGGCCAGCACGACTG
>chromosome_16,+,polyA site is 4200541
CAATTGAGGGATCGCAATGCGAAAAGCAAGAAACGAGCGCACGATGAAATTTGCAAGTGCGGAGATGCACCCCTCGCACTTCAGGCGATGTAATGCTAGAAATAAGAACTCACAGGCCCAAAGTGGTTGTAAAGTGCGCTGCAACATGCA
>chromosome_16,+,polyA site is 4224215
GGCGGGCCAGAACTAGACTTGACCCGGCTGACCACAAGTGACGAGGGTTGACTAGGCAGACACGCAGACGCAGACCATTCGGTAAGGTGAGTACCTGGCCCCATCCACGCGGAGCTTGCTGCCGGGCCCCATGTGGCTACGACTCATTTG
>chromosome_16,+,polyA site is 4224304
AGTACCTGGCCCCATCCACGCGGAGCTTGCTGCCGGGCCCCATGTGGCTACGACTCATTTGAGCCGGCCCCTGTCCAGGTCTTTAACGACTTATGTTGGACATGCGACAGGCATGCGACCAACATTACACTCCTCTACTCTCGGAGCATC
>chromosome_16,+,polyA site is 4286941
TTGGCTTCGGTCAATTTCGCGACTTGAGCCTCGACGAGCACGTTTTAGCCTGCTGTCAAGCGCTATTGCTCCAACAGATTGCATGTAACATATACATTAAGTGGCGGAGTCTGTATCCCGCTCTGCATTTTTCTCGGGGCGACGTCTCCT
>chromosome_16,+,polyA site is 4310980
GAGCTCAGGGGAGGGTTGAGCTTGCTGAGGCCTGCATGACTGATGTCTGACCGCGCCGTGTGAAAGGCCGGCGCTTGTGCCCCATTAAGCATGTATGCCAGCCATGGACCTGCCTCCTCCCACGACATTTACACACTCCTTCAGGAGTCA
>chromosome_16,+,polyA site is 4338193
GAGTGCGTGCAGGAGACTAGTTCGCGCTTTTAAAGGTGGCGAGGGACGGTGGCGGTGCGACCTGAACATACCGGGCGAGATGTAACTTGTGGTGCATGGGCTGGTGCCGCACTGCGGTTGACAGTTTATAGGGCGCGGGACACGGGGCCT
>chromosome_16,+,polyA site is 4344463
GCACACGATAGGTTGTCACGGTTCGGTGCGGTCCGCCCCACGGTGGCTGGTGGGCATCTACGGGCGAGCCTGCGCGTCCCCCTTGTAACAGTAGAGCTCAGACAATCAAAGCGCGGCACATCCCCCAATAAGACTGACATGTGGAGACGT
>chromosome_16,+,polyA site is 4346019
TGGACCGGAGCGCCCCCCTCATGGGGAGAACCGCATGTACCGGGGCGCCCCCCTCGTGGGGAGGGCCCTCGGCTCCCCAAAATGTCGTCATCGCGGAACACCGCGCCCGCGCCCTCCACCAGCAGTCCCAGCCCTCCCCCCTTCTCAGGA
>chromosome_16,+,polyA site is 4416265
ATTTTCAACACAGCGGAAACAATAAGAAGCAACTACTGCAGGGCCTCATGGGCTTGAGGCTGCAATGCCACACCAGCCGCTGGCCTCTGCGACCGACAGGCCACATTTCAGCGACCAACGAATCCCACACCTCTCTTCTACCACCCGAGG
>chromosome_16,+,polyA site is 4450036
CAAATATGGGGTGCACAGCACCATGCATCGCCATCCCCGGGGCCGCACCCACCAACGAGGCGCTTGGTGACCTCGGTCACGTCCTTGGTGGCGAACATATCGCGCACCACCTTGCGGCGGAACGCGTCAGGCAGGAACGGGTCCGTGGCC
>chromosome_16,+,polyA site is 4484711
CGTGCGTTGCAAATTGTGTGCCATCTGCTGGGGTTTGGGAATCAGCTGCACCCTACGGGACTTCACCAACCTGCCTTACCACTGTCCCATCGCACACTCACTGCTGGCATTGGCCTTCCGTGTCCTTGGCACAGCACACATGGCTCCTCG
>chromosome_16,+,polyA site is 4484789
CCACTGTCCCATCGCACACTCACTGCTGGCATTGGCCTTCCGTGTCCTTGGCACAGCACACATGGCTCCTCGACACATGACAGTGGCAAGCTCTGCATGGCCTGACAAGTGATCCCCGGTCACGAGATAAGGGGCTGAGCCCTCCACAGT
>chromosome_16,+,polyA site is 4484895
AAGTGATCCCCGGTCACGAGATAAGGGGCTGAGCCCTCCACAGTCTGAGGCCGAACAACCTCATCTCCCGGACATAGCCGGGGTTGGTTTCCACAGGCACATAGCCAAACCAGGTGCCTATCTAGCAATCGCGATGCCACAGCAGAGCCA
>chromosome_16,+,polyA site is 4491067
GTTCGACCAGCCGCGCACTCCTGCTCTGCCGTTGCAAATTGTCTGCCATCTCACCCATCTGCTGGGGTCTGGGCATGAGTTGTAACCCTAGGGGACTCCACCAACCTGCCTAAACACTGTCCTGTCACACACACATTGCCTGCAGGAGCA
>chromosome_16,+,polyA site is 4606789
GTGACCCGGAAATGTGTCGCGTTGTGTTGTAAGCGAGCAGGGTCAGCAGTTTCTCACACTGCCATCTTGCCACACAGCCACAATCTCTAAACAACAATGAAACGGCCGCCACAACCTTGAAAGAAGCTCTATAGCATAGCGCCGCTGCCT
>chromosome_16,+,polyA site is 4640069
CATGGGCGGAGCACTCGAATGGCGGAGCACACCCTCTCCCCTGCTTCTGAGCAGGCCCACTTGCATGCATGCGTCACATTACCGTAACCACATCCCTATGTCTTCCGCCTCTTGTCCCATGTTACAGCATATTACACTACCCCACAAACG
>chromosome_16,+,polyA site is 4649088
AACGTCAGTCGAACGCGGGTACCACTCCGGGGGTCAAGGGCGGGATCGCAAGGTCTATGCCCAGACTGTCGCCCCGACCATGAATTGACATCCCATTACACATAATAAGGTCCCTGGATGGTGCTCGGGCATAATTTTGAGCGAGAGCTC
>chromosome_16,+,polyA site is 4649331
CAATAGATTCAGGCCCCAAACAGCGCATATGCGAGATATGGGCTTCGGTCAATTTCGCGACTTGAGCCCCGATAAGCATAATTTGGACCTTTGCCGACCACTTCTGGCTGATGATGATGTTGGTTATGTACCTACAGAAAGGCGGTGTCT
>chromosome_16,+,polyA site is 4650372
CCCTGTCCGTGGCTGGTGGCTGGTGCGTCGACAAAACATAGCATACTGGCGCAAACCGCGGCTGCTACGTATTAGTATGTGTTAATGCCTATTGCATGTAAATAGGTGGCAGGGAAAATTCGGGCGGAGCGAGAAGTGCCTTCGCACGTC
>chromosome_16,+,polyA site is 4689892
GCTTGTCGGGCCGCACATGGTGCACCCCTGTGACGGAATGCATGTCCTCTATATTTTCCTTTGCTGCACAGATAACCGTAGCACTGCGTAGGCTCGTGGGTGATACCCCAGGTAGCGGTTGCACCTTCGGGGAGCGAAGAGAAGTGGGGA
>chromosome_16,+,polyA site is 4728098
AGGCGTGGTGACCAGGTGGGTGGCCTTTCCCTAGATGCGAGCATCACTACACACATGGCGTTCCTTGGGCTCTCTATAGCCAGTGTGACGTTCTGCTATCCATGGTGTGCTCAACTGGGGTTGGGCCTCCACTAGGACGGGCGCTGGACC
>chromosome_16,+,polyA site is 4734486
GCAATTTGTCTTCTCTTACCGCTAGCATCGTCATCTTCTCGTCCTCTTTCAATACCAGCCAGTAGCAGGTGTCGACAAGCCCGCACATTCTTCTCCAGCATCCACCATCTTTCCATGTGCTCCCGTTAGCTTCCACGTCGTCCTTCTTCC
>chromosome_16,+,polyA site is 4835896
CTCGCCCTCCCAACCCCGCACGAAGACCGCAGTTCTCTGCTTGCAGGTACCCTCTCCGGCGGCGGAGCCGCCCTCACAAATTGTAACACGACGCAATGCATGGAAACCATCCCCGCCTTCAATCGCAAGCAGCTGTCGTGGGCCCATTGA
>chromosome_16,+,polyA site is 4857915
CCGCGATGGGGATGAATGCATACTACCTCAAGCTGGTGACGCCTACCTTCATGGCAAACTCCACATTCAGTGCATTGTGGCAATGTAACAACGCGTGTCAATCTTGCCTCCTGAGTGCCCCGCCCGACTAGCCCACCAAAGACATTCCGC
>chromosome_16,+,polyA site is 4893712
AGTATCAGATGAAGGCACGAAAGCAAGTTGCAGCACGGTGACCTTACTGACAGGTTGCAACTGTCATCGCTGCGCCTAGGCACCGTACCCCATACCGTATCCAAGGAGCGTACCCGTATAAGCATATTGCGGGCACTGTACGCACGTGCG
>chromosome_16,+,polyA site is 4893812
CCAAGGAGCGTACCCGTATAAGCATATTGCGGGCACTGTACGCACGTGCGGATGGCGGGATGCTGCCTTCCGTGATATCACCTGTACTGGGCCAAGACGAAAGTATTGATGCTTCGCCCTATATGAACTGACACTGTGCAGCGCTACACA
>chromosome_16,+,polyA site is 4898668
CGATTTGTGACATGCACTACTTACCGTACTGCCAGGAAGTTTTTTCCAGTGCTAAGTTTTTTTCGGCTGCCAAGGATTAATATTTAACGTTTTCTGAATAACTTTTTTTTGTTGGGGCGGGATTTAAGTCTGGAATTTTTCGGCACATGC
>chromosome_16,+,polyA site is 4928214
AACCGCCACATGCACACGAACTCTCTGTACGAGCGCGCCGCGATGCGCGCGGCTTACCCCGGCCACCACGCGCTGCGCACAGAAGTTAATGAGAGTTTTACAATATAGTCCCCTATGCACTGCCACTGTGGGTGACGCACTTAAAGCAGC
>chromosome_16,+,polyA site is 4945382
TACACCCTCCTTGCCCTGAGGTGGATGGCCCGTGGGAGCGAGGCAACAACGCAACTGGGCCAAAGGCAGTAAACCCACCCCGCGCCTGCAGTGAGCCTAAACATCTACGGATGCGCTGGTGGTCTCACGAGGACGTTCGCTTCCAGGGGG
>chromosome_16,+,polyA site is 5011490
CATACCGCGAGCAATGCCGGGGGCAGCGGGGACAGGCAGGGACTTCGAGACAAGCACAAACCCGAATGGCACGTGCGCGCGAGGCTTGATAACAAACCCAAATGCCTACAGATTGTCAGCATTCTGGATAGCACATCAGCGATAATGCAG
>chromosome_16,+,polyA site is 5024421
TTGGCTTCGGTCAATTTCGCGACGTGAGCCTCGACGAGCACGTTTTAGCCTGCTGTCAAGCGCTATTGCTCCAACAGATTGCATGTAACATATACATTAAGTGGCGGAGTCTGTATCCCGCTCTGCATTTTTCTCGGGGCGACGTCTCCT
>chromosome_16,+,polyA site is 5024728
CATTGTGTCGTGAGCGAGGTTGGGAGAGGAGACTGGAGCAGGGGAGGGTTGGATCGTGTTGGAGCGCCAGGGCAAGCAACTTTGTAAGTGCGGCCTCAAAGCGTTGAGCCCAGCAGGTGCTATCCCTCGAGGATGTTTGGCATTGGCTAA
>chromosome_16,+,polyA site is 5045147
ACTCAAATGGACGTAAATGTGCCGCCGCTGCTCAATTGCACCGATCATCAACACATGACCTCAAATGGTTTCTGGCTTATGCAATGTAAAAGCAACTTGTTACAGTTTGCATCCCCCCACAGTTCGTGTCCCTCATGCCCGTCTGTTAGT
>chromosome_16,+,polyA site is 5045553
CTTTGGGGTGAAGAAGCGAAGTATGCGCCTCGAGCAAAACCACCAAGATTATGTTAATTAGGAGAGTCCAGGGTCTACTCATTTACGTGATGCCACGATGCATCCTGAATCCGGCATCCAACTGTCAGTTGATTTATGTCCCTGCAGTTT
>chromosome_16,+,polyA site is 5064317
AAGAGCCGTGGCGACCGCACCGATGAAGCGAAGTAGGGGCTGAAGAGGAGTCACGGGGTCACGGGTCAGATTCTCAGAGCCGTGTAACGTGCAAGATCCATCACTAGTGAGTCCCGCAACAATGGCGCCAAGACCCTGCCACGACCATAC
>chromosome_16,+,polyA site is 5081450
GCATGTCGCACCCGTGGATGGCACTGTAACTACCAGGCCTGATTACGACACGACGCAGGTGTGACATGGACGCAGATTGCCGTAATGCTGAATCAGCTGAGCGTACGTGAAGCAGGTTACACAGGACGCGAACATCGAACTAAGTGCATC
>chromosome_16,+,polyA site is 5084782
TGGCCTACTGTCAAGCGCGTTTACTTCACGGGTAGCTACTGTCAAGCGCGTTTACTTCACGCGTATGGACTGGGCCCTGCCCTTGTGAAAGCGTCGCCGATCCACCTGGTTGCCCTGCCATCACCTGTAGCTCTCTGCACCTCCCCCTCA
>chromosome_16,+,polyA site is 5094289
GGGATGCGGGATGGCTGGGGTCATCAATGCGGGGATGGCTCGGACGGGTCGTCTCGGCAATGCTGGATGGACGCGCGGAAACTGTTCCATACCCTGGTTAGCCCCGGTCGGGTCGTCCCCAAATGGGCAGGTTATGTGGCCGGGGTATGC
>chromosome_16,+,polyA site is 5094388
AGCCCCGGTCGGGTCGTCCCCAAATGGGCAGGTTATGTGGCCGGGGTATGCGCAACGGCTGGATGAGTCTCCGACCCCGATGCGCTGCATGGTCCGCCCAGACATCCTTCCCACCCTCCGCCTCACGCGTCATGGCCCATGGTGCACGTG
>chromosome_16,+,polyA site is 5097459
GCTTACCCTCGGAGTGCTCGCCATGGCGGCAGGTAGGCGGAACTTGTACACGGGGGCCCCAACGCGGTTTGCGGATGGCCACACGTCGCACTGGAGGCCAGGCACGTAGCCTGCCACGCCGCTTGAAGGCTTCCAAAAGAGGTTGTTCAT
>chromosome_16,+,polyA site is 5109021
CCGACTGTATGACTGGGATGTGCACGAGTGGCGCAGCCATGACGCGGGACCGCCTGGATGGCCACAATTGGTCATCGCGGCTTTTAATTGCATATTTGCATATGCGTGTGACCTGCAATCCGTGTACCGTATGTTCAGCGGGGGCAATCC
>chromosome_16,+,polyA site is 5113245
GCATGCGAAGTCTGACAGTCACCACAGCACGCCAGCCACAGCTGCTTACCCCTCCATCCCGTCACGTCCTGTGACAACAGCAAGTCCCCGCACGCGCGCACGCCCCACAACCCACAAACGTGCGCGCGCGCGAGGCGGCGCCTCAACCCA
>chromosome_16,+,polyA site is 5168424
TCCAATGCGCCGCACCTTGCATAGGCCAACAAACCCGAGAAACAAATTTTTGCATATCGTAGTGCAGCAACCCATCCTTGGTGACTTGCGGCGACAGTTAAATGCGAAGAAGCGGGCGCAAGTGCGAAGCGCTGAAGGCGATGAGAGATT
>chromosome_16,+,polyA site is 5179408
AACTGGGCGCCAGTGCTGACACGCGTACGGTACCTTCAAGAAGCACAGATGGCGAAGGAGCCAAGTGCACACACGCAAGGCATGTACACACGCAGTCACATACTCCACTGCAAGCGTGTCTTCCGGCACCCCGGACGCATGTCCGCAGTC
>chromosome_16,+,polyA site is 5179860
CCCACGTCCGCCTTGCACGTGGCCTGCACCCCGCGCAAACCTCCGGGGAGCAACAAAGCCATACGCCGAAACACACATGCTCCCCGCGCTCTCCTTCGTGCACCCACACCCGGCCCTCCTGCGCCCGATGCCTGCTCCTACGCCTGCCTT
>chromosome_16,+,polyA site is 5227477
CTGGCGCAGCTGGGGTGTGCATGGAGTTGGTGGACTTCAGACCCCTACGCCGTGTGGGGGGTCGGACTGGGTGGAGAGACTCAACCACAACAATGCGTGCGCAGTAATCCTGTCGCTGACCAGCTGTCTCTGCACATTCTGCAAGAGGAA
>chromosome_16,+,polyA site is 5252548
TATGTCTGTGGCTGATCTGCTTCTGTTTTAGTAGTCGGCAGAAGCCCAGAAGTCTGGAGTCCCTACTATCGTGGTGACGATTTGTCGAAATCGTGTCTCGGGCCCCCTGCCCCCGACCCGCCCCCGCCCCACCCGCGCTCTCTCGCCTTC
>chromosome_16,+,polyA site is 5253057
TTGGCTTCGGTCAATTTCGCGACTTGAGCCTCGACGAGCACGTTTTAGCCTGCTGTCAAGCGCTATTGCTCCAACAGATTGCATGTAACATATACATTAAGTGGCGGATTCTGTATCCCGCTCTGCATTTTTCTCGGGGCGACGTCTCCT
>chromosome_16,+,polyA site is 5412765
GTCCCGATGTGTGTGGCTCCCACCCGTGCCCACATAAATGCGTAGCAAGAAGGGACAAGGCATTGGTGCGTCGTTCGCGCGCTGTTACTGTACCGACGGAAGGAAGTGCACGTTTGTTGCATGGTGCTTCTTTACACTGTGGCCCGGCTT
>chromosome_16,+,polyA site is 5481612
AGGCTTCAGGCGGAGGAGTCAACATGCGGACCAAACATATTGGGGGACAAGATAGGCCTCAAGGCCATCACGCCACATTGGTGCAACGCCTCGGAAACTTCCTCCCAACTAGTGCGCGGCCACAGCTCCCCTACCGAACGTCGCAGCACC
>chromosome_16,+,polyA site is 5486585
ACAAGTAACGGGTTACCCGCACACCAATACACACCATCACCCCTGCGCACTGGGTTGGCACGGCATGCAGCCGTGCACACGTTCATAGTTTGTTGGCATGGCCAGAACGGCGGGTCCAAAATGCTTCAGGCGAGGGGGCGGGCCGCCGTT
>chromosome_16,+,polyA site is 5542643
GTGCGGTAACCTGGCACCGACATCAAGGTTGGAATCCCGGTTGATACGGGATGACGCAGGGGGCAACGTTGGACGAGTTGCTCGAGAAGGCGCGAAGCCAACGTTGCCTGTGCGTCTCCAGACTATTTAGTTCACGCAGTCGCAGCTATA
>chromosome_16,+,polyA site is 5697577
CTCGGGACCGGACGGGACCCAAGACGGGACCGGCCATAACGGCGCGCTAATGAATCGACAGGCCCGATAAGGTCTTCCGCTGCATGCAAGCATTCCATTGCCAAGAATTCCCCCATCCTTGCAGTCTCCGTTGCCCACGTGCCTGAACCC
>chromosome_16,+,polyA site is 5697715
GTGCCTGAACCCGGACCACCGGATGTCCCGGTGCGCGTCCTAGGAGGGTGGGAAATTCGAAAGTTGCCGGTGGCCTCTGGTTGTAAGGGTGGGCCGGGTACCCTGCCGAGCCAACTTCGGCTGCGTGCGCGGGGGATTGAAGCTGGCTGG
>chromosome_16,+,polyA site is 5701028
AGGAGGCAGTATCCTCTCCGAAGGAAAGCAAACTGAGCCCACATTAGTCTACATGCATCGCCCGAACAATTTTAGATACTGTACAACTGCCGGCGGCAATCAACTGAATACGTTGCCGCGGCTGGTGACCATTTGCATACAGATTATCAG
>chromosome_16,+,polyA site is 5764547
TGTTGCTAATGTAGGAAACGGCACGGCGCTATGGCTACGGGCCTATGGCACGGCACGGCGTCAGGACGCTGTACGCCACATGTAAATGTACGAGTGCTCATCTCTCACCCGCACGCCGGCGTCCAGCACAGGGTACTGCACGCGTGCCGC
>chromosome_16,+,polyA site is 5874382
CCCACCTCCACACGCCCCCACCTTGAGGAACTGCGCCCAGTCGTCCTTCTTGAGGCGGGTCTCCTCGTACGACTCCGTGTCCATGAACACGTACTCCTCGCCCTCCAGGTAGGTGAACTGCCCCTCGCGCTTCTGAACGTCAGCCGTGTT
>chromosome_16,+,polyA site is 5911341
GCAACACGTGAAACGAGGAGGGCATACCCCACCGCATCCCGAGTGGCACGGTGTATGGACGTGCCACACGCAGTATGATTTTGACACACGCTGCAGCACACACACTCCCAAACACTCGCTATCGCTATCCAGGCTCTGCCACCAATCCGG
>chromosome_16,+,polyA site is 5921606
TCAGTTGGTATTGCTTCGCTTCGCTTACAACTGTTGCTCCTGGAGTGGGGGAACCCAGTGGAACCCCTGGCACAACTGGACCGGTAACATACCGCCTTCAACCCCTATTGGCGCTGGCACTTGCCTGGGCACGTACAGCGCGTGTTGCCC
>chromosome_16,+,polyA site is 5967364
GGTCGCCTCTCCACGCCACGTACCCTCGGGCAAAAAGCATCCAAGCAAAGCTTGTAGCAAAATCGCCATCGCATGCTCCCGGGGCGGGCGCCCCGTCTGGCGGGGCGTCACCGCATACCTCAACCACTCATATTTGCCTGTCCACTCCCT
>chromosome_16,+,polyA site is 5978084
CCTCCTGGGGCTGCTGTCGAGGGCTACCAGTGGCTGTGGCTCAAGTGGCTGTGGCTCAGGCTGGTTAGGGCTGTCAAGGGGGCACTTTAACTGGCAGCCCGTCACTGCTGGGCCGTGGTGCAAGCAACGTCTTGCCGTGCCCTGCTGGTT
>chromosome_16,+,polyA site is 5978317
TCGCCGTGCTACTCACATGAACACATTCATCATTAGGTCATCACATGGCTCATTAAGGCCTAAGGCAACCGACAGGTAATGAGGTAATACCCTGCGCCTGCTTCGCTGCCGGACAAGTAAGGGGCCGCTGTTTTGGGGGCTGAGCCCCAA
>chromosome_16,+,polyA site is 5978618
CTGCAGCAGGGTTGCCAACGTACAGTCGTACACTTGGACACAAACAGGCAGCGCAATGCCATCTCCACAGCTACTTTGCTACAGGGCTCTGCACAGCCCTCGCCCGCTGCTTACTGCACATTCTCGGTTGTAACCACGACACAGCATCTC
>chromosome_16,+,polyA site is 6013032
CAGCGGGGTTGCTTGTTGGACTAGAGTCTAGAGAGATGCAGGACATGTCCGCTTACAGGACAGCACGTTGGCTATAAGTGGTTGCTCAAAAAGATGAATGGCTTCCCCGAGTGAGACAACTTATGCCCCGGAGACACACCGTATAGCCCT
>chromosome_16,+,polyA site is 6013092
CAGCACGTTGGCTATAAGTGGTTGCTCAAAAAGATGAATGGCTTCCCCGAGTGAGACAACTTATGCCCCGGAGACACACCGTATAGCCCTTCGAGTATTCTCAGTCTCATGTTTCCAATCAAGTTGTCAACAAACGTCAAAGCGAATCAG
>chromosome_16,+,polyA site is 6051224
GGCGTGAGGTTCAAACGCATCCACGGCGACGCCAGGAAAACAGACACCTGACTCGCTCAATGCGTGTGCACCACTCGCCGTATGTAGCTCTTAAGCTTTACGCTCCGCAACCTGGATAGCCCTCCAACTCATACCGTACACACAACAAGT
>chromosome_16,+,polyA site is 6060657
TTTCGGCTCGGGGTTGGTGGAGTCAAGTTGGGCCCTGATAGCATGTAATGGCTCGGCGTCTTCGGGTGCTGGGACTGTCCCCTCTGTAACATCCGCATTCTTTCGGCTTTCGGCCTGTCCCTTTCGAACGGGGGGGGGGGGGGCTGTGCG
>chromosome_16,+,polyA site is 6206491
GAAGTGTGCGCAGCGGGGCGGCTCCGCGGCCGCCCCACAACGTACGTACCGTACGCGGACAGGCGCGTGTCAGGCGCTTGGGCATGTTAGCACACACTCAAATTGTCCCTTCTTGCAACGTTGAAAACATGTGAGTCCGAGATGACAGGT
>chromosome_16,+,polyA site is 6221426
CGCATGCCCTCACGGACAGGTTGCCTCCCCGCCAACGCCAACGATGTTTCACGTTGCATCAGGGGCCACGGCACGCGACTGCGGCTGCAGATAACACAGATGAAACCCGCTTGACAAGCAAACTAAGACACAGGGGCCGCGCATCGGCGC
>chromosome_16,+,polyA site is 6237880
TTACCAACCTGCCTTACCACTGTCCCATCACACACCTCCATCAGCTATCCTCAGCGTTCGCACGCCTCCGCACTTTCATGACACACCTGCTTGGCGCCCTCAGGACACCCCTGGCCCTCCGGCGTTTGACCAGCCGCGCGCTCATGCACT
>chromosome_16,+,polyA site is 6253785
TGGACCCCAGGGGCGTGTGTCGGGTGCCAACGCGTACGTGGTTCGGCGCAACCTCCTAGGACCCCCGGTCCGGCATGCCGTGTGTGCTGAGGTGTCACCGTGTGGTTCGCCATCCCCGGCGGATGAGCCGCATGGGCCTCGCCTAGCCTA
>chromosome_16,+,polyA site is 6262695
GGTGCAATGGTGTTGCACACAGGGCGGTGGGGCGGCCGAGGCAACGGACGCAGGAGCGCTGCGGAAGCGCAAGGCAAAGTCCTGTAAGCATACAGTTACGCGAGAGGTGAAGAGGGCCAAGCGGCCACCGCCCCGCATAATGGGGAATTG
>chromosome_16,+,polyA site is 6263175
TGTCGGGACATGTCTCCACATTCAACACATGCGCACTGACACAGCTGGGCTCTGAAGCGCTGGTGCGCACGAGTTCACGTCTAACAAGGCTGCCGATGCACATTGTCCATTCGTCACGCGGCAGAGAGTTGAGCGCGGGGTGGTCTGGGT
>chromosome_16,+,polyA site is 6277254
ACCTTCAAAGCAACCGAGTAGGCTGAAACTACGGGCTTGTGCTAGCACAGCCGAACGCACTCACGCCAAAACTTGCTAGGCATGTACATCACCAGTATTACAGCTTGCCCGGCCCTTCATTTGACCTGTAGATTCTGTCAGACCAGCAAT
>chromosome_16,+,polyA site is 6322342
TTGCTTACGGGCATGCCGTGCCGGATCCTGTCAGTTACCTGATGTTTCCCGGGCTAAACCAAAATGAACTTCATTGGATTTGGTAATAAGAACACGAGCGCAAAAATTGATGTTGGCCTTGTGACATACACACGCATGGCACATGCACGT
>chromosome_16,+,polyA site is 6322413
CATTGGATTTGGTAATAAGAACACGAGCGCAAAAATTGATGTTGGCCTTGTGACATACACACGCATGGCACATGCACGTACGTACGTAACCATTGCACAGGCACCCCTGCGAATGCACCCTGATGCACCTATCACTGCTGCCGGACATAC
>chromosome_16,+,polyA site is 6322554
CGGACATACAGCAGGCATGCGATGGGAGAAACCGAGCGACACACTCGTATTAGAGACACAAACACTGAACATACATCATGTGTTGTAACCACACACTTGATTGCATCAGGACACAGCCACGCACCGACCCAGTTGCTAACCGACCTTGGT
>chromosome_16,+,polyA site is 6325591
ACTGCGATGATGTAACAACCTGCGCGGCTGCTCGTCTTCCCCGTCCGCCTGCACGCACGCACAGGATGGTCCCTGCCTGCAACAAATAAACACACTTGCACACACGCTATCCCCCGGCATATGCCCACTCCTTGCGCTGATTAGCACACA
>chromosome_16,+,polyA site is 6435791
TCCACCGCTGAGGGGGGCCCCGGATCCGGGAGCCAGGCCGACCACGCGTGGCCAAGCGTAGTCGGTGGTGCCTAAGTAACTCGACCTCCCTCCCCCTGCTCAGTCGTCGCAGTCATCTCCCTCCGCGCCACCCCCCGCCCCCTTCTTGCT
>chromosome_16,+,polyA site is 6437399
TCTGGGGAGCTGCGGGGCCGCCCCCATGCGTGTGCACCTTTCTGGCACCATTCCGGCCTGTCGTGGCAAGTTGGTCACCCAATGTCAATAAGACATCACTTGTCCAAACTCGCCTCACACTGCTGCTTCAAAGAAAACAATGTACCATAC
>chromosome_16,+,polyA site is 6455466
GTTTCTCTCTGGGCCGGAGACGGTCCCTCGCGGCGTGGGTACGGTGTGCCCCCGCTTGTCGGACTGTCCCTTCAATTGTAATTCGCATCCATAAATAAACATTTAGTGTGCAGATGCAAAGCCGGGGTCCGTACGGACCCCGGTGCAAGA
>chromosome_16,+,polyA site is 6538267
GCACGTGCCCCTGCGTGCCCGCATGACGGACAGGACGGAAATGTGCTCACGTCAAAGCACCTACCGCCGTCGGACTTATACACATGCACCTGCCTTGATACAAGTTAGCTCTACTTTGCCACATTTTGTGTGTAGTACCATGCATCCGTA
>chromosome_16,+,polyA site is 6539867
GTCGACACATCCCTCCTGCGTGTCAGGGTACTTCTCATGACCCATCTTGGCTTTCAGTTGGTAGCTGTGTGTGAGGTTGTGTAATCTGGATAATTTGGTAAGAAGTCGGTCCCTCGGAGGTCGTCTCGGCCAGGGCCGTACAGGTCATCG
>chromosome_16,+,polyA site is 6568318
TCCGCACTGCAGCTGTGTTCTCTTACAACAATATGAGCATAGTAAGTTGAAGGAAATTCCGCTAGAAGACTATGACCGCGCAAATCCAAATTCAAATTCACACCAAATTCACACCGATTCGGGCATGGTGCGGGCACGCGTGCCGTGTTT
>chromosome_16,+,polyA site is 6577647
TGCAGCACCATTTGTATGTGTACAACAAACGTTTCCAGCACATACCGTTACCGAAGAACGTCTGGGGTGAACATGGGCTGCTGTGGCTCACACAGGTTGTGCTCTCAATCAGCGTGATGCTTGTCACACGGGATGGTAGCTCAGCAGTGC
>chromosome_16,+,polyA site is 6578025
CACGCCACATCTTGTACGGGCTTCACGCAACATCTCCTGATCTCGGGCCAGGCTGGCCTCTCCCCGTACCGACTTCCCATTGTAAGTGAAGTGTTTGCTAGTGAATGCGAATGCAAGACGCCGTCGCGAGCTCCAGGCTAGCAATAAACA
>chromosome_16,+,polyA site is 6598195
GCTTGTATGTCCTTTCTGCAGAGTGTAAGTTCAGTTCAACATTACGTTTTTGCACACCGTGTCATGCTTCGGGTCGGTGCATTGCAAGATGACCTGGGTTTCGTGGTGTGGACTTCACCTGAGGCAATCACCCACCTTGGAACTACAGCA
>chromosome_16,+,polyA site is 6598312
CCTGAGGCAATCACCCACCTTGGAACTACAGCATCAGGCAAATTTCTGTCAAAAGAAGGAAGATACAAGCACTTCCGCCAGTTGAAATGCTGGAGGACCTCTAAACCCCAAAATCACAGTGCTAGCGCACGTGCCAGCTCAATTACAGTA
>chromosome_16,+,polyA site is 6599269
TATAGCTGGCTGACGGAAGGTGGCTGCTGTATCGGGATGGCTGGGCTGGACGACGCCGGCCGGGCTGGCGTTGGGACTACCAGAAAGGATGCGCCCGAAACCAACCTGGAGAACACCAGCGCCACCGGTGCCCAGCACGACATGTATGGG
>chromosome_17,+,polyA site is 32927
GCGCGCCCATGAACTGCGGCGGGTACTGGCTGGGGCTGCCCACCACATACTGCGGCGGCGGGGGCGGGGGCGGCATGCCGCTGCCGTGCTGGACCGGCACTGCGCCGTACCCGTGAGGCTGCTGTTGCGGGGGCATGTTCATTGGCGCAG
>chromosome_17,+,polyA site is 40891
CTCCCAACAATAGCCGCATCCCGGTCCACACACACGGGTATAACGCCGGTCTGAAGAGGGGCAAAAACGTGTCCACACGTGTTTCTCCACGCTCGCGTAGACTTAGCCTCCCTCTTTCAGGAATTGACTTATATGACATATAAGGATGTA
>chromosome_17,+,polyA site is 62724
CACGTCACTAGTCTGAGGCCGCAAGCGTCTACCCCATCTCCCGGACGTAGCCGGGGTCGGTTCGTACAGGCACGGCCCGCCAGGCGTCCAGCCACGTCCCGCTGTCAAGCACAAGCACAGCCAGCAATCAACCAAACAGCAGGAAATCCC
>chromosome_17,+,polyA site is 94616
CTGTGCCGCCACGCCACGTCCTCCGTCTGAGGCCGAAGGTTCCGATACTAGCCTCATCTCCCGGACATAGCCGGGGTCGGTTTGTACAGGCACCGCCCGCCATATGTGCCCAGTCGCGCCCAGCTATCAAGCACTAGTGCAGCAGGCAGC
>chromosome_17,+,polyA site is 99197
GGCCCTTGGATAGCACGGCGTCGATGTGAGGGCCGTACTGGGCCATGGCCGGCTTGTAGTAGCGGTTGTACAGGTAGGCAGCGCCCTGAGTGCGTAGGGGCGGGTAGGCGGGTAAGGAAGAGGATACGACAAGAGGCCCTCGCCAACAGC
>chromosome_17,+,polyA site is 175619
GTTTTTACACCCCATGCACGCTCACGCGGATTCGTAACATCTACACCTGTTGCCGGCCCGCGCAGCACCCGCACGTCGGCACGTGCAGGATCGCCAGGGGCTCAACCTCGTTCATCCCCATGTGCGACGCCGCAACAACGAGTGCTGAGC
>chromosome_17,+,polyA site is 263225
CCTTACAGGAGCTGCTGCCCCCAACTCTTCTGCCTGCCTACGCACGCGCACACACATACCTTGTCGCAGTCCGTACCCTTGACACCGCATAGACACACATCTACTGTCTCGCTCTGCTAGGAGTGGAGGTCCGCCGCCAGGGGGTCCCAT
>chromosome_17,+,polyA site is 263381
ATGGCCCCGCCATCAACAACTCCCTGCGCACCCGCCCTGATCCTCGCCAACCAAGCCGGCCTGACGACTCAGGCCGCACCATGGTGACATCTTTGACTGACTGATCCCTCGAGTCCCAATCCGGTCAGGTTCCTAAGCCTTATAAGCCTG
>chromosome_17,+,polyA site is 263449
TCAGGCCGCACCATGGTGACATCTTTGACTGACTGATCCCTCGAGTCCCAATCCGGTCAGGTTCCTAAGCCTTATAAGCCTGCACCGCCCTGCCTCCGCACTAGCCGCGGACCCACCCCACTGCTCGGGCGTGCACTAGACCAAACACAC
>chromosome_17,+,polyA site is 263539
TGCCTCCGCACTAGCCGCGGACCCACCCCACTGCTCGGGCGTGCACTAGACCAAACACACTCTGAACGATAATGAGCACAGAGCCAAATTCGCATCCGCGCACAGCCCCGCGACGCCCGCGTTCCTAAGCCGTGCACCAGCGTGATGCAC
>chromosome_17,+,polyA site is 263668
CCGTGCACCAGCGTGATGCACCCGGCCGTGCGCTTCCGAACAGCCCGGGCTGCTGTGCGCCAGGCACACAGGCAGACCCAGACACGCGACGCGACCATGGCGCAGCCACTGCGCAAGGCTGCGCGCCCAGCTGCCGCCCCCTCAACTCCC
>chromosome_17,+,polyA site is 266254
CAGCTGCTGCTCACCCGTCAGGGCCACACGGGCACGGGCACCCGGGGGCTCGTTCATCTGGCCGTACACCAGGGTGCACTTGGACTCGCCGCGCTTGTCGCCAAGCTTAATCACACCCTGTGCGTGTGTGAGAAACGAGAGCATGCACGA
>chromosome_17,+,polyA site is 267665
GTCGCCGCAGCAGCAGGCTCCGCAGCGAAGGCGCGGACGGCCTGGAAGACGCTGTTGGTCTTGCCCGCCCGAAGGGCAGCGAGGCGCACGCTGGACAACATCCTGGTAAAGGCCCCGACTATCACGGTGCCCAACCCCAAAATCTATACA
>chromosome_17,+,polyA site is 284825
CTGGTACTGACCACAGCACGCGTCGCAATGGGCGCAGCACAATGTCGACTTGCATGCACGCTGTACGTGTATCAGCGATTAATGTAATATGACAGGACCATTTTGCACACAATAGGATAACCTATCCGCAAGATACTGACGCGACACCGC
>chromosome_17,+,polyA site is 350725
ATAGACTATACGAGTATTCACATAGTAGGCAGGTTGCGCAGCTACGTAAGGTTAAGGGAGGCCCGAAGGGACGTGGCCCGTGTAACCCCAAGTCAGCGACAGCGGCCTCGCCGAGAATGTGAATCACGACAGGTTATGAGCCCCGCGTTT
>chromosome_17,+,polyA site is 352257
AAGTGTCACTTGCCTTGACAATGCGGAGACACCTGTAGTGCGATGTGTGCGTTTACGAAAGGTGACTTTACAGGTGACCATGAAGCGCGTGCGAGCACGAGGTGCGGAGGAACAAGGGTTGTGAAGTGAACGGGCGGCGCGAAGGGTAGG
>chromosome_17,+,polyA site is 352765
CATAGACTATACGAGTATTCACATAGTAGGCAGGTTGCGAAGCTACGTAAGGTTAAGGGAGGCCCGAAGGGACGTGGCCCGTGTAACCCCAAGTCAGCGACAGCGGCCTCGCCGAGAATGTGAATCACGACACCATTGCGCTGAGCTGCG
>chromosome_17,+,polyA site is 368362
GGAGCCTAGCTCGCTGCCCAGACAATAAGCTAGTACCGGTGCATGTCATCTCCACACCGCCGCACCTATAGCTACCGCCGCAAAACAGATACGGTACTGACATACATACAGCGCCTAAAGGCAGCTATAACCAATGTGTGCATGCCCGCC
>chromosome_17,+,polyA site is 394391
TAGTAATCAAGGTTCTGGTCTGTTGACGAATTGCTGATTTCACTTGTCAATGGTTCGCTCCGCATGCACAGTCGAATGCGGTTGTAATTCCATGAGAGCTGCTTACCGCTGCGCCCAGAAGCAATTTCCGTCTAGCGCCACTTTCACTCC
>chromosome_17,+,polyA site is 608854
TGGGCGTTTGCGTGCGTTCTACGTCTTCAAGTGCCGCGCACGACGGCAAGCGTTCTTCAACGCAGTACATCCTTGTCCTGACTTGCAACCTAGCTGTGCGCCCCCAAAGCTACGCGCCTGGACGCAGCTTGCACCACCTCAGTCGAAAGA
>chromosome_17,+,polyA site is 608907
TCTTCAACGCAGTACATCCTTGTCCTGACTTGCAACCTAGCTGTGCGCCCCCAAAGCTACGCGCCTGGACGCAGCTTGCACCACCTCAGTCGAAAGACGAAATGCAAACAGTCTGTTGAATTGCTCGTTGATCCGTGCGAGAGGGCACAC
>chromosome_17,+,polyA site is 639115
GGATCGGAATGAGAGACGGCTCTAGCCGCTCTCAGACGCGACCTATATCCTCTCTCGGATCACCCGTACTCCGGCCTCCCATGCAATACACCATGTCGGGCCAACCAACCTCGGGCACGTTCCCCTATTCCCACACGCCAAAACCACATC
>chromosome_17,+,polyA site is 690781
TCATTCCCATATACCCTTTGTAGTTTGCAAACACAGACATCCACTCGTCCCGGCCAGTGCTCACCACTTAACGTATGTAAACGCAGGCACGGGCACGGGGCGAGCAGACACGTCACCACGCACAACTAGCAACTAACTATGCCACCTCCC
>chromosome_17,+,polyA site is 690878
GGGCGAGCAGACACGTCACCACGCACAACTAGCAACTAACTATGCCACCTCCCCGCAAGCATGCGTGCTCGTGCGCCATTCCGCACTGAACAGCCGCACGCGCCAAAATGGGGTGTTGCCCGCACGACGGGCTTCATACAAAGTGTGACA
>chromosome_17,+,polyA site is 691191
CACACATATACACATTGCACATGCTTTTGCCCAAGACAACCCAACGGTACCCAATACCATACATGCCACTGCATGTGACAAACAACCGCAACCCAGGCCAAACACTCCTGCGGCCCTCTTAACGAGCTTTATACATCCACCTCCACGCAA
>chromosome_17,+,polyA site is 691260
TGCATGTGACAAACAACCGCAACCCAGGCCAAACACTCCTGCGGCCCTCTTAACGAGCTTTATACATCCACCTCCACGCAAATCATCTTCGCGCTGTCGAAGTCCCTTGCACTTCCCGAGCCTCAAACCGAGGTAGGCACGACACCCAGC
>chromosome_17,+,polyA site is 691440
ATGGGTTGTTATCGAAGCGCCTTAATACAGCATGTGTTAGACGAAGTAGTTATTGTCCGAAACGATCATCAGAGGCCTAGGCCGTCAGCATGGCATTACTGACACAGCCATGGAAGGCAAACCCGCTGCTCCAGAGCTGCTTTAGTTAGC
>chromosome_17,+,polyA site is 691501
ACGATCATCAGAGGCCTAGGCCGTCAGCATGGCATTACTGACACAGCCATGGAAGGCAAACCCGCTGCTCCAGAGCTGCTTTAGTTAGCTGCTTACAGGAAAGCGACGGGGCGCACGCCGGGCAGGGAGATGCCCAGCTCAATCTTGTAC
>chromosome_17,+,polyA site is 692391
GCAACGGTGTGAGCAAGCGGCTTACCTCGAGAACGCCGGCGACGAACTGGCCCAGGCCACCGTAGAACATCGCGTAGCAGAAGACCGTGGGCAGGAAGCCCTTGGTGGTCCACTCGGTGGTGATGAACATCAGCATGCTGCAGAGATATC
>chromosome_17,+,polyA site is 694074
ACGCTGCACCGCCCCATGCCATCCCTCCCTCCCGCCGCATGCCACGTTTCCTTCATTTTTAGGACGACGAGGGGGAAGAGCAAATATCGCAGGCGCACCAAATCAGAACGCCCTGCCGTCAGTCCGTGGTACTCTTAACACTGAGCACAA
>chromosome_17,+,polyA site is 703470
AGGAGTCGTGCGTGCCTAGCCTGTCCAGCGTAGCTATGCCCCTCCGTTGCGTGATAAAGTAACAATGTTGTCCTATGAGTCACGAGTCATGTTGGTGCCACTGCGCCATCGCCCGCCTCTAGCTCCAAGCAGGCGCCAGGCAGCGGACGC
>chromosome_17,+,polyA site is 704278
GTGCGGCACAGGTAGGGCAGGTCCACATCGTAGCGCTCCACGGCGTCGAACAGCGCCTCGTCGGGGCCGACCTCCATAGTCTTCGTCTTGCCCGAGGGCATGCGCAGCGTCACCTGAAAGGCCTGCACCTGCACGGCAGGGCGGGAACGC
>chromosome_17,+,polyA site is 704762
AGCTGGGAGCGCGCGCACAGCATTCTTTCGGAAGAGTCGCGACGGACAGGTCGGGGCAAGGGTTTGGAGGTAAGGCTGTTAGGCAATGCCTGAAACTGCTGTGTAATAAGAACGCTATGAATAAAAGCTTTCAAGCGCCCGGTTTATATG
>chromosome_17,+,polyA site is 732959
CGGGCAATGACGCCTGTGAGCGGCACTGTCCGCTGTTACTCGTGGCTGTTACTCCATATTGGTTTTACGACGACTAATGTGTAGTTCTTGTGACTCGCTGAGAGCAGACTGATCACCTGCGGGAGTGAGAACGCCAAGGCAGCGGCAGGC
>chromosome_17,+,polyA site is 759722
GAACCGCCGTGTGTCGGAAGATGGGCCCCAATGCGTGAACGTGGCTCGAAAGACGGACTGTTTTTGGTTGCATCGGTATCGTGCGAGCTTTTATTTACTTTACTTTGCGTTTTGGCGTACTAGCCGTGAACGGCTCGGGAGCCGAGGGCT
>chromosome_17,+,polyA site is 760135
CCATTTGCCCTCCCCGGGTGATGAACGTTTGCAAACTTGAGCAAGACGGTGATCATGACTTGCATTGCGGTATGTGGAATGCTGTAAATGGTGGGTGATTGTTTCGTTTCCGAAGCCTGCCCTCAGCAGCCCTCCATCTCAAAACGGGAA
>chromosome_17,+,polyA site is 779053
AGAGCTCTGTCGCTGCGGTGTATGAAGGTTGCCCGGTGGTGCTGCTGGACAATCGAAGCGTCCTGCTAAAGAGAGTATCTAGTTGTTAGTGCGCCTGTCCCTGCGCCTTGCGCCATTCTCCACGACAGCCGGATCGGGAGCAGATGGGAG
>chromosome_17,+,polyA site is 779212
ACGGGCCGGGCGGCGGGCCGGGGCCGGCGGAGGGGCGCCTTTTAACAGTGCCCTTGGGCATGCGCAGCGGCCGCTGACGCACTTATAACTGCCTGTCGCTGACCACTGCGCGTGGCCCATCCACTCAGAACAGTACACCGCACGGGTGAA
>chromosome_17,+,polyA site is 780235
TTCTTATGCCTCTGTTCTCATGTCCACATTCCTCCGGCCTTCGACAGCCGCGCAATCCGGTTGCCACACCCACAACATTCAGCACACGAGGGCGCAACCGCAACTGGGGGTGCGCTCAAACGTTTATCAACACACGGGCACAGACGAGAC
>chromosome_17,+,polyA site is 783960
AAGAAGGCTGGGAAAGGGAGGTCCGAGCCCAGGCAAAGCGTTGATAGCGCAGGCCGCTGTGCTGACAAAGAGCACAGGTATTTAAAAGCTGCGGAGTGCAACGAAATACAAGTGTTGATACCGGCTACAATGAACCGAACATTCAGCTTC
>chromosome_17,+,polyA site is 817104
TGTTGAGGGGGGCATGAAAAAAGCATGGGGCGCCCAAGTCTAAGCGTGATCACGAACAGTCCGTGGTGTTAACATCTTTTTCTTGTTATAACAGATGCGCTGTGGGTCATTTGCTTGCTGAAGCGGGTGGCAGGGCAGGGACTTGGGCAG
>chromosome_17,+,polyA site is 819525
CTGGGCTTGGGCTGGGTTGTGCTCCATGTTAGGTATACGACCGTTGGGCTGTGGTGCGGTGCTGCCGGCCTGCCGAACATGCAACGTCTGGAATCCATTAACTCCGTAATACCCACCTCGGCTGGCTTTCAGCATGGCGTGGGTTGCCAC
>chromosome_17,+,polyA site is 862456
GAGGATGAGCGGGTTACACCTCCTTGCGGTCGCGTGCCGCCACATCGTTCAGGAAACGGAGGCCGTTCGTCCTCCCGTTCCATTAATTCAACATCACGACCTGTCGTGCTCTATCCCCCCTACAGCCTTGTGAAAGGGTACCGCGTGCAA
>chromosome_17,+,polyA site is 898679
CGCTCTCATAGGTTCCCGGGCGGTTAGGCATGTGATACGCCCAGAATGGCATTCAGTTGCAGACTTCTGCATGCATGCCCGGATGCAACCTGATGTCACAACCAATGCAAAACTGACGGGCTGAACGTAAGGAGGTAAGAAGTCGCCTAC
>chromosome_17,+,polyA site is 898730
TTCAGTTGCAGACTTCTGCATGCATGCCCGGATGCAACCTGATGTCACAACCAATGCAAAACTGACGGGCTGAACGTAAGGAGGTAAGAAGTCGCCTACACACACGCAAGCGGCTCATCATCTAGCTATGTACTACCCAGGGGAGTACTG
>chromosome_17,+,polyA site is 899000
ATTTCGACGAGCTTGTTGGGTCGCAGTGAATTCACGGGCCCCGGATGTTTGGCCCACCACCAGGAGCGCGCTCACTTTTGAGTTGTGAATGCAGCAACATGCGAAGTGCCCGCCCAGATATGCAAAGAAGGTGCAGCAGCCAAGCACCGG
>chromosome_17,+,polyA site is 931542
TACTTCGCATGCCACTGTACTTTTACCACATGCGCCGGGCAAATTATGTTTTAGTACAAAACGAAGGTGCTGCGGTGGTGCGGCGGAGCCGGTGTAAGTTCAAAAGTCCGGCACACGCGCACACGCCGCGGACACCTGTGCCGTAAAATG
>chromosome_17,+,polyA site is 931830
AGCACGAAGAGAGTGCTGAGGCCATGGGGCCATGGGATTACCCAAACGCACGCGTGCGCCCACACAGGTTCGCAGCCAGAGACCTAACAACTACGTTGAGGCATTGCCAAATCCATAGCACGCACCAAAACTGTCGCAGTGCTCCTTCGC
>chromosome_17,+,polyA site is 932071
GCGCTCGTATTGAGTCGGCCCTGGCCATTGACCGCGCTAAGCCGTTACTTGTCATTTCATCGATCCAAGTTGAAACCAAAACGGCCTGGCACACGAAGTGCCGGCCGGCAAACTCCGACAGTGTGCTGTACCGTGCCACCCTGGCACTAT
>chromosome_17,+,polyA site is 932360
AGCTCAATCTTGTACAGGAACACAAAAGCGGCGTAGATGGCGCTGGAGCCGCAGAAGAAGCCAACGTAGCCGGCGGCCTGCTCGCAGCGGGGGTCCCACACGCCGCCGGACAGCAGCGCGAAGGTGATGACCAGGGTGCTGTGGAGGGAT
>chromosome_17,+,polyA site is 933451
TGGGCCATTTGCGTTAGAAATAAGCGCTAGTGCTTGGTGAGCAGCGGCTAACAGGCGCTGCTGGGTCGCGGGTTCTAGCGGGAAACTATGGCTTCTGCGAAAGCGCTAGCGCTCATGTAAGGTGGCAGGTGCTGACTGCGACTGATTTGC
>chromosome_17,+,polyA site is 944051
CCCGTCTTTGTGCCCCAGCGCTCTGCATTTCAATTCATCATGCATCCAAGTGGATTTTAGGAAGCCGCGGACGGACTATTGACCGCATGTAACGCGACCTGACCCTGCGTCCGGCCATGCGCGGCAATTTCGAGTGCGGAAGCTCGAGGA
>chromosome_17,+,polyA site is 1022495
CGGGTTCAGGGTCAGGAATCAGAGTCAGGTTCAGGAGGGGTGGAGGGGCGTGCTCTGGGGCACCCCCTGGGCGACCCCTCCACCGGCCCCTGTAAGCTATGCAGGAAAGGCGGGAAACGCCACCTCCCAGTCCGCCCCTGCATAACCAAC
>chromosome_17,+,polyA site is 1049958
AAGGCAGGGACACGGCAACCTGCACATGCGCAATGTGCCGCCCGATCCATTGAACCATGGCACCTTACCGTATCACAACATATATAATTGACTCAAACCGCAACACTCATCATCAGCACAGTCTTACACCGGGTTCCAACCTTTCACTGC
>chromosome_17,+,polyA site is 1050198
GCGCCTGTGCCACGACCTCTTCTTGCTTGCACCGCCAGCCGCATCAGGGGTTCCCCTGAGCCGCACAGCAGCACCTGCTAACGCAACATGCGCAGCGCCAAATCCCCATCCCTCCCCGCCAGCCAGCAACCCAGGGATGCGCAGCTGGGC
>chromosome_17,+,polyA site is 1079425
GCCCCGTGCGCCTGCGCGCATTACACCTTGATGGCGCGCTGCTGGTTGGCCAGGCGCTGGCTCATCTTGAGCGCGCGTAGCTTGATGTAGTCACGGTCCACGACGCCATCGTCCTTGTTGGCCTCCTCCTCTGTCTCCTCCTCGCTCTCG
>chromosome_17,+,polyA site is 1114247
CCACGCAACCGCGTCTTCGCATAGTAAGCGAGTAAGCACGGCCTTACCACGGGGTCTAGCTATGCGCCATGCAAGCGCTGATGTCAATACAGCATTTAGAGCACCCGAGCCAACCAAGCAATCCTGTCTGAACTCCGCCCTGAATGATGA
>chromosome_17,+,polyA site is 1123013
GTACCCCGCTCATAATATTTAGCCCTGAACGGCTTCGGTCAAGCATACTTGCGTCGATACAACGCACAGGTGGCACCATTTTGTGTAACCGCGCAATTCGCTTCGATCATCCCGCTGCCTATTCCTCATGCCACAACGCTTGCCCCTTCC
>chromosome_17,+,polyA site is 1194529
ACGATGTGCTACTGCGCCGCAGGGTTTACTGATGCGTTTGAGGTGTTGGGAAGCGGTCATGTACTGGATGACGGAGGCAGTGTGTAACGTCACAATCAATGCGGTGACAAACAATCATCCTCTGAAGCCCCGGACAAACTGATCTACAGC
>chromosome_17,+,polyA site is 1211408
CTACTGGATACTTTCAGAAACCGTCAGTACATAAGCTGACCGCCCTCACGAAGCATGCCCAGTCATGTAGGCGCATTTTGCCGCTGCGCCATGCACGCCACACACCCACGTGCCAATGCGCAAGTTCTGCACATACATCTGTCCATCGCC
>chromosome_17,+,polyA site is 1253196
GCTAGGAGAAAGGTGGCAGGGGCAGGTAGGGATGACATACCGGTATGCACAAACGGAACGGCCGGAACGTACGAGTAACGATGTAATGAGGAACATGCCACGTGGTAGTATCGAAACCTCAGATATATGCACCAACGTGGCATGGGCGCG
>chromosome_17,+,polyA site is 1257399
GCGGAGTGGGCTTGCAGGCGGCACGAGAGTAGGCAGTCAGTAGCGCAAGTTGCGAATTCACATGTTACCTCGTAACCGACGATAAACGCTGTGGACGGTCGCGCCCATGGCTGGCTGACAGAAAGCGGCTGCTGTATTGGGATGGCTGGG
>chromosome_17,+,polyA site is 1299161
TTTAACTACCATGATGCGCACTATGTGATCATGGATGGAGGCGGAAAGCGCCCTGGCTGCATAATCATCTTGTGCCATACCATATGTAATGTTTATGTACGTGAGAGCGAACCTGGTCCAGCACGTACTGCAATAACAATCTCACGAATG
>chromosome_17,+,polyA site is 1327835
ACAAGCACACAGCAGGCCCTCACTCACCAGGTAGCTATCCTCAGCGAAGCCCAGAGACCTGCGTGCATGGACGCACGGCGCGCAACTGGAAGGGTTACGAACGAGTTTGCATCCTTAAACGAGGTGCATCCTCATTTGCCAGTGGTCGTT
>chromosome_17,+,polyA site is 1359632
TGTCATCCCGTGTACCTAAACGTGCAGGCGTATACGTGCCGGTCACTCGCTCACCCGTTCCAGCTCCAGTCACAGAAGACCCCCCACACGCCGTGCACCGCAATCTGCAGCTGCCCCCAAGCAGTGGTGGTGCTGTTGCCGCCGCTGCCA
>chromosome_17,+,polyA site is 1423114
AATGGCCACCCGACTGCTGCAGCAACGCATTTCCACAGCACCCGGTCATGGCATCACACAGCAGCTGCTATCATCAATAGCATCCTCACTTCCGCAGCCACGACCATTTGACGCTTTACACACACGACGGTGACATGGACAACCCGGGTG
>chromosome_17,+,polyA site is 1424454
CGTGCCCGTTGTTGCTGCTACACCTGGAGCCGTCACCCCACCCACGTGCCTACCGCGATGGCATCGAGGTCGATGTACATGTGAACGCTCCACCCCATGGCCTTCTCGAACATCGGCAGGTGGAAGCACCTGATGCGTTCGCCCGCGGGA
>chromosome_17,+,polyA site is 1467466
TGGGTAGATGGCAGGGGGAGCATTGAGGCCCGGGGGGCTTTCCGAATGGGGTGGCCCAGGTGAGGTCGACTTGACTCACGCGTGTGAACTTACCATCCATCCTCCTAAAACAGATAGCCTGCATTTCTGATTTAGACAAGAACTGAAGCA
>chromosome_17,+,polyA site is 1475507
TAGAATCTTCCGAAACAGACCCCATGCCTCAAATGGATAGAGTTCAAGGAGAAAATCACGAATCCGCTTTCAAAATTGAAAATGGGTTTCTGGGTGCAAAGTTATGACCCCTCAAAGTGGCCGGTCGGTCGGTCGGTCGGGGTAAAAGGG
>chromosome_17,+,polyA site is 1526674
CCGACCTCAGGAAGTACAACCGCTGGCGCACGAACTCCGGCGCACCGCAGCCATCGTACATTCGTACATTTCAGTAACTGACACACAGAGTCACAGACGAGTAGCGCTCCCGTACCGCAGGGCCACGTAGGGCAGCGCGCCGCTCACCGC
>chromosome_17,+,polyA site is 1540622
CAGGGGCAACTGTAACAGGAAAAAGCATGTTGAGGTAGTACGGATGGCGGCCCGGGGGCTTTGTGCGGGAGTGGAAAGGTCAAGTAAGCAGGAGCATGGAGCTGGGCGGTGGTCAGGCAACGACAGAAATTATGAGCGACAGTACCTTCT
>chromosome_17,+,polyA site is 1581669
ACCGTGCGGGGGTTTGTACTGATTGGCGTGGAGACACGCGCGTGCTGTGGGCGGAACACGGAAGTTCTACGACACACAAGTATATAACCCTGCGGACGGCGCCCTGGGGCATCTAGATGTGTCTTTTACCGACTATCCTACTACGGTACA
>chromosome_17,+,polyA site is 1619023
CTCCACGGGTGCGACATGCCCCCACGGTATTAGGGCCATCCGTGGCTCTCGCCAACGCCGCGTCCCCACACGCCGAAGCAATGTGTTGAGGTTGCGCCTTGGACAAACGACCACTCAGGACGGTGTATAGGGGCTCGCGCTGAGACAGGG
>chromosome_17,+,polyA site is 1632902
GGGCATGCGCAAGTGTCCTGCGCTTTGCTGAAGGCGTTACAATCGAGTCCCCAAAAAGGGTGGACATGCGGGCGGCGCACATGTAAGGCTTGCGCGGAGGCCGAGGCAGTGGCGACAAGCCCGTTCCGGCAACCACATTCTGCATCATCA
>chromosome_17,+,polyA site is 1653320
CCAGCCCTGACAAACACATGGGGCGGATCTGCCAATGCGCCATCCATTTCACGCTCCGTCCTGCTTGCCGTCCTGCATGCACACGCGTTTCGTGCCACCACTCTTCACCAGCCCCCGGCCCGCCTCCCCACCATCCAAGTAATCAGTGCA
>chromosome_17,+,polyA site is 1698319
CCTCGCCCCCCCGTATCGCCCACTGCCACGCCGTGTCAACCAAGTGATGGTGGTGTTGAGAAACACCGAGTTTGTTGATGAATGCAAGTCGATAGTACGAGTCGCTTAGGCGGTCTCCTCGCCCTTGCCGCCCTTGGTCTTCTTGGGCAG
>chromosome_17,+,polyA site is 1767208
ATGTCGTTGATGAAGCTGTTCATGATGGACATGGCCTTGCTGCTGATGCCGGTGTCGGGGTGCACCTGCTTGAGCACCTTGTAGATGTACAGCTTGTAGGTCTCCACGGCGCTCTTCTTCTTCTTCTTATCCTTCTTCTCGCCGTCGCCC
>chromosome_17,+,polyA site is 1817147
GTATATAGGACGTTATCAACCAGAAAGGCGCCTCTGTTACCATCCAGAAAGTTTCAGTAGGTCACAGGTACAGATGAGACCAGATGTAAATGCTATCGCAAGTGCCCAATGCTTCTAGGCGCACACCGTGAAGCCTGCGCCACAAGCCAC
>chromosome_17,+,polyA site is 1835209
GTGCTGTGTAGGTGGCCATTCAGGGCAGGGTGATCGCATTCCACGTCACTGGCTCGTGAACTGCGTCAGCAGGTCCGTCTTGTAACCAATGCAATTTTCACTGGCGTTGTAACACCTTTGCTTGGTTACAGCCCACCCTCGCCTGCGGAC
>chromosome_17,+,polyA site is 1864596
GCGATGGGACAGGGACAAGGCAGGTTGGTGAAGTCCCGTAGGGTGCAGCTGATTCCCAGACCCCAGCAGATGGCAAACAATTTGCAACCGCAGTGCATGAGCGCGCCAGAGCGCGCGGCTGGTCGAACGCCGGAGTTACTGTACCGACAA
>chromosome_17,+,polyA site is 1864769
CTCGGCTCCGGGCGTCCGGCCAGGCGCAGGTAGGTGTCCGTCGGATCGCCAGTAAGCGTGTTGGTGACGGTTCTGGCCATGACTGTATTATTGTCCGATTGTTATCATGCGGCGTGGCATAGACGTGTGCCGGAAAGCTGGAAGATACGA
>chromosome_17,+,polyA site is 1864842
TGGCCATGACTGTATTATTGTCCGATTGTTATCATGCGGCGTGGCATAGACGTGTGCCGGAAAGCTGGAAGATACGAGCACTGAATTAGACCAAATGGGACTATGGAAGGCTGCACTGGGCTGCACAACCTTGCCAGCGTGTCAGGTTCC
>chromosome_17,+,polyA site is 1907645
ATGCGGATTACAATTGAAGGGACAGCCCGACAAGCGGGGGCACGCCGTACCCACGCCGCGAAGGGCCATCTGCGACCCAGAGAAACAACACCCGCCCCCTGGTTGGCTGCCGACCTTCATAGTGTTACGCACATGAGTCGAAGCCAAGCC
>chromosome_17,+,polyA site is 1956778
GTGAGAAGGCTTTGTGGCAACCACCCACATCAGGCTCTGCCGGGTGTTACAGCAAGTACAGCCGGTAATGGGGAGACATTTGTGTAAGGTAATCCTGTACTTCTACGGTACTTATATATAAACGCCGGCACCACCTCAGTAGGTGTAACT
>chromosome_17,+,polyA site is 1974246
GCTGCGGCTGCCGCGGCGGCTTGCGCTGCTGGGGGCGGTGCTGCTGCAGGTGCTGCTTGAAGAGGTGGTGGATGTTGAACTGAGGGCAGGAGGGGAATCAGCAGGTGTTGGACAGCTCGCAGGGAGCAATTCGAACATAAAGCATGCTGC
>chromosome_17,+,polyA site is 1974846
TGTCTTTAGCTTGACCTGCCTCGCATCCCCCCCAGCGCTCGTATCTTACGAAGGCAGGGGCGGCGTCAGTGGCCGATTTCCTTAAAATGGCTTCGTTTAGTTGACGAAACAGGCTGCCGCCGCTTCGTTCACCCCCAACATTTTCCGGGG
>chromosome_17,+,polyA site is 2017622
CTGCATGCGTCCATCCCAAACATTCCCCTAAGACTTCAATGCTTATAGCACATGGTACGCGCCGTTGGGCAGGAGTTCTACATGTATACAACCCTGCGGAACATGTGGCTTTTGCCGTCTATCCTGCTACGGGCACCCGCCTGTCCCATT
>chromosome_17,+,polyA site is 2049314
GCGGAGTGGGCTTGCAGGCGGCACGAGAGTAGGCAGTCAGTAGCGCAAGTTGCGAATTCACATGTTACCTCGTAACCGACGATAAACGCTGTGGACGGTCGCGCCCATGGCTGGCTGACAGAAAGCGGCTGCTGTATTGGGATGGCTGGG
>chromosome_17,+,polyA site is 2054921
GCTACTTACCCGGCAGCTGCAAAGGCTGGGAGGGCAGTTTCATCGTATATGCGGGGGTTGTGATGGTCGCCTGGATGTCAACCAAATCATGCGTGACGTATACGGTTTGATTGGCGCCGCTACGCCTGTCGCCCGTGCCTTGCAAGGTGT
>chromosome_17,+,polyA site is 2055133
GTCGATGCAGTACAAAACACCCGGTCGCCCATGTAGCTGTATGTGCGGGTACGGAACCGCTGGTAGCGTAGCAGGGTAGCATGTAAGTGTAAGCCTTTTGGGCAGCTGGAGAATACACGCATGGTAGAGCATTGCCGGAATCATGCAACA
>chromosome_17,+,polyA site is 2055441
GCCGGATGCGTGGCATTTGAGTTTGCAGTCACCGTACATATGTGGCGTGGGTGCTGCGCACACATGCTATGATTGCACGTGCTCATGCAATGCGCGCGCTTACGGAAGTGTGGCATTATCAGGCCAGTACACGTGCTGGAAGGAGAGCAT
>chromosome_17,+,polyA site is 2055574
TGCTGGAAGGAGAGCATTAGATAGGGAGGAATTTCTAGAAGCGCATGTGACTACTGCGCGCCGCACCCCCCAAAATTTTCTTGTTGAACTAATCGTGCGACTAGCCAACCGCCTATCTTGGGGAGTAACGGGGCTGCCCTAGGATCGTCT
>chromosome_17,+,polyA site is 2055778
GGCTGGTTCCCCTGGAGAGACAGAGGGGGCAGCGTAGTGTCTAAGTGGTTTGCTGGTGAAGTCTGCCGGTGCGCATCCCGCGGTCTTTAAGCAGTTTCCCTCCCGAGGGATGATCGGCACGGGGCAGTAAGTCAACCGTATACCGTTACA
>chromosome_17,+,polyA site is 2055968
TGTTTGGTTAGGGAGCGGCTACCAGGAATGTCACGTCTGGTGCCCTCAGTGATAGCTGTTGCCTGGGAATGGCTACCTGGAATGTTACGTCAGGCTAGCACCCGGCCCTATGCCTAAGCAACAAGCGGTCAGCCGCTTAACTACTCAGGG
>chromosome_17,+,polyA site is 2067466
TCCCGATGTGTGTGGCTCCCACCCGTGCCCACATAAATGCGTAGCAAGAAGGGACAAGGCATTGGTGCGTTGTTCGCGCGCTGTTACTGTACCGACGGTAGCTGGCAGGTTGTGTCGATGTTTTGCTGACGCGCGGGGCTGTGGGGCAGT
>chromosome_17,+,polyA site is 2086914
CTTCCGCTGCATGAAAAAGGCCGTGCATGGTGCTCTATTGCGAGATGCTTGAAGCAGGGAAGGCTTGAACTTGCCAGCAGGCTGTAACGTAGCAGCGACCGGTGTCCAGGGCGGTTTCCGTTCCGCGAGAAGGGAGCCAAGGAGAGACGC
>chromosome_17,+,polyA site is 2132626
CTCGGCTGGAGCGAGAAGCGACCTCGCGAGTCCATGGACATCTTGACTTTCGCGAGGTCGCGAGGTCGCAAGGAAAGCAGCCCTGTCACGCGGATTCCAAAAAGGAAGAGTTGCCAACTTCAATATAACAGCACCGAGTGCAAGACGATG
>chromosome_17,+,polyA site is 2141565
GGGCTGTGCCGCCACGCCACGTCCTCCGTCTGAGGCCGAAGGTTCCGATACTAGCCTCATCTCCCGGACATAGCCGGGGTCGGTTTGTACAGGCACCGCCCGCCATATGTGCCCAGTCGCGCCCAGCTATCAAGCACTAGTGCAGCAGGC
>chromosome_17,+,polyA site is 2153894
GGCTGATGTGTGTGGTCACTGCTAGGGCGGGGCTTGTATATCAAGGCGGCATCATGTAAAGGAGACACTTTACAGGCCACAATGAACAACCCTAAACCCAGGCTGGCAGGCGGGCTGGGCGGGGGCTGGGCGGCATGCAGCTGGGCGGGG
>chromosome_17,+,polyA site is 2163475
ACAAAGGGAGGTGACATCTAGAGCTGGAGAGCCTGTGACACTGCAACGGTGCAACGTCTTGGGTGCTGCCGTGCTGGGTGCGGTAGTGAACTAAGAAGCCTAAAACGCTCCGGAGGTAGCTGTTTTAGCCCGGTCCTGCAACAAGCCGCA
>chromosome_17,+,polyA site is 2163531
TCTTGGGTGCTGCCGTGCTGGGTGCGGTAGTGAACTAAGAAGCCTAAAACGCTCCGGAGGTAGCTGTTTTAGCCCGGTCCTGCAACAAGCCGCATGGCCAAAGAGGCAAAGACTCACGGTGCCGGATCCCACCGAGTATTACCAGTGTCC
>chromosome_17,+,polyA site is 2220320
TAAGCCAACCATGCCCAATCTTACGGCGAATGGTTTCACAGCACGTCAACGGACGAGCGACCGACGTTCTCAGATGTCAACTGAGGCACAGGCCAACGCTGCAGCGCCCACAGCTCACACCGCCAGCGCCTTGCGGGCCGCGCGCCTAGC
>chromosome_17,+,polyA site is 2225346
TATGCTCCTGTGCTCCCAAATGGAATCTAGTAACGCGGCTAACCTGGCTGGGTCCGCATTCTGCATGACGGCCTGCATTCCGCCTGTAAAATCGATCTCGCTACCCAAACGCAACTGGTCGTAGGCCGTACACCGCATGAGCACATGATT
>chromosome_17,+,polyA site is 2324618
TGCCAGGAAGGACCCCCTGCGGGGGCCCTAAATTCTCCTGCGCGCCAGGAGCGCTTGCCCCAGCTACTCCTGTATGTAAATTTTTTTCCCAGCCCCATTGGATAGCTGCCTCAGTCTTGTTACCTGCGCTTCCCTTCCGTCACCACGTAC
>chromosome_17,+,polyA site is 2362849
GGGGAGCCATGCGACGACGTAGCCTCGGCTCAATGTTGTGTGCGCGGTCGGGGCATGCGTGGGGCCAACGGCACAGGCACCCATGTAACGCACAGCCCCGCGCAGTCAGTAGCAATCCCGGGGATTGGGGCGTGGCGACTACTCGAGCAC
>chromosome_17,+,polyA site is 2375176
GACGTGGACACCTGACTCTTGAGGTGGCACCTAGATGCGTAAAGCCACTGGCGTGACCACTTTTGCTGCTACCAGTATGTACCATGTAGCCGCGGGGATTCTGAGCGTTCCCATTCCATCATCCCCGAGTACCAAGAGAAATGCGAAGGG
>chromosome_17,+,polyA site is 2391076
GGCGCGCTTGCTACTTTGCTAGTCATTCTGTTGAGAGACTGACAGGCTGCAGCGCCGTGTGTCGGGCCACAGGTAGAACCTCAGCTGTAACAAGCGGGCTCTCCCTCTTGCCCCAACCCTGTCGGCACCACGCCCTGTGCAGCCCTTTCC
>chromosome_17,+,polyA site is 2395335
ACCTCCCACACACCTTCCATATCCACACCGCCTAGGCAGCTGACGCTATCAAGCCGTCAAAAGCAAACACAGTTCATGCAAAGCCGCAAGTCGAATCACACATGTCCTGCAGAGACGGGCCGCGCGGGCCAGCCGGCGTGCTGAGAGCGG
>chromosome_17,+,polyA site is 2403404
CACGTTTCCCCTTGCTAGCCACCCCGGCAGTCCGCCCTGTTCGCCTATGCACCCTACACAGTGCCCCTCACTTGTAGCTACCAAGCCATACCGCCCCCGACAACACGAGCCCGCGACAGAGTCCCCACAGAGAGATAACTGTGGCGTGCG
>chromosome_17,+,polyA site is 2416849
TACCAGTACTCTCAGGCTTCCCAAACTTCACAACCAATACCAGATACCGGCGGCGCAGAACCCTGACAAGTGAATCCGCAAGCCGTGATCGGCAAGCCAGCTCCAACAACTACTTCTTCACGATCTGAGCGCCGTAGTACTCTGGCTCCT
>chromosome_17,+,polyA site is 2479252
CCATTGCCACACTCCCGCCCCGTCCGTCATCAGTATGCAGCCCCGCGCTGCTTCTGGCATGGAGGCGGTCTTTCCCCCGAGTCTCCATTGTTCACAGGCTTCAGAGGCTCCCAGCCTGTTCCCTAACTCCCACTGCGTCTGCGCTTTCTC
>chromosome_17,+,polyA site is 2502531
TCCACACTGCTCTGCCTTTGACCGTCAACAAGACATCATCCTCAAGATCCAGCATTCCAGCAGCGCCCGGATAATGGATCCTGGATGTAACCTACACGTCTGCCTGAGGCCCTCTCGGTATCCAGGCTCGCTGCTCCCTCAGCCGCCTCC
>chromosome_17,+,polyA site is 2673286
CAATGTACGGTCGCGCTTGCGGCTGCATGAGTAAGAACACAATGTCTCTCAGACACATACACACAACGCAGTCATACTCTTGTAACACACATGGCTGGCAGTGCTGCACGCACCCGTCAATTGGGCCCCCCATGCATCCCAACGCGGTGT
>chromosome_17,+,polyA site is 2700206
TAGACTTAACGCCACATCTTGCGACGACCCGGCTATGCCTCGCTAGCGGTGCTGGCAGCCTGGTGCATAGGGCTTAATGGAGCCCAAGAATCAAAGTACGCAACCCGGCCGCCTCCACAGCACAGCACGGCATGTGTGGCATTCAGCGGC
>chromosome_17,+,polyA site is 2721203
CGTTCAGTTACAACTCAAAGGCCCTCAATAGCCGCCATGACTCCAGCTTAATGGCACGGATGTGTCTGCTCATTGGACTCTCACCTGAACGAGATCCGATCGATATCAAGCGTTACCGGCAACGCAGTGTTACTCCATCGCTGCTTGCAC
>chromosome_17,+,polyA site is 2721443
TCTCATTTGCCACCCCCTTGTCATTGGCACACCCCGTGTCATTCCTGTCCATCAGTTGACGTGGCGAATCCGCTAGGGAGCACCGCCTCTGCACGTGCACCAACATTCTCGTGGCCAAAGTGTCAACCGTGACAAGCTTTGGTACGGCAC
>chromosome_17,+,polyA site is 2721595
CCTACAGCTAGGCCTACTCCCTGCGTAGCCAGTCCAATATTTTCGACCCCACACCCCACAGTGCTGTGTAAACGCCGTGCAACACCAGATCACCCCAGCTCTCCAACGGGCAGCAGCCACACCGTGACCAATGCCATGAGCCATGAGCCC
>chromosome_17,+,polyA site is 2721690
CAGCTCTCCAACGGGCAGCAGCCACACCGTGACCAATGCCATGAGCCATGAGCCCGCCTGGTATCATGGTAGGCCACCCCTAACCACGGAACCCGCGAATCCAACCAGCCCACATAGTACCATACGATATTAATGCGCAATGTGTGAATG
>chromosome_17,+,polyA site is 2721935
CGTCATGAGCAGGTTACGCTCGGCCGCCCACATCCAACATGAATGCCCCCACATCAACTCCCAGACATCATGAGTAGGCAGAGGGCTGCATGTGCCAAATGCCCAAACGCTTCATGCCTCGTAGCCATAAAAAATTATAGGGTGCCTGGG
>chromosome_17,+,polyA site is 2722014
AGAGGGCTGCATGTGCCAAATGCCCAAACGCTTCATGCCTCGTAGCCATAAAAAATTATAGGGTGCCTGGGCACCTTCATGCTGAACCACGCATGGCTTTGCCCAACGCATCATGTGGGCCCCCTCAAACTTTAACCACAGGTATGTGTG
>chromosome_17,+,polyA site is 2722111
TTTGCCCAACGCATCATGTGGGCCCCCTCAAACTTTAACCACAGGTATGTGTGCATGCGCGCAAACCCACACCCATTGAGGGTTCCCAGTTTGTTGAGTTCTAAGTATGCAAAAGTCGACGAAGTGCTGCCAGTATCGGCGTATCACGCA
>chromosome_17,+,polyA site is 2722256
ACGCACGCCGTACACAAGACATGCCACTGAAACGCCGCTAGAGCGCACACTCGCCCTCGCTTCTCCCCGACCCCAGACATAGGGCACTGCCCTCCATTTAGTACACATCAGTAAACCGGTAGGGAAATACAATTATTAACCCATCCATCG
>chromosome_17,+,polyA site is 2722819
ATGCCGGTGCCCGTAGGTCCGCTGACTTCCATGCTATTGATGGACCCACTGACTGCTATCGGTACTCAGAGCCGCAATTTGTATACACAGTGACAACATAGCTGGACAAAACAGTACAAAGTTGTGCGCAATGTTGACAGTTCCACGCAG
>chromosome_17,+,polyA site is 2776468
TGACACGTTGTAAGTGAGACGGATGCCAGAAACTTACAGCAGCACATGGCCAGGGCGCATCCCGCGTGGCACGCAGGAAGCGGCGTAACGCAAAACTTATGAATATGGTATTCCTTGTGTCTTCCAGTACTTGTGTTCACTTCGTTCGCT
>chromosome_17,+,polyA site is 2785028
TTGCCCCTCCCCCTTCGGGGGAAGGGGCAAGCCAACTGGGGGGTGAGCCTTGCTCACGCCCACCTTATTGAAGCGGTCCTACATGCTGAACGATGAACTAACGCCGGCACTCCAGAAGGCAATGGCATCGGTGAGTGCTCATATGCGGGC
>chromosome_17,+,polyA site is 2894817
AGCAAAGTCGGGGTTGGTGGAGTCATGTTGGGCCCTGATAGCATGTGATGGCTCGGCGTCTTCGGGTGCTGGGACTGTCCCCTCTGTAACATCCGCATTCGTAATACGCGTATTAATACAGCGTACTAGGATTTCTAGTACAGTACGTTA
>chromosome_17,+,polyA site is 2899657
GCAGCCACCCAATTGCTCAGTCCGTCGCAAATTTCTGTCGAATGCTGGGGTCTGGGCATGCGCGGCACACTACGCAAACCTGCCCCTTACCCTATCCCATCATCGCACCCTGCCGCTCAGACACACCTGCGTCCTCCAGTCCCGGTCAGT
>chromosome_17,+,polyA site is 2909933
ATTCGGACAAGAAAAGGTGGCGCGTACAGTACCTTATCCACGTCCGCGCATGCCATACGACCCTCCCGTGGTCTAACTTCTCATTTGTGCTTGTGCAGGTGCTCGAGCAGACGGCGCAGGGGCGGCGCGGGGCGGCCAAAAGACAAGTGT
>chromosome_17,+,polyA site is 2988626
TTTATGATCGCCGGAGTGACCGGTCGAATTCGCTTAATGATGGTCTTCTCGAGGACAGGGGTCGCGGGGATAACCTCCGCTCACACAAACCACACGTTTTGATTGCCAAGACCTGAGCAGTTGGCAACTTATCATACACAACAAAGGGAG
>chromosome_17,+,polyA site is 2988894
CTGCAGTTTACCTCCCCCTGCAGTCGCTGCCGCCCGCCGCACACGTCGCTCCAGCGCAAGCAAAATAGCCAGAGGCAGCGCAGCTAAGGCTCTCGCGCGTGCCGGGGGGCATCGCACACGCTCTTACGCGCACAGGCACTCACAACCTAG
>chromosome_17,+,polyA site is 2989005
TCGCACACGCTCTTACGCGCACAGGCACTCACAACCTAGCCGACTCAACAATGTCAAAATGAGCGAGCTGCTTAGAGCCCCTTGCCGTTGTTCAGGCCGTCAGCGAACTTGGCCAGAGAGCCCAGGGCGCCCTCGCCAGTCGACAGAGCC
>chromosome_17,+,polyA site is 2989327
CGCCACCGACCAGGATCACCTCAATCCAGATCAGCTGGGTGATGGAGAAGGGCAGGGACAGGCCGGCGTACGAGGCGCCGTCCAGCTCGACCTTGCCGGCCTCAACCCTGGGGTGAGGGGAAGTCCACACGGTGGGCACACGTCAGCGAG
>chromosome_17,+,polyA site is 2990355
TGCCGGTGGAGGTGGCAACCTTCTTGGTGGTCGCCTTAGGGGCCGGCTTGGTAGCGGTGGTGCCCGCCTTCTTCTGGGTGCCGGGAGGGGTGGGGAACTTGAACACCATTTTGCCTAGGCTGACGTTTAGAGAAACGACTGAGTCTATGT
>chromosome_17,+,polyA site is 3022168
GGTGTTGTTTCTCTGGGTCGCAGATGGCCCTTCGCGGCGTGGGTACGGCGTGCCCCCGCTTGTCGGGTTGTCCCTTCAATTGTAATCCGCATCCATAACATATACGACGCGACATTCACACAGATTATACACAGCTGCACCAGTCACAGG
>chromosome_17,+,polyA site is 3022562
GAACGCCTACGATCCTCAATCCGGCGCGGCTAACACACATTAGGAGATGTCAGCGCATAGCCGTAACCGCGTATCTACCCGCCACTACCTCGCAACACCTCACACTCACGGAGGTGCAAAGTGTCTGACCTATGACGCGCAAAAATCTCT
>chromosome_17,+,polyA site is 3119449
GAGGCCGCAAAGACATACACATTCTTTTCAATTTGTGTCACGCTATGGCGGGTAGCCGTACATGGGGTAGCCACTCGCTACCGTGTAATACTCTTCCAATCGCCACTCGACCGTATTCAAGTCTATTCTGCAGTGGCGCAACTCTGTGAC
>chromosome_17,+,polyA site is 3123984
TCTATTAGCCAGTGGGCAACCAGTGCACGTCGAATGTACGCAGCGGGTCAGCTTGCAATGAACACCAGTATTTGATCAGGAGTGCAACCTTTACAGTCAGCCGCGTTGACGTGCCCAACCGCTGGAAACACCGAGTGCTATCCAAGGGCT
>chromosome_17,+,polyA site is 3142325
GGAGCCAGCAAATTTTGGTTCTGGTACACCCAGGAGGTCTACAAGGCGGCAGGTGCGGCTTGTCAGGAGGCAGACTCGGCAGGTCGTGTAACCACTACAGCACTACTGTGTGCATCGCGTGACTGCTGGCAGCCTGGCACGCACCGCACA
>chromosome_17,+,polyA site is 3180503
GGTCCGGCGAACTCCTCGCCCAAAGGTATGTCCTTGAACAGCCCCTCCTGTGCGCACCAGTTGGCGCCGCATGCAGCTACCGGACTCCTGCGCTGTTGGTGCCACCACTGCGTCTGTCGAAACATGAGTCGGCGCTATGCCACTGGCGCG
>chromosome_17,+,polyA site is 3255601
ATCGACATTCATACATACGTAGTTGGGGTCGGTTCGTAAGGCACCGCCCACCATGTGCCCAGCCGCGTCCCGCTATCAAGCACAAGCACGTTAGGCAACAAACCATACAGTAACACATCCTTCCCCCCCCCCCGCGCCACGCTATGCTCG
>chromosome_17,+,polyA site is 3265842
GGGGCTCGCCTCGGGTGAGTGTCAAGAAATCGAATGCGTGTCATGGGGTCGCCTCGCGATGAGCCACGACACTCTGCGATGCCTGAGTGTAACAGTGCAGCAGTATTCATAATAGCGGTGTGTAGAGCGATACAAACACGGCACGCGTCA
>chromosome_17,+,polyA site is 3377721
CTTGCACTTTGCTCCCCACTCTGGCGCTTTCAGGGCTGCGCAGCCGGTTCCTGCGAACCACCTCAATGACCAAGCCACGCCACCACATCCGAATACCGTATAAAACTTTCATGCACACGCCGCCTGCTCCACAACCCTTCTAGGCAGCCG
>chromosome_17,+,polyA site is 3383831
TCAGCAGCTGCTGCGGGCCCGCCACGGCGCGCGCCGTGGCCAGCGCGTCCGTCTCGCCGCCCGCCTCGAACACCGCCGCCGCGCCCATGCCGCTGCCAATGCACATCGACACGACGCCGAAGCGCGCGGCGCGGCCGCGACGGCGCATCT
>chromosome_17,+,polyA site is 3397183
TATGGCTGAAGTGAATACTTCCCGCCCACCCACCCTTGATCTGCCGGTAGGAGGCAACTGAGAGACGCCTAACGGCCACTAGGTCAAAGTGAACTTGGGGTTTCGGGTTTCAGCACCGACTGTGGGGCTTGCCTGCTTGCTTTGTTGCTT
>chromosome_17,+,polyA site is 3397248
CGCCTAACGGCCACTAGGTCAAAGTGAACTTGGGGTTTCGGGTTTCAGCACCGACTGTGGGGCTTGCCTGCTTGCTTTGTTGCTTGTAGCGTTGAGGAGTGAGAACGCGCATCAGCAAACTATAGCACCCCTGGCATACTACCAGCCTGC
>chromosome_17,+,polyA site is 3401176
TTCGACTTGGCCTTGTTTGCGCTCGCCACTGCCAGTACGACCGGTACCTAAGCGTGCCCAGGTATGCACACTACACGCGGTATACTACTGAGAGTGCACGGTTTTGAGGCGTGCGTTTGCCGTTGACTTGCCGTGCTGGCGGCAGCACAC
>chromosome_17,+,polyA site is 3414867
AAGCACCTGGACCTGTTTGATAACATCGACAGACCGCATTTTGCACGAAGCCCACGCTAAGCGTGTTGACACGGCACTGAAGTGCAACGAGCATCTGCTGGCTTCTCACAGTCCATCAAAACATGCTTACTCAAGGACGTCTTACCACGA
>chromosome_17,+,polyA site is 3414956
AGCATCTGCTGGCTTCTCACAGTCCATCAAAACATGCTTACTCAAGGACGTCTTACCACGACGCCTTACCCGGCTTTCTGTACTAATAAAGTAAATGTATGAATGAAGCAAGGTGACACAGGTTTAGTCAACTTCTGCAACTGCACGCTT
>chromosome_17,+,polyA site is 3420214
GGTACCTCCTCCGAGCCACAGCAATCGCCACCAGTGTCCTTGTCCATCCTGCACCAACCCGCGTGACACCCGCATTGCAGTGATATGTGCCCCATACACACTAACGATGTTGGCACGGCATGCCGGCAGCACATACGGTATGATGGTCGA
>chromosome_17,+,polyA site is 3420367
CCACATCAGTACCGCCCGCTTTCATTAACTGTTGCCTAGCTGTCGTATCTATAAATGCCTAACTTGTCGCATCTCTTCTCCAACCATTACCTGGTGACGTCATGCTGATACCCATCCCCAACTGTCACGTATCCTCTGCCCCTGCCGCCC
>chromosome_17,+,polyA site is 3435792
TCTGCTGCACAAACATGCTGAGCCTGCCCACCTTGGTGGGGCGGATAGCCGAGGGGCGAGTGGCCAGGGCCTGCATTGTTGCTGGTTGATAAATTGAGGTGATACTTGAGAGACGAGGACAAGTATGCACCAAATTTGTGCAGGAGCTCG
>chromosome_17,+,polyA site is 3440674
GTGGTACGCAAGGCGCCAATGCGGCAGTGCGGCACACTCTATGGTTTACGGTGCGCTGACGTGCACACTGCGCGTGCTGACGTGCAAATGCTCTTACACAGTCCCCAGTCGGACCCAAGCGCTCCATCTGAATGCCCTGTTTCTCAGTCA
>chromosome_17,+,polyA site is 3440787
CCCAAGCGCTCCATCTGAATGCCCTGTTTCTCAGTCACTCACCACGAGGCGTCTGGCCCCTTGGCCCGCCGGTCCAGGTCCGCTTGCTTCTTAATATACTCATCTGCCGGATTCAGGAGATTACGACATGACAGGCGTTAGATGGGCTGG
>chromosome_17,+,polyA site is 3470464
TGGTTTGAACCTGGTTTGGATCGTCATGTCACCTTATGCCGTGAGCCCTCAAGTTGTACGGGGATACGGTATGCACTTCATCCGTTAGTTACATCCATTCCCGCACATCGCCACAGCCCACCCATACCAGCTGACTGTCACTGTCCAGCT
>chromosome_17,+,polyA site is 3479168
TATGCGCGTGCGGGCCCCAACGCGCCCCTGCGCCTCTCGTGGGCGTCGAACTGCGTCCAGCGTGCTCGCACCTCTCCCAAAGGTGAAAGCGCATGAGCTTCCATGCTGTGCGACGGAGGCCTTGGAGCCAGCCTTGGGTGCAAGTGACCG
>chromosome_17,+,polyA site is 3522056
ATTCGGTTCACGTAAGGGCGCCAACTCATGATGACCTCCAGCTTCTTTGTCAGGACCCGACGCGCATCGAGTTTGCGCACCTTCTTTTACCTCGCGAACTTAGTCTCGCATTCAACCACTCTGAAACCTCGCGTTCCGCCACACTGCTGA
>chromosome_17,+,polyA site is 3531456
CAATCCCAGACCTAGCCCAAGTCCTAAACACGCCTACACACGAGTAAGGTCCAACGCGCCAAACGCGCACATGAAACAGGTGGAAGACACATGGTGCCTGCATGACAAATCTCTACTCATACCCTGTCTCAACCCATAGAAGACACCACA
>chromosome_17,+,polyA site is 3548616
TCCCGATGTGTGTGGTTCCCACCCGTGCCCACATAAATGCGTAGCAAGAAGGGACAAGGCATTGGTGCGTTGTTCGCGCGCTGTTACTGTACCGACGGTAGCTGGCAGGTTGTGTCGATGTTTTGCTGACGCGCATTCCTCACGCTCCGG
>chromosome_17,+,polyA site is 3549210
GTGAGCGGCTGGCGAGGAGAGGCGGGGGCTGTTGCGTTTTGGAAGGCGGGCGGAAGGCCGCACACGCCGGGAGTCGGGCAGGCTGTAGATTTCGCTGAAGCTGCGTTTGAGAAGGGAGCCGAAGGGACAGCTGGGGTGGGACAGTTGGTG
>chromosome_17,+,polyA site is 3559890
AGTCACCAAACTACCTATGCTGTCTCCCCCATCAGATATAAGCCTTGATAGCAATCTCCTCCGCGGCCCCGCAGGACAATGCGCTGCCGCCCCGCCTCGTCTAACACAATGGAACATCACCAACGGCTGCCACGACATGGCCGCGGCCCC
>chromosome_17,+,polyA site is 3576764
CGTCGCTTGGTCCACACCGCTCCTCCGCAGCAACCCAGCACCGACCTGCCCCGCAGCTCAACCCTCTGCGTTGTGTAACTCGCATACTGATACAGACCTACATACCCTGGCGCCGGTTTGGCGCCATCCAACTCTCAGGTGGTACAGTAT
>chromosome_17,+,polyA site is 3576968
CAGCCACGGACCCCTTCTACGCTTCTGTACCTGTACCGCCCCCATGCACGCCGAGCGGGGGGTGTTTGTTGAGGTTCTCTTCTCTCATTGACGCTACTGACACACTCCTCGCAATATTTATGGGGAACCCACATCGGGCCCCGGGCACCG
>chromosome_17,+,polyA site is 3604766
GGCGACGTGCCACAAACCCAAGCAAAGCCTGACTCCCGGAACGCCCTGCACACGCCATGTCTGGTTATACGTCAGGGCGTGACAGGCTGCCCATACGCTGCACAGGCCACCACAGGCCCCTCACATCTCCATGAATGCCGCATCCAGGCG
>chromosome_17,+,polyA site is 3622118
CTGAACAAACGGCCAAAACTCCGGCGGCGGCGCAGAGGCTACCCAACATCTGAGGCTGCGTTACAGAGCCGTGCAGAGCCAGGCCAGCTTCCTGTTATAGCAAGTAGCAGCCCGCGACCTTGCTCTGGGGGCGTCCGGCCTCAGCGCCTG
>chromosome_17,+,polyA site is 3639715
CACACTCGCACCATGCATGCAAAGATCGAGCATTCCCAAATTCATATGTGTACCTAACATCTGTGCATGTGCTGCGCTGGGGTTCTCACTGCTACCCTCTGAGACCATCCCGTGCTGTCGGGCACGGGCCATTGTGCCCCGCCCAACTTT
>chromosome_17,+,polyA site is 3640542
GCCAGTAAGCCGGTGCAACGCGCATCGCGTACTTTTCACGTACTCTATTCCATACTACCTTGTTTGCTGGCGTTCAAAATACGTCCTCCCTGCTCCACCTGCACGCCTGCCCCCTGCCCATGCCACAGTGCACTCACGCTCTCTCACTCC
>chromosome_17,+,polyA site is 3643870
TCGCAAGCCACGTGTCGCGCGGAGCCGAGCTATGTCCTTTGAGGATGTGTAGTATGATTAGGAAGAAAGAAGGGTGAGCACCTGCAAGTTGAGGTCGCCCGACGCCCCGACGCCCGCAAAAGCGCTGCCCATGCAAGGCTTGAGAAACCT
>chromosome_17,+,polyA site is 3669208
CCGTAGAGCAGCGACCTAGGAAGGCCGAGATGGCGCTCGTTCGGGGAAGTTCGGCACAAGTATGTTCAGTGCCTACACAGGTAACGGAGCCGAACCGTTCCTGATGGGTTTCGATCCTGCGACCTTGATGTGACTCCGACACCCAACTCC
>chromosome_17,+,polyA site is 3669950
CCGTAGAGCAGCGACCTGGGAAGGCCGAGATGGCGCTCGTTCTGGGAAGTTCGGCACAAGTATGTTCAGTGCCTACACAGGTAACGGAGCCGAACCGTTCCTGATGGGTTTCGATCTTGCGACCGTGATGTGACTCCGGCACCCAACTCC
>chromosome_17,+,polyA site is 3678824
GCGGTTTCCCTTACTTTGGGCCGGAGATGGTTCCCTCCTGACCTGGGTGCTGGGCACCCTTGCTTGGTCGGACTGTCCCTTCTTGTAATGTCGCATTCATACTCCCGAACTGCACCTGGATGCACACGCTCACGGACACTGCTGCTGCAA
>chromosome_17,+,polyA site is 3689932
CTGTTGCATAGACCGCATTCTTGGCGACGCCTGAGGCGCCTCCATTAATACACGCACCACGTGGGCTGCTGCACCTGATTAGCTCCTGTTACTACTCGCAGACTACTCAGTTCGTGACCCCGCTCCCGCCTCATGCCGAGCTGCTCACTA
>chromosome_17,+,polyA site is 3690165
GCATGAGCTTCCCCGCCCGCCGCCGCACGCTTGCTACCACAGTGCACCATCGCCTTTCCAGGGCTCACTGGGGCGAGCCAGCAGAGCCTGATAAAACATGCAGCTCCTCCACGCCCGCTCCTCCCCCCAAGTAGCCCGCCTTCCGCGCAA
>chromosome_17,+,polyA site is 3692473
CAGCACAGTCACCACCGAACAGCACGAAGGCATCACCGGTCGATGCCTTCGCCAGGCGCGATTGCAGGGTGCGGCACTCGCCGGCGAAAATCAGAGGAGGCATGCGGGCGATCTCCTGCAAAGCGGTAAGTATCGGGGGCAGCTTCAAGC
>chromosome_17,+,polyA site is 3747069
GCGGCACATAATTGCATTTGCTTGAAAGATTTCAGTGTTACGCGCTGATTGTCTTCCGATGCAGCTCGCCCACACGGCAAGGTGTTATGTACTCATATGCTTGCCCACCCACCCAGCGTCCGAAGAAGCGTCACGACTGCTCTCCGCATG
>chromosome_17,+,polyA site is 3860782
TCCCGCCTGCCGGGCATAACCCAAGGCATGAGCACGGTTGCCCGAGAGAGTTCGTGACCGTGACTTGGTGATTTGCTTGGCGTTACAGACCGGAAGTGCGTGTTCCCCAAGCCCCTCTGAAACCTGAGATGTGCCTTAAGACGCCTTGAG
>chromosome_17,+,polyA site is 3918915
GCACGTTGGGGTCACACCAGCAGGGAAAGGGAAGATGCGCACTGCATGGCAATAAGAGAGCCATTGATCCATGGTTACATTGTGAAAGTGGAATGCCGTAGTCAAGAACGTACATGTCCAACCAATCAGTCAACAACTTTGAGCAATCCC
>chromosome_17,+,polyA site is 3994824
CTGGACTCCAGGACTGCACCGCTTGTGCCCATTGGTAGCTCGGCACAGGTTGGGCACCAACACCTTGCCCACCTACTTTATCTTCTCGACACTTCGCATGCTCACGAGCACTGCACACTACACGCCCCCCTTCTCACCCCCGCATTCAAG
>chromosome_17,+,polyA site is 4193146
CAGGTGCTCTGGTCGCACGGCGAGCTAGTAATACAGTGCTGGATTTGTATCGCTCCAACTCTTGGCGAGATGCTTCTTGCCTTTCAAGCACCGGGGGGCTGCCAACTACTGCTGCCAACTCGGGATGTACTCCCGTTCCCCATCAGCGCA
>chromosome_17,+,polyA site is 4222074
CCAGGAGGAAAGTCGCGTGTCGCAATGGCACGGAGCTGGGGCGGCAATCCCGGTCCCTTGTCCCATGCGCGCGGGTGCCAAACCAGTAAAGGTTGTCACAACGTTCTACTCTATTCATAGCGCGAATGCACACCATAAGCTAATAGACTT
>chromosome_17,+,polyA site is 4225170
AATGCCGAATCGGATGGACAAAGGACACGCTTCCATAACAGCAACGAAGTGATTAGCCCCCTTGAAACACGTCCCGCCTTTGAAATGACACACAGTACGACAGTAGTGCACACGCTGGGGCGCACACGCGTTCATATCATACCCATATGG
>chromosome_17,+,polyA site is 4272767
TGTTTAAGCTCATACAACAGAGACAGTATGTCATCACTGAGGGTGCCAACATGGCCCTCGCGCGGATTTCTCGCGGTCCGCAATTTCTGGTATGTTCTGAAGCAATTTTGTAAGCACGTTCCCAGGTTCCTTTGGCATGATTCCGGCGGT
>chromosome_17,+,polyA site is 4279742
GCCGTGTTTGTGCCTGCTGCAAGAGCACTGCATGAGCGCTGCTGCGCACGGTTACGAATGCGGGCACAATGGGTGTACAGAAAGGAGTGCACTGCTGCAATGCATGCTGCCGTGCTGAGGATCTGGTGCCAGCTGATCTATCAGAGTGCG
>chromosome_17,+,polyA site is 4320357
GCTGGCAGCCGTAAGCAGGGACCGGGCCGCGGCGCGCCCATCCGCACGGGGCCTGTCGGTTGATGCGGTATGCCTGGCGTGTAGAACGCGTGCCCCAACACATTGTACCATGTGATTACAGCGCTGAAAGCTTGGGGAGTCACTGGTGGG
>chromosome_17,+,polyA site is 4346619
GCTGGCAGCCGTAAGCAGGGACCGGGCCGCGGCGCGCCCATCCGCACGGGGCCTGTCGGTTGATGCGGTATGCCTGGCGTGTAGAACGCGTGCCCCAACACATTGTACCATGTGATTACAGCGCTGAAAGCTTGGGGAGTCACTGGTGGG
>chromosome_17,+,polyA site is 4346816
GATGTCAGGAACCGTAAGCAGGGACAGGGCAGTGGCGCGCCCATCCGCACGGGGCCTGTCGGTTGATGCGGTATGCCTGGCGTGTAGAACGCGTGCCCCAACACATTGTACCATGTGATTACAGCGCTGAAAGCTTGGGGAGTCACTGGT
>chromosome_17,+,polyA site is 4356986
GAGTCAAGCGGGCGGCGGGCACGATGCTGCTCGCAACGGCCAGCAGGCCTTCATGAAGGCCCGCAAACGGTGCAGGCAACAATGCAAATATGATGCGAATGTGTACATGTAATCTAGGCCGCAGGAAACGGAGGCCGTAGGAAACGGGGC
>chromosome_17,+,polyA site is 4359106
CTGGGACTGTGTGGTGGCAGAGGCTCTGCGTGATGTACTGCGGGAGCATGCGAATGTGGACATCACACGGAACCATTTGTGGTTAGTACAGGCGCCACCAGGGCTATCGCAGGCAGTGTGGGACATCGTGTGCTTGGCTGCTGTGGCGGC
>chromosome_17,+,polyA site is 4359643
ATTCGGGGATCTCTCCTCGGGTGAGCATGCGTGTCTCGTACGTTTTTGGGGCCCTGGCTTGGTCCACGGCTGTCGTCCCACATGTAACCTCTATCAGCTCCCCCAAACTCGCGTGAAAAGGCCCTGTGTGTGGCGGCCTTCCTAGACTTT
>chromosome_17,+,polyA site is 4364324
CGCTGCCTGCTACTGGTGCACTGCTGCTCCCGCTACTTGAGCTTGCTGGCGCGCAGCCGCGGGTCCACTGTGTCCTTGACCAGGCCCTTCGCCTTGGGGATGGCCCCCTTTTTCTTGTCGTCATCGTCGCCCCAGTTGACCGAGTCGCGC
>chromosome_17,+,polyA site is 4382260
CACACCATGCGCAAAACGATATCTGGCAACTGGCGTGCGATTTCCTGAGTCTGTTGCTCAAGTTGTGCATGCTCTCCAATAATCTGACGGTTTCACGACGCATACCCCTTGCGACATAAAATACAGCATCCCCTCGCGGGAAGAAGCGTG
>chromosome_17,+,polyA site is 4446355
CCTAGGTGCTTGAGGAGGTGCTGCTGGCCAAAGCGGGGGACGGAATGGGGCGACAGGTTCCGCCTCCGAGCATGCCCACCATGTGTTACCGGTGACCGGTCGCCCACTCGCCCTTCAATCTTAGAGCTCATACTCGGCAAGGCTTACCAA
>chromosome_17,+,polyA site is 4463318
GCCCGCCAAGATGAGACACGATGAGAGGCACGGCCGATGGCGCCGAGTTAAGCCATCACCACGCCCAGTGTTCCGGCCAGTTGTAATAGATCTACTGTTACGATCCCTGTTCGAGACAGGGCTGGGCCCTAACTTATGCCTCTTACGAGT
>chromosome_17,+,polyA site is 4464621
GCCCGCCAAGATGAGACACGATGAGAGGCACGGCCGATGGCGCCGAGTTAAGCCATCACCACGCCCAGTGTTCCGGCCAGTTGTAATAGATCTACTGTTACGATCCCTGTTCGAGACAGGGCTGGGCCCTAACTTATGCCTCTTACGAGT
>chromosome_17,+,polyA site is 4472081
CCGTCTGCCCCACAGGCTAGTCACGAGGCACGACCTCACGTGCTCAAACCCCCCTACTAAGGTGCCGTAGGACTGGTACGGCACAAGACATCTCACGGCGCAAATAACCTCAAGTTCAGACGCAATGCAGGTTGTGCTGGGGACTGCTCC
>chromosome_17,+,polyA site is 4481765
ACAGACAGTTTCATTTGCGTGTGAGAGACGTTGGCTGGCGTTTCATGCGTGGCCCATTGAGCGGCGAAATCGTACTGCCGTATCAACCGCCGTCTGCACACATGTCCGTGCAAATGAGTCTAGAAGCAGCACGCTTCTGCTTGTAGGCGG
>chromosome_17,+,polyA site is 4481915
AAAGCTTGGGAAGACGGCGAAGAGGACAAGCCCGTAAAATTTTACAGACCATCCACGAAATCCCTCCAAGTGGAGGGCTCTGTAATTTCTGCCAACACCAACCACATGACGTAACGCGACCTAGTAACTAAATCTATCCTCGGCACCCGC
>chromosome_17,+,polyA site is 4482000
TTTCTGCCAACACCAACCACATGACGTAACGCGACCTAGTAACTAAATCTATCCTCGGCACCCGCACCAGGCTAAGCATCTGCTACACTTGAGTCATGTTGATAAGCAGCGTCCGCCTGGCGGCGCGCAGGAGCGCACCCAGCGCGCTGT
>chromosome_17,+,polyA site is 4485318
AAATCAGAGCATGAATGGACAGACCGGACCAGCACGGACCCACCACGTCCTTACGCCTGGTACCGTATGTACAGCCTCCTGCAGGTGCGCTGCGGCTCTGCATCGTGAGTGTGGCGATGGTGTGGTGCTATCGCCCTGGCCGGGCGCCCG
>chromosome_17,+,polyA site is 4520400
TAACGTTAGGGGTACCTCTGTCCACGTGATCAGCGGCAGACACCAGTGCCGAACCCAGACGTGGGCAAGAATACGGTACAGTCAATACACATGGTACAGATGCTCCCCGAACTCAAACCAACCCCCCCATACACGTTTTACCAAGACGAG
>chromosome_17,+,polyA site is 4538310
CGTCCATCAACACCACAGCGCCAAACGCCAATAAGCTCACGGCTCATTAGGCACAGCATGCCGGGAGGCTGCGGTGGCCCGCATTCACCTTCACAACTGTGCAGTGTGCCTTGATGCCTCTGTTTGCTCCAGTTCACGGCCAACTACAGA
>chromosome_17,+,polyA site is 4655065
GTCACCACGAACTCACTCCAATCGCCCCATCACAATCCCGGTCGGGCCTTCAGGCATTCACCCACTTCATTCGCCCCCGCCAGTGCTGTAACAGAAACACCCACGCCAACGACCCTCCTGCACATGAAGCCTAATTGCTAAACAGCCCTC
>chromosome_17,+,polyA site is 4724467
CATTCGAGGTTCCCTCCTCGAGTGTGCGTACGTGTCTCGTGCGTTTATGGAGCCCTGGCTTGCCCGTGGCTGTCATCCCACATGTAACCTCTATTCGCTAAACCGCCCCATCTGCGTCAGAGACAACGCCTCCCCCGCAAACCTACTATC
>chromosome_17,+,polyA site is 4844996
TCTGCCTGCCGACCTGTGGCCTGCAGGTGGCTGAAGTAGCTGGAGTTTGGTACGGGAAGAGGCCACGACGCGCGAGTCTTTAAATGGGCACGCGCGGCGTTGTTTCTTTACTCCACCAAAAAGTACACAAACAAGTACCAGCGTGCGAGT
>chromosome_17,+,polyA site is 4845093
CGTTGTTTCTTTACTCCACCAAAAAGTACACAAACAAGTACCAGCGTGCGAGTCAATCAACAAACAATTAAAGCTCTCCAAGTTTCCTGTAACAAGCAATCAAGCTTGTCTGTTTCCCCTTCGGCCTGACGGCCCTGTCTCCGACTCTCG
>chromosome_17,+,polyA site is 4854840
AGCAATCGAAAAACAACAAGGGGTGTCAGCTTTGTACAGCTGGAAAATGGGCTGAGCCCCCGTACGCTTGGGAGCTAATAGGCGTGTAACGCCCCGTCAGAGCCTCCATGCCGCTACGACGCGCAGGCGCATCGGCTAGGGACACTCGGG
>chromosome_17,+,polyA site is 4885704
TATGCATACCCATGATATGATTTTGCTGCTGCTGAAAGCTGAAGGCAGCAGTCTGAATTCGAAGCGTCGCGACGGAAGAAGTGCAATACCGTGAGCCCCCAGCTGAAAAAGGGCAGAACTGTGCCCGAAACCGAGCGACCCTGTTTTCGA
>chromosome_17,+,polyA site is 4912002
CCATCCCAGCTTACACTCCAGTCCAGCAGCTCGGTGCACACGGACACACACGCGTGCCGCTGCCAGTTCGCCGCTTACATGGCGCTTGTAATGTCGCATTCATACATCATGGCGGACGGCATGCAGGCAACCGCTGTCCGCGACCCGCGA
>chromosome_17,+,polyA site is 4918201
CCCCGGTCACGGGAAAAGGGGCTGAGCCCCTCCACAGTCTGAGGCCGAACAACCTCATCGCCCGGACATAGCCGGGGTCGGTTTCAACAGGCACATAGCCAAACTAGGTGCCTATCTAGCAGTCGCGATGCCACAGCAGAGCCAACCGCA
>chromosome_17,+,polyA site is 4972607
TGTGCAGGCTAAGCTTCGCCGAGCAGGCGACGGTAGGGCGCCTCCCGGCCACAAATGGGCGGACAGCAGAGCGAGAGGCCAGCATTTTTGTATGGGTCTTCGATACTAAAGTGTGGTTCCCTAAATCAACAGTATGTTTGTGCAGTTCTC
>chromosome_17,+,polyA site is 4974977
GTCAAATCATCGGAGTGCGGAGATGATGGGGAAATGGGGATGGCAGATAGCAGGCGGGGCCGGGCAAGGAATCCCTGGCTGTTGGTGATAAGCATGAACAAAAGCGGCTGCGCGGTGAGGTGAACACGGGCAACGGCCAGATGCCAGCCT
>chromosome_17,+,polyA site is 4975567
GGGCATCAAGGAGACTGGAATGCTCGGCAATGGGCAGTACGGTGGGAAATGCCCAGAAGGCATCCCCTGTCAATAGCTGAAGCTTAAGCTTATTGTCATTACACTACGCTTTTCACTGCGCTTGAGTTTGAACATAGCAGGCACCTGCAT
>chromosome_17,+,polyA site is 4978858
GTCAATAGCTGAAGCTTAAGCTTATTGTCATTACACTACGCTTTACACTGCGCTTGAGTTTGAACATAGCAGGCACCTGCATAACCTAATTGCTCTCAAAAGCCTCCCCCCACCCGCCCTTTCAGTCCAACGTGCCGCCACCGAATAGTT
>chromosome_17,+,polyA site is 5014947
TTCAGGGGCGGGCGGTACCCTTCTCTATGTGTTTCATGGGCGGGCAGGTTTGGGATGAACAGAATGTCAGGTCGGAGCCTTGTAATAAGGGGTGATGATGTCCTCTCCGCAGCCAGCCAGGCAGGGGGGCGTTGTGCTGACGCATAGTGT
>chromosome_17,+,polyA site is 5028855
TGCATACGAGCTGTGCTTCGTCCCAGGTGTAGTGTAGATTTGCATTGGCTCTCAACGAGTTTTGGAGGGTGCCATATTCTATTGTAATGTAGTGGTAGTGCTCCTTCTTTCGATTGATTATCGATGGGCCCTGTGACGGGGTCAGTCGCG
>chromosome_17,+,polyA site is 5029581
GAGACTCCAGGAGGGTGGATGGGTCCAGTCGACGACCGGGGGCTTTCCAGCGGGAACTTGTTTGTGAGGCTTATCATTAACATGATAAGGACCCGTAGGAGGGCCATTTTGGGGCTCAAAGCTCCGATTTTCCCGACAGCTCTCAACAGA
>chromosome_17,+,polyA site is 5029711
TCCCGACAGCTCTCAACAGAGTGCTTCCAAGCTGGTATCCGCGCGTGTTCGCAGCGAGATATCGTATAATCTTAAACATATATTTTTAACAGTACCGTCATCACACGGGCTTTGACCCTTGCCCTGAACGACCCCGGCAGACTAGGCATG
>chromosome_17,+,polyA site is 5031440
ACCGGTGGGCAGGACCGGCAAATGATAAGGTGGTCGTGGTGACTTCCCGCCTTCTCTCGAACTGTGTTGAGAGATGATCAGCGAAGGCGTTGCCCCGTTAATACATGCTAGGCCCTATGGGCCAGCGTTGGGATTATTATTATTACCCAC
>chromosome_17,+,polyA site is 5420094
GTGGTTACAAGGTGGTGAGCACGACGTGCATTCCTGTCCTTGTAGAAACCTAGGCCCGGGCCGGGGGGCCCTTATAACGCCTGCAACACTTATATATGCAGCTAGTTTGGTCCCCGAATGGGGGTGCTTATGCTCCTGTGCTCCCAAATG
>chromosome_17,+,polyA site is 5420225
GCTCCTGTGCTCCCAAATGGAATCTAGTAACGCGGCTAACCTGGCTGGGTCCGCATTCTGCATGACGGCCTGCATTCCGCCTGTAAAATCGATCTCGCTACCCAAACGCAACTGGTCGTAGGCCGTACACCGCATGAGCACATGATTCTC
>chromosome_17,+,polyA site is 5467004
TTGGGATGCGCGTGCCAAGTCCAGGCAGCAGGCTTCTACTGGCATGCCGTGCCCATAGTTTGGGACGGCGCCAGCAGCAGCATGCAATGAACTTGTCATCTTGCGCATGCACTATCTTGCCTTAAATGGCGGCCCACACCCCCGCCAGGA
>chromosome_17,+,polyA site is 5467073
GCCAGCAGCAGCATGCAATGAACTTGTCATCTTGCGCATGCACTATCTTGCCTTAAATGGCGGCCCACACCCCCGCCAGGATGTGACGGTCTGAAGCATGTTCCAGCTTCCCCCAGCTCGAGTCACATCCTCTCAGGCGTCTCCGCTTAA
>chromosome_17,+,polyA site is 5487289
AGTGACTGGCATGTCATTACGAGTTAGTGAGTTTGGTAGGCTCCGTCAAAGCCGCGGAGGAGCAAGGATGGACGTACGCATCCTTTGCAAAGCGTCAGGAGTACTGTCCCTACTCCTACAACCATTAAAAGTCATCCAATGCCGTTAGGT
>chromosome_17,+,polyA site is 5530357
GAATGGCGGGATCAGCAGGTACGAATGGACATGGGCCGTGGACCTCCGGGATCCATGAGCCGCCAGGAGTGCCCACTCTTTGCAAAAATGCGACGGCACAGAAGAGCGCAAGGGTCGCCGACGGTACCACTTACCAGCAATCAGCAATGC
>chromosome_17,+,polyA site is 5530600
GGCAGGTGGTCATCAACCCCCAAAATAATGGCATGCGTGTGCGTAGGCCCTAGCAGACCGGCCTCAGCGCTTACTGAATTTCTGTTATGAACGCCTGGTGTGTAGATATGCGCCCCGCACGCAAGACACGCACCTCAAATATATCCACGC
>chromosome_17,+,polyA site is 5530788
GTGTCTATTGTTCGCGTGGAGTCCCAGTCAGTGTTCAGATCGCACTTGCTGCCGGCGCTCGTGGCGTTGTTGAGGACCGGCTTCAAATCCACCTCCAGGACCTTTCGGAAATCAACCCGTTCTGTTGGCCAGGGAGTGTGCATGATTGAG
>chromosome_17,+,polyA site is 5561330
CAGAGGGCGCCTGGAAAGCAAGCTTGCATCGGTCTTCTTGGCGGACAGGCACCTGCCAGAAGCCGGCGATGAGGTCGACGGTGGAGTAAATCCGCTTTTCGCCCATCGGCGGTGCCACCGTGTCTATCATAGTTTGGACGTGGGGCATGG
>chromosome_17,+,polyA site is 5611341
GAAATTGCGGTGTTGCTGATCGTGATGGCCTGCATCGCGCGGAGCAACAGCAGCGCGTCACTTGTCACGGATGCCACTTTCATGTTTGACAAGAGACGGAAGCACCCGCAACCCACGCCGCGCGCCTTCCGCACCTGAAGCGACGACATG
>chromosome_17,+,polyA site is 5617036
CCGCTGCTGCCTGCCAAGGGCGCTTGCGAACGTGCGTCCAGGGGGGGGGGGGTAGAATCTTCCGAAACAGACCCCATGCCTCAAATGGATAGAGCTCAAGGAGAAAATCACGAATCCGCTTTCAAAATTGAAAATGGGTTTCTGGGTGCA
>chromosome_17,+,polyA site is 5617088
TAGAATCTTCCGAAACAGACCCCATGCCTCAAATGGATAGAGCTCAAGGAGAAAATCACGAATCCGCTTTCAAAATTGAAAATGGGTTTCTGGGTGCAAAGTTATGACCCCTCAAAGTGGCCGGTCGGTCGGTCGGTCTGGGTAAAAGGG
>chromosome_17,+,polyA site is 5635687
ATATGCAGCCGTCTTACTGAAACGCTTGTAGGTTGCGACGGCCGTGTGTCGGGCCCGGGTCAGAGGATGAAGCTGAAACAAACACAATCACATAACGGCATCAAACTATCATCAACAGATACCGTACTACCAAGTCCACGTCCGTTCCTG
>chromosome_17,+,polyA site is 5635822
CCACGTCCGTTCCTGCTTCGTCCTAGAGGTTTCCTCTTGCCGTGTATTATATGTAAGGCCACTATTCGCCTACTTACAAAGATCCACTTACGAAGCGATGCGAACGCCAAGTTTATTCCCGCAGCGTCGCTCCATTTCTACGCCCCTTGC
>chromosome_17,+,polyA site is 5671544
TGTTGATGTTGTCCGCGGTAATCTCCAGACCGTCGTCGTGGAGAATCAGGGCGGCGTAAGTGCAGGCCAGCTCGGAGGTCGACATCCTGAAAGTTGTTTAAGCCTAGGGGCCCTAACAGGTGTGATCGACCGGTTTTGGAAGGAGAAAGA
>chromosome_17,+,polyA site is 5686139
GGCAGACGGAGGGACAAACCAAGTCACCAACGTCATTCATTGACAGTTGAATGGCGGCAGGCGGAGGGAGGCCATAAGATAATGTGAGATGGGCAAAGTCTGCAGCGCATCGCGCCGTCTCTGAGGCCAAAGCACTGCCACGCTCTACCA
>chromosome_17,+,polyA site is 5739876
CTATTTGTTATTGACACTTGCAAGTTATGACGAGCGACTGGGGTCGCGCCACTGAAACAGGGCGCCCACACTTGCCCACCATCTCCACACGCCGCAACCGCAACTGCACCGGCAAGGTCACAGGATGGCAAGACAACATCTAATGGAGGC
>chromosome_17,+,polyA site is 5747354
AGCCAAGGTGGAGCCCGTCAGTAAATGTATAGATGACTGTCATACAACACATCGTGAAGCGATGTATGATCTGTGCAGCCATGCAACGAGCCATCTTCTTGTATGCCTACCTCTGGGCCGCTGAAACACTGGGCGACACCCCCTTGGGGC
>chromosome_17,+,polyA site is 5770980
AGACTAAACTTATGATCAGGGTAATTCTTCTCGAGGAGCGAAGCACACAACGACGTGCACTGCATCAGCCTTGTCTTCCTTGTCACAACAAACACGAACTCACGAATCCCTATCGTGTATTTCACAAAAGAGCGCCATTGGGAGCGCCAC
>chromosome_17,+,polyA site is 5780307
ACAACCCTGTCTGCTGCCACGCCGAGATTCCTCGCCCCTGCTCAGGGGGGGGTAGAATCTTCCGAAACAGACCCCATGCCTCAAATGGATAGAGCTCAACGAGAAAATCACGAATCCGCTTTCAAAATCGAAAATGGGTTTCTGGGTGCA
>chromosome_17,+,polyA site is 5842201
CCAGCGTGAGGGCCGGACCGTAGGCGTGCGTGCAGTGTGGGATGCGCTGGCGCCGAGATGTTGGTCGGGAGAGCAGAAGCAATGAAGCATTGACAGAGACTTATGCGTCTGCATGCTTGGCCATTGCTTATGGGACGCGAAGCAGACCTG
>chromosome_17,+,polyA site is 6009366
GGCGCAGCCTGGGGTCGCCTGGAGCAAGCTGGGGTCGCCTGGAGCAAGCCCTTCTTAAGCTATCACTGTATCTATCATTGTAACTATGAAGTGTGCACGCGCATGTGGAGGACGAGGGACCAGTGTCAGGGGCGCGGAGTGGGGGTATCG
>chromosome_17,+,polyA site is 6018447
CCCTCTGTTCATGGTGTGTTCTTTGTGGCATTCGTGACTCGCATTGGTGGTACAGCCGGTGAAGACGCGATGGTGTAGCGTTGTAATTGGAGTGCAGAGAGATGTAGTAGCTTGGTATGCATTCGTTAGCCTTACGGCAGGCGAGACAAA
>chromosome_17,+,polyA site is 6018580
ACGGCAGGCGAGACAAACTAGCGGTGCGCTCACGTGTTTTCACGTCCTTGGCTGCGCATGTTGACATCTAAATTATAGGCTCTGTAAGGCTGCAAGCATTGTCTTACTCCATGACATGCTGCTGGCTGGGTGGGGGCCTGCACTCATGCT
>chromosome_17,+,polyA site is 6018707
GGGTGGGGGCCTGCACTCATGCTGAACTCATGCACACTCATGCACTCATGCAGTTCCGTGCACGCAGCACGCTGCAGTCAATGTGAATGATACAAACGTTCAACGTGGCCTTCAAACAGAGAGGACGCAGCCCAACCAACGAAGTTTACA
>chromosome_17,+,polyA site is 6103027
CGCGCCTGTACGCGCTGCACCAACGGCAGCTGGCCCACACCCCCAACCACCGGTGGCAGCTGCATAATCTCAAGGGACACACCAGGCCGCCCAGCGCATACCACTATGGCGCGCAACAGGCGTCAGGGGTCGCGGCCATCCCAGCTGCCC
>chromosome_17,+,polyA site is 6110994
ACCTGCACACACCTACGAATGCAACTACAGCGCGCGGTCTTGCGGCGCGCGCTAAAGCTCATCCTTATCCAAGCGCGTTCTATCTATCACGATACGCTGACAGCCTCTCTACCTCTGCGACAGCAGCACGCGCACTAATAGCATCCTCCT
>chromosome_17,+,polyA site is 6120903
CTTTCATTATTCAAGGTAGTCCGTTCACGCCACGAAGCCTCAGGGACGGAACTGCGGCGCGAGTTGCGGTCAATGCGCAGCTTTATCATAATGTCCTTCAATACACTTATACACTTGCGTTTCCAACTCAAGTCCATTATACACGAACCG
>chromosome_17,+,polyA site is 6239741
CCGCAGCACCTGTTGCATTGCCCATTCATCCTCACTTTCCTAGGCACGCTACTTCCTGCATTGCCTAACGTTCGGTGTAACCCGTGTAACTAGTGTGAGTGACAGTCGACCATACCGGCGACTTTCCAACAAGGAGAAATCAACGCAGGC
>chromosome_17,+,polyA site is 6267893
TGCGGATGGCTGATGAGAATACGACGCCTACGATGTGATGGTAGCAAGGGGCTACGCGGCCGTGCTGGTTCACGTCCCCTACCTGGGAATATCGCAACTGTCTGCCGTCCTGTCGTCAGTCGGTCAGCCTGCACAATACTAGGCAGCCTG
>chromosome_17,+,polyA site is 6285144
CGGGCGCAATCACCACCACCCGCAACACCGGCTCCATGCCACATGTTGATGGTCTGCAAAGGTTGTGGACTGGGACCACAGCATGAAATGAAGTAGCACACGTAGTCTTCATGCCTAGCACAACTACCGGACCAAACGGTAGTGATGGCT
>chromosome_17,+,polyA site is 6306653
ATGGCGACCTAGCGCATACCTGCCGACGCCTGGCGTGCCCGCACGTCCTCCTCCAGAGCGGCTGTCATGTCAAGCCACGCCCAGCGCTGTCAGCCGGGCAAGAAGCAGGCCCTCTGCAGGGAAAACGACTGACTGCGACGCGGCGTGACG
>chromosome_17,+,polyA site is 6344814
CCTAGCGGTTCCCAGGGGGACAAGCCTCGTCTGGCCCCAGGGCAGAGGCGCTCGGCGGCGCTCTTCGTTCTAAATCCAGCAATGTGATCGGCCTGGACCGCGGTTTTGAAACGGAGCGAGTGGATGGCGAGCTAGCGATAACGGTAATAT
>chromosome_17,+,polyA site is 6344989
CAGTTCCATGGCGATTACAGGCATGACGACACCCGAACCCGCACCAAGCCAACGACGCGGACTGTCGGTTTGTCTAGTGACGTTTTAAGTGGTGCCTGTGTACAGATTGTTAGACGGGGATTGGCTGTGGACCATGTCCTGCACTTGCCC
>chromosome_17,+,polyA site is 6356237
CTCCGGACTTCTATGGCGCTGCTACCGAGACCAACTTGGGTATGGCACGAGAAGACTTGCCTTTGATTTCATTCGCGTCGACGCAAGTGTAATGTTGTGAATGCATAGCCGGCACCAAGGCCGCAGTGTCACTCAGGATGGGGGCCATGG
>chromosome_17,+,polyA site is 6390166
GCTAGTAGGCAGTCCCTATCTGGTGATGATCCCCTTGGATCGGTTTCTGCCAGGTTCTTTGAGATCCAGCTTGGCTGGTCACATTGTAACAATAACTTTAGGTGACAACTACAGCCACTGCCATGACCACACAGATCATCTAGAGCTCTC
>chromosome_17,+,polyA site is 6615929
CGAGCTTAAGGCACGCGGGTACCACTCCGGGGGTCAAGGGCGGGATCGCAAGGTCTATGCCCAGACTGTCGCCCCGACCATGAATTGACATCCCATTACGCATAAATAAGGTCCCTGGATGGTGCTCGGGCATAATTTTGAGCGAGAGCT
>chromosome_1,+,polyA site is 930
TATCTGACTCGGCGGTTCCTCTCGTACTGAGCCGAATTACTATGGCGGAATCGGTCCAACAGTAGGGTAAAACTAACCTGTCTCACGACGGTCTAAACCCAGCTCACGTTCCCTATTAGTGGGTGAACAATCCAACGCTTGGTGAATGCT
>chromosome_1,+,polyA site is 1553
CTAGAGTCAAGCTCAACAGGGTCTTCTTTCCCCGCTGTTTATTCCAAGCCCGTTCCCTTGGCTGTGGTTTCGCTAGATAGTAGATAGGGACAGTGGGAATCTCGTTAATCCATTCATGCGCGTCACTAATTAGATGACGAGGCATTTGGC
>chromosome_1,+,polyA site is 1737
ACCCGCGCTTGGTTGAATTTCTTCACTTTGACATTCAGAGCACTGGGCAGAAATCACATTGTGTCAACATCCTTTAGGACCATCACAATGCTTTGTTTTAATTAAACAGTCGGATTCCCCTTGTCCGTACCAGTTCTGAGTTGGCTGTTC
>chromosome_1,+,polyA site is 2169
GACCGTCAACGGCGCGCCGGACACCGCGAGAAGTGCGGTGCTTTACCAACGTCTGAGCCCTATCTCCGAATGATTCGATTCCAGGGCCTTCGCGTTGTTAAAAAGAAAAGAGAACTCTTCCCAGGGCCGATGCCGATGTCTCCGGGCTCG
>chromosome_1,+,polyA site is 2276
AAGAGAACTCTTCCCAGGGCCGATGCCGATGTCTCCGGGCTCGCTTGCGTTACCGCCAGCCGCCTTGTCCAAGTAAGGGAATCTTAACCCTTTTCCCTTTCGATGGGCAGCGCGAATCGCGCTCTTCACACAGGATTACCCCATCTCTTA
>chromosome_1,+,polyA site is 2344
CCAAGTAAGGGAATCTTAACCCTTTTCCCTTTCGATGGGCAGCGCGAATCGCGCTCTTCACACAGGATTACCCCATCTCTTAGGATCGACTAACCCATGTCCAATTGCTGTTCACATGGAACCTTTCTCCACTTCAGTCTTCAAAGTTCT
>chromosome_1,+,polyA site is 2432
ACTAACCCATGTCCAATTGCTGTTCACATGGAACCTTTCTCCACTTCAGTCTTCAAAGTTCTCATTTGAATATTTGCTACTACCACCAAGATCTGCACTAGATGCCGATTCACCCAGGCTCACGCCAGAGGCTTAGTCTCGACACCCACG
>chromosome_1,+,polyA site is 2643
GCGCCATCCATTTTCGGGGCTAATTGATTCGGCAGGTGAGTTGTTACACACTCCTTAGCGGATTTCGACTTCCATGACCACCGTCCTGCTGTTTATATCAATCAACACCCTTTGTGGGATCTAGGTTAGCGCGTAGTTTGGCACCTTAAC
>chromosome_1,+,polyA site is 2706
TTCGACTTCCATGACCACCGTCCTGCTGTTTATATCAATCAACACCCTTTGTGGGATCTAGGTTAGCGCGTAGTTTGGCACCTTAACTCGACTATCGGTTCATCCCGCATCGCCAGTTCTGCTTACCAAAAATGGCCCACTTGGAGCTCA
>chromosome_1,+,polyA site is 7770
TAGTGCGGCCTGGGCGCGCTGGGGCGCGGGCGCAAGGGCTGGGCGAGCGCCATGGGGCCGGCGTGCCGCGATGACAAATGCATATTAATGATTGCATGCAAAAGAGTATATTTGTTTGACTGCTTCGAGAACAACGCCTCTTCCAAAGCT
>chromosome_1,+,polyA site is 120158
CGGACCGGGCCTCCTTGTCGTCTCACATGTAGGCCAGGATGCACGACACCGAGGCTGTGAGGCATCATCCACCGATCACAAACTGTAACAAGTCAATTTTGTCCAGGAGGGTTGCCTCCCTGGTTGCCTCCGTCTGGTACGGTTTGTGCA
>chromosome_1,+,polyA site is 139024
GCTCATCCGTGGACGCCGGTCGACTGCCTGCAGGTGCGCATCGGCTATGCTATCCGCGCGGTGTGGCGTCGCATTGAGTCTGTGTGGTGCTATCGCCTTGGCCGGGCGCCCGGAGCGTGAGGAATGCGCGTCAGCAAAACATCGACACAA
>chromosome_1,+,polyA site is 139099
GAGTCTGTGTGGTGCTATCGCCTTGGCCGGGCGCCCGGAGCGTGAGGAATGCGCGTCAGCAAAACATCGACACAACCTGCCAGCTACCGTCGGTACAGTAACAGCGCGCGAACGACGCACCAATGCCTTGTCCCTTCTTGCTACGCATTT
>chromosome_1,+,polyA site is 152664
TTTACATGGATCCCGGCTGCGCATCCGCTAGCCAAGCCTAGAAAGAGAGCAGTACGGCGCATCAATCCAACTACTCTAATGAATGTGGTGAATGTGGTGAAATGTGAAGCCCGATCTCCGGGCCGACGCTCTAGGCGTCGCCCGCGCATA
>chromosome_1,+,polyA site is 232695
TCCAGCTAAAGCAGCGAGACCTGGGTTGGGTGGTAGCACACGATACTACAACAGTCTGACGTAGAGTGCCCGGACGTGACGCGGGTGTTAATACAGATGAGGCCATGTGCTGCACCATCACATATCATCATCCTCGTCGACCCTTTAAGC
>chromosome_1,+,polyA site is 285207
CGATGGGACAGTGGCAAGGCAGGTTGGTAAAGTCCCGTAAGGTGCAGCTGATTCCCAGAACCCAGCAGATGGCAAACAATTTGCAACGGCAGGGCAGGAGTACGCAGCCGGTCGAACGCCAGAGTTACTGTACGTACCGACGAGTTGCTG
>chromosome_1,+,polyA site is 348713
GCATATGACAGGTGTTAGCGGCTTGCTGCCAGCAGTACACTGGTGCCTTGCAGGTGTGTGATGGGACAGTGGCAAGGCAGGTTGGTAAGGTCCCTTAGGGCGCAGCTAATTCCCATACCCAACAAATGGCAAACAGTTGGCAGAGGCAGG
>chromosome_1,+,polyA site is 422169
GCAACGAGGGAGTCCAGGTGTGGCTTTTACACTAGTGGCTCATCAACTGACGTTACATTCTGACAGGAAATGCCAAGGCGGGTATCAATCTGTTCGGGTTGACCCGTTGGCCAACACACGAATACATAGTCACATCCCCAAACACACTAG
>chromosome_1,+,polyA site is 422446
AGGTCCACTCAAGGCCAAGCCCCGCGGCAACAACGGTAATAATGAAGGCAAGTTCGGCTTCTTCTGCATAATTCCTCTGCGTGCAGCTCACACCACTGGAAGACACTAGACACATCGAGCCCGACGCATCCTCCTCCATGGCTCGCCTCG
>chromosome_1,+,polyA site is 661055
TGTCGGGACATGTCTCCACATTCGACACATGCGCACTGTCACAGCTGGGCTCTGAAGCGCTGGTGCGCACGAGTTCACGTCTAACAAGGCTGCCGATGCACATTGTCCATTCGTCACGCGGCAGAGAGTTGAGCGCGGGGTGGTCTGGGT
>chromosome_1,+,polyA site is 671340
GATTAGGGAATGTGCGTCACCCAGCGCCGATCTGCGAGCCCGTGTTTCGAGGCGTTACCGTGGCCCAGTATGGCCGATGGTTGCAGACAACCCCCCTCCCCCACATACCTAAATATTTGTGAAAATATTCGGGAAATTAAGTATTCGGGA
>chromosome_1,+,polyA site is 672963
TAAGGTTGCGATAATTGTTTATGGTTGCGATATTACAAAGAAGGGACAATCCGACCAAGCAAGGGTGCCCGTGCACCCAGGTCAAGAGGGACCATCTCCGGCCCGAAAGGAAACCACCCTCCCCCCAGTTGGCTACCGACCTTCCACAAC
>chromosome_1,+,polyA site is 722698
CGTCGAGGCGTCATTAGGTAAAAATATTACGGTCGGTGTACACTGGCCTGCGGCCCTTAATGAAGCGTACTTGCGTGTAAGTGTGTAACACAGGCATGTGCCGTGCTCCGGTCCTCCGAAGTTGGATGCGCGTACCGCACACAGCAGAGT
>chromosome_1,+,polyA site is 762109
ATACAGCAGCCACCTTCCGTCAGCCAGCCATGGGCGCGACCGTCCACAGCGTTTACCGTCGGTTACGAGGTAACATGTGAATTCGCAACTTGCGCTACTGACTGCCTACTCTCGTGCCGCCTGCAAGCCCACTCCGCCTTCCGCTCTGGT
>chromosome_1,+,polyA site is 819403
GGTTGGCAGAATGGCAGTTGGGATCAGAGAGTCTGCGGAACGTCTTCTTAAAGAGCTTCAGCGGCTCCCCACCGCCGCACGTGTGCAGCTGCGTCCCATCCCGTTCTCGCTTCCTTGCGACTACCGCCTAGCATGGCTTCATGACTTTCT
>chromosome_1,+,polyA site is 819504
CGTTCTCGCTTCCTTGCGACTACCGCCTAGCATGGCTTCATGACTTTCTACGCGGGCGCCAAGTTGCTGGCGCCCCTTTATCTAATTAATCCATGTGCTGGACTTCGCACCGCCTGTTCCCCCGCGTCTTGTGCCGCCCGTGACCCATCC
>chromosome_1,+,polyA site is 821519
TGGCGGTCCAGGAACGGCACGCGCGCCTCCACGCCCCAAGCCATGGTGGACTTGTTGGCGCGCAGGCAGTCGTACTTGTACAGGTCCTGGATCTTGCGCACAGTCTCCGACTGGAACTCCTCCTGCGGGGGTTGGACAGAGACAGACACA
>chromosome_1,+,polyA site is 839118
CCTCGTAGTGAGGCAACATGAGCTTTGTGTGCTTGGACTCCGTGCAAGTGTCTAACACTCGCACTTGGTGGCTGACGGCCACTGTCAATGCTACTGGACCTGCCGGCGCATGCATTCAGGCGCCGTCCATGTTTCCTAGCCCCGGACTAC
>chromosome_1,+,polyA site is 839248
GTTTCCTAGCCCCGGACTACCCTAGCTCCTAGAAGTGGCATCGGCATCTCGTTGAGAGACGACCAATTGTCCCGTAACTGCAGCTTGTAATTCACTCTCAGGCTCCAGCAACCCGTCAAAATCTGGTGTCCCAACACTACAGCACAGGGA
>chromosome_1,+,polyA site is 849450
CGTTTCTTTGCATGGGGTGTGCACCTGGTGAGGGGAGCGCTGCTCACTCCAAGCGGGGCAGCAAGACCGAGGAACACGCCGTGCTAAGCCCCAACCAACCGCACCTCCCTCGACCGCAGCCCCGTAAGAAGATCATATTTGGGGCATTCA
>chromosome_1,+,polyA site is 887208
GATCGGTTTGCGGGAAGATGGGGGCTATCGGCCGCCGCAGCGGCCTCCCCTCGTCGCCGGACATACTCCGGACGGCCTGTGTGCAAAACTGTCTCATCTAGCCATATGCGCGCCGCCCTGCTGCACAAACGTTAGCTGCGGCCGCTCTGC
>chromosome_1,+,polyA site is 898724
GCACTCGTGTACATTTAGCATATCGGTGCCATGGGCGGTTCTACGCGCATATCGTCTCCAGCTCCCACACACGACCAAATGGTTCCGTCCTATACCCCAGCCAAGGTCCTAGGTGCCAACTCTGCCCCTACTCCTGCTCCAGAGTAGTGC
>chromosome_1,+,polyA site is 898812
CCTATACCCCAGCCAAGGTCCTAGGTGCCAACTCTGCCCCTACTCCTGCTCCAGAGTAGTGCCGGCGGGCGCCGGTGTCCTCAGCTGCTAAGTGCCTCCGCAAGTAGCTTGGCCACAGCAGAGGAACTGGCAGGGTTCTGGCCTGCAGAG
>chromosome_1,+,polyA site is 901733
AGCCTGAAGAACCATACCAGGCAACCTTTCCCAGGTCGAACGGTAGTGCCGAGTGGACAGATCTTCCCACTTCGGGCACAAGTGTAAACCACAATTGATATTACTGTCCAAACCTCTCACAACCGGCGACTCGCGGTTGTTAAGCGGGAA
>chromosome_1,+,polyA site is 909590
CGACATGTCAATCAAGTCAAACCTGTGGGTGGGTGCAGGCGAATCACTAAATGGCCTTGTACAAATGGGATGTTGCCCCTGAAGCGTTTCCTACTCTACAAAATGGAGCGGCGCGCGCTGGGCCCCTCATTCACATTCGCTCCCGCCATA
>chromosome_1,+,polyA site is 909661
GTTGCCCCTGAAGCGTTTCCTACTCTACAAAATGGAGCGGCGCGCGCTGGGCCCCTCATTCACATTCGCTCCCGCCATACACCCATCGGAGTAAATGTCAATTCTAACGATCTATCACCTAGTCGAGATTGCCACCTGTTGTCCATGCGC
>chromosome_1,+,polyA site is 910505
AGCACGGTAGCGTTGCCGCGTAACTTGCTCTTGGCCTCCTTGCAGTACGTTTCCACGTCGCCCTCGCAGTTGGAGAAGACGCCGATGTCATAGCGGTAGTCGCTCTTCATCATGTCCTCGCGCTTCTGCAGCTCCTCCTTGCACTCCTCG
>chromosome_1,+,polyA site is 917154
GTAAGCGTGCTGACATGCGCTGGCAAACACAAGGGCACAGCGGGTCTGACACCCTGTCTGACATATCTACGCGACGTTACAACCTGTAATGTCAGCGCATGTGGAGACCTCCAGGCTGACTGTGCGCTGTCAGGGTCAGGCAGCTGGCAG
>chromosome_1,+,polyA site is 924388
GCTGTGCCGCCACGCCACGTCCTCCGTCTGAGGCCGAAGGTTCCGATACTAGCCTCATCTCCCGGACATAGCCGGGGTCGGTTTGTACAGGCACCGCCCGCCATATGTGCCCAGTCGCGCCCAGCTATCAAGCACTAGTGCAGCAGGCAG
>chromosome_1,+,polyA site is 935656
GTGTGTGTGAGACGCAGCGCGTCTAGGGTATCAGGCTAGCGTCTGGTGTGACGCATCGCGTTAGCTAAGACGCGCTCTCCATGCAATTGTACCGCGTCACGACTCGCGTTCCATTGCGTCTCGCAGACGCAGTGAAACGCGCTATCTGTA
>chromosome_1,+,polyA site is 935722
AAGACGCGCTCTCCATGCAATTGTACCGCGTCACGACTCGCGTTCCATTGCGTCTCGCAGACGCAGTGAAACGCGCTATCTGTAATGGTGCCCCGCTTCACTGTTTCTGGTTGCGTCCCCATCGCGTCTACCCCGCGTCTCCCCCGCGTT
>chromosome_1,+,polyA site is 972313
CATGGCTGGCTGACGGAAGGTGGCTGCTGTATTGGGATGGCTGGGCTGGACGACGCCGGCCGGGCTGGCGTTGGGACTACCAGAAAGGATGCGCCCGAAACCAACCTGGAGAACACCAGCGCCACCGGTGCCCAGCACGACATGTAAGGG
>chromosome_1,+,polyA site is 1005020
GCATGAGTAGGTTTGCGAACGGACGCCGAAGGCGGTAACATTGCTGAGAGAGACAGCACCGAGTGCAAGACGATGCGGTGTAATTGTGTGGGTGTGTTACATGGGCTCCGACTCTCCGCAGCCCATCAGCTCAAACTGTTTGCTGTCTGC
>chromosome_1,+,polyA site is 1092455
CAATGTCCGGTAAGGTAGTGCACCAATGTCCGGTAGGGTAGTGCACGATTGTCCGGTAGATTTCAAGCAATGTCCGGTAGCTTTCAAGCAATGTCCGGTAAGGTAGCGCACCAATGTCCGGTAGCCTAGCCAGCAGTACAAGCAGGACGC
>chromosome_1,+,polyA site is 1213364
GCCTGGGTCCCCACAGATACCGCGGCCCTTCGTCTGCGAAGATTTAGCCATGCGTCCCGGCAACATGGTGGCGGTGGCATGCCTGTAAACGCGTAGCCTACTGCCCCAGCCAGTTCTAGCGCGTAAGTTGGGAGGAGGGTAATAACGGGC
>chromosome_1,+,polyA site is 1225683
GACAGGGACGCGCTTGCTTTGTTACGGTACGCACTGCGGCACTGTCTGCGCCGCCGCACCAGAGCCGTAAATCGTAAGCTTGTAACATACGGCAACCTCCTCTCCCGGTTACCCCATAGTCCCACACCATTCGCATTTATCGACGATTGC
>chromosome_1,+,polyA site is 1231341
GCCTACTGTCCTATCGCACACCCAGCTACTGGACAAGTGGAGTCGTGGTTGGAGTACCGCTGTGAGGCACGCAGGCCACCGGTCGGCCACTCAGCAAGTACTGTACCCCCCTTTCATGCGGGCTATCAACGTCACGCCAACACATACACC
>chromosome_1,+,polyA site is 1275740
CTCTATCGCTATGTACAATGATCCGCCTTGGGAACACACTTTGGCTGTGGGCGGAACACGGAAGTTCTACGACACACAAGTATATAACCCTGCGGACGGCGCCCTGGGGCATCTAGATGTGTCTTTTACCGACTGTCCTACTACATTGGC
>chromosome_1,+,polyA site is 1294076
CAGCTCTAGGCACCCTAGCTCCTCACTCCTTAGGCCGGCTTCGACCCTGGCTGAATACTGAACAAGCTTACAAGGACCGAGTGTGCAAGGAAAGCCGCGTGTTTCTTCTTGTCATGTGACTCATGTCGCACTCATCAAGTCCGTCAAAAT
>chromosome_1,+,polyA site is 1295751
GGGGGATTAGTGTCCACACGCTCTCAAGGGTGCAAACCCATGCATGTGCTCACGGTACCGTGAGGCCCAGGCACTCCTACAATTCCCAGCTCCGCGTCGCTACTCCTGGCCGCTAAGTCCAAGCTCCCGCCCAATCCTCGATGAAATTCT
>chromosome_1,+,polyA site is 1307440
AAAGAAAATGGAATGCGAGGTCTGTCAGTCCGCATGCAATCAGGGTTATGTTGGTTGTTGTGAGCGCCGATACGTTCCACATGCATCGGTCGAGACGGTAGACCTCACCTAACAAACGGTCGTGCACGCTTGAAGGACCTTTAGTGCGGG
>chromosome_1,+,polyA site is 1345893
GGGTCATTGACATGCGCCATCACCGTTCTGGTAAAACTCCGCCCAGGAGCGGTGTTGTGCCAGTTCGGCTGTGGCGCATGTCATCATATACACAAGAGCAGACATGCCGAAGGCGCCCGTCCTTCCTTGCTTGCACCTGTCTTCTGCCTC
>chromosome_1,+,polyA site is 1372619
CTGGCGCAGAAAGAGCTTCCCCCCGTATTCGCAGCTTGGTGCTGGTGTTGGTAGCCGCAGTGCTCGGTGTTCCACATGGCCCCCTGTAATCCACCAGTCAAATTGCGCGCCGGCGTCCGGAACGTCAAGAACGTGTATGGGGGATGCATT
>chromosome_1,+,polyA site is 1400046
TCTGTGGTCCCACGTGTGCGTGTACAAGGGGCTAGGCAACGCAGTGGTGAAACTGCACAGTGTCGTCAATGCGCACGTGCTGTAACTGTCACCGCCACCACCACGGACCACCGCCACCCTCCGCCACTGCCCCAGCCCCAGCACTCTAAT
>chromosome_1,+,polyA site is 1418141
GGGGGATTAGTGTCCACACGCTCTCAAGGGTGCAAACCCATGCATGTGCTCACGGTACCGTGAGGCCCAGGCACTCCTACAATTCCCAGCTCCGCGTCGCTACTCCTGGCCGCTAAGTCCAAGCTCCCGCCCAATCCTCGATGAAATTCT
>chromosome_1,+,polyA site is 1421938
TATTCTGCTGGTGCTGGTTGGCTTGCACCAGCTTGCTTTGCAACTTGATATCACATCTCATCGTACATTCTGGTATTCTATTGTAACTTCACCACACGCAATGCCAAACTGCGATCCCGCCTTGCTCTTTTGCCACCCACTGTGCCCCGT
>chromosome_1,+,polyA site is 1479607
GCGGTGGTTGCGTTACTGTACTCTGCAAGCACTGCCAACAGGGTTTGAACATCGGCAGTTCGGCACACCGGCACGTCGGCAATGTTGAAGTTGGGGCAGCTATGCCTGGTGACCCGAGCCACTGTCCCAATCTGTCCCAATTAGCAAGCC
>chromosome_1,+,polyA site is 1479754
GCCATTTAGTGTAGGAACCTAGCCCAGCTATGAGATAATCGCGACACTTGATGTCACATACACATGGCTGGACCGCTGCACCTGTAATCGCCTCTTCCTGTGTGTGCCGACGATTCATGGCGCGAAGGGAGGGCGCAGGACATGGGGTGG
>chromosome_1,+,polyA site is 1509776
TGCGATTCTTTGTAGCACCTCTTTCAGGTCGCCTTGGGTGGATGGAAAGAACCTTAAGGCCATCGAAGGGTCGCCATCCGTGCTGTAATGGGCCGCATGCCTAGGCTACCAAGGACGTTTGGGAAGTGTTGTGGAAGGGGGCTTGACTTC
>chromosome_1,+,polyA site is 1512462
GGCCGCAGCAACCGCAAAACAAGCACCCCGCCGGCACTAGCTACCTTCCCTTCCCCACAGGGCAGAATATGCCTTAGGGCAGCCACAAAGTGAGAGAGAGGATCAATAACCAAAACCGTCTGTGCCCTAGCCCTGCATTCACAACAAGCC
>chromosome_1,+,polyA site is 1555017
ACACTCACCCTGCCACACACACACACACACAAAGCTGGCCCGCCACTCCCATCCACAAACCGAACCGAGACGCCACCAGACAAGTGCTCCCCGGTCAAGAGACAAGGGGCTGAACCCCTCCACAGTCTGAGGCCGAACAACCTCATCGCC
>chromosome_1,+,polyA site is 1574436
GAATGCAAGCGCGCACATTGCGTGTTACAATGGAAGACGGACAGGAGGGGGCCACGCGCAGTGAGGCAGCCCAACGTGCTGTAGCAATGAAACCAACACGCCACGCGCTTTGCAGACTGCCTCCTCACAGTTCCAGTGCTCCACAACTCA
>chromosome_1,+,polyA site is 1607474
GTGTGTGCGCCTCTCTTGTTCTGAAGGGGTTGGAACTTACCTCAGGTGTATGGCACGTGATTCCTGTTTGCCTCTTGTAGCGCGCCAGTAAAGTTGCAGGTGCATAGCCGTGCATGCGTTTGTACAGGAACGCCTAGATGGGGTCAGGGC
>chromosome_1,+,polyA site is 1843531
ATAAGTGTTGCAGGCGTTATAAGGGCCCCCCGGCCCGGGCCTAGGTTTCTACAAGGACAGGAATGCACGTCGTGCTCACCACCTTGTAACCACACACAACAGTTTAGTTTGGGCTGGTATCTCCACCCCCTCGCCACCCCATACACGCCA
>chromosome_1,+,polyA site is 1847868
ACTCACAGGTCCACTCCTCAGTGACCGAAACCGGTGGTGCTCGGAGCACCTACTGCCGCTTGCTGTACACTCGCCCCATCTCGAGGGCATCCGACAAACCACGACACCAACCACGAACCGAATCCCTCACCCGCGTGCGCCTCCGGCGCC
>chromosome_1,+,polyA site is 1848388
AACTAAGAACCAGCTAGCACAAACCTGCCGAAACAAATCAGCAAATTTACGCCACCCACTTCTTGGCGGTGACCTCAGCCAGGTCGACCACGCGCTGGGAGTAGCCCCACTCGTTGTCGTACCAGGCCACGACCTTGACCATGTCGTCGC
>chromosome_1,+,polyA site is 1848444
CACTTCTTGGCGGTGACCTCAGCCAGGTCGACCACGCGCTGGGAGTAGCCCCACTCGTTGTCGTACCAGGCCACGACCTTGACCATGTCGTCGCCCATGACCATGGTCAGGGAGGCGTCGATGGAGGTCGACTGGTCGGTGCACTTGAAG
>chromosome_1,+,polyA site is 1849784
CCGAGATGTGGCTGTCGTCGACGATCTTAACATCGGCGGCGAACGTGCCCAGGGTGGAGTCGTACTTCAGCAGGTGGCTGGCCTGCTTGACACCGCCGCTGTCGTTGATGGCAACCACGTCCAGCAGGGTGTTCTGGCGACCGTGCCAGC
>chromosome_1,+,polyA site is 1849838
TGGAGTCGTACTTCAGCAGGTGGCTGGCCTGCTTGACACCGCCGCTGTCGTTGATGGCAACCACGTCCAGCAGGGTGTTCTGGCGACCGTGCCAGCAGCGCAGGAAGTTGCGGCCAATGCGACCGAAGCCGTTGATGGCCACGCGGATCT
>chromosome_1,+,polyA site is 1866353
GCAGAATCAGCACGGTGCCTGGCGTGATGCTGGCGCGCAGCTTGGTCTGCTTGTGCACAGCGTTGTGCGACAGAGGCTTGGGCACATCATCGGCGGGGTAAAAGCGGGGAGCCTTGCCCTCAGCCTGCTTGGCCACAGCCTTCTTGGCGG
>chromosome_1,+,polyA site is 1866673
CGCCGGCAACAAGCAACCCGCCGGAAATGCGCTCACTTGTAGGTCTTGGCCCGGCCCTCAGCGGTGATACCGCGGGCAACGAAAGTGGCGGGCTTGGCCATGGTGCTACGTCCACCTGCTGAAAGAGAGAGAGTGGTGTTCGCCTGCCGC
>chromosome_1,+,polyA site is 1934549
GCCAACTGGGTGTAGCCATTTCTCAGTATAGGCTAGAGGCGATAGCTCCCAGACCGCAGTTCACATCAGCAAAACGACGGGGTGAAGCGTGACCGAGTCAGATCCACCAGTCCGACTCTTTGCAGTTTACAGTACAGTTTCAAGCGCTAG
>chromosome_1,+,polyA site is 1934721
GGCTGCAAGGTAGCCTGCGTCAAGACTACTTGACGGCGCTTACTGGAGACTTGACAAGACCACATTTCGATGGTATTATGAGTTAACGCCGGAGCTGGGGGCCAATGTGTCAAGATGACCTGAATACGGCTTGTTGTTGGGTATCAAGAA
>chromosome_1,+,polyA site is 1934859
GGGTATCAAGAATAGTTGTTGCGCGTGTGAAGGGCGCCATGACCGCCGCGGCGGTGCACGGCAGCTTGACGGTTCTCCACTGTGAACATCTCTTGACTTGTTTATTCTAGACAGCACAAGCACATACATTTGAGACATACACAAAACTTT
>chromosome_1,+,polyA site is 1945624
GTGTGCAACAGTTGGACAGGTGGGAGCATGCCCGGGTCGAATTGCGAACGTGGCGTGCAACCGGCGGAGCAAGCCCGCGTCTGGAAAGGAGCCCGAACCGAAACCCAAATTGCCGCAACTATCAGTCGAAGTTGTGCAATGAACTCGGTC
>chromosome_1,+,polyA site is 2049568
GTGGCGGTTGGCGCGGCGCGTGAGTGGGAGTGCATAGTCGCGCGCGTGTCGTTTAGGAAGCTGCGTGTGTGTGTGAGCTGCGTGTAAACTTAGAGAGACGCATGGGGCACGAGCGGGCGGGGCGCAGGGGAATTCGGCGGAAACTAGGCG
>chromosome_1,+,polyA site is 2056589
AGTCGGGGTTGGTGGAGTCAAGTTGGGCCCTGATAGCATGTGATGGCTCGGCGTCTTCGGGTGCTGGGACTGTCCCCTCTGTAACATCCGCATACTTGAGGTCATCAGTGCAAGAAGCTTGGGACTTATGTAAAACAAGGCAGTAGTACT
>chromosome_1,+,polyA site is 2103994
GGTTAAGGGCGTTGTGAGGTACCGGCGCTTCAGCAATGCAGGGACGCACACTGAAGGCCGTGCACAGCAACATGGCGATCAAGTAATTGACCTTGAAATAGTTCCCATCCTTGCGCAGACGCGACGCGGCCTGCAAGTCACGTTCAAGGA
>chromosome_1,+,polyA site is 2104051
CCGTGCACAGCAACATGGCGATCAAGTAATTGACCTTGAAATAGTTCCCATCCTTGCGCAGACGCGACGCGGCCTGCAAGTCACGTTCAAGGAAAACGTGCATTATGCATAGGGCATTCCCTCCGTCTGGAGCCTCTCAGCCTCAGCACA
>chromosome_1,+,polyA site is 2157544
TGATACTGCGAGGACGGAACAGAGGACGGAACGCGCAGCGCGAGTATGATAACTAGAGGCCAGGTCGTCTTTTCCCGTTGGCTGTAAAAGTTGTTGTCGGCGATCTGGCCACACCTGCATATGTTGCCGCGCAAAACCCGAGCGATCAAC
>chromosome_1,+,polyA site is 2202505
CGCTTTCCATGTTTTTAGGTCTAGGCCTCGCTCCCAGGTGCGGGCCTTACAACTGAGACGGCACTTCGCAATATCTAGCTTCATGTGACCATCCCATCCAAACACCCTCCCAAGCCGGTCAATGGTGTTTAGCCAATCGATGGCATCCTC
>chromosome_1,+,polyA site is 2202698
GTGATGGTGGACCGGTAGCCCGAAGCTGTGGACACGTTCGATTCTGAATCTGAGTCGGCCATTTTGACATGAACCCGTAAAGAACAAAAGGAAGGGGACAGTAGAGTTTCTCAGGACTATTCCCGCAACTCCCCCCACAAAAGACGCGCG
>chromosome_1,+,polyA site is 2246634
CTAACTGGTGCGCAGCCGGGATGCTCCAAAGTTGTGACAAAAGGTTGCGGGACCGCGATTCCTGGCCTTGATCGTCCGCGTGCCTACCATACGCTGTGCAAAGTAGCACTCGAAGCCCCGGCAACCTCCAGTATATCAGGCACCCGGACT
>chromosome_1,+,polyA site is 2264216
GTTTTGCATGCCCTTGTAATTCAAAAGCTTGACGCAGTCATGCTGATGGGCGTTTGCGGTGCGTATCAGCGCACGGGGTCGGGTGCTGTAAGACAGCTGAACATCCCACCAGGAGGCTGCAGGAGAAGCTCAAGTGGAGGGGAACATGGA
>chromosome_1,+,polyA site is 2291425
AACGCGCCTCTGCTTCACGTAGTGCGCAACCTCCATGCATTCCCGGCTAAACGTGTGCGCAACCGCTGTAAGCGTCTAGCACAAAATGCCGTATGGATTTCCACGCATAAGAACATGTAGCTGCGCAGCACAAACACTGTGGAGGTCGTT
>chromosome_1,+,polyA site is 2333666
AATTGGCGATGTCAAGGCATGAACGCGCGGCTCGTATCATGCTAAAGTTACTGCACCGTGGCGTTGCTGACTTGCTGGCAGGCTGTAGTTTGCTGACGCGCATTCCTCACGCGCCGGCCGCCAGGGCAGGCGATAGCAATATATACACAC
>chromosome_1,+,polyA site is 2333719
CACCGTGGCGTTGCTGACTTGCTGGCAGGCTGTAGTTTGCTGACGCGCATTCCTCACGCGCCGGCCGCCAGGGCAGGCGATAGCAATATATACACACACACGCACACGCACACACACACACACACACACGCACACACACACACACACACA
>chromosome_1,+,polyA site is 2343946
TGAGGCAGGGTAGTATGGGCTGAGGCAGGAGCATGTGGGCCTGTGTCATGTACAGTACTTGTGTCTGGTGATGTTGTTGCAGGAACGTGAACCCAGTCCACAAGTACCAGTGCCTGATAGCAAAACAGCCTTGTTACTCAGTAGCAGGCG
>chromosome_1,+,polyA site is 2359514
GACACCGATGCCATCAAAGCGCCCAAGCGCCTGCAGGCACAGTAGCACACCTACCCTCATGCAGCGCCTTGCGACTCCCCTCTCCCCGCCGAGCTCGTGGGCGCCTCAGCGCCCGTTGCACCCGAGTTGTGCCCCACCTGCGCCGGGCTG
>chromosome_1,+,polyA site is 2422532
AGTGCCGCGCGGCCATGTCTTCTTAGGAACTCCAGGCTAGGGGAATTCGCCATGGTGACAGAAGAAGGCACGATTCGCTACAAAGCTCGTAGCTTGCCCAGTCAGGCACGTGTCCAAAGGCTTCATTTGGAATGATCTTTCGGCGCAAAC
>chromosome_1,+,polyA site is 2453607
AGTGTACATTTTTGGTGTCATGCGTGACATACATGGTCTTTTCTTACCCTCGGTGTGAACGCTGTCGGCCAACTCTCCGTCGCTCATCGAACCAACACCACAAGACGCTGACAGCCCCAAAGCTCAACTCGGGCGTGTTGATCTAAAGGA
>chromosome_1,+,polyA site is 2485632
CAGGTAATCCCAGGCTCTGGCCGTCGCGTTCCCACACGAACGTGGCTTTTGCTTGCTTCCGCAGCCACAATGGTTGTTCAACACATGTCACTCAGGGTCAGACTTGTCGCTCCTGCCAACCAGCTCCAGCACTGCCCCCTGCGCCTTCAA
>chromosome_1,+,polyA site is 2495334
CAACCCGGTCTCGCCCGCTGTGGAGCCACCGTCCAAAACATGCACTCACGGTTTCCTCAATTCTGGTTGATATGACACTCCGACTGTAAATCTAACTCTATGTGCGGCTTGCCAGCGGGTTAAATCCGCAGTCCGACTGTACGACCACTG
>chromosome_1,+,polyA site is 2496783
AGCTGCGGTTGAGAGCACTCAAATTATCAGTCGCTTATAACTGCGGAAGGCGTCGCAGGTCTTATCAAGTTGGTGCTGTTTGGTGTAACAAGTGTTCCCCGGTCACGGGAAAAGGGGCTGAGCCCCTCCACAGTCTGAGGCCGAACAACC
>chromosome_1,+,polyA site is 2497729
CGCATTGATGTCGGGCCGGGGTGGTAGGAGGATGCTGGGCCATCCGTGTAGGCACATGCGTACAGGCAGGCTGCGTACATGGGTGTTACAGACTTGCCGGTTGTCAAGACGCCGTCAGTCCATGTCCTAGTCAGCCAGGGGTGCCCCTGT
>chromosome_1,+,polyA site is 2504879
TGGGTGGGTGACTGCAGACGGTTGCAGCGGCAGCTGAGTTGGGGCGCTGGAGGCCTTCAGAGCCAATGATTGCCTGCAAATGCGGCCTGTAACGTGGCTATCACAAAGGCCAGCGCAACGAGCTTCAGAATGAACGCACCAACGGTCCCT
>chromosome_1,+,polyA site is 2569576
GTTCCTTGGGGGGGGCTGTAAAAGGTCTGTTGTCTTCCCTGGGGGGGCCTGGGTACACGGGTATGATGCCAGAATGAGGAGGGGCAAGAACGTGTCCATACGTGTTTCTCCGCGCATGCGCTCACTTAGCCTTCCCCATGCGGGAATCAT
>chromosome_1,+,polyA site is 2639187
GACGCGTCTGAAATATCACATTAACCAGCACGCCGAGTAGACCCGGATCACAGGGCGTCCCACAGCGTGGCCGCCAGTCCGTTGTGAACCATGGAACACAGCTCCTTGCGCCGTGTTAAACTACTTGACGTTCACGGTGATGGTCTTGGC
>chromosome_1,+,polyA site is 2701144
ATTTTGACACGCCCCCTAGGACATCCCAGCTCAGTCTGGAAATCCCCATAATATGAAGGCGCTTCTTTTCGAGGCCACGAGTATCCATGACATGCCCAGATACATACCGAATCCATCACATGTAATGCGCAATCTCCACTGTGTCTTAAG
>chromosome_1,+,polyA site is 2718513
GATGGTGGCTGGCGGTTGGCGTGGCGCACGAGTGGGAGCTGGCAGTTGCATGTGGTGCCGGCTGGGAAGCTGCGTGTGAGCTGCGTGTAAACTCAGAGGGGATGCATGGGGCTGCGCCTTTTCATGAGCTGCATCTGGGCTGCACACGGG
>chromosome_1,+,polyA site is 2721935
CTTTAGCTGATAGAGGTTACATGTGGGACGACAGCCGTGGACTAGCCAGGGCCCCAAAAACGTACGAGACACGCACGCTCACCCGAGGAGAGATCCCCGAATGACCCCCATGCTCCTCGCCTCCGGAGAGGGGAGGAACCCCAGGCCCGG
>chromosome_1,+,polyA site is 2740606
TAGTTCATTTGCCTGGGCTGCCGCCGCTGCCGGGCCAATCCATAGGGGCGTTGTCATGACAGTTGGTGACAGGGCGCTCAGGCTGTAATGAGGATGGATGCGTGCTGTCCCAGCAGTCCAGGCGGAAATAAGCTCTCCTTGAGACGTCAT
>chromosome_1,+,polyA site is 2740714
CCCAGCAGTCCAGGCGGAAATAAGCTCTCCTTGAGACGTCATATGTGTGACAGGGCCTGCGTCTTTACGGCGTGGGCGCGTGTGCTACCAAACAAGGACAAGTGTCCCCCTGCCACGGGAAAAGGGGCTGAGCCCCTCCACTCTCTGAGG
>chromosome_1,+,polyA site is 2740821
CCCTGCCACGGGAAAAGGGGCTGAGCCCCTCCACTCTCTGAGGCCGAACGTCCTCATCACCCGGACATAGCCGGGGTCGGTCTGTACAGGCACATAGCCAAACCAGGTGCTCAGCAGCCACACCGCCACTGCAGAGCCAGCCAGGACACC
>chromosome_1,+,polyA site is 2754624
GAGCCATGAAGGTAACAACTCTGCTGGAGCGCAAGGTTGAAGGACGGGGAAGCTCCGCACTGACCTACTACCGCAGAGCTGAGGAAACGGAAACGCCTCCTTGCAGCCAACTTCCCAGCTTCCCAGGGCAACGTTGAGACGTTTGAGACC
>chromosome_1,+,polyA site is 2761087
CCCACTCCTCACTGCACGCATGCATGTGCGCAGGCACGCAGCGCGCCAGCCAGTATACTGACAAGGTTGACCGTGGCAGTGCCGCGCTCTCACGTGTTCTGAGAATACTTATGCCTGCAGCGCAGTGACCAAAATGCAGCAAGGTGCGGC
>chromosome_1,+,polyA site is 2772100
GCCTTCGACGCACAGTACAGATTAACTGTGCAACATGCCAAGGCAGCGCAGACCTGGACCTACGGCATGGACCGAAGTGATGTAAGGCCAATTATATTGACGACCTGGCATGTGACCGTAACTTAACAACCGGTTGGCCGCACGCGCCAG
>chromosome_1,+,polyA site is 2772340
ACCGACACAATAGATAAGCGCGCAAGCACAGCGGCTCACGGCCCGTGTAGCACCCGAGCTTCCTTTGTGCTCGTATGAATGCAATGTAATGTGGAATCATGGCTCGTGTTCAGCTGCTGATGTGCCATTGGTCACCACCAAGGGCCATGC
>chromosome_1,+,polyA site is 2778702
CAAGGCAGGAAGGGTCATGTCAACCCCTGGGCCTTGCGGGTGTGCCATTGCGGCTGAAGGTAAATCTGTCCAAGGCTAGCTGTCTGCAAAGCATGACTCAATCAACTGAGATACGATTGCATGCTTCTGACGCAAAGGGCGTTCTAGGTT
>chromosome_1,+,polyA site is 2794801
CACTTGGACGTCGCGGGCACGCGAGCCACCAAACGGAATCACAACTTCCAGGCAGCGCTGCCCGTTACCAAGCAGGCGCCGTCCGCACTTCGCACACACCTGCTCAGACACAGAGATAGGTTTGGGCCAGGTAAGGTACGTGTGCATTGA
>chromosome_1,+,polyA site is 2813456
CGTGGCGGCGAGCGTGCGGTACGTGCCGACGGTATGCCAATGCGGCGCCAGCGCGCCTGCGCAAACTACTTCCGCACGAAGTTTGTATATTCCAGTGTTGTTCTTGTAGTGTCCATCATTTGGAGACTAGCCTGTCCGTATAGCACTGCT
>chromosome_1,+,polyA site is 2817503
GGGGCAGGGAAACAAGCTTACAGCCCACCTTCGCTAGCGGGCTGCCATCGTCCGGCTGAACTCTCGCCATCGCTTTCCCACACAAAGCAACAATGCGCTTGGTCTTCGCCCTCCATCGCCCTGGGCCAACCCGGCAACACTTCTCATCAG
>chromosome_1,+,polyA site is 2817554
CCGGCTGAACTCTCGCCATCGCTTTCCCACACAAAGCAACAATGCGCTTGGTCTTCGCCCTCCATCGCCCTGGGCCAACCCGGCAACACTTCTCATCAGATCTTCACACAGCAAGCATTATACGAATGCAGAGCAACCACAGTCGATGTA
>chromosome_1,+,polyA site is 2846134
CCGCGGGAGGGTTTGCAGCAAAGTCGGGGTTGGGCCCTGATAGCATGTGATGGCTCGGCGTCTTCGGGAGCTGGGACTGTCCCCTCTGTAACATCCGCATCCATAATCGGGTGCTCTAATTGTTAATTGTGATTTGCGCGGATTGGCCAG
>chromosome_1,+,polyA site is 2944653
GCATAATGCAGTTGCGTTTGAAGCCCGGGGACATTGTATGGTATGGACGCAACCCAGTTACACACCGTCTGCGTTGTGACGTCTGTAATCTGCGTGAGCAGTCTGCTACGTAAGTTTATTTGTATGCATGCAATAGCACATCAGTCAACT
>chromosome_1,+,polyA site is 2944920
TCTGACATCAGTCCTACACTCACCTCTCACGGCCTCTTGTTTGATGCACATACCAACAATCTGAACTCGCACCTCCTGCGCAATGTTATGCCGGCATGAGCCACGTGGTTCCCTGCGGTGTTCAGTCTCTGGCGCGTGCCGGGGAACTCC
>chromosome_1,+,polyA site is 2981368
TGCGCGTGCGTGTGTGCATGGCTGAAACGTATGCAAAGTGGAGACTGGACACGCGCATCATAGAGGTCCATAGCACAACCCTTTTCGCTTGCCCACAACAGAAAGGGTTCCTCCCAGACCTCCCTTGCCCACAACAGAAACTCACACATG
>chromosome_1,+,polyA site is 3051680
CACGGCGCCTTATCTGCCGTTGTGCTTCTGTACTGTATTTCGGATCGTCCCTCTGCCGGGACGGTGACCTCAGTGTGTCGCACTTAAACGTTCCCTACATTTCTGGACTTTCTTTGCAATCCTATACCTGGTTCTAACTATACTTTACCA
>chromosome_1,+,polyA site is 3053372
CGTGTGCCGCATGCAATTATGCTGCCTGCCCTGTCGTTATGGACGCTTCGACTTGTTGCGTGCCCTGCTGCGTGCCCTGTCGCAATACGCCTTGAGTGTACCGTGCACGGCAAGCCTGCGCCTCGCTATTGCTTCGTGTTGACAACGGAG
>chromosome_1,+,polyA site is 3053581
ATCACGCGGCATCACCCTTGTAGTTTGGCTGACGCACCCCAAGCCAACCTATATGCATTCGATGTGTGCGCTAGGCCCAAGTGCCGAATTTGTTTTTCCGGATATTTCGCCCTCAGTGAGCGATGTGGAGTTTTGTGCAGTTCGGCCAGC
>chromosome_1,+,polyA site is 3056743
CCGAGCTGGGTCTTGTACGCGTCAGGAGCACACGGCGCCTTATCTGCCGTTGTGCTTCTGTACTGTATTTCGGATCGTCCCTCTGCCGGGACGGTGACAACCCACCCGCCCCCCCTGGTGCCGCCGCGGATTAATGTGGTGGCACCCGTG
>chromosome_1,+,polyA site is 3075682
GTCTGGGAGACGCCGTGGCGAGCTGCAGTTTTGTGACTCCAGTGCGATTAGCACAGGCGGTGCGGGCAGACATCCCATTCATTGTACAGTATGCAGTAGAGGTTCGGGGCGCGTCCAGTTGGCGCCACGCGTTGGCGTGCAACGCGGCGA
>chromosome_1,+,polyA site is 3075871
CGCTGGGGCCAGCGTAGAGCGAGTCGTTGGGGCACCCAGTGTCACGTGTGGCCGCGGGTGGTCCCGTGGAGCGGAGGCACAGTTGCAAGCAGTGACCGCACCCCTGGTGTGCCTCACCGTGTGCGTGGCAATGCAGCACGAAGGACACGC
>chromosome_1,+,polyA site is 3088750
CCGTAGAGCAGCGACCTAGGAAGGCCGAGATGGCGCTCGTTCGGGGAAGTTCGGCACAAGTATGTTCAGTGCCTACACAGGTAACGGAGCCGAACCGTTCCTGATGGGTTTCGATCTTACGACCTTGATGTGACTCCGGCACCCAACTCC
>chromosome_1,+,polyA site is 3096937
CCCTTCGTGGCGTAGAGGTGAGGTGAAAGGAGGCTGGTATAGGATTGGCGACTGAAGTCTCCGTATGATCTGGAGTGCCAGAGTTGTAACATACGTACGTAGAGCGAAAGGTACTGCGGATGCTGGCGTGCGCACAACCTTCCGGACCGG
>chromosome_1,+,polyA site is 3120985
GTAATGCGCAACGCAATGCCAACACAAGTGCCGACACGAAACAAACGAGGGCTATACAATGTGCACACAGCCATATCATAACACGGCTGTATCATACGTACATACATACTGCGTGGCTGGCCCGGGCGCATGCAATCACACACAGTGCTC
>chromosome_1,+,polyA site is 3166935
CGGGAGTGGATGGACCCGCGGGGCTGCCCCCACTCCAGGGCCCCCGGGTCAGACTGCGGCCGGCGCAGTCTGCTGCTGCAATGCAATTCGAGGCCTAGGGAACTTGGAAAGGAACTCGGCCAGACTGCACTCCAGCGTCGCGGCGCGGCG
>chromosome_1,+,polyA site is 3196783
GCGATCGGACAGGTCAAGTGGCAGGCAGGCAGGGTCATCAGCCCCGCTACTGTGCTGATACCCACTTCCCAGCTTTTCCGGTATAATGAGCGCAAGCGCATACCGGTAGTTGCGAGACGGTACAATGTTCCGTGCACCTCCTTGCCCCTG
>chromosome_1,+,polyA site is 3212509
TGCTTTTCAAAATTTCAATCATGCTGACGGGCATTTCCATGGTGGTGCTTGGTCATTACATTACATGCGTGATCTATGCGGTGCATCAACCCGACGTGCAGAGGCCCCTCCTCAACACCATGCTTGCGTCCTTGTGGGAACGACGGACAC
>chromosome_1,+,polyA site is 3213988
AGCAGAGTAGGCTCGAAGAGTCAAGGGGCGACCCTGATGAGCGATGGGACGTGCAGAGCGAGCATTTTCCCTCAAATTCTTGTAAAAGATTCAGCGGATATGTAAGCTTAGCGTGGATATCGGCGTGTTTACGAAAAAAAACTCCACCTG
>chromosome_1,+,polyA site is 3290466
GGATGCTGGGCCCGCGTGAAAGGCCGGGGCCGGCACGAGGACTCCGAGACGATGCTGTGAGGGGTGCTCCGAGACAATGCTGTAAGACCGTGTTACATGAAGTGACCAGGTTGTGCGCATCTCGGCTTAACAGCCAGCCCGAAGCTCCTG
>chromosome_1,+,polyA site is 3290753
CACGCCACAAACAGCACAAGAGATTCACCGAGAGTACGACCGACTCGTATGCCGTGCAGCGGCCACAGCGGGCCACGCGCAGACTCGCTGGCTGGCCTCTGCAGCCTCCAGGCCGGAACCCCACGCTGTACCCCCCCCCTTCAGGCGCAG
>chromosome_1,+,polyA site is 3392947
CAGGCGGAGACGAGCATTGCCATTGAGACTTGTGGCTTGGACGCCGACCACTCACCGGAGGTGCCCAGTAATGGCACATCATGTAACATACGAATAACGGCGATGGCCGCTGCGCGTTTGCCATTCACAGAGATACCACCTGGCCGTCCC
>chromosome_1,+,polyA site is 3422630
TTTGGGCCAGCAGTTGACTGCCCCCGCCCCCCATCCTCGCTTCGCTTGGGCTGGTATTTACACCTCACCCAAACAGCGTAACGGCCCAGTTGCCGCCGCAGCTGCCCCGGCCCCCCTCTTCCCCGACATCCCACCACCTGAAGCGTGCTG
>chromosome_1,+,polyA site is 3558698
CCAGGCCTGGGGTTTCTCCCCTCTCCGGAGGCCAGCAGGAGCATGGGGGCCATTCGGGGAAATCTCCTCGACTGAGCATGCATGTAATGTACGGTTTGGGGGCCCTGGCTTCGTCCACGGCTGTCATCCCTTGTAACCTCTATCAGCTAA
>chromosome_1,+,polyA site is 3570443
GCGAGCTTCGCACACGCCAAATGTTACCGCAAACTCCCTGCAAGCGTACACGGCGGGCAGCACGCGTTTGCTTACATCATTGTACCATCCTCACCGCCTACTCAGTGCCCACGTCCGGCCCGCCAGCACAAGCCCGCTACGCCATGCAGC
>chromosome_1,+,polyA site is 3578202
GCACGGAATGGCTACTGCAATGTGGCTGTTGACCAGCCGCAACATGCACTGGGGTGTTTGCATGATTGTCGAGTGCGCACGCATGTAAGCTGCGTGGCCCTAAGGCAAATGTCCACGCATACAACTGCGTAACTGCCCATGACATAAACG
>chromosome_1,+,polyA site is 3600497
GTCACATGCCCTCCAGCACTGAGTTCACAGTGCCAGTCTATCTATTCCCTCATCCCCATTCCTCCTGCTCCATCGCGCGTCCGTGCCCAAGCTTTCTCGGCGCCCAAGAGCTGCGCCGCTTTACTCGCACTTGATGGCGCGGTAGATGTG
>chromosome_1,+,polyA site is 3649680
TTTGGTCTCACGCCTAGTTCTAGCGAGTTGCACAAAGCAGAACGGCGTAAGAGGGCTAGCGCTGACAAACCCGCAGGACCGCAGATCTGAAAGCTCCTCACATCATGGACCCATATAGCCCTGAGCCCCTAACGGCATAATTTGGCGAAG
>chromosome_1,+,polyA site is 3703643
ACGAAGAGGTAATTGTGCCTTACCTCACGAGGCCCCGCTGCCAGGAGCCGTCCATAACATATGCCATGCCTCCCCTCACAGCTTGCAAGTACGAGTGTACGACTACTCCTTCGGTTTGCCCTCTCCTGCATTCAAGACTCTCTTACTACT
>chromosome_1,+,polyA site is 3726877
AACACGTGCAGCAGCAGCTCGCGCCCGCTGCCCGCCACCTCCGTCACCTGCGGCTCCGGCTCCGGCTTGGCCACCGGCAGCCCGTCTGGCCCCACGCCCAATCCGTAGTCCACCACCACTGACCGGTCGTCCCAGTCCACTGCGTGGGCC
>chromosome_1,+,polyA site is 3848105
GAACGGTCTCAGGGTGCTGGCGTATCGTTGATACGAATGAATGTTGAGATACTACCCTAGCATTGGGGCAAAGAAGCTGGCTTGAATTCTTCCATTAGGGTTTGGGAACCCTGCCTTGCATCCGCAAGTGCTCCTCCCCCCCCCCCTTTT
>chromosome_1,+,polyA site is 3848410
AAAGCAAGCCATGGCTTTGCGCAGTATGACTTCTGTACGTGGTAAATGTGCTACAAAGACACAGCAGACGGCGAGCCGTCATAAAGAGCCTGTCACCGTTGTCCATTTCTGTAGCGGCTCGCTCTCACGCCTCTTTCTTCCTGGTCCGGG
>chromosome_1,+,polyA site is 3898594
CGTTGCCTGAACATCTGGTGCAACCCTCACACCAAGACACCTGCATAGCGCATACATGCGCGGAGCGTCCCTGCGCGATGCACGCAGCCGTAACGGCACAAGCACCCTTGCAAATGCACGCCTAGTTGTTCTAAACCCTAACGTCTATGG
>chromosome_1,+,polyA site is 3930121
CGTGCAGCAAAACAATGGCCGGGCGACAGTGTGACAAACAGGGGCAAGAACAAGGCGAAGCAAAGCAGAAGAGGGGCCCGAATGTGTACGACAATTGTGGCGGGCAGGCCGAATGCGGTGCAACACGCCAACAACACAACCGGAGGTGAG
>chromosome_1,+,polyA site is 3930201
AATGTGTACGACAATTGTGGCGGGCAGGCCGAATGCGGTGCAACACGCCAACAACACAACCGGAGGTGAGGAAGCGTTGCTGATGGTGAGGATAGGTGCTGCGACGTTCGGTAGGGGAGCTGTGGCCGCGCACTAGTTGGGAGGAAGTTT
>chromosome_1,+,polyA site is 3930426
TGAGCGGCTGGCGAGGAGAGGCGGGGGCTGTTGCGTTTTGGAAGGCGGGCGGAAGGCCGCACACGCCGGGAGTCGGGCAGGCTGTAGATTTTGCTGAAGCTGCGTTTGAGAAGGGAGCCGAAGGGACAGCTGGGGTGGGACAGTTGGTGT
>chromosome_1,+,polyA site is 3946627
GCCTTCTCGCCGCGGACGGTCACGTAGCACGAAATCTTCTCATTACGGCGAATGGCGAAGGAGCGCACGGTGAAGCGAGCGCGGCCGTAGACGGGCACCTGAGAGGTCAGCTGCTCCAGCACCTGCAGTGGGCAAAGCGGCGCGGAGGCG
>chromosome_1,+,polyA site is 3946852
GCGCCAGGAAACGCCGAGGACCGGCCACGCTTTGGTGATGTTGCTTCCCCACCTTGGCGGCCTTCTGCAGGCGGTCACCGGACTCGCCGACGGCGATGTTCAGCACCAGCTTGCTGATGCGGATCTCCCGCATATCCCTGGTCTTGCGCT
>chromosome_1,+,polyA site is 3947011
AGGCGCGCGACAGACATTGGCCGTCAGCAACACCGCCGCCGCCGACCAAAGCAGGCGTATTTGCTAACGCACCATTTTTGCTGCCTTCTTGCTAAGCCTAAGAGAAAGGACTTGCTAAGGGGCAGGCGAAGCTTTTGGCTGCCGGGGGCG
>chromosome_1,+,polyA site is 4021024
TCCCGGCGTGTGCGCGCACGGTTCCCCGACACACCGCCAACACCGTGGCGACCATAGTCTCACATCCACCCACTCCCTTTCCCAGGTTGTCGCCCACAACGCACCCGGCCTCCCCTTGTCCGCGGAGCCTCCATGGACACGTACCGACTT
>chromosome_1,+,polyA site is 4053608
TAATGCCTCAAAACCAACTGGCGATGCGATACTGCACGCCAAATCCAGCACCGCGAGGGTGCGCATCCCTGGCCAAAGCGGCCGTGTAAAACAAAATTGGTTCCTCCCGCGCACATCCGCTTTCCTTCCTCAACTCATGTCTAGTCCTAC
>chromosome_1,+,polyA site is 4094392
TGCGCGTGGATTAAAGGTGCCTTCACAGGGTGTGCTGACCCATGTCACCAACCTACACGGTGGCCATGCCATGCCGTGTCACCTATGTTATATGGTGGTGCGTGCGCTCAGCTCCACACATGCAGCTGCTCGCCATGTACATGTGTTGGC
>chromosome_1,+,polyA site is 4094519
GCTCGCCATGTACATGTGTTGGCCAGACACTTGCCCGCACGTAAACATGCGCCCGACTGCCACAGCGGCGCTGCGCCACCTGCAACCTCGTGAAACCTCGTGTGCCTCGCCCCCATCCGGCTTAGCGACACCATCGCCATTTGTAGTAGG
>chromosome_1,+,polyA site is 4101121
GGGTAGTTTCCTTTCGGGCCGGAGATGGTCCCTCTTGACCTGGGTGCTGGGCACCCTTGCTTGGTCGGATTGTCCCTTCTTTGTAATATCGCAACCATAATTATGGGCCCTTAAAGTTCAGGGTCGGTCGTCGGGGTTGGGGGTCCCCAA
>chromosome_1,+,polyA site is 4116043
GGGTCTAGAAGGCGATCTAGAGCCATATATAGGGCATAGTCTTTACCAGTTTGGTGTCGTGTATATCGCTATACAAGTGCCACTGTAACACTACTAGCGAGCACGGCCACCCTGAACCGACCAGAACTCAACACCTTCCCTTCACGTGAG
>chromosome_1,+,polyA site is 4138172
CCAGCCTTGCTTGCAATCCTGCGCACATTCGGCAACTCGTTCTGCAGGGGCCGTCCTGCACAGCACTGTTATTCAATCCACACGCGTCACACGCCGAACCGGAGCTCGTCCCATTCCACTCAAATCCCTGTCCCCGCCCGTTCTTATCTG
>chromosome_1,+,polyA site is 4142527
TCGCACGCACTCATTAACCGAATATTGAACCGGCTTCTGCCGTGCAACAGACATCCAAGCTCACATGCTATTATACGATGAATGTAAATACCCCAGGCCACCTGGGCACACTGTCGGGACCGTATCTGAATGTTGTCCTACACAACACTA
>chromosome_1,+,polyA site is 4235293
AGGACACGGCCCACGGACAAGGCATGGAGCCTTATATTGGACTACTACAGAACTACGTGCCTTGTCTGTCAAATGAATGTACAATGGATCCTAAGCCCCCAACGCCGCTGGCCCCCTGGCTTGTACCCACTAGTACTTCCCCATGCGTCC
>chromosome_1,+,polyA site is 4347082
TGTGGAGTGAACAGAAAATTGAGGTGGATTAGTGGGGGTGGCTATGGTGCTTGAGTAGTATAGCGTGTGCGGGAGCGCACGGAGCATGCGGAGTGGAGGGCGACGAGGACAAGGGCAACACTGGATGATTGGCATGATGAGTGTGATGTT
>chromosome_1,+,polyA site is 4347284
GTTGAGTATGTTGCGCCAGATGGGTCGCGTTTTTACAGTCGCACCCACGTTTGCGCGTGTGCAGCCACATGAAGCGCCGTTGAGGAAGGACGCCAGCATGTTCGGGCTCTTTGCGTGGGCTCCTTCCTATGCCTACAGGAAAGGTGCCGG
>chromosome_1,+,polyA site is 4347394
TTGCGTGGGCTCCTTCCTATGCCTACAGGAAAGGTGCCGGCAGGTTTCATTGTTTCCTCAGTTTTGACACGCCCATTCGGCCAGTAATTGTTGACGCACCTGGCATGTCGTTGACACGCACTGCTCCGTAGACCGGTCACTTGACGGCTG
>chromosome_1,+,polyA site is 4347473
GCCAGTAATTGTTGACGCACCTGGCATGTCGTTGACACGCACTGCTCCGTAGACCGGTCACTTGACGGCTGTGTCGTGTGTGTTAAAGAGCACAAGGATAACATAGCGCAAAGACAGTGTATGCGATGCAGCAAAGCGACGGTTTACGGA
>chromosome_1,+,polyA site is 4347539
GGCTGTGTCGTGTGTGTTAAAGAGCACAAGGATAACATAGCGCAAAGACAGTGTATGCGATGCAGCAAAGCGACGGTTTACGGATGTTACCTGAAGTTACCTCGCATACCTGCTGCTGTGAGCCGCCGGTCTTACCAACCAGAAATCGCG
>chromosome_1,+,polyA site is 4347716
GGGATAAGTGTTCCACACGCTCTCAAGGGTGCAAACCCATGCTGCCATGCGTGTGCTCACGGTACCGTGAGGCCCAGGCACTCTTACGATTCCTAGCTCCGCGTCGCTATTCCTGGCCGCTAAGTCCAAGCTCCCGCCCAATCCTCGATG
>chromosome_1,+,polyA site is 4371367
AACGTGCGCACTAGCCGGGGCAATATCCCCCGGGTGCCACGCCTGCGGCCTGGGACTGGCTGACAGACGTGACCGGCCACGAGCCGTCAACTGCCGCACTGACCTCGCCTATCACGCGGTTCGGGACGCAACCTTGCGGGACTCACGCCC
>chromosome_1,+,polyA site is 4393438
AGCAACCACGGCCCTCTCTACCTGGCATATGTAGAGCTCATGCGCTCACAATGACACTTCCGCACCTGATCCAACACAGGCCCCGCAAAACAATTAAAATCACGATTAACAAGGCGGGTTGCATGTAGTGCCTTCATCCCAGTTGAATTC
>chromosome_1,+,polyA site is 4393548
AAGGCGGGTTGCATGTAGTGCCTTCATCCCAGTTGAATTCGATCCAAGCAACTCTCCCGTCTATCCGCCGCATTCTCCGGGCCATCCATCAGGACCCATACAAACGAACAAACGCTCCAGCCACGAACAAAACTTTTGTGTTAGGTCGAA
>chromosome_1,+,polyA site is 4397708
AAGCTTGCCGGTTGCCTGCGTTACTTCGTGTTCAAGTACACCCTACGCCACCGTTAACGAAGTGCTTGCGAGTGAATGCGAATGCAAGACGCCGTCGCGAGCTCCAGGCTAGCAATAAACATCACGAAAGAAGTTAGTGTCAGCGGCAAT
>chromosome_1,+,polyA site is 4397938
AGTGTCGTGGAGACTGCTGCCGCTTGCAGGGGCGGACGCGTTCCAGCTCGCAACTAGGCTGCTGCCATTCGCCGCGACAACGCGAAACCCACAAAATGCACCCACCTGGAACGGAGCCAGGCATCCGCGGGCGCCCATGGAGCATATGCG
>chromosome_1,+,polyA site is 4398953
GAGTCCGAGTGTCGTGGAGACTGCTGCCGCTTGCAGGGGCGGACGCGTTCCAGCTCGCAACTAGGCTGCTGCCATTCGCCGCGACAACGCGAAACCCACAAAATGCACCCACCTGGAACGGAGCCAGGCATCCGCGGGCGCCCATGGAGC
>chromosome_1,+,polyA site is 4399094
CCATGGAGCATATGCGTGGGCAAGCGGAAAGAAACGGGAGAAGAAAGAAGCGGCGTGGCGGATGTCAGTAGCCGATGCCGGGCAAAGCTGCCGAGCAAGTGAAGCAGGGTGGCTGCCTAGCTGGGGCCGGGCTGATTAGAGGGCTGAACG
>chromosome_1,+,polyA site is 4467743
ACCCCCGCGAGCACACTTGCACCATGCATTGTACTTTTTGTAGTGCCCTTCCGTTCCGACGCACTCCATGACCCTCAGGCATAATTTCGTAACTCGAACGCCCACCACATAAGCACCCGTGTGCCATGCAGCGCCCCTCGTACCCGCAGC
>chromosome_1,+,polyA site is 4488508
TAAATCGTTAACTTGGCCGTGGAGGGAGGGCTAGCAGCACGGGTGCGTTCGCTCAGGGCATCAGGCGCAGCCGCCTTCACCAGTGTACAGACATGCGGGGGACGTGTTCAGCCTATTCACTCCATCACTTGCAGCAGTTTCGCAGCGATG
>chromosome_1,+,polyA site is 4492750
CGCCCCTGGGCCCCGGCAAGTTCACGCCGGTATCTGTTGCCCAGTGGCAGGGACCCACTCGAGGTTCCGCCCTCGAGCGTTTGGAACTGGCGAGCCTCCCGCTTGCGGGTGCAGCCTGAGCATTCACGCGGCCGCATGCACGCGATTGCA
>chromosome_1,+,polyA site is 4519834
TTCTGGTGACCCGCATCGTGTAATCAAGGTTGCTGCGCTTTCCCCGGCTCGCGCATGCAAATCGAGGCCCGCATCCGGAAGTGTAAATACGGGGACGTGATTTCTTACACCCTGTTCCTACCTCATATCCTCAACGACACGTCGAGGATA
>chromosome_1,+,polyA site is 4524039
GCTGTGCCGCCACGCCACGTCCTCCGTCTGAGGCCGAAGGTTCCGATACTAGCCTCATCTCCCGGACATAGCCGGGGTCGGTTTGTACAGGCACCGCCCGCCATATGTGCCCGGTGACAGGGCTGCTTTCCTTGCGACTTCGCGACCTCG
>chromosome_1,+,polyA site is 4533518
GCTTCTCGTGTTTGTAGGGGCGCGTGATAGCATGCCCAAGTATTTCTGATTCGACACAGAGTGTGGGAAAAGCAAAAGAGGCATGCAATCCGTGTGTGCTGGCCCATCATCTTTCAGTGATCTGATCCACGACCTGCCACGACCGCCCTT
>chromosome_1,+,polyA site is 4533653
GCCACGACCGCCCTTGACTTCCATAAAGGAACGCATGTGCACCAAGCTCATCATTCCAAGTCGACCGGCTATGACACGCCGTGTCACGCTGCGCTGCCTAAATTGGCGCAAATCGCAGGACCCACCAGTGCCCCTCCACATGTCTGTTTG
>chromosome_1,+,polyA site is 4562951
CCTACCCTGCTGACAAGGTCGATCTTAATAAGCGGACGTGTTGTGATTTACAACATCAGCCGTGCAATCGTAGTCAGCAACGTGGAAGACTCAATGTGAGCCCTTCGCGTCGAAGCGCCGACCTAGCGCACCACCAAACAACGGACAGCC
>chromosome_1,+,polyA site is 4563072
CCTAGCGCACCACCAAACAACGGACAGCCTGCGTTCTGACTAAAGCAAGCCTTTCCAGTGACACCGCTTGTCAGCCAGTGGATCTGTACCCCTTCGGGTAAGCATGGCACAATTTGCTACACACGCCTACTTATGTCGGTGCGGCAACTA
>chromosome_1,+,polyA site is 4563322
ACGGAGCCATGCGCGTGACGGCCCCCTCAGCAACGAACGTCAACTGCGGGCCTCCTCACGTGATTTGATGGCCTCAGTGGTTCTCGCGGACCTGCATCATGGCGATGGATGCCAGCAGGTCCTCCAGCTTCTTCTGGTCCGCCACGAAGC
>chromosome_1,+,polyA site is 4564170
GGCGGCAGCCCTGCGCGGGCCGCGCACCCACAACAGCCCCCATCCCCAGCCCCGGGACTTGCTCACCCCGCAAGCTCGCGGATCTCGCCGGCGTTGCGGAACGACGCCGCCATCACAATGGTCTTGTAGTGGTGCGCCTTGTAGTAGTTG
>chromosome_1,+,polyA site is 4591930
GGGTCCCCTCAACGGGGTTCCCTGGGGATTTCGGGACGTGGGGTCTGGCACATTGTTTCCTACCTCCCCTGGCTGCGGTGCGGCTTGTGTAAGATTCAGAGGCGGCGCATGGGGACGAGCCCCCCTCCCATGGACTCCTCGGGGCTGCAC
>chromosome_1,+,polyA site is 4602197
CAGTCCGCTGGCGAGGTTGGGCTGTTCACTCAGAACACCAGGGCCGATGTGGCGGTTCACAAGTAGAGCCTGACAGTACCAGGCTTTTGACTCTCCTTGAGAAGCGACTGAGCGTGTGTCCGGACAAAGTTGGTTTCTGCGCGTGCCAGG
>chromosome_1,+,polyA site is 4602722
AGACAACCTCAAGACAGTATAGCGCCAACTGGCGCCAATGCTGTTGCTCATGCCCAGAACAACAATACCATTCTCTGCCGCATTGAAACAGGCAAGCTCAGTCTCGCACAAACCCCAAACGCTACCCAAACCCTCAAACACGCCACCTTC
>chromosome_1,+,polyA site is 4641660
AATGGCTTTCCAATTGTGGGCGCAGCGCTCAAGGCCCCGAGCGTTGCGCACGGCTGTGTCCCCAGCGCAGAAGTTACAGCTGAAATGCGCAGGATTCAGGTGTCGCTGGGCTGCCCTGGGGCCCACATGGTACGCCCTGACAACGCGGTG
>chromosome_1,+,polyA site is 4656100
GCGGGCTTCTTTGACCATTGCTTTGGGGCCATGCACTAATTTCGCCTCCGCGGAATGAGCGGGGAAGTGGTCTGGCCTATTCCGTAACTCCGAAAGTAGAGTAGTCTTGAGATCACAAGACATGTACTTTCGCAACTTTAAACTGCCGCA
>chromosome_1,+,polyA site is 4732512
TTTTCCCGCAGCCTTAGCCCGACAAGCCTGCTGAGAGAGCTCCAGTAGCTGGTCCACATGGTCAGAGTGATGGGTTTATATCCAGGGTCCGACGCTCGGGGACGTTAACCAAACTTCTGAAAGCGTGCCAGATGAGGCCCCGGCGCCCCG
>chromosome_1,+,polyA site is 4732613
ACGTTAACCAAACTTCTGAAAGCGTGCCAGATGAGGCCCCGGCGCCCCGCCTTGCGTAACCGCAGTGAAAGTCTGGGAGGCACCTGTAATACGTCTGACAGATGGCTTCAATCTAATGGCTTCATTTCGAGCCCGGGGATACAGATCCGG
>chromosome_1,+,polyA site is 4743902
CCGACTGACACACGCCGTGCCCATCCCTGCGCCGCGCTTGCGAGCCCAAGAAGCCTACGGAACTGCTCAGCGCCTCGACGGCCTACCACACTACCACACACTGCTTTCCTTGTGCAGGATGCGGCCCTCATGACCTTCATGAGACACGTG
>chromosome_1,+,polyA site is 4802157
GGCAGTGAGCAATGGTTCATTACATGCCAAATAATGCCGTGCACCGGTGCGCTTGGTAGCCCTTTCATTGTGGGGATCCTGCCTGTAACTTATTCTCGTCGTTCCACCTCAATAGACAGTGCGCTATCACCGCATAGCTGGACGCAGCCC
>chromosome_1,+,polyA site is 4807406
CGACAAACAAGGTGCTAATGCGCTCCTGGCACTAGCAACTACGGGTTGTCCGGATACACGATCACGTGATCTGATAAACAACTGTAAACCGTTGTTACACACACACACACACACACACACACACACACACACACACACACACACACACAC
>chromosome_1,+,polyA site is 4865465
CGTGTTCAAGGTGCCACCTTCTGCCCTTCGGCATTGCCCTCAGCTCCTTTCCAGCACGTGTCCCCATCAGGACTTCCGAGCAGTCAAACTCAAGTACTCTGTGCTGCGCTTGCAAACGCGCACACTCAACGCACGGAGGGCTACCGCGCC
>chromosome_1,+,polyA site is 4886678
GGGCATGGCTCCGCATGTGAGGTGCAGCTGCAAGCGATGGAGCGTGCGTGGCAAGGGACACGATGATTTCCTTTTACTGTTTTACAAAACTGGAAGGCGAGCGAAGCAGGCTCAGGACTCTGTGCACATTGTAATTCAGTAATTGTCATG
>chromosome_1,+,polyA site is 4931989
CACCCTCTGTGACCCTGGCAACTGCAAACGATTAGTAAGACACCACGTTGTGCGCCACAGTTGTGCACGACCAGGCAGTCCTGTAAAGCCCAGGCGCGGACTTCCGGCCACGCAAAATATCTTCGCCTCGGGCCTCAAATTCCGGCGGTT
>chromosome_1,+,polyA site is 4932739
GCCTCAGTCGCGGTTGAGGCGCGACAGCAGGTCCAGGATGTAGAGGAAGATGTTGATGATGTCGAGGTAGAGGTTGAGCGCCGCGAACACGTACTCGTCTGGAGACAGCGAGTACTTGTGGCCGCCCATGAGCAGCTGCGGCCAGGCGAC
>chromosome_1,+,polyA site is 4975230
CCTGCGCACTGCGGTGCCCGCATCTCTCTGCACCCGCATCTCTCTGCACTCCAATTCCAAATAGACTCAACGTGATCAAGCAATTAAGCCTCTGCAGCGGTCCCCGCTCCTCCAGCCTGCTCCAGCCGCAATAGCAGCAACACCCCGGCT
>chromosome_1,+,polyA site is 5038517
TCATCCCAGAAAAGCTTGAGGGGCACACGTAAAGTGTGCAGAAAGCCTGAGCTCCTTACATAAGCCAGTAGGCTTAGGCAACGTAAGCTTTCCCTGTGGACCCGTGTTGTGGACCCTTAGGCGCGTTTCATTTGAGAGAGACTACGACAA
>chromosome_1,+,polyA site is 5096377
CGGCTTGCCACGTGTGATGCAAATTCCATACGACATCCGCAGTCCCGCATGACACAGCGTAGTATCAACCCTGCCATCCATTGCAACATGCCGCCTCCTGGTTCGCCCTGCCAAGCGGCTTCCTTTGCGGCCGCGTATGCAATCGTACTG
>chromosome_1,+,polyA site is 5096428
ACACAGCGTAGTATCAACCCTGCCATCCATTGCAACATGCCGCCTCCTGGTTCGCCCTGCCAAGCGGCTTCCTTTGCGGCCGCGTATGCAATCGTACTGCTACTCACGTCGGCCCACGCTGCCATTACGAACTTACGATAACTGTGCATT
>chromosome_1,+,polyA site is 5098774
AACCTTGCAGTCTCACATCTGAGGGCTCATACACGTTGCTGTTCCAATGTGTGTGCTTGATTTCAGCGACCGAGAGCTCTGTCATGCCCCTTGGTGACTAAATAGACGTGTAATCGGACGTGTATGTATTGAGCAGAGTACAGTGTGAGT
>chromosome_1,+,polyA site is 5212797
CAGCCATCCGAGACTGCGATGCCTAGCACCAACCAACAGCGCCGGATCTTGGCCGCCGCACTCGTGTCGTCATCAGCAGGGTCTGTGGGTATACCATCCACACACTATGTACGGTACTCCGTCCACGCACAGCCAACCAACGAGAACGGC
>chromosome_1,+,polyA site is 5213349
GTCAAAATCCGAGTCCTCGTCCGACTCCGTCTTCTTGTACGACTTGGAGCCGCCCTTACGGATACCCTTGGGCGCCGCCGCCGCCGCCTTGCCGCCCGCGCTCCAGTCGTAGTCAATCATGTCGCTCTTTGCGAGCCGCTCCGCCAGCAC
>chromosome_1,+,polyA site is 5278793
GGGTTATGTTGGAATTTACCACTTGCCCCCCTTGATGAAGCTTACGCGCCGTGGCCGCAGCTTCATGCACCTCGCTCCAGCATAAGCATAAGTTTCGGGATGTTCTCTTGTTCCCTTATAAGGTCAGCACACCATACACACCGAGTTAGT
>chromosome_1,+,polyA site is 5366805
CACAGCATGCAAATGCGCATTAGAACTGGTTCAGCGTCAGTAGCGTCTCAGCTTGCATCGTACACGACGCCCGCAACTCCCCTACACTCACAGTTGCACAACACGCAACTCTCCATCCAAAGTGCACCAAGGCTTTTTTCAGCCGTGCAA
>chromosome_1,+,polyA site is 5372037
GGGGACGGCCAGTGAACGGACGTTTCGGGTAGCAATGAAGCTGAGTCGAGCGTATCTAAGCAGTCCCTGAGCAGCCGTCTGGTTTAAACAAACAGCTGCATCACTTGCATGTTCCTTAACGGGTCATGGTGCGGGGCAGTGTAACGGCGG
>chromosome_1,+,polyA site is 5372094
AAGCAGTCCCTGAGCAGCCGTCTGGTTTAAACAAACAGCTGCATCACTTGCATGTTCCTTAACGGGTCATGGTGCGGGGCAGTGTAACGGCGGGCGGCAGCAGGCACGACACGAGCTCGCATGGGGTTCAACAAGGAGGTGGCTGCCTTA
>chromosome_1,+,polyA site is 5378314
CGACGCTATTCCTCCGTCTACAGTTGCATACTACAGCTGCCTGATCGAATACCCGGGGGCCGCGCGCTCATGCGCTGCCGTTGCAAATTGTTTGCCATCTGCTGGGGTCTGGGAATCAGCTGCACCCTACGGGACTTCACCGGCTTAACA
>chromosome_1,+,polyA site is 5387647
TGGCCGTTGCTTAATTCTCAGCGGCTCAACTATTGCCGCGTCGCTGTGATACCGATATGGCGTGTCCCTGACTTCAGTATGCAATGCATCGCCTGGATCACTGGATGGCATTGTTTGCGAAAGAGGGCAATTTGAGTGCGCAAGCACACA
>chromosome_1,+,polyA site is 5391179
AACTTTCGCCCACACGACAGCGCCCAATTAAGCCGCTGAAGCGTCGAGCCAAGTGAGCTGCGCATTTTGCAGCACAGCGCATGCCGTAATGATGTTGACACACCACCACGCTGAGCCTGGACTACTTACAATCAAGACTTTGCACTTCAT
>chromosome_1,+,polyA site is 5466085
CGCATACGGGCGGGCGGGGCAGGGCAGGCGGCACGCAGGACTCGTAGGACCGCATGCGCCCATGCGCACCTCCCCTTCGCATAACAGTAGTGCAGTCCCATATGCGTACGGTACATCCGCAATGCATTACACCGGTATGGTACACTGTGT
>chromosome_1,+,polyA site is 5479718
CGGGCCATTACCGCACGTCGAGTGCATGCAGTGGCGCCTCGCCCAAGACAGCTGACTTGCTACCATGTCTCAGGGTAAACGCAGGGTAAAAGCAACTCTTGGAACTCCAGTCCAAGGTCATATTCACAACGACAGTGCACTGATCGAAGC
>chromosome_1,+,polyA site is 5480018
GTCAAACAATGCGGGCTGCAAACCAATGCAAAAACAGCCCTCCATCGTCCCATCAAGGAGTCAGCAGGCTTTCGTCAACGCCGATAGCAGAATTCACCCAAACGACCAACCATACACGGCCAAAACACACGGCACGTTTCGAACCCGAAA
>chromosome_1,+,polyA site is 5481279
CGGAGGCCGCCATTGCGCGAGATCTCCTCGCGGATCTTAGCCGCAATGTCCTGCGCCTCCACCGCCGACAGCGACAGGTCCTCCATCATTTCGTTGGCGATGCACTCCGCCGTGTCCTCCCCCATGTCAAACTGGAACTCAATGGTCTTG
>chromosome_1,+,polyA site is 5557117
AGCCCAGAATCATGCTTGCTTGCAGCGCGTGCAGACGGCGGACGCCGCTTACCGCGACACAACTGTGTCGTGCGCGGCGGATATAAAGAACCAGCCTTAGCTGCAGCACCACTCTAACCCAGGCTGGCGCCACTGCGGGGCCCGCCCGGC
>chromosome_1,+,polyA site is 5656753
CAAAATCGGGAGCACTCTACTTCCGAAAGAAACAAAAGGTTCTATTGACGCCTGCGCGGATCCAGGCGATGGCCGAGGCTTGCTCGTAAAGGACTTGCATCACTGCAGTCCAGACCACACGCTTGTGTCGGTGTCGGTGGCATTAAAGTT
>chromosome_1,+,polyA site is 5658774
TGTGGAAGTGCGGGGATAGCGCGCGGTAAGCATTGCGTGGGGCCGCGCCACACAACGTCGGGCATATTCCCGGCATTGCATATGCAAAATTGGAGGAGGAGGGCGTGCAGGTGCCAGTACAATTCCACGTACGCGGTATCCCGTGCGCAT
>chromosome_1,+,polyA site is 5658873
AGGGCGTGCAGGTGCCAGTACAATTCCACGTACGCGGTATCCCGTGCGCATACGCACGTGGCAGCCTGACCCCGTCACTGCTGCATGTAAGGTTGCACTTGACTCGTCACCCCCGCAACCCACGCCCGCAACCCCGGGGAACGAAGTGTT
>chromosome_1,+,polyA site is 5741169
CCCGGCGCGCCGGACGGCACCCGCCGCGCCCACGCCGCCGCCTCCGCATCCGTCACGAAGGGACCGGTGGCGACGCCCGGCCGCTGTAGCGGCGGGTGTGGCCGCGCAAGTGGCAGTAGCAGCTTCAGCAGCGCGGCGAGGCCGCCCACG
>chromosome_1,+,polyA site is 5754355
TACACCCTCCTTGCCCTGAGGTGGATGGCCCGTGAGAGCGAGGCAACAACGCAACTGGGCCAAAGGCAGTAAACCCACCCCGCGCCTGCAGTGAGCCTATAACATCTACGGATGCGCTGGTGGTCTCACGAGGACGTTCGCTTCCAGGGG
>chromosome_1,+,polyA site is 5768945
TCAACACTAACATACATGTTGGCCAAGTAATTCTACACGTCACGCCCAGTCCGCGGTCCAAAGATTTACCGTTTCAACCTTCGCATGTACCCCCAGCCCTCGCCATACGATACAACGGGCCTCACATGCTATCCTCCCTCAACGCATCAC
>chromosome_1,+,polyA site is 5769898
ATGCAAGTTCTGCAAGTTTACTGCGCGCGGGCTGAAGGAGGAGCAATGAAGGAGCAGACTTCACTGTAAGCAACGAGTGACTCTGTGTAAATACAAAGATGCCGTTTGGGGAAGCTTATCATCGCGACTTTTGTGCGGACGTCAGCGGTC
>chromosome_1,+,polyA site is 5883275
CTCATTCCGATCCTAGGCGAGATAGTCTTTGACCGTTCTATATGAGGGACCCGTCCTAGTGGACGTTAAACTCTTTGGCAACATGTAAGCCGGAACGTGATCGTCTTGCGCCACCCTCTCGCTCACTACGCATGCGCTCCAGGCCGCCTA
>chromosome_1,+,polyA site is 5895077
TCTTACAGCCTCCGCGCCAGCAGACTGACACTGTCCAGCGGGTGCCATCTGACGTTCCCTCGCACTCATCGCGTTCCCGCACGAAGCAACGAAAACGGTATCTCACGATTGCAGTCGGCGTTCAAAAGAAATTGCTTCGACGCGACGGAC
>chromosome_1,+,polyA site is 5895213
TCGACGCGACGGACAGTCAGCCCCCTGCGTGCTTTGCTGCGGCAACGGAGACACACGGTGCCCCCACACGGATGGGGCCATATGTCAGGCTCTGTTCATGCAGTTCATGCGTCTCAGCTCTTGCGGCTGCAGAACTGCATGCTCAATACT
>chromosome_1,+,polyA site is 5944461
CTGTTCCTCACGCTGTTCCTGGACGTGTTCAGCACTCGTATCTTACGAAGGCAGGGGCGGCGTCAGTGGCCGAATTCCTTAAAATAGCTTCGTTTAGTTGACGAAACAACCCAAATTTTTCCGGGGGCTCCGCCCCCGACCCGCACGATG
>chromosome_1,+,polyA site is 5958686
GCACGAAGAGCAGATACAGTCACCTGTACGGAGGTATGGTGTTGCCCAGGTGTGGCCGCCTGTACATCCAAGCGTAACGATGCATACGTTTGCTTGGTTAAGCTCTCTATGTCCAGTTCACGCCGCAACACTCCGGTAGCGCTTGTAACA
>chromosome_1,+,polyA site is 5967838
GGACACGCTTGGGGACACGTAGGGGCGCGTGCCCGTTGAGCGACGGGTGCGACAGGGTACGAGCTGGTGTGAGCGAGGCGAGTGTAACCAGACCCGGTGACTTGTCGGGAGTGCTAAAGCGCCTCCAGACCACTTCTTCAAGTTAGACTT
>chromosome_1,+,polyA site is 5988063
GGTGTCCATTCCACACCAGCAAGAAGCGAGTGCGTGGCAGCTGGTGTGGAGCTTTTTTGTCATTGGGAAGGTATTGCAACTGTAGAGTCCAACGTCAGGATGAGCCTTTTTAAGTGCCCTTCACGGGTGCGACATGCCCCCACGGTATTA
>chromosome_1,+,polyA site is 6017823
CATGCGCACGCTGTGGGTCAAAGTACTGTTGCCGGAAGTGTTACACCGTGCACACCGAGACCCGGTGCCTGAAGTTCACTGTGTAAGCCACCTGGACCCAACTCGACTCCCCTTTCTCCATACGCTTGAATCACTCACTACGCTCAGACG
>chromosome_1,+,polyA site is 6018970
TTTTGCTGGACAGGAAATTTGAATGCTGTATACGAAGCCTCTAACGTCTTTGTGCGAGGCTGCATGCGCAAGGGATCGTCCGTGTAACCCACGCTGCCTGTCGGCGATCCCCTGTCGAGTCCTCCTCTCTGTTGCCCCTGCCCCCCACCC
>chromosome_1,+,polyA site is 6121613
TCAAGCAATCGTGTAACTCGATTCTCGCTACAGAGGACTTGGCACATCGGTGCACCCACGCCGTGGTCCACCTGGGGCCGCATGGCCCATAATGAGATGACCAATCGACCATCACCGCGTCCTAAACGGCCATGCGGTTCAGTGGTTACT
>chromosome_1,+,polyA site is 6121732
TCCTAAACGGCCATGCGGTTCAGTGGTTACTCCAGGCACACGCGAAGTGCCCCGGCCCCCGGGTCAGTCTCGGCTCGCATTGCAATCGCAGCAGTTCGCACAGGACCACTCCAGGGCTCTGCAGCTTCCCCTTCCGCCTTCTCACTACCG
>chromosome_1,+,polyA site is 6208086
GCCCTGCACTGGTGAACATGACGTCGTCCTTGAACCGCGCCGTTGCCTCGCTGTCCGTCTTGAGCAGCGGCTGCACAGCCTCCCACAGCTTCTTCTTCTGCACGCGGTTCGGCTCCGCGGGTGCAGCCTGCGGAGGAGTGCAATTGTGGT
>chromosome_1,+,polyA site is 6219506
GTCGAGCGCCATAATGCACATGGATTCTTCGTGCCAGCAGCTAGCAGCTGCTGAGCAAACAGTGGGACCACGTGCACATCCTCACGACACCATGTCCCATCAGCAACCATCAGCACGGGCCTGCATGGCACACACCGTATTATACGCGCG
>chromosome_1,+,polyA site is 6241598
CATGCCGACCGCAGTGCGACCGGGATGAGCCATGCAGCGATCGCGCTGTCGTTACTTCCTCGGCCGCCTGGCGCCCTTGCTCATTTAACCGCATCCATCACGTCCCCGTACTTAGCTTGTTCTTCGTTTAGTCACCCCGCGCAGCGCACA
>chromosome_1,+,polyA site is 6469013
TATCGGAACCTTCGGCCTCAGACGGAGGACGTGGCGTGGCGGCACAGCCCACTTTTCCCTTGAAAGGGAGAGCCACCTTTTCTTGTTAGTGGTTGGCCCAAAAGGTCCTGGGACGGGCCGTGGCGTGAAGCCCGTGGATGAGTGTCCAAT
>chromosome_1,+,polyA site is 6469078
GGGAGAGCCACCTTTTCTTGTTAGTGGTTGGCCCAAAAGGTCCTGGGACGGGCCGTGGCGTGAAGCCCGTGGATGAGTGTCCAATCTGTGAGCGCCGGCAGTAGCACGTTTTGTTTTGTTTTTTTTGTTTTTGGGCTGAGCCCCCTGAGC
>chromosome_1,+,polyA site is 6519725
TGGGCGGATGACGGCGCCAGGAGCCTCTGCGTCTATTGAGATTAGGTGCCTGATTAGGTTTTGCCTTACACCTGTGAACGTCGTAACAAACGTGCAGATAGGTGCTCTCCATGGCCGGCATGTCGTCAATAGCGACTATGCATGTGCCCT
>chromosome_1,+,polyA site is 6520696
CTTGCGTGGATTTGCGCAGTGCCCTGAGGTCCTGGTGGTCCTGGGCTGGTATCGCTGGCGACCCGCGTCAGCAGGTCCCTCATGTAACCCATGCAATCTGCCCTCGACACCCCCACCGCTGAGGGACGTGACGCCACAGCAGCGCACCAG
>chromosome_1,+,polyA site is 6530698
TAGTCCCAAGCCTATGTACTGGCATGCACGTACTCTCCTCACGTTTGCCCACTTCAAACGCGTGTCCTCTTCCAGTCCTGTACGCCACCACTCCCCTTCGCCACTGCTTCCCTCCACCGCCCCATTTCCCATACTTATACCGCGACCAGA
>chromosome_1,+,polyA site is 6532771
GTGTGTGTGAGACGCGGCGCGTCTAGGGTATCAGGCTAGCGTCTGGTGTGACGCATCGCGTTAGCTAAGACGCGCTCTCCATGCAATTGTACCGCGTCACGACTCGCGTTCCATTGCGTCTCGCAGACGCAGTGAAACGCGCTATCTGCA
>chromosome_1,+,polyA site is 6532835
CTAAGACGCGCTCTCCATGCAATTGTACCGCGTCACGACTCGCGTTCCATTGCGTCTCGCAGACGCAGTGAAACGCGCTATCTGCAATGGTGCCCCGCTTCACTGTTTCTGGTTGCGTCCCCATCGCGTCTCTCCCGCGTCTCCCCCGCG
>chromosome_1,+,polyA site is 6533397
CATGGCTGGCTGACGGAAGGTGGCTGCTGTATTGGGACGGCTGGGATGGACGACGCCGGCCGGGCTGGCGTTGGGACTACCAGAAAGGATGCGCCCGAAACCAACCTGGAGAACACCAGTTAGCCGTACGTAGCAGTGCAACTTGATTGC
>chromosome_1,+,polyA site is 6544575
TGCATGGAGGTGACCTGATACATAGGCAGTTAATGGGCTTGATGATGCTCTATGAAGCTGGATGCCACGAGAACGGACTCCTTCACTTTACATGCCATGATTCCATTACCTCAGTGCTCGCGTGCTTTGTTGTCCTCGCGGAGCACTAGG
>chromosome_1,+,polyA site is 6571558
TACGACCGCTCTCCCTGAGGCTCTTCCGGCGCATGCGCCAAGTTCGCGTTCGGCAACTGGATGGACTAAGCTTCGGAGCGTTGCCCTCTTGCAACGGGTACTGGACGAGAATGACCTGCCGCTAGAGCTTGTGACTGTCTGTCCTAATAT
>chromosome_1,+,polyA site is 6601824
GTCGGGGGCGGAGCCCCCGGAAAAATTTTGGGGGTGAACGAAGCGGCGGCAGCCTGTTTCGTCAACTGAACGAAGCCATTTTAAGGAATTCGGCCACTGACGCCGCCCCTGCCTTCGTAAGATACGAGCACTGCCGGTGGGCCCAGCGGC
>chromosome_1,+,polyA site is 6623167
CACGGGCCCCACCGAACCACCTGGGCGCTCGGCACGGAGGGCGCAGTAGCCGCAGCCGGATGAGCAGCGAGACAGGTGTGGGACGGGGGAGGTGGCGGGAAAGCATGGAGGAGGGACAGTGGCAAGAGCCACACTCCTTGTAAGGATACA
>chromosome_1,+,polyA site is 6653395
TTCCTACGTGAGACGGGGTCCTACCTGGTCCTATTTGCAGTCTCGTACTACGGTAACTCAATCACTGCGTCCGGATGTCAACAGCCACTCACCCCTGCATCACCACCGCTATATTGCCCCGATGCCATAGCCCAAACACCACTGGTGCGT
>chromosome_1,+,polyA site is 6731327
GCCCCAAACCCGGGCCAACAAAGTCTCGCCCCAGACATTAGCCCCCGGGAGGAATGTCTAGGAAACGGCCAAAATGGCCAATTAATGTCTGGAGACATTAAGATAGGAGCCCTGTCTCATGTGCAAAGGCAAGTGCCCACGAACGCGTGT
>chromosome_1,+,polyA site is 6750715
GAATGGTGTCGCTTGTGGACCAGCCGGCCGGGAGTTCGGCCTTAATCCACGCGACGCACATGAGGGTATGGACAGCGGATTGTAACGCCTCTGGCATGCACTTCAGTAGCTCGTTAGGGATGCCGTCCGGGCCGGGGCTTTTATTGCGGG
>chromosome_1,+,polyA site is 6758747
CCCCCCCCCGCAACGCTCTGCATCTCCCGGGTTAACGCCTTGAGTTTCCCTTCTTAAACATCAGCACTCGAAACACCCGTCAAACTTGGCCTCGCTAGTTGCCACTCTCACTGCACTGCGCCGCAGACGCACTCCCGGCCCCTTATCTCA
>chromosome_1,+,polyA site is 6770011
GCATCTGCTCGTGTCCCAAGCCGCCACATACCTACTGCGCTACAGTTCTCACGTTACCAAGCATCTATCTGAAAAGTCTTGTCGGTCGGCGGCCGATAGGCAGCATCCAGGTCCCGAGGTGCCACGTTGCAGCACCACCAAGCCGGCACG
>chromosome_1,+,polyA site is 6770507
ATTCGCTAGCGCATTAATCAGTGCTTCCCAGCGCGCGCTTTCGCGGCCCCATGCGCAACTCACTCGGTCAGGAACTGACGGGGGCTGATGGCCTCCACCACGATAGGCATGAACGAGTGGTTCGCGCCGCAGAGCTCAGAGCACTGGCCG
>chromosome_1,+,polyA site is 6779104
ACGCCGCGTATTTGCACCATGTGAGGGCTTGGCATTGAATCCACCGTAATCTTCTGGGAACATCGCCATAGGCAGGCAATGCATCCACAGCGTAGCATCACCATGGTACTTGGAAGTGCGGCACACACCATGCTGATGAAGTACAGTTCA
>chromosome_1,+,polyA site is 6894533
ACACGCACCCGGAGAGCAACGCGGGCGGAGCAGGTGCTGCGCCCGGCCACGGAGCGACCGCTGATAGTCTGCATGGTGTTATGCTACTTGAAACGCAACAAAAGCGCAGAAAGAAAGGGCGGCCTGCTGCGAGCCAGGCGGCATAACACG
>chromosome_1,+,polyA site is 6900693
TGCTGTGGAGTACGGCGGAGGTCGGCGGAGGCACGCGGGTACCACTCTGGTCTTTTGCTGTGTCCAAACTTTGACAGCCTGGTAGACCCAACAGGTATCATCTGACAAGACCGCCAGCATACCCACGGCTTCGTATCGTTGTGTAGTATA
>chromosome_1,+,polyA site is 6901696
TGGGACTCGCTGGAGTGCACGTCAGGCGCTGGGGGGCACGCGAGGAGGCGTCTCGGAAACTCGGCGGTAACTCGCCCGAAACTCAGGTAAAACTCATGCAAAACTCGCCCAAAACTGGAGTGAAACCGAGAAGTGGCCATTCTTGCAGGC
>chromosome_1,+,polyA site is 6908493
CACGCAAATCTGGCGCGGACGAGGCGAGCTGCTGTTGCGAGGCGAAGACACGGTCTTCATACGCAGCAGGCCAGCATCTTTGCACGCGCTAGAGGCCATTGCTGCAAAAGCGGCTCGGACACCAGAGCTTGCTAAGCGCTATGGCAAAAA
>chromosome_1,+,polyA site is 6947094
CTACTTCACTATTTGCTCCTCCACTCAGCAGGACGAGTCCACTGGCTTGCAGCAGTACGAGTTCTTGGCATACATGGCGCAAGCACACACTAAAGGCCGATAGATAGCTTTGAGCCCCTCTAGCTGCTTGCGGGCTTTAAATGAAGAGAT
>chromosome_1,+,polyA site is 7000315
CACAGTCTGAGGCTGAACAACCTCATCGCCCGGACATAGCCGGGGTCGGTTTCCACAGGCACATAGCCAAACCAGGTGCCTAGCAATCGCGATGCCACAGCAGAGCCAACCGCAGCCAGACGTAGCACAGGTGTCAACAGCCGCACTTCT
>chromosome_1,+,polyA site is 7010664
CGGAGTGCGCACCGAAGGTGAACGGCAGCCAGTGGCTGCAGCTTGATGCCGCACTAGCTTAAAGCTGGCAATGTGACCTATTGAAATAGCGCCGCATCCTCATTCGTGAGGTCCGTTTTGCAGCCATCCCAGGATGGATGCCCCAAAACG
>chromosome_1,+,polyA site is 7068217
TGGTCCTAAATGAGTATCATCTTCTCTTCTATGGTGGTTGGGACGTAGTGAGGGGCGGAGGCTGCTGCCCTCGCACCACTCAACAGCGGACCAACGCGCACATGCAAACCCTCATTGGATGCCGGCACCACCACCAGTCATCGATACAGG
>chromosome_1,+,polyA site is 7068311
CGCGCACATGCAAACCCTCATTGGATGCCGGCACCACCACCAGTCATCGATACAGGCAGGCGCGCGCCCTAAGCAGTGCGCTCACCTTCGCATGCATTCACGCTGGCCTACACAAAGACCGTTGGTCGCATGAGGCAGCCCCAAAAAACC
>chromosome_1,+,polyA site is 7188584
GTGTACGTACGGTGTGCGATGGCTGATCGAACGCCGGAGTTACTGTACCGACAAGTTGCTGGCTGGCTGTTTGATGGGACAGTGGTAAGGCAAGTTGGCAAAGTCCCGTAGGGTGCAGCTGATTCCCATACCCAACAAATGGCAAACAAT
>chromosome_1,+,polyA site is 7189737
TTTGGCCGCTTTGGCGCCGCGTGTTATGGGTACTAGCCCTTGCGCCCCAGAACATCATAAGCGTATTTTGACGTATCGTACAAGGTAAGCTGCGTACTACCGGTAGTGTCAGTGCGCATATTATCCGCTGGGAGGCTAGCACGGTGCAAC
>chromosome_1,+,polyA site is 7204073
AGACAAGTACTGTAATCCTCAGTGGATGAGTCTTCTCGTCTAAGGGTTGACGGCCAGCAAAGCGCTGCTTGCTCCAAGGTCGCGACGCAATCCACATCGCAAGGCCAACCCGTCACCTGCATTTCTGGATCCCCAGCCTGACCAGGGTGG
>chromosome_1,+,polyA site is 7216222
TCCATCACGTACCCAACCCTAAACCTAAGTTTTCCAACGCGCGCGTACTGCTTGCATCAAGCCGCCGCTGCGTCCCTAGCAACCAAGAATGTAGGCGGTGCAGGGGCTCACCCTGTCCACCCCGTGCTGCAAAGCTCAACGCCGCAGCTC
>chromosome_1,+,polyA site is 7216287
CGCTGCGTCCCTAGCAACCAAGAATGTAGGCGGTGCAGGGGCTCACCCTGTCCACCCCGTGCTGCAAAGCTCAACGCCGCAGCTCTTGCTGCTCTCCCCGCTTAGCTTCGCCAACGCACCAGCTGCAGAGCTCACGCCAGGCCAGGTCTG
>chromosome_1,+,polyA site is 7217770
GTAACACTTGCGCCGCTGCCCCAAGCTATTCCAGATTTCAATTTATCTACCTGGCCGGGTGGGGGCCAGGGTGGCCTTGAACATAGTGGACTGCATCTCTCAAGCGACTCAAGACACGCCAAAAGGATTTGGGGACTGCGTCGTCCTACT
>chromosome_1,+,polyA site is 7218641
AGGCGGCGACGCGCCTCGCCCCTTCTAGAACGGCAGTCTTCTGCGTTGCATTCGCATTCGCATTAACGCATTTCAGTTGCATGTCTGCCCAGGAGGTGGGCAAGGCCTTTCTTCAACTCACAGAGCCCATTACAACCCCCTGCCCCAGAC
>chromosome_1,+,polyA site is 7241111
ATACGGCAGAGTGATACGGCGATGATGGCTGCAACGGGACTCGTCGAGGTGCGGCAGGGACTGAGGACGACAACACGGCCCTTGTAAACATCATGTGAAGTCCCTACAAAGTGCACCTTTACGGTAGCGATTGCAAGCATGCTGTGCGCA
>chromosome_1,+,polyA site is 7348222
GTCGTGTGATAGATCACGTATGTACGTGTCGTGTGGCTTTCCGCTACCCACTGGCTCGTGAATTGCGTCAGCAGGTCCCTCTTGTAACCAATGCAATCTACCCCCGCCCCTGGGGATGGCTCCTCTGTATGTATATGGCTGTGTGTAGGC
>chromosome_1,+,polyA site is 7450769
ATGCGGATTACAATTGAAGGGACAGCCCGACAAGCGGGGGCACGCCGTACCCACGCCGCGAAGGGCCATCTGCGACCCAGAGAAACAACACCCGCCCCCTGGTTGGCTGCCGACCTTCATAGTGTTACGCACATGAGCCAAGCCGAAGCC
>chromosome_1,+,polyA site is 7493185
CGGGGTCCCATGCTCCCAGCTGCGGGACAGCAGGGGGTTAGCTGGTGATGATTGCTGACGCCAGGCCGCCAGGGTACTGTACCTGTGACTGTCGTCACTGCATCTCTGGTGGCTGGTGCGGTCCCCCTGCGACTCGAGGACCGCTTGGCA
>chromosome_1,+,polyA site is 7508010
GTCGTCGGCGTTGCAGGTGGCACGTCCCTGAGGTCCAGAGCAGATGGCGCTCGCGACTCGCGTCAGCAAGTCCCTCTTGTAACCAATGCAATCTAGGAATGGCCGGGCAGACCCGTGCTGGTTAGTAGGAGGCTTAGAAATTAGACGGCC
>chromosome_1,+,polyA site is 7529824
GTGACAAGTGTTCCCGGGTCACGGGAAAAGGGGCTGAGCCCCAGGGGGGGGGTAGAATCTTCCGAAACAGACCCCATGCCTCAAATGGATAGAGCTCAACGAGAAAATCACGAATCCGCTTTCAAAATCGAAAATGGGTTTCTGGGTGCA
>chromosome_1,+,polyA site is 7529902
CCTCAAATGGATAGAGCTCAACGAGAAAATCACGAATCCGCTTTCAAAATCGAAAATGGGTTTCTGGGTGCAAAGTTATGGATGCGGATGTTACAGAGGGGACAGTCCCAGCTCCCGAAGACGCCGAGCCATCACATGCTATCAGGGCCC
>chromosome_1,+,polyA site is 7583485
CACACCACCTTCCCGATCAACGCATGTTTGATACCGCTGCACCTCCAGCCGCCGATGCGGCAGGCGGCTACAACCCACAGCCGCAACCAGACCAGCAGTTGCGCGCCCCATAGATCCCAACCACCACGGATCACGTATAACAGGGCACCC
>chromosome_1,+,polyA site is 7617018
ACGCTCAAAGAAAGTACTTGTTACGGAAACGTGCTTTCCGCCACCCTGCGGCGGCGGCACAGCACTCCAGCACGTGCCGCTAATTGAGTGAGGCGGCTCTCACGCCACAGACACGACTTTGCTAACGACTCGATCGACTGGCTAAGGGCA
>chromosome_1,+,polyA site is 7734643
CCACACCTGCACACCGGACCAGGCGGCCGTACACACGGGAGGAGGGTAGGAAATCCGAAAAGTTGCCGGTGGCCTCTGGTTGTAAGGGTGAGCCGGGTACCCTGCCAAGCCAAATTTGGCTGCGTGCGCGGGGGTTTGAAGCTGCCTGGG
>chromosome_1,+,polyA site is 7774002
AGAAACCATCTTTCTTGTCTGCAACTGGAAGCAGTTTGCAAGCCTGATCACTAATCTACCCCTGTCGGACGCGCGCATCATTAGCAACTTCGCATCCCTAAGCGCTCCACACTTCTCCTCAACGCCGCAAGCCAGCCCTAGAGCAGTAAC
>chromosome_1,+,polyA site is 7774157
GCCGCTAGGCCCGCAGGAGATACCTAGAATGGCAGTTCACCCTCAGCGGAGGCGCCGGGCACACGAAATCGATCCGCAGATGAGTCTGTAAACGCCCGTAAACCTACGCCAGCTGCCGTTGTGGGCCGCCGCCTAGGCCCTGCACTGCCG
>chromosome_1,+,polyA site is 7804607
CATGCCAATAAAGACAACACATTCTGCCATGTCGACCACGCCCCTTGGGAGGGCACGGCAAGCGCCAAGGACGCGCTACAACTGTACGGTACAACTGTCACCATGTCCGACGCCGTCCATTCTTCCATTCGACACGCATACCTTTTCACA
>chromosome_1,+,polyA site is 7808894
GCCCAAGAGTGCCGCGTTGCCATTGTCATCTGCATTGGTTGCACGAGGGACCTGCTGACGCAGCTCACAAGCACCCCTGCTCATAAGGGATCGCAGAAGGCGTCTGCTCATGAACCCTTCTCGCTCAAGCTGACAACAAGGGTTGTACAC
>chromosome_1,+,polyA site is 7809060
CGGTCACGGGAAAAGGGGCTGAGCCCCTCCACAGTCTGAGGCCGAACAACCTCATCTCCCGGACATAGCCGGGGTCAGTTTGTACAGGCACGTCCCGCCATGCAACTAGCCACGTCCCGCTGTTAAGGCCCACGCCCCCCAACGCGACTA
>chromosome_1,+,polyA site is 7873719
TCCACCGTATCATGATCTTTATGGTTGCGATATTACAAAGAAGGGACAATCCGACCAAGCAAGGGTGCCCGTGCACCCAGGTCAAGAGGGACCATCTCCGGCCCGAAAGGAAACCACCCTCCCCCCAGTTGGCTACCGACCTTCCACAAC
>chromosome_1,+,polyA site is 7929247
TTAAACTGTTGAGCTAGTCAATCAACAGGGACTCCTTTCGAGATTGGTCGAAGGCCTTGAAGGACGGTATGCTGCGGCGGTTGTAACCGCGCATACTGTACGCGTGTGCGCCAGCGGAGTACGCAGATGATGATGCTGTTGACACATGCA
>chromosome_1,+,polyA site is 7929315
ATGCTGCGGCGGTTGTAACCGCGCATACTGTACGCGTGTGCGCCAGCGGAGTACGCAGATGATGATGCTGTTGACACATGCACTTTTTACAGCGAACATCTGCACTTGAAACGACGATTTCTACGCATTACGGTTGAAACAATGTTATCG
>chromosome_1,+,polyA site is 7929365
GTACGCAGATGATGATGCTGTTGACACATGCACTTTTTACAGCGAACATCTGCACTTGAAACGACGATTTCTACGCATTACGGTTGAAACAATGTTATCGTCCCTTGCACTCTCGGGCCTGGAAGATACAAAAATAAGCCCAGCGCCTGT
>chromosome_1,+,polyA site is 7959510
ACCGTTGAGGGCCTGTCCAAGCCCCTGCTCACCGTTTGCACTGGATCCGTTGTCAATGCGCACGTCGGTCTTCAGCAGGCCGGCATAGTACTCCATCCCAAGCTCCTGCGACATTTAGCTAATTAAATCCTAGTATGAAGACATGCATAA
>chromosome_1,+,polyA site is 8026708
TGGGACATTTCGCTGGGCTCGGGCACATAACACACGGGTATGACGCCGGTCTGAAGAGGGGCAAAAACGTGTCCACACGTGTTTCTCCACGCTCGCGTAGACTTAGCCTCCCTCTTTCAGGAATTGACTTATATGACATATAAGGATGTA
>chromosome_1,+,polyA site is 8048475
CATACACAATCTGACTGTTCCCAACACGATGTGTAAACATGTGCACACATCGCACAGCAACACAGCTACCTGCAAACCCGCACTTGACCACAAGGCATTGCATGTACAACATCACATTCACAATAGCACAAACGCCCGGCCTGTCCTCCT
>chromosome_1,+,polyA site is 8048637
CTAGAGCGGCAGCCTCCGCGCCAAGAGGCCAGCGAGACATCCCTGCCTGCTGTCCTCTCTTTATTCCAAACAGCGCACTCGCGCTGGGCGCCACACCTCACATCAGACCCTTGCACTCGCCCCGGCCTCGCCCTCTCTGCCGCTGTCCCC
>chromosome_1,+,polyA site is 8115658
ACCCCTCGCACGTCGTTAGCCTGGAGTGTCGTCGAATCCGACCCTCTGCACAATTGCGCAAACACAGGTTTTGGCACTCTGGTGTCGACCCTCTGCCTTATGATTCTTGAAACACGCAGTCCGGTCTGTGTGTTGATGCCGCCCGCTCCA
>chromosome_1,+,polyA site is 8115745
ACCCTCTGCCTTATGATTCTTGAAACACGCAGTCCGGTCTGTGTGTTGATGCCGCCCGCTCCAGAGCTCACAGGAGCACTACCGTACTCAACAGCAAGGACAAAGGCCGAACCCAGCGCGCAGCGACATACGCGCTACAGGCCCCGCCAG
>chromosome_1,+,polyA site is 8138998
CTGCCTGGTCGGTAGGTGGTGCGCACGGTAACGGGGGTCCGGGCCAGGGGGGGGGTAGTTTCGACTGGGAAAGGCCCCATGTTCTAAAACGAAAGAGCTTGACGAGAGGACTCCAAATCCACTTTCAGAGTTTCAATCAGGGTAGTAATT
>chromosome_1,+,polyA site is 8139370
ACATCGGCATCGTAGTAGCGTAGAGCCCCACTCGAGCGTCTCTCACTGGTGTCATGGAGACTATGCGATCTGATGCTAACGTGTAACGGCCAAGGCTTCGTGTGGGTCATGGCGACAAGGCTGCCGCCGGCCATCGAGCGTGACATGAAT
>chromosome_1,+,polyA site is 8251648
TGGCCGTAGGTCTCCTGCCCAGAGCGGCGCAACGGCACAAACACCTGGATTACAGTACCTCGGTTCTGTCCAACTCTCATATGTTTTAATGCTGCCTACGCTACCGCAATCCACTCCTGAACGAGACTTGCACGGGGCCAATGAGCCCCG
>chromosome_1,+,polyA site is 8252036
TGATACGGCTCCTGGGCGCCTGCCCTGACTGCGGGGCAGGCGTGACAGCAGCGGCTCTCAGCAGTGGCCCTCACCATAACTGCCGCATTCCCGCACGACGCAATCATGGTGCGCGTGACAAGCCGTACATGACCATAGCGGTATAGCACA
>chromosome_1,+,polyA site is 8322444
TTGCGCGTGCGGGCGCTATGAAGATGCCGCTGCCGGTGCAAGCCGTTGGCATAGATCTGATGCACATGCAAAGCTGAACACCTTTATAACAAGCGTCGGGACCTATAGGGACGCAGGGATGTGGAAATCCGTTGCATCAGGTTGCGTGAG
>chromosome_1,+,polyA site is 8377356
GTCTGAACATGTGGGCCTTGAACAGCCTAGAGAGCGGCGTCGTGTCTGCGGCCGGGGGCCCCCACCATGACAACACACCAGTTGCAACAAACTGTTGAGTGTCCACAACCCAAGCCCTACGACGCATCAGCACCTGACACCACTGCGCCG
>chromosome_1,+,polyA site is 8432872
CGCCGTCCTAAGCGCCCCTCCATAGGCGCAGATGGCCTCTCCACATGCAGCACGCGCCCTGCCCTTCGGGTATCAACGGCGCCTTCATTGCCATCAAGTTCATCAAGTCCATGTTGTCATCTCCATTGCGCACCCACAGCGTGCACGCCG
>chromosome_1,+,polyA site is 8455688
CCGCTTTCTGGTCATGATGGGACCTTCTCGTCGGGCTCGGGCACATGCCCCCCCTCATCCAGGCGCCGCGCCCCATCCGCACGGAACGGCCACCGTCCATGCGCAAATGTAAACCTAATTAACCCACCTGCCGGCCTCTACACACGTGTT
>chromosome_1,+,polyA site is 8489879
ATCGCTGACCACCTGTACATGGTCGACCGGGCTCGCAGTCCACTAGTCCCCGGCTCGCACAATATGGCGGTTGGCGGTTGGTCAACGTTTGACCAAGCCATATTGCCCGCCCCGCCCCCATATTGCCCGCTGACCGCCCATACTGCCCGC
>chromosome_1,+,polyA site is 8527165
TTTGGAGACACCGGTTCGCGCACGCAGCTAGCCACGGCGAAGTCCTAGCCACGCACGCGAATCGGTGTCGAATTCCCCTCACTCCGCATCCACATCGCCACCACACTCACTCCTCTGTATTCATCAATCCGCAATAGGACCGAGCTTGAC
>chromosome_1,+,polyA site is 8550957
CGATGGGTCAGTGGTAAGGCAGATTGGTGAAGTCCCGTAGGGTGCAGCTGATTCCCAGAACCCAGCAGATGGCAAACAATTTGCAACGGCAGGGCAGGAGTGCGCGGCCGGTCGAACGCCGGTGTTACTGTACCGACGAGTTGCTGGCTG
>chromosome_1,+,polyA site is 8563387
ACACTTGACCCCAGGGCTCCTATCTTAATGTCTCCAGACATTAATTGGCCATTTTGGCCGTTTCCTAGACATTCCTCCCGGGGGCTAATGTCTGGGGCGAGACTTAGTTGGCCCGAGTTTGGGGCGGGTTTTGTCTCAATTCCTATGGAG
>chromosome_1,+,polyA site is 8568601
AGCGTGCCCAGCACGCGCAACCCCACACGCAAGCCCTCAGCAGGCATGATACCGTACTCGTGCGTGTGCCAATGTCACACATGCCGCGCCTACGCACGCGCGACCAAGCCAAGCCCTCCGGTGGGCCTATCGCGATCAGCATGCAAATAA
>chromosome_1,+,polyA site is 8689830
GTCCGAGCACCATTGCTACGACGTAGCCTACTGCGTCAAAAAGATCATTCCCAACTTGATAGCGATAATTGGAAATGCGCTGTAAACCGCGTTGGCGTTATGCGACGCTGCAAGTGGCCTTGCTGTCGCTAGAGCGACCTTCCTTCACGG
>chromosome_1,+,polyA site is 8703739
TCCTGTCGCTCACCCCGGACTCGACCCTGGCTATCATCCGGGCGTGTTTGAAGCCCTGGCTTGTCCGCGGCTGTCATCCCACATGTAACCCTATTCGCTATCATAGCGGACACCACGGATCACCAGCAGCCTCGGACCCCGTACCAACTT
>chromosome_1,+,polyA site is 8717698
TTGGCGGGTGGTGCCTGTACAAGCCGACTCACGTTGGGTGCGCTTATGGGGCTGATACCGCTAGTGGGTTCACCAGGGTCGTGTGCTGCAACTGCTGTCACGCGCCGTCTAAGGCTTAATGTCTGCTCATCTTCTAGGAACGCCTGAGCA
>chromosome_1,+,polyA site is 8736095
GCGGACTGAACCTGCTTTGTTCTGCTTTATGCGCCTCCGGACTCAAAGGAGTTAGTGGGGCCGCATGGACTACGACGCCATGTAAATGCTCAATGCTCAATGCTCAAGAGTGGGCCAGGCGGCTTATGCTCCCTTTACCCTGCTGCTGCT
>chromosome_1,+,polyA site is 8751568
GGCCGATGCGAGCAAAGACAGCCCGCGAAACAGCGCCCCTCAGGAAAAACGACTTCAATGCATGTCGTCGCGCGCACCGCAGTGTCACTGCAAATGCTTTCAATGCGTCGAAATGTCCATAATGCTCATTTCAGCTCTTGTCGGGGGACA
>chromosome_1,+,polyA site is 8753405
CGACCGAGAAGCAGCACACCCAGACCGAGATCTTTCGTTAAACCTGGTGAAACTGCCACGCGACCACACAAGGCTTAATGCACAGTACGAGACTGTACGAGACACCCTTGTCCCAGTCAACTCCGACCCCTGATACCGTACTCCAGCTTT
>chromosome_1,+,polyA site is 8753633
ACCAGCCCATTCTTGGCCTGCCGTATCTCAGGCCAACAATGTTTGTGTTCCCTCACATGCTCGCGAGCTGCCCTCCAGCTCAAATCCTGGCATCGCTATAAAGAATGCTCTCATCTATGACAGCAGCCGCATTGCAGTCGCACTGCCCCG
>chromosome_1,+,polyA site is 8753714
AAATCCTGGCATCGCTATAAAGAATGCTCTCATCTATGACAGCAGCCGCATTGCAGTCGCACTGCCCCGATTACCGGTAGCCCCACAGGGTGCAAGGGTGCAGTACTTTCTATAACCCGGCACCCGTAACCCTGCGTCCGACCAGTGCCC
>chromosome_1,+,polyA site is 8760218
CTAAGTTGCGCGTCCGGACGTGGACATGTCGGGACATGTCTCCACATTCAACACATGCGCACTGACACAGCTGGGCTCTGAAGCGCTGATGCGCATGAGTTCACGTCTAACAAGGCTGCCGATGCACATTGTCCAACCGTCACGAGGCAA
>chromosome_1,+,polyA site is 8880677
GCGGGTGTTGTTTCTCTGGGTCGCAGATGGCCCTTCGCGGCGTGGGTACGGCGTGCCCCCGCTTGTCGGGCTGTCCCTTCAATTGTAATCCGCATCCATAACTTTGCAATTACTACCCTGATTGAAACTCTGAAAGTGGATTTGGAGTCC
>chromosome_1,+,polyA site is 9035912
GGTTGTCATTGCGTTACACTTGCACACATGTCACTGTGACATAGACGGAACACCATTTCAAAATGCACTGACTGCTTCGGAATTCCTGAATTCAAACGTTCCATCTGCCATGAATTGCCGTCAACAATCCATTTGGCCGAGCATCTACAT
>chromosome_1,+,polyA site is 9036006
AACGTTCCATCTGCCATGAATTGCCGTCAACAATCCATTTGGCCGAGCATCTACATTATGCATGCAAAGAGCCCCTCGGTACACGTTAATGTTGTCTTTCCAGTCCAGGCGTCGAAACAACGTGCACACACCGCAGCAAAACCTCCGCAG
>chromosome_1,+,polyA site is 9036186
GTACATCCGATTGAGGTTCACGCGCTTCAATATCTGCCACTTTGTCACATCCGGGGTAAGCTTCCGGATGCTGCGCCGACAGATGCCATTATGCGGGCCAGCCCAACCACTTCGCAACCCGCAACCGCAACATGCTCACCGCTCCTCTCC
>chromosome_1,+,polyA site is 9150376
ACAGTTTTTGTCCCCTCCAATCTGCAGGCTTGCGACTAAGTACAGTACTTCTTAAATGGTGCTGAATTATGTGCGGTGTGGTTGTAACATCTTGGCGGCAAGGTCGCGTTCCGCCTCCTGATCGGCCGGACAGCCTGGCCCTCGACAATG
>chromosome_1,+,polyA site is 9192216
CATGGCCCCTCAACCCGCAACCCGCTCATCACCCGCGCGCGTCCTGCTCACGTACCAAGTGTCCACACGCGCATTCGCAACCCTCTTGCAACCAAACTCAAAGCCCTACAACGGCAACAAGGCGCACCTGCAGTCCTGCCATGTCCAGCC
>chromosome_1,+,polyA site is 9210957
AAGGTCCCGCGAGCGCGAGACCAATTTTGAGCATGTTCGCTCAAATCCGCTAAGCGTGAACCCACAAGCCCTGACTACGCTTATTTACACCCTATGAAAGCAATTGCACCTATAAGCGCAGGCTCGCAGGCCTCGGCGAGCAGTGTCATT
>chromosome_1,+,polyA site is 9230178
TGTCGGCACGAGATGCTAGGCTGGTATTGCGAGTCAACGCCGGAGTCTTGAGCATTGGAGATGGGAGTGCTGCACGCGCATTTACAAGCATGCCGCCTGACCATAGCTCGAACACGCATCCAGCTTCCAGAAGCGCCAGCACAGACACGC
>chromosome_1,+,polyA site is 9230391
GCATCATGTATCCTCGCTCTCTGCCGTGGATGGACCTGAGCGTTTTAGTAATGCTGGCTACAGGCCGTAGTCACCACAAAGGCACTGTAAGAGTGTGTAGTGTTTGTCGACCCCACTGTACACAGCGGCCTGCGTGGGACGCGTTCCGTC
>chromosome_1,+,polyA site is 9262417
TTGTTTGCGACAACACACCGTCGGATGCTCCAGATGCTGACAACACTACGTGAGTTCTGTGAGGCTTTCGGAATGCGTGTGAATGTTACAAAGTCAGAAGTGCTGGGTGTGCATTCGTCAGCCACCTTTCGGCGTTATTTACGGCAGGAG
>chromosome_1,+,polyA site is 9326713
CGTAGGGTGCAGCTGATTCCCAAACCTCAGCTGGACGACCTTGGGTGCGATGAGGGCGAAGCCAAAATGGCAACGGCGCGGTTTAAGGGTGCCTCCCCTGCCTCCTCCTGCCTTGACTCAACCGTGTTGTCAAAAGAAAAACGTAGAGGA
>chromosome_1,+,polyA site is 9326804
CCTCCCCTGCCTCCTCCTGCCTTGACTCAACCGTGTTGTCAAAAGAAAAACGTAGAGGAACAAGCCGAACTGTCTAAACTGATCTGCCAAGCCTGTTGCACCAACTCTCGAGGCCAGCCATCCACATATGTACAAGGCCCGTGGCAAAGG
>chromosome_1,+,polyA site is 9336920
GAGCTCGCGACCCATGACCGTTCACTTCCTGGTACTTGCAGCACCTGTTTGCGAGAGGCACCCCCATCATCGTGGAAGGCACTGTAATGTTACACTGTCACAGCGTGTCCGCCTTCCTCGACCTACATGTCTCGTGCACGCTCGCTTGGG
>chromosome_1,+,polyA site is 9367162
CATAATGAGCTGGGTGCGGAGAGAGCTGCAGGGTCAGGGGCAGCCCTCGCATGTCACCCACCAAGGGCAAAATATGCTTTCTTAAAACAACAGGACCTGATGACATACGTCTCGCCTGCCGACCTTCATACACACGACCATGCTAGCCCA
>chromosome_1,+,polyA site is 9373621
GCCCAAGCTGTGCTCTTTGGCGCCCTCGGGCGTAAGGCCCGCCCTGCATGGGGCTTTTCGTGCACCCTAGCCCTTAACCCTTTAACTTGAACGCTATGCATACTCCAGTACCAATTGTTTATTGTTATGGATGTTAAAGCACCTCGGCCA
>chromosome_1,+,polyA site is 9374347
CCTGCAGGCCCTGCCGCATCCGATGATGCCGGGACCGTACGGATGAATCAGCATGCCGTTACTCCTGTCTGGGCCCTGTAACCTCCTCCAAAGGCTACCATCCTTACCTGCGCCTAGCCAGCTTCCACATGCACTCACAAAAGTCATAAA
>chromosome_1,+,polyA site is 9418309
CTGATTATTTTTGGGTTTAACACTGGTCGCAAGTCAGTTCTTTTTGTCCGAGTGCTGTAAGGGCCCTTCGGGGCCTCGCCCTTGCATGGATGAATGCGCACCTCCAGAAACCCACAGAACCCCATCTTTGCTGGCGATATACCTACCAAT
>chromosome_1,+,polyA site is 9459468
TGGTTTGCCAACACTATCCTTTGAGTCATGTTCAGCGCTTCTTCGGCGGCCTCCAGTCACCACTACAGTCTACCGGCTTCTACCTATGCCTATGCCCACTGGCCGCAAGCCAGCTCGTGACCACACGTCCACCATTTAACCAAGCGTAAG
[truncated: 1,145,130 more chars]
