# Supplementary material for: Bioinformatics Analysis of Alternative Polyadenylation in Green Alga Chlamydomonas reinhardtii Using Transcriptome Sequences from Three Different Sequencing Platforms
Source: G3 (Bethesda). 2014 Mar 13;4(5):871–83. doi: 10.1534/g3.114.010249 (PMC4025486; doi:10.1534/g3.114.010249)
Supplement: Supporting Information [file supp_g3.114.010249_FileS1.zip › SuppltSeq/SuppltSeq/chlamy_454_cluster_intronSeq.txt]

>chromosome_10,+,polyA site is 33373
ACTGCATCTGGTGGGCCCTCTAGGATTCGAGCTGGACAACAAAAAGTAAGGGATGAGGAAGCAAGTGTATAACGTAGCACCTTGTAACACTTTCGGTGGACGCCCCCTCCCTGTTTTGTGCTCATTTATTTCAGTGACAAAACGGTAACC
>chromosome_10,+,polyA site is 644426
AGACGCTTTGAGGCGTATAGCGACTGCAACTGCCCGGCTGGGCGAGACCCTAGAATTTGGCACGATGCTCAAGTCGCGCACTGGCAAACTCGTTTACTCACGATATCAGAGGCGCTTTCGGTCCGCTGATTGGTCAGGAGCGGGCTCCGG
>chromosome_10,+,polyA site is 823591
GATTATATGGATTCCCCTTCGGCAGTGTCGCAAGACACAGCGACCGACATCCCATTGACTGACGGCTTTCTGAGCATCAAGTAGCGTTTAGGGGCGTTCACACGGCAGCCTTCGTCTCCGGGAGCCTGATAGGCGCCTGCGGTGCCTTGC
>chromosome_10,+,polyA site is 1449266
AGGCGACCTATTGAAGCGGTTCGCTCGCTATGGGCTGTGTCGGTTCGAAGGAGGATGCTGCGGATGTTGCAAAGGCCCCTCCCAGGTAGCTGGGAAAGCAAATCGCGACCGGGCCGAGTCTGTTGGTCACGCGATGGGCGGGTTGCTGAC
>chromosome_10,+,polyA site is 3198900
GCTCAAAAGGTAGCCCATACGCGCTGCTCGGCAAGGTGGGTTTCGAGGGCGTGCACGGACACGGGTCGGTCGGCGAACCTGAAATTAACACGATATTTGAGCTCTCATACAATGGAGCAACGTTTATTCAAGTCGCTGGTTCCAAACCTA
>chromosome_10,+,polyA site is 3481064
AGCGGACATGTCTGAGCACACCCGCCCAACTCAAATACTCCGCCTGGCCCCGCCGGCCTTGCCAACATTACTTGTATGCTTGTTCAATGCTATTCTGCGATTTACAGCACCATCGGCCGACCTCGACCAAACCGGGTGCCGGCTGGGACC
>chromosome_10,+,polyA site is 3587968
AATTCTGTTGTGCGCCAAGTCCCATTGCATTGTATTTGCCGGGTAGGTGGTTGGGTTTTTAGTGTGCTGTTTTAGAGCATTGTCAATCACCTGCACCGCGCCCTTGCTGGCATTGTGCAGGTCTGCCGTGGCCTCGACCATTATGTCCTC
>chromosome_10,+,polyA site is 4428339
ACGCTTGCATGTGCAGGCGGGTGCTGAGGCCTGCAGGCCATGTTGCTTGTCGGTATGGTTGGCTGGGCGTCACTAGTTTTCACTTGTTGCGGCTTCGTGTGCCCGGACGCCTCAAACTGTCGCACGTGCAGCCCCTTCCACGCCAGCTGA
>chromosome_10,+,polyA site is 4629131
GGCGGCCGGGGTCCCGGGGTTTCGCAAGGTCTCGCACGTGATGATGATGTGTTACAGGGTTGGAAGTGTGCATTCCTGAACCTGTAACGAGACTAACCGAGCCGCAAGGGCTCCTCGTCTCTCCTGTTAGCATTGTTGTGAGCTTCATGC
>chromosome_10,+,polyA site is 4878582
GGGCCTGCCTCGTGTGCGTGTGTCCTGGTGTGCGTGTGTCCTGGGATGTCTGGGGCCTACGTACTCAAGGGCAAAGCTTAGCCCCAAATTTTTCCGTCAGACCTACCCCACGGGCCGCATACCTCTTACCCGTCACCATCTATCACCCAG
>chromosome_10,+,polyA site is 5106534
ACGGCCTGGAGAAGAAGGTGGAGAAGTCGCGCAAGCAGATGAAGGAGCGCCGGAAGCGCGCCAAGAAGGTCCGCGGCGCCAAGAAGAACGCGGGCGCCGGTGAGTTGGTCGGCGGTGCTGGGGCAGGGAAGGGGCAGGTGGTGTCAATTC
>chromosome_10,+,polyA site is 5641130
CGGCCGACCGCCCCCATCCGTGTGCGCAAGAGTCTTCTCCTTACTTTGCTCCTCCTTATACTCAATTCCCAATCCACACTTTGTAAGCCAACCACCTGTCCAACCCGCTTTCACGCCGCCCAGGTGTTAGCCAGCAAGGAGCTGGTGGGT
>chromosome_11,+,polyA site is 118119
GAAAATAATTCGCCGAAATTGACGCGGGTACTGGAAACTAATTATTGGGGCCTCGAGTACCCACACGGGTACCAAAAATTTAATCCGCCGGACCCTATACTACCCGGGCCCTGTTCAGCACGGAGGCAATCGACCACGCGAGCTCTGTCT
>chromosome_11,+,polyA site is 418428
CATTCGGGGATCTCTCCTCGGGTGAGCGTGCGTGTCTCGTACGTTTTTGGGGCCCTGGCTAGTCCACGGCTGTCGTCCCACATGTAACCTCTATCAGCTCTGCGTCCTGACGATGCAGCGGGCGGCCGGCGGTGTCGGACCCGCTGCCGA
>chromosome_11,+,polyA site is 1835179
TATGACCGACGTAGGCGCGCGCGCACGCGCTGCATTGCTAGGCGCTCTCGTGGCGGATGCGGCAACAGCACCACTGCATGTAAGTTGCGTCTGACGCGCTGAATCGGACGGTGCCGGAACTGTTCGCGGCAATCAGTGCCACTGCGAACC
>chromosome_12,+,polyA site is 110927
AGGCTATGCTCTGACAAAGCACGGCATGCCCCTTCCTGTGGGGCACCGTTGGCATGGCAGCGTGGCAGGGGCCCGGCGCCTTGTTATGTCTAGCGCACGACACCCGCCTGTGCCTCATCCCTCTCCATTAGAACGCCATCTCCGGCATGG
>chromosome_12,+,polyA site is 250567
TACTGTGGGTGGGCGGTACTCCATTCTGCCAGACGAGGAGGCTGGCGACGTGCCACCGGACCGTCAGGTGCTAGCTAAGCTTGTAAGTGCTATCAGGGGGCTGGCTCTGTGGTTGCTTGCCGGTCTGAATGTTGGTACTGGATGCAGGGG
>chromosome_12,+,polyA site is 251131
GATTTATGGGCTATATGCTTACACTTGAGGATCTGACAATGAATGCATAATAGATAGCTGACGAGCGTAAATACATTTCCGTCAATTGTTTATTTATGGAAACAGGCAAGCGGCAAAAGCACGAGTCGGCGGCTGCTGCAGACAACCCAG
>chromosome_12,+,polyA site is 1256591
GCTTTACTGTTGCATGGAGCCTGTTTGCAAGCAATCCAGTGAGCTGCTGAGCCGACGCCCTCAGACGAACGCCCTTAGAGGAAATGTAATTGCTGGCTTCTGTAGGTGCTGGAGCGCCGGAAGGATGTGATGTTTAAGGTCAACACCAAG
>chromosome_12,+,polyA site is 1390839
CAATACGCACGGCTGGTACACGAAGTAGGAACCGGCTGCTTACGGTGGGGGATGGATGATGCCACGACACAGCCACGACACAGCCTGTCATTGGTCTCCCTCTCGCCGCTCCCGGCGGCACTGCCCTGATCCCGGCCGAGCAGGACTCCG
>chromosome_12,+,polyA site is 1413489
CCTAGCCCTTTGAGCGTGGGGCGCCGGGGAGGTGTTGAGTATGGCAGGAGGCGAAAGATATGCGTGGGGTGTTTCGGAACGTGACAAGGCACGCATGTGGCGCGGGAAATCCCGCACGACCCCAACCCGAGTGTCCCTAGCCGATGCGCC
>chromosome_12,+,polyA site is 2409830
GGTGCGTGCGCTGTGACGCATGGTTTGTGCGGTGCAATAGCTGATGTTGCCGTCAGCTGTATTATACCTGCAGTCGAGCATTTCATCAAAGCTGAGTGCGCTGGCTCAAGTCGCCCTCGCTGCTCCATCGCACCAATCCTACTCTTCCCC
>chromosome_12,+,polyA site is 2498792
TTTGCTTGACGTTAGAAACGGAATTGGAGAATGCAGGCAGCGTCGCGTACCCCTAACTCGGTGCGTCGGTCGCTTGCACAAATGTTGACAGCCAGCAACACGCTCACAGCCTTTCGCTGACTGTAGATTCTGAGGAAGCGGCCTAACAAG
>chromosome_12,+,polyA site is 3436077
CGCAAAAGGCGACCGCGCATTTATCGATGAAAGTTATGAGGACGCGGTGCAGGCGTATACCGAGGTATGCGATCGTAGCGATGTAACAGTACATGGACTGTAGATAAGCATGCTTCCTCTCCGACAGGCCCTGGCAGCAGATCCTAGCGA
>chromosome_12,+,polyA site is 3941625
GCTGCTGGTGAGTTGCAAAGTATTGCAGAACGCTCCTTCGGCCCCTTTGAGAGTCCCCGCCAGGCCAGAGTTATAGCTCCTTGTAACAGGCTAGGACATTGTGGCCGCGACTCAGAATGTTCCAGAAAACATCAAGTAGATACGGCAGCC
>chromosome_12,+,polyA site is 4377486
TTCAGTCGCGGGCACAAATGCAGTTGGTGCTTGGCACCGTCGCGTCGCTGCGGTGAGCTCAATATCTCGTGGAAAACGATATGTTACCATTGGAAGTGCATCGAGGACCTGTGCTGGTACGCCACTCGCGAATGTCCCGCAGTTTCCAAA
>chromosome_12,+,polyA site is 5085027
TACATCTCGAGGATGTTGCCAACGTTTTGTTGGCGATGAAGACGCCGGAGCGCATGGATGCAAAAGCTGACGCTGTCTTCCGGGTAATACGGGGTCGACATGTTCTCGTGCGCACGCCCCAAGCCCTCCCTGCCCTTCCCCACCCTTCCC
>chromosome_12,+,polyA site is 5131890
CCAAATGCGGAAGGACGGGATCTCGCCCAAAGAAAGCACGCAATAAGTGCCATGGATAGCTCCAACAATCATTCTAAATATACTTGAAGACATATGGATAGCGTTTTGAGGATTTGATGCTCGTTTCATGTTAGGTCGTGCGGGGGGGGG
>chromosome_12,+,polyA site is 5145621
CTCACTGTCCAGAACCGTCAGGCGAAGATTTCGGTCATTCCCTCGGCGGCCGCGCTGGTCATCAAGGCCCTGAAGGAGCCCGCCCGCGACCGCAAGAAGGTACTACCGTGGGACACGTTTGGCGCCTAGCAGCGGGGATTTAAGGGCAAG
>chromosome_12,+,polyA site is 5175164
AGGTGCGACTCGCGGTCTCGGGTGTGAAGGTTGAAGAGTATCGGTTATGTGCCGTCGTTGCTCTCCCTTGGCTGCATTCATGCTGTAAGATTCATGCACAACTCGCAATGCGCCATCGTGTTCGGGCTATGGGCATGGGTGGGGCGGAAG
>chromosome_12,+,polyA site is 5230795
ACCTGCTTCAAGCTGCTGATGAAGTACCGCCCCGAGGACAAGAAGCAGAAGGCTGAGCGCCTGAAGGCCGAGGCCGCTGCCCGCGAGGCCGGCAAGGAGGTGGGTAGGGTGGACCAGCGCTGGCGGAAGGATACGTGGGTCGGCAAATTG
>chromosome_12,+,polyA site is 5804279
CAGCTCCTGGTAAGATCTGGCTCACACACAACAATCAAAGACTTTCAAGCAAGCGAAGAGAGGGGAATGAGTTTATGGATGTGATTACCGACCGCCTCCAAGCCCAAGGAGTTCTTAGGCCAGGCCAAAGAAATGCTTCCGGTTGACAGC
>chromosome_12,+,polyA site is 6668257
GGCAGCCTGGTGGCGCACCGTAGCACAGCAAGGGATGCAAGGCCCCCTTTCATGTAACCGGTACCGTGCCGTATGCTGACGTGTAACCCACCTAAACCCCGCCTCGCCACGCACACGTCTGATAGGCCCTGGACCTGGTGGCGGGCGGCG
>chromosome_12,+,polyA site is 6863269
TGGCAGGGTCCTCAAGCAACTCACCGATGTCGCGAAAGCAAACAAGCTCAACGTTCCGCCTGAAGGGCTAAAGGACCTTAAGGTAATCACAGTATCGATATCATAACCACTGTCGCATTTGCAAGTTTGCTCGGGTGTTGCACCTGTTGA
>chromosome_12,+,polyA site is 7065624
CAGACAACAGCATGTGGCTTCTGAGCAGAAAGACGAGTGTGAAGGCGCATAACAAAGCTAACGACGTGCTATGTGGCCAAATGTTTAAATGATGCATTCGTTGCGGTCCCGCACTCTCCCCTTTCGCCACCCTACAGGGCTGCGCCAGCC
>chromosome_12,+,polyA site is 7359936
TCCCATTGGTGCAACGAGGAAACTCTACGCTGGCCGAATTCGGAGGGTTGGTAGGCCGATAAGCTCAGATCTTCGGATCCTATGAGCTGAGTAGAGGGTGATGCGTGGGGTGCCTCTAATCAGGGTCCCACAGGGGTACGGTAGGGTTCT
>chromosome_12,+,polyA site is 7445249
TTTCCTGGGTGAGTGCAAAGCGTGCATGCATGCGTGTTCGTAGCGCGTGTGTGTGTGTGTGTGTGTGTGTGTGTGTGTGTGTGTGTGTGTGTGTGTGTGTGTGTGTGTGTGTGTGTGTGTGTGTGTGTGTGTGGCGTGTGTGCGCCAAAG
>chromosome_12,+,polyA site is 8806848
GAAAATAATTCGCCGAAATTGACGTGGGTACTGGAAACTAATTATTGGGGCCTCGAGTACCCACACGGGTACCAAAAATTTAATCCGCCGGACCCTATACTACCCGGGCCCCGCCGCAAATACTACTTGCTATGCGTAGTACATTCATAC
>chromosome_12,+,polyA site is 8904128
TTGCCCCCATCCGCTGGCCGCGCTGCATCATGCGGCATCCATTGACTTGCTGGCTGGCGCCGGCAATGTCCTCCCATCGACTGTGTATCGCTCCTGTGTGCCCCACCGCCACCGCCACCTCCACCACCCGCCCCGCAGCCGTTCTTCGAG
>chromosome_13,+,polyA site is 2143603
GCAGGCCACACGGCTGGGGAGGCGGACTAAGCCCCCTCCTTGCCGCACCCGACGGGACGTCGGGCAGGACCTCCTCCACTTGCTGTAGAGCGCATGGCTCCTGAAAGAAGGCCAGGCGTGGCCCTGAAGCAGCGCGCCCAGACATGCCAT
>chromosome_13,+,polyA site is 2490984
CTTGCCCTCTCGTTGGACGTCCTCTTTGCTTACCAGTCTTTCTCAGCCGAAAGCGCGCGCCGACAGCTGGCTGACTTGGCACCCTTTTCTCCGCCTCCCTGCCTTTGCGGTCACAGGGCCGTCTCGCTGGCCGGCCTCGCTTCCGTCCAG
>chromosome_13,+,polyA site is 2491249
TTTTTCGCCTGTTTGCGCTGGCCCTGTATAGTTGCCGTTCACCAGTACCCTCTTCCCTCCACTCACCATCGCTCCCTCTGCTGCATGTGTACTCCTTACAGTGGCCTGGCCTGCTACACCTTCTTCCGCTACTATTGGTTCATCGTGAGC
>chromosome_13,+,polyA site is 2619800
TGGCCCGGGCGGACTTCGCTGGGGAGGGCTCGCTGCTAAGATCTTGAGCTCACATGTTCAGACAGCAGGTCCAACAAGCCACTGTGATCGCCGTGCATGGCCGTGTGCAAGGATACCGCTGTGGGGACCTGCTACGGCCAGAAATGTCGC
>chromosome_13,+,polyA site is 2671548
TACTCAAGCCGACGAAAGATGGCTTCCGGCCTTCTGCGCAGCCTGGTACGTTCAGGCATGTTAGGTGTAAGGCATTACGAATGTACGTATGAAAACGAGAAAGGCGCGGAATCGACGATTTTGGCGTCCCGGTCACGCAGGGTGTGCTCT
>chromosome_13,+,polyA site is 3777948
GCGGTGGCCGCCTTCACCTCCGCCTCGGAGCTGGCGCCCGCCAACGCCAAGGCCCTGGGCAACCTGGGCAACGCACTGCTGGCACGGGGCGAGCTCAAGGTGCGTGTGCATGATACGGTAGTGTTTGTTTTATAGATGCAAAGGAAAGGG
>chromosome_13,+,polyA site is 3957267
TAACCGGCTCCGAGCATGCTCGGGGCAAGCAGTACCCACTGTTGCCGTCCTTGTGCATCCTGAACGCATCAGTGACTGACTGCAACTTAAATGTATCTTAAAAGCAATAGTTTTCCTGGTCCTGCGCGCCCGAACAGCCAGCGGGGCAGG
>chromosome_13,+,polyA site is 5195883
CGTTTGGCCAGCGGTTTGAGTTTGTATCATGGCGACCCGGTCCCAGCCGCTCGAGTGCCGCGTTTTGCTGGAAGCTATCAATGTAAGCACTGTCTGCACAGTGTTCATGTCGGGCTTGGGGACCTTGACCGAGTGCCGCATCACTCGCTG
>chromosome_13,+,polyA site is 5275629
CGGGTTTGAAGCCGGCACACCAAACTCGTTGCAGCTGTTGCCAGGCTTTTGACGCTATTGCTGAGATTTATGACAAGGTTGCTGCGTATTACCCGATTGATGCTTGCAATGTGTCTGCGCACTGACACGTTGCGTGTGCCTCTGCCCATC
>chromosome_13,+,polyA site is 5871390
CGATGAAGGCAGCCATGAGCGTCGACACCGGTGAGCATTGGCTGTCTTGTGTTATAAACGACCCTCCAGCTCAGCGCGTTGACGCGTGCCCGCCTAACCCAACCGCCCCTCCCCACCTGTCGGCATGCACCACCAACCCCAGGCCTCCAA
>chromosome_13,+,polyA site is 5871441
TTATAAACGACCCTCCAGCTCAGCGCGTTGACGCGTGCCCGCCTAACCCAACCGCCCCTCCCCACCTGTCGGCATGCACCACCAACCCCAGGCCTCCAATCCATATGTCCCGCGAGCCCCATGCCTTGTCCCCTCAGCCAACCAGCTTCT
>chromosome_14,+,polyA site is 1232040
CACTGACTTCCCTGCGGTAGCAGAGTGGTATCATGATGGCGCCAATTTGCCTGCGGCCAGGTACGTCGCACAAACAGTCCAGATGTAAGCATGTCGATATGCAAGCGTTGATATACAACAGAGCATCCTGCTGGGATCCTGTCGCGCTGA
>chromosome_14,+,polyA site is 1982263
GGCGCCGGCTCACAGTGCAGCCCCTGGCGAGGACCTGTGGCTGTGGCCCCGCAGCAGAAATGCAGCATCAGCATGGCACGGACTGGAATGGCAAGCCTGTTAAGAGGAGCACGCTGCGCTCAGCTTGGGGTGGTTCGGCAACGGGACGCG
>chromosome_14,+,polyA site is 1985191
GTTCATGTGGGCCTGGCGCATTGATGATGTCGGGAACATGTGCCCTGTGCATGATCAGAAGTCACAACGTGGCATTGCAGCAAGTGAAGATAGTACGGCACCCGCCCCAACCCCACATCCATGCCTCTCTCCCGGCTATGCCGTTATGCA
>chromosome_14,+,polyA site is 2988534
GTCGCAATGTTCTGACGTGCACGGGCAGGTCCCTGCAACCTGACGTCTCGTAGGCTCGCACACAAAATAAATGAGTGTGTAAATTAGGGTGCACTGCAGTCGTGCAGTCTCAGCAGTGCTTACAGCCAGGGCAGTCAGAGTGGCTGGCGT
>chromosome_14,+,polyA site is 3831143
GATGCTGAGCTTAAAGGAACCCGCCGCGGCGAGGCACGCCGCGCGCAGCAGCAACATGCTGGCAAGCTTGCGAAGACGTCCACAAGTAAACCCAACATGGTGAGCCTCGTATTGGCTGTGGAGAGGTTGATAGCTGCGCGAAAGCATGCT
>chromosome_15,+,polyA site is 401730
ACCTTCCCCAGTCCCCTTGGGCGTTGCTTCACACGCGTGGTTGTATGGCCTGCTACGGGTGTCGAGGCACCTGCCCTTTAAGTTTGTAATGCGTGCCTACGTTCTGTAACTGGACTTTTGTTGCAGTGGCAAAGGCGGAGGCGGAGGCGA
>chromosome_15,+,polyA site is 402622
TTGAACTGATTGCTATACCGATCGCGATCGGTAGAGCAACGGTGCATACGATTACGGTGCGTGACAATTTTGCGAAGTCGTGTGCAAACTCTCAGGCCCCCACCCCTGCCCGCCTGCGCTCTTTGGCCTTCCGCAAACGCAAACTGGCGC
>chromosome_15,+,polyA site is 1163949
GGGGGATTAGTGTCCACACGCTCTCAAGGGTGCAAACCCATGCATGTGCTCACGGTACCGTGAGGCCCAGGCACTCCTACAATTCCCAGCTCCGCGTCGCTACTCCTGGCCGCTAAGTCCAAGCTCCCGCCCAATCCTCGATGAAATTCT
>chromosome_15,+,polyA site is 1173689
GCCGGGGCTTGTGTTGCAGCTGCCGGGGCCGGAGACGCTGGGTACGATTCGGGGGGTCCCATCACCAATTCTGTGACACGGGTGTAATTCGGCCTGGCTGCTGCCAGAGCCCATCACCAAACTCTGTGTCAGCCTGTTTAATTCCAACGC
>chromosome_15,+,polyA site is 1699733
CCCCGATCTCAGGTACCGAAAGCCGTGAGGGTAGATCATCCGAGCTGAACATGGATAGGACACCAGGGGCTTAATCCACCCCGCTCCCACCGGTGGGCAGGACCGGCAAATGATAAGGTGGTCGTGGTGACTTCCCGCCTTCTCTCGAAC
>chromosome_15,+,polyA site is 2770916
TGCGCGCCATCAGCTCGCCGCTGCTGGAGGTGGGCATTGAGCGCGCCACTGGCGTGGTGTGGAACATCACCGGTCCGCCAAACATGACCCTGCACGAGGTGCGGGGCACAGGATACTGGGAACCAGGGAGGGGGCCAAGCAGGCGAGATG
>chromosome_16,+,polyA site is 2276448
ATTGGCTTGCGGGGTCGTTGGACGTTTGTGCATGGTACCTTCGACTTTGGCTCTTTACCCGGTTCTGCTAAGGTCTGCACTCTTGTGGGCTTTCTCGCTGTGAACAGCGCCAAGGACCTGATCCGGAAACTGCTGGTGGTGGATCCAACC
>chromosome_16,+,polyA site is 2849031
CCGCGCGTGTGTTCGACGCCGGGTGCCAGCCAGGTGGTGGGCGTGCAGAACCGCTCGCGGCATACGCTAGCGCCCGACGATTGTTGCATATGCGTACGTGCTGACCCTATTCGTACTGTGTGTTTGCATCGCCACAGGGAACAAGGCGAT
>chromosome_16,+,polyA site is 3298675
TAGCCTATATGGTACTCAACAGCGACCTGGCTCGCTGGTTGAGTTACCAAAGGCGTAAGCCAACAGACTGACAATCACTCTGTGTTAACTCTTACCCACAAGCCATGTGAGCCGCCTCTGTCCGTTAAGCCTGCGTTAGCCTGCACCTCG
>chromosome_17,+,polyA site is 228679
CGACAAACAAGGTGCTAATGCGCCCCTGGCACTAGCAACTACGGGTTGTCCGGATACACGATCACGTGATCTGATAAACAACTGTAAACCGTTGTCACACACACACACACACACACACACACACACACACACACACACACACACACACAC
>chromosome_17,+,polyA site is 1604979
GGGGGCGGGTGTTGTTTCTCTGGGTCGAAGATGGCCCATCGCGGCGTGGGTACGGCGTGCCCCCGCTTGTCGGGCTGTCCCTTCACTTGTAATCCGCATCCTTGTGTGCTCAAATCCCGCCTTTCCCTGTGTTTTCTTCTTGTGTTCGGT
>chromosome_17,+,polyA site is 2704554
AGCTGGGAATTTATTGCTTGCTGCGTTGGCCGCCACGTTGTGGTGAGTCGCGTTGCTTTGGCGCTCGCGGAGATGTCGGCTGGACCATGTAAACTACACACAAAGCGCCCAGAAGTAAAGCCTTGGTCATTATAGAGTTCATGACAGGAC
>chromosome_17,+,polyA site is 2824563
CGCGACAGACTCTCGAGGACTTCAGCAAGACTTACTTTCCTTACATTGGCCTAAAGCTCCCCGACGTAAGTTCCACGCTAAATTTGTAAGGTATCAGACCTTGAGCTGACTCGCGGGAGGTGGTTTGGCCATACCCGAGCTTCCGACACA
>chromosome_17,+,polyA site is 3804653
GCATTAGCATACTTCACAGCCGGCTGTTGATGCTTACACATAACTGCAACAATCATAAGCGGGCCGTTACGCACGGAAACCCTTGCTGACACTCTACCACCAAGTCTGAAGCCAGCTCATAGCATCACCAGCACTTTCATGGAAACACGT
>chromosome_17,+,polyA site is 4003448
GCAAGTCCATCATGCATATTTTATTTGCGAAAGGCCGCAGCCGCCGCGAAGGAAACCCTGGTGACACTCAATTGGGCCCAGCACTGCAAATTGATGATATATTTGTGCCTTTGAACATGCAGGCATATATGCGGCAGCCGGAAGTCGCCT
>chromosome_17,+,polyA site is 4484184
CCTCTGTCCTCTCGTGTCGCAGATGGAGAAGCCTGTGATGGTGGCCACCCAGGTGCGCGATTGCCTGGTCGCTTGGGCATGAATGTGTCGGAAATAGAGACAAGACTCATGATGCATCTTTGATTCGCAGGTCCCCATTCTGGGCGCCTC
>chromosome_17,+,polyA site is 4820288
AGTCCACCGACTTACTGAAGTACCCCCTTCTGTGTATACTTACCAAATGTAAAACCTTATGAACATCACGGGGCCATCCCACATGCAACCTCTGTTCGCAAGCCCGCTACCTGCACGCAGCTGGTCGTAGGCCAAGTCGTCCCAGCTGCA
>chromosome_17,+,polyA site is 5489723
GGGTGTTGTTTCTCTGGGTCGAAGATGGCCCCTCGCGGCGTGGGTACGGCGTGCCCCGGCTTGTCGGGCTGTCCCTTCACTTGTAATCCGCATCCTTGATGACACCAGCGCGCCGGCGGCAGCCTCTGTAACTGGCGTAGTGCACCCGTA
>chromosome_17,+,polyA site is 6444211
ACGGGCCGGTCCTGATGGCGGCAGTACAGCTGTTCCAGGCTGCCTTGGCAGTAGGGTGGTAGTGCGTCTACCACCGCAACCTTGTAAGGATGACTTTTAAAAAAAAAAAGCTGTTCTGCCGCGCGTTCAACGCCCGTGTCCATCCGGACA
>chromosome_1,+,polyA site is 1670576
GCGACGGCGGCGCGGCTGGCGATTGCGGGGCTGCTGCCGGTGGACGGGCGCGGCGGGCTGGTGGCGGAGGGCCGCGTGCTGAGGCACCTGGTGCAGGTGAGGGCGCAGTCGGGGACGGGTGTGCGTGCGTGTGTGTGTGTGTGTGCGTGT
>chromosome_1,+,polyA site is 2041037
CATCTAAAAGTAGAATAAACGGACAGACACAGCTGCCCAGCAGCAGCCCCAGTCAACTTGCATAGCCTGACGCGGCGGGCGTATGTAACTGATTGTTGCTCATTACTACACGCAAACAGCGCATGCGTTCATGTACCAAGCAATCAACCC
>chromosome_1,+,polyA site is 3638471
ATGGTCTCCGCCGCTGGGCCCCTGTCCCCCAAATTGGGGCTGTGAATGCAAGGAATGCGCGAACCGACACCTGAACCTGGGCAGGGACCAACGCGGGCTGGGCGAAGCAGGGTGCCAGCAGGCTTGCTTGCAGCGTATGTGGTTCTGCCA
>chromosome_1,+,polyA site is 4532769
TCCCGATGTGTGTGGTTCCCACCCGTGCCCACATAAATGCGTAGCAAGAAGGGACAAGGCATTGGTGCGTCGTTCGCGCGCTGTTACTGTACCGACGGTAGCTGGCAGGTTGTGTCGATGTTTTGCTGACGCGCATTCCTCCTGGTCTCT
>chromosome_1,+,polyA site is 5597049
CAGAGAGTGCTGTGTGGGGGGATGGGCGCGACCGCTTCACGAGTGGCGCTTGCCGGCGGTTGTTATCAGTCATGGGCATCGCATGTAACGCAGTGGCAATGGCATGGCTGTCCGCATTGTTCATACAATTGGTTGGCGAGCACGGTATTC
>chromosome_1,+,polyA site is 5839900
CACTAGTTCGGACCCATGCACCCATCCAGGATCGATCCTGGGACCTCAACAGTCAGGGTGACTCCTGGCATTTCGCACCAATGTAACAAGAGGATTGTCGCCTAGGTTGACAAGGGAGCGAGTCTCCCGTTACATGCACTTCATGTGCCC
>chromosome_1,+,polyA site is 6569143
TGTGGAGTTTGCGGAGCAGCCGGAGCCAGAGCGACCACAGATGGCGCGCCATAGCTGCAGAACAGCGGCGTGCGTCTACGCATGTAAGGGCGCCCACGCTGGCGGCTGGACTGCTGGCAGTGCGCCGCAGCCCCTCAGGCGCTGCAGCAG
>chromosome_1,+,polyA site is 7356334
GTGTTTACAAGGTGGTGAGCACGACGTGCATTCCTGTCCTTGTAGAAACCTAGGCCCGGGCCGGGGGGCCCTTATAACGCCTGCAACACTTATATATGCAGCTAGTTTGGTCCCCGAATGGGGGTGCTTATGCTCCTGTGCTCCCAAATG
>chromosome_1,+,polyA site is 7773033
CCGCACCTAGCAAGACCATATGCCCCGCTCGTCCGGGAAGCATAGGAAGAGTTGCGTTGGTGTGCTAATGTTGAGGCTGGCAGCATGTAAACAGTGCATCACATATTACGTGTACGGTAACGGCGTGTCTTGCAATTGAGGGTGGCGGCC
>chromosome_1,+,polyA site is 8241400
CGCATCTAGGGGCAGCAAGGTCCAGTTCAGACTACAGGGGTTGTCCTACAGGTTGGCCGCTGCTTGTATGCCTTTCCGATGTGTAACATAGGCTATTTGAATTGTACAGGAGTCGGAAGTCCCGAATGGAGCGGCTGGACAAGTCGCAAA
>chromosome_2,+,polyA site is 82118
GTGCGCGCTTCGGTTTTGAGCGCCCGACGCAACCCGGTACAGCTTCGGTCCATGCTGTTGAGCACGAACCGATAATCGTCACGTAAAACATGGGCCAAACCTCGTGTATGTGTGTGCAGATGCGCACCAGTGATGCCGCCAGCGAGCGTG
>chromosome_2,+,polyA site is 1460565
CTCGCCCTCCCAACCCCGCACGAAGACCGCAGTTCTCTGCTTGCAGGTACCCTCTCCGGCGGCGGAGCCGCCCTCACAAATTGTAACACGACGCAATGCATGGAAACCAGATGTAGCCCCACCAGTGGTTCAGAACAGCCAACCACATGT
>chromosome_2,+,polyA site is 1516637
GCGCGACAAACAAGTTGCTAATGCGCCCCTGGCACTAGCAACTACAGGTTGTCCGGATACACGATCACGTGATCTGATAAACAACTGTAAACCGTTGTTACACACACGCAACACACACACACACTCTTCCGAATTAGTTTTTACTGATCA
>chromosome_2,+,polyA site is 2236557
TTGCTGGTGCCGGATGGTGTACATACCCGCTCACGCGCACGCACACACGCACACACGCACACACACACACGACACACACACATGCACATATACACACACACACACACACACACACACACACACACACACACACACACACACACACACACA
>chromosome_2,+,polyA site is 2678102
GGTTGGGTCTCGTATGAAGCAGTTTGTGATGAAGCTGGCTCGATGCCATTACTGCGAGGGCACGAATGGCGCACGGGCGAATTGCAACGCTGTCAAGGACTTTAAGAGCCCGCAAGGACTCATTCTCTCCCCAAGCGTGCAGTGAATTGA
>chromosome_2,+,polyA site is 3498392
CCGTAGAGCAGCGACCTAGGAAGGCCGAGATGGCGCTCGTTCGGGGAAGTTCGGCACAAGTATGTTCAGTGCCTACACAGGTAACGGAGCCGAACCGTTCCTGATGGGTTTCGATCCTGATGGCACTTCTTGGCATTCCACATTCCACGC
>chromosome_2,+,polyA site is 4562463
CTGCGTTGCAACTGGCATCAGCATGCTTCAGGTCTTTGATGCCCGACACGCGCTTGCAGTCGTACAAAGCCGCAAGTTCATCTGTAACGAGTGTCATCCCCTTGCTTCACATCGTTGATCTTGTACCAGTACGAGTACCTGTGGGCGGAC
>chromosome_2,+,polyA site is 5418666
CGTCGTATACCCTTCCTCGGGCCTGTCCCCGTGGCTGCCTGCATACGCCGCCCGCCTGTCCCACCTTTCGGTGATAACAGCTCTCTCTTCTTCTACCACAATGCTGAGCTCCAGCAACCTTTTGCCCCCACCCTTGCAGCTGGGACACTG
>chromosome_2,+,polyA site is 5637302
AGGTGTGTTAAAGAGCACAAGGAAAACGTTACGCAAAGACAGTGTATGCGATGCAGCAAAGCGACGGTTTAGGGATGTTACCTGAAGTTACCTCGCATACCTGCTGCGGTGAGCCGCCGGTCTTACCAACCGGAAATCGCGCAACCCCCG
>chromosome_2,+,polyA site is 5677235
CTCTCCTCCATTCAGACTGTGGATGCTGCCGATCGTCGGAAAAAGACACATCTAGATGCCCCAGGGCGCCGTCCGCAGGGTTATATACTTGTGTGTCGTAGAACTTCCGTGTTCCGCCCACAACTGCTGTTTGCCACTGCTGTCTGCTAC
>chromosome_2,+,polyA site is 5984186
TGGACCCAGGGGGAAATCGGACCAATTCGAGAGGTCACTGGATCGATCCTGACGCTGTGCGTTAATTCAAAGATGAAAGCTGTAAGCCTAAATAAACTGAAGTGTTGAAGCAGGCCAGTCTACCCGAACTAGGCCCTCGGAGAGTCACCT
>chromosome_2,+,polyA site is 5984367
GACGTATGGCCCCGAGGACGGGTCCCCATCAAAGGGGGGGGAGTGTAAGCCGGTATATCAATACACGCTAACAATATACTCTCGAGACATCGCGCGAGGCTTTTATCGTCTTACAGAAGGGGGGCACTATTGTTTGTTGTTCAGCGCGTG
>chromosome_2,+,polyA site is 6458380
ACGAAGCGCGCAGTCTAGGCAGGCCTCACGTGCCATTTCGCTGGACAATCGCATGGCAAGGGCCATACGGTACTTGGCTGACAGGCAACGTGCATGGCAGTACTAGAGTCACATGGCGCCGACAAGAATGGAATCAACAAACAGAATGAG
>chromosome_2,+,polyA site is 6794678
CCCCGGCACGAAGTGTGCTCACCTTCGGCCGGCACCCACCCAAGCGCTTGCGGGCAGCCTGCGCCGAGAGTGGCACGGACGCGACATATGTCACTAGGGAAGCTGTGGATCCATCGCCGACCCCGGCCCGACATAAGGCCACGTTAGCCT
>chromosome_2,+,polyA site is 7475447
TGGGCACCAACAGGCACCAACCGCCACGGCGGCACCAGGAGGAGGGTAGGAAATCCGAAAAGTTGCCGGTGGCCTCTGGTTGTAAGGGTGAGCCGGGTACCCTGCCGAGCCAAATTTGGCTGCGTGCGCGGGGGTTTGAAGCTGCCTGGG
>chromosome_2,+,polyA site is 8278464
CGCCGCCCAAGTCGCCGACTTCCAGGCCATTTTCTGTAATGCGCCGTCGGAGACGTGGGAGACCGTGGTGCCGCCCGTGGCTGACAACTACAACGTCCGGTGAGAGAGCCCTCTGTCGCACGGCCCCGAATGATGGGGGCCAGGCTGGGA
>chromosome_2,+,polyA site is 8946957
CTACTAGAGTAGGTCGTCGGCGATGCAGGTGGCACGTCCCTGAGGTCCAGAGCAGATGTCGCTCGTGACTCGCGTCAGCAAGTCCCTCTTGTAACCAATGCAATCTTCTCCACCCCAACCCTCTTCACCCCAATCCCCCTCCCCTGTTTG
>chromosome_2,+,polyA site is 9123509
GTACTGGGTGTGTCGCATGCACGTAGTGCCTAACGGCAGAGTCCAGACAACCACGCCGCGGCGCCCACGGGTACCACCACATTAATCCGCGGCGGCGCCAGGGGGGGCGGGTGGGTTGTCACCGTCCCGGCAGAGGGACGATCCGAAAAT
>chromosome_2,+,polyA site is 9678398
TGCCGACGGCACCTGCCACAGCACACGTAGGGAAGCTAGTACGTTTCGGGGCCCTGGCTTAGTCCACGGCTGTCGTCCCACATGTAACCTCTATCAGCTAGTTATGCCTGTGTTGAATACTTGGACGGATTCATTCCACGTGTACGTCCT
>chromosome_3,+,polyA site is 969992
GCATGTCTGGGAGTCGTTGGAGCGGTGTTTTTGGGGTGAGCATCATTCCCAAAAAGTCGCTTGATGCGCGGTTGCGCGTCCTATTGAACGACGTTGGATAAACCTGAGTGCATCGTATTGGACGCTGCGCCAGAGCTCATGTCACATGCC
>chromosome_3,+,polyA site is 1759824
CGTACATGTGGGGACGTGCTGCGCTGGCTGGAATACAGCCGCAGGTGTGAGGACGGTCGTGCCCTGTCCAGCGAACAGCTTTCCGTGTAACAAGAGTTGTGACCGTGCCCAAGGCAGTAGTAGGTGGTGCTGTCGAAGGGTACCGTACTA
>chromosome_3,+,polyA site is 1851043
GCACCGGCTCCTCAGTTCCCTGCTTTTTTCCGTGTTTGCATTTATTTCAGGCTCGCACGCTCGAAGAGGGGTAATGTGTGGGATTCGGTATGTAACAGCAATGAATTACGGACCGTTACAATGAATTGCTGACCAACACCACTTTGCCGG
>chromosome_3,+,polyA site is 1948702
CTGGGGCATGCCGTGGTGCCGCGCGGATGCCTGACCCACTCCCTTCAATGCTTTCCCCCGCGCTGCCTCGCATGCGCGCCAATGTAACGGTCCACAAACCCTCCGCGCTACCGCTCCTCAGATCCTTTACCGCATGTAAGGCGTTGGGGT
>chromosome_3,+,polyA site is 2304201
GCGGGGCGCAACGTGCTGGTGGTCACACACGGCGAGGTGAGCGTGTGTGTCGTGCGTGTGTGTGTGTGTGTGTGTGTGTGTGTGTGTGTGTGTGTGTGTGGCGGTTGGCGGGGGCACAACAGGGATGGGCGGGGTGTTGGGGCGGGCGCA
>chromosome_3,+,polyA site is 2920223
TTGTGTTCGTCCTGCTCTGGGCGCGAACGCCGTTGCGAGCCGAATACGTGGCGGTTATCGACTGTGGTAGCTCAGGAACTCGTGTGTAAGTGATCTGACTGTGCAAAAGCATCGCTATGGCGAGCGTCGCTCATCGGCATTCCTCGTCGC
>chromosome_3,+,polyA site is 4821377
GCATTAAACATGGCGCCGCTTGAGAGAGGCACCACGCCTTGGGGCATGGAATACAGCATGCACAGTGAGTAAAACGCCTGTTCCTGTAAAGGGCGCTTCGCAGTTTACAAGTGCAACGGCGAAACGCAGTTTTGTGTTCGTTGCCTCGTG
>chromosome_3,+,polyA site is 4924237
GTTCGTGTTGGTGTGTTGTGAACGTTGGGGGCCGGGGGCGGCGGTCCAGTCACGTGTGGCCCGTAGCACAGACCCGCGTGCGTGTCGACATGTTAGCATAAGCCCGCTGGAGCTGTCCTGCGCGGCTGATTTTATTCCATGTCTCGCGAC
>chromosome_3,+,polyA site is 5347499
ACACAGACAAGGCCGGATTGAAGTAGACCCACGTAGGCCAGCACTGGGACAGCTTTGTTGAGTACGGGTGTTTGGAACGCATTGTAACCACCCGACCCCGTGCGGCGCCATCCCGTATACACACAGGCGGCGCACAACCCAGCTGTGTTC
>chromosome_3,+,polyA site is 5483944
AGTGTGACAGGGAGGTCTGCCTGCGGTCGCGCGGCACCCCCTGCTGGTCTGGTTCAGCCTGGGGTGGGAATGACCTCTTAACCCTGTAACGGTTACCACTTCCGGCGCTATCGCCGCGGTTACCACTTCCGGCGCTATCGCCGCCTCCAG
>chromosome_3,+,polyA site is 6037513
CCACCAACTCCTCACACACCCCAAGGAAGGGACGTAAGCCCCCCTGGCTACGCTTTACCCAGCAGCCACAGCGACAGAGCGCCCCAACATAGGCTCGAGATAGAACGCACCTGAACTGTGACACTTACAATGGAAAGGAACTGCGGATGG
>chromosome_3,+,polyA site is 6378868
CATGGGTGCTCCGTGACGGTGGCGGCATGCCACCTGGAGACTCCTGCTGGCCCGCGGGCCCGACACGTGTGCCATTCATATGTGTACAAGACACACGAGGCATTCAAGAGGGCGCGCCCGCAATGCCCAGTTGTACCTCACACGCACATA
>chromosome_3,+,polyA site is 6381841
CCTTTCCGTGTGCTCTCCCTTACACACGCGCGGGCCGTACCTTAAAAGGCCACCAGGAAGGCCTTGCTGAGGGCAAGGGCCTGTAAATCTCGTGTTACTGCGCCAGGGCACCTGCCAAGACTTTATTGTCAGGAGCCACTGTCGGCTCGT
>chromosome_3,+,polyA site is 7697075
TAGGGCCAACCCCAAGCATTGGGGCACCCTTCTTCTCGACGGGCCTCACCCCTAAGCGCGGTGCGGAGCGCACCAGCCCCATGTGAAGCATTCCGGCATGTTGCGATTGAATCCCCGATTGCGCAACCACCGCCTCTGTCTCTTCAGGAT
>chromosome_3,+,polyA site is 7701250
CGGCGTCAAGACGTCAACGTTCATACGAGGTGTCGAGGAGAAGCTGCAGTTCGACCCTTGCACGGAGCAGGAGTTCTTCGAGGTAAATTGTCTTTGCCATTGGGCCTGCTGGCGAGCTTCAATCCGCGCAATGACTGCTGTGGGGGGAGC
>chromosome_4,+,polyA site is 42816
GCTAGGAACCAACGCTAATGTGGGGAGGGGGCTTAAAGGAAGGGGGAAAGGGGGAGGGGAGAAGGAAGGGGGGAGGGGGGAGGGAGGGGGAGAGAAGGGAAGGGCAGGGAGGGGGAGGGGGAAGGAGGGGAGGGAGGGGGAGGGAGGGCG
>chromosome_4,+,polyA site is 2499033
CACAGACGTTTGGCCGGCGAGATGTGGGCTGCAACTTACACCAGACCTTGTCGTCTTGGCTCGCTCTGGGCTCCATAGTTGTTGTGATGACCGCTCCCTTCCGTTACCGTACCTGCCTTCCATCACTGCCCTGCCGCTCGCAGTGTGGAG
>chromosome_5,+,polyA site is 683424
GAATTTTTGTGTGCGCATGCACGTGTGTCGGCCGCGAGTGTGCCCGCTCACCTATACTTATCTCTCCCGCTTCCTCTCCTCCCGCGTCTGGCTCCCCTTTCTCCTCCGCCTCCTCCCTCCCCTCTGAATGCAAGAACTTGCCAACATGAT
>chromosome_5,+,polyA site is 715301
GACGTGGCGTCCCGTGCCTAAGAGCGGTTGTCGTCGAAGCACGTTTCGCGAAACCACAAACAAGATGCGAGCCGGTCAGGCCTTGTAACTCAGAGATTCACAGTATGCAACGCCATGCGCGCTCGCAGATCCAAGGATGCGGTCGCAGCT
>chromosome_5,+,polyA site is 1312192
TGAAAAGAAAACAACAAAACGAAGCCCGCCCAGACGGCGCGACGGAGTTACTTACGGATACCTACCGATACCGAGCGTCTTGTAGCCGCGTCGACCCCGGTAGTCATACTTACCCGCAAAAAGCCTGGAACCCCCCCTCGGGCGATCGAC
>chromosome_5,+,polyA site is 1504847
GTTGTCTATTTACATCATCATCACGTCAAGCCTGGGGTCAGGAAAGAATCGCGCACAAAACAAACATGGCTTCTGTCGAGGACCTTAAGGACGGTGAGCTGCTGCCTCAGGAACTGCTGGGAGCTCAGTATGATTCTTTCATCGAGCTCA
>chromosome_5,+,polyA site is 1504900
CACAAAACAAACATGGCTTCTGTCGAGGACCTTAAGGACGGTGAGCTGCTGCCTCAGGAACTGCTGGGAGCTCAGTATGATTCTTTCATCGAGCTCAACACAGAGTTGTGTCCTTTGCAGCTCTGCGCGAGAACTTGGACCGCAGCGGCA
>chromosome_6,+,polyA site is 915837
TTGGCTTCGGTCAATTTCGCGACTTGAGCCTCGACGAGCACGTTTTAGCCTGCTGTCAAGCGCTATTGCTCCAACAGATTGCATGTAACATATACATTAAGTGGCGGAGTCTGTATCCCGCTCTGCATTTTTCTCGGGGCGACGTCTCCT
>chromosome_6,+,polyA site is 1156531
CTATTCCCTCAAACAGTTCGCCATGAAGCGCCAGGCGGTGGGCATCTGGGGCTGCAAGGCGTGCAACAAGGTGCAGGCCGGCGGTGCTTACACCCTGAAGTGAGTGACTTTCTGGGCTGGTGCGGAAGGGCGGGGAGGGGGGGTGGTCTG
>chromosome_6,+,polyA site is 2762919
GGCGTACACAGTTGACCGGGGAGCAGGCCTAGGCCTGGTTGCTGGCGGGGTTCCTGGTGCGGCAGATGAACATCGCCACTGTCGGAGTGCGCGCTGCTGGTTCGGGGCCGCATGTGCGTGCCTTTGCCTTTTCGTCACGGTCTTGTTAAA
>chromosome_6,+,polyA site is 3868835
TTCGGCCGGTCGCGGGGATGTTCCGGACCTGTGCCCTCGCGGCGCTCCTGCTTGGCGCCTGCGTTGGATTGCCACAGGTATGTAAGGCTACTTTGTTTTATTGCGTCACGTCGTTAGAGACCGGTGCAAGCTTCCAAGCAACAGCTCTGA
>chromosome_6,+,polyA site is 3905916
TGTGTGTGTGTGTGTGTGTGTGTGTGTGTGTGTGTGTGTGTGTGTGTGTGTGTGTGTGTGTGTGTGTGTGTGTGTGTGTGTGTGTGTGTGTGTGTGTGTATGTGTTAAGAAACGAAACGAAAGCCCGCCCAGACGACGCCGGAGTTACTT
>chromosome_6,+,polyA site is 4193646
CGACAAACAAGGTGCTAATGCGCCCCTGGCACTAGCAACTACGGGTTGTCCGGATACACGATCACGTGATCTGATAAACAACTGTAAACCGTTGTCACACACACACACACACACATGTGCGCGCACACACACACACACACACACACACAC
>chromosome_6,+,polyA site is 4446429
ACTGCTGGGCTTCCGGCGTGCATCTGCCCTTCCATCATTCGCCGCCTAGTACTCCTGGCCGCGTAACTTTGCTGGATTCGATGCTGTAACCTCATACTGTGCAACCTGTGGTATGGGCAGGCGGCCACGGACTCCTGTCTCCCGCCAGAC
>chromosome_6,+,polyA site is 4582903
AGCACCTGTTGCATTGCCCGTTCATCCTCACTTTCCTAGACACGCTACTTCCTGCATTGCCTAACGTTCGGTGTAACCCGTGTAACTAGTGTGAGTGACAGTCGACCATACCGGCGACTTTCCAACATGGGGCAATGACGTGTGCTGGGA
>chromosome_6,+,polyA site is 5510670
CCCCACCATTCCACCCACCGTGCACCCACACCATCCACCCATCACACCCCCGCTAGTTTGGCTTGGTTTGCTTTAGTTTGGGCTGGTTTAGTTACAGCCCGCACGCCACCCCCCAACCCGCAGGAGCCGCCCAGCCAGCGCGACCTGTCT
>chromosome_6,+,polyA site is 5660806
AAGCGTGGTGGTCGTGGAGGCGGCATGTGCGGTAGCATTGGGGTGCGGGCCACCCTTGCTTGGTCGGGCTGTCCCTTCTTTGTAATGTCGCAATCATTGGGGTGGACGTGCGGCGGCGTGTCTGTGATGAGCATGGGGACCTGGTGCACA
>chromosome_6,+,polyA site is 6088087
AGCTGCTCCAGGTTCGTTTTCACATAGATGCGAGTTGGTGGGAGGTTTCGTGCAACGCGCTGGAAAAGGATCGAATTTTGACCTGTAAATAAAACGGGGAAGGCCTGAGTGCCTGGCGAGGCGGCACTTCGGCTTGCGGAAAGGGTTCCG
>chromosome_6,+,polyA site is 6756264
TACACGCCTGTAACCGCCGACAGGGCTGGGCGAGGCGGGACTCAACCAGGCTCCTTGCACTGTTGCCACGCCGCCAGAAATTTTAAGTCCACTCTTCCCATGCCTCACAAACGGTCACACACATATACGGCATACGCACCCAGTCCGGCG
>chromosome_6,+,polyA site is 6947725
GATCACGTGATCTGATAAAGCGCCCCAGGCACTAGCAACTACGGGTTGTCCGGATACACGATCACGTGATCTGATAAACAACTGTAAACCGTTGTTACACACACACACACACACACACGCACACACACACACACGAACGGTAACATCCGT
>chromosome_7,+,polyA site is 561515
GCGATGGGGTACTCCGGGAAGGCGTGAGTTTTGGGTACAAACACCGAGCAAATCATAGTTTAACAAGCGCTATCGCTTCTATATATAAAATCACGATTTGTCTCGCCCCACTTTTTACTATCGTGCTTTGTTTGCCCTGGTCCCTTCCAC
>chromosome_7,+,polyA site is 1566700
AGGGCAGGCAAGGGACGCAGAACAAGGTACCCAACAGCTCTGAGAGGAGCCCAGGTCACAGCGAGCGTGGGCACTATCTTTAGTGTAAGTGCGTGTGACGTTGCCCACGAGCCAATGCCCCAGCGCCTTGAAATCACATGTGTGGGAGGC
>chromosome_7,+,polyA site is 1622430
TGGTCTCGATACCAATTGTGGTGCTGGAACACCGTGTGTATGGAGGTAGTGAGAACTACCGGGTTTGGAAGGCAAGGCCGTGTAAGTAGTCGGTGTAGCCGCCGGAGGCTTCACCCGACCCTACCATGCCCGACGCCAGCGCAGGTGCCA
>chromosome_7,+,polyA site is 2563989
GGCGGGTGTTGTTTCTCTGGGTCGAAGATGGCCCCTCGCGGCGTGGGTACGGCGTGCCCCCGCTTGTCGGGCTGTCCCTTCACTTGTAATCCGCATCCATAAGCGCCAATGCTACCCACAAACGCAGTGAACAATATCAATACACCAGAG
>chromosome_7,+,polyA site is 3224121
GCGTGTGTGATGGCCCGAATGTGCGTGGGAGTGTGGGTAATGGCATTGCGTGCAGTGGCAGGATGGTGCTTCTTTGCTCCCATTGTGAAGACATTTGTCAGTTGGTACCCAGTCCGACGGCGTTGAATTCATGCCGAGCCGCGTCATTGT
>chromosome_7,+,polyA site is 3802228
GGTGGGGTGGCCTAGACGTTTTCAGCTGCCGCTTGGCCCGCAACGTGCCTGCTCTGCTGCCTACCTGCCGTGCGCGTCAGCTCGTCCCTAACGGCTTGCCCCATTCCTCCCGCTTCCCCACCCCCGCATTGACAGGCGCGTTACATCATT
>chromosome_7,+,polyA site is 3863777
ACGCCAGGTCACGGCAGCCCTCGATTGAGAGCCCTGTCGTTGGTTATACCAGATACACGATTCACGTGATCTGGCAGAATAACCGTGGAAACCGTAGTCACACACACACACACACACACACACACACACACACACACACACACACACACA
>chromosome_7,+,polyA site is 3928128
TACAGGGTCCGTTGGCGCAAAGCATTCAACATCTATTTGCACGCTCGTCAGCAAACGTAAATGTCTGCTGATATCTATGACATGTGTAACATGTAAAAGCCATTGCAACTTGTCCGAGTAGCTAACTCGGCCGCATGAGTGAGGGGAACA
>chromosome_7,+,polyA site is 5814274
ACTAAAGTTCGGCTCCCGTCGCATTTTGCGAGGGTGGCTGTCGGCACATTTCGCGAGGCATGCTTTCACCAGAGTCGCACTGTAAAGCCCCGGACCCTCAAAGTAGTCTTATAAAGTATAGTATAGTCGACGGCAATCTAACTTGACGTC
>chromosome_7,+,polyA site is 5947631
GGAGCGGGAATAAAGCTGCCGCCGCAAGGGGTCAGCGCTGGACTACTGGAGGCGCCTGCAACTACCGAATTGCTGTACGGAGAGCAGCTAGTAACGTGGACTAGACTGGGCGCCATGTGGGTGCCTCTTGGGCAGACGGCAGTGCCTCTT
>chromosome_8,+,polyA site is 293076
CCGCCGCACTCAGATCCGGCGCAGTAATGGGGAATTGAACTCGAGACCTCTCGCGCAGGGCCGCGTTAGCGGGGCTCATAACCTGTTAAAGTCTAGAGGAAAAGCGCCCACCCCATCACGTCTGGGGTGCATTACTTCCTCTGTAGTTCT
>chromosome_8,+,polyA site is 662667
CCTGTGGCAAACAGCACAAGGAAAACAAAAGCGCAAAGACAGTATATGCGATGCAGCAACGCGACGGCATACGGATGTTACCTGAAATTACCTCGCATATCTGCTGCTGAGCCGCCTACCGGGTTTACCAACCAGAAATCGCACAACCCC
>chromosome_8,+,polyA site is 1152947
GCAATGCGTGAATGCTATGATTGAGGGCACGGCCCTCAGGTCCCACAAGCAAGGACCGCAGTGAACCGGTCAACGCTTTGTGTAATCCACTACCAGATGAAGCTTGCTGTCCGCTCCATGCCTCAGCCGCCACCGCTCCAGCCACCGCAG
>chromosome_8,+,polyA site is 1524600
ACGAGAAAATCCAGGTGCGCTCTACATTAGTGCCACGTGCGATTACGTGCCGTGTGGGGGGTCGGACTGGGTGGAGAGACTCAACCACAACAATGCGTGCGTGTAAGATGGAGCCGGCACCGCTCTCCGTGGCCGCCAAAGCACGCCTCG
>chromosome_8,+,polyA site is 2770872
ATGTGCGCGACACGAAGAGAAGTTGTAGTCGCTAGCACGCATAGAAGGCCGGTTAGCAGGAGGCGGTCACAGCAGACATGTTACCTCATCCAGACGGTAAACGCCACGGGCAATAGAGGAGCGCCGCCGACCCATCACTGATATAACCAG
>chromosome_8,+,polyA site is 2917662
AGGAGGGGTGAACAGGCCGACCCCGTGCAAATCGGTCCAAAGCGGGCCCCCACGCTTTCTATCGCACATATACATATAATTGTATAAGCCCGCCCGCTACGAGCGCGATTGGAGGCCGGGGTGTGCCCGACAGGGACACTTCCGGGCGGG
>chromosome_8,+,polyA site is 4128090
CCGCTGAAGATTTCAGCATCGGCCCCGAGCTTGCTGAATTAGCCTTTCAACTATCTTGGAGACAACTGCGCTTCCATGCCTACTGTAACGGGATTCCGTAAGTCTGCAAGCTGGTGTGCTGAGGAATTCCTGGGCAAAGCTTCCATCTGA
>chromosome_9,+,polyA site is 1595161
GGGGAGGTGTTGAGTATGGCAGGAGGCGAAAGAAATGCTTGGGGTGTTTGGGAACGTGACAAGGCACGCATGTGGCGCGGCCCCAACCCGAGTGTCCCTAGCCGATGCGCCTGCGCGTCGTAGCGGCATGGAGGCTCTGACGGGGCGTTA
>chromosome_9,+,polyA site is 2237274
TTTTGGTCGGTCGGCTGCGGGTGACGGTGGCGCTATGGCGCCTTTGCAGCGTGGATAATGGACCATAGTTACAGGCGAATTCTGTAACATCAGCATTTTATCAGCGGCAGCAAGCTGGAAACCATCTTTTCGGCGCGAGCGGCGGGAGGG
>chromosome_9,+,polyA site is 2577393
TTATTCTCACTGCCCCAACCTCGCTACCGACTGCAGTGGACTACCATGCCCTCCCCCCGGACTGGGCGTCGGCACCTCATACTTGTGATTTGATGACTCCGATTTCCATGAACAGCCATCCCCCTCTCCTTTCACGCCCCTCAGGCCTCT
>chromosome_9,+,polyA site is 3429442
GCCCAAGGGCCTGCTTGGGGGCCCGTTTCTTGCCGCTCCCCGAAGATGCAAGCCCTGGTTTGGGGTTTGTCATTCACAGGGCTGAAACGCTCCCCGCTTAGGGGGAAGTGGGTAAAGGGGCGGGTCCCGGGGATGGATACCGAGGATGGC
>scaffold_18,+,polyA site is 62399
AAGAGCGCCTTTCAGCGGACGTTTGCCAATCAGGTTGGTTGAGACGGGACCTTCGCGCAGCGCCCTCATCACTTGCGTGTAGTCCTGCATGCATAGGTCAATTCATCTTCTCAACTCGGTCTATATCGACCGGACCTTGAACTGTCGTGG
>scaffold_18,+,polyA site is 63868
CAATGAGACGGTGGCCAAACACGTGTTTGTCGTCTTCTTTGCGGGCGACCGCTCCCGCATCAAGATCATGAAGGTGCGCTGGCTGGCGTGTAATTCATGACGCCACTTCACCCGCCCCCTCCGCTCCCAACACACATACACACACACACA
>scaffold_18,+,polyA site is 732761
CGACAAACAAGGTGCTAATGCGCCCCTGGCACTAGCAACTACGGGTTGTCCGGATACACGATCACGTGATCTGATAAACAACTGTAAACCGTTGTCACACACACACACACACACGCACACGCACACGCACACACACACACACACACACAC
>scaffold_18,+,polyA site is 1014677
AGATCTTCGTCAAGACCCTGACGGGCAAGACCATCACGCTCGAGGTGGAGTCTTCGGACACCATTGAGAACGTGAAGGCCAAGATTCAGGACAAGGAGGGTGAGTCGGGGCTCTTTCCTTACCGGGGATAGGGGCAGGTGGCCAAGCGGG
>scaffold_19,+,polyA site is 631431
GCTGCATGCGGTTAGATGATTCAGGGGCATCGGGAGACAGCAGGCGGGTACTACGTGCGTGCGGACGTGCCTTCCGCATTGCAAGTACAACTGTGTGGCATTCGCGTCAGCGTTGCCCAAGTTGACCCGCACGTGCGCACGGTGGGCCGC
>scaffold_20,+,polyA site is 351328
GCTGCGGGTTTGGAGGGGAGCAGTGCCGCAGGTGCTCGGTCCGAATGCCGCACTTGGAGGGCTCAGTGCTCGTGCCGACACATACAACTGCACGGCCGCACACGCGTACACACACACGTACACACAACACACACGTACACACACGTACAC
>scaffold_21,+,polyA site is 496349
GGAAGCACTCTGTTGTTGAGAGCTGTCGGGAAAATCGGAGCTTTGAGCCCCAAAATGGCCCTCCTACGGGTCCTTATCATGTTAATGATAAGCCTCACAAACAAGTTCCCGCTGGAAAGCCCCCGGTCGTCGACTGGACCCATCCACCCT
>scaffold_22,+,polyA site is 354232
GCTGGGATGGAGCGGACTGCGTGCTAACGAGCGGCTTCATTGCGTCGCTGCCGGAGCGCTTGGGGACGCCAACCACAAACAGCGCAAAGTAAGGATTCCCTTGATATGCAGCAACGCATACAGCAGGGCTGGGCCGGTCCAGGAAGAAAT
>scaffold_22,+,polyA site is 380032
TGTACCTGGTGGCTGGTGGCTGGTGCGTCGGCAAAACATAGCATACTGGCGCAAACCGCGGCTGCTACGTATTAGTATGTGTTAATGCCTATTGCATGTAAATAGGTGGCAGGGAAAATTCGGGCGGAGCGAGAAGTGCCTTCGCACGTC
>scaffold_22,+,polyA site is 380242
ACTTCTGTACGTCGTCAATGTGCTTCAAAGACACAGCAGACGGCGAGCCGTCATAAAGAGCCTGTCACCGTTGTCCATTTCTGTAGCGGCTCGCTCTCACGCCTCTTTCTTCCTGGTCCGGGCGCAACCCCCAGTGGACGCGTTCGGACC
>scaffold_24,+,polyA site is 90849
ACTGCTGACCTGTGAATGCGTCGTGTGTCTGTTGCCTCTCAGGGTGTGGACAGTCCGGAGGTGGCTGAGCAGCTGGACGGCTACCTGAACCACCTGCAGGTGCGACACACACACCGGCACAGGGTGCAGAGAGAGAGAGAGAAAGAGTCG
>scaffold_24,+,polyA site is 104797
GAGTCAGTAGTGAGCGCTCCTTTGAGTCCTCAGTATTATACGCCTAGGATGACTGGGACTGGTGAGCTGGGAATTGCAACTTCAGCAACCTGTGGAAATGTTTGCCGACGCTCCGACGCCCTTCTTACTTCCCAGACCCTGTCGCAAAGA
>chromosome_10,-,polyA site is 39288
ATGCCCGAGGTAACTGCTCATATTCCCGATGCTAAATGAACAACTGGATTCCGCGGGTTGGCAGCTTCATGTGCTGTCCCCCCATCCAAGACCTGTGACATCTGCAACCCTTACCCAGGCCAGCTGTCTATCACTGCCGCCTTGGCGCCT
>chromosome_10,-,polyA site is 40273
AGCACTGCTGCGTGATCCGTGTGCTGGCGCACACCCAGGTCAAGAAGCTGGGCTTTGGCGTGAAGAAGGCCCACCTGATGGAGGTCCAGGTGGGTGGCGGGTGTGGCCAGGCACGGGGCGGGGCCAAGAGGGGCAGTGCAGGTGCGCACT
>chromosome_10,-,polyA site is 573884
CTTTTTGAATAATCCTTTTGAGACTAGTTTTGGCGGTCCATGAGCTTCCTGGCTCGTTTGGACCAATCTACGAGCATGAACTTGTAACATCAATCAATCAATCAATCAATCATGTAAGGTAAGAAGTAGCGAGCGCTTCAATTATCATAA
>chromosome_10,-,polyA site is 943972
AAGTGGCCGGACTGGTGCGTGTGTGGGGTGTGGGGTGGGGTGGGCGTTAACTTTGAACCAATCCCGTAAGGAAACAGTCGCGCTGCAAGGAGAAACTGCAGCCGCATATGCGAGCTATGGTACATCACCATAGGTAGTCGGGCGGGCTTG
>chromosome_10,-,polyA site is 961030
GGCACGCCCCTGGGGTCCAGAGCAGGGCGGGTGTTCGTTCTCCACGTCACTGGCTCGTGAACTGCGTCAGCAGGTCCCTCTTGTAACCAATGCAATCTGAATACATGAGCGCTGTACTAGCACATAGGCACGTTATTGCACGCAGCTAGG
>chromosome_10,-,polyA site is 1124261
CACACACACATACACACACACATACACACGTCACGACTCGCGTTCCATTGCGTCTCGCAGACGCAGTGAAACGCGCTATCTGCAATGGTGCCCCGCTTCACTGTTTCTGGTTGCGTCCCCATCGCGTCTCTCCCGCGTCTCCCCCGCGTT
>chromosome_10,-,polyA site is 1486066
TTTCGAGCGAACGCGACCTTGGGTTCAGATATAGGTAGGGGAACCCGTGCTGTGAACTGCAGCCCGGATATCCATGCCTGCTATGTACTAATGCAACCTGCACGTCTGGTGCCAAGCATCTAACCTCGCCTGCCTTGTCCCGCAGGCGAC
>chromosome_10,-,polyA site is 4492927
CTGGAGCAAGGGTGACATCAAGTCCCTGAAGCTGAAGGAGATCAAGAACGGCCGTCTGGCCATGCTGGCGTTCGCTGGCTTCATCGGCCAGGTGCGGTGTCTCGGATAGCAGGCGGTTGGTATACTCTGGGTCCTGGCATGCAGCGTGGT
>chromosome_10,-,polyA site is 4841966
ACTCGTGAGCTGCTGACGGTCTGCTGGCCCTCCTTCCATACATACACACACACGCGCTTGCACAGTCGCATGCAACCCCTGTCGGCCGCCTCCCCTTGTGCTCTCCTAACACACGCACACACGCGCGCATATGCGCAATTGCATATTGCG
>chromosome_10,-,polyA site is 6078341
AGCGTCAAGGGCTACGCCAACCTGAAGGCGTACCTGAAGAATGCCACCGAGGTGAGACCGGGAGACTGAGGGGTGCTACACACCTGCATGGCAACAGCTGCAGTAGCAGTAGCAGTAGCAGCACAACAGCAGCCTGCAACAGCTACTGCG
>chromosome_10,-,polyA site is 6407830
GTCTGCAACGACTGCTTGACGACCTGGGTGAGGACTGTGCATGTGCAGGGACGGCTGGGCACTGGGGACGGATTGATTGACAGGTTGACGGTTGGGACAGCTCATGTGCGCTCTCTTCTTCCTCCCCGTTCCCCATCCCCAGAACCGCGA
>chromosome_11,-,polyA site is 94440
GGGCGTTGGCCCGTGCGCGCATGGGTTAGAATGCTGGCCGTTGGCCACACCTGCCGCCAGTGCATATTGTGTTACTACTCAAGTTGTAATCACAGCGTCATGCATTGCGTGTATCTTGTCCGTCTGAGAAACATAATGCAGAGCCAAAGG
>chromosome_11,-,polyA site is 629003
GTCTGCAACGACTGCTTGACGACCTGGGTGAGGACCGTGCATGTGCGGGGACGGCTGGGCACTGGGGACGGATTGATTGACAGGTTGACGGTTGGGACAGCTCATGTGCGCTCTCTTCTTCCTCCCCGTTCCCCATCCACAGAACCGCGA
>chromosome_11,-,polyA site is 2067886
CCCTCCCAACCCCGCACGAAGACCGCAGTTCTCTGCTTGCAGGTACCCTCTCCGGCGGCGGAGCCGCCCTCACAAATTGTAACACGACGCAATGCATGGAAACCACCCTGCAATCCCCTGCCGCGTGCCTCTGCCCTGTTCCCAATGTTT
>chromosome_12,-,polyA site is 766443
CAGGAGCGAACGATGTGAGTCGTGTTCTGCGAGCTAAAAGCAAGCCGGTGCTTGGGGCAATCACTATTAGCTTCATCACTTGTCAATAAACAAGCAAACATCAGGACTATGCGCAAGCCTTGACCGCCAGCTGTCGTGTCCCTGGAGGTC
>chromosome_12,-,polyA site is 1743648
CACATGATAAAGGGTAAGGAGGGCTTGCAGACAGGAAATTTTGGTCAACGAATAATTCGGTGAAAAGCTGACCGGTTTACCAGTTAACTGGATTGAGAACCCCGAACGGGCGCTTTGTGCCATCATATTTATATATGGTATACCAATATC
>chromosome_12,-,polyA site is 1743751
TTCAGCAGGTCCCTGTTGCAACCAAAGCAACCCGATCGGCGCCCGGTGTTGGATGCATCAGAGGCTGCAGGCTGCTGCGCATTCAATACACACGGCTGTGTTTCACATGATAAAGGGTAAGGAGGGCTTGCAGACAGGAAATTTTGGTCA
>chromosome_12,-,polyA site is 1743816
TCAGTGGTATACCGTGTATATGTAGGGCAACACGCATTGGAGAGGGAGGTCGCTGGAGCGATGGCTTCAGCAGGTCCCTGTTGCAACCAAAGCAACCCGATCGGCGCCCGGTGTTGGATGCATCAGAGGCTGCAGGCTGCTGCGCATTCA
>chromosome_12,-,polyA site is 2112634
GTCTGCAACGACTGCTTGACGACCTGGGTGAGGACCGTGCATGTGCGGGGACGGCTGGGCACTGGGGACGGATTGATTGACAGGTTGACGGTTGGGACAGCTCATGTGCGCTCTCTTCTTCCTCCCCGTTCCCCATCCCCAGAACCGCGA
>chromosome_12,-,polyA site is 2916615
GGTCCGGCAGGGAGGTGCGGTGGCGCCAGCCTGATGTCCGTGGATATGTGGCAACATCTGCTGATGGAGACAGAGTGCTGTAAAGCTCGTGTTCATGTGAATGAATAATCCCTTGCGCCCCGTCCAACAGACTTCTTCACACAACAGCAG
>chromosome_12,-,polyA site is 3131944
GGTGGGTGTTTCTCTCTGGGCCGGAGACGGTCCCTCGCGGCGTGGGTACGGTGTGCCCCCGCTTGTCGGACTGTCCCTTCAATTGTAATTCGCATCCATACCATGGGGGGAGGGTGGTTTCCCTTCGGGCCGGAGATGGTCCCTCTTGAC
>chromosome_12,-,polyA site is 3145082
TTCGGGCCGGAGATGGTTCCCTCCTGACCTGGGTGCTGGCCTGTGCTGGGCACCCTTGCTTGGTCGGCCTGTCCCTTCTTGTAATGTCGCATTCATAATTTACTGCCGGAACAAGTTCCTGAAAGGCCATCCAGCGCACCGTTTCTTTTT
>chromosome_12,-,polyA site is 3145413
GCGCTGTGATTCGTGGTAGGCGCTGGGGCCTTGCTGCCGGCCTCAACTGATGCAATGCTCGCCTGGCCGGCAAGGCGGTCGTTGTCGCAAGTTGTTTTCGCACCAAAGCTCCAAGACTTGAGGAGGGATGTCAAACGCGATTGACCAACC
>chromosome_12,-,polyA site is 3184316
CACGCCCGACGGTAGGTTTGTACGAGGCCCCGCCACCACGCTGCGTACGGTCGGATATTGGGAGTTTCCAAGACCTGCCTATTGTAACTGCGGGTATTTGCCCAAACCTAGCCACTGAAAACCATCCAAAGCTTAGTAAGGTCGCTCGGG
>chromosome_12,-,polyA site is 3244418
GGTAAGCATTTCCTCTCTTGAGATAAGGATAGTTGGGACCGCACTGTCAACCCCTCCTCTCCACGCCGCTTAAACGCCGCTTGTAACTCTCGTAGCTGGGCACGTTTCGTATGCCAGCGGCCTGGCCCTACCACAGCTGTTCCTGCTTAG
>chromosome_12,-,polyA site is 3259191
AGAGCAAGCCCGGCCTAGACTAAGTCACACGTTAGGAGAGTACAAGCGAGAGGCTACATGGACACGATGCGACTGTGCACCACTGTACCTAAGCGACTCAACCTGGTGACCCTAGTCTCAATGACCCAACGACCCTACTAGACAACACTG
>chromosome_12,-,polyA site is 3493511
CGGGTACCATGCATGCTGCTTTTTGTTTTTAGTTAGCAATAAGGGCGCCTACTGGCTGCCGTGGTTGAGAGTCTCATCGTAGCTTCTAAGAACCAAGTCAACATGATTGCACCCGCAGAGACAGTACCGGCAAACGCACCGGCGATGGCA
>chromosome_12,-,polyA site is 3752667
CCAGCCGGCTTCTCGCCGCCCAAGATGAGCGAGCTGCCCTGGCGCACGGTGAGCAAGCGCGTGCACAGCAAGTGAATAGCTGTAAGGGCTGCGTGGTCGGTGCATGGCGGTTTAGGCAACTCCAGTCTGTGCATGCAGCCATGAAGGAAT
>chromosome_12,-,polyA site is 5133937
GTCTGCAACGACTGCTTGACGACCTGGGTGAGGACCGTGCATGTGCGGGGACGGCTGGGCACTGGGGACGGATTGATTGACAGGTTGACGGTTGGGACAGCTCATGTGCGCTCTCTTCTTCCTCCCTGTTCCCCATCCCCAGAACCGCGA
>chromosome_12,-,polyA site is 5199225
GAGCCGGGCCCCGAGCCGGGCCCCGGGGTACCCGTATTTATATTACCAGCGGTGGCCCCTCACCCGGGGAGATGGCATGGGTTGAAAGGTAGCGCCGCAGTGCTGACGCCTCGGTCGCTTGCAAATCGGGGCCAAAATGACACGGCATAG
>chromosome_12,-,polyA site is 5511687
CCTGCAGCGAGTGTGGTCGAGCGCGGCCCTCGCCCCGGCCTCATTCCCGTTACCTCACCCGGCCCAAACCCACTTTCCTGCCATACGGTACCTCCCCGCAGGTGTTTGTGCGGCTGATGCGCATCAAGATCGACCTGCTACGCAAGGTGG
>chromosome_12,-,polyA site is 6759815
AACAATGTCAAAACCCCAAGAGGACTTCCTCGACAAGACCTCACGGTTCTTGGCCAAGCGCGAGGGTATTGATAAGGTTCGTTGTCAAGCAGCGGCCCCAATGGTCTCGGCAGGTTGCGGAGAGGTGCAAAACTGAAATTGCAGCCCTAT
>chromosome_12,-,polyA site is 6886098
TTGAGTTTGCCTTTCATGGCGTAGTTTAGAGACTGAGGCGGGTTGTTGGTGAGCAGTCGGGGTAGAACCAGGTAACAAATGTAACATCCATCGTGTGGTCCGAACCACTGATAACCGCGCGACGTGGCACTAGAGCCATCCGGAGGCATG
>chromosome_12,-,polyA site is 8890923
GGGCGGCGTCAGAAATGGCAGTAATGCTGTCGCTCATGGATGGATGGATGAGTGGGCCGGCACGCACCATGCGCCTTCCGTTTCAATGGATGGCACACCACCGCGTCCCACGTGCCCCACTTGATTGCCCCAATACTACAGCCAGCAGCA
>chromosome_13,-,polyA site is 38142
GGCAGGGGCCACAGGGGGGACTTGACGTACACGGCTGTGGTATGATTGCGATGACGGGTTGAAGAAGACTGTTCCAACAACTCTTTAACGCCCTGGATGAACAGTTCGCATTCGCGTCTGCTTCCGTGCCGCCTGACCAGTGACCAACAC
>chromosome_13,-,polyA site is 125385
GTCTGCAACGACTGCTTGACGACCTGGGTGAGGACCGTGCATGTGCGGGGACGGCTGGGCACTGGGGACGGATTGATTGACAGGTTGACGGTTGGGACAGCTCATGTGCGCTCTCCTCTTCCTCCCCGTTCCCCATCCCCAGAACCGCGA
>chromosome_13,-,polyA site is 843739
GACAAGCAAGGTGCTAATGCGCCCCTGGCACTAGCAACTACGGGTTGTCCGGATACACGATCACGTGATCTGATAAACAACTGTAAACCGTTGTCACACACACACACACACACACACACACACACACACACACGCACGCACGCACGCACG
>chromosome_13,-,polyA site is 2386395
GTCTGGCCGGTGTCCTTGCTTCCGGCGCCTACGCCAAGTTCCGCAACTCCTTCCTGGGCCTGTTCTGCGTGGTAAGAAGTGGCGATCACACTAGACTTACGGGCTGCCCATACCGTGCCGTACCCGTGCCTGTTTGCAAACGCGGTTGTT
>chromosome_13,-,polyA site is 2529709
GCCAGAAGCGCCGCGTGCAGATCTGCATGGGACTGCTCAAGCCCTACGACGTGAGTCGTGTGTCGTGTGTGTGTGTGTGTGTGTGTGTGTGTGTGTGTGTGTGTGTGTGTGTGTGTGTGTGTGTGTGTGTGTGTGTGTGTGCGTGTGTGT
>chromosome_13,-,polyA site is 2981005
GTCTGCAACGACTGCTTGACGACCTGGGTGAGGACCGTGCATGTGCAGGGACGGCTGGGCACTGGGGACGGATTGATTGACAGGTTGACGGTTGGGACAGCTCATGTGCGCTCTCCTCTTCCTCCCCGTTCCCCATCCCCAGAACCGCGA
>chromosome_13,-,polyA site is 3684139
GTTCGTGTACTTGGTGCGGCACGAGCCAAAGTCACACTCCTACGCTGCCTCTGTATACAAGCAGCGCTTTTGTCCAAACCCGGTAGTTCTCACTACCTCCCTTAATCAGTCAGATCGCCGACCCCAGCGGGAGTCGCCACTGCAGCCAGG
>chromosome_13,-,polyA site is 4534089
GCCTCGGGGGCAGCTTGAGATTGTGCTGCGTTTACCTCTACAGCCGGGATGAAAGCAGCGGGCAGACTTTGCGTGTCCGCGCCCGAACCACCTGCACGGATGTGAATCCAAAGCTGCGAGCGCTCCACGTTGCCAGGCGTCGCATTTACC
>chromosome_13,-,polyA site is 4824278
CTCAGAAGATTCTCTTCTCGCTTGTCGCGAGAGGCCAGGTCGTTCTAGCGGAGAACAGGCAAGCAATATAAAGATTACTATGTATCAGAACATATTTCGGCTTCCCGGTTGACACAGGTTGCTCACCTCGCCGCTGGGTTCCTGCGCAAT
>chromosome_13,-,polyA site is 5373340
CGTGTTAGCAGCTCCCAAGACTTTCCCGTTCGGGTGCTGAACTTACCCGTAAACGGGCTTCACTTGCCCGTAAGAACTTCCCCGTAAGGACTTCCCCGTACAAACTCCGACTTTCTTCGAAAAGCATACGGGGAAGATTTTTCCGGGGAA
>chromosome_13,-,polyA site is 5884864
TCCGGGAGCGGCATGTATGTGGCGGTGTGGAGAAACCCGCGCCGTTTGCTGGTCCTTCCATGACATGACCAAGTCTGCAAATCCCTGCTGGGTGTTTTCACACTCCGGTGGTAGTCGCATGCTTACGGAAGACTCAGACTCTTCTTGACA
>chromosome_13,-,polyA site is 6239998
ACTACGCGGCCTTTGATGAGGTGCCCAGCCACTCCCGTCCCGCCAAGCCGGCTGCCGAAATGGTGCCCACCCTGATCCAGGTATGTAACGGGGCCACACGCACGTCATTGGCCATGCGTTCACGCATGCATGCACCCTGCAGGTGCACAA
>chromosome_13,-,polyA site is 6243071
TGCCGTCTGCGTGATGTGGGATGCTAATTGTCGAGCGCACCCGCAGATGTTCTATGACGATGAACCAGGCACGAACAAGTCTTATATTAAGGTATGTGCAGAGGGGCCTTCTGGGCTATCCGGAGAGGTTGACACGACCTCTGACACGAC
>chromosome_13,-,polyA site is 6315251
GCACTACACAACATCTGACGTCGTCGAGCATATCGTGAAGCCGGCTACTGCGGAAGCAAAATGCCGGTGAGGGCGGGCACGCATGTTATTTTGTCAGTGAAGTTGCTTCCCGCGCCCTCGCCCCAGCTGCGGTATGCTCTGGTACCTGTT
>chromosome_14,-,polyA site is 941421
GCTCCTGTGCTCCCAAATGGAATCTAGTAACGCGGCTAACCTGGCTGGGTCCGCATTCTGCATGACGGCCTGCATTCCGCCTGTAAAATCGATCTCGCTACCCAAACGCAACTGGTCCTCTTTGTAGGCGGGTGCGGATAGTGCTGAGCT
>chromosome_14,-,polyA site is 1589343
GTCTGCAACGACTGCTTGACGACCTGGGTGAGGACCGTGCATGTGCGGGGACGGCTGGGCACTGGGGACGGATTGATTGACAGGTTGACGGTTGGGACAGCTCATGTGCGCTCTTTTCTTCCTCCCCGTTCCCCATCCCCAGAACCGCGA
>chromosome_14,-,polyA site is 2219913
TGCGCGTGCTCAATTTCCTTCCTGGCAATGGGCAATAACCGTATCTTGCCGCGCGAAGTCGCCGGTCGCAGGCACGCCTTGTTTTAAGAGCCCCTCCCCCTTCCCCCGCCCCTCTCCACATACCAGCGCGCTGCACTATCATGTATGCTC
>chromosome_14,-,polyA site is 2703507
AGTTAGGGCCCAGCCCTGTCTCGAACAGGGATCGTAACAGTAGATCTATTACAACTGGCCGGAACACTGGGCGTGGTGATGGCTTAACTCGGCGCCATCGGCCGTGCCTCTCATCGTGTCTCATCTTGGCGGGCGTTCCGCCCACACTAC
>chromosome_14,-,polyA site is 2959557
AGAGGTGGGACCACCAGTAGGACTATCAGTTAGAAAGGCACCGGGGGACGGCGCGCGTACCCCGGCTTGCCCCTCTTCCCTCTCTAACCGCGCACCATTGCAAGGCCAGGGATGATGGGAACCATTTGGTGCGAGCCCTAAGTGGACACA
>chromosome_14,-,polyA site is 3008955
TGGAGGATGCTCTAGCCCCGCTCCCACCTACAATATAATATTATGAAGATCATAACCATTTTAATGGAGGCTGTCGCAACTGTAAGCGCACTCTGCTCCACGGCACACAGCAATGCTCGTCGCCGCGAGGGTTTCGGCGTCCAAGTGGTT
>chromosome_16,-,polyA site is 1325021
GACAAACAAGGTGCTAATGCGCCCCTGGCACTAGCAACTACGGGTTGTCCGGATACACGATCACGTGATCTGATAAACAACTGTAAACCGTTGTTACACACACACACACACACACACACACACACACACACACACACACACACACACACA
>chromosome_16,-,polyA site is 1506137
CGCTGCAGGCGGGTATGACATCATCCTCACCTCGACGGGTGAGCCTTTGATGACGGCTGCAGATTCAGCTTTGTATGCTATAGCTGTAAACTAGGGATTGCCGGCCTTAGCGATCAAGCCGCGGGGTGCGCTTGGCGCCATCGGCTCGCC
>chromosome_16,-,polyA site is 3128354
CGCGGGCGTCGCAATGCCACTTTGCACACAGTCGATGTCTCTCCCGAGCATCGCGAGTCATCGGCGCACATAGAGCGACATGTAAGCCTTCAGTTATACTTCTCTCGGACGAGACGGAATTGGGTCGCGCTCGCGCGGCTGGTCGCGCTT
>chromosome_16,-,polyA site is 3550058
GCAGCACCTGTTGCATTGCCCGTTCATCCTCACTTTCCTAGGCACGCTACTTCCTGCATTGCCTAACGTTCGGTGTAACCCGTGTAACTAGTGTGAGTGACAGTCGACCATACCGGCGACTTTCCAACATGTGGTATCCAGGCACAAGGA
>chromosome_16,-,polyA site is 4738892
CACGCGCCAGCTAGGCACACGGCGCGTACAAAGAACCTGCCGTGTCCACCTGCTGGGAATACGGATGCCATTATGTGCTCAAGCGACACGGCATCACCCCGCCCAACTGGTGTTTCTCGCTGCTTCAGGAAAAATGGAGCTTTGCTCGCG
>chromosome_16,-,polyA site is 4934539
GGTGCGTGGCAAGGCGTGCAACGGATGTGGAAAGCCCTTGCGCTGCTTCCCGAACTGGAGGCCAGTCAGCTCAGTTGAACTGCAATAAATAAGTATCATACATCGCGTCACGGTTCCACGACAGGGATGCAGCGGTCCAGGAGCGAATTG
>chromosome_16,-,polyA site is 5032574
GTCTGCAACGACTGCTTGACGACCTGGGTGAGGACCGTGCATGTGCGGGGACGGCTGGGCACTGGGGACGGATTGATTGACAGGTTGACGGTTGGGACAGCTCATGTGCGCTCTCTTCTTCCTCCCCGTTCCCCATCCCCAGAACCGCGA
>chromosome_16,-,polyA site is 5765520
CCGCTGGCCCTAAGGCCGAGGCAGCCGCGGCGCCGCGTAAATTTGAAAACCCTGAGGAGTACCGTCTATGGCCGACCAACATGTAAGAGCGTTACTGGTAGTGCGCATGCCCGCGGAACCGGCCATGTCGCCGCCGACGTATGACCTCGG
>chromosome_16,-,polyA site is 6104179
AGTCGTTCACACGCGTGCAGCCGCTTCACGTGCGCCCGCCCGCTGCTCGCGCGCGTGCGCCTGCCCCTCACTTCTAGGTCGTGTTTAAGGGTATATGAGAATAAGCTTACCCCCCCGCCACACACACACGCACACACACACACACACACA
>chromosome_16,-,polyA site is 6325089
CGAGGGCTGCCATCGCGTTGGGGTAAGTATGGTCAGTATGCTAATCGTTTAGCGACTGGATGGTGCGGAAGCCTCTCAATTCCATGTAAGGTCGACGCTAATGTGTTGGTAATGCGATGTCGGTCCACATGTCGATCGCTCCCTCGCAGC
>chromosome_17,-,polyA site is 1257184
CGTACGCATTCGTTCCCACCACACTCGTCATTGACCGTGCATGTGCGGGGACGGCTGGGCACTGGGGACGGATTGATTGACAGGTTGACGGTTGGGACAGCTCATGTGCGCTCTCTTCTTCCTCCCCGTTCCCCATCCCCAGAACCGCGA
>chromosome_17,-,polyA site is 1778957
CGGCCCGGAAAAAACTGGGCACGCTCGGTGTGCAGCTCGACAAGCTCTTGCGGTGGCTGGACAGCCCAGAGGCCGACTCCCTGTAAGCATCATTGCGTCAGTGCCACCTAGAGCCATCAACAAACGTGCTTAGTCCAAAGGGCTGGGGGC
>chromosome_17,-,polyA site is 1903419
ACAGAGCGCAAACAGCTCTGGAGTCCACAGGGCAACGCACTCCGACCCTTCACCGCGCCAGTAATCCTTGCGGAATTACTACCGGTGTAACAACCTCAGACCCAGCGGGCGAGCTACCTCTTAAAAACCAGGCGGGCAGAAGACAAACAA
>chromosome_17,-,polyA site is 2619243
GCTAGGTTGGGTGTGTGGTTACAAGATGGTGTGCGACGCGCTTGCCTGTCCTTGCAAGGGTCGTTTGCGTGGCAGTGAGCTTATGTTAACAACGGTGTTGCCTTGACTGCACGAACCTGCAGGGTGGAGGTGCGGGGCTGCAGCCGTACG
>chromosome_17,-,polyA site is 3441680
TTTGCCCTAGGAGGAGTATGCCAACTTTATAACTTCGGAGTTCGGGCGCTGCGCATAGCGGCTGCGGCGTGTTTCAAAACGATGCAATTATTCACGGTTACGTCGTCATGCACTTGGATTGCTGGACCCTTGCAAATGTGCGGACGTGTC
>chromosome_17,-,polyA site is 3915514
CGGGTGAGGAAGCGCTGCAGCAAGGAGCGCGGCCAGAAGGCGGTTCGCATTCTGCATTGAGCAAAGCACCGCTACCTGTCACTGTAAACCTGGCTAATCATCTTGATAGCGCGCCAAGGAATGAACTGCCCCGACGCATGCAACTGCTCG
>chromosome_17,-,polyA site is 4297886
CGCACCTGGATGCAGCTCGGGATCCCCTGGATTAGACCATGCTGCGGCTAATCGTGCAGCATTGCTCTGCCACCACATTACCTTTCACCCACCTCCCCCACACACAGCCGGCTGCGCTGCGGTCAGCTGCACCGCCGACTACAAACCCGT
>chromosome_17,-,polyA site is 4547837
ATATCGTGGATTGCCAGGCTGGCTTCATCTCGGGTGAGTGCGTGCTGCCTGAGGTGTCAGCTTGCCCGAAAATCCTGCTGTAAGTGCACACATGCTGTCACGCGGGCTGTCTGATCTGCAGGAGACGTATGGGTGCAAACCGTGGGTGGT
>chromosome_17,-,polyA site is 4721103
GAGTAAGAGAGCGAGAGAGAGAACGTTGAGAGAGCGAGAGGAGGAGAGCGAGAGAGGGAGAGTGGACCCTGTGATTGCTTGGCGAGTAAGAGGAGAGAGAGCATGCTTGTGGAGCAGAGAGCGTGTGTCGTGCACAGCCGTATGAGCGAC
>chromosome_17,-,polyA site is 4880917
GGCGCGGCAGGCGCGGCGGGCGCGACAGGCGCGGCGGGCGAGGAGGGTAGGAAATCCGAAAAGTTGCCGGTGGCCTCTGGTTGTAAGGGTGAGCCGGGTACCCTGCCGAGCCAAATTTGGCTGCGTGCGCGGGGGGTTGAAGCTGCCTGG
>chromosome_17,-,polyA site is 5547510
TACGTGCCAAAGCTGCAAACTATCGTGGCGCGTTTGCGCCCTCATTGCGGAAATGTGAGGGGTACGTGAATACCTTGCACGTTGTAAAGCCCACTGACTGCACATGTTTGCATCCCAACGTACAGGATGGCACTGGACTGCCATTAGCCT
>chromosome_17,-,polyA site is 5637710
GACATCCGGGTATCTAGTATCGCTTTCGCCCACCCCTTCGACTCCAGACCATATTTCGGGAGTTTTGCTTGAGACGCGCGTGTAACTATTTCTACACTCAATATGTATTGATTCATTCTGCCCTGCTGTCTCGACCTCGACTTCGCCCAC
>chromosome_1,-,polyA site is 218899
TGTGTGTGTTAAAGAGCACAAGGAAAACATTGCGCAAAGACAGTGTATGCGATGCAGCAAAGCGACGGTTAACGGATGTTACCTGAAGTTACCTCGCATACCTGCTGCGGTGAGCCGCCGGTGTGTGTGTGTGTGTGTGTGTGTGTGTGT
>chromosome_1,-,polyA site is 290679
GTGTTGACTGCTGGGGTACAGTCTAGGGGTTATAACACACCGTGAATCTGGGGCGGTTTTACCTTGGGGGTTACGTCTACTGAAATGCCCCTCAGTCATGCTGGCCTATGCCATCTGGCCCATCTCTCAACCATCCTTCCTATCCAGATC
>chromosome_1,-,polyA site is 290835
GGGGTCTGGGGGGCTGTGCCCCCCAGAAAATTTTTGCAGGGTAACGGCTGGAGACTCAGGGCAATAATCTTATTACTCGAATAGTAACCGCAAACCCTTGTTTTGAAAAAAAAAAACTGATGAGAGGCCTGTGGATGAGAGGCAGAATGC
>chromosome_1,-,polyA site is 977662
AACCCCACGGGCGACCATTCGGCCTGACCCCGCGATGCACCTGTATGCGTCCATGCTCCGCACCCTGGGCGCGCTAAACAACGTTTACCCAGCACGCCTAATTCCCAGATTCCCGCCCGCTGGTCGTAGTCGAGCTCACCTATAGGCAAA
>chromosome_1,-,polyA site is 1078344
CTAGCCCACGTAGGTACCGAAAGCCGTGAGGGTAGATCATTCGAGCTGAACATGGATAGGACACCAGGGGCTTAATCCACCCCGCTCCCACCGGTGGGCAGGACCGGCAAATGATAAGGTGGTCGTGGTGACTTCCCGCCTTCTCTCGAA
>chromosome_1,-,polyA site is 1103055
CCGTCCATGCAGTGCTGTAGGCATCGTGTTGGGCGCCGAACACCACATCAGCGGCTTCCCGGCTCCAGTATTCATCGGCATCGGTCGTGTGGTTCAGGGGTGAGGCAAACATTTCCTTGACCCTCCCCCTGCCGGTGTTTCGCAGGCTGC
>chromosome_1,-,polyA site is 1347421
TACTTTCCCACTTCTCTCTGAATGCAGTAGGATAGTCGGTAAAAGACACATCTAGATGCCCCAGGGCGCCGTCCGCAGGGTTATATACTTGTGTGTCGCAGAACTTCTGTGTTCCGCCCACACTGAACCTTACTTCCTGCCACTCCCCTG
>chromosome_1,-,polyA site is 1843297
TATGCTCCTGTGCTCCCAAATGGAATCTAGTAACGCGGCTAACCTGGCTGGGTCCGCATTCTGCATGACGGCCTGCATTCCGCCTGTAAAATCGATCTCGCTACCCAAACGCAACTGGTCGTAGGCCGTACACCGCATGAGCACATGATT
>chromosome_1,-,polyA site is 1843427
GTGTGGTTACAAGGTGGTGAGCACGACGTGCATTCCTGTCCTTGTAGAAACCTAGGCCCGGGCCGGGGGGCCCTTATAACGCCTGCAACACTTATATATGCAGCTAGTTTGGTCCCCGAATGGGGGTGCTTATGCTCCTGTGCTCCCAAA
>chromosome_1,-,polyA site is 1848775
CCGTGTCGCTGGTGCTGCCCAGCCTGAAGGGCAAGCTGAACGGCATTGCCCTGCGCGTGCCCACCCCCACCGTGTCGGTCGTCGACCTGGTCGTCCAGGTGAGACTGCCTCCCCTTGCGCTGTAACAACTACACCTGGACAGTGGGCGCC
>chromosome_1,-,polyA site is 2434131
CTAGAAGACTCGTAAGAGGCATAAGTTAGGGCCCAGCCTGTAGATCTATTACAACTGGCCGGAACACTGGGCGTGGTGATGGCTTAACTCGGCGCCATCGGCCGTGCCTCTCATTGTGTCTCATCTTGGCGGGCGCCCACACCTGTCCCG
>chromosome_1,-,polyA site is 2707024
CAGTTACGAGTACGTTTGCCCCTGCGCTTACATGTCGGCGGTCACAGGTGACGTCCTTTGGAAGATGAATGCCCGTGAGGGATACATGTGAGCACACTGGCAGGCATGGGGTAGCTAGAACAGAAGGACAGGTGCACCCACGACCATCAC
>chromosome_1,-,polyA site is 2721993
TCGCCACCGGCCTCACCCTAGCTTGTCAGCTTAGGGACTCGCAATAAGAGGTAGTCTTATGACGCCGACCCACGGCTTAGGTGAGCAACGCTAGCGTTTGCGGTGAGCCGGGCCTGGGGTTCCTCCCCTCTCCGGAGGCGAGGAGCATGG
>chromosome_1,-,polyA site is 2880225
CAACCGGATGGTGAGAGGGGGACACGATCGTGTAGCCGCGACAGAGCAGCTGAGCGGCCGACTGGCCCCGGGGCAATCATTGTTGTTACGAAACTCCCACCCGCGTCCTTTATTTCCTGGCGGCCCCTGCCGTCTGGCTTGGCCCTTGGG
>chromosome_1,-,polyA site is 2880507
GCGTGGACATTCCCGCCAGCCAGGTCGGTGGCGGCCGACTCCAGAACTTCTTGCAGGCTGGACAACCACCAGAATGCAGACTATTAACCATGCGTCTGCTCGCTGATGACTCTGTCGCGCCGCGTTTCGCCAGGCTGTGCTTGTGCCAAC
>chromosome_1,-,polyA site is 3056700
AGCGCCCACGGGTGCCACCACATTAATCCGCGGCGGCACCAGGGGGGGCGGGTGGGTTGTCACCGTCCCGGCAGAGGGACGATCCGAAATACAGTACAGAAGCACAACGGCAGATAAGGCGCCGTGTGCTCCTGACGCGTACAAGACCCA
>chromosome_1,-,polyA site is 3406764
GACAAACAAGGTGCTACTGCGCCCCTGGCACTAGCAACTACGGGTTGTCCGGATACACGATCACGTGATCTGATAAACAACTGTAAACCGTTGTTACACACACACACACACACACACACACGCACACACACACACACACACACACACACA
>chromosome_1,-,polyA site is 3406941
TAGACGGAGGTGCGGCTCCTAGGGCCAAACCGAAGTCTCACCAACATAGACGGAGGTGCGGCTCTTAGGGCCAAATCAGTGTCTAACCACAATAGATGGAAGTGCGGCGCCTGTGGCCAAACTGACGTCTAACGCTACGCGTAGGCTTGG
>chromosome_1,-,polyA site is 3685817
CGTGCTTTGGGTGCACATACACGTCCGTAAAGCGTGCACATAGACGTGGTGGCGCACATGCTCAGAGCTTGACAAGCTCCTGTGGAACGGTTTCAGCTCGTGCTTACCATTGTGCCGTAGGCCTGCCTGGAGTGTGCGCTCACGGCGGTG
>chromosome_1,-,polyA site is 3985267
AGTGTATATATGCTGATGCGTGCCAGGATCACACGGGTATGACGCCGGTCTGAAGAGGGGCAAAAACGTGTCCACACGTGTTTCTCCACGCTCGCGTAGACTTAGCCTCCCTCTTTCAGGAATTAACTTATATGACATACAAGGATGCAA
>chromosome_1,-,polyA site is 4155427
TGTTCGGCCGCTGTGCGCGCATGCACGGTATACGCACGTTCCTTCCCTCACTCCTAACATACATCATACACACACGCACGCGCATGCGCACACACACACACACACACACACACACACACACACACACGTAGGCATCCTGTCCAGCTACGG
>chromosome_1,-,polyA site is 4157117
AAAACAGAGAGTGCGTCCAGTGTTTCTGCTGTGGTGTTGTGGGTCCAGCTTTCTCTCCGTTATACCCAGCGCTCGCATGCCCAGAGCCTGGCTTGCCACACCCAAACCTTGGGCTACGCCGCCCACACCACGCCGCCGGGGCCCTCACGC
>chromosome_1,-,polyA site is 4198778
CTGCAGCTAGGTGGACGAGGTATTGGAATGGATTACGAGGCAGTGCGGCGCGAATAGTGCCCTACACGCTGCAAGAAAGCGACTGTAACTCTGTGCGAGCTGAGCCGTCCTGGTCCGCTTACAACCCACTCGCAGGCTGAAATTCTTGAA
>chromosome_1,-,polyA site is 4564973
GCGGACCAGCTGGCTGTGGACCTGGGCGCCGAGCTGCTCAAGATCGTGCCGGGCCGCGTGTCGACCGAGGTGGACGCCAACCTGTCGTACTCGACGCAGGTGGGGGGAAAGGCGGGGTGGACAGCAGCCAACCTGTCGTACTCGACGCAG
>chromosome_1,-,polyA site is 4890666
ATCCACCTGCACGACAACATGCTGCACCAGTACCGCGGCAACTTCGCGCAGTTTGAGGAGATGTACGAGCAGAAGCGCCGCGAGGTCAACAAGGTAACTGCTATAACTAGAAACGGATTCAACTCGATAACGGGGCCCCCCAGAATGCGG
>chromosome_1,-,polyA site is 4933558
CCCCTCGTTTTCGTTGGTTTTGGTTTAGTTTGGGCTGGTATTTACAACCCCCCCCAAGCCCCCCTGTCTCTACCCTCAACTCCCGCTCCCACACTCTCCAAACTGCCCAAACTCGCGCTGTGCAGTGGTGGTGCTGGGCTGCGCGGCCTT
>chromosome_1,-,polyA site is 4934258
TCTTATGATCGCTATGAGCTGCTCCGAGTCGCTCCGCCGCAGCCACCCCTACAACATGATAACGCTGGCGGCCTTCACGCTGTGCGAAGCATTCCTGGTGAGTGGGCTGGTGCCGCCGGGTCTGGCTGCCGCCGTGCGGTCGGGGCAGAG
>chromosome_1,-,polyA site is 5116614
CGGGGGCGGGCTAGATAAGAGTTCGAGGCAGGCAGGCATGGCAGGCAGGCAGGCACGCGCTTGCGCAGCACGCACTCAGCATGTGTAACCCTGTTTCCGAATTGGATTTTCCAGATGTGCGAAGCCGTAAACCGCATGTTAAGCCCCTCC
>chromosome_1,-,polyA site is 5476885
GTACGCCTTCGGGTGGGTGGCGGTCTGTGTGTATTCATGTCTATGTTGTCTATGTTGAGGGCTTTCGGACTGCCACACAGATGTACATGTGGATGCGGCGGAGTCAACACGTGCACATGCAAGGCGCACACGTCCAGGGCCTGGCACGGC
>chromosome_1,-,polyA site is 7283156
GGGTACGGTCCCGGTGCAACATAAGGTTGCGATATTACAAAGAAGGGACAATCCGACCAAGCAAGGGTGCCCGTGCACCCAGGTCAAGAGGGACCATCTCCGGCCCGAAAGGAAACCACCCTCCCCCCAGTTGGCTACCGACCTTCCACA
>chromosome_1,-,polyA site is 8564822
CTCGCCCTCCCAACCCCGCACGAAGACCGCAGTTCTCTGCTTGCAGGTACCCTCTCCGGCGGCGGAGCCGCCCTCACAAATTGTAACACGACGCAATGCATGGAAACCGGGTGGAACATGCAAAAGTCTTGGGTCGCCACGGAACCCTGT
>chromosome_1,-,polyA site is 8565183
CCCTCCCAACCCCGCACGAAGACCGCAGTTCTCTGCTTGCAGGTACCCTCTCCGGCGGCGGAGCCGCCCTCACAAATTGTAACACGACGCAATGCATGGAAACTGATGGTTTCCGCTCGAGCGCAGCGAGTTGTCGGAAACCAAGGTTTC
>chromosome_1,-,polyA site is 8565681
TTTTGAGTGGTGCTGCCCAGGTGGGGCTATGCGAATGACGTTATGTCTGCGGTGGGCGAGGCCGCTAGCCCATGGTTCATAACTAATTTGTCAGAACGTGTCAGCTGCGTGTACGACCGCGTCTCTTTGGGTTCCATCATGCTGTGCTTT
>chromosome_1,-,polyA site is 8566025
CGCGTGGGCGTGCCTGCTGTTCCTCACGGATGGTTGCAATATTGCAATTCCTGCTGTGTCTTCGTGCCCGCTGCACGGCTTGTAATGTGTTATTGCATTCTTGCGTGCTTGAGGCGCACGGCGGCTTACCGTTCATGCCTGCCTTAACCG
>chromosome_1,-,polyA site is 8567430
CTTGATGCGGCGCTTCAGTCGTGCGCTGAGGCCCACCAGACTGATTGATGTGATGTGACTCCGCTACCAGTGGTCGCTGTATATACAAAAGACTTTCAAGCACTATGCCGGACTACGCCGGATATACCGCTCCTGCGTTGCTTGCCCGTC
>chromosome_1,-,polyA site is 8569169
CCAGTCCTGCATAGTGTGCTTGACTACTAGTTTTCACTGCGTGCTAGACCGGCTTTTTTCACTCGATGTGCCCTTGACGATGATGCTATCAGGATCCTTATTGTTCGCCGAGTTCGCCGCGCTGTTCGCCGAGTTCGCCCGTGAACCCCC
>chromosome_1,-,polyA site is 8800685
GTCTGCAACGACTGCTTGACGACCTGGGTGAGGACCGTGCATGTGCGGGGACGGCTGGGCACTGGGGACGGATTGATTGACAGGTTGACGGTTGGGACAGCTCATGTGCGCTCTCCTCTTCCTCCCCGTTCCCCATCCCCAGAACCGCGA
>chromosome_2,-,polyA site is 32524
CCTTCTCCAAGCCGCGCGATTCCCATGCACTGCGGCGAGTTACAATGTGTCGGCGGTTGCTTCGTGTCATACGTAGGGAAAGTGTAAAAGGGGTACCTGAAAGCAAAGAACTCTCAGCTTCGTGCAGGGTTGCAGGGCGAGTCCGAACCG
>chromosome_2,-,polyA site is 2597182
GGAGGGTTTGCAGCAAAGTCGGGGTTGGGCCCTGATAGCATGTGATGGCTCGGCGTCTTCGGGAGCTGGGACTGTCCCCTCTGTAACATCCGCATCCATATGAGTGCGGCCATGTCGGCCAAGATGTCGGCATATTTCTTCCTCGCCCTG
>chromosome_2,-,polyA site is 3574918
CTGCGCCGGGGCTGGGTTTGCCTGGGCCTGGACGCCTGGCTGAATGGCCATTTGCTTGTGTCCTGCGTCCTTCTAACCGCTGGCCTCTCCTCACCGCGCCTTCAGGTTCGGGTTCGTCGCGTCTTCGTCAGCTGCTTCCGCTTCGGCAAG
>chromosome_2,-,polyA site is 3833872
AGGATGGCTACATGGTGTCTTCGGGTAACCCCGCCAAGGTGTACATCGATGGTGCCGTGCGCCACGTGCTGCTGCGCCAGGGTGTCCTGGGTATCAAGGTGAGCGCTAGCTCTCTGGCCTGGGTGTGTGGGGGACGCGTGCTTCCGGGCG
>chromosome_2,-,polyA site is 3992562
GGCGAGCGTGCGGCCGGCTTCTTGTAGTAGGACAGTCGGTAAAAGACACATCTAGATGCCCCAGGGCGCCGTCCGCAGGGTTATATACTTGTGTGTCGTAGAACTTCTGTGTTCCGCCCACACTTCTTCTCCATGTTACGGCAGTGTAAG
>chromosome_2,-,polyA site is 4198667
AGTAAAGTCGGCTGATAGCTTCGCTAGCATTCATAGTCAAGGCACCACAGTAGGGCGATTGGTGTGCACCAAGACCATGCAACTGTAAACCAACACGTGAAAGACATGCACCGTCTCCCAAAGTAGCCCATCGCGGAACCTCAGACCCAC
>chromosome_2,-,polyA site is 4261948
AGTGGGGGCCCTGCGTGCGCGCTAGCATAGCGGCCGGGGAGGACCCTGGAGGACACAGCGTGGAGACAATGTGCGACATTGTAGCTTGCTGCTCCTGTTACAGCATAACGCTGGAGCCGGCTCCCAGCATTACTGAGTTGAGTCCCCCTG
>chromosome_2,-,polyA site is 4712936
GCGGGCAAAGAACACCTAGCTCTTGACGTACCTGGTCGACTGTGCCAGGTTCCGGCTGCGCTGCTCCAACAGTTTTCAAATGTTATCCCCCGGCACCTCTGCTCTCCCCCCCCCCTAAGCCAAACCCTCCCTCCCCCGATCGAACTCCTT
>chromosome_2,-,polyA site is 5065508
GGACGAACACGTTGACACTTTGTGAGCAGTTCCTAGCTGACGTAAGTAACGCGGTGGGCACTGCTGCAAGTGTTTCACAGTGCTGTAACGCGTGCACTCTGCGGGTTACCGGTACGCACCATTTCCTTAGCCTCATCAATGGCCTCCTCT
>chromosome_2,-,polyA site is 6562217
GGTGTGGAGAGACAAGTTGGGGCACACAGAGCGTGCATGCGATGCTTGCCTTGCTTTCGGGTTGCGTGCGTTCGTGCGTGTGTGTAACTCTCTCGGCATGTGACACGGCCCTGTGTGATCATGTGTCTGATCCTGCAGGATGGACCCTGG
>chromosome_2,-,polyA site is 6598401
GGAGGTTTCGCTCGCACTCAGAGAGCCAACCAAACCAATGGCTACTCACGTTAGCAATGGCTTGCTTATAATGTACTAATGTAACAGCTCGGCCTAAGGAGAGGTATGACGAGGAGCTAAACTCGCAGCTGAGTGGAGTCGACAGCAGTC
>chromosome_2,-,polyA site is 7779294
CGTACAAGAGAGTGGCCGAGCAGGCCCAGCCCTTGTGATGGGCAGGGCCTCCGGGGCTTGGCGTCTAAACGGCCCTAGGCACTGTAACAGACACCCTGCCCTGTGCGACGCCTATTAATATCCAATGCATTCGCCTGGGCATCCAATACA
>chromosome_2,-,polyA site is 8540520
GGAGGATGCCACAAGTCCATTGGTCTCGCCAGGAAATTCGGGGGTCATCCGCCATAGCTGCAGGATGCCGTCAGTATCAGGACAGAAATGGAGGGCCTGCTTTGAAGCCGGAGGCTTGCCGGCATGGCTACAGCGCCGGTGCGAAACGGC
>chromosome_2,-,polyA site is 9151176
GCCTAAGTGCCAGCCTACCCCAATTTGGCCCACTTGCCCGTACGGCTGGCCCGCACGGATTCAGAGCCTGCCTGATTTAATTTTGCATGGTAGAGCTTTAGCTCTACGCTCACCACACTGGTACCCTGGCCTGATCAGGCGCCGAGGTGC
>chromosome_2,-,polyA site is 9229401
GTCTGCAACGACTGCTTGACGACCTGGGTGAGGACCGTGCATGTGCGGGGACGGCTGGGCACTGGGGACGGATTGATTGACAGGTTGACGGTTGGGACAGCTCATGTGCGCTCTGCTCTTCCTCCCCGTTCCCCATCCCCAGAACCGCGA
>chromosome_2,-,polyA site is 9595016
CGGGTGGATGCCGTCCGGAGTGGTCACCTCGCAAGCTAACCTCATCAAATCAGCCTCGCACTAGCGGCCCCGAAGTCGCACATGCAAGCCGCAACTCCTTTGGGGTTTGGGTCTACCGGCTCAGCCGCCTCAACGGCCTCACTCTCGACA
>chromosome_3,-,polyA site is 1316209
TGTCGCACCAGTCCATGCGTGGTGTTTCGGCCCCATACGTACGTACGTGCCCCCGCTTGTCGGGCTGTCCCTTCACTTGTAATCCGCATCCATACGTACACCAGAAACAGCACCGCCGGTCAGCATGTACAACTGAGCCCGGTATCCTTC
>chromosome_3,-,polyA site is 2048233
ACGCATGGTTCGGCTGTTGCACAAGATTTCGACATTCTTGCCCCAAGACGCTTGTCGTCGACATGTTTTGATACATGGATGTAAGATATTCAGGGCCCGAGAGCTATACTCGCGGACTGAAGAAAGTCAAGATGTCCATGGACTCGCGAG
>chromosome_3,-,polyA site is 2081674
GACAAACAAGGTGCTAATGCGCCCCTGGCACTAGCAACTACGGGTTGTCCGGATACACGATCACGTGATCTGATAAACAACTGTAAACCGTTGTCACACACACACACACACACACACACACACACACACACACACACACACACACACACA
>chromosome_3,-,polyA site is 2081799
GAGGTGCGGCTCTTAGGGCCAAATCAGTGTCTAACCACAATAGATGGAGGTGCGGCTCCTGTGGCCAAACTGACGTCTAACGCTACGCGTAGGCTTGGGAGACATGTACTGCCCGACCCATGCGCGACAAACAAGGTGCTAATGCGCCCC
>chromosome_3,-,polyA site is 2081854
GATATAGACGGAGGTGCGGCTTCTAGGGCCAAACCGACGTCTCACAATATAGACAGAGGTGCGGCTCTTAGGGCCAAATCAGTGTCTAACCACAATAGATGGAGGTGCGGCTCCTGTGGCCAAACTGACGTCTAACGCTACGCGTAGGCT
>chromosome_3,-,polyA site is 2551572
GGTGGGTGTTTCTCTCTGGGCCGGAGACGGTCCCTCGCGGCGTGGGTACGGTGTGCCCCCGCTTGTCGGACTGTCCCTTCAATTGTAATTCGCATCCTTAGGGCCAAATCAGTGTCTATCCACAATAGATGGAGGTGCGGCGCCTGTGGC
>chromosome_3,-,polyA site is 4938772
GTGCGCTCAACCTGGCGACCCTGCATAAAAAGCAAGCCACGCGCGCTGCACAGCTGGCACCAGCTGGTACCTGCAACACATGTAAAGCGGGGAAGAGCATGAATGTCTTCAAAAGTATGCTTTTTGGGCTGAGCCCCCCCAGCGAAGCGT
>chromosome_3,-,polyA site is 5411093
ATGCAAGGACCTGACCCGGAACCCATGCGAGGGTATAAGCCAGAGAGCTACCCGTTATAGTTAAGTAGTGTGGTACTATGTAATGTGCGAAACAGTCTGACTGTCAGCCGCCCCTACTTCCGGCTAGCGATAGTCGTAATCACCATTCAA
>chromosome_3,-,polyA site is 5572152
CGCTGTGCCTCATCGCGATACCTATTACCTCTTAGCACGTGATGGCTCGGCGTCTTCGGGTGCTGGGACTGTCCCCTCTGTAACATCCGCATTCTTAGCACCTCTTACCCCATTGTCTTCCTTTTTGCAGAGATGGGCTGGGTGCCCCAG
>chromosome_3,-,polyA site is 5780816
CCCGGGGCACAGCTCTGGCGCTGTGTGCAGCAATCTGTGCTGTTAGTGAGGGTTCTGACTGTGTCCTCAACATCGGGTTTCTGTAACTGTATACGAGTCTTCCGACAAGCTGGCACCTGCGCTGGCGTCGGACATGGTAGGGTCGGGTGA
>chromosome_4,-,polyA site is 411344
ACGAAGCGGCGGCAGCCTGTTTCGTCAACTAAACGAAGCCATTTTAAGGAATTCGGCCACTGACGCCGCCCCTGCCTTCGTAAGATACGAGCGCTGGAGAGTCCGACCAAGCAAGGGTGCCCAGCACCCAGGTCATCAGGAGGGGACCAT
>chromosome_4,-,polyA site is 411740
ACAAGAAGGGAGAGTCCCAGCGCTCGTATCTTCCTTCGTTCGGAACGAAATTTGCCAAACAAGGCCTCTGGCGGACGAAATTTTTTGGATCATGAATTGAAATTTCGGCCAAAACGCACGGGATCTTGGGGGGTCTTTCGGCAAACAGAC
>chromosome_4,-,polyA site is 1121605
TCATTCGAGGTTCCCTCCTCGAGTGTGCGTACGTGTCTCGTGCGTTTATGGAGCCCTGGCTTGCCCGTGGCTGTCATCCCACATGTAACCTCTATTCGCAAGGGGGCCGTCCAGCCGGCCGCGGTGCCGCTGTGGGGGACATGGGGCGGA
>chromosome_4,-,polyA site is 1886546
TGTGCGGCACTTTCATTTGATTGCTAGGCGCACTGCGCGGTTACGCCGCCTCTGCTCAAGCGGTGTGGATGGTTGACGGTCATTGCAAACCAGGGACAGAAAATGACACCAGAACTCTGATTTGCGGACATGCCGATGTACCTGCGCAGG
>chromosome_4,-,polyA site is 1995613
GTCGTGAATCGGCGCCACCGTGGATAGACGTTCCTGGCAGGCATCATGTACTTCATAAAGGCTCCACCAGGCCTCGTAACACGGTAAGATGCCTCCTTCGCGTCTCAGCAGTGTTTGACCTGGCCGTCGCGGCCGCCGACCGAATCGCCA
>chromosome_4,-,polyA site is 2376640
CAGACCGCCTCAATGCGTTTGTGACGGCATGCGCGCTACAGTTGCTGGGATGGGCTTGTTCGCGTGGACGGAAGCGCGCACACTGTAGCCCCTCAGTGCCTTTGCAGTCTCTTCCCGTGCCTTCTGCGTCGATCTGGCTCTCAGCGCGCA
>chromosome_4,-,polyA site is 2573885
AGCGAGTGTCCAGAAACTAGTGCGTCCCGTTCAATCGCGCTCCGTTGTCCGAGGCTCTAAGGCGCCGCACTCGCTGGCCTGATGTAAAATACGCTAAGGACTCAAAACGCGCTGTGCTGATTCAGGCTCGACGACCGTGCGCCTTTTGAA
>chromosome_4,-,polyA site is 2648339
GGCGGCGTACGGCCGTACATACGCGGCGGTTGGCACGGCCCTACTCATGCTTCTTGTGCGTACGGTACGTACGTGAGGTGAATGTGACATGCATGGTTTATTTGGATGCACTCATCGCATGCAGGGGCGCCACAAGCATGGCCGTATGTG
>chromosome_4,-,polyA site is 2741457
GGGGCGCAAGTACACGCAGGCTTTCAAGGACGACATCGGTGACAAGAGCATCTTCGAGTAGGTTGCAGATGCTGGGGCAGATGTAAGGGGAGGGGCTGCAAGCGAGCAGCAGGGCAACTGCGTCGGGAGGTGGTGGCCGGGCGCCGCGCC
>chromosome_5,-,polyA site is 377352
GACAAACAAGGTGCTAATGCGCCCCTGGCACTAGCAACTACGGGTTGTCCGGATACACGATCACGTGATCTGATAAACAACTGTAAACCGTTGTCACACACACACACACACACACACACACACACACACACACACACACACACACACACA
>chromosome_5,-,polyA site is 1730345
GTCTGCAACGACTGCTTGACGACCTGGGTGAGGACCGTGCATGTGCGGGGACGGCTGGGCACTGGGGACGGATTGATTGACAGGTTGACGGTTGGGACAGCTCATGTTGCGCTCTCTTCTTCCTCCCCGTTCCCCATCCCCAGAACCGCG
>chromosome_5,-,polyA site is 2481713
TGGGGAGGGGCAAGAACGTGTCCACACGTGTTTCTCCGCGCTCGCGCAGATTTAGCCTCCCTCTTTCAGGAATTGCCTTATATGACATGTAAGGACGCCAAAGTTTGGCTCTCGTCGCATTTTGTGAGGGTGGCTGTCACCACATTTCGC
>chromosome_5,-,polyA site is 2936250
GCATAGGCGGAGTTCAAGGGGTGTCAGCTTTGTACAGCTGGAAAATGGGCTGAGCCCCCGTACGCTTGGGAGCTAATAGGCGTGTAACGCCCCGTCAGAGCCTCCATGCCGCTACGAGGGACACTCGGGTTGGGGCCGTGCGGGATTTCC
>chromosome_5,-,polyA site is 3179322
CCAGTGCCGCACTCAGTACCGTACCCAGCTCCGTCATCTCAAAACCCTCATACGACATACTCCTGCGCTCCTCCGCCGGCCCCGCCTTCCCCGGCCCCCAAAAATCCTCCATTTTCCAGGGTAAACGGCCTGCCAGTGGAGGTCCGACCC
>chromosome_6,-,polyA site is 498350
ATGGCTGACCACCAATACATGGTTGATCAGCCTCGCAGTCCACTAGTCCCCGGCTCGCACAATATGGCGGTTGGCGGTTGGTCAACGTTTGACCAACCCATATTGCCCGCCCCGCCCCCATGTTGCCCGCCCCGCCCCCATACTGCCCGC
>chromosome_6,-,polyA site is 2920817
ACGCCCTTCAAGCAGTGGTACCAGAAGCACTACAACGTGGAGCTGGGCGCCAAGAACCAGGCCGAGATTGTCCCTAAGCCGGAGGAGATTAAGGTGAGGGTAAAAGCTTGGGCTGGTAATAGCCAAGCGGTGGGAAACAGATATGCGGGC
>chromosome_6,-,polyA site is 3639114
CAAAGTCGGGGTTGGTGGAGTCAAGTTGGGCCCTGATAGCATGTGATGGCTCGGCGTCTTCGGTGCTGGGACTGTCCCCTCTGTAACATTCGCATTCTTACCGCCCCGCCCCCACCCGACCCACAGTCAAAGTCCAAGCTGGCGGGGCTC
>chromosome_6,-,polyA site is 3739019
ACCCCATGCATACGGACCTGGTAGACTACCTAAGCCCTGAGCCCCAGTCCCTGCCACAACTGCCCGCTGCCGCGCCGACACCCCAAACGCGCCCCCTTCCTCCGCCGCGCACGCCTCCGCACAGATGACGGGACCAAGATCCCCGTGTTC
>chromosome_6,-,polyA site is 4277813
GCCAACGCCTCAAGGCGAGCGCCGTTTGCGGGGCGCATTGACTGATTGTAGATGTGTAGTAGTTTACCGAGAAATAGCGTCGTGTAGTGGTTGCACGTCAAATGCGCCACCTGCACCTCGCACGTCCTTCCCTCGCCCTCTCACCTGCAC
>chromosome_6,-,polyA site is 6435025
GCGACCTTCAACGCCATTTCTTAACGGCCGTTCGCTGTTTTGCTTGCCGATCGGTCTAGCGCCTGATGCATGCGCATGCAGTGCATTGTTACACGCTTTAAAAGCTTGTACTGGCAGTCTATGACAGAATTCGCGACCTGCCACCTCAGC
>chromosome_6,-,polyA site is 6937847
ATGCTGCCATGACGCGGTCTGAGGGAAAATGGCTGAGAGGGAAAATGTTGGTCTCGAGAGTCTCAGGAGACTACTTCCGCCTGCAATTTGTTCAACACCACGCAATGCCTATTTGTTAGGACACAGCCAGCAACCCCACTCAGCCCGCCG
>chromosome_7,-,polyA site is 46814
CTTGCGGGTGCAGCCTGAGCATTCACGCGGCCGCATGCACGCGATTGCAGCACTGCGCGGACGGGTCGTCGTCGTCTTACACCTTGGTTATTTGGTTCTGGAGCATTTGTTTCTTGGTTTGGCTTTTCAGCGGTTTCGGGTACATGCCGT
>chromosome_7,-,polyA site is 99722
ATGGTCTTGCAACTTGCACGGCGCAATAGGATAGGGCCATATGTCGAAGTGATCATGTCGGGATTGTTTTGCACCGTTTCTGTAACTATCGCATTTGGCACGCACAGTAACACTGACATGCATGTCCGTGCGCCCATCGACTCCCGCAGC
>chromosome_7,-,polyA site is 260566
ACCGAGCTGGGTCTTGTACGCGTCAGGAGCACACGGCGCCTTATCTGCCGTTGTGCTTCTGTACTGTATTTCGGATCGTCCCTCTGCCGGGACGGTGACAACCCACCCGCCCCCCCCCCTGGTGCCACCGCGGATTAATGTGGTGGCACC
>chromosome_7,-,polyA site is 2505981
GTGCCTGTGGGTTGATGCACTCTAGGAGACTGCGTGCGGCGGCACACTGGTGCTGGACATTGCACCAGCGGGTGCCAGCAGTTGCAAACTCACTCCCGTGTGGACCCTGGCGGCGGCTGGGTGGCTTGGCGGCAGTGCCGAAGGTGGCTG
>chromosome_7,-,polyA site is 3216089
AGCGGGCGAGTTCGCTGGGTGCAGGTGGGGACGGCTAGGCGGTCGGGGGAGAGAGGGTGTGGGTAGACGCGTGCCGTCCCCCAATTAGCTCAAAGCAGCATCTCAACGCCGCGTGCCTCTCCCAAAACTCCATTACCTTGTCTTGGCCTG
>chromosome_7,-,polyA site is 3991031
CCAGGAGAAGCGGCGGTAAGAGCCCGTTTGGACGCGCTTTCACGTTGCTAGCCAACGTCAGTCATGTTACCAGTCCTCTTTTGAAGACAAACCTGGTTCAAACCGCCGCTGACACGCAACTGGCAGGTCAACCGTGAACGCTGACGACGT
>chromosome_7,-,polyA site is 5483518
CCGGTCCTACTGTCGAGGGCAAAGCGTGAAGGTATTGCCCCGCTGGGGATCACCAGATCGAGCCCAGGATGGCTCGACTTTTCAATCACAATGTTGCTGTGTTCCATTTGCGAGTCAAAGTGGTCACACTTCGACCCGCTGCGGTCGTGC
>chromosome_8,-,polyA site is 1681759
TGCTCGGCGAGGTGCGCGAGGACAGCCTGGAGGACAGCCATTTGTGTTCGTGAGGGTCGTCGCTTCGGAGCGAGAAACCATGTGTAACTGCGCCCAAATACAGGCTGGACTCTGCTGCTGTCAGGCGCGTAAATGGGCGACGGTCCGCAG
>chromosome_8,-,polyA site is 1860904
AGCAAGAAGGGACAAGGCATTGGTGCGTCGTTCGCGCGCTGTTACTGTACCGACGGTAGCTGGCAGGATGTGTCGATGTTTTGCTGACGCGCATTCCTCACGCTCCGGGCGCCCGGCCAAGGCGATAGCACCACACAGACTCAATGCGAC
>chromosome_8,-,polyA site is 3167855
TCTCGCACGCATGTGTGTGGTGTGCGCGCACTGTGTGCGTACCTTGCTGCACACGTACATGCGTTGCCACGTTCCTGACTTTCTTTGTAATTAACTATTACACCATAAATACGCACCGCGAATACTCACAGCGCTAGTACGTACATATCG
>chromosome_8,-,polyA site is 3470493
CCGGCCGCCTGCGCCGCCGTCACCATTTGCATGTGCGTTCGCCAAACGAGAAACGCGCGGGCTTATCATGTATGCTCAGTTCATGTACACGGACCATATACACGGACCATCCCATGTCTTGTTTCTTGTTTCCGCTCTTTGTCATGGGAT
>chromosome_9,-,polyA site is 15527
GTCTGCAACGACTGCTTGACGACCTGGGTGAGGACCGTGCATGTGCGGGGACGGCTGGGCACTGGGGACGGATTGATTGACAGGTTGACGGTTGGGACAGCTCATGTGCGCTCTCCTCTTCCTCCCCGTTCCCCATCCCCAGAACCGCGA
>chromosome_9,-,polyA site is 1427410
CTGCACATGAGGGCGTGGGAAAGCGGGCGAGATCCGATATAAGCGACGCGAGGGGAAGTCCAGCACCAGCACGGTATGCAAATGTTACGAATGCCGGGCCTTGCGTGCCACGATACCTCAATAGACGCTGTCTGTATTCCATGCGTCGGT
>chromosome_9,-,polyA site is 2002462
GTCTGCAACGACTGCTTGACGACCTGGGTGAGGACCGTGCATGTGCGGGGACGGCTGGGCACTGGGGACGGATTGATTGACAGGTTGACGGTTGGGACAGCTCATGTGCGCTCTCCTCTTCCTCCCCGTTCCCCATCCCCAGAACCGCGA
>chromosome_9,-,polyA site is 2250098
CTGACTAGACCAGCGGCGAACGCAACCCTCATGCGCACCAGGGGGGGGGGGGGGTAGAATCTTCCGAAACAGACCCCATGCCTCAAATGGATAGAGCTCAACGAGAAAATCACGAATCCGCTTTCAAAATCGAAAATGGGTTTCTGGGTG
>chromosome_9,-,polyA site is 2589882
CCATGGCATTTTGGTGCTGAGATGCCTCTTTTTGGCATGAAGCACGCCAGCACGCCATGCCTCCAGTCTTGCAGTTGAACCCTGTTGACCTGTTTGCTCCCCTTCCCAACCTCCCTCCCCTGCCTTTCCCTTGCTCGCGCATGTGCCCTC
>chromosome_9,-,polyA site is 2589979
TTTAGTACCTCTGGCAGGGGTAGCGGCAGAGGAGCACCGCGCAAAGCGTATGCACGAGTACCGCACGCGTCCGCGCTGCGATTGAAGTTGCCTTACGCCATGGCATTTTGGTGCTGAGATGCCTCTTTTTGGCATGAAGCACGCCAGCAC
>chromosome_9,-,polyA site is 4417687
ACCTCAGTGCCTCATATGACAAGATAATGTGGTTCCCCTCGCATGGGAGAAGTGGGCTGCGCCCACGCCACGTCTCTAGTCTGAGGCCGCAAGCGTCTAACTCATCTCCGAGACATAGTCGGGGTCTGTTCATACAGGCACCGCCCGCCA
>chromosome_9,-,polyA site is 4525831
TTCGCCAACTTTGGGCGGCAGATGTGTGGCAGCACCCAGAACGCACCGGGTACGTCAAGCCGGACTAAATTCACATGCACTGGTAACAACTGCATTACAGCGGCGGCACGGCCACGCGCACGGCGGGCACCACCATGGCGGGGGGCACGC
>chromosome_9,-,polyA site is 4587635
TTACATGAACGGCCAACTGGGCTGGACAGGCGAGAACACGCAATGCCTCAAGCTTGTTACAGTGCAAACAGCTCTGCTCGTGCATGTCCATGCATGTTCATGTATGTCCCCTTACCGCGCGCAGGCAATGTCATCCGGTTCTTCGCCTAC
>chromosome_9,-,polyA site is 4675347
TGGGTGGCACGACGGGGATGGGGACGGGCCATGGCGGGGCACTGGGTGGCAGGATGGCGTGCAGAAAGCCTCTGCCCATGTAACGGTCGCCAGCGCGCCTGATTTCCCCCATTATCAATTGCTTCGTCCTCTGCACAGGGAGGGGGCACA
>scaffold_18,-,polyA site is 130849
CTGGCTTGGGCGCTTGCTTGTGCTGAATTGATGCGGCTCGGCATGCGATCCCAGTTGCGGATTCCGCGAAAACACCATGTTTTAATGCGCCAACTGTCGACCATGAACCCGCCCCACCCTGTCTTCGCCCCGCACACCACCCTCCCACCA
>scaffold_19,-,polyA site is 24415
GGTGGACGGAAGCGGACTAGCCTAGAACAGGGTGCGTCCTATACATGGCAAGGACAGACTGTGCCTGCCCTGCTATACGGTTTGTAGTGGTGGGTGACCAGCACGTTTTCTGGCTGCTGCAGGCTCAATCACACCCAAGCCCCAGCCTGG
>scaffold_19,-,polyA site is 25388
TCAACGACCATTTGAAAGGATTAGCAAATGCTCAAGGTCGGTGCCGGGCGAGCGCGCTGTGGCGAATAGTTACACGCCCATGGTGCAAGAAGCTGTCGTGTCGTTGCCTCTTAATTTCATAACTGTAGAGGGGTTCTTTCCAGGGACACG
>scaffold_20,-,polyA site is 133207
GTCTGCAACGACTGCTTGACGACCTGGGTGAGGACCGTGCATGTGCGGGGACGGCTGGGCACTGGGGACGGATTGATTGACAGGTTGACGGTTGGGACAGCTCATGTGCGCTCTCTTCTTCCTCCCCGTTCCCCATCCCCAGAACCGCGA
>scaffold_21,-,polyA site is 274158
GGGCCTGATGAAGACTTCTAGGCTAAGTGTTGTTCATCATTGGCGTAACGCAAGGTACAGAATGTTATGCTGTGTCTCCGAGTTGTAACTGAATTGGTGTTCGTACAGTTTTACGGATGTGGGAATTTCGTCAGTGCCCATGTATCAGTG
>scaffold_22,-,polyA site is 47829
TGTGTGGAAATGTGTGTGTGAAAGTGCGTGACTGTGTGTGTAGTGCGGGTGTTAGAGATCACCAGGAGGACAACACGTGCAGCATAAAGAGTGTCTGTGTGTGTGTGTGTGTGTGTGTGTGCTGAGTGTGCTGTGCGTGTGTAGAGGCGT
>scaffold_23,-,polyA site is 12032
CTCGACATCTGTGAAAAGCACGGCCACACCGTGCAGGTGCGCGCTTTGTATTAAGACATAGTAGGAATGGCCCTTCAGTGTCGTAATCCTGGCCATACCATAATCTAATGGTCTGCACCGCGCAACTGTGCCGCCTAACCCGCCTTGCTA
>scaffold_23,-,polyA site is 12418
ATGGTTTTCCGAAACTGACTTGGTTAATGTGTACACAGTGCAAACAGCAAGCCCCGGAAAGTTTTGCCCCCGCTAATCATCGATGTAAACCCCGCCCGCAGCTGGCGTGCGCGCGCATTGGAGCGGTACACTCGGTGGTGTTTGGTGGCT
>scaffold_23,-,polyA site is 12622
TCTGCAGGTCTGCTGTTTGTCGTGTGTCTTGTGGTGGTGTGGTCAGAGCGTGATCGGGTTTTGTGCATACTGGGTTAGGCGAAGATGATGATGAACAGGAGAGCGTTGCACAGACTCCATACCGGGGACCAGTCGCCAGGGTATCTCACA
>scaffold_24,-,polyA site is 11250
TGGACGGGGTGGAAGTGGACATCAAGCTAGCCCCCAACATGGCACGGGGTACGGCCGTCTTGGGGACCGTATGCATGTGCTGGCTCGTAAACGAAACGCAGATGGCCTAACACGGGTCAAGATACCGTACGGAACCGCGTTGTTCCCCAC
>scaffold_24,-,polyA site is 251778
CCCCTCATCTCTTTATGGCTTTATGGTTGCGATATTACAAAGAAGGGACAATCCGACCAAGCAAGGGTGCCCGTGCACCCAGGTCAAGAGGGACCATCTCCGGCCCGAAAGGAAACCACCCTCCCCCCAGTTGGCTACCGACCTTCCACA
>scaffold_31,-,polyA site is 137792
GCTATCCCACCATCAACCATGGAAGAAGGGTGGGCAGCGTGCGTTAATGTGGTTACTTAGCGTGTCTTTATATGTTGGCTTTTGTAACTTCCTGTGTGCAATATTTATCTACACACAGGCGTTGGCCGTGTACATGTGCATGGCCACGTC
>scaffold_33,-,polyA site is 38132
AGCCTGCGTGCCTGTGTCTGCACGAGCAGGCCCCCCTCTGTCGGTGCCATAAGTACCATACTGGCACAAACCGTAAGCGCCACGTATTAACAATTGCTATCACCTATTTTGAAATAAATAGGTGGCAGGAAAACTCGAGCGTAGCGAGAA
>scaffold_33,-,polyA site is 53368
TAGGTGTGCGTTTCATTCAGAGGTGGGCGGTGTGGTGCGTATTGCCACGCACGTGTACAGCCTTTCTGATGGGTTGTGTACGATGTGTACCCACGCCCTCCCGCCACCGCCTCCTCCCGCCCCAATATATGCCAGACGACAACATGGGCA
>scaffold_33,-,polyA site is 53848
AGCGAGAAGCGACCTCGCGACATCTTGACTTGCGTCAGTCCACGAGTACAACTCTTGGGCTCTAAATATCTTACATCCATGTATCGAAACATGTCGACGACAAGCGTCTTGGGGCAAAAATATCGAACTTTTGTGCAACAGCCGGACCAT
>scaffold_33,-,polyA site is 53998
AGCCAGCCAGCCTGCGTGCCTGTGTCTGCACGAGCAGGCCCCCCTCTGTCGGTGCCATAAGTACCATACTGGCACAAACCGTAAGCGCCACGTATTAACAATTGCTATCACCTATTTTGAAATAAATAGGTGGCAGGAAAACTCGAGCGT
