# Supplementary material for: Bioinformatics Analysis of Alternative Polyadenylation in Green Alga Chlamydomonas reinhardtii Using Transcriptome Sequences from Three Different Sequencing Platforms
Source: G3 (Bethesda). 2014 Mar 13;4(5):871–83. doi: 10.1534/g3.114.010249 (PMC4025486; doi:10.1534/g3.114.010249)
Supplement: Supporting Information [file supp_g3.114.010249_FileS1.zip › SuppltSeq/SuppltSeq/chlamy_454_cluster_Seq.txt]

>chromosome_10,-,polyA site is 17686
CTTCAGGGCCAGTTCAGGTTCATGACTGGAGGCATGGGAACATGAGCGGCTGATAACGGACTCGAATGCATTCCCCTCAGACTGCAAGCAAGCTGGCATACACGTTGGCAAATGCATTGGAAGGGTCTAAGCGCATAAGGGACTAAGGGT
>chromosome_10,-,polyA site is 17871
TGATGTGAGTTTGTGGGACGGGAGGGATGTGACACAGCACCCCGGCCTGCGCAGCACCGCAGGAGCCCCACGCACGGTATTTTATCCATTGTGCGCGGGAAAGTGTGGCATTGGCCAGGTACACATGAGACGAGAGAGGAGCGGAGAGCC
>chromosome_10,-,polyA site is 18079
TGCCGTGGCCTGCTCCCTTTGACCTCCTCCCAGTTGCCGTTTGGCTTGATCGCCATCTTACGGTCATGCTTGGCGCTGAGTTTGTTGAAGCGACTGACCACTCTAACTTACCGCTGCCAGCAGCACGGCAAGCGGAATCCAAGGGTTCCT
>chromosome_10,-,polyA site is 38779
CCTTCGTGACTTTTGTTAATTGCCCTACGTGTTAACTGCGGCCTCGCTACTTTGGTGGCAATGGGTTATCAAGAGGAGGACACACTTTTATGACCACTTGCCACTGTCCGTACCAACCGTCAGGTTGCCTGGGGTCTCGCATGAGAGTCG
>chromosome_10,-,polyA site is 39054
CGCTGCTGCCCCAGACCAGCCGCAACGCGCTGGAGGAGGTCAAGCTCAAGTTCATCGACACTGCCTCCAAGTTTGGCCACGGCCGCTTCCAGACCACCGAGGAGAAGCTCAAGACCTTCGGCCGCACCAAGGCCTAAGCGCTTGCATGGA
>chromosome_10,-,polyA site is 39288
ATGCCCGAGGTAACTGCTCATATTCCCGATGCTAAATGAACAACTGGATTCCGCGGGTTGGCAGCTTCATGTGCTGTCCCCCCATCCAAGACCTGTGACATCTGCAACCCTTACCCAGGCCAGCTGTCTATCACTGCCGCCTTGGCGCCT
>chromosome_10,-,polyA site is 39579
GTCACCGCTTGTGCGCATCTGCCGTGCATTCATGCTTGGCGCAGGTGTACAAGATCGGCAAGAAGGGCGACGCCAGCCACCTGGCCACCACGGAGTTCGATGTGACCAAGAAGGAGATCACCCCCATGGGTGGCTTCCCCCACTACGGTG
>chromosome_10,-,polyA site is 39936
CGAGATGATCGACACCATCGCCATCACCAAGGGTCACGGAGTCCAGGGTGTCGTGCAGCGCTGGGGTGTGACCCGCCTGCCCCGCAAGACTCACCGCGGTCTCCGCAAGGTGGCTTGCATTGGCGCGTGGCACCCTGCCCGCGTGAAGTG
>chromosome_10,-,polyA site is 40019
GGCGGCACTGTGGCGCAGAAGGTCGACTTCGCCTACAGCATGTTCGAGAAGCAGGTGTCTGTGGACGCCGTGTTCCAGCCCAACGAGATGATCGACACCATCGCCATCACCAAGGGTCACGGAGTCCAGGGTGTCGTGCAGCGCTGGGGT
>chromosome_10,-,polyA site is 40273
AGCACTGCTGCGTGATCCGTGTGCTGGCGCACACCCAGGTCAAGAAGCTGGGCTTTGGCGTGAAGAAGGCCCACCTGATGGAGGTCCAGGTGGGTGGCGGGTGTGGCCAGGCACGGGGCGGGGCCAAGAGGGGCAGTGCAGGTGCGCACT
>chromosome_10,-,polyA site is 40368
CTGGTACAAGTCCAAGAAGAAGGCCTTCACCAAGTACGCCAAGAAGTACAGCGACGGCAAGAAGGCCATCGAGGCCGAGCTGGCCGCCCTGAAGAAGCACTGCTGCGTGATCCGTGTGCTGGCGCACACCCAGGTCAAGAAGCTGGGCTT
>chromosome_10,-,polyA site is 40418
TACGGTGGCTTAGCATTGTGCCCGGTGGTGACTCGTAGGTTCTACAAGAACTGGTACAAGTCCAAGAAGAAGGCCTTCACCAAGTACGCCAAGAAGTACAGCGACGGCAAGAAGGCCATCGAGGCCGAGCTGGCCGCCCTGAAGAAGCAC
>chromosome_10,-,polyA site is 49683
CTTGTCAAGCACGTTGATAACACGCTGATAGGCGTCACCAAGGGCGTCACTGTCCTCTACCGGGGCTACGTGCGCCTGCCAATTGTACGACATGTCTCTTGCTCGCGCCCCTCTCATATGCAGAATGCGGCAAGCCTCGTTAACCACTCA
>chromosome_10,-,polyA site is 51827
AAACTCGGCGAGCGAGAAGCGACCTCGCGAGTCCATGGACATCTTGACTTTCGCGAGGTCGCGAGGTCGCAAGGAAAGCAGCCCTGTCACGCGGATTCCACAAAGGAAGAGTTGCCAACTTCAAACTTTCGCCTTTCGCACCCTTGTAGC
>chromosome_10,-,polyA site is 53783
CTCCCTTTTTGTCCCACGCGGACGCATCTGTACATGGGTATGACTCGCGGCTCACTCCCCTGGGCCGCCTGCCCGCCCTCCAGAGCAACAATACCGACAGGCACGCCACGTGTATGCGCCCTGGCACCCGGTCCCCGTACCATCGGTCTG
>chromosome_10,-,polyA site is 65754
GCTACAGGCCCAGCGGGGGTATGCCGGGCCAGCGAGTCCCTGACTCGCTGGTTGTGTTGCCAACAGCGCAAGCTAGCAGACTGTGTATCAGACTGTGTCAACCAACCCATCGCGAGCATTAGCCTTGTCCGTTCCTTCGCTTCTGAAACG
>chromosome_10,-,polyA site is 81572
CTGCCGTTGCAAATTCTTTGCCATCTGCTGACTCTGGGGTCTGGGAATCAGCTGCACCCTACGGGACTTCACCAACCTGCTTTAACACTGTCCCATCGCACACCAACCAACAATCAATTGGCCAGACAATTACACGCCTTCTCCCACCGT
>chromosome_10,-,polyA site is 81691
GGAGTTGCCACGCCATGCGGTGTGTCAAGTACAGTGAACGACCTGGCCAGCCAGCATTGTGCACCAACCAACTTGTCGGCACAGTAACTCGGGCGTTCGACCAGCCGCGCACTCCTGCACTGCCGTTGCAAATTCTTTGCCATCTGCTGA
>chromosome_10,-,polyA site is 81741
GCTAGGGGCTCATTACGGTATGTGCATATGATATGTGACACTACGGTATTGGAGTTGCCACGCCATGCGGTGTGTCAAGTACAGTGAACGACCTGGCCAGCCAGCATTGTGCACCAACCAACTTGTCGGCACAGTAACTCGGGCGTTCGA
>chromosome_10,-,polyA site is 89550
GGGTGCATCCCAGCGCCGCGTCGAGCAAGCTGCATCGTGATCACGGGACAGACTGCTGATAGTGTTGGGGTTCAGCCTTTGTTCTAATGTGTCAGTCCACTCCCCCCACTCCCCCGCCTATGTTCGACTTCATCGGATACCGTATTCATC
>chromosome_10,-,polyA site is 89626
GCTGGACAAGGACATGCATAGTGGATGAACGGTATCGTGCGCGCACAGTGCCGGGCTGCCGGCCCCACACTATGTGGGGTGCATCCCAGCGCCGCGTCGAGCAAGCTGCATCGTGATCACGGGACAGACTGCTGATAGTGTTGGGGTTCA
>chromosome_10,-,polyA site is 89701
GGCGCTTGTAGCGGGTCGCACGTGTGTGTGTATGTGAAGCAAAGACTTGTGGTGGCACAACACGGCATTGGAAGTGCTGGACAAGGACATGCATAGTGGATGAACGGTATCGTGCGCGCACAGTGCCGGGCTGCCGGCCCCACACTATGT
>chromosome_10,-,polyA site is 99407
TTGAGGTGAGTAACGTAGTCGTCATCGATAACTGTTATGGACTGTGGACCAGTTAAAGGCAGGCGCGATGAGACTCTTTTGTTAGTGTAACTGGAGGACACAGGGACACACGCACCCGGACAGGTCCAGATAGTTGCGCGTATGGGCACA
>chromosome_10,-,polyA site is 103314
TGGCTTTGTGTACACGGAACACCGTGGAAGGCCATGGAACACGGTACGGCGCACGCCGTTGCAGCGGGCGCAGTCCAAGATGATGTTATGATGCTACTCGTCCGCTCCATGAAATAACTAGACGACTACAGTATGCCAGTCGTTCGGCCC
>chromosome_10,-,polyA site is 103482
GTGTGCGGTGTGAACCGGGACCCGGCAGAGTAGACAGACGATGATATGAACGCGAACTGGCGCATTGAGTGTGGCAATCGTGGCTGTTGAGTTGTCTCCACGCGGTCGTTTTGTCACGATGAGGGTACACTGGGGGTTTCGAGCGGCGCG
>chromosome_10,-,polyA site is 110345
CTGTCCTGTACGGTGTCTCATTTACGGTGCCTCAGACGTGAAGGACGGTAAAGGAACAATGGTGCAACGTAACAGCAAGATTGCAAGAACGCGTGTGGCATACGTTCAGTTGAGCTTTCTTGTCTCGCGGCACAGCAATTGATGCGATCA
>chromosome_10,-,polyA site is 110473
GCCCGTGTCGCACACCCAGCATCGGACAGTTCGGTCCCTCTGCCAGCTGTGATGAAGAGACCGGTTCAGGATGGAGCCTTGGAGCAACTTCTGAGGCACACTACGGAACCAGCCAACCTGCCCTTACCCTGTCCTGTACGGTGTCTCATT
>chromosome_10,-,polyA site is 110662
GAGTGTGCATTCGAGGTGTCATAACAGCCAAAATATAGAATTGGCAAGATAATAAGCCGTGGAACGGCAAAGGAACTGCGCTGTAAGCTGGACGTGGCTACAGCACGTGTGCACGGGTGGGACGCACGTAGTATTGTACAGCGAGCCAAA
>chromosome_10,-,polyA site is 110748
AACCCCTGTCGGCTGTCGGGTGTGCCCGTCCGACGCGGGCGCGCTCGGACTGTGGTGTTCGGTTTAAGGGTTTGGTTTGTCATGTGGAGTGTGCATTCGAGGTGTCATAACAGCCAAAATATAGAATTGGCAAGATAATAAGCCGTGGAA
>chromosome_10,-,polyA site is 110997
CCTACTACGCGGCTCGGCGTAACGCGGGGCTGGTTTCTGAGCTCGATTACTCGAGCGTAGGGGGCATGAAAAGCTTGGAGTGGCCCGAGAGCACTTGGCATTGACAGGGTTTTGCTCTAGACGAGAGCGCGGAGAAGAATGCGTGAGTGA
>chromosome_10,-,polyA site is 111172
CGAGCCTGTTCGACAACGACATGAGCAAGTTTGTCAAGTAAACCGCCTGCATGAGCACTGCGGGCACAAGCCGCAGTCGCCTATAGTAACTGCTGACACAGAGCGTGTGTCCTGAAGCTGTCCGGTGGCTGCGACTGGAGCGGTGTCAGC
>chromosome_10,-,polyA site is 113199
AAAGTCGGGGTTGGTGGAGTCATGTTGGGCCCTGATAGCATGTGATGGCTCGGCGTCTTCGGGTGCTGGGACTGTCCCCTCTGTAACATCCGCATTCCTAAGGCAGCCACCTCCTTGTTGTGCAGTGCAGCTTAATGTGCTAGCGGCTCA
>chromosome_10,-,polyA site is 114195
TTCTGTACGTCGTAAATGTGCTACAAAGACACAGCAGACGGCGAGCCGTCATAAAGAGCCTGTCACCGTTGTCCATTTCTGTAGCGGCTCGCTCTCACGCCTCTTTCTTCCTGGTCCGGGCGCAACCCCCAGTGGACGCGTCCGGATTTG
>chromosome_10,-,polyA site is 114615
CTGGCAAGTAGGTGATGGGGGTAGCTGGGAATTGCGGCGAGGAAGCGCCGGGGCGGCTGCACGCTTGCGCACCCACGCCTATGTGTATATTCCAAGATGAGTCTCAAAGAAATGTTCACTGGTCCTTGCTGACGGTTCTGGGACGTATGG
>chromosome_10,-,polyA site is 136873
TGGCCTGAGTAGGCCTGAGGAAGTTGAGCAGGGTAGCCTGAGGGGCGGGTACCCCCAGTCGTCCATACACTGTCCGCGGGGGATGTAACATAATTGAGCACGGAAGTCTCCAATGCAGTTGCTGGCTGGGCGCACGTGCAGACAAGCTCA
>chromosome_10,-,polyA site is 137208
AGCTGTAGAACTAGGTTAGAGCGGCAAAATACGAGTGGCCAGCGAGCGAGCGAGATGATGGGACGTACAGATGGCAGGGCGCGTGCTGGATGCAGGAGGGCTAGAAATCAGCAGCGCAACTGGAAATAGGCGTGGATTGTATCGGCATTG
>chromosome_10,-,polyA site is 137460
TGCCCCTTACCCTGTCGACTGTGGGCATGCTGCTGCAAGCATGGTTGACGAATACAGCATTGACAACGTCATCGTGCAAGTTAATCCACGTCGTGGTGTGTTGTGGTGTGCGTGTGTATGTGTACAAGTATGTTATGTGCTGCGTGCCGT
>chromosome_10,-,polyA site is 139985
CCTTTGCCCTCGAGACCCTGTGCTTTGCTGGTCAGTCCCCCCCGAGTCACCCGGTCCAGCCAGTACCGCAGTACCCAAATGTAAATTTGGACAGGTTGGGATGGGTGCATGAAGCTCAGGCTCCAACTGCCCCAGCGCAACGGTGAAGAG
>chromosome_10,-,polyA site is 140550
GAAGCCCCCCAGGAACGCCCCTGTCCGTGCGTGCGTGCGTGGGTCGGCACCACACCCAGCCCATTTACCTCTTGCGGGGGAGAACACCTTTCTTGTCCCATGTTTCATTGGCGCTCGGGCCTCATTTGCATGAGCCTGCCCGACTTCCTC
>chromosome_10,-,polyA site is 140666
GAGCATTCCCTTGTGAGACGCGCAACCCATTGACGGTGCACCAAAGGCACGCCAGTGTGCTGCAGCTGACGCGGTGTTTTTGGGCTGAGCCCCCCCCCCAAACGATTCATGGGGGCGAAGCCCCCCAGGAACGCCCCTGTCCGTGCGTGC
>chromosome_10,-,polyA site is 140737
GGATGCTGGGAACACAGGACAAGAAGCGCGTGCGCAAACCCAGACACGCATGCAAGTGGGCTGCTCCAAGAGAGCATTCCCTTGTGAGACGCGCAACCCATTGACGGTGCACCAAAGGCACGCCAGTGTGCTGCAGCTGACGCGGTGTTT
>chromosome_10,-,polyA site is 162573
GACCGCAGGGCCCATTGCGCTTCAATATGCATCCATATATACTTATTGGCCGTATTGCATTCCACAGACGGCGACTAAATGCAAACGTGAACAGACCCCAACAGCTGGCTCGCCGGCTTCAACTGCAAGGAATTATTTATTTTCAGAGCG
>chromosome_10,-,polyA site is 162636
ACCGAAAAGGGGGGGACCATCGGGCAATGGCACGGAGGTGTGCCATCCCTGGCATCATCCGTTGACCGCAGGGCCCATTGCGCTTCAATATGCATCCATATATACTTATTGGCCGTATTGCATTCCACAGACGGCGACTAAATGCAAACG
>chromosome_10,-,polyA site is 162802
TGCAAAGTCTTTGGTGTGTGGCTTGGTGTGTGGGCATATGGATGAGGCCAAGGAGCCCGGCAGGCGATGAGCTGGTATTGTCAGGCGATGATGACGCGGAATGGCGCGTACGGTTTGCGGGACGTCGCAAGGCTGGTGTCTTGAGGGGAA
>chromosome_10,-,polyA site is 165820
AAGTGCTGGACGGGCTGCGACATGTGTTCACTGGATGCTACCATCAGGACGTATCAGGCCCGCAAGTCAGGGTCGTGTACGGTAACTGTTTGTCATCCCGTCACAAGACGTCGCCTGACGCTGCCACCTTCCTTGTCTATGGACAGCAGG
>chromosome_10,-,polyA site is 166101
CTATGTGTACGTGCCATGCTTTCGCACCTAAGGCTCGTCACGCCACGGTGTCGGGCTAATGAGACGCGATGTGGCGTGCTCAAGGTAAACTGGAGTGACGTGTGTGGCGTGAATACCGTACTCGTTTCAAACAAGGTCGTAGCCGCAGTG
>chromosome_10,-,polyA site is 166217
AAAGCGTGGCAATTCATCATGTTGGTTGGGGCTCAATAGCGTGCTGCTAATGTGGCTGCACGCCCAAATACAGCAGGAAGACGTGGAAGCAACCTGCATTCCTACGCCACTGTTCTCTATGTGTACGTGCCATGCTTTCGCACCTAAGGC
>chromosome_10,-,polyA site is 166382
TGGATATGGCGGTGGTGTTGGCGAGCTGTGGGGCATCCTGGCGGTTTGCTACTGTGCCTGGGGTCACGCACGCTATGGTGCACTGTCAACGGCTCTCATGGACTTCCTGCAACCTTTCGGAATTTCTGATATTGCGGGCTGCGCTTGGCG
>chromosome_10,-,polyA site is 166795
GACAAGGGGTGCAGTTACAGTCTGCGGCACGGCTCACCGCGCGAGCACGTATTCATGCCTTCACGTTCAAGTGAAGATTCTTTTACATGTTTGGGCGGCAGACGTGTTTCACATCCCAACCCAACCCCGTGCACCAGGTCAGGATATGAC
>chromosome_10,-,polyA site is 176907
GAGCATTGGAGGTGAGTGTAGTAGGACAGTCGGTAAAAGACACATCTAGGTGCCACAGGGCGCCGTCCGCAGGGTTATATACTTGTGTGTCGTAGAACTTCCGTGTTCCGCCCACAGTGAGCCTCGCTTTGGGTCCATGACACAGCAACG
>chromosome_10,-,polyA site is 177115
ATGTTGGCGACAGCATCGGCCCCATATAGATGACGGGCGCCAACTGCACAGCCGCGTGGCAGCGAGGGACACGGCAAGGTTGAATGAGAGGTGCGGCGCACAGTGCTCAGCCCTGAGCTTGGCCCTGAGGAGTATCCCGACGGTTTCGCG
>chromosome_10,-,polyA site is 177241
TGTGGGGGTAGGGTGATAGGCTACCAGTATGGAATCGCATGCGACGCGGCGTAGGACTGCCCACGAAGGGCCGGGCCTCCGTGCAATCGGCAAATCTAGGCAAATGGCCATGAATTCGGGGAAGGCATGTTGGCGACAGCATCGGCCCCA
>chromosome_10,-,polyA site is 177294
ACACGCATTCTGGGATAGCCGAGCACGCGATAAGCGATTACGTGGATGCTGCATGTGGGGGTAGGGTGATAGGCTACCAGTATGGAATCGCATGCGACGCGGCGTAGGACTGCCCACGAAGGGCCGGGCCTCCGTGCAATCGGCAAATCT
>chromosome_10,-,polyA site is 177419
AGGAATTCAACGATATGGGTGCTGCGAGCATGGTGCTGTCTGCTTTCTGAGGCCGAGAAAGTCGCTGTGTGTATGATCCGCGCATGGAATGCGTATGCGATATGGTGAGGGATGGACCACGCGCAACACGCATTCTGGGATAGCCGAGCA
>chromosome_10,-,polyA site is 177523
CAAAGATGCTTGCCGGAGGCTGCTTTAGTCCTTGCTGTAAAGTGTGGTCTTGGCGTGCGACATATGGGCCGCGTCGCAAGAGCTTAAGGTGCGTCGAACAGGTGAGGAATTCAACGATATGGGTGCTGCGAGCATGGTGCTGTCTGCTTT
>chromosome_10,-,polyA site is 177572
GTGAAGAAGAGCGCTGCTTTGCTGGCGTGCCAGTCCAATGTAGTACAGGCAAAGATGCTTGCCGGAGGCTGCTTTAGTCCTTGCTGTAAAGTGTGGTCTTGGCGTGCGACATATGGGCCGCGTCGCAAGAGCTTAAGGTGCGTCGAACAG
>chromosome_10,-,polyA site is 193557
GTGTAGGACGCTGTGTGCTGCTGCGTGTTGCTGGAGCGCTGCAAGCCTCGTGCAACCCGTACATTTTGTGGTCTTGAGTATGTAACGGTGTCCAACTGGAGTTCACACATACCGCCCGTACTACGGTCCATCTGAAAGCGCAGAGTCTCG
>chromosome_10,-,polyA site is 200199
CGAACTGAGGGCTTGGCAGTGGGGGCTAATGTTGGAATTGGGTGAGCTTCTTGCGGGTAACTAGGTCCACCCAGCTCCTTTATGAAATTATTTGTGCCCACCCAAATCAATTTCAAGCTGCTAGAATACAACAGGCTCGTGCCCAGCGCA
>chromosome_10,-,polyA site is 233056
ACAAGGAGTCAAGGACAGTCCCATGTTCCGAAGTGCGTACGGTATTCCAGGGTTGCAACCCGGATACCCTGACGTATTCACGTGGCAACTCAATGCAAGTTTGCAGTACATCACGGATTGTGCAAGCTACGATATCACGTAGTAAGCTCA
>chromosome_10,-,polyA site is 241413
CACATGCATCCAAGTCGTATATTGCATAGCAAATTAGCGGTCATTTCCTGCAGGGGTGCCCCCACGGGATGTTCGATCTCTTGTAACAAGCGGGGGACTTTCTGCACTGACCCCACGCATCGGCTACTTTTCTGGGTTGCATCACTTGCG
>chromosome_10,-,polyA site is 261118
GTTGGCTTCGGTCAATTTCGCGACTTGAGCCTCGACGAGCACGTTTTAGCCTGCTGTCAAGCGCTATTGCTCCAACAGATTGCATGTAACATATACATTAAGTGGCGGAGTCTGTATCCCGCTCTGCATTTTTCTCGGGGCGACGTCTCC
>chromosome_10,-,polyA site is 267265
ATGAGGTGCATAGTAGTGGCTATCGTCGGTGTTCGCGGAATCGCGGTGGTGGCATGAGTGAATTTGGCAGAAACAACAGCCGTGTAATGCAACAGCGTCAAATCCCCATTCCCGGACCATCCGCAGGACCCTGACTCATTGCAGTGCAGC
>chromosome_10,-,polyA site is 267526
AGGAGTAGCGGTGCCGGTGGCGCTCCCACCTTCCTCCCGTCCGTGGCCGATTTGCACGCCGTACTTGACACAGCATTCTGTGCCCTGTATCTTGTGCCTCTGTGCCTCTGTGTGTGTGTGGGGAGGGGTATGTGCCCAACGAAATAGGTC
>chromosome_10,-,polyA site is 267624
CGGTCGCTACCTGTGGCTATCGGAGGTTATCGGAGGGGGGGGAGGAGGCACGCCGTCACGCCCGGTCACGCCCACACGGCGACTGAACAGCAGGCAGTAGGAGTAGCGGTGCCGGTGGCGCTCCCACCTTCCTCCCGTCCGTGGCCGATT
>chromosome_10,-,polyA site is 274180
CCTCGGCTATGTCCGGGATTTCAAACCTTCGACCTCAGACATTGCACAAACGTGGCGTGGGCGCAGCCCACTTTTCCCTTGCAAGGGAGAGTCACCTTTCTTGTCTACAATAATGCTACTACTATACGGTGCTTGCAAGGCGCCAGCCAT
>chromosome_10,-,polyA site is 274241
GCTTGTGCTTGACAGCGGGACGCGGCTGGGCACATGGCGGGCGGTGGCTGTGCAAGCTCGACCTCGGCTATGTCCGGGATTTCAAACCTTCGACCTCAGACATTGCACAAACGTGGCGTGGGCGCAGCCCACTTTTCCCTTGCAAGGGAG
>chromosome_10,-,polyA site is 278160
CAAAACAAATTCACTCGTGCACCCTTGCCTCTCATGAAAGCCGCTCACAGGGCCTTAAGATACAAGTGCGCCAGTTGCTGCGACGCCCACTCACTGACCAACAAGTTGTTCCTGTTGCTGCACCGCCGCTATCACTACTTCCGGCTCTCC
>chromosome_10,-,polyA site is 284741
GGTCTCTCGTGAAACCAATGCAATCTACGCAGCAACCTTGCAGCACGACATCCGTCTCGTTCCAGCCTCCTCAGAACTGGTAAGTGCCTGCTGATAATCTCAAGCTACCATGCGTTCACACGCCTTCTGAACGCCACCGGAGGCATATTC
>chromosome_10,-,polyA site is 285327
TTCGGACGGACTCTCTCGTCCGGGCTTGCAAATACGGGGAAAAGCTTTTGCATCTTCGGGGAGCGGCAAGAAATGCCCCCTTCTGCAAGCCCTTCGGCGAGAAAGATTGGGCATTTCAGGGTTGCATTCTCGCCGCGTGGGGCTGCATAC
>chromosome_10,-,polyA site is 285575
GCCCTGCCGCCCTAGCCTCCTTTCATGTATGGTACGGAGGGATCCCGAGTATGTCGTTACCGCCCAGCAGCTGGGCACGCGATGTGATCCAGAGCTACTATTTTGGGCTCGCCTTGGTGCAGGGAGGGCAGCGGGTATGGGGCGGTGCAT
>chromosome_10,-,polyA site is 285633
TCAGTTTGGGGAACGGATCGTACCCAGCCAAGCAACTCTGGGCTCAGCTGGCGACACTGCCCTGCCGCCCTAGCCTCCTTTCATGTATGGTACGGAGGGATCCCGAGTATGTCGTTACCGCCCAGCAGCTGGGCACGCGATGTGATCCAG
>chromosome_10,-,polyA site is 307229
ACCTTTTGGAGGACAAGTGACCAATGAGGGCCTGCCTCTCAAGGGGATAAGAGGCTGTGCCCGTGTGCCGCCACGCCACGTTGGTGTAATGTCTGATGCCGAAGATTTCAAAACCGCCATATCTCACGGACAGAGCCTGAGTCGGTTTGT
>chromosome_10,-,polyA site is 314279
GAGCCGCGCCAGTATTGTGGGCGGAGCCTCTATGGCTCGCCCGCACGCATGTATGCTGGCTCCTGGACCAATACCTGGGAAATGTGGTTCTCCAAACGCAAGCCCCCCCCCCCGCCCGGCCCCGCATTTCCAGGAGGTACGACCCCCCGG
>chromosome_10,-,polyA site is 314376
GGCGCAGGAGCTGAAGCAAGCTTGTCTTTGCTTGAGCTACTTGATTTAATCACCTAGCGATTTCAGCGCATTGACCAACAGAATGTAACAAGCGGCAGAGCCGCGCCAGTATTGTGGGCGGAGCCTCTATGGCTCGCCCGCACGCATGTA
>chromosome_10,-,polyA site is 314540
CGTGGCGTATCCGCAGCCTGCTCAGGGTTGATGCAGTGCTTGAACGTGTGTTTTACCCAGCTGCATCAGGCGCTGTTCAGGCGGATGTACTTTTCGTGGGCATTCGGCTGTGTGACCGGATATGCCGTGCAACTGTGCCATATGCGCCGG
>chromosome_10,-,polyA site is 318584
GGACCGGTACGCAAGTGCCAGCTTGGACCTGTGCGGCCTGTGCAGTTCCTGCATGCCTGCCAAACAACCCCTGGATAAGACCGTGTAATCGTGTAACCCAATATTTGGGCTCGTGGTGCAAGGGTAAGGGGCGGGGACTCTACGCGGAAA
>chromosome_10,-,polyA site is 323735
TCAAGGTGCGCATGCGGAACCTGCAGGATGCTCGTGACACGGTGGTCGACCGCGGGTCTGCGGCTGCAAAGCCGCCTCGCTTGATTGTAACAGACGCTGAGAGAGGCCCCCACCGCCCCAGTGGTTCGAGTATCAACCGTCTGGCAGCGC
>chromosome_10,-,polyA site is 334685
ACTAGTTGGTGATTTCGACAGACAAACTTGGGGAGCTCATTGCGCGCTGTTCTGTACGCGTTGCTCGGTTTCCCAATGTGCAAGGCAACATTGAAGTGTTGCGGCGGAGGGCGCGAAACCCGCTTACTATGACCATAATCAGAAATACAG
>chromosome_10,-,polyA site is 334770
CCCATACGTGCTCTCGGGATGGAGCCAGGGCCGAGTACTGGTGTGATCGGGGCGGGGCAGCTCCATGCCGCTTTTTGCCGGTGTAACTAGTTGGTGATTTCGACAGACAAACTTGGGGAGCTCATTGCGCGCTGTTCTGTACGCGTTGCT
>chromosome_10,-,polyA site is 335966
CCAAGCATAGACTTGGCGATCGGACACATACAGGTGTCGGACACTGACCATGAGCTAAGGAGCGGTGACGAGGGAGCAGGCGGGTGTAATACTAAATGCTGATTGAACTTGCCCCGAGTGCCCGTCTCCCAACGCAGCGATCAGGACAGC
>chromosome_10,-,polyA site is 364503
ACCCCGCGGCAAAGGGAATCGGGCTGCTGCTGGAATGCTGCTGGCGGAATGTTGGGTTCCCCAGCTGCGGCATGCCGCGGCATGTAATTACACTCGCTCAGAAGCCGGACCTTGCATTGGACACGACGACAGCTTGCAACATTGACCAGG
>chromosome_10,-,polyA site is 366391
CCAGTCGGGTTCACTCGGGGGCGTGCCCATACCCGCCGCACCGTCCTTCGAGGGTTTGAAGTCCAAGCCCTCCCCAATGCTTGTAAAGGTCATATGTATGCTAGGAGATGTTGTTTTAAGCTCTGGGGTGACTTGCCCTCTCGCCGAGCT
>chromosome_10,-,polyA site is 385166
CGGCCCACATGACGTGCTGCGTGCGGTGCGAGCGCATGCCTTTTCAGCATTTGAGTCGAACATGCACTTATCTATGATTGGCTATTAAATAATCACACCGCTCGCGCCCACAGCAACTCGCTACCTCGCTACAGCAGCGTCCTCATGGCG
>chromosome_10,-,polyA site is 408147
TACTGTTAACAGGTAGCAGTCGGATACAACCAGGATACAGGACAAGGATACAGGATACGGCCGGATATAAGGGCCTCGCATGTAACAGGATACAGGAATACCAGGCACGCTAGCAGGGCAGGCAAGAGTCCATATTACAACAAACACGCA
>chromosome_10,-,polyA site is 438192
CACGCGTATAGAGTCTGGATTGCAGCAGGGGGCTGCAACGGACTGCAGCTACTGAGTCAGGAGCAACGCCGGGCGAGGTCTCTGTACGGCGATGCTTGCGTGGTGCGGTTGGGGCCAACTGACACGGGCTCAGGAGGCGGTGACGCAGCC
>chromosome_10,-,polyA site is 438320
TAGAGCAGGGGTTAGTTGTGCGTGGTGGGTTCGTGCGGGCGGTCGATAGCGTGTTGAATGCCACTGCGTACTGCACACAAGCGTGTAACGCGGATGAAACGCTGTACGCTGCAATGCTCCTCCATCCGCACGCGTATAGAGTCTGGATTG
>chromosome_10,-,polyA site is 439369
GAGCTCTTGATCGGAGATTTGATGGAGCAGGAGCGCGAGTACGCGAGTAGCAAATCCCAGGGAATCGGTTCTCGGTCAATGAGCTTTTAACTGCGGTGAGCACGGGGACAGCGCTCACGCCCGAACTGGAAGCAGTGGTGTATTTCCATG
>chromosome_10,-,polyA site is 440027
TGGCTGAACCTGCAGGTGACTCGGACATCATCAAGACCGTGGAGTAAATGCGCGGCAGTTGGGGTCATGCATCCACGGCTGTAACGTTTTAAGTGGGGTACATCCCGATGTTTCTTCCCGGTACATGGCTCCCCTCGTGGGGCAGCGTAG
>chromosome_10,-,polyA site is 456323
CACTCTACACTACACACTTGCGAAACGTCAGTATTGCATGACCTCCATGTTATAGGCCTGGGCCTTCCGCCGCGGCCAGTACAATCTACAAGAATGATGAATGCAAGTTTCCCCTCCTCGCGCAGCCTTGTCACCCGTGAGCCTATAACA
>chromosome_10,-,polyA site is 456593
ACGCCGTGCTCAGGCGGCACTTAGCCTGGCTTTGCTGCTTACGTATCGTGTGTGGTCGTGGGACGGCAAGAAGCGCACCGAGTGCAAGTTTCAGGTCGTAAGCCGCCACTCCAAGTAGCAGGCTGACCGCAGCTAGCAACATACGATGAT
>chromosome_10,-,polyA site is 459724
GGGGTTTGGCACCGCCCGGCAATGATGGCAACAAATCACGGCGGAGCTGGAAGCACGGCATGCTGCTCTAGCATAACACACAAGGTGTAACGGAGCGTATGTTACCAGTCTGGCGGGCGCACACAGATGACAGAGCCGTTGCTCTCTCTC
>chromosome_10,-,polyA site is 459849
TAGTCAGGCACGCCGACCGCTCGTCTTGCGTCGCTCCCCGTCCAGGGCGGATTCAACGACAGGCCAGGCGGTGGCGATCGTGTAACAATGTTGGAGGTACTTGGCCATGGCACAGTCAAGTAGGCGGGGTTTGGCACCGCCCGGCAATGA
>chromosome_10,-,polyA site is 479760
CTGCCTCCGGTTACTTCCTCCCCGCGCAGCACGCAGCCATGCTAAAACAAAAATGCAGATACACAGCCACACAGAGACACAGCGATAAAGTTTGTTGCCAAAGCCCAACGGCCCAGGCCCTGGCCCAGGTCCCATCGCACGCCCAGGCCC
>chromosome_10,-,polyA site is 488548
GATGCATCGGAGGTATCGAGCCAACCAGGCTTTGGCTGGGAACGGATGCAGCAGGGTCCGGTTGCATACGCGACATGGCTATCATAAACACCGTTCCATGCGCAGCCCATGTGATTCTCCTAGCGGGGGGGTGGGTGGCAAACTGGCCCC
>chromosome_10,-,polyA site is 534518
AGCTAGACGCGCTGCTGATCCTATATCTATTGTTCTTGCGGAGTCTCCAATGAAATGGGCACGAGAACAGGCGTCATGCTTGTGTAACATACTGCTCGACCTGTCATGAACAGGAGCACCTCAAATCATTGCGGGCTTGCACGCATACGG
>chromosome_10,-,polyA site is 546715
ACACCGGTCTGACGTGCTGCAGCTAACCCAGCGTTTCAGCGGCAGAGCAGGGCGAAGAGGAGAGGGGGGCATTGCCATCCTGTGTAACTGGTTGGTTACAACCAGCAGTGGGCTGTCACGCCGCGCCTGCGGACACCTGCCACCACGGGC
>chromosome_10,-,polyA site is 555121
CCGCGTGCAGCCTACGGGTTTCCCGTGCGGGACCTGGGACATGCCGACCCTGTCCGCACACGGGCCCTGTGCAGGCACTGTGTGTAAACACGGTAGGCGAACACGTGCGGCCAGAGGACTTTGGGTACGTTAAGAGTACCGGAGTGGGCA
>chromosome_10,-,polyA site is 573884
CTTTTTGAATAATCCTTTTGAGACTAGTTTTGGCGGTCCATGAGCTTCCTGGCTCGTTTGGACCAATCTACGAGCATGAACTTGTAACATCAATCAATCAATCAATCAATCATGTAAGGTAAGAAGTAGCGAGCGCTTCAATTATCATAA
>chromosome_10,-,polyA site is 585306
CCAGGTCTGGGGGATGCTAGAGCGTGCCAACGCAGTGTTGCAGTCCTGCACTGGGAAGGCTCCGAACTCAAATATTCTGTCTGTTATAAATTCTGCGCTCGCGTGTCGCACTGTACGTGTCATTCACGCCCCAGTGCCAGTCATTCCACA
>chromosome_10,-,polyA site is 585529
GTGTGTTTCCGTCTCCATGACAGGGGCTTGCAGGCACGTGGTAGTTGTGGGTGTTCGTACGTGCGTATATTATAGCCCTTGTACAGTCAACTTGCTGCCACTGGTGTTGGCCTTTTCTGTTGCTGTTGCTGGTGCTGTGGCACTGTTGCA
>chromosome_10,-,polyA site is 589658
GTTGGCTGCTTGCACACGGTGCTATCAGGGTGTCCGACAATCTGATTTGCAGACTTGCAGTTGAGGGCGCCCGCGCCATCTGTAAAGTTTGGTGCGTTGAGCTGCCGAAAGCGCCCCTGTAAATGAAAGTGCTGACAGCTGGCAACAAAG
>chromosome_10,-,polyA site is 589784
CCCCACGCCCGCCAGCCCTGTCTGTCGTAATATTTGAAAGACGATGCGCCACCTGGCAATTCTTTCTTTGATTCAATTCAGTGTATGGTAACGCTTGTGTGCCTGGGTCCCGCTCACATTGATCGAGTTGGCTGCTTGCACACGGTGCTA
>chromosome_10,-,polyA site is 599185
TACTGATGCGTGGCTATTACTGCGTATAGACAAAGCGGGTTGCGGCTGTTGCGGATACGACCATCCGCATCATCAGCGCTTTCCGGAACCAACCGCCTGAAAGCTCGCATCATCATATTGTCAATCGCACGCCGTCTCGCAGTACTTAAT
>chromosome_10,-,polyA site is 599590
AAGACGGCTGGTGCGGCCGGGGGCTGGCATGGACTAGCCCCCAACTAGGCTGGGCTGCGTCGTGAGAATGCAAACCCCAATGTAAATGAAGCAACCTGGAACGCAGCCAGGCTAGGTGGTAGGGCCGCCGAGGGCGAGGCTTGCAGCTGT
>chromosome_10,-,polyA site is 607730
ACAATCCAGTTCCAGGAGACGAGGGGCCCTTGCGGCTCGGTTAGTCTCGTTGCAGGTATTAGGAATGCACACTTCCAATCCTGTAACACACACACACACACACATAGTGCATCCTTACACACATCTACCCACACGGCGGCACCCCAGTCT
>chromosome_10,-,polyA site is 629518
GTATTGCACATTAGGAGTGGGTTCAACTGGCCGCGCACTCCTGCCCTGCCGCTGCAAACTGTTTGCCATCTGCTGGGTCCCGGGAATCAGTTGCACCCTACGGGACTTCACCAACCTGCCTTACCACTGTCCCATCGACCCATCGCACAC
>chromosome_10,-,polyA site is 629602
TAGCCGGGACGGGGCGTGTGTTTTGGATAGGGTTAGTGTGCGTGGCTTGACCTGACACAAGCATCAATTACGGTATGGCTGCGTGTATTGCACATTAGGAGTGGGTTCAACTGGCCGCGCACTCCTGCCCTGCCGCTGCAAACTGTTTGC
>chromosome_10,-,polyA site is 629813
TTACACGAACTGGTGCTGATTACGCTACCAGGCTCAAGGGGTTAGATCACCCCATGTGTGTCATGACATAAGCACAGCTTGCATTTTACCAAAAGGCCGCCACCGCCGGTGAGAAGGGCCCGAGCCGCGTTCTCGCCTACGGCATCCAGG
>chromosome_10,-,polyA site is 629972
GCTCGGAACGTTTTTTTTGCTGCTGTGACTGCCTCGGACGGGTCGGCATGTTTTGTGCGGCATACATGTTGGGCGCACACACTGAAAGCGTGAAGTGCTGCATCCAAGCGCCGTGCGTGCCTGCGTGCGTACCCTAACGGATGATGTGTG
>chromosome_10,-,polyA site is 661029
TTTGAGATCGGGTGGGACCCTGGCATGCAGTGTCTGCGACGTCTGCGTGCTCAGCCGGCTCAGATTCTCCACCCTTTGTCACATCGCAAGATTTAGGATTCGGGATTTTGGCCCGCTGGGTGGGGTGGGATGGAGCCGGCCGTCGGCAGC
>chromosome_10,-,polyA site is 661086
CAGGCACCCAGCAGGCGCGTCAAGCGGGTACTGCGTAAAAAGTCTTGCCTTAATTTGTTTGAGATCGGGTGGGACCCTGGCATGCAGTGTCTGCGACGTCTGCGTGCTCAGCCGGCTCAGATTCTCCACCCTTTGTCACATCGCAAGATT
>chromosome_10,-,polyA site is 678081
GGTGCGTCAGCTGTCCCACACCAGCCTCTGTGCTATCACACTCAGATTGTTCCCTCGCCGCAACATACGGTAATATTATTCGTGAATATTTACAGCGATATGCTCCTGCTCCGTACAACCCGCACCGGTCTCAACGCCGTACTTTGGCTT
>chromosome_10,-,polyA site is 679313
GAATGGGGCGTGATGACCATGCCACCTTGCTTGCTAAGTGGGTGTCTACACATTTGCGCTGCCACGTGACGGACTCGCCGAGTGTAAGAAGCCTAGGAAGCCCGACTGAGTTTCTCTCCTCGCCTGGGCCTAGTGAGTACTGACAGCTTC
>chromosome_10,-,polyA site is 705210
CCCGGTCACGGGAAAAGGGGCTGAGCCCCTCCACAGTCTGAGGCCGAACAATCTCATCGCCCGGACATAGCCGGGGTCGGTTTCCACAGGCACATAGCCAAACCAGGTGCCATATGGGCCTAGCAATCGCGATGCCACAGCAGAGGCAAC
>chromosome_10,-,polyA site is 720838
CTGATTGTGTCGGTATGAGCGTGAGGCAACACAGATTGCAGCAGGGTATAGTGCGACGGCAGTGTGGCTTGAGGATAGCCATGTAAAGGTTCATAGATTGCTAGGTGCTGAGGTGGTTGCTTGGTTCCTCCCGGAGTCCCGACACCTGGT
>chromosome_10,-,polyA site is 720982
GGTGCGTGGCTTAACAACGAGATCAAATGTAGTAGCTTGTCGTGACTGTAGGTAGACTTTAATGCTTGCGCATGCCGGCATGCGTGTAAGGCGAGTTAGTGTACTGAAGCATGCGGGCGGCATGGCTTCACGAGCCGGCCGCGGCTGATT
>chromosome_10,-,polyA site is 736026
TTCTGCTTGCTCGCGTTGCAGGTTGTGTGCCCATACGTGTGCCTTGTCCCCTCCTTCTTGTAACCACTCTCTGGGCCGCGTAAGCTTCTTTGTAAGCACTCTCAGAAACATGGAAGCCATCAACGTGACTGGCACTATCCTCTGACTTGG
>chromosome_10,-,polyA site is 750962
CGACGCCAAGAGTGCATCCAGCACAGCACTGCAGCCCTGGCCATAAGACTACATGGCAGGGACGTGTCATATGCGCACTGAGTATGTAACATAAATTCGTCTCGACTCGGCCTGGCTTGGTGGCAAAGGGATGGCTCCCCGAATGCTAAA
>chromosome_10,-,polyA site is 762472
CGTGGCGGCACAGCCACGGGAGAGCCATGTTTCTTGTCTGATACCTGAGACCAAAACGTATTTTGCAGATTTCCTCAGACCCCAAGAATTAATAAGTTGTGCGAAAGCATTTGGAAATCCATTGTATTTTTCTTGTCCCCTGCACCCGCA
>chromosome_10,-,polyA site is 793734
TCATTCCGATCCTAGGCGAGATAGTCTTTGACCGTTCAATATGAGGGACCCGTCCTAGTGGACGTTAAACTCTTTGGCAACATGTAAGCCGGAACGTGATCGTCTTGCGCCACCCTCTCGCTCGCTACGCATGCGCTCCAGGCAGCCTAC
>chromosome_10,-,polyA site is 801969
GGCTTCGCTTGCTTACGTTAGGATATCGTGTGGTTAGTCAGGACTGGGGAGTGGTGCATTCAGCCGGTGCATTAATGCCGATTATGAACCCGTCACGAACCGTGTTGACTCGGAAGCCGCGGAAGGACCCCGGTGGGGTTTGGGGGCGGC
>chromosome_10,-,polyA site is 804437
TTGTCGTCCGTGGGTGGTGTCATGGAGTAAAGGGCTGAAGGGCCGCCATCCCGCCGGCCCGCATGGGGCAGTAGCATTTTTTCAAGTGACTGACAATATCTTTCAAGTCATGCTGCCACCCATCAAAGAAACAACCAGCACGAACAAACA
>chromosome_10,-,polyA site is 804497
ATTAGTCTTCTGTTCATACAAGAGGCGTGTCCATCGGGGATAGAGCAACTGCAATGGCCATTGTCGTCCGTGGGTGGTGTCATGGAGTAAAGGGCTGAAGGGCCGCCATCCCGCCGGCCCGCATGGGGCAGTAGCATTTTTTCAAGTGAC
>chromosome_10,-,polyA site is 804596
GGCGCAACTGCATGGTGGTGAATAACAGGCACAGGTGCACGGGAGTGCATGCACTGTCTGCGGCTGCAAATAAGCTTCTTGCAGAAGTCTTTTGTCGTCATTAGTCTTCTGTTCATACAAGAGGCGTGTCCATCGGGGATAGAGCAACTG
>chromosome_10,-,polyA site is 817147
CGCGTTCTGACACACGTTCCGGCACACATGTTTCGACACAACACATGTTTTGACACACACGTCCCAGCACATGTGGACGGCGTCGTTATATGCCTACACAAAATGCATGCGTGTGGCAATGCCCGCCACGTGCTGCGCCCCCTTGTGTCC
>chromosome_10,-,polyA site is 817482
CCTGCACCAGTCCGCTTGGGGCTCACTACTCTGGTTACAGTGCCAACTGCGCAACTTTGGCCGTCCCGTTGCCGGATCTCCTGTAATTGAAAGACAGCCAGCCACTCCCACGAGTTGAATCGTGCCTACTGCCCCAACGAGGCATTCGTG
>chromosome_10,-,polyA site is 817940
TGGAAAGGATGTCCGTCGAAGTTTGCGAACCATGGCTGCTCTCCGCACTGCAGCTGTGTTCTCTTACAACAATATGAGCATAATAAGTTGAAGGAAATTCCGCTAGAAGACTATGACCGCGCAAATCCAGATTCACACCGATTCGGGCAT
>chromosome_10,-,polyA site is 820581
CTTGAATCTTGTGAGGTCCCTGCGAGAACTGACTTGCTCCTGACCTAATTGCCTTTTGGCACAACTTCTATCTGTTACACAACCTGAGACATGTCTGGTAAACAAAGGAACATCCGGAAACGAGTAGCATCTGAGGATGAAGATGCCCCG
>chromosome_10,-,polyA site is 826712
CGGCGACAAAGTTGTCCGGGCACTTGTCCATGACCGTGATGATGAGGTTGCGGCGGACGCTGCGGAAGGTGGCGGTGGCGGCGGCGACATCTGCGGCGGACAGCGGAAACGCCGGTGGAGGCGGCGGTGTGGGGGCGGGGTGGAGGAGCA
>chromosome_10,-,polyA site is 829835
CTGTGAGCGGCTGGCGAGGAGAGGCGGGGGCTGTTGCGTTTTGGAAGGCGGGCGGAAGGCCGCACACGCCGGGAGTCGGGCAGGCTGTAGATTTTGCTGAAGCTGCGTTTGAGAAGGGAGCCGAAGGGACAGCTGGGGTGGGACAGTTGG
>chromosome_10,-,polyA site is 830946
GACTCCTAGTGTACAGAACACGGTGTTGCTTCGGCACGTTTGCTCCACACCATTGCTTGCTTCACCACCACCGAAGACGCAAACAACAAGCTTCCACATCAGGTGCCCACAGGCACTCACATCCACGTAGCAGGTGCCGTACTGCCCAAA
>chromosome_10,-,polyA site is 831018
CGGGTATTGCTCATTGCAAGTTGGGTTTGGTTTCGTCAATTGGTTCCTTAGTCCAGGACACCCCTGGTCCAGGACTCCTAGTGTACAGAACACGGTGTTGCTTCGGCACGTTTGCTCCACACCATTGCTTGCTTCACCACCACCGAAGAC
>chromosome_10,-,polyA site is 831086
GACCTCGCTGCCGCTGCTGTGGCGTAGGAGCAGCCTGCCAAGACTGCCACTTGGGGTGTTGATTGAACCGGGTATTGCTCATTGCAAGTTGGGTTTGGTTTCGTCAATTGGTTCCTTAGTCCAGGACACCCCTGGTCCAGGACTCCTAGT
>chromosome_10,-,polyA site is 833090
TTGGCGCGCTACTTAGAGCGCAAGCTACATTCCTGTTTATTCTTTGCGCAATGACACTCACCAGTTACCGAGTGAGGACAGTTTGTAAATCGTAGAAATTAGCGCTCCGTCGCGATAGGACATGGAACGGCGCCCACAAATTCTGCTAGC
>chromosome_10,-,polyA site is 833343
TATCGCCTTGGCCGGGCGCCCGGAGCGTGAGGAATGCGCGTCAGCAAAACATCGACACAACCTGCCAGCTACCGTCGGTACAGTAACAGCGCGCGAACGACGCACCAATGCCTTGTCCCTTCTTGCTACGCATTTATGTGGGCACGGGTG
>chromosome_10,-,polyA site is 833473
CTCGTGTGAGGGACTAGTGCAGCGAGGGTTCGTCTACACAGCTCATCCGTGGACGCCGGTCGACTGCCTGCAGGTGCGCATCGGCTATGCTATCCGCGCGGTGTGGCGTCGCATTGAGTCTGTGTGGTGCTATCGCCTTGGCCGGGCGCC
>chromosome_10,-,polyA site is 833642
GCGTGTGCTTAGGCGCTCCAACTGGTGGTGTTTTGTGTGTATGACTGTGCTTCGGTGACAGGTGCCCTATGGCAAACGGTTATGAAAGTTTCTGCAGGTGCAAGATAGATGCAGCGATATGAGTGAGAGGGTTGGAATGACGGTGAGCGC
>chromosome_10,-,polyA site is 833887
GGCGGTTGGCCTGCGCTGGAGGTGGTAGGCCACACAGCGGCGGTGTCGGAGGGTGTAGCATCCAGTAGGGCGCAGGCGGCTCGGGCATGCCTGGGTGTGGCTGTGTGGGCTGGGCCGTATGCGGAAGAGGAGCGTTAAGGTATGGTGGTG
>chromosome_10,-,polyA site is 836463
TCTCTCGGCTTACGCGGCACGGACGACGTGTATGTTGGGAACGCACCAGAACTATCTGGCCTCCAAACTCACGCAAACCTGGTATGATCAAGGTTTTACAACATTAAAATCCGCACTGCGTTGAAATAACAGAGTCATACCAGGTGCTTG
>chromosome_10,-,polyA site is 841399
CCCTCCGAACTTGAGAGTTGTCCACCGGAAATTGCAGGCACCACGCGGTCCCGTGTTGACGTGCGTGGCCGCCAGTGACTCTGTAACCCGCAGGGCCTTATATGCCGTGCACCAAGTGGTCTATGATACAGCCGCAGGCCACGGACAGTC
>chromosome_10,-,polyA site is 853708
GCGTGCCGGTAGCCGATTCTGACGTGAGGCGGGAGGCGGACTCGCGCGTGCAAGGCCCACTTGGTTTTGGGAGATCCGACAGGGTGTAAAAATGCAAATCAACACTTGGTGGGCCACTGTCCCGGGGGGAGCACGTGGGAGGACCAGGGA
>chromosome_10,-,polyA site is 863910
TCGCACGTCCATGGACAATTGACTTTCGCGAGGTTGCCCGAAAAGCAAGCCATGGCTTTGCGCAGTATGACTTCTGTACGTCGTAAATGTGCTTCAAAGACACAGCAGACGGCGAGCCGTCATAAAGAGCCTGTCACCGTGGAGCAGCGC
>chromosome_10,-,polyA site is 884237
TCTGAGAGCCTTACATGAAGGCAGTGAAAAGCGTCTCGTCATATGAAATGCGCACCACCTTCACCCGTGACCTTCACCTGTTGTAAGCGCATGTAGTCAGCGCCCTTCCTTGCCAAATGTCACGGCGCTGGTAATCAAGCCCCTTAACAC
>chromosome_10,-,polyA site is 884444
ACATGTGGGACGACAGCCGTGGACTAGCCAGGGCCCCAAAAGGGTAATAGCTGTGTGACACGGCGCTTACGTGGCATCGAGAATGCTTTTAAGACGCAGGCAGTGCCTGAACGCCTGGAATTGCGATGGAAAGCATGGTCACAAGGAAAA
>chromosome_10,-,polyA site is 888183
GGGCTGAGGTCATAGGTAAAGGCGAGCCGACATATTTTCTGAACAGGGGCACCCCTGGTTCTGAAACGTTGTGTATGTGCCTATGTAACGAGAGAGCACGTTCAGTGGGATAGGTGCGCGCATCGGGCTGCGCACGCCCTCGTTGGTCCT
>chromosome_10,-,polyA site is 895531
ATTCACACCTGCCTGCGCTCACTGCACTGACAGAGTGACACGATATCCCGCGGGCTGATGACTGCGTCAACTAATGCGGTCCGTAACAGTCCTAAATTGACTGGCCTCCAATGGTCCAGCCCACAGCTCTGACATACACGTAAATCTACG
>chromosome_10,-,polyA site is 895739
TGCATGGTTGCAGCACAGGTTCCGTACCATATGCACGGAAGTTTTTCCTCTGCGCCTGTGCGTGCGCGTGCACTACATGCGTGTAACCCCCGCAGACGTAACTTGCGCCGTTCTGGCTGCAATAGCTGGCCGCTTTACACCCCCGGTACG
>chromosome_10,-,polyA site is 895911
TCTGAGGAGCTGTCCCTGATCTAAGTAACCCCGTGTGATGCAGCTTGAGGTCTAATGCGCCGCAGTGGCTGGTGGGGCTGCCGGGACCTGGTGTTCGCTTTTTGATTTGGCGTCTTGTGCATAACAGCATGCGCGGCGTGTGCTGGTCGT
>chromosome_10,-,polyA site is 895971
AACGTGATCAAGGAGACCCACGAGGCCTACGTCAAGCTCAAGTCGGGCGCCCGCGCCAACTCTGAGGAGCTGTCCCTGATCTAAGTAACCCCGTGTGATGCAGCTTGAGGTCTAATGCGCCGCAGTGGCTGGTGGGGCTGCCGGGACCTG
>chromosome_10,-,polyA site is 900834
CTTCGGACAACAAGCTATGTCATGCAATGTCCGAAGAAGCTATGATACATGTGCCGTTTGCAGCGCGGACAGCTGCGGAGCCAGCGCCGACCATGCGTTTGCGCGTTGCGGTGCGGGGACCAATGCGGCCCTGCCACGGTGGCGCAGGCC
>chromosome_10,-,polyA site is 907732
TTGTGCGAGTTATTTAGAATGTGCGACGGCCTTTCAGTGGCTGCAGTGGCGGCCGAGAGCTCTTGAAAGATAGAGTAACAGTTGTAACCTTAACGCCATACACCACTACACCAGGGTCCAGGGGAGGAGGGGCAAAAGCATGAGTGCCGT
>chromosome_10,-,polyA site is 925083
ACCGCAAGTGCTCGCATCGCAGCACATGCAGCACGCGCGCCGCCAAGCCGGTTCGCAGATATAACCCGCCGCAGACTTAACTGTAACCCGCTGCCTTCAGCCTGGGATGGATGCAGCCTCCTTTGTCCCTTTCGCTACACTGCGCTACAC
>chromosome_10,-,polyA site is 925234
GAGAAAGCAGGGTGCACTTTGACGCTCGAGACTGCGGAGAGCCATTGAGCGGCATTAGGCGGGGTTCTACCTGTCAATCTGCTGTTACATATTATGATTGCGCAGTCGTCACGTTTGCTGACAGCTACACGACACCAGTACCACAGCAGT
>chromosome_10,-,polyA site is 925303
ATGTTTTGGGGCCGGCGTGGGGTGCTTGGATCCAGGCGGCATTGCTGACGAACATGCGGTGTGCGACAGGAGAAAGCAGGGTGCACTTTGACGCTCGAGACTGCGGAGAGCCATTGAGCGGCATTAGGCGGGGTTCTACCTGTCAATCTG
>chromosome_10,-,polyA site is 935168
ACTTGCACCCCGTCAGTGACCTTTCAGTCAGCAGCGGCTAGCAGCCGGGGCTCCGCGCTTGCGCGGTCCCTCTCGGCACTCTTCTTTGGGGTCGTCCACACAAGCACACACGCACTTTGAATTCAACACTAAGCGGCGATGGCAACCGTT
>chromosome_10,-,polyA site is 936231
TCCCAACGCGCGAGGCGCCGCGGGAATCAGCCAGCACCGCTCCTAGGCTACCACCGAGCCTTTCTACTAGAGTACTACCGTAACTCTTGACCAACATGATCATCGACAAACCCAAACCGTTTTGGCTTGACATGCGGCTTTGTGGAGACC
>chromosome_10,-,polyA site is 937425
ACCTCACCTCCTGATCACATATGCATGGTGAACCGGCATGATAGCATGCATGGCAAAATGGGGTTTGCCCCGACGTACCTGTAAACTGTGCATGACACGATGCAGTCTGCTGGGAATGAGACAGTGAGTCAACTGGAAGGCAAGGCAGGT
>chromosome_10,-,polyA site is 943972
AAGTGGCCGGACTGGTGCGTGTGTGGGGTGTGGGGTGGGGTGGGCGTTAACTTTGAACCAATCCCGTAAGGAAACAGTCGCGCTGCAAGGAGAAACTGCAGCCGCATATGCGAGCTATGGTACATCACCATAGGTAGTCGGGCGGGCTTG
>chromosome_10,-,polyA site is 954562
GGACTTGGCGACGAACATACCTCGCTTCCCCAATCCAAGCTGCTAATTTCACGGCGATCTGCCGCTTGCCTCGGTGCCGCGGCACCGGCACTCAACTTCTCAAGACGACTAGACATCCGTATCATCCTGCGTCAGTTAACTCGACCCTTG
>chromosome_10,-,polyA site is 956040
AGAGTGAGCAACGGCAAACCCATCCATCCAGTGCTTGGATTTGGCCATGTGAATGCTCGGCCGCATGCCGTCCGACGGACAAGAAAGGGTTTCCCTCGCAACGGAAAAGTGGGCTGAGCCCACGCCATGTCTCCGTCCAGTCTGAGGCCG
>chromosome_10,-,polyA site is 956169
GCTATTTTGGCTTGATCACAGCTCTGCATGATGGCTTTGGTGTCTCCCAGCAAGTGTCTCTTCAACATTAGGCTCACGGCGTGTACATTGATGTGCTTCAACTCCCATCATGGCTGATTAGTGCGCAAGAGAGTGAGCAACGGCAAACCC
>chromosome_10,-,polyA site is 956293
TTAGTTATTGCGTTACAAGGTTGGGAGTGTGCGTTCCTCGCCTCATCACTAATAGCGGACAGTAATGGCCAACAGGCACACTGTGTTACGAAACCGAGCAGTCCGTATCTTCTGGAACGTTCGTGCTATTTTGGCTTGATCACAGCTCTG
>chromosome_10,-,polyA site is 961030
GGCACGCCCCTGGGGTCCAGAGCAGGGCGGGTGTTCGTTCTCCACGTCACTGGCTCGTGAACTGCGTCAGCAGGTCCCTCTTGTAACCAATGCAATCTGAATACATGAGCGCTGTACTAGCACATAGGCACGTTATTGCACGCAGCTAGG
>chromosome_10,-,polyA site is 970574
GGAAAGGCCCATCCATCCCCCGAAAGCCAGGCACAAACACATGCGGGACACGGACCGATTTTGTTTTACATTCCTAAAAAGTAAGCTTTGGAGCCCTATGCCAGCCTTATAGCTTCGCTCACCGCCCTTGCACACTGCCAGCCTCCCAGC
>chromosome_10,-,polyA site is 970708
ACAACATATTCTTGTGTTCGATCTGCTGACGAGAGTGCAAGACGCGTCGTGAAGGCATTATTCGTGGAGGTAGGGAAGAGGCTCGTAATTGAGATAGCGGCGCGTGCGCTCTTCCACATCCCTTTCATGCACCTGGAAAGGCCCATCCAT
>chromosome_10,-,polyA site is 971024
TTTGCTTTCCTGGCGCAGGTGCCTTCGTGCTCCGGTCCCCCTGCACTGCTGGCGGGCTCCGCATTACAGGCCCGGTCTTTGTATATGGCAAGGCAGCCCATGACCGTGTGTGTGTGTGAGCAGCGTTTCTGGATACTTGGGGCGGGATGC
>chromosome_10,-,polyA site is 979875
CGCGAGGGGCCGTGAGGCGTGAGGCAGCTAATGGGTGCAGGATACAGGGTAAGAAACTGCAGGAATACACGGTAATGCGAACTGTGAAGCAAGGTTGATATAGTCGGCGCCCCCCGCAAACCCGCAGTGCATCTTGGTATCTATGCTTTG
>chromosome_10,-,polyA site is 980055
CCCGGCCCTAGTCCGTGTGCTCTAGCCTTGTTCTAGCCCAGGGGTGCCCCTGTTCTAGCCTTGTTCTAGCCTTGTTGTACCTGTGCAACACCGCTGTTGGCCATTGTCTGGCACTGACACGTTGGACCGTGCGCACCTTGCCCAACGTGG
>chromosome_10,-,polyA site is 986576
GGATGCCTTTTTGGCGGCCTTGCCTGGGTCGGTCTCAAGGTCACAACAGGCAGACTGACATGTTTTCAGCTGGTCGTACGGTTGCAACTGTAATGCCCGTCAACGCTGCTGTGATGCACGGAACCATCAGCAGCAGATGCGCACCGTGGA
>chromosome_10,-,polyA site is 988480
GGCGAAGGGGGCAAGCCTTCGTCATGGTCGCGCAGCCGGACACCAGACTTCACCGCGTCAAGGCTCTGTGTGTCTGCGGTATGAAATACTGTACAGGCGGGCTGCTCCTCAGCGGCCAAACAGAAAAAGTCGATGCATTAATTTGCATCC
>chromosome_10,-,polyA site is 988656
CACGACACGGAAGTCCGGTCGCCGCGTGCAGGCGTCTCAGCGACAATGGATAATAGAATGCGGATAACGTGTGTGGTCATGCGGTAAACGACGATACTGGTGGAGGCCAGGATGAAGGGGTTGGCACGAGTCGGCAGGCTAGGGAGTTGG
>chromosome_10,-,polyA site is 998658
CCTTCGCGAATGGCAAACGTGACCACTCCAAGCCGCCCCTAAAACACATTTGTGCCACGTCGACGGGATCACCATGCACCAGCCGCTATCCCCAGCCGCGCTCTGCGTTTCTCTGTACGCCGATCACATGCTCACAAACCCCACCCATTT
>chromosome_10,-,polyA site is 999063
GGGGTATGCCGGGCCAGCGAGTCCCTGACTCGCTGGTTGTGTTGCCAACAGCGCAAGCTAGCAGACTGTGTATCAGACTGTGTCAACCAACCCATCGCGAGCATTAGCCTTGTCCGTTCCTTCGCTTCCCAAACGTTAGCATCCCACTAC
>chromosome_10,-,polyA site is 1005647
CAGGCCCAGCGGGGGTATGCCGGGCCAGCGAGTCCCTGACTCGCTGGTTGTGTTGCCAACAGCGCAAGCTAGCAGACTGTGTATCAGACTGTGTCAACCAACCCATCGCGAGCATTAGCCTTGTCCGTTCCTTCGCTTCCCAAACGTTAG
>chromosome_10,-,polyA site is 1020121
TGCAAGAGAGCCTCTCAGCCTCGGATAGTCGGATGCCCTAGCCTTGGATGCCCCCGATCGGCTGGGCAGTGACAGGGTGGGCTGTAACACGGCGGACACGTTCGTATCACATACCTTATACAATCAAAGCAACTTTGTGTTCGCCAGCAG
>chromosome_10,-,polyA site is 1020285
CCTGGGCTTGTATAGCGAAGGCTTTCATGCTTGTAAGCGGGTACAGCGGCGCTGTCAGACCTGCGGTTTTTCCAGCGCTAGCCCTTTTACACCGTACGTTCCAGTTATCGCCTCTACTAGGCGTAGACCAAGAACATTGTTGCTTCACCT
>chromosome_10,-,polyA site is 1020334
TGCCACTGCTACCTACGGGCGTGCAGTCGTGTAGACAGGAGCGGTGTGGCCTGGGCTTGTATAGCGAAGGCTTTCATGCTTGTAAGCGGGTACAGCGGCGCTGTCAGACCTGCGGTTTTTCCAGCGCTAGCCCTTTTACACCGTACGTTC
>chromosome_10,-,polyA site is 1053145
TTTGCAGGAGGTGCTGCTACTTATTATGCTGCTGCTTCATTATTTGTGGGGAGTATTTGTGCAGGACAAGAGGACGAATGTGTGTAACCTGTTTGCATGCCTTTGCGCTTCGCCTTACTGCCCCAAAGTCCAGCCAGTTGGCTGCACCAG
>chromosome_10,-,polyA site is 1075786
GCTTAATTCAAAATTTCGAAGTGTTGCTGCCCGGCGCCTGGCGCCCGGTACAGCCCAATCCTTTCAATCCTGCCCTTCATAACTAATATATGCTTGAACACTGACTCTTGCGTTTGTTACAATTTGGCCGGCATCGCGGGTGTTGCAGGT
>chromosome_10,-,polyA site is 1075865
GGATGGGGCCGGCCCCCCCTTTAGCCGGGGGGTCGGGGGGAATGCTGTGGGAGAGCGTCGCGCGTGCATGCATGGCGGCGCTTAATTCAAAATTTCGAAGTGTTGCTGCCCGGCGCCTGGCGCCCGGTACAGCCCAATCCTTTCAATCCT
>chromosome_10,-,polyA site is 1124261
CACACACACATACACACACACATACACACGTCACGACTCGCGTTCCATTGCGTCTCGCAGACGCAGTGAAACGCGCTATCTGCAATGGTGCCCCGCTTCACTGTTTCTGGTTGCGTCCCCATCGCGTCTCTCCCGCGTCTCCCCCGCGTT
>chromosome_10,-,polyA site is 1132851
CTGAATTTCGAACTGTGCTATGCGTGCCCAGCCAAGCACTGCTCTCATTCTCGCGTGTCATCAATGCAAACTCGCGACATATGTAACGTCGTGTAGGGCAATCCCTGCATTATTCTTGCGCTCGACACACTGCGGACACCCATCGTTTGG
>chromosome_10,-,polyA site is 1132957
TCCCCTGTGAGAGCTACCCCACCAAGACTCGGCGCTGATCAATGCTGTGCAATTGGTACGAATTGGAGCATGGGTGTCTGAAAGCGTAAACGGTCAGGGTGCGTGACTGAATTTCGAACTGTGCTATGCGTGCCCAGCCAAGCACTGCTC
>chromosome_10,-,polyA site is 1150577
CGGAACCGCTTCGGGGCTGAGAGCTGGAGGCCTGGAGCCTGCTAGGGAGGCCCGGTACGGCAATACCCTGTCCGGTGCAGTCATGAAAGTGACGCGACATGAGACCCTCCATCTGGCTCCTCATGACAGGGCCCCAGGCCGTATGGCCGC
>chromosome_10,-,polyA site is 1150731
GGCGGGATGGAGGCGCTCCCGGGCACCCTTGGAAGAGAGGCGTGGGGATACCGTGATGAGGCCTGAAGGCTTGAGGCTTGAAGCTATGTTGTCATATTCGTAAGCACCGGCGCATACCAACCATGTGGCTGACCTGGGCTGACGGCGATG
>chromosome_10,-,polyA site is 1159559
TCCCCCGGGACCCCCCTTGAGGGGACGACCGACCCCCTGACGGACAAAACCTTGTTGTTCAGGGGTTAAAACCCCTCCATTTAATACCAAAGTGGTGTCAATCGACTCCTCTTGACGAGCACTATCACTCCGTGTCATCAGCGGTCCTGT
>chromosome_10,-,polyA site is 1160744
CGGTCAGCCGCGGCGCGGACGACCACAGCGCGGCGAGAGCTGCGGGTGGAGCATGCCGGGCGCGACAGCGCGGACTTCTGCATAAGGGCGGCCATCTTTGCTGGCTGGTGGTTTGTATGACCGGGGGTAAAGAACCAAGCGACGGCGAAG
>chromosome_10,-,polyA site is 1162659
ATGCACTCAAAAAATGGCGCCGCGCCGATCTAGCACCAAGCCCACGCGCGCGCGGCTAGTCGGCATGCGCTGTGCAGCAACACGCCAAGCGCGCGCGTGTGTCTCCGCCTCGGTCGCCACCGCTGCTGCGGGCAGCGGCGGCTGCCCGAG
>chromosome_10,-,polyA site is 1163275
TGCGAGCGGGCCGCATCAAAAGCTGTGATGCCACGGGTTCCCCTCTGCTGCTCTACGTGTTCTTCCAATTCCATAAGTTCTGGATTTAACTGCTTTTGATTCCCTGCTCTCCGCCAAATCCGTCAGCTTTCCTAGTGATTTCAAGCAGAA
>chromosome_10,-,polyA site is 1163335
TATCTGAGAGCAACGTGATGGACACGCTGAAGAGTTGGACGCCGCCTGGCGCAGCGCCACTGCGAGCGGGCCGCATCAAAAGCTGTGATGCCACGGGTTCCCCTCTGCTGCTCTACGTGTTCTTCCAATTCCATAAGTTCTGGATTTAAC
>chromosome_10,-,polyA site is 1163472
GCTGATTCCCAAAACCCAACAGATGGCACACAATTTACAACGGCAGGGCAGGAGTGCGCGGCTTGTCGAACGCCGGAGTTACTGTACCGATGAGTTGCTGGCTGGCTGGAAGTCCCCGCTGTGGTGACTACACGGTCTATCTGAGAGCAA
>chromosome_10,-,polyA site is 1173281
GACAAACAAGGTGCTAATGCGCCCCTGGCACTAGCAACTACGGGTTGTCCGGATACACGATCACGTGATCTGATAAACAACTGTAAACCGTTGTCACACACACACACACACACACACACACACACACACACACACACACACACACACACA
>chromosome_10,-,polyA site is 1177219
CCCACCTCCCCTGCAACAGCGAGCGCCTTGCTTGCTAGGGTCAGGCGTGTCCCGTCCACATGCAATCATGCATGTGCACTTGTGTAAACTCCGGGTCCGGTGCGGCGCCGCCTATATCTATCTGCCCTCTGCCTCGGGCGCCTGCCCGGC
>chromosome_10,-,polyA site is 1187303
TGGAAGGCCATCGGCGCCGGCGAGGTGGAGGTGCGGCAACTGGCGAGGGGGGCTACATCTGGCCTGCTGGCCGCGTGCATCATGTTGCCCTCCTCGGTCGCGGCCTGCGCGCCCGTCAGTAGTGTTCTGTGCGCTACAAATACATCTGTG
>chromosome_10,-,polyA site is 1203047
TTTGTTGTGATTTGTGTGTGGTGTCGAAAGCGGCAAGAGCGGAGCGATAGAAAGCTGTACCGCATCTACGGAAGCGGATCGGTGTGAAAACTCAGCATGTTCTTCCTATATCTGTCTGCCTTCCACGCACTACGATAGCTCGCGTGCGCC
>chromosome_10,-,polyA site is 1203128
TCCGGGTGGGGGGAGGCGTGGCCGCGTGGCCCGCGGGTCTGCAGCCCTCTCGGGGGTCTCCTGCTCTCTCGAGCCGATGCTTTTGTTGTGATTTGTGTGTGGTGTCGAAAGCGGCAAGAGCGGAGCGATAGAAAGCTGTACCGCATCTAC
>chromosome_10,-,polyA site is 1206258
GCAGGCCGGTGCGGCACAGATTTCAGGAATCGAGGTCAGACCACACTTCTTCAAAAGCAACTGGCTAATATATCTGCGCATTTGTAGAATAATAAACCCAATTCGGGCCAAAATTGACCAAAGTCTTGACATTGAACGAATACCGGTCAA
>chromosome_10,-,polyA site is 1206375
CGGGGTTGCTGGCAGCGCTGGCCCCACACTCAGGGAACTGCGGGCAGACCGCCCTCAGTCCTGAACTGAACTGCGAAGGTATAGCAATCATCTTGCGCTGCTCCTCAGCCCGCATGCGCAGGCCGGTGCGGCACAGATTTCAGGAATCGA
>chromosome_10,-,polyA site is 1206560
GGCTCCATGTTGTGTATAGCACGGATACGGATGGGGCTAATGCCTGCACCGCAGGACCAGATGAATCTAAGACGCGATATAAGTGTAGGAATGATAATTGGGCGGCTGAATGCATCGGGCGCTCTGCTTTAAGAGGTGTGCGGGAGTTGT
>chromosome_10,-,polyA site is 1216532
GGTAAAGCGGACGGCGGTTATATAGAGCGACTGTTTGCAGAGGAAGTTAACGCACTGCTGTCGACACTTGCGATATTAAGCGCGTGCTAGCTATCTGGATGATAGTATGTGCAGCAATAAGTAATAGACCACTGAAAACTGCTCGGTGGC
>chromosome_10,-,polyA site is 1219523
GTGCAAAACACACACAGGTCGTGTTGGATCCATCTGCTCAAACGCCTCCACCAGAGACACTACCATCTACATTTATAAACAATGGCTAACTGACAACTTAAGCCTTGATAAGCGCAGATAAGCCGCGCGGCGGCACTGGCCATGCCATGC
>chromosome_10,-,polyA site is 1224448
CCAGCGTTGCTGACAGGGGAGCAACCTCCCCTGGTTGCTGAGGGCCTGCCGGATCCGGATTGCAAGAATTGGGATTACAACCATTGCAAACTAGCAACTCGTCCACGGAGCGTGGCCCCAACCTGCCCCTTACCCTGTCCCATCGCACCC
>chromosome_10,-,polyA site is 1224739
CTGTTTCTTTCTTAGAGCAAAGAATGTATCAGACCGGCGAAGGAAGGGAAGTGACACGGCGGAGTCCGTAGATTGTGGGCAGCGAAAGGCGCTGCACACAGCTGGACACTCCGACACTGGCAGTCTGGTACCCACCCACCCACCCAACAT
>chromosome_10,-,polyA site is 1224966
GCCTGATGACTGAACGGGGCGGATGGAAGCTCAAGAGAATATCAGTTTGTTGGCTGTGGCAGGGAGCTTTGGACTGCGTCTCTGTTGTATGCATATGCGTGTCTCCAGTTGCGCGTGTGGGCGCAAACATAGGAGGCTTCTCATGCGTCT
>chromosome_10,-,polyA site is 1231188
GCACTCCAGCAAGACTCTTGGAAGTGCCTGCATTCCCCATCCCCCGCATGGGAGAGGATCCGCCCGCCGCACGTGCAGTTACTGTAATACTGTTGAGCCGTACACCCCCGCGGTCTCCACCCCACACGCACGGCCGAACGCATCACCTCA
>chromosome_10,-,polyA site is 1237956
CGCCTGTGATGTGCATGACTAGGAACCATACGCCTACCAATTAATTAGGGCCTGCTTTATTCAGGCACTGACAAAAACATTTAGCCTTTCGAAATTGCCATCCTTTGCCGGCTGTCCACTGTCCACTGCCGGCTGTCCACTGTCCACTCA
>chromosome_10,-,polyA site is 1238251
CCCATCAGTTGAAAGACCGACAGACTCGTTGCGGCGGCCGTGTGTTGGGCCCGGGTCAGAGGCAGACTCAAAGGTGTGAGGGTAAGCCAACCGTGGGGCAGCGTGGGGCGGCACCTCTGGGCGAGGGGGCTGTGTGCCCATGTCTGTGCT
>chromosome_10,-,polyA site is 1243553
TGGCTGGGGGCGTGGGGCTCAGGCGGCCGGTGCCCGGGGTGCCTGCGCGACTCTGGAGGGAACTCGACTGATCACACGCGTGTGTAACGGTTGACTGTGATGGTCTCTGCCCCAAAAGCGAAGCGCCCCCTTGCGAAGTATGATTTTGTT
>chromosome_10,-,polyA site is 1268676
AATCTGATGCTGCCAGGCGACCAAATTCGCGCCACCAACACTCCAGGGTTGCTGCACAACACACCCTACCGCTGCCAAAATCCGTGTAACTCCGCGCACAGAGAGTGCCAGCCAAGGTGCCAGCCAAGCCGAACACCGCCAGATCCCCAC
>chromosome_10,-,polyA site is 1268811
ATGTCGGGCTGTGACTGGTTAGCCTGGCTGCTTAGCTTGGCTGCTTAGCTTCGACTCGCGGTAGTTAGCATGTCAGCTACCCTTGTAACAAACACACACGGTTGGGGGTTACGATTGCCGGCTTACAGAAGGGACAATCTGATGCTGCCA
>chromosome_10,-,polyA site is 1278592
GAAATCCCCCGGGACCCCCCTTGAGGGGACGACCGACCCCCCGACGGACAAAACCTTGTTGTTCAGGGGTTAAAACCCCTCCATTTAATACCAAAGTAGTGTCAATCGACTCCTCTTGACGAGCACTACCACTCCGTGCCATCAGCGGTC
>chromosome_10,-,polyA site is 1278866
ACGGAGGCGCGCGAAGGTATCATGATCAACAGGAAGCTCTGTGGGATCCTACATGCCGTATTGTTGCTTTTGGTCTGAAGTTGCAAAGCTTCTCCGCTGATCCTCGTACCTGGCTATAGCCTCGCTGCTTCTTGACAAGAAAGGAACCCC
>chromosome_10,-,polyA site is 1287898
ACATTGTCGCCTAAACCCTTGGACAGCTGGAGTGGGTATGGACCGGCACGTTGCTAGGCACACCAGAGTATGTCAGCGGCATATGCGTGTTGAACACCCAAACAGTCGAAGTTGCTTACATTCGCCTGCCAGCAACACAGCCGTTCTTCC
>chromosome_10,-,polyA site is 1287995
CAGGCTTCGCGTAGCGGGATTCTGCGAGAGCGTTAGAGATGAGCTGGTCGCGTAGTCAACGTCGCTGGAAGGCTAATGTCACCGTAATGTGTGACGCACATTGTCGCCTAAACCCTTGGACAGCTGGAGTGGGTATGGACCGGCACGTTG
>chromosome_10,-,polyA site is 1288156
AGGAGGAGCCGCTGTGCAGGAAGAGCGGCATGCGTAAGGTTGCCTAGTGCTACTGGCAGTTAAGCAGTTAAGCGTGTCTAACTGTAGCCTTCAGTGCGTAGGTGTGTTGGACCAGGCCAAGTGTGCGGGAGGGGAAAAAGGCATGACATG
>chromosome_10,-,polyA site is 1309779
CATCTGGGACGCTTGTACTGCGGAGTGCGGACCTGCAATATCTGCCCGCTGCATGTCAGGAAGACATTACCGTTGCTGTGCTGTAAATTTTTATGCTGTACGTCTATAGACGTCACAGTCGTGGGAATATGGGCTCGCCTGCGTGGGCGC
>chromosome_10,-,polyA site is 1314578
TGGTCCAGGCCGGGGTCCCCTGTTGTGCGCCATGATCTCGACGCATCGGTCAAAATGCTGACACTCTTTTGATTTCGGTGGCTGTAAGCAGTAATACATGTAGTCTATTATCATGAGACGGAGACAGTCAAGCAATAGCTCGCTTCGGCT
>chromosome_10,-,polyA site is 1314930
GGTGTGTGCGGTGTGGGTTCAGAACGAATGTTGAGTCTGCTACGGTAGTCGTGCCGGGTGGATGCTGCATCGTGCGTGGATTTGAAGCTTGGGCGTCCGAAATCTCGCGAAGGTTGTCAAGGGAGGACGTCGGGAGGGGGGGTGGACGCC
>chromosome_10,-,polyA site is 1323563
GAGCGTTGCTGTTTGTGGATTTCCGGACGTAACTGGGCGGGTTGCGGTGCGGGCCGGTGGGGCCTTTGGCATCCGCGGAACTGTAACAGTCCAATCTGCATTTAGTCGTGTTCAACAAAACCGGTCGGTCGGCACCAGCAAGAGGGGTGA
>chromosome_10,-,polyA site is 1323615
TACAAATACTTCTGCTGTTATGCTGGCGTTACCGCATGGTCCTTTCGAGGGTGAGCGTTGCTGTTTGTGGATTTCCGGACGTAACTGGGCGGGTTGCGGTGCGGGCCGGTGGGGCCTTTGGCATCCGCGGAACTGTAACAGTCCAATCTG
>chromosome_10,-,polyA site is 1344702
CAGGGGTGCTGTCGTTTTTGGGCTGAGCCGAGCCGTATTTGGGCTGAGCTGAGCCGTTTTTGCGGCTGGGACGAGCCCATTTGTAAAGAGGAGGCCGTTGTGTCCCAACCCAGGCAGTTACCGTACCGTATTTGAGGGTAAGGAAACGCC
>chromosome_10,-,polyA site is 1369836
GTGACGGAAGCGGCTATCAGTGCGTTAAAAAAACTTGCCGGTCCCGTTGCTAACGTCCCCAGCCCGGCCGAAAGTTTTGCGGGGGTAAAGGATGTGGTGGTCGCGGATTCTGCAGTCTAACGAAGCCCTTTCTCGGAAACTTCGCACCAA
>chromosome_10,-,polyA site is 1371041
GAGGTGTAGGGTGGCTGCGGTGGACCCGGAACAACATACCTACCCTGCGTCGGTTTTTTTTACGTACTTCTCCGCCTTCCGCCGAAAGCGCTGGGCTGCGTTCATCCAGCGCGACCGCGCGCTCCACCGCGTCGCCAAGCAGCTCACGGG
>chromosome_10,-,polyA site is 1371255
GCTGTTTCGAGCCGGGCCCGGGAGCAGTACGCGTATGTATGGGTGTACGGCATTGCGCTCATTTGGCACTGTGCGTGCAATTTGTCATTTGCATTGTCCAGAGATGCCCGGCGTCACCCAAGTTGCGGTGTAGAGGTGTGGGGTCCTCAC
>chromosome_10,-,polyA site is 1371381
TAATCTGCTGAGGGCCACAGACTGCAACAGCAGCAGTGTATTGATGTGGGGACTATGTGTTCCTGCCACTTGCTCTGGGCTCGGTATTTAAGGACGGCTGGTATCGGTGTTCCAGCTATTGGGGGTGCTGTTTCGAGCCGGGCCCGGGAG
>chromosome_10,-,polyA site is 1382326
TCTTACGTATGCTGATGGTGCCCATGGGCTGAACAAAAGCTAGTAATGACGCAAGTGGGCGTGAAAGGGCTGACACAACTTGCAAGATACCTGACTGTCATAACCATAAGCATTTGTGTCGCGGAGTCTCAGAGTCGGAAGTTGCAGCAG
>chromosome_10,-,polyA site is 1382464
TGTCCAGATGCACCCGTCGATACTGATACAGTTTGCAGTTTTGCACAGCCTGCTTGCTTTGTCGGCTCCGTACGAATTGCCCATTGTAAAGGGACCCTCGGCCATTGAAGTACATACTAACATACTCCGTCAGACTTATCTTACGTATGC
>chromosome_10,-,polyA site is 1382636
GGTGGCCGGTGGTGGCCGCTCCGTGCGGGTGGGGCGCGGCGCCTGGGCGAGGGGGGGGGGAGCGGCCTGACCAGGAGAAGATGATAAGGCCCGGACAATCGACTGGGGCTGTGCGCGGGACACCGTCGCGCAACATCCCCAGGCTAGCGC
>chromosome_10,-,polyA site is 1382753
CTCTGGGCTCGGTATTTAAGAACGGCTGGTGTCGGTGTTCCAGCTATTGGGGGTGCTGTTTCATGCCGGGCCCGGGAGCAGTATGAAACGCATACGAAGGCTGTCCTGTCGCTGTATGGTGGCCGGTGGTGGCCGCTCCGTGCGGGTGGG
>chromosome_10,-,polyA site is 1382822
GCGTGCATATTTCGCTGAGGGCTACAGTAGCAGTGTATTGATGTGGGGATTATGTGCTGCTGCCATTTGCTCTGGGCTCGGTATTTAAGAACGGCTGGTGTCGGTGTTCCAGCTATTGGGGGTGCTGTTTCATGCCGGGCCCGGGAGCAG
>chromosome_10,-,polyA site is 1391341
CCCAGCGAGGGCCATTCCGCCTTCATGTTGATGAAGTGGGGGCAGACGGGGTTGTCCTGGGTTGTCGATGCCCGAACCGTGCCGTGTCAACATTATACCCCATCCATGACGCGCATCCTATCCGCCAGAGTTATGTGGCCAGAGACTTCA
>chromosome_10,-,polyA site is 1391498
AAGTGAGACCTGTTGTGTACATGTCACGACCGCTTGTTGATCCGGCGCCTACCTGGACTGCTGCAGGGTCGCAGGGAACGCTTGTAATATACATAGTTAGGATATACATGATCGCAAATGCTTGGTCAGTTTGCAAAGCATTCTGCAACA
>chromosome_10,-,polyA site is 1397359
GTGAGCCTGTGGCGCCTGAGTCGCATGGTGCTGTCGTCGGTTTGTCTGCAAGTTGACCTCCGAACGCACGCTTATTATGTGACTGTAATCTTAAATAATAAAATCAGCGGCAGCGCTGCTCAAATTTCGTGCTGACCTTCGTGTGCCGGT
>chromosome_10,-,polyA site is 1408230
GGTTCTTGCTACTCAAAAGCCACGAGCGCCTGGATGAGTTCCCAGGCGCCACTCTTACGCGGATACGACTGGATAAGTTTTCAAAGGAGCGCCTGGATGAGTTCCCAAACGCCATTCTTACACGGATACGGTTCCACGGCAAACAGCTGA
>chromosome_10,-,polyA site is 1416332
AGCAGCAAACCTCAGCTCACGCTGTGTGGCGCAGCTGTCCACGCGTACTCCTGCGCCGCGGCTTCTCTTCCGCTCGCGGCCTTTAGTAAGGGCGGAAGCGCTGCTGCTGGCCCACGGTGTTGCGTGCCATGGCCGCGCGGCCGTAGCCCG
>chromosome_10,-,polyA site is 1416498
TCGTGCGGGAGGTCGTCAAAATCGTGTCTCTCTCAGTCTCAGCGCGGAACCACCACCGCGGTCTCCCGACCGCCTCTTTAACACAGTACAAGCACAACCAAACAGATACTCGTTATTGCTGGTCATACTTTGCACCTTGTGCTGCGCCTC
>chromosome_10,-,polyA site is 1422555
TGGGTGAGTGAGCAGATAGCTGTGGACGCGCTGGACCAGAGCCAAGAGGCAAGCAGCATGCGGAAGAGGAAGATTGGAACTTGCAAGAAATGCGAAGGCATGGTATTATTATGGCCGAGCATCGGAGCATGCCTCAATTGCGCTCACAGC
>chromosome_10,-,polyA site is 1428004
TGATAGCACGGGGCGTGCCGCATGCAGTCAGCTGTCACCGCTACGCGCTGTGGTAGGACGAAGGTGGATGAGGGCCCAAAGCACACGCAAGCGTGTGCCGCGACAACTGCGCATGTCAGCACCCGGCCAGCACCCCGCCAGCAGCATTTC
>chromosome_10,-,polyA site is 1428397
CACGCAGCTGGCGGGCAGAAGGCGGCGCCGGCGGCGCCGGCACCGCGTAAGGGCAGGGCCAAGAAGTGAATTCGCGTGCGGATGTGTATGTCAGAAACCCAATGCTGTGGCTGAACCGAATGCGAGGCGCGTGCGTGAGCGAGCGGTCTA
>chromosome_10,-,polyA site is 1455527
GATACTGTTGACGGGTCTGTCCGTGGCAGTCCGCCAGCGAGGGTGCTGTACATATGAAGACAATTATGAGGACGTTACAGTGTAAACAAGAACGCCACTGCTCCTCACTTGCGTTCTGGTTATGCGGCTCAAATCATCACCGGTTTGCTG
>chromosome_10,-,polyA site is 1474972
TCACACTAAGCAAGCACAGAGCTTCCCTGATTCGACAAATATTGTTTGCAAACGCTTCGAGGTCGTGCTGCGAGGTGCTGACGTGATACGGTAGTGTGCAATCACTGCTGCACTGCCAACTGCTTCCCTTACCCGCGCGCTTCACACAAG
>chromosome_10,-,polyA site is 1485136
CGCGAGGCGCGCGGCACGGTGGCCATGCAAATACGTTCGAAGGGGAATATTAAGTTGCACAATTGGGTCCATACATTTAACATGTTATACATCAGTACTACAGGCGCCCGGCATCAACCAATGTCAGCAACCACACCTCATGAGGTCAGC
>chromosome_10,-,polyA site is 1486066
TTTCGAGCGAACGCGACCTTGGGTTCAGATATAGGTAGGGGAACCCGTGCTGTGAACTGCAGCCCGGATATCCATGCCTGCTATGTACTAATGCAACCTGCACGTCTGGTGCCAAGCATCTAACCTCGCCTGCCTTGTCCCGCAGGCGAC
>chromosome_10,-,polyA site is 1489321
ACACCTGCTGACGCAGACGGCGAGAAAGCAGCAGCAGTGCGGTCTTCTGATAGCGATGGTTCGGTGGCTGTAGCTGCTGGAGACGCAGTGATGACGGAAGGGCGCGAGGCGCCACCGCCGCCACCGCCCGCGCCACTGCTGCCGCCGCCC
>chromosome_10,-,polyA site is 1493519
CTACCGTCGGGACCCTCAATTTCCCCGCCCGGAACACGCCATCCTTTCTCGGAACCACCGGTCAGGCCCCACCTCGTGGCGCAAGCGTTGATTGCATTGAATCCAAGGACTATGGTTCCTGCAGCGGTGTGGGTTGCGACAACGGCACCA
>chromosome_10,-,polyA site is 1493586
TGACGCTGCTGCCGAGGTGCGTACTGTACCTGGCATAATAGGAGTACATTCGAGCGCGTGTGGTTTTCTACCGTCGGGACCCTCAATTTCCCCGCCCGGAACACGCCATCCTTTCTCGGAACCACCGGTCAGGCCCCACCTCGTGGCGCA
>chromosome_10,-,polyA site is 1493777
AGACGCCAGCTTCGCGCTCAAAAAGGCGGGAAGTCCCCAGCCATGACTTTTAAAACCCTCATCCTTAGCCCTAAATCAGCAATGTAATAGGAGATACGTAAAATGAGTGGCCGGCGCGGGCAGCACAAGGAGCTGGAGCTCGCGGCATTG
>chromosome_10,-,polyA site is 1493910
TAGGCCTCTTCCCGAGCGAGGGGGAGCTCCGCATGGGAGGCGGGTCGCGGTCGGGCAGGTTTTGCGAAACGGCGCGCTGTTTTAATCGCAAACACTGATAATTGATGCTATGAATGCATACATAGGCAGAGCAAGACGCCAGCTTCGCGC
>chromosome_10,-,polyA site is 1494015
GACGACCGCCCTCCATCCTGCACCGCCTCCCCTGCATGTGAGAGGTGAATGGAAGTTACTGCTGGGAGGCACGCAAGTATCTTGGTATACACGTTGTACAAGTCCTAGGCCTCTTCCCGAGCGAGGGGGAGCTCCGCATGGGAGGCGGGT
>chromosome_10,-,polyA site is 1498801
CGCAATGCGTCCAGATGCGAATGGGGTGCGACGAGGCCGCCGGGGCCAATCCGGGCCCAGCTGATAAGGCATTGTAAATTACTTTTGTAATCTGTATACTTCTGTTGTAGGCGTTTACTGTATACTTCGTTAAATAGCAGGCACTGCCCA
>chromosome_10,-,polyA site is 1505348
GGTCGTAGCCGAGGTGCCAAGGCAATTCGTCACGGTGCGTATTCACTCCCATACCTGGCGATGACATGAAAAAACTGCTTGCGTTTAAACTGTGTCTGAGTTGACCCCGGCCCCACTCTCCCCTCCCTCGCAACCGACTGCTGTTCGACC
>chromosome_10,-,polyA site is 1517291
ACCTGCAAATTAGTTTAGCACAGGCCCCGGGCGAAAAGCGCCTGCGGGCCTGCACTGTGCTGCAACGCTGTCCCATAGCTCGTAACATTTTACATACTCATTACATATCAGGCACTTAGTGCAAGCGAGGAGCCATGGGAGTAAAAGGCT
>chromosome_10,-,polyA site is 1517503
TGTGGGTGAACCAGAGTTCGTCAGCTTGTGTTGTCCCGGATGCACGGTCAGGGTCAGGGACTCTTGGACTTGGAGTTAAGCCTGAGTAAGGGCATAAGCAAAGTGCGCGCGCATACCCCCGCCGCATGGGCATCGCACGCGCGCCGGTAG
>chromosome_10,-,polyA site is 1517579
TGCGTGGCTGCGTGCGCGGCGGTGCCGCCGACCGAGGGGACTAGCCGTCTAGCCCCCTTGTAAGGTGTGGTGACTTTGTGGGTGAACCAGAGTTCGTCAGCTTGTGTTGTCCCGGATGCACGGTCAGGGTCAGGGACTCTTGGACTTGGA
>chromosome_10,-,polyA site is 1551865
GGCAGGAATCGCGAGCCTAGGTGAGCCTGCAAGCTACTTTTACGTGGCATACAACTTTTGGTGATTCCCGCTGCCACTACATGTACATGCCGCCCATCCAGTTATCATCCGTTTGCACGGTTGCTTTCCAAGATAGCGCACACAACAAGT
>chromosome_10,-,polyA site is 1552057
GCTGCTGCTTGCGGCATGGCAAACGATGTGACGCAGGGCCATTGATGCACTACTGGTAGCTCGTAATGAAGTACGCAAGCAAGTTACAATCAACTCCCGAACCATGATGGAGATTGGCCGCAGCGCGCATGGCGGGGGTCGTGAGATGCA
>chromosome_10,-,polyA site is 1571848
GTGAATGTGTGTTTGCACAAGTCGTGCGCTCACAAGGATGAGGAATGTAGGAGGAGAGGGCAGCTTCCTCCTATGGAAGGTCCTGTAGAGTGGGACGCTGTGGGTCTACTGCTGGTCATCATGTCTTCCGGTTCAGGCTGTGTCGCTGTG
>chromosome_10,-,polyA site is 1586598
GCTGGCCGGCAAGGGAAAGGTAGCGAGCCATGTGGGACTTGGCCCGGGCGCGTAACTGCGCAGGCTGCGCTTCGTACGGTATGTTAAATGGGGCTATCGACAGGGGGGGGGTAGGAAACAAAGTGCCAGACCCCATGCCCCGAAATCCCC
>chromosome_10,-,polyA site is 1595105
TGGGCACTTGCCCCACGGCGTAGCCGGTGGCCCTATGTCGGCATGCGTATTAGTCCGCTGCGCTGTTGCTTACGGCTTGACTCACTGAGACATCTTGCCTACCTCATTGTCATTTTGATTACAGACGATGTAGTGCGCACACAGCCAACA
>chromosome_10,-,polyA site is 1623403
ACAGGTGCGACATGCCCCCATGGTGTATTAGGGCCACCCGTGGCTCTCGCCAACGCGGCGTCCTCACACGCCGAAGCAATGTGTCAACGTTACAACCTTACAGTACCCGCGTGTCATGAATAGAACAGTGTCGGAACAGCAAGCCCGCCA
>chromosome_10,-,polyA site is 1629470
TGGTAGCCGAGCAGTAGCTGAGTGGCAATGTGGATAGTAGCCCTGACTGGGGCCAGAGGCGCCCCAGCTGCAGCTGCTCACCCTGTAATAACAGTATGCATGACCTTCTGCCTCGCATGCTCGAGAGTCCCTGCCGCGGTGCGTTGACAA
>chromosome_10,-,polyA site is 1640611
ACTGTGGTCAGGATGGCGTAAGTGGCAGAAGTAAGCGAGGGTTTCGAACGACGAGGTAGCGTACCCCTGGGGTGTCGACATGCTGCGTCGTACGGTTCCAATCCCGGTCTCTCTGTCCCTCAGCACGATTCCACGTCCGAGCACGGTTCC
>chromosome_10,-,polyA site is 1641068
GAATGGCGAGGCTTTCATCTTTCCGCTGGAAAATCGCTATCGCGGTTTGCTTCATCTGTTCATCGCGCTCAACATGGCGATGTAGTGCTGCTCTCGCGCGTTCACCTCGCCTAGCGCTGCCAACTCCAAATCGGGCACCAGTAGGCTCGG
>chromosome_10,-,polyA site is 1645184
TGCTCTGATGACCGGGTAGCGTGGCCCCGTTACCTGGTCCCTCAGCTTGCAACTACGTGTCGGGTCATGCCCTAGGATCACGATGTAACCCTGCGGGCTACCTGTTGATGCAGCCTATGCTTCACCACCACCCTCACACAACCCCAACCT
>chromosome_10,-,polyA site is 1656618
GCAGCCCGCCTTGAGCGGTGACCTCCCTGAGCGGTCTCTCTGAGCGCGGCCCGTTCGTGCCGTGGGCTGACCCGTGTTCTACTGCTCAACGTCTCTGGATGGGCTGGTGTCAGACACTCCACATTGTCATAGTTACAGTCACATACGTCA
>chromosome_10,-,polyA site is 1656814
AAGACGTGAGTGGAGGCGGTACTTGACGCGGTCAATGATGTGCTTGCACTCCGCAAGCGTTGCATTCACTCTCCCTGATTGTTGTGTCGCATTCATTCCACTGAGGCACCGGCGTGGCTCTAGATAGACCATATGCGCCTGTGACCTGCC
>chromosome_10,-,polyA site is 1669483
TGATACATACTGTCTTTCAGCCTGAGTTTCTGCCTCGGTGCCCGTGTGCCACACACGTCAGGGGAAGCGAACTCACGAAGTCCTGTAACGGCTGTAAGAGCAGTGAGACCCCGCGGACATGCACTCTTCCAGCTCTTGGGAGCACACTGT
>chromosome_10,-,polyA site is 1669574
TTGTTGGGCTAGCCGGAATCATGCCAGGCACATGGAACGGAGGATGCATTTGGCATGATGCCAAGTGTAGTTATACACACAGGGGTAACCCTGATACATACTGTCTTTCAGCCTGAGTTTCTGCCTCGGTGCCCGTGTGCCACACACGTC
>chromosome_10,-,polyA site is 1676578
GAAGCTTGAATATTACATGACTCCAACTTGACGTCATGTCAGCAGACCTCGCAGCCGACGGGCTTTTCCCTCCAGATTCCCGTGTCACTCATGCATCTTTCTTGCGCACCAAACCTTCGATTCATAGCTTACTTAAGGGCACCTGAACAC
>chromosome_10,-,polyA site is 1677772
GCGCGCAGGCTCTGAGGCCAAGCCCAAGGTGGCGACCGCCTAAATTAGCAGCTTGTGTGGAGCGGCTTGGATAAGCGGAGTAATGTAACGGTGGACGCGTGGCTAACACTATATCCTGATGTCCGGTATCTTCAGTGTTTGGACAGGCGC
>chromosome_10,-,polyA site is 1679095
GTGGTGCGGACAGGCTGGGAGGATACCGCATGCTCGCGCTTCCATGGTGGTAAGAAGCGCTTCTAGGAGGTGGCTCGACGCTGTAAAGATTGAAATTGCAAGCAGTCAGTACGCTCGCCGTCATCACCAACGATTAAGAAATTCTTGGAA
>chromosome_10,-,polyA site is 1684236
GCTGCATGGGAGACGTGCTCTGTGGCAGTGGCACGGGCCGTAGGGCTGCAAGGAACGGCTTGCAGCGCAGGACAGCGGACGCATAAGTGTAAAAGCAGTAAAATACATCACATGTCCCATTCATTGTGGTGAACTGGACGGTGCACCTTG
>chromosome_10,-,polyA site is 1684582
TGTGCGGCGCTGCTGTGTTTCCATTCCCCGACAAACTATATTTGTTCGGGCAGAACTGTGAGGCAGGGTGGAGTACGGTATTCTGAAAGTATATTTGCAGCCTTGCGGGCAACCAACATAGCTCATCCCATGGAAGCGGCGGATGCAGGC
>chromosome_10,-,polyA site is 1692756
CACGGCGTAGTGTCCTATGCACGAGTCACACAGCGTTTATCAACGCTACACCTTCAGAGCCTTACAAATATTCTTACACGGCGTAAACAAACGCCACCTATTTTTCGGCTTCTCACATAGTTCCTTACTGTCCGCCTAGTTGCCTATAGC
>chromosome_10,-,polyA site is 1692849
ATGGGGGGGGTGTAAGCGGTAGGGTGCGCTACATGCCCGTTACACACGAGGGAATGCACACCCGGAGGGTGCCAGACACGCGTGTAGGTTTCACACGGCGTAGTGTCCTATGCACGAGTCACACAGCGTTTATCAACGCTACACCTTCAG
>chromosome_10,-,polyA site is 1692921
CATGTGGAGCAACTATGCGGACAGACAGAGAGGTGTGTCCGCGTCCCGGCTCCCGAGGACGGTTCACTTCTGATGGGGGGGGTGTAAGCGGTAGGGTGCGCTACATGCCCGTTACACACGAGGGAATGCACACCCGGAGGGTGCCAGACA
>chromosome_10,-,polyA site is 1692996
AGGAGGCATGCTGGAGACTGGTGGCTGGCGGCTTCTCGGGCTTCTCGATGCATAGGGGGCAGCAACGCAAATGCCCATGTGGAGCAACTATGCGGACAGACAGAGAGGTGTGTCCGCGTCCCGGCTCCCGAGGACGGTTCACTTCTGATG
>chromosome_10,-,polyA site is 1700180
GTCGCCGGCGGAGGCCCACAACCCGCTTCGACCTCGCGGGGTAGCGCGGCTCCTGCGGTGGATTGAAGTCTATCCGCTCTATTTCAAACAACTCATCGGACTCAAGCTCGTCAATGCACGGATTTGCAGCTGAGAAACTTCCGGTACAGG
>chromosome_10,-,polyA site is 1700400
TTGCGCGACCAGCTGGACGCAGATACGGGCACAATTGAGCTGCACATCCGTGGTGAGGTGTATGAGTTCCAGTACCACGGTCGTTGTCAAACGCGTTGGATGCCAGGGAGACAGCGTGTGCCAGTGGGGCGCTACACGTGCGCCTCGCTT
>chromosome_10,-,polyA site is 1700688
GGCTGCGGTTTCATGGTGCAGGGCCGCTAGGTAGGGAAGGAAGGCGATCATGAGTTGGGCAGGCGGGCGACTTGTGACTGTTTTTGTATTGCGGAGGCGATTTGCCTGTGCCGGGTACGGCGTGGGGGAGGTGACTTTGACGTCTTGGAA
>chromosome_10,-,polyA site is 1727939
GGTACTGGTGCAAGAGCGCGAGCGGTGACTGTGCACCGTACATACGTGTGCGTGGCCCAACTCATGTGCTGTACAGTACACCTGTAACGCATCACGGATCAGCTGGATGGCGCGGTGGCTGTGGCTCCGTACTGCCAAGAGGCCAGGAGG
>chromosome_10,-,polyA site is 1728734
CAATTTCGGTGCTTCGCAAGATTCGAGAGTCATTTGGTCCGAGGGAAAGCAAGATTTTGTTGGGAGTTCGTCGCAGGAAGCATGGTAAGACACGTCACAGTGCTGTCGTGCCCCGCGCCCATGCCATCCGGACCAGACTGGACCAGAGAT
>chromosome_10,-,polyA site is 1728802
CGAGCGCAAGATGCGGGTATTTTAGTCGGTGCATCAATTTCGAGAGCGCATGCTGAGAGTACTGCATACAATTTCGGTGCTTCGCAAGATTCGAGAGTCATTTGGTCCGAGGGAAAGCAAGATTTTGTTGGGAGTTCGTCGCAGGAAGCA
>chromosome_10,-,polyA site is 1734385
ATGCATCGACAGTGTCTGAGCACGAAGGCGACCGGAATCCTTTGTAGTTTCTGGTGTTGATCGAAAGTGCGTCTGTTTCTGGTGTAGATCTCTCCCTCGAGCTGCCATAGCCCCACCAAAAGACGAGGCACCTTTCTCTTCAGAGTTAGA
>chromosome_10,-,polyA site is 1734527
CCTAGATATGCGGCACCGGCCCTCTTGTTCTGAAAGGAAGTCGAGCAGGCTTTGCGCGGTGGGAAGTTGCGATTCAGCGACGGATATTAAGGCCCCCCAGGCCCCCCTAGGCCCCACGCCTAGGCTGCACTGTGTCCCTGACATGCATCG
>chromosome_10,-,polyA site is 1734632
CCGTGTTGGAAGTGAGGTTAGGTGTCACAAAGGGGTGTGAGAGCCTGTGGAGCGTGTGGCGTGCTCGTTGCTGTGTTGGCGATTTAACAGTACGGAAATCTGGATCCTAGATATGCGGCACCGGCCCTCTTGTTCTGAAAGGAAGTCGAG
>chromosome_10,-,polyA site is 1783331
GGCTGTGAGCGGCTGGCGAGGAGAGGCGAGGGCTGTTGCGTTTTGGAAGGCGGGCGGAAGGCCGCACACGCCGGGAGTCGGGCAGGCTGTAGATTTCGCTGAAGCTGCGTTTGAGAAGGGAGCCGAAGGGACAGCTGGGGTGGGACAGCT
>chromosome_10,-,polyA site is 1805444
TGGTGGATCAGGCTGGAGCGTCCTGCCGCGCTGCTGCGGGACGCTGCAGCTCCTTGTGTTAATCCCGCGCGTTGCTTGTTATTGTAAGTTCGTGTGGTCAGCCGCTGCGTCCAAATCGGGCCCCTGCACGTGGCCGCTGTCGAGCGGTCT
>chromosome_10,-,polyA site is 1811404
GGTAATGATTGACGTTGCCGCCGTATGGATCAGCTTCTAAAACGGCGTTCGCGTGTTGCCTCGCGCCGCTCATTGCAGGGCTTTAACTCACTTCTGGGCATTGGCAGCGCCACCAACCGCCCGGCATCGCGCGTGCTCCAGTTCGCCTCG
>chromosome_10,-,polyA site is 1820645
CGCACATTCGTGTTACAAGGCACTGCTGGGCTCGTTGAGCCTTAGCTAGCGCTGTCACGTTCTGACGCTTTTGCGCAACGTGCAACTCATGGGGCCTACATGGCCACCTTTCTTGTCCAGTCCCTGGTCAATCCCTTGTAGCGTTATTCA
>chromosome_10,-,polyA site is 1820717
GTCATGTCAAGGTTGTGCTTACTAGGAGTTTCAGTGGAGCAGAAACGTGCACTTAGATTCTCCGCACCGGGTCGCACATTCGTGTTACAAGGCACTGCTGGGCTCGTTGAGCCTTAGCTAGCGCTGTCACGTTCTGACGCTTTTGCGCAA
>chromosome_10,-,polyA site is 1820847
GTCGTGTTGTATCGCATGCTGGCGGTCGTATGTAGGTTGAGGTGTACAGCTGTAGTGCGTGTTGCTACGCAGTCTATGATATGCGCAAAAACAAAGCTGCTCTTGTGGTAGGCGCTCCCCCGCTGCACATGTCATGTCAAGGTTGTGCTT
>chromosome_10,-,polyA site is 1828076
GCATCGTGTCTTTGGTGTGCAAGCACGGCAAACAAGACGAGGACCAGGGACGCCCTGCCGTCAGGCCGAGGTCCCTACGGAGCTGTAAGCTTGTCAGCGATGGTCCGCTGGGCGAGAAGCCGTATCTAGTACAAGACTACAAGCATGAAA
>chromosome_10,-,polyA site is 1828165
CTGTAGTTTATTCCGCACTAGCCGTCTGACACCGCTCCGGTTATCGCATGTACTATGCGTAGGCGGTAGGTCACGCGCACACCGTAAGTGCATCGTGTCTTTGGTGTGCAAGCACGGCAAACAAGACGAGGACCAGGGACGCCCTGCCGT
>chromosome_10,-,polyA site is 1828245
TGGAGCGGACTGTTGGGAGAGTTGCGTTGATGTGCGACAGGGTTGGAGCTTACCGGTTGTCGCATGCGAGCTGTCCAGGCCTGTAGTTTATTCCGCACTAGCCGTCTGACACCGCTCCGGTTATCGCATGTACTATGCGTAGGCGGTAGG
>chromosome_10,-,polyA site is 1836896
ACATGGCAACACGGCACATGGTAGACGCACATGGTCCGGCCGACCGCGAACGCCTGCTGATTGCCGCATTGACATGCTACTCCTTTAATCAGCGCATCCACTATACCGCACGCATGCATGCTCCCCGGGGCTAGTGGGCTCCATTCAAAC
>chromosome_10,-,polyA site is 1837136
TTGGAAGGGGAGAACGGTTGACACGTGACACAGGAGTCACAACGGGCATTTGCTCGTCCCAGGCTGCAAGCAGTACTTGCATGTGTAATATGAGACGCGAGCCCTGGGGGTAACACACACTGCACATCCCCCATGCGCACAGTCACACGG
>chromosome_10,-,polyA site is 1837288
AAGGAGTGAACAGATTACTGGGGCCGCATGCCCTTGCTATTTGTTGATCGCCTAGGTCGCAAATGTAGCATATGTGAAGGTGTGTAATATAAATAACGCGCGCTTGCACCGGCCGTGGGCGAAGCTGCATCTTTTGACGTGTAGTAGTCA
>chromosome_10,-,polyA site is 1841131
GGGGTGTACAGCGTCAGGAGCTGCGAAGGCCCCGCTGAAACGGCGTTTCGTACAGCCGCATGGAGGTTCGTACTGTATGTGCATGTACACGGCGCCACCTGTAGCATTCATTGCCGGTAAAAAGTCTAACTTGCTAAGGGAGTTCCGTGG
>chromosome_10,-,polyA site is 1841283
TGTATATGGCAGGAATGGGGAGGTGTAGTCACGTATATCAGAACGTAGGCTTACGGAAAGCTTGCGATCAAGGGACGCTGCAACCGGTGCTTGGCCTGTGCTAAGCCCACTGTGTGCAGTAAGTTATGGGTCAGGGGATGGGGTGTACAG
>chromosome_10,-,polyA site is 1841396
TGTTTGTGCACTGACGCGGCGTCGGCGGAAGCTACAGATGCCATCGTGCGGGCATGTGTGGCCCGTGCGTGGCGGGCCTATGTGAAGTTGTCTTGCTTTAGTCAGCACCTCGGTGTATATGGCAGGAATGGGGAGGTGTAGTCACGTATA
>chromosome_10,-,polyA site is 1859478
GCACGCCCCGTCCGCAGTGTGGTCATATGGCTTGTCGCCAGCCGTTTGCACTCAGTGCAGTGTCACAACTCTCGCAAAGCCAAGTCAACAGGTAGTCACAACATCAACACGTGTTCGTTGGCATCGGCCATTGTCAGGTCAAGGTCTATC
>chromosome_10,-,polyA site is 1859600
GAGCGAGGCAGTAGACTTGCCCAGTTCTCGCCGACTCGAATCTGGGAGAGCCAGGCACGGTGAGACAGCACGCGCACCGTATGGTAACCACAGACATTTTGTACGGTAGTCCGGGTGCAGAGGCACGCCCCGTCCGCAGTGTGGTCATAT
>chromosome_10,-,polyA site is 1859690
GTATGAGCGCTGCCGCGTGCTGGTGTGTGGGGGCGTGGGCGGTCGCTGACGGCCAGAATAAGGGGTACAAACTGGTATGTGCTGTCGCCTGAGCGAGGCAGTAGACTTGCCCAGTTCTCGCCGACTCGAATCTGGGAGAGCCAGGCACGG
>chromosome_10,-,polyA site is 1879596
AGATGCCCCAGGGCGCCGTCCGCGGGGTTATATACTTGTGTGTCGTAGAACTTCCGTGTTCCGCCCACAGAGGCTGCCATCCATCTGAAGGCACAATTGGCTCGGTCCTCTTTCTTCAGTTACAAGGGCAGGGACGTCAGCTCTGCCCTG
>chromosome_10,-,polyA site is 1879709
GTGTCTCGAAACTCGCTGTGACCCGAGCTGCTCTGAGCTCGGCCTTGATGAGCAAGGGCGCCCACGCCCCAGAGGTGGCCGCTGTAGTAGGACAGTCGGAAAAAGACACATCTAGATGCCCCAGGGCGCCGTCCGCGGGGTTATATACTT
>chromosome_10,-,polyA site is 1879800
CAACGAATACCGGTATCTGGGTGTGCAAAGCGCGTGTAGCTCTGACGAAGGACTGCGCCGTCCGCTAGATGAAGCATTAATGCAAAGCATAGTGTCTCGAAACTCGCTGTGACCCGAGCTGCTCTGAGCTCGGCCTTGATGAGCAAGGGC
>chromosome_10,-,polyA site is 1899225
GGTTTGAGCGCAGAACCCTTGTGCCTGGTGGGCGAGGTTGGGGACTCCCCGGTGCTGTCTTGCCACCCTATTATTCCGTATTATTCCGACGCGTCGTTCCCATTAAAGACCCGCCCATCAAATCGATGCCCTTGTCGGTGACACTCTTAT
>chromosome_10,-,polyA site is 1900198
TCGGATTGAGAGTATCATCAATATGTGCCGGGTTTCATGCGCGTGCAAGGGCGTGCAGGACCTTGGAACCTTTCATGTTTATGCAATGACCTGGGTATCAGCTCTGCTGACGAGTCTCGTGCAGCGCTCGTATCTTCCTTCGTTCGGAAC
>chromosome_10,-,polyA site is 1909203
ACATGGCCGGATGCGATGCACATGATGACACGAATGACAGGGCGTCCAAGGCTTTCGTTGATGTTGACGCGTCACGCATGTGTTCAATCACTCATTGCCAAGCCTGAGACCCCAAATCCATGTATAGCACTGTTTGGGTGTTTAGTAAGC
>chromosome_10,-,polyA site is 1911403
CGCATAGGAGAGGGTTCGATTTGGGTCAGATATGGGCCTCGGTTTCTACAACAACAGGAATGCACGTCGTGCTCACCACCTTGTAACCACACACAACAGATAACGCATGCGTTGTATGTTTGCCCTACCGGTATTGCCACTAGGTAAAGT
>chromosome_10,-,polyA site is 1933902
GGTTACGCGTCAAGTGCTGTCCGCATTGCGCAACGCGCTGACGTCAGGCGCCGTCCGTCCATGGCAATGCTCAATCGCCGACATGTAATGCACCAGGAGCCAACAGTGCTTTTTGGTCGGCTACAGCCCGTTGCGAGGGTTGGGTTTGGA
>chromosome_10,-,polyA site is 1933956
GGTAATAGCTGTATATGTGGCAGTGTATGGGGGACTTTGGGTTACATGTGACACGGTTACGCGTCAAGTGCTGTCCGCATTGCGCAACGCGCTGACGTCAGGCGCCGTCCGTCCATGGCAATGCTCAATCGCCGACATGTAATGCACCAG
>chromosome_10,-,polyA site is 1946677
GTTGGTGGCGACAGGCTAGACGCACCGGCATCCCAGTTACGCTACACCCTATCAGCGGCGGGAAGCAGAGGCATGTGTCCAATGTAATTTACACACCACGTGTGCACGCATTGTACACACCTTTACAGCACCGACATCCGCATTGCTGAG
>chromosome_10,-,polyA site is 1947086
ACCACACGACGCACAGTGCAATGTTGGCCATGTGGGCGTGCAATTTGGTCGCACACCTACGTTATAACATGTGAACACACGTGTTATTCATGTCAGCAGAATGACGCGTAAGTCTTGGGACTCTCGTGTGCACGTTGGACGTTTGGATTG
>chromosome_10,-,polyA site is 1956043
TTGGCCAGACTTTTGGGACCGTGTACGAGCAGCTATGAGCGTCCTCACGAGTAGTGCGGGGCGTCACAATGCTTAATAGTGTGTAATTGGCCATTGAAAGCAGTCGCCCGCCCACCCGTTCTGAAGCAAGGGACACCGGCCGGGACATCG
>chromosome_10,-,polyA site is 1971266
GTCAGAAGACAAGGAAGCCCACTGTGCGTGTGGCGGGCACATCCCTGCTGAGCTCGCGCGGACTGGCACGCGGCCACGCAGGTGATGTAAGAGGATGTGTCTGTGTCGGCAAACCGCACGGTTTGCACAGAACTGTCAAGCCCAGCGCGC
>chromosome_10,-,polyA site is 1971357
CGAATGCCGGAGCAGCCAGCGTTCGGAAGAGAGCGGGACACACACACTCCAGTCACTGGTACGAGGCACAATCTGCCCGTTGTGTTACAGAGTCAGAAGACAAGGAAGCCCACTGTGCGTGTGGCGGGCACATCCCTGCTGAGCTCGCGC
>chromosome_10,-,polyA site is 1971483
GATTATCCTTGTGCGTGCGTGTGTGCGGGCCTCAAGGGGATATGCAAAAGATGTGGTGCAAGGGACGTCGCGAGCTGCAGTTTTGTTGCTTCTGACATCATTGCAGTGGCTGAGTTGCACACGTTGCGAATGCCGGAGCAGCCAGCGTTC
>chromosome_10,-,polyA site is 1971578
GCCGGGCTGGGCTTGTAGGCCAGGCGCGCCTCGTGGTACATCGGGGGGGCGCAGGTCAGGCCGAGCCTTCCTTCTCTTCCACGTCAAAAAGGTCGGATTATCCTTGTGCGTGCGTGTGTGCGGGCCTCAAGGGGATATGCAAAAGATGTG
>chromosome_10,-,polyA site is 1972679
AGTTCCAGTTCCAGCGCTGCTCGCTGTCGTACACGCCCAACAACGAGGTCAGCTGGTACACACCCCTGCTGAAGTCGCCGCCACCAGCGAAGAAGAAGCAGTAGCTTATTAGCCCCAAGATGCTGCGTTTGGCCTCATGCGTCGCTTTCC
>chromosome_10,-,polyA site is 1987193
TGATTGGGTTAGATACACTGGCAGGCGGGCAGGCGGGCATCTCCACCAGTCCGCCCTCTTGGCCGTATGCAGAGTGCTGTCGAAACGCGAATGCAATCCAATGCTGGCTTGGACAGAATGACAGATTCTAATAGGCAGGCGTACGAGGAG
>chromosome_10,-,polyA site is 1996411
CGGCCCTGTCCAGCAATGCACGGGCACGCCTCCATCAGCTTCGTCAATTTGGCCGCAACATACACGTGCGCACCCGCTGCAGTGCTGCACACCTTGCTCAACCATTGTGCACACGTCCACACGAAGCCTCAATCACAAATGCAGGAACCA
>chromosome_10,-,polyA site is 1996527
AATGATGAAGCTGCGCACAGGGCTGGGAGCTGGTGCGTACTTCCATACTGCATTACATAAGGATGAGTGCAGCGTGTGGGTGAAAGCGCAGCGGCTCAGACACCATCCAGGCCATCCGGCCCTGTCCAGCAATGCACGGGCACGCCTCCA
>chromosome_10,-,polyA site is 1996622
GCATCGATGCGAGCCAAGGGCAAACGTGAAGCATCAATTCCCCGAACTGCTCATCAGCACCACTGCTTCGTAAGTCGCCCGACTGTTATAGGATGAATGATGAAGCTGCGCACAGGGCTGGGAGCTGGTGCGTACTTCCATACTGCATTA
>chromosome_10,-,polyA site is 1996677
CATAGTGAAACGGGTGGTGCGTAGGGGTATGCATTATTTACGCGCGCACTAACACGCATCGATGCGAGCCAAGGGCAAACGTGAAGCATCAATTCCCCGAACTGCTCATCAGCACCACTGCTTCGTAAGTCGCCCGACTGTTATAGGATG
>chromosome_10,-,polyA site is 1996947
GGCGTAGGAGGCGGGCCGCGGCGCGCCTGGAGCCACGTCTGGTGGAGAACGGGAGGTGCCTGGTGGAGTCCGGGAGAGAGAGCTGTAAAGTGAAAAGCCAATGCGACACGCGAGCGCCCTGTGTCTGTGTCCGTGGTTTGTTTCTGGGCG
>chromosome_10,-,polyA site is 1999204
CACCAGCCCGTGAAGGAGTCATCCTACATGAACATCCCCACCATCGCGTTCTGCGACACCGACAGCCCGCTCACCCACGTGGACGTGGCTATCCCCGCCAACAACAAGGGCAAGCACTCCATTGGTGTGCTGTACTTCCTGCTGGCGCGC
>chromosome_10,-,polyA site is 1999265
CCAGATTCAGAAGGCGTTCGAGGAGCCGCGCCTGCTGATCCTGACCGACCCCCGCACGGACCACCAGCCCGTGAAGGAGTCATCCTACATGAACATCCCCACCATCGCGTTCTGCGACACCGACAGCCCGCTCACCCACGTGGACGTGGC
>chromosome_10,-,polyA site is 2001257
GTGCGTGTCAAGGTGGCCCACAGAGTTTCGACCGAGGACATAAGTATCCGTATGATGGTCATGTCGAATCCATGAACGCTTTGAAATTTTCTGCTTCGGAGGACGTGGCGTGGCGGCACAGCCCACTTTTCCCTTGCAAGGGAGAGCCAC
>chromosome_10,-,polyA site is 2001480
TGCAGGTGGAGCTTGATGGCTGGGGTTAGGGGTTAGGCAGGCTGAAGCTCTAGCTGGATGTAGTTTGTGGCGACGCTAACTATGCAAGATGAATGTGCGACCCATGCGCTCAAGGGCTGCTGCCTGAAGCGCTTCAGAGATAGGCTGTGA
>chromosome_10,-,polyA site is 2013844
GGCACGGCGGGAGCGGATATGTGCGCGCCGGAGATCGCGGGCCTATGCTGCGTGGCGGTCGCTGCGTGGCGGACCAAAGCTGTAACAGACGGTATGATGACGATGCTTTGTGGCCTTCCCACGGCTGTATACCGGGCAGCAAGCCTAGGG
>chromosome_10,-,polyA site is 2032419
GCAGCACCTTGACCCAAAAACCAACCAGCATCACGGTTGTTGCGACGTGACCGAACAAAATTATAGTAACTCACTGTCTTTGGTGTCAATATTTGGACCGGACCAATGAACGTGCAGCATTGCGCATACCTCTTCTGAGGGCGTTGGTTG
>chromosome_10,-,polyA site is 2032575
TGCCTAGTCTACCCGAACGTGGCACGATAGCATACAAGTAGCAGGGTTGGAGCGTGCGCAAGCAGATGAGCCGTTCTTGTTGTTTACATGTTCGTCTTCATGACAGATGTAGATATGAAGATTCTTCATGAATATGCGTACGGGGTGCAC
>chromosome_10,-,polyA site is 2032798
CTGACGCTTGACAGCGGGACGTGGCTGGACGGCGGGACGTGACTGGACGCATGTCGGGCACGTTTGCGCACGTGGTAGGATTCGTAATACGGTATCTCTGTCGTTCACGCACGGGGGCCAGACCGCCAGAGGCAGCCCGGGACAGGGGAC
>chromosome_10,-,polyA site is 2055072
CTTGCACGTGCATGCTCCCGTGTTGCGCATGTATGGGCACGTTGGCATGGTGCGTGTCAGCGTGTGGAACCTTTGAGTGGCCGTGTTAGGTTGGCGTTTTCCTATCAACCCGCCCCGTCCACACCTCATCCACGCCTTCAAATCTAAACC
>chromosome_10,-,polyA site is 2055166
GTGAATGTCGCGCCATGCAAACAGGTGCCGACGAGAGTCGCTTAGCTAGGCGGCCTGTCCAGGCGTCACCACGGGTTCCCGTCTGTTACACAACCTTGCACGTGCATGCTCCCGTGTTGCGCATGTATGGGCACGTTGGCATGGTGCGTG
>chromosome_10,-,polyA site is 2083152
CCTATACGTTTCAGAAAGCGGCAGTTGGCAAAGAGTTGCACAACACGTGTTCCCCGCTCCCGCCGAGTGCATACAAGCAATATTTAAGGCCTCCGTTACACGAAGCTGTTGCACATCAGGAAGAAGAGGCCCCAGCGACGAAGTTCAGAC
>chromosome_10,-,polyA site is 2083210
AGCAGACATGCGGGTCGGTGGGTTAGCGTGCCCCGGCCCCCGCAGGGGGCGCGGCGCACCTATACGTTTCAGAAAGCGGCAGTTGGCAAAGAGTTGCACAACACGTGTTCCCCGCTCCCGCCGAGTGCATACAAGCAATATTTAAGGCCT
>chromosome_10,-,polyA site is 2083316
ATGGTGGCAAGGGTTTTTGTTAGAATCAGGGAGGGGGCCAGGGTTCTTTCACATGAAACGGTCAGGCGCACGGACAGTACGGCGTTGGAAGACCACATCTCGCATCAGCAGACATGCGGGTCGGTGGGTTAGCGTGCCCCGGCCCCCGCA
>chromosome_10,-,polyA site is 2083424
CCACGCTCGTCTCCAGGCTGTGCCGTTTGACCCCTCTCCCAGACCGGCGTCATACCCGTGTGGGGATGACGGCACTGGACCGCATGTGAATGTCAGGTGATCACATTGATGGTGGCAAGGGTTTTTGTTAGAATCAGGGAGGGGGCCAGG
>chromosome_10,-,polyA site is 2083509
GCGCTGTATGACGGCAGGGGGGGATGACGCACACGGGTATGACGCCGGTCTGAAGAGGGGCAAAAACGTGTCCACACGTGTTTCTCCACGCTCGTCTCCAGGCTGTGCCGTTTGACCCCTCTCCCAGACCGGCGTCATACCCGTGTGGGG
>chromosome_10,-,polyA site is 2083815
CACCTGCGGAGGGGAACCTCCCAACGCCAGTGTGCCGGAGGGCGGCGCGTGTGGTTCCATGATTAGAAAAGCGAGTTGGCTGGCTGTTTGGCGGGAGGCATGACACTGCAGCGCACGAGCCTGGTGTGTTCCCAGGGTTAACTTGAGTGC
>chromosome_10,-,polyA site is 2121655
CCAAAAATTTTCCGGGGGCTCCGCCCCCGACTTATGCACGGTTCGTTTCAAGCCAGGGGGGTGGCAGGCCGTGTCAGCAATCTCTCAATCTCCCATTCGTGCCGTGCATCCATCGCAAAAGTCAAAACAGAAACTCCACACCACACAAAC
>chromosome_10,-,polyA site is 2121775
GAACGCGCTGTGGTGGGAACAGTGATCGTATCTTAAGAAGGCAGGCGCGGCGCCAGTGACAGATTTCCGAAATAGGGCATCTTTAATTTTCAGAAACCCGCTGCCGCCGCATCTTTCATCCCAAAAATTTTCCGGGGGCTCCGCCCCCGA
>chromosome_10,-,polyA site is 2122030
TTGTGTGATTCGGGAGCGGGAGAGGTCGCGGCGGAAAGGGCAGTTGGAATGGACCATGCTGAGTGCTCGGTGGGGGCGAGTGTAATGTAATGGATTCACAGGAGTAGGCTGGCAGAGGGCTGTGATTGGTGCTAACGACGCGCCCCTGGG
>chromosome_10,-,polyA site is 2135276
GGGTTTGCAGGTATCAACTCTGACATGAATGATCAGTGGACACCTTGATGAGCTCGGATCCTGGCTGAGCAATCGACTGCGATGTAAGACGGGCTGGCCGCGACTCGCGTCGTGCATGGTGTTGCTGGGCCACTGTAAGGCCTAAGGAAG
>chromosome_10,-,polyA site is 2135636
TGAGCCCAGTGGGTGGTGGGCTACGTCTGCACCTGCCACGCGTCGTGAGACCAAGAGAAGATGAGACCAAGACGGCCGCAAGCATGTAAACGGCATCGAGCAGAGGTGCAGCCATCAAACCATAAAGCGGACAGGGAGTAGGGGGCACGG
>chromosome_10,-,polyA site is 2156708
GTCCCGAGGAGGCTGCTCGGGACAAGGTCGTTGGACCTTGTTCTTACATCATGTGTATTCGTTTCCACACCACTCGTCATTAAGTGTAACATTCAGGTGAACACTTGGGCGAAGTCATCCTACCTACGGTAGTGGAAGCCTACGTCCCAT
>chromosome_10,-,polyA site is 2157192
GTGAGAGTGCGGAACATTGGGGTAGACTGAAAGACCTGTGGCGGGGCGGTCAAGCAAGAGCCTCACAATCTTCTTCTCTTCAACATCATGACCCGCTCGATACATCTCCGCTGGCACCCCTGGCTCCAGCCGTTACTGCCTCTCCGCACT
>chromosome_10,-,polyA site is 2180639
ATCGCAAGTGGTCCATACGCAAATACGACTACACGTTTTGTGAGTCTTGTGGTGCTGCCGCCGCCTCCCCTTTCCAATGCAATGTAAGGTGTGCAACATACGGCGCCCAGTCAGCCCCTGGGCCCTGGTACACAGGCACGCTTGTTACCG
>chromosome_10,-,polyA site is 2180834
TGCAGAGACGATTTGGCCGGCATACGGCCCGTGCGGGCAGCACAGGGCAGCATACCAGCAGTGGGCCAGTGGCTACCGGTACTGCAAGTGGCTGAAGCAGGAAACGCCGTAAAGGACTAAGTGACGAGCTGGGGCTTGTCTCAGGGACTT
>chromosome_10,-,polyA site is 2181050
AGAGCTGCTTTATTCGTACCTTGACAGCCTGCGTCGCTGGGCCAGAAGAGAGCGCGTTATGATTGTGCGCGCATATTCTGTGTAACCTAAGAGAGCATCACGACCCGGCACTGCATGCGGCTGTCAAGATGCAAGGGCTGCAGGGCTATC
>chromosome_10,-,polyA site is 2184932
GGTGGGTGTTTCTCTCTGGGCCGGAGACGGTCCCTCGCGGCGTGGGTACGGTGTGCCCCCGCTTGTCGGACTGTCCCTTCAATTGTAATTCGCATCCTTAAAGAATGTCAGTCTCGGCCTCCGCCCGAAAGCCTGGGCCACGGTGCCTGC
>chromosome_10,-,polyA site is 2185141
ATCGTCTTCGGACGTGATATTTGTGTGGTGCTTGCGTTTGATGGGGCTGTCGGCAGACCACTGGCCTGTCGTGCCTTGTTTTGCGTTGGCGCTGCCGCCAAAAGACCTAAACGAGATGAGGGGTGTTACGTGGCGGTGGGGCTTTGGCGG
>chromosome_10,-,polyA site is 2214938
GCTGTAACTGGCCTATTGTGCACCTGCTGAGGCACTATCCAGGGCCGTGCCGGGTTGTCATGGCAGACGGCCGTTCAACTGTTTAAGTGTGCAAACCCCGCCAGGACAGCGCCTCACACTCTCACGCACTGCTGCAAAGTCCGATCCACT
>chromosome_10,-,polyA site is 2215018
GTTGCGCAGCATGGCAGGGGTAACGGAGTGCTAGCGCAATGCAAGTTCTGCTGCACTGAGAGTAAGAGGAGGCGAAACGGGCTGTAACTGGCCTATTGTGCACCTGCTGAGGCACTATCCAGGGCCGTGCCGGGTTGTCATGGCAGACGG
>chromosome_10,-,polyA site is 2216932
AGCAGGGAAATCTACGGCAACTGTGGGCATAATATACTCTTGGGACGAGGGGGTTCTCTTCGCGTGTGCGAATGCGGTGAGGCTGTAACCCTGAAAGGGATGGTGTATCGGAATTGCGATTGTCTCTCGCAAACGTGACAGTCGGTGCTT
>chromosome_10,-,polyA site is 2217183
GGCGCCTGCTGTAAACGAGCGGTTAGGAGGGGCTGCTTGACGTGTTTTTGGCCGGGCACAATCATCTTACGGCCAGCCTGTTGGTGTTACGGCATGGTTACGTATACAGGACCCGCCCTTCTTTGAGTGAGAGCACTGGTTAAGCAGGGG
>chromosome_10,-,polyA site is 2217255
AGGTCATTTGACAAAGCTTGCAGGTTGACTGCGGTAGCTAGCTGGCCACGGCTTAACACTGACGTTAGTGCTGGCGCCTGCTGTAAACGAGCGGTTAGGAGGGGCTGCTTGACGTGTTTTTGGCCGGGCACAATCATCTTACGGCCAGCC
>chromosome_10,-,polyA site is 2224545
CACCAGTGACCAGTGTCAGGAATGCAGGAGGTCCGGGCCGGACTAAGCACACACCTTCCGTGGGTGTGATGCCGCAAATTTGCAGATGTAACACGAACTAACGCAGTGTCTTCAGCGGTTCCCAGCTACGGCACTTCCTTGTGCGCAGCC
>chromosome_10,-,polyA site is 2229769
GGATTTGCGAAGGGCCGGATGGTACACGGGTTTGTCCCCCCGGAAAAGTCTGACAACCGTTGACGTAACTTCTCAACCTGTAACCGGCTGCCATGTGCTATGGGCTGAAGCGTCCGTCATCACCTGGTCACCACCAGCTGGGGGCTGGAC
>chromosome_10,-,polyA site is 2230151
GTGTCCGCACTAGCGTCTTGAACTGAGGTGGCGCTGAGGTGTGCGCTCGCGTGTCGTGCACAAGCAATGCATCGGTGTGCTGTAACAATGGATCTGCCGACTCTTGATCACCATGCAAGGGCCCAGGGCGTCTGGTTATCGTGATGTCTA
>chromosome_10,-,polyA site is 2267398
CAATTCACCACTCCACAAGCCCAGAACCCCGACCCAGGAACCCCGACCACCTCAAATGCTACCTGGTACTACGACATCGTATTGGAAAGTTGACAACCTTGAACACGAACCCCCGCACAGTATCCACATCACAAGCCCTCATGCATGGGT
>chromosome_10,-,polyA site is 2267732
GGCTCGGCGAGCACGGCGGCAAACTGCCAACGTGGCTCTGCCTCCACCAGTCCATGACACGGCTTCTAACAGCCGCCGCTCCGCAAGTGACCTTGCGGCGCGTCCCGCTGTCCGTGCCTGACGAGTCGCCAGCTAGCATCAGACCAGCTG
>chromosome_10,-,polyA site is 2267866
TGCATTCTGGATAAGGGTGCAGTGGGTCATGTGAGGGCTTATCACGCTCGAGAGGTGTACATGTATGACTTATATGCGAACGTGTAAGCTGTCAGCTAAGTGCTGACAGCGCGCCACTGGCCCCTAGGGCCACTGGCTCGGCGAGCACGG
>chromosome_10,-,polyA site is 2279974
ACTTAGTTCGCAACAGAGCAGCCCCGCTAACCTGCCCCGTGCACTAGTCAAAAGTCGTGGCAGTGAAGCACCACCACAGCGCGTGTAAATCGCACGCCGACTCGCAGCAGCTTAGCGCACGCCATGCCCACTCAAGCCACCTCATCACAT
>chromosome_10,-,polyA site is 2280173
ACACTCGGTGTTCTGCCGCTTGGGACGCACAAGGGCTGACAGAGTGACTGACAACGACATGCTACGGATGTGCGATGGACAGTTGTAAGGCAGGTTGGTAAAGTCCCGTGGAGAAGTGGATGTGCGATGAGGAAGGGTGAGTTGATACAA
>chromosome_10,-,polyA site is 2283338
GGGCGGTTTGCAATTGCACGGTTGCATGTGGAGATGGCCGCAGCAAGCTAAGGCGGCTAGGGCTGAGGTGATGGAAGGGAGTGTAACGGGGGGTACCTCACTGGCTCACCCAGCCTTCATTCGCTGTCCCTCTCACTCTCAGGACTCAGG
>chromosome_10,-,polyA site is 2310181
GGATGGAGGCGGACTCACGCCTTCAGAGAAACAGGCCGAATCCTCGTTTACACTGGACGCGCGGCACGTGCCGTTGCATGAACTGTAACACAAATGAGCAGTTGAGGGAATTGGCTTCGTGTGCCCCACGTGTGCGTGCATGCATGCGGG
>chromosome_10,-,polyA site is 2321643
TCCGTGCCGTTCGGACCTGCGTCACCCTTGCGCAACGTTAGCCACCTGCGCAATCATGCCCACCCAGTCCCACCCCGCCTCTGTAAACTCAGTAACTTCAGAATCGCCGAACTCGAACCAACCCCCCCATACACGTTCGGTGCTGTTCAT
>chromosome_10,-,polyA site is 2337618
TTCAATGTGTCGGCCGCGACAGTCCTCAATGGAACTCTGACACTGACTCCTGTCTCGGTGCCTCTGGCTCTTTGCGAGGCCTTGTAACAAACGGTGCGCCCCGGTCTGCCCCTCAGCGGCTCAGCCGCCACGGGGTCTTTCAAGACCCGG
>chromosome_10,-,polyA site is 2360990
TTAGCTAGACGCAGTTCTTTCTTCCCTCAGCGGACAAGACGCGTGAACGTGGCGGCCACCGCACTCAGCAGATGTCCGCATCATGTCCACGTCTGTCGCTGCTACACAGAACCATCGCCCGCGGCCTCTGGCCGCGAAAATATTGAAGCC
>chromosome_10,-,polyA site is 2368334
GGGAGGCAGTGGCGGGACGGCGTTTTGAGGGCACGAGACGAGGCGTGAGGTTGCAGGGAGTGGCGGAGGGGTTAGCACTGTAACACGTGCCATGCACGCATGCTTGCACGCATGAGGATACTTTCTATCCGGCCCCCGCAGCCCCGCTCC
>chromosome_10,-,polyA site is 2372586
GTTGCTTTCCCGCCTGTGAGTGAGCCATAAGCACGCCGTCAACCCTTCGGCGCCGGCCTCAAACCCATTTGCACAGCGTCCAAGGTAAATGAAGCAACGCTGTGGTGCTTAACGCGAGCAAACCCTTATTCTGCTCGCGGGAGAAGCTCA
>chromosome_10,-,polyA site is 2372716
TTTTCGCAGCAGGCCCTGTGCCTCAGGTGTGGAGCCCCAGGCGCCCCACGCCACCTGCAAGCGCTAGTCCAGTGGCAATTTTGTTGTACGCATGCCATATCATCAAAGACTCCTGCCTAACTGGGCTCGGGTTGCTTTCCCGCCTGTGAG
>chromosome_10,-,polyA site is 2377902
AGATAGATGATGCAGGATGGTGCAGCCAAGAGAATGGCGTGGTCTATGTCTGGTGCAGTCCTTGTGCCGTACTATGGATTGTAATCGTGGTAGCTCGCCAACCAGCTCGTTTTGCCGCCGTGCGCCCAAGGCGGCAAGGCCCCCAGCCTC
>chromosome_10,-,polyA site is 2378974
CCTGTCACCCTCTCCACCACACCACCACCACCACAAAACGCCCCCAGGTGTTCTCCATGTACCGCAAGCAGAAGCGGCAGTTCTACCTGTTCGAGTACGTGCTCAACCAGCGAGCACGCGAGCGCCGCATGGCCGCAGGCATTGGCTCGC
>chromosome_10,-,polyA site is 2386786
CCAGGCCGGCCACGGCCAGGCGGGCGTGAGGCCGTTTGGGTCTACATGGCTTTGAAACGCTTACATGCGAATGCGAATGGCTTTGATGTACAAACAAATTGACACCTGCGGGTCCAACACTATTTCAGTTGGGACCCGAGCTCTCTCCCG
>chromosome_10,-,polyA site is 2396568
TGACAGAAAGCGGCTGCGGTATTGGGATGGCTGGGCTGGACGACGGCGGCCGGGCGTTGCTTGGGACTACCAGAAAGGATGCGCCCGAAACCAACCTGGAGAACACCAGCGCCACCGGTGCCCAGCACGACATGTATGGGAGGGAGGGAG
>chromosome_10,-,polyA site is 2396701
CGTAGACCAGAGCGGACGGCGGAGTGGGCTTGCAGGCGGCACGAGAGTAGGCAGTCAGTAGCGCAAGTTGCGAATTCACATGTTACCTCGTAACCGACGATAAACGCTGTGGACGGTCGCGCCCATGGCTGGCTGACAGAAAGCGGCTGC
>chromosome_10,-,polyA site is 2402802
GAATCTGTTTGCCCTGCAGCCACGAGGTCGGGACGGGCTCAGGCGCTCAGCAATGCCAGCAGATGAGCGACTGGCTGATCCCTTTAACTGACATGCTTCACACCGCAGAGACGGACTGACAGCCTTACTCAGCGCAGCCGAGTACCGTAC
>chromosome_10,-,polyA site is 2402951
CTTTTCCACGCGGACGTGCTTTGCTTGCCGACCTGCCTAGGCTGTCACTGTGAAGGGTCAGGTGACGGGGCGCTGTCTTGCTGTGAGCCATCCCTGCATGTGTCGACTGTCGAGTGTCGAACACTGCTAAACGCCCGGCGCCTCCAGGGG
>chromosome_10,-,polyA site is 2409521
TGATATGGAACTCCCCATCATCACTCCCCATCATCACTGGTGAGCTCCGGCAACGACCCGAGCTCTGGGCCCGGTGCCCGTGTCAAAAACCCGTCAAACCTACGACGCATGTCTCATTGCTGGAATGTGTAAGTATAAGTACAATGACTG
>chromosome_10,-,polyA site is 2422593
GCTTGTAGGTTTTGAGCGCGCTGCGTCTGTGCCAGTCTGTGACGAGAAGTAGGGTTTTTTCCCGCCCCAACGGTTTTTCTGTAACGCGCTTTGCGAGTCAAGTTCTACCTTTGTCTTTGGCATCATGTCCATTTAGGCCCGTGCAGACAT
>chromosome_10,-,polyA site is 2440396
CGCCAACAACCCCTAGCAAATACCCTTGCATCTTAGGCAATCAACAACCCCGCACATATCACTTTGCCATATGTCAATCCGACACCGAGTCGCCGCGCGAAACCAGGCTATCACGGTCGCCTGGCGCCGACATGCTTGTGACCAATTACT
>chromosome_10,-,polyA site is 2440495
TAGGCCATGCGCACTCGCCAGGAAACGACAAAATTGGAAGCAGTGCATGATCTGGGGGAGTGGTCAAAGAACCGTGTGCGCGTTCAACCGTGCACCAACCGCCAACAACCCCTAGCAAATACCCTTGCATCTTAGGCAATCAACAACCCC
>chromosome_10,-,polyA site is 2472254
TGCAGAAGGCCCGTGCAAAAACTTGAACCTCGTGAAACGCTGTGAGCGCCGGTGCGCCCTTATGTTTCTGAACGTGCCAGTGTAACGTATTATTGATGCAAGTTCTGCCGCTGCTAGATTGCCCCACAGAAACTGGAACGTGCGTGCGCC
>chromosome_10,-,polyA site is 2474121
GGTGATTGCGGTGGTTTAAATGGGGCTGCTGCACGCCATCCGGAGGAAGATTGTGATGCTGCGGAAAAGGGGAAGACCGAGTGTGTAACTGTACAGGAATCATCATGGCTGCTGGAGGAAGCATCCTGGCGGGAAGGGTTACCGGGGGGG
>chromosome_10,-,polyA site is 2480525
AATCCCAACACACACAAGCAGCTGCATGCCAGTCCAGGCAGCTCCCCACTCTCATCACACGCGCTCTGTTCCTGTATACCTCACAACTTCTCTCTCGACTCTCGTCCACACTTCTCCGCATTTCCCTCAATCAAGCGCTCGCAGCTGCAC
>chromosome_10,-,polyA site is 2480851
TGGTGTATTGGTGCCTAGAGTGATGGAGACAAAGCTTACCTATACAATGCATGGGACCCATGGGGCGAGCACACGTTCATTGACGTAAGTTGGGTAGTTGGAGGGGGGGCGCTGGACGGCGGGGAGTCAGTCACGCACGCCGCGCTGCGC
>chromosome_10,-,polyA site is 2481065
TGCGACCGGGGCTGCAGTCGAGCGCGCATCGCTGAGTGGCTGTTGGCGCGCGGCGCGACTGAGAGTGGACTTCTGCGCGGCTGGTGAAAGATGTGCACGTGCCACGCTGGACTCGCAGACTTGTTGTTGAATACCTATGCCACCAAGGGG
>chromosome_10,-,polyA site is 2491131
GCGGCCAGAGACGACCACGCGGGAAGCAGCGCCAACGCGCATCGACGAGATAGTGGCCATTGTTTTGGAGTGGTTCTGAAAGGTCGACGCTACAGATGGAGCGGCTGCGAGTGCTTGCCTGAAGGTGAATCTGTGCGCGCCGGCCGGCAA
>chromosome_10,-,polyA site is 2492864
ACCAAAATTTGAGGGCGAGTATGGAACGCATGTGTTCCTCCGCACCTCAGGTTTGCAACCAGACATATCAGAACTCACGAACTCACATCTGTGTGGCATGCACCACGCAAACACCCACGGAACGCAACAAAAACTGAAGACCCGGCGCTA
>chromosome_10,-,polyA site is 2492960
AGTCACTCCACTGAATGAAGTGCGCGGCGGCAGGGCTCTGCTGCGCCGCTCCGGATTAGGCACCCGCACGCTCTGCAGGCACCCTCTCACGTCTCAACCAAAATTTGAGGGCGAGTATGGAACGCATGTGTTCCTCCGCACCTCAGGTTT
>chromosome_10,-,polyA site is 2502572
GGATTTGGGGGCCTGTTTGTCTACCCCCTTGACAAAAATTTCCGCTCCAGAGGCCAGGAATGTCTGGGTCAAGACATTCCCCCGCAAACAAGATACGACCCCTGCCACGTAGCTACTGCACTCGCACCTTTGCTTGAGTGAGCAGCCGCG
>chromosome_10,-,polyA site is 2502623
GACATTTTACATGGCTTCCACAAAGGCACTTTGTCTAGACAAAAAAATCGTGGATTTGGGGGCCTGTTTGTCTACCCCCTTGACAAAAATTTCCGCTCCAGAGGCCAGGAATGTCTGGGTCAAGACATTCCCCCGCAAACAAGATACGAC
>chromosome_10,-,polyA site is 2504806
TATGTAGTTGGACCCGAAGGCATAATCATTCACATCGCGACTGCGTGCACGCTGGTTGGCGGTTGCACGACTGCATACTTTGTAATTGGGCATGGAGGCAACACCTTTCTGATTCCGCCTTACCCTTTGCATGGGCGTATGCGTATCACC
>chromosome_10,-,polyA site is 2536030
CCCACACCAAGCAACAACGTGGTTGTTTCACGCCAACATTACGCCTCGCGCGCTCCACCAACTTGACACTTGGGGCCGCGCCATGTACTCTGCATCTGCACGTCGATCTTCTGCTTCCGTCTCTCCAGTACCGCACCCTTCCGCGATGCG
>chromosome_10,-,polyA site is 2536481
CAATTTGTGTGGAACTTGTGCTGACGGCTGGACGGGCCATAGTCGAATTCTGCCGCCTCTGTGTGAGCGATAATACCGGTAATGTGAACGCCCCAGTCCAGCCCGTAAGTCCAGCAATGCCGCCGGCAAAGGTGTGCGATGGGACAGTGT
>chromosome_10,-,polyA site is 2540104
AGTCACATGAATTTGCAGTGCACAAAGGCGTGCTGCGCATGCAAAGGCGAAACCGATTCGCCGATCGGCATCGGCCTTCTGTATTCCCTCTCTGCCACCAAACTGCTATATCAAAGTATAATAACATGTCTGCACCAGTTCAATCGGCTG
>chromosome_10,-,polyA site is 2548426
TGTTGCGCATGTTATGGAAGCGGCGGACTGTAAACATGGACTTACTTCAGCGGGTTTGCGCATGCTGTGGAAGCCGGAGGACTGTAAACATGGACTTACTTCAGCGGGCTTGGCCCCAGACCAGCTACGGCCCCGGGCCGGCGGGCCCCC
>chromosome_10,-,polyA site is 2548482
CTATTGGTGTCAGAACATCGCCGGCGTGCCGTATGCAGAAACCATGGGGGTTGCGCTGTTGCGCATGTTATGGAAGCGGCGGACTGTAAACATGGACTTACTTCAGCGGGTTTGCGCATGCTGTGGAAGCCGGAGGACTGTAAACATGGA
>chromosome_10,-,polyA site is 2551009
CGCCTGCTCGCCAGGAGCGTGCTGGGTTTGGATCCGGCCACTTGGCACGTCTTGTGCGCCGTCGGCGCGTATTATCGGTCAGTTTGTAATCAAATTTGTGCATCGCGACGAACCAGTATCGGGATGGAGTAATCGCTGCGTTTCCGGTTT
>chromosome_10,-,polyA site is 2553440
GGCCTTTGGCGGAGGCAATGTGTGAAGCCAAGAGCAGGTGTGCAAGCTCTTCATATTCAAACATATGCGCTAACATTCAGGCCATGTAAATGCAATCCGAACTCTTCGCTTCCCAGCGCGTGCTTTCAAGCCAATCTGGGGGGCTGGGGG
>chromosome_10,-,polyA site is 2553599
TTTGCTATTGTTCCATTATCTTATATGCATAATGCTTAGAGGGAGGGAGGATGGCTGTTACGTCGTGGGAAGTCCCCCGTCGTGCAACAAATACTTTCAGAAGCGTGCCATCATACGGAAGGTACACGTCATGAAAGCAATGCGGTTCAA
>chromosome_10,-,polyA site is 2600193
AGCAGGTGGACCAAACGCTGGGAACGTGGCATGCCAACCCTGCCGCTGTCCAGGCACACGCTGCTACCTGCAGTTCAATTTCTGTAACAGCCCTAGGCCAGCTGCCCCGTATACAGCTGTGGGAAGGCCACAAAGCATCGTCGTCAAACC
>chromosome_10,-,polyA site is 2600342
GAGCGACCGAGCGCCGGCATGGGACTGGGGGGCGGTGTGACGGTCCGAACTTGCATACTGTTTCTTTCTGGCAGTTGCTATGTAAGCCACAGGCTTTGCAGAATCCGTTGTGGTTCATGTTGGACCTGCTACGCGGAATGCTGCTTGCCA
>chromosome_10,-,polyA site is 2600743
GGCAAACACTTTGCAACGGCAGGGCTGGAGTGCGCGGCTGGTCGAACGCCGGAGTCACTGTACCGAGAAGTTGCTGGCTGGCTGAAAGTTTGCTGATGCGCATTCCTCACGCTCCGGGCGCCCGGCCAGGCGATAGCACCACACAGACAC
>chromosome_10,-,polyA site is 2600814
ATGGGACAGTGTCAAGGCAGGTTGGTGAAGTCCCGCAGCAGGGTGCAGCTGATTACCAGACCCCAGAAGATGGCAAACACTTTGCAACGGCAGGGCTGGAGTGCGCGGCTGGTCGAACGCCGGAGTCACTGTACCGAGAAGTTGCTGGCT
>chromosome_10,-,polyA site is 2607045
GGCTGGCTGTATTATGCCCAGCCAAGAGAGTGTGCCTAGCCAAGAGGCAAATATCGCGTCCGCGGACGAATACAACACAACATGATACGCTACGTCGGTACTATCGCTTTTTGGGCTGAGCCCCCCCAGCGAAGCGTTCCAGGGGGGGGG
>chromosome_10,-,polyA site is 2619183
GTGAACACGTCGCTAGCGTGACAGAATACCTCTAGACCCGGGCAGACCTGCCCTGCTCTAGACCTTGGTCATTTGACAACTCTTGTAAACATTGCTGCTATGAAACGCAAGAAGGGCAGGGATCGTGACCATGCTTTGCAACTGGCACCT
>chromosome_10,-,polyA site is 2627106
TTGTCGTTGTCGGTGCACGTGTGTCGGCAGCGGTCTGGGCAGCGGTGCGAGCTCCTGGGCTGAACCGCTTCCCTGCTGCATCTTGTCATTTCGAGTCACGTTTGCGTGTTGTCACATCAGGTGCGCACGACCGCTGCGCCGCAACAGCAT
>chromosome_10,-,polyA site is 2639775
GCCAGCGCTGCTTGTTCGGAGGGCGCTGGATGTACTTCTCGCACAATGAGGGCTGCCGAATGCCAAGTCTGTCTCTTGACAGTGTAGCAGTCCATACACACACCTATTTCCTACGTTCAAGCCTACGTCACAGCTATTTCTATGAGCTGC
>chromosome_10,-,polyA site is 2645756
GCTGCCTGGCTGCGGAGCTGTGGAGTGTGGAATGGGGGAAGCGACCAGGGAAGGGCGGAACGCATGGTGCGATCCCAGGTTGTAAGCTTAGAACTTGACATGTTACCGCAGTTCGATGCCCATGAGTCCATCAGACGGTGCGGCGAAGTG
>chromosome_10,-,polyA site is 2649949
GTTGGAGAGGTCGCGAGAGGTACGTTGCAGACCTTGCAGTGCAGGGCCCCTCTGCTCTTGCTTGTACTAGGGATTTACCTGGATTTAACGTTGCAGTGCAGGGCCCGCTGCAGGGGTGATCCAGGGCTCAGTCCCCATGTGCCTCGGTCC
>chromosome_10,-,polyA site is 2650111
AGGGGCCCAAGGAGTCCATCCGTCTCCGAGCCTCCGAGGGTTATGAGGAACAAGGCAGTGGCCCTGGCCGGGTCATCCGTATATCAAAGCGCCCATGCGAGGATGTGTGACCATGCACGTGATGATCTGATGGACAAGGCAAGTAGGTAC
>chromosome_10,-,polyA site is 2676778
GAAGTCGGGGTTGGTGGAGTCATGTTGGGCCCTGATAGCATGTGATGGCTCGGCGTCTTCGGGCGCTGGGACTGTCCCCTCTGTAACATCCGCATTCTTACAGTTTATACGCGCCACACGGTAACCCCAATGTGGTTGCCCGGTAACCCC
>chromosome_10,-,polyA site is 2689433
CCTCTCGTGGGAAAAGTGGGCTGAGCCCACGCCACGTTGGTGCAATGTCTGAGGCCGAAGGTTTCAAAACTACATGCATCATGTACCATTCCACCAGTCATCTTTACCTGGCCCCGCCACCTTCCTCGTATAGCCGGGGTCGGTTTGTAC
>chromosome_10,-,polyA site is 2689601
CATCATCAACGCCAGTTGATTGCTACGTACGCTTTGCCAGGCACCAATGGGTGGCCGCCTCATTATTCTGAGTGCCTTCATTGCATGACAATTCAGTCGACGCAGGTCCCTCAGCAGCATGCATCATGTGTACATTTGCAACTTCAGTAG
>chromosome_10,-,polyA site is 2694539
GCCCGTAGCGTCGTAACTGCGTACAAGTGGGCAGCCAACTTTTGCGTGTCCGTGTCAAGCATAATCTTTTTCATATCGCTACCTGTAATACCAGAAGCCAACCGAATGTTAGCATAAATTGGGCACTCCAGCATAACGTGCTTTTCATCT
>chromosome_10,-,polyA site is 2698423
CATAGCATGTTGTCGATACGGGTGTCTTACTTCGTTCGGCCCCATTGTGTGGTTCATACTGTTCCAGGAGCCCGTCATTGTAGCAACCAGCAATGTCGCATCCTTATGCTCACCGCTCACGTCGCACTGATCGCAGCAGGGAGACACAGC
>chromosome_10,-,polyA site is 2698500
AGTTCCATGCATGAGCGAGTCAGGAGTGCTTAGGACAGGCCCAGATGTACACGAGGACGCAACGTGGCTTCGGTTTGCATAGCATGTTGTCGATACGGGTGTCTTACTTCGTTCGGCCCCATTGTGTGGTTCATACTGTTCCAGGAGCCC
>chromosome_10,-,polyA site is 2703671
GGTGCTCGTGTCGTCGCGTGCTGGTCATTAGGTATGTGGGGGAGGGGGGTTGTCTGCAACCATCGGCCATACTGGGCCACGGTAACGCCTCGAAACACGGGCTCGCAGATCGGCGCTGGGTGACGCACATTCCCTAATCAGGGGCCTCCT
>chromosome_10,-,polyA site is 2703942
AGGTTAGACAAGGCCGTATCGCATCCACCTTCGACAATGACCAGTTCCATGCATGAGCGAGTCAGGAGTGCTTAGGACAGACCCAGATGTACACGAGGACGCAACGTGGCTTCGCTTTGCGGGTGGGTCGGCCGTCACGTATGCAGGCCG
>chromosome_10,-,polyA site is 2707552
GGCAGGGCTTGGACTAGCGGGACCCCGGCGAGGCCCCAGCGGGAGGAGTCCCGTTGGCAGGACAAGCATTCTGTGCATTCCCTGTAATCTGTAACCTCTACCCCAACCGAAGGTACATGGCATGATGGGGCCACGTGGCAGTGGTAGGCA
>chromosome_10,-,polyA site is 2708126
GCATGTAGGTTAGTGCGGCTGAACGGCATGGGTCGGCCGTCACGTATGCAGGCCGCTGCAACAGCGGCACGGTCGCAGGCCCACGTTGTGGCACGCAGCAAGGAATAGCGCAAGAACCCTAGCGTGTGCGGGCTTGGCTGGAGCTGGATG
>chromosome_10,-,polyA site is 2714070
TTCTTTCTCAACTTGCACACAGCAGGGTAGTCCACGTGCCGCGTGCCACCCGAAACCAGCACAAGACGCTTTTGTCCACCTTGTATCTTACACCACCGCAACCAGCACACAATTCATCACCGCGTCATGTGTCTCCATGACTTTGGGTCA
>chromosome_10,-,polyA site is 2714149
CGCAACGAGCTAGTTGAGCAAATTTACGATGGAGCATTGAGGATGGAACTGGCGGAGGTTGGTTGAGCTGCGGAACTGGTTCTTTCTCAACTTGCACACAGCAGGGTAGTCCACGTGCCGCGTGCCACCCGAAACCAGCACAAGACGCTT
>chromosome_10,-,polyA site is 2734096
CTAGCACCGGTCGACCTTCCGAGGCTCTCTCGCCGAGCGTTCCCACACGAAGCGGCAGTGTGTTTGGCCTCAGCCCGGAACTCACGTATTGACCATAGCAGCGCCCCCTGTGTCTCTCTGTTTCCTTACGGGATTGGTTCAAAGTTAACC
>chromosome_10,-,polyA site is 2734213
CGAACTGGCGCCGCTGCTGGAGGACGATTCTTGTCAGCCGGGCGTTGATGGAGAGAGTGGGACACGCGGTCCCGCGACATGCTGTAAACGTTACAGCCCACCCTGTCCGCCGACTGTCTAGCACCGGTCGACCTTCCGAGGCTCTCTCGC
>chromosome_10,-,polyA site is 2734315
GTGGATAAACGAGAGTAAATAGGCCCAAAGAACATTGTAGTGGCTCACGATACTGCGCGTGAGACTGTACAGGACATATGTTCAGTAATCCCAGTGTCTGTGCGAACTGGCGCCGCTGCTGGAGGACGATTCTTGTCAGCCGGGCGTTGA
>chromosome_10,-,polyA site is 2735010
GAACGTTACAGGTGGCGTCATACGGGGGTGGCTGTCTGCAACGGCGTGGCAGGCTGCATCTTTCAATGGCAACGACACGCGCCCTTGTGCGGCAGCCACTGCAAGGAGGGAGGGCGAGCTACGTCGCAGGGCTTGAGGAGATGTTTGACG
>chromosome_10,-,polyA site is 2741619
ATGCAGACATACGCAAGCTGATGAGCTGAACCATGGTGCTGGATGCCCTCATGGATGCCCCGTGCGGGAGAATATGCAATGTCAGTCCTGCGAACACGCACACTGGCCGTCCCTGCGCCTCAGTCCCAACGCAGCCCCAGTCCCCACTCA
>chromosome_10,-,polyA site is 2754614
GGGGCGCGGCGCCTGGACTGCGGGGGAGGCCCGAGGGCCACGCTAACCGCGAGACCAGGAGAACCTGAAAAGGCCGATGCTGTAACAGCAGTAACAACTGCTCAGGTTGCACGTGTGCAACAGAGACAGTTCCTCATCCATTGTTTCCAT
>chromosome_10,-,polyA site is 2763592
ATTGACACGACATTGACTCAATGAACCTTACACAACCAAGGGCTCACCCGCAATGGAGGGCGATACCCCGAGCATGAGGAACTGTAAACTGCACCCACGAGCGAGTCCACCCGACCCTTGACAAAGAGCGGCTTCATGCCATCGGCCCCT
>chromosome_10,-,polyA site is 2763699
GTTGACAGTGTGGCGTAACGGTGTGTCGAAGGTCGCGGATTCCTCCAGGGAACAAGACCTGTTATTGCGCGGCCGACCCGCTGTATGTCGATATTCACTGGACCTCGATTGACACGACATTGACTCAATGAACCTTACACAACCAAGGGC
>chromosome_10,-,polyA site is 2772212
CTGATGATATGCGTGCTGACTCTGATCTGCGGGTACACAACGACAGCATTCACATGACCTCTTCAAGTTTGCGGTTCCGTTCCTGTAATTATTACGGGCTTCGTAATGTATCACCAATGTCCTTCGGTTAGCCGTCCAACAGGCTGCCCT
>chromosome_10,-,polyA site is 2796548
GGCATTCCTTTGGGAGTCACATACGAGTACACACTACACAGCGTCACAGCTAGTTGCGCTTAGATACGACCTGAGGAGCTCCAGTCGGCAGCCCTCTCCCTACTACAAGCCTACAACTCGCCCGGGTAAGGCCACACACACGCAGCACAG
>chromosome_10,-,polyA site is 2796776
AACGGCGATGTGTGTCCTGAGCTCGATTGAAGCGAGTGATAGGGGCACAACGGCCAACGGGCAGGGGGAGGTGGCGGCCTGCATGTTACACAAGGCCCCGCACTTCAATTCTCACGACCGCTTATCAGACCCATTCGGTTTCAAATGTCC
>chromosome_10,-,polyA site is 2832126
AGCGCGGGCGCCAAAAGCCCGAGAGTGGCCACGAGGGCCAGCGCGAGTCGCGCCATGTTGCGCGAGTTTTCTATCCTTTTAATTGTTATAGAGCAACCATCACCACCTGCCAACTACTGACCGAGAGTAGGGCCCCTCGGCTCAGTTTTT
>chromosome_10,-,polyA site is 2835198
TAACCTGTACCCTAATCCTGGCATCACCAGCTTATGGCATGCCGTGCAGTCATTGTGCCGCATCTCGTGCACTCATTTCTATTGTCCTAAGAATGTGAGGCCCACTTTGCGCCTCATCGCTAGGTTGAATAGCTTAATCAATCTTCACAG
>chromosome_10,-,polyA site is 2845270
TAGGCCAATCCACCACTCCGCCAGGGCGGTCCAGCGCCGCGTGCACAGCACCCAGTGTCCCTCATCAGTCTCATCACGCAGTCGTCTCGGCCGTTTCAGAATAAGCGCGGGCCACAGCCGGCTTGCTGATCCCCGGTCTGCGTGGATAGG
>chromosome_10,-,polyA site is 2845444
GCTCATGCCCAGCCTGTCAGGCAGTGGCGCATGTACCCGCCAAACCAGTGTGCCAAGCACTCCAGCCGTCAAGCGCACTCACTCCCCGCGGCTGCCAGCAACAGAAGCCGCATCTGTTGCGCCAGTCGCACGCTGGTCAACATGACGCGT
>chromosome_10,-,polyA site is 2846175
GTTCCGATGTCGCAGTCGATTGAGATTCGTGCGTCGTGGCGAGGAGTGGCAGACCTGGATGGAACCGATGTGCACACCGATTGTAAACACAACACACATGCAGCTACATAGGGACGGAGCTCGTTTTGCAGCCCCGCGCGCCAAAACGTC
>chromosome_10,-,polyA site is 2847146
GCACGGGAACGCGCCTGCAAGTGCGTAGGGCTGCGCTGAGAGGGGTGGGCGGCTATTGATGCGAGGACGCTGTGATACACTTGCAAGCAAGCAGGAGCCGTATACGCTTTATCTAAGTGCACGCTTCGCCCAAACATGCGGATGATGAGT
>chromosome_10,-,polyA site is 2853729
GACATTGGAACGCGCATTCGGGCCTCCTGCTGATGCCGGTACACACCTCAGTACTCCCCAAACATTTGGGCTCATAGGATTGCAAGCGCGCTGCTTGTGAACGCTCCCTGCTTTGCGAACTCCATCACGGTTTGAGAAACGCGTGGAGCC
>chromosome_10,-,polyA site is 2868952
CTTGTCCGTCTACCGGTCCAGACCCCTGCCCCAAGGACCGGGCCGCTGACATGCTCTCTGCATGCACCGACACCTCCGATACCATAATCTATCTTGCTGCCTTCGAGCATATAACTACGACTCTCGACACTGCTTAACAACTGAGCACTA
>chromosome_10,-,polyA site is 2869044
TGGCCATGTCCGTGAGGGTTGCACGTGCTATGGAGGAAGCTGGGACCATATGTGCACATATCGTACGGGCATCACAAACGTTGTTACTCCTCCTTGTCCGTCTACCGGTCCAGACCCCTGCCCCAAGGACCGGGCCGCTGACATGCTCTC
>chromosome_10,-,polyA site is 2869217
GTGCAAGGGATCTAGCGTAGTAGTAGCCTACGTTGGCATAAGCTTGTGCTGTTGAGTATCTGGCATGTTGGAGACCGTGGGAATGTTGAGTGCCTAGCCTGCGCCGCCAAAGCCCCAGGTGTGCATACGGCAACGGGCAAGCGCGCGTGT
>chromosome_10,-,polyA site is 2872482
ACTTGACAAGCCATGGAGTGTGGTTACGGTATACGGAGATATGCGTGTGGCACTTGCCAAGGCTGTATTTGGTTCTACGCTGTTAACAATGAAGTCCTAGCAGGACCCCACGGCCAGTGCGCACCAGGGAAGGCGCGCAGTGCGCCGGTT
>chromosome_10,-,polyA site is 2903123
CATGTTGTATGCCTCACAGTACCGCCCACAACTGGAGCAGGCCATCCCGCTTCTCCACCTAGCCTATCCCAGTGGGCTCTCTCGCAAAGCCGCTTCGGTGTCCTGCCGCGATCGGTCCTGCCGCGAGGCCGGCTTACCGGGGCCGACAAA
>chromosome_10,-,polyA site is 2903214
GGCTTGCTCAACCGGATAGAGATAGGTGCGTCGCATGGGAGAGGAACATCGGCTGCTTGTGTATGGCAGCTGTCGGGACATCTGTAGTCTGCATGTTGTATGCCTCACAGTACCGCCCACAACTGGAGCAGGCCATCCCGCTTCTCCACC
>chromosome_10,-,polyA site is 2904931
TGCATTCTGACTACAGAAGAAAGCTCACCGCTGCGCACAGCGGCCGAAGTGCGGGAGGAAAGGCACTGCATTTTGCAAGACGGCTATATGTAAGGTATATGAATATGTAGTGTCAGTCGTTCTCAATTGGATTTGGGCCACGCAAGGCTT
>chromosome_10,-,polyA site is 2905223
AGATGCTGGGGTTCTCAAAGACGAAGATGGCCGTCCCGTTGGCACCGGTGCGCGAGCGGGTCAGGCGCACCTCGGGAACCGTCGGCTCAGCCACGCCCTTGATGAACTGCAGAGACGCAGCGTCGCAAGCCACATTGCGCACCGGGCGAG
>chromosome_10,-,polyA site is 2905882
GCCAAGCACGCGTCACACACACCAACGCTTCCCGAATGCTGCAGTCACGCCAGCGCGCTGCCCCGCCCTGATAGCGTCCAAGGCCTGCCGTAATCCTCCATAGCAGCCTCCAATACAAGCCACAACTTCTTGCAATTGGCAAGCTAGTGC
>chromosome_10,-,polyA site is 2906494
ATGCTTCAGATGATGTGGACATGTGTGAGCAAGCCGTTGTGTTGGAGCTACTGTTGCAACTGACTGGCCATTGTCGGCCACAAAAAGCAAGACATCAAGAATCACTGGGGGGCTACCGTGCACGTGCATTTACACGTTCTATTTCGCCTG
>chromosome_10,-,polyA site is 2915143
TGTGTTGAGGTCGCGGAATGCGCTTCAGACTGTTGAGCGACGTCAACCTGCCGCTTGCCCCTTTCCCACCGCAAGCATCCGCTCAACGGCACAGGTAGTGTCATGGGCAGCCGGCTGCTGCCGGCTGCTGCTGCGTCCGAATGTCATACT
>chromosome_10,-,polyA site is 2915194
TAGGTGCGGTATACCCATCCGCGTCGCCGCATGCTTGGACGTCGCAATGTGTGTGTTGAGGTCGCGGAATGCGCTTCAGACTGTTGAGCGACGTCAACCTGCCGCTTGCCCCTTTCCCACCGCAAGCATCCGCTCAACGGCACAGGTAGT
>chromosome_10,-,polyA site is 2940111
CTGGCATAACCAGTTGGCTCGTTGCCGGCGCCGCGGGTGAGGCCTCCACATTCATTTGTGATCCTACCTGATTGATCCTGCCAGTGTTACCTTATCCTGTCACCTGTGTCGTTTGTCCTCAGTGCACGCGGCTAAACCTCCCATTCCACC
>chromosome_10,-,polyA site is 2942170
CTTCCTATGTTGAAGATAGCTGATGCCGCCGCGTGCGGCGTGTACAACAGATAGGGATCACAATACCGGTAATGTCTTATCAGTCCTATGTAAGCTGGCAAAACAGTAGTGCATCTTGGGGGCTGGGTCTGGATGCGCGGGCAGGGATGG
>chromosome_10,-,polyA site is 2951006
CAGTTGGACGTGGGTAGAGGACTGCGCCTGTGCGTGGAGGCAACCATGCCAACACTGCTCGGTCTGCCACTGTTCCCACATCCCACCAAACTCCTATACTGCGCCGCCTCCGCACCACCACAACAATGCGCCGCATCGGCATCACCTAGC
>chromosome_10,-,polyA site is 2954716
CCTGGATGTGCGGCGACTGCGGAGGCAAGCATCGGGCGCCCCAAGGTTGCGTGTACGGCAAGGAGTATGTTTGCAGACCGACCAACGTACCACGCACAGAGTGTCAGAATGCACTTGATGATTTGCCCACCCGGGGTCTGCTTCCGCGCA
>chromosome_10,-,polyA site is 2972354
CTTGGATGTCCCACGCCTCGGATGCCCCCGGTCGGCTGGACAGTAACAGTCCACTGGCGAGGGTGGGCTGTAAGTAGTGGAGACTGCAATCGCAACGGGTATACTTACACCATTGACCCGCAGCTCCACCCGCTTGCCAATCAGCCTGAA
>chromosome_10,-,polyA site is 2975577
CACATAAATGCGTAGCAAGAAGGGACAAGGCATTGGTGCGTCGTTCGCGCGCTGTTACTGTACCGACGGTAGCTGGCAGGTTGTGACGATGTTTTGCTGACGCGCATTCCTCACGCTCCGGGCGCCCGGCCAAGGCGATAGCACCACACA
>chromosome_10,-,polyA site is 2975736
TGAGGTCGATTATGAGCAGCAGCTGCTGTGCGCTGTAGGTGTGCGATGGGACAGTGCTGGCTGGTGTGGCGGACACACACTTCTTACTCAGCCCTCGTGATGGAACATGGCAAGGGGCAGGAAAGCGTAGTCCCGATGTGTGTGGCTCCC
>chromosome_10,-,polyA site is 2975856
ACATATGCGCCCCTCGTCTGTGGGACCATGTAGTCAGGGGACCCGTGACGTGGCAAATGGGCCCCACGAACCAGTCCCTGCGTGTTGATCATGCATCCTCACTGGTTGCTGTGCGCTGGCTGAGGTCGATTATGAGCAGCAGCTGCTGTG
>chromosome_10,-,polyA site is 2975965
CGGGTAGATACGGTAGTGGCCGTCGCCCAGGTCAGCATGCTGCGTGCGACATTGAGAAGTGTCACATTGGCGGTATAGACGCGGTGTAGAGTCCAAAGTCGGTTTGACAACATATGCGCCCCTCGTCTGTGGGACCATGTAGTCAGGGGA
>chromosome_10,-,polyA site is 2978871
CAAACGGCGGCATACGGACCGCCGGTCCGCCGCTGTGAGAAGTGGAAGTCGCGTGTGAGCCTGTACCTCGCATGGGGCAGCAGATGAATGAGATATTACAAGGAGTTAGATGGGCCCTAGTCCCCACCAGCGTGTGCCACACGGGTGAAG
>chromosome_10,-,polyA site is 2987310
GCCGCCACCGCGCCGTAATGGACAAACGCATCTACTCCTTGAGTACGGGAGTACCTTGCAGCAAGCCTAGCATCATGGATGTGTGATGGGACACTTATTGTCTCCAATACGCCATCCCTGCTTATCTAGCCGCCTACCCCACAAGCTGGA
>chromosome_10,-,polyA site is 2987418
CAGTGCCATCCTCGCTGCTGTGATGATCGAGCGTTGGCCAATGGAGTGAGGGCCAGATGTATGATAACGAACCCGAACCAGTTTAAAATTGCAGCGAGGATGTCCCGTGCCGCCACCGCGCCGTAATGGACAAACGCATCTACTCCTTGA
>chromosome_10,-,polyA site is 2987628
GATTTCCTAGTCAAAGATCAGGTCTGAGTTGGGTGCGTTGATGGTCTTCGTGTCTGATCGTGTCGGTATGGCACCAATACAAAACCATATTAGTTCCCCATCCCCGTATTGATTGACGCATAGTATGCAATGCGGGGAGGGGGAGTCCAA
>chromosome_10,-,polyA site is 2997252
CATACAGAGAGCACGTCTGTAACCAGAGCTTGCTAGGAGTCTGCAGTACAAAACGGTTGGCTTCACGGCATGCACCAGCGAATGTGAACAGGGATTTCCACCCGGGAGAAGAGCCCTTCCACCCACAAAGAAGAATCAGCTGCACTCAAC
>chromosome_10,-,polyA site is 2997317
CACCAGCATCGCTGATGGGCGGTGCTTATGGACGAGACTGAAGCCTTCTGGTTACAGAGCACATGCATACAGAGAGCACGTCTGTAACCAGAGCTTGCTAGGAGTCTGCAGTACAAAACGGTTGGCTTCACGGCATGCACCAGCGAATGT
>chromosome_10,-,polyA site is 3005419
GTCCTTGATCTCAACAGCTGTATATATCACCCACGCCAAGTCACCAACGGACTGACCCGCCTTCTCAAAGGCCGTCTCACTTGCCTGTTGCCAAAGCCTTCTAGCCCGTCCTCTGATCCTCTCCCCTTTAGCCCCCCTCCCCATGAGGCC
>chromosome_10,-,polyA site is 3005481
GAGGTTTTTAGGGTGTGCAAGGCGCCATTCTCAGTACGACCAGTGTGATGTATCGGGTTCTCGTCCTTGATCTCAACAGCTGTATATATCACCCACGCCAAGTCACCAACGGACTGACCCGCCTTCTCAAAGGCCGTCTCACTTGCCTGT
>chromosome_10,-,polyA site is 3005667
ACTGCAATCAAGCGTTGGGATGACAATTATATGGACTTGACGTGCTTGGGGCAGTGGAGTAAGGCGTTCTATGCGCGTGTCATGTACCGTAGTGCCATTTACTTGACTCTGCAATCTGGTGGTGATGATGGAATCAATGGTGTATGCTCC
>chromosome_10,-,polyA site is 3010973
ATCGGCCGTCCGAGTGGCCGAAGCCTCATCGGCACGCCGCCCGCCAACGCGACAAAGGCGAGCTCCGACTGCTATCCGCGCGGTGTGGCGTCGCATTGAGTCTGTGTGGTGCTATCGCCTTGGCCGGGCGCCCGGAGCGTGAGGAATGCG
>chromosome_10,-,polyA site is 3011139
AGGATGCAGGTTGGCGCTGGTGAAGTGAGCACAGACAGTGGGCCAGTAGGCGTGCGTGCTCGGTGAAGGTGGAGGACTCGCTCCTGTAACGGAGAGCTGAAATGCATACGGATATGTGGGACTGGCCAAACGCGATTGTGAGCGGCAAGT
>chromosome_10,-,polyA site is 3011211
TAGCTGGCTTTCGTGCTGAGATTGTAAGCACCCAGCAAGATGTGCGGATGATTCCGGATTGCGAATGGCACAAGGATGCAGGTTGGCGCTGGTGAAGTGAGCACAGACAGTGGGCCAGTAGGCGTGCGTGCTCGGTGAAGGTGGAGGACT
>chromosome_10,-,polyA site is 3011271
CTCGGGCGTTGTATGCTGATGGGGCACTGGCCCTTTGGAATGTTAAGAACGACCAGTACTTAGCTGGCTTTCGTGCTGAGATTGTAAGCACCCAGCAAGATGTGCGGATGATTCCGGATTGCGAATGGCACAAGGATGCAGGTTGGCGCT
>chromosome_10,-,polyA site is 3014352
TGGCGCTTGGTCTCCCAGCCGCTTGCAGTGGACCGCTTACACTGCTTTGTTGGTCCAGCGTGCATAGTCAACCGTATGCTTTGTGTAAGACGGCAAAATGCAATTACGTCTCCATTGCATATGGCATCAGCGCTTCGGTCCACTCAGCCG
>chromosome_10,-,polyA site is 3023650
GAACTCAAGCATGGTGTGTAATCTTGACCACTTTCACTCGCCGCAGTTGTCCGCGCCGCGCCACGACAACAACACGCAAAATTGCAACAGTAATGTACCATCACGGGAGGAACCTCCCCTAGTTTCCAACCGGTGAGCTGGCTGAATGCC
>chromosome_10,-,polyA site is 3023714
CTCAGCTCCATGACTTCCAGCTTTGCACGATTGCACTCCGTAGCCACGTCCTCCCGGAATACCCGAACTCAAGCATGGTGTGTAATCTTGACCACTTTCACTCGCCGCAGTTGTCCGCGCCGCGCCACGACAACAACACGCAAAATTGCA
>chromosome_10,-,polyA site is 3023872
GTTGATCGTGTAGCCATCAGGAGCCCGTTCAGTAATCACGCACCACAGCACCCAGCTCGCTAGCCGGGGCTAGAGACTGCAGGCAATGATCACGCGCACGTTGTGTGTGTTCCGTAGCTATGCCCCTTGCGTCTCACACTACGGTACTTG
>chromosome_10,-,polyA site is 3023985
GGACAAGGCAAGTGAAGCGAGCCGAATCGAGGTGTTGAAGCTGTGTTGCGTTAAGATGGGCATAAAGCATTAGCCTCTGCCTGTTAACGGCAATGGCGCATGTGCTTTGATCCGTTGATCGTGTAGCCATCAGGAGCCCGTTCAGTAATC
>chromosome_10,-,polyA site is 3030359
AAAGGGGGGCGACAGCCACAGTCCTCGGCCAGAACCTTACGTTAGGGTTGTTTGCGTTTTTGCGGTTTTCATCTTTGCATATGCAAATAGAGCCAGCTTGCTGGGCGATTTGCAAAGAGTGAAAACCATGGAAGACATGCGATGCAGAAA
>chromosome_10,-,polyA site is 3080574
ACACGTGGACGAACGCTGTCGTGCGGTCCCCACTTGGGGCGTGACCTCGGGACCGCACGCGACACCTGTATCAATATGCGTGTAAAGCACACGCGGCTCATACTACCCGCCCTGATTCCTGACTACCCTCCCTGGTTGCCGACAGGAGAT
>chromosome_10,-,polyA site is 3080938
ACAAGAAACCCTAACAAGTTACACGGTTGACTAACTTCACCAGCTGTTGGATGAATACCGCGGCTGGGTTTCGTAATGCTGTACATGGTAAATGTTGTTACGGTATGCAGGTTGTATGTGTGTGTAAGTTGTTTGCCGAGTGGGCCTTGT
>chromosome_10,-,polyA site is 3113048
GTGTGATGCCCAGTATCTGGATGGGCAGTAACGAGGAAGATACGGTAGTGCCCAAGTTTGGGGCAGCGCGCCCTCACCTGTAAGGCCTTGCTCTCCTCCATGTTGAGCTGGTCCTGCAGTTCCTTGCGCACGGCGCTGGCGTCCTCCATG
>chromosome_10,-,polyA site is 3119596
CAGCTGGTTGGTACTGGCCGGAGTGGAGTGGAGTGGGGGCGGAAGAAGTGGGCCTTCCCGTGCAGGACGTGCCAGGATTCCGTGTAATCTGTGCCGCATACCTCCCATCACCAGCTTGCTGAGCGGGGTTGCTCCAGCCATCCAGGTTAG
>chromosome_10,-,polyA site is 3138149
CCCGTACAGCGCTCTGCACTATGTCCGGCAGCCAGCAAGCTGTACTGCCTTAGTCCCTCCTTTAAGTCAGGACTTCATTGTCGGGGTTCGCGCACATGCAATATCATCCACCTCTCAGTTACAGGCTCGCGCAAGACCCCGGAAGCCCAG
>chromosome_10,-,polyA site is 3138319
CGCGTAGGGCAGCCCGACGAGGGAACATGTAGCTATGGTAGAGCATATTGCTTTTACACTATTTTGGCAATCCGTGTCTGTGTGTAATCGCCCGTTGCCAAAGCTGTCCCATGCCGGCACTAGGGCCTCAGATGAGCACACCTTGCTTAC
>chromosome_10,-,polyA site is 3142587
TGACGCTATGCCAGCAAAACACGTGCGGTTTCCATTATGTATTTGAGCATAGGTAGCTCGAAAGCGAGATAGCTGCTGCTGTGACGCGAACAACTACTCGTTTGCACCCAAGAGGCCAAGTCCGATGCCTTGTACATTTCAGCTCGTATA
>chromosome_10,-,polyA site is 3142808
AAGGCGTGGTCATGAACGCCTTGAACCTTGAAGTGACGCGGCACGGCGTGGTTGTATGAGCGAGGGAGGAGCGGAAAGGAGTTAAATCAGATAATGTCCAAGCTTGCAGTTGGAGGTCACAAGTCCACGGGCGCATAAGGGGGGGGGTGC
>chromosome_10,-,polyA site is 3150175
CCAAAGGTGAGGGCCGGTGCATTTGTGGCCCCGGAAAGCATCTGACGTAGATGGATAGTGTTTCCCCAAAGAGTCGTTCGCTGTAAGCCTCCGCCCTCCAGTCTTCTACCGGCATGGCTTTAGCAGCGTGCCTCTTCTGTGGCGTCTCTT
>chromosome_10,-,polyA site is 3162856
CCACGGCGGCGTGCCTCACCACCGTGAGCTTGCTAAGCTCCGTAAGGTATTCAATACGGGCACCTGTGCCTAGAAGGCTATGATTGTAAGGCAATGAGCAAGCGTTTACGCCGACAAGCCAGGGGACACGGCTCAGGGTCCGTATGGAGC
>chromosome_10,-,polyA site is 3184682
GCTGGAGGCGGTGGCATCAGAACTCGGCTCCCTGTGCATCTTGGATTGTTGCAGCGGTGGATTCAGGAGTACGTCTGTCAGGCTGTAATCCGTGCTGCTGCACCATGCTCATGCGGCCACATCGTCTCCGGCATGCGATGTTGGGGCTGC
>chromosome_10,-,polyA site is 3201987
AAGCAGCCCTGAAGTGCATCCTGACATCCCAATTGAGAGAAATGTTACTCCAATGCGAATTCGCAATATGAGCGCCATCTGGATCAATGCGATCGCCCCAAACGCTTCACCCGTGTACCGTACCCAGCGTTGCCAACCTGGGATGGGTGC
>chromosome_10,-,polyA site is 3213443
CTGCTCGGCCGCGCACGCAGTATAACAGGGATGCAACCTTAGGCCTTAGGTCACCGGCCCATGGCGAAGTGGGCCAGTGGCTGACGTGCATCCTTGCTGATGTGGACCAACTTTCTCACACCCTCAACCAGTTGGCAACGCCTCGCGGTG
>chromosome_10,-,polyA site is 3213584
GTCATTGTGAAAGCAGGTGGCTCACGTACTCATGCCCACGTCCAGCCGTCCAGGTGTCTGGCCGTGAGCCGTCGTGCACGCTCTGTACACGCGCTGCATCTAAGTGCCCTTTGCCAAGGGTGCAAGCCCTGAGTCCAAGGCCTGCTCGGC
>chromosome_10,-,polyA site is 3213660
GCCGAATCAGAACTGTTGGACAGAGGCAGGGTTGCGGACAGAGGCCACCAAAAGAGTTTTCGCCGGGGTTACCGTAGTCATTGTGAAAGCAGGTGGCTCACGTACTCATGCCCACGTCCAGCCGTCCAGGTGTCTGGCCGTGAGCCGTCG
>chromosome_10,-,polyA site is 3213885
GCGGTCGAGCGCCAGTGCGGCCAGCACCGTGGGCAGGGTTACGAGACCCTGCGCCTCCCCTAAAGCATCTCGGAAGAGGCTGCTGTAACCACGACGGTTGCAACTACCCTCTCATGCGCAAAGGACGAAACTGTGGGCACACACATAACG
>chromosome_10,-,polyA site is 3214222
CGCCAAATGACCTTTAATCCATGGTTCAAATGGGTTTGTTTGTGTCTGTGGGCACACTAGTGACCTGATTCTATATTGTACTGCCCTCTTGCGTTTGATATAACTGACGCTCTTTCGTTTGAAGTGTGGCTCGTGCACATGTGATGTGTA
>chromosome_10,-,polyA site is 3214289
AGGTCTGCCAACAACATGGGGTCTTATCGAGAGCATTTTGGATGGTGATCCGCGCAGTGGCAATTACCGCCAAATGACCTTTAATCCATGGTTCAAATGGGTTTGTTTGTGTCTGTGGGCACACTAGTGACCTGATTCTATATTGTACTG
>chromosome_10,-,polyA site is 3214686
GAGCTAGAAGCGGCCTGAAGCGACAGCGTCTGGCGGCTGGCTTAGCCTATGGTAGAAGCCGCGCAGCAGCGTACATGGTATGTGCGATGTGCGTGGGCGTGTGACTAATCTTGACGTTGTGTGCGGCAATGGTTCTTGCGTTGTTGACGC
>chromosome_10,-,polyA site is 3217319
CAAGGCGATGGTGGAGTGGCGTCAGTAAATATGATGCGGTAGTCGCGGAGGTGGGGACGTGGGGTGGCCGCACACGTGCCGGATGCAAAATCTCCCTCGCTCCTCAGCGCGACGTTAATCGGACGTACACGAAAGATGCTGTTGCATGTG
>chromosome_10,-,polyA site is 3229196
ACTGGGTTCTTAAGCTCGTGCTGTGGGTGTGGCGTCTTGGCACCCCACTAGCAAGGCTGCCGGCTGGGAGCCACTGGTTTGTGCTGTAAGGCTGGATGGAATTTGGGTTCCTTGGTCTCACGACATTGCTAGGGGTCAGCCCGTGTTTCC
>chromosome_10,-,polyA site is 3261803
GTGTTATGGCGCAGCGAGTGAGCGTTACATGGAGCAAGGAATCTTCACGTGGAGACACCTGGCGGCCGGCACAGGCCCTGCAGTGTAATGCGGCGCGGTGTGCGCTTACCCATGGTGACGGAGGCAGCGAATAGACACACATTGGCCCAG
>chromosome_10,-,polyA site is 3261882
ACGATTGCTGTGACGCGGACTGTGTGGCGGGTTTCGATTTTCGATGTGGGGCCTATAGCAGTGTTATCACCGACAGTGTGTGTTATGGCGCAGCGAGTGAGCGTTACATGGAGCAAGGAATCTTCACGTGGAGACACCTGGCGGCCGGCA
>chromosome_10,-,polyA site is 3265492
CTTCTATGCGTTCCACTGTAAGGATAGCGCAAGTTGAAGGCGCATACTTAACCGGGGGCCCGGACAGTCGCCCGGCCGGTCATGTTTGCTGTAATGAATAATTAATATTTGCTCACAAGATATAGACGATGCGCATTGGGAAACGGCAAG
>chromosome_10,-,polyA site is 3273019
AGATGACGCCGCTCCAGTGCAGGTGCTCCAGGCCCAGCACCACGCTGGCGGCGATGTACATGGCGGACGCCTCGTCGAAGGGCAGCGGCGCCATGAGGCAGTCCAGCGTGCACAGGCCCACAGTCATGAGCACCTGGGCAGGTAGGTAGT
>chromosome_10,-,polyA site is 3275227
TGCGTTAGAAGCAAAATGCCCACGCGTCCAGGACATTAGACCTCTCACGCACGCACTCCAGTGGCTTTTCACACGCCAGGATTCCGCGTACACTTGCGCTGACATACCATACATGAACACCACGCAGCGCTTTATTTCGCCTACGACAGA
>chromosome_10,-,polyA site is 3296554
GCCTACGAGGGCGCAGCGCCGGCCTGGCCCTCTCTCTGTAGCTCGGTGGGCGTCATCGGAGGGCAAGCCAAGTCTAGGTGCTTACAAGCGCATAGCAACATCACTCTACGGTCCAGGCCCAGGCGTCGCTTCTCACCCTGCATCTCTTGG
>chromosome_10,-,polyA site is 3296739
AAGGGATCTTTGGGGCTTTTGACATCTGACCGAACCGATTGACTGCCTGTGGGACAATGACACGCCATTCTGCGGGCAGTGCATTTCACCGGCAGAGCAGGATCTAGCCCCGGCCCATTCGACCGGGTTGACGGGATGGTGTCACGGTTG
>chromosome_10,-,polyA site is 3298677
CAGAGGTGAAAAGCATGAAGTGCGTGTCCATCGAGTGTGAAGTGGGGGAAAGTGGGGGAACAGTGGGTTCCAGACGGTACCTGTAACGCACTGATCGATGCTTTGCCGCTGAAGGGAACGTGTATGGGGGGGTTGGTTCGAGTTCGGCGA
>chromosome_10,-,polyA site is 3316698
GCTCACGCTACCGGCACTTCAACTGGCGAGCCAGGGTCAAGAGTCGCCCGCCCTCGGCGTTTCGTCCATGTCCTGCCTGTGCCGGTGCATTAAACCTTCACTCAGAGCAAATTCACCTTGAGCCACCGAGACGCGCACCACGAGAGGCAA
>chromosome_10,-,polyA site is 3316784
TTGGATTGCTTGTACCAGCTACTCGTAGTGAGCCGGTAGTGGGACGTACTGAGTTGAATGTGACAAAGGTTGATGTCAGTCTGTAAGCTCACGCTACCGGCACTTCAACTGGCGAGCCAGGGTCAAGAGTCGCCCGCCCTCGGCGTTTCG
>chromosome_10,-,polyA site is 3327040
CCTTGATCATCACACTAGCGGATTCGAGCCGGGTATCGGAACTTCGTCGCTGGGGCCTCTTCTTCCTGGTGTACAACAGCTTCGTGTAACAGATGGCTTAAATAATGCCTGTGAAACGTATAATGCCTGCGGGGGCCGGGGCACGCCAAC
>chromosome_10,-,polyA site is 3328344
CATTCGGGGATCTCTCCTCGGGTGAGCGTGCGTGTCTCGTACGTTTTTGGGGCCCTGGCTAGTCCACGGCTGTCGTCCCACATGTAACCTCTATCAGCTAATTCGGGGTTCCTCCCCTCCTTTAGTGAGGCGAGGAGCATGGGGGTCATT
>chromosome_10,-,polyA site is 3328718
CATTCGGGGATCTCTCCTCGGGTGAGCGTGCGTGTCTCGTACGTTTTTGGGGCCCTGGCTAGTCCACGGCTGTCGTCCCACATGTAACCTCTATCAGCTAATTCGTGCGTTTGTGAGTCTGCGTCGGCCTCCGCGCCGCTGGGACCTTGT
>chromosome_10,-,polyA site is 3336900
TAGGGAATGCGCGTCACCCAGCGCCGATCTGCGAGCCCGTGTTTCGAGGCGTTACCGTGGCCCAGTATGGCCGATGGTTGCAGACAACCCCCCTCCCCCAAATTCGCTAATTCGTGCGTCCACGGCTGTCGTCCCACATGTAACCTCTAT
>chromosome_10,-,polyA site is 3340627
CGGGGTTTGGCGGTCGGTGTGGCGCGCGAGTGGGAGTGCATAGTCATGCGCGTGTCGTTGGGGAAGCTGCGTGTGAGCTGCGTGTTAACTCAAGAGGGACGCATGGGGCTGCCCCTGTTTCCATGAGCTGCCTCTGAGCGCACACGGTCT
>chromosome_10,-,polyA site is 3344784
CGTTTGTAGCGGGTCTGGAACTCCTGCACGGCCGCCTCGGGCGTCTTGGTGCGGTCGCGCTTGAGACAGGCCTGCACCGTCGTGTCGCACTTGGAGCGCACAATTGCCACGGCCTGCTTGCGGCGCTGCGCCTCCAACAGGATGTGCCTG
>chromosome_10,-,polyA site is 3358561
CGAGAGTTTGGCTCCTGTTGTAATGGCCTGATGAGTGGAACTTGAAGTCTTGAACAGGCATATGGTGTCACGACCTGTGCAGCTTGCAAAGGTTTCGTCAACCTGACGGCCACTGTCCCACCACGCGGCATGCACGCACGTTGGGGCATG
>chromosome_10,-,polyA site is 3358626
AGGGGTTCTGCAAGGTTGGTTGGGTGTAGTCTGCAGGTGCAGTGGTGGAACTAACTAGGTGATGCCGAGAGTTTGGCTCCTGTTGTAATGGCCTGATGAGTGGAACTTGAAGTCTTGAACAGGCATATGGTGTCACGACCTGTGCAGCTT
>chromosome_10,-,polyA site is 3358967
GGGCGGGTGTTGTTTCTCTGGGTCGCAGATGGCCCTTCGCGGCGTGGGTACGGCGTGCCCCCGCTTGTCGGGCTGTCCCTTCAATTGTAATCCGCATCCAATAGCAAGGAAGTGTGAAGGAAGAGCGCCGGACTGCGTGCCATAAGTCTT
>chromosome_10,-,polyA site is 3359082
CGTAGGTTTAGCGCAGGAAACTACGGGAATAGCTACGTGGCGGTGGGGCTGTGGCGGGCTTCGGCTTGGCTTCGACTCATGTGCGTAACACTAAGAAGGTCGGCAGCCAACCAGGGGGCGGGTGTTGTTTCTCTGGGTCGCAGATGGCCC
>chromosome_10,-,polyA site is 3364355
CGAGAGTTTGGCCCCTGTTGTAATGGCCTGATGAGTGGAACATGAAGTCTTGAACAGGCATATGGTGTCACGACCTGTGCAGCTTGCAAAGGTTTCGTCAACCTGACGGCCACTGTCCCACCACGCGGCATGCACGCACGTTGGGGCATG
>chromosome_10,-,polyA site is 3364420
GTTCTGCAAGGTTGGTTGGGTGTAGTATGCAGGTGCAGTGTTGAGAGGAACTACCTAGGTGATGCCGAGAGTTTGGCCCCTGTTGTAATGGCCTGATGAGTGGAACATGAAGTCTTGAACAGGCATATGGTGTCACGACCTGTGCAGCTT
>chromosome_10,-,polyA site is 3368979
GCGACATGGCCGCATGCCTGTCCGACTAGCTCCGCCAGCACCGCTTGCACTTCAATGGCTACGAATGTGATGGTGTCGATATGTAAGCACATTTTGTGGACATGGACGGGTGCAAGTCTACTTGTTTGCGAAGATCGGCAGGCTCATGCA
>chromosome_10,-,polyA site is 3369103
CATGGGCGCGTGGCGTGGGGTCGGCTAGGGTTGGCAGGGTGGTAGACAAGACGTCCATGTGTTGTTTATGAGAGTATCGCTATGCAACTAATGCTTGCGAATTTCGCTGGACACGCACAGTGCGGCGACATGGCCGCATGCCTGTCCGAC
>chromosome_10,-,polyA site is 3376490
GAGGATGGGTCGTGTGGGGCGGCCTCAGGCGGTTACACGGGCCCGGCAGGTCAATGGCACGGTCAACGCACCGCAACATTGCAAGGCACCTCCACCACCACACATGCACAAACACACTTGCGGTGGACGCTTTCATGCTATCCTACTGAA
>chromosome_10,-,polyA site is 3376631
CCAATAGAGCGGAACGGGAAGCTGGCACGGCAGCCAGTGAAGGTGTGAGCGGCGGCGAAGATGATGACAGCGATTTAGCTGTGTTGCGATGTCGGACTTAAAAGCTGCAGGGCCCAGTGAATCGGGCAGGCGGGGCTCCGCGAGGATGGG
>chromosome_10,-,polyA site is 3376799
CAGGTGGGGCACGTAGGCACTATAAACGCTTCACAAGGTGTTAGGACAGTCGGACGGCGGTGGCAAAAGAGTTCCAGTCAAGTTGTCAGTATGTGAACCAGCAGGTCCGCTGCTTACCAGTTGTCAGCCACCGTGTCAACGGTGTCAGGA
>chromosome_10,-,polyA site is 3394256
AAGGTGCGTGGTACATATGAAGGGTTACATATGACTCCCAGCTACTGGTCACCCCCTGGATTGGACCAGACCCTACCGTCTCCGAACGTGAAAGTCCAGTGTCTAGTCCTAACCTGCCAGTTCATCCCACCGAAGGGTGATCAGTGGCAG
>chromosome_10,-,polyA site is 3405210
CAAATTCTTTGCTGCACAACGTTTTGGTATGGTATACACCTTGTCAATGAGAGAGAAGACCACGCGCAAAGGACGGAGCTCGATGTAATACTAGCTTTCTCCCTTGAATTCGGCTGTCACACGCTGTCACCAGCACGCTGTCGTCGAGTC
>chromosome_10,-,polyA site is 3409110
TCCTGCTGTCCAACGCGCGCTGGTGGATGGACGAGTACAAGTTCGACGGCTACCGCTTCGACGGCGTGACCTCGATGATGTACCACCACCACGGCCTCAGCTACACCTTCACCGGTGAGTGAGCACACGGCGCGATTGCCGTGCGATGGA
>chromosome_10,-,polyA site is 3416044
TGAGATCCGCAGCTTTGTCATAGATTACAATGAAGCCTCTTGTTGCGAGGGGACACGTTATGCTCGGAAAGTATTGCTATGTCATGGGTAGCCTCACAGGCACAAGCCCTGCGCTGTTTGCATTCCCGGTCCGGAGGGTGGGAAAGTTGC
>chromosome_10,-,polyA site is 3416109
CACGACCTGAATCCGGATAGGGACATAGGGTCAGATAGGGTTGTCCATTGAATGCATAGGCGTACTGAGATCCGCAGCTTTGTCATAGATTACAATGAAGCCTCTTGTTGCGAGGGGACACGTTATGCTCGGAAAGTATTGCTATGTCAT
>chromosome_10,-,polyA site is 3416258
GTCAAGGGGAATGTGGAGGGCCCTTGTCCGCGGTGGGGTTGAGGTGGCTGGCGCGGTGTGCCGTCGGGTGGCCGACCGGCGAAGTTGACGCCAGACTGGACTGCGTGCGTAGCCTATCCTCCCGGCCTATCCCGGCGCCTAAGACATGGC
>chromosome_10,-,polyA site is 3421919
GGCCATAGTTGCTCCCCGCGCCCATAGCTGTTGTGGCTTGGCCTCACCTCGGCACGCAGTGACGTGGCCTTGTCCACCTTCTTTATGGCGCGCAAGTCCTCCAGAACACCTGCACGCCGCGCAGAGCAGGTGCATAACTCGTCAGCGTTC
>chromosome_10,-,polyA site is 3444815
TGGGTTGCCCCGGGTCGGCTGGTCAGTGACAGTCCGCTGGCGAGGGTGGGCTGTAATTCGCTCGCCTGATGCGAGACAATAGCTGTAAAAGGAGGATGGCCTGGCAACGCTCATCTCCGAATACGATGCTTTGCACGGCAGCATAAACAC
>chromosome_10,-,polyA site is 3453890
TTGGGTGAGATCTTGAGCGCGTCACCTGTTCAGGGAATTGGATGGTGGTTTAGCGCGCGAACCCATTGAATTGCGGCAGATGGTGTAACGCGCTCACACGGGCATTGCGCTCCTGTTGCTTCCTTCTCCACAAGCCTACCCACGCCTGCC
>chromosome_10,-,polyA site is 3463274
GGAAGGGTCCGTCGGTGCTTTGCTCTGGGAGCTGCAAGCAGTGCCTGTACAGTCTGACCGCAGCTGAGTCTGCGAGATGAGGCTGTTACAGTAGTACTCCCAAGACTATGCCGCTCAAATATTGGCACGTTATGGTGTGGGCTCGGTCCA
>chromosome_10,-,polyA site is 3482231
CGCATGCCGTGCGGCGGAATATTTTGCTGTGCCGGAGCCGGAACGTGGGCTGGGGGCAACAGCAACCTCACCCCGCACGCTGTAACAATGGCACATCCCAAGCGGGTCCCACTCCAGGAAAAAGCGTGTCCCCAGGGAGGCGCCCACGGG
>chromosome_10,-,polyA site is 3524102
CTTCCAGCGACGGAACCGTTCAAGTACCTCGGTGTGCAAGTCACAATGACCCTAAACTGGGGGCCCCAATTTGCGTACCTATGCAAAAATATCACGGACAAAAGCCTAAGCCTCCAAACGTGTCAAGCCTCACCAGAGCAATGCCTGCGC
>chromosome_10,-,polyA site is 3531441
GCTTGGAAGCACTCTGTTGAGAGCTGTCGGGAAAATCGGAGCTTTGAGCCCCAAAATGGCCCTCCTACGGGTCCTTATCATGTTAATGATAAGCCTCACAAACAAGTTCCCGCTGGAAAGCCCCCGGTCGTCGACTGGACCCATCCACCC
>chromosome_10,-,polyA site is 3575288
TGATCTCTGGCCCTATCGAGGTTCTGTGATATGATCCAGGCTGCCTTGGCAGTAGGGTGGTAGTGCGTCTACCACCGCAACCTTGTAAGGATGACTTTTAAAAAAAAAAAGCCACGCCAGTCGGGGGGCAAAGGTGCTGGTGTACCGGCT
>chromosome_10,-,polyA site is 3604508
TCCTGTAGGAGCTGTTGTGGTGGTGTGAGGTGTTCGGGGGTTTAGGTGGGGTGGGGCATGGCCCCCTTAGTGGTCCTTTCTTTGAGGCTTCATACTTACAGAATTGACCAGGGGCAGACACGCTCCCCCCCTACTGCTTGGCACAGAGAC
>chromosome_10,-,polyA site is 3624389
TGAAGTTTGACTTATACACAGCTTCATTTCGAATCAGTGGCACTGAGGCTGCGCTGTCGTTTCCCGGTCCGGGATTAACCCGACAACACTGTAACCCAAGCCAACATTTCAAAGGATACGACGAATAGGCCCTTGGTTGTTAACCAGGCA
>chromosome_10,-,polyA site is 3635267
CTCCACAAGCGTTACCACCGCTGCATTGGCAGTGTACGGTACTGCCAATCCCCATCAAAGGCTCCACCTGAACATCCTACAGCATGTGACTACCGTAGAGTCATACGCACTATCTTCCTTCGTGAGGGGTTTTGCTTACCGACTCATTTG
>chromosome_10,-,polyA site is 3641731
GTCGCCTACCATTCACGCCTTCCATTCTAGTGACCTCTTACGAATTGCCATGCCCTCAGATTTGTCGTCCCTGTGATTGGGAAGGGTAAATACCACCTGCTACCTGCCCTATGGCTGAATGGCCTTCCTGCACCTGCTGCTGTGGATGCA
>chromosome_10,-,polyA site is 3641919
TGCCAAGGGCTTGGAGGCGGTTAGAGCGTACGCGGTTTGGCGTGAAGCCAAGAACTCCTGCATAACGAATCCGACCGACCGGTAACGCTCCACCGCCCTAAGTGCGCGGTCTGTGGCTTTCGCCAACGCGGCGCCAACCAGACGCTACCA
>chromosome_10,-,polyA site is 3677927
ACACACCCAGACACTCTGCAGGATCCTGCGGTTGTCGCCACTGCCCGGGGCCGGATGTGGGACTCAATGCAATCGCACCATGCAACCGCACTTGCCTGCGTATCCGCTTGCGGTGTTCGTTCACCAGGTAGGGGAAGGGCACGTTCTGCG
>chromosome_10,-,polyA site is 3678224
AAGGGCTGTGCTACCATAGCATGCGCATTCGCGCATGCAGACTCCATTACCCCAAGCGGGAACATGCGAGCGGTACGGTAACATGTTAATGAAGTGATCATTGCATTATTCCCACCAATGGCCGCACCTCGCGGGACTTGATCACGTAGT
>chromosome_10,-,polyA site is 3683191
CTGGCGTCGCCTGCCTTCGTCTGGTGCGTCATGCAAGGGTACTAGTGAAGCGATGTGGTACAATGGTTTGTGGATGTAAAGCAGGCCATCGGGCTAGACACGCCCCTCCATCAGTGACCAATCCAGGACACGACACTTCCGAGCCTTCCT
>chromosome_10,-,polyA site is 3683449
CATTGATTACGAGTGGTTCCCCGCTGTCACAAAGCATGATATCTCCAAGGACGAACAAGCACCAGCTGGGCTGGCTGCAACTGTAACATACATTGCATGAGTGACGTTGACTGGCAGGGCACTGATCCAGGGTAGCAAGTCGTTGCATCA
>chromosome_10,-,polyA site is 3704797
AGGCGCGGCGGCAGTACAGTAAGTGGGGCTGGGCAGGCACCTAAGGCCTGCACCGACCAGAATAGCAAGAGTGGCAGGAGCTGCAAGAAGAATGCACCGACCATGACCAACGTAAACGGCACGCGTTGGGTGCTCCCCAGAGTTTCCCTT
>chromosome_10,-,polyA site is 3704986
CTGGACAGTGACAATCCGCTGGCGAACGTGGGATGCACAAGACGTTCATCTGATGGTCTACGGATGCCATTCTTGAACTGATTCAACGCGATATCGAGGAGCTGTGCGATTCCACTGATTTTTGTGCCCGCCGTGGCCATGCTCTGCCAC
>chromosome_10,-,polyA site is 3718051
CGGCGTGTGGGGACGCGGCGTTGGCGAGAGCCACGAATGGCCCTAATACCGTGGGGGCATGTTGCACCCGTGGAGGGCACTGTAAGCCGTCGGAAGCTTGCTGCTCATTCCTGCACGACCCCTGCAACCTGTCAGGCTGCGCATATCATT
>chromosome_10,-,polyA site is 3723086
TGGCTCCCTAGTCCCGCAACACCGGCCCTGGCCCGGTGTTGCGGTGTTGCTCTCTCTCACACGACCTATCGTGCGTAGCTTTGTGAAAGCATCGGAGTGATCAACCGACTGCTGCCTCAGACTCAACACCTGGGGCCGGGCTGCGGAGCG
>chromosome_10,-,polyA site is 3747693
CGGATGGGCTCAGCGGACAGCTGGGGCGCTGGGGTTTTCCCGCCTTTCGCGTCTTGGCGCAGGGCCAGGTCGGCAAGTCTTTGTAAACACATACATGCTGCCTCGCACTCCATAAGATACATAGTCAGGAATGCAGCGGTTGCACGTGGC
>chromosome_10,-,polyA site is 3761231
CGGTGCAGACCAAGGTGCAGACACGTGGGGGTGTTGGAGATGTGCAGGCCGTTTCAGGGCACATGTTCGTTGTGCTCGCCGTTGTAGCATGAAGCATTGATCATGGCTGGGACCTGGCTGGGAACCCCTCTCCTTATCGCTATCAAGCCC
>chromosome_10,-,polyA site is 3761511
GTAGCTAGTTGCTCCAGAGCTTCTGCGGCAGCAGTAATATCATAAAAGCTGATCGGTGAAATAGCGCTGCTAACTTCAATGTGTCAATCAGGTCAAGAGATTGCAGCATGAAGGCCAGGATAGTCAGCGTGCAAGTGGATACCTTACGTG
>chromosome_10,-,polyA site is 3784201
AATGTACCTTTTTCCGAGGCTGGCCATCTTTGGCTTTTCCGAGGCACTAAAGCATATCTACTGCCTTACGATGGCTGCAGTCTACTAAGCAAATTATTGACTTGACATGCGCTAGTATAGCTGCGTGGCGACAGTCAGCCGGCGAGCCTG
>chromosome_10,-,polyA site is 3784314
GGACTACCAGACCATGCCAGCCCCCATCACGGGTGCGCAAGTTGGTAGGGCACCGAACCTTGTCGCAGTCTACCGTCGTCCTTAACACACTTTACGGTTACTCCTATGGCTAGAATGTACCTTTTTCCGAGGCTGGCCATCTTTGGCTTT
>chromosome_10,-,polyA site is 3784453
GCGTGTGAGGTCTGCACTGGTCACCGATGGGCGCAGCACGTTGAGGCTTCTGGGGATGCACAGGCCATATGGGCCCTTGCATGTAACTGGCAGCGGATCGCTGAAAGTGACCTTGCAGGGGCTGCGCGTGTCGGCATCTGGACTACCAGA
>chromosome_10,-,polyA site is 3784543
TGCAGAACTAGTTACAGATTCCTTAAGCAGCGTTGTGGGCAGGGGTGGTGACCCTGGGTGGTGACGGGCCTCGACCCACTGTGTGACAGGGCGTGTGAGGTCTGCACTGGTCACCGATGGGCGCAGCACGTTGAGGCTTCTGGGGATGCA
>chromosome_10,-,polyA site is 3784650
TGGGCATGGGAAACGGAGCCAGGCGCTCTAAGCGCGCCGCGAGCGGTAATGTGTGATGGATACCGTATTGTTGCTACCTGCCGGTAACAATCTCGTGTCGCTTGGTGTGCAGAACTAGTTACAGATTCCTTAAGCAGCGTTGTGGGCAGG
>chromosome_10,-,polyA site is 3792697
GTATTTGCTACGCAAGTGCAAGGAATGATGATACGAAAGGAGCACTTGGGTCTGCAGACTGCAGCATGCCGTATCATAGTATGGTAATTTCCAGCGCTTAGTTGGATTGTGAGCGTGTCCTGGCTGCCTGGCCCCCTGGGCTAGCCATGG
>chromosome_10,-,polyA site is 3792761
GATTGAGGCTACGGTTGAGGCATTGAGCGGATGCACCTAGGAAAGGAAGCACAGCTGCTCTAATGTATTTGCTACGCAAGTGCAAGGAATGATGATACGAAAGGAGCACTTGGGTCTGCAGACTGCAGCATGCCGTATCATAGTATGGTA
>chromosome_10,-,polyA site is 3792842
GGCAAAGACTGTGACGGACTTTGTTACTATCTGCATGTCTGTTGCGAAACGGCGTGAGGTGTATCATATGGACAGCACAAAGATTGAGGCTACGGTTGAGGCATTGAGCGGATGCACCTAGGAAAGGAAGCACAGCTGCTCTAATGTATT
>chromosome_10,-,polyA site is 3792901
AGAGTGGCAACGCTGTCTGTGCGTGCTCGTACATGGTTGAGTATGGCCTGTATGAGGGGGGCAAAGACTGTGACGGACTTTGTTACTATCTGCATGTCTGTTGCGAAACGGCGTGAGGTGTATCATATGGACAGCACAAAGATTGAGGCT
>chromosome_10,-,polyA site is 3793041
GACGGATCGTGACTGCCCTTGCATCTGTCACGTCGGCTCTTGCGGTGTACTTGGAAGAGTTGGGTCAGGAGCATGAGCACGGCATGTAATTCTCGAGGTATTCCCTGTACAGTTCTTTACGGCACGTGATGTAGGATTGGAGAGTGGCAA
>chromosome_10,-,polyA site is 3793256
GCTGGCTGGAAGTTTGCTAATGCTATGCGCATTCCTCACGCTCCGGGCGCCCGGCCAGGCGATAGCACCACACAGAACACATCGTAAGCTAGTGTGAATGCAAATGCAAGACGCCGCAATCCATCTGCATGGCTGGGGGAGAGGTGTGTG
>chromosome_10,-,polyA site is 3793355
GATGCCCATACCCTCAAGCAGACGGCAGACAGTTTGCAGTGGCAGAGCAGAAGTGCATGGCTGGTCGAACGCCGGAGTTACTGTACCGACAAGTTGCTGGCTGGCTGGAAGTTTGCTAATGCTATGCGCATTCCTCACGCTCCGGGCGCC
>chromosome_10,-,polyA site is 3793505
ATCTAACACGACGTTACTTGTGCCGCGATGGGGGATGAATGCATACTACCTGGAGTTGGCCTGGGCCCAATCCAGAGATATGTAAGCTGGTGTGAATGTGTGATGGGACAGGGTTCAAGGCAGGTTGGCGAGGTCCCGTAGGGTGCAGCT
>chromosome_10,-,polyA site is 3796594
CTCCCTGGTTGCAGCCCATACTAGCAAGCTGCTCTGCCCGTGAAAACCCAAGCAGCAACAACGCGCCCATATCCTGCCTACCTCCTGGTCCACCGCCCCATGCCCAGTACCGCCCTACCCTCCCTACCCTTCTGTCCGCTGTGCACACCA
>chromosome_10,-,polyA site is 3807136
GGGGCCGCATCGGAGTAGCCTATGCGCGCGCCAGTTCCGCCGGGGATGAGAGGCACGCCCGCCGCATCTGCAGGACACAAATTGTAACTTTGTGCAAATCCTTGGAAGCTGGGCAAGCATAGGGCGCACCTGACAGACGTTGCTGCGGTT
>chromosome_10,-,polyA site is 3812488
GTGTTTAGCCTCTACCACCGGTGGGAGGGGCCTGCTTTGACATCGGCCAGGCCTTGATAAAATGTCCACTGGGCGACGTTTGTCCGCGGCACCCCTTCAGCCATCAACCTCCCGCGCTCCAGCCGTCCGCCAGGTGCAGAGCCTGCGAGG
>chromosome_10,-,polyA site is 3812574
GTGAATGCAAGACGCCGTCGCGAGCTCCAGGCTAGCAATAAACATCACGATTGCTCTGCCATGGCACGTCTGTGGTGCTGCTATAAGTGTTTAGCCTCTACCACCGGTGGGAGGGGCCTGCTTTGACATCGGCCAGGCCTTGATAAAATG
>chromosome_10,-,polyA site is 3812657
TTTCAGCTGTCACCACTGGGGCATGTCCCTTTCATCCCATGCCTTGGTCCTACCACCGATTGGCGAAGTGTTTGTTAGTGAATGTGAATGCAAGACGCCGTCGCGAGCTCCAGGCTAGCAATAAACATCACGATTGCTCTGCCATGGCAC
>chromosome_10,-,polyA site is 3813307
ATATTGCATCAAGAGACACAAGACGACGAAAGATATAGCGGTTTGCAGATTTTTTGACATGTCCCGGTTTGACATGTCAACATGTGAATTGCGACATACAACATTGCGACATATGCTATAATATACCAACAACCAGCTCTGTTGTGATGT
>chromosome_10,-,polyA site is 3825354
GCATGCGTGATAGATGATGATGAGCTACGAGTGGTGGCGGCAGTGTCGCAGTGGCCTTGGCAATGGCCAGGATACCCGCAGACTGTAAAGGAGATGGAAGTGTGCACACATCAGTGCCCCAGACCGTCCATCTCGCGTACTTGGTCTCCA
>chromosome_10,-,polyA site is 3830556
GCCGCCACCACTCGTAGCTCATCATCATCTATCACGCATGCATCATCAGTCAGGCCATCCGCTGTTCGGTGCCACAACATATTCAACTGGATGGGACCCCGTCCGACTCTTTGGGGAAACACTATGGTATCCATCTACGTCAGATGATCT
>chromosome_10,-,polyA site is 3844714
TGGTGCATGCGTATTAGATGGTGAACTACGCGTGGTGACAGTGCCGCAGTGGCCTTGGCAATGGCCAGGATACCCGCAGACTGTAAAGGATGGAGTTGGAAGCGTGTACACGCACGCCAGTGCCCCAGTCTGTCCATCTCGCCAGTCCGT
>chromosome_10,-,polyA site is 3851522
CAAAACGCACGGGATCTTGGGGGGTCTTTCGGCAAATAGACGCAGGGGGGGGGTAGTTTCGACTGGGAAAGGCCCCATGTTCTAAAACGAAGGAGCTTGACGAGAGGACTCCAAATCCACTTTCAGAGTTTCAATCAGGGTAGTAATTGC
>chromosome_10,-,polyA site is 3851785
TCGGCCCAGCAGGTGTCCAAGATCGAGTGTAGCCTTGCGATACTCATTATGGTACTCATCGTGTTAAAGGTATTCGCAGTTGTAAGCCCGCCGTTACCCAACCTTGGATCCCTGGCGCGCCCACGGGCCCTTGGGGACAACCACGTGCAT
>chromosome_10,-,polyA site is 3851944
GTGCGTTTATGCCCCCTCCTGCCGCCGCGCTGCAGTCGAGCGCGGTACCTCTTGATGCTTTCACGTGTTTACCTGCCTGCCTCTGAACAAGAGGCGCCATGCATTATCGTGCTAGCCAGCCTAAAGCTGCCATTATATACTTTGCGCAGT
>chromosome_10,-,polyA site is 3852051
CGCCAATGTGAAGAGTTTTCCCCCATGCGTGAGTACCATATCAAACATTCTGATGAGCTGCGGTGTCACTGCGGTGTGATTACGCAAATTATTACCGTACTTGTGCAGTGCGTTTATGCCCCCTCCTGCCGCCGCGCTGCAGTCGAGCGC
>chromosome_10,-,polyA site is 3852126
GTCCAAGCGGCCCCACTTTTTGCCCAAGCAATGCATGCATAAAGTGTGACACCCACGAGGAGAATTAGCTCGTGCCGCCAATGTGAAGAGTTTTCCCCCATGCGTGAGTACCATATCAAACATTCTGATGAGCTGCGGTGTCACTGCGGT
>chromosome_10,-,polyA site is 3865323
GATCAGTCCGGGGTGTGCCGCTGTGACCAGCTCACAGACATGCTGATCCGGTACAATGGGTGATGACAGCCGCGTGCAGGACATTTAATGAGCACATCCGCTGTCGCGTAGATGTGCGCGTCGATTACACCGGTTGCTGCCAACGCTGCG
>chromosome_10,-,polyA site is 3874591
ACCAGGGGGTCCCCTGGCTGGTATGGACGTCAGAATATTCGCTTTGACCCGCACGCATTGCTCACTGGAAACAAACACTCTTCGTAATGTGTGCGCATGTGTTCTATGGTACGTGCCCACACCGCCACGCATGCAATACACCAAGCACGC
>chromosome_10,-,polyA site is 3874913
TGGGCACTGAGTGGACTCAATGGCGCAGGCGACGGATGTTTACTCAGCAGCTATGGCAGACCGCGGGTGACGGAACGATGGATGTAACATGGCGTCAAGGTGCGGGGCGGTCGTAGGGGCCGTGCTTGGGGCCGTGGCCTCGTGGGCAGC
>chromosome_10,-,polyA site is 3883981
ACGGAGTGCAGAGCGGCCTAGGGGCTGTGCGCGCCGACTGGCGTCCGCTACTCGTGCTGCCAATGAGCGGATCATAAGCTTCACTTGTAATCCGCATCCATAAGCTCGCAGGACTATTGAGTATACTTACACAGGTATTATGTGAGTAAC
>chromosome_10,-,polyA site is 3888132
TCGTGTACACTGGGTGCTATGTAACATCATGGTACAGTCATTGGAGCGCGCTGCAGCGCGCATCCCCCGACGTTCTATGCCGCGGCACCGCAGTGGCCTTGAAGCGGGGGCCTAATGGCAGCCGCCCACCGCTACGAGATACCGGCCATG
>chromosome_10,-,polyA site is 3888270
CCTAAACAAAGTGACGGTATTGTAACCATGCAGCGCAGACGGAAATGTACCTACTGCTAAGCGCTTGCATCGGACCGACGAGATATGTCCACGCCATGCACATGTGCTGGAGCATGTGCTTCTTACAACTTCAATACATCGTGTACACTG
>chromosome_10,-,polyA site is 3888628
TTCTTCGGCCGGTTACATGGCACTAACGTATTCAGGGCACGTGCCGCTATCAGGCTGGGAAAGCCGAGTCGCTCTCGCTTCTAACCACCGGCTCGTGTCAAACCCTTTGCACCTAATTCGCTGTATCCGATCCAGCGTCAATGACTGCGT
>chromosome_10,-,polyA site is 3888941
GCCGTGGCAATCATCAAGTGCTACTGTGGTGCAAGATTCCTTGTCTCTTGCGGCGCGTTGCTGGCGCGCATTTCCCGGCCTGTAAGCCGTGCTTGCGGGAACACAAATGATTGTCTCATCACTGGGAATGGCCTCGGGTGGGGCTAAGTG
>chromosome_10,-,polyA site is 3891410
AATGGCGACGAGGAATGAAGGCACGCAGGGATCGCGTTGACTACAAACAATCCATGTACTTAATATGTATGGCAGTAGAATTGTAAGATGAAGGAGCACACGCTCTCTACATGTCAACAACACAACAGCTAGCGCCCTGCAAGCTCAAAT
>chromosome_10,-,polyA site is 3896384
AGCTTTGCGTGCGCAGGCCTGCCATATGCTAGTGTTGTTGAGTTGAGAGCGCTCATGCCATACATGAGTATACGTTGTTCGTTGTAACACTTAATAGGCTCCTGCCTGCTGTCCGCAATGCGTACTTCTGCTGAGGACAGCCCACAGTCC
>chromosome_10,-,polyA site is 3910684
TCACATGCAACATTTCAAACTTTAGGAGGTAACCGAGCCAAGCTATCATGACACGCATACGACCGATGAGAAGGCAGCACCAGCCAAATCCTTCTCTGCAGTGCGGCCGCGTCGGGGTCAGCGCAGCCTGCCTGCTACTGAGGGCAGAGG
>chromosome_10,-,polyA site is 3911645
TTCGCGTGTGGGGACGCCGCGTTGGCCAGAGCCACGGATGGCCCTTATACACCATGGGGGCATGTCGCACCCGTGGAGGGCACTGTAAGGTCTGGGACTGGTGCTTCCCTTCCAAGCTGGGTCCACACATCAAACTGACTGAGGCGGAAA
>chromosome_10,-,polyA site is 3918492
TGTGCTTGGTCTAATGTGGGCGTGGGTGGCTACTGGCCTGGTCGTCGACCAGGTCGCAGCGCAGCCGGGCGTGCTGCGGTGGTGTCATGCTGCGGATGCGCCCTCGCGCCGCGCCCTCGCAGCCCTGAGCAAAGTCACAATATCTCTGCA
>chromosome_10,-,polyA site is 3918605
CCCGCTAGTACCCCTGGTTGGCAACAGATGTTTGGGCACGCGCGCCAAACTGGTCTGATGACACCGCTTGAAGGGGCATGTAAGGGTGTCATGGAGGTGATATGTGACCACATTGTGCTTGGTCTAATGTGGGCGTGGGTGGCTACTGGC
>chromosome_10,-,polyA site is 3918802
CACATGGGGGAGGTGGGGTCTCCGCCACCCGGGACGTGGCATACGTACTGTTAAGGGGAAGAAGTCAAGGTTGCAGATATGGTCCAAGATTTGAGGGGTATCCCAGCGTCCGTATATGCCCTGGTCCTGAGTCCAGGTGTTTCTTGCTTG
>chromosome_10,-,polyA site is 3923840
ACGCACGGACCCTACGGTACTCTTGAACCCGCTCGCCACCTGAGTGCGAGCGTGAAGCTTGCGCAGACGCAGGCGGGCTTGTAATAGCAAGTAACTTTGAGCAAATATGCCTATTTGCTGGCGCCACACTTGTCTGCAGCGCCCACACAC
>chromosome_10,-,polyA site is 3948505
CTGAGCGGCCGCTGGTTGAAGGATGCTTGGCGCAGGCCAAAGTATAATTGCAACATTGACAGGATTGACATGCCGCCATGGTCACAATGCCGCGTCCCACGTCCCAGCCACTCTCTTTGAGCCTCGCTCCCAATCACAGCGCCCGTCGCA
>chromosome_10,-,polyA site is 3954571
GCCGCCGGCCGGGGTGCATCGGTGGTTGGTAGGGTTGGTGCGCCCATTCCGAAACCATCGGCGATTTCGGCTAACGTACTTGCATTAAAATTTGCGTCCATCAAGGTGTTCCACAGCTTTCCTGCGCTAGCATCGTATTAAGTAAAGCGA
>chromosome_10,-,polyA site is 3973489
TCTTGGAGAGAAGGCAGCAAGTGACCTCTAGGCGCTAGCGACATTCTAGCTGGCAAAACTTGAAACGCCCGGTGGCCTTGTGCTTTCTGTAAGGGTAGCATAGATCCGAGTCCGCACCGGTACCCGCTGCTGAGTGTTTAGCAGTTGAGC
>chromosome_10,-,polyA site is 3992083
TGCGATGCAATCCATGCAACCAATGCAATGATAATGGACTCGCTTGCAGCGCTTTGACGCGCCCTACTGCTGTTGCCCGTGTTCCTGTGTCAAGTGCTCTCGAAGCGCCTGTCCTAGTCGCCGTGCGCCCTCCTCCAGCTCCTGCAAAAC
>chromosome_10,-,polyA site is 3992135
GAAAGAATCGAAGGACTGTGTCAACTGATTACCGTATGGATGATCTGCAATGTGCGATGCAATCCATGCAACCAATGCAATGATAATGGACTCGCTTGCAGCGCTTTGACGCGCCCTACTGCTGTTGCCCGTGTTCCTGTGTCAAGTGCT
>chromosome_10,-,polyA site is 3996348
AGAATAAGACGTCTAGAGGCGAGTTGGCTGGCGCACGTGGTCATGCTCACACCTTGACTCGCCCGTACATGCAGCCAAAAGAGGTGTGTAACTAAGCCCAAAGAGCCCAATGCCGTATGTTACCCCGAGCGCAATTGAACGATTGGCTCC
>chromosome_10,-,polyA site is 3996426
AGAGACGATGACCCGTTCAATTGCATGGATACCGGTCTTGCAGTGATGCTGGAAAGCACCATCGTGAAATAAAAATGCAGAATAAGACGTCTAGAGGCGAGTTGGCTGGCGCACGTGGTCATGCTCACACCTTGACTCGCCCGTACATGC
>chromosome_10,-,polyA site is 4002961
CGCCCCCTTGGTTGGCTGCCGACCTTCGCGGGTACACCCGCCCAGACCAACTGCCCGAACCCGCGTTGTCACAACAATCCTGCAAAGATATCGTTTCCCAATGGACGGTACTCATGCCTGCCAATGCTCTCCATCTACATTCTCATCCAT
>chromosome_10,-,polyA site is 4004192
AGCGCAACATGGCTTATACCTCACAACGTTTGGTGGCGGCTCGGTGATCGGCTGGCTTCCGGATCAGCGCTCTGCCGCTGTGCTGTCACAAGGCTGCATGCCACCTGCTCTCCCCGCACAGACAGCAGTTGGCTCCAACCAATCAAATGT
>chromosome_10,-,polyA site is 4008221
CTACACGGGTACCTGGCTGTCCCATGAGGCGTGCAGTGCCATGCGCCACCCCAAAGCGACAGGGTCCCCGGGTCTGAGGACCAATGTAAACTTCATGTAGCATAGATTGAGGAACGCCTCTTTGTGCGAGAGTACTTGGGCGGGAAACAT
>chromosome_10,-,polyA site is 4033986
GTTAAGACGCCCATCAGTAAACCATCTGCACCCAGTTCAGTGACCCCGGGTCACTTGGCGGTTCCCCCCGAAATCGCGCCCTGTAGCGCCCGCGCGCACATTCATAATATTCCTCATAATGCAAAAGGCCGATGCGAGCAAAGACAGCCC
>chromosome_10,-,polyA site is 4034450
GCCATGGTTGCGGCGGAATGGTTCCGTACGTTGCATCCCGCGGCCACGCCGTTGCGTCTGGTTGTGCGGGAGGGCACCCCGCGTGTTTTGGACAAGGCCGTTTCGACAGAGTGCCAGCCGTTTGTGCGGTTGTTGGGGGCCTTGTCCCAC
>chromosome_10,-,polyA site is 4044446
AAGCAGCTGGGGGATGCCGGATGGACGCTTATCAGCATGGGGACCTAGTGAGGGCGCGCGTACGGGTTCGGGAGTAGGAATCCTGTATATAAGCAAACGCTTGAGTCGCCGTAGCTCCTCGGAACGCTAGTGGAGAGCCGAGCGGAGGAC
>chromosome_10,-,polyA site is 4044552
CGCGGGATCCTTGCGTTGGGCGGTTGGGGTTAAGGTTGGGAATGCCGAATGCGATTGTGGATAGCAATCAGGTAACGATGTTCTTGAAGTTGCATGGCGATCGCACAAGCAGCTGGGGGATGCCGGATGGACGCTTATCAGCATGGGGAC
>chromosome_10,-,polyA site is 4044683
GTCTGCGAGTGCGTGTTTGTGATTGCGGCTGTGCTTGGCATGCCCCGGCGAAGTGAGGGCAACGAGGCTATGTGCTGATTTTGTGATTCAAATGGTATCATGTTCTCCTTGCGCAGCCTTGCGTCCCTGGGCGCGGGATCCTTGCGTTGG
>chromosome_10,-,polyA site is 4045962
TGCGTGTGTGTTTGCGATCGCGGCAATGCTGTTTGTTGTTTCTTGGGCCCTTTTCGTCGCACAAACTGATAGTTGTAAACAACAATATATAATTGCAAGGCATGAAGTCCGCTTGCCGCCTCAAACGTGCTGCCGCTGTATATCAGAGCA
>chromosome_10,-,polyA site is 4049921
TGGTGTGTATCGTGTTGACCGCATTCATCTCTTTTGGCTCTGGAACTCGGGCTTGAATCATTGCATTGACATATCAACGTACGCTGTAAGTCCGTGAACAATGCAGCAACGCGGCCAGTATTGAATTCCGACCTAAACTCCGCCAGCACA
>chromosome_10,-,polyA site is 4055172
TACAGTTGGGATTGCGTTGAAACGGCCAAGCTGGGCCCGGGTGTTTGCCCAGCCAACCGAAAGAGGTTGCTTGATCGAACTTGTTATACCTGCCTGCTGAAGGTCGTCAGGACTGTACAGACCCGTACTTGCCTGAGATCATACGTGCTT
>chromosome_10,-,polyA site is 4065473
GTGGGCCGGCAGCAAGGCCTGCAGGTGCGTAACGTGCATGGCATGGCGAGTTCGAGCCGCGTAAAGCAGGCGGTGCACCCAATTGTAAAGCTGGAGTATGCGAGGTGCCAAGCGCCGAATCCGTCTGGCATAGGGCTCTCATAGCCTGTT
>chromosome_10,-,polyA site is 4076087
TCTCCGGCCTTGCAATCTGATAAGCGTTTACAGAGTCATAGACCAGCGTCAATAACAACAGCGGAGCCACGCTAGGCGGTCACTGTAAGATTCTGTTTGGGTGGAGCGTGTTATCTCGCTCGCACGCCTGTCTGCGTGTCTGTGGAGCAA
>chromosome_10,-,polyA site is 4076147
CGTGGGATGCCGGTGCTGAGTGCGTTCCAAAGGCTCAAGCAAGCATGTCTTGACGTGAGCTCTCCGGCCTTGCAATCTGATAAGCGTTTACAGAGTCATAGACCAGCGTCAATAACAACAGCGGAGCCACGCTAGGCGGTCACTGTAAGA
>chromosome_10,-,polyA site is 4159186
CTCACACCTGCCAGAGGTGTCACCTCGCCGGCTCGCCCATATGCACTGCACGATCCCAGGGAACTGACGGTCTAAGAGCCCGTTAAATGTGCTGGGTGCCGCCGCCACTGCCGCTCCCGGGCCCCGGCCAGGGGACCAGTGAGGCAACGA
>chromosome_10,-,polyA site is 4159368
ACTCAATCCGATTCGGAGGTCCTTGCACTGGAAATCAACATTCATGCTCAGGCGATAGGCCGGTGCGCCGTCATCTTAAGATGATTACTGATAGCAAACATGATACGGGACGCACGGGTCGCTGGTGAACGTGCGAGTCGCAGCTTGGAT
>chromosome_10,-,polyA site is 4162268
CATAATCAATTCATCGAGCGACGCTAGCTTTGTATACGCCCCTCTATGAATATGAGTAAAAATCCTTTGTGAAGAGGAAACTCGGTAAATCGACAAGACCGAAAACCTGAGCCCTGACCTGAGCCAGGCCGGGTCGCTTCGCCTACACGT
>chromosome_10,-,polyA site is 4168604
AGGCAGCACGCCCCTGGGGTCCAGAGCAGGGTGTTCGTTCTCCACGTCACTGGCTCGTGAACTGCGTCAGCAGGTCCCTCTTGTAACCAATGCAATCTGAAGATGAGGTTAGGGGCGGATGACCGGTGTAGCCAAGCTCATCGAAGGAAA
>chromosome_10,-,polyA site is 4171836
GGACGATGTAGTCGCGTTGCGCGGTGGGCTGCCAGTGCAGGCGGTGTTGCGCCTGCAGCAATTATGTTAAACGACTCTTACTTATATGTGTGCGCTTTCAAGAACATGTGTGTCCGCCTCAGCGCGCCGACTACGGGTTACTGCAGGAGA
>chromosome_10,-,polyA site is 4172063
TGCCGGGTACAGTACAGACGCGCAGGGGAGTGCTGGGCGGGTGCTGTCAGTGAGCCGTGTTACGCAGAGACGCTGCCCTTGCGTGTACACTATACTATGTCTAGAGTCTCCCCTGGTCTAGAGTGTGATGAGGCCTGGAGGGTAGGCGGG
>chromosome_10,-,polyA site is 4186949
CAGCATGGCAGGATGGTCTGTGCTGGGTGGTAGAAAGCCAACATGTAATGCGCGTACGAACTGTCCTACAAATGAAGTAGCTTGTAAGCACCAATAACTGGCTGCGAGGGGCTAAGGAATGCTTTGGGGGAGGGGGGAGGGGGCGAAGGA
>chromosome_10,-,polyA site is 4187100
AGAGCAGGGCGGCGCACGTTTGTACGTGCGCTGAGGAGCTAGCGCAGATTACGGGAATGCTGTCTATTGGTACCGCGTTATAGTGATTTAAGCAGAGCGATCGAGGCTTACAAACTACAAATGCGATGGGTTGGGACGGCGCGACAGGGG
>chromosome_10,-,polyA site is 4193051
CCTGGCCAGACCAATCTTCGAACCCGTGCACTATCGTGAGGCTTTTCGCGTGCGGCAGTCCCTTTCACTATCCTGTCACATGTATACACAAAAATGGGGACGCTCTTCAATCATGCGACGTCAAAGTCCCGAACTTCACGCCCCGCGTCC
>chromosome_10,-,polyA site is 4214672
CTGCTGAATTAAGAAGCGCAGGTCACCATGACTACTTATTGTATGCATTCGCACATTGCTCACTGCATCGCGCACCGTACATGAAATCATTCGTTGCATGCATTCCTATCTGGTGCGCCCCAGATACCGCCCGGCTGTTTGGGATCGGAC
>chromosome_10,-,polyA site is 4215176
CGATGGAGTACGATGGAGTAGCGTCACGGGACGGGACACGACGGGACCCATGCTATATGGCCCCGGACAGCAGGCGGTGACATGAATACATTGGCCCCCATGTATACGACTCCAGCACATAATACTTGAGTGTGACCGCTGGGCACAGGC
>chromosome_10,-,polyA site is 4215386
GAGGCAAAACAGGCTGCAGGGCTGCAGGCGGCCCCGTGAAGGGCGCGACTAACACAGCTCTGTGTCTATTACTCTATTTGCGGTAACTCTGTGCGGCTGATGCAGTGCGCCATACAGCACGTATCAGCTGACGAACGCCACAGGGAGTTC
>chromosome_10,-,polyA site is 4219540
CACTCCCCCGGGTCCTGTTGGCGGTGCTTGTGTTTGATGGGGCGCTCCGGTGGCTCCGCAGACCACCGACGGTTCCTTGTTTTTACCACTGACAGGCTGACGGCTTGATTAGCGTGCGACGTCGTCCCCACAGCACACCGAGTTGGAGCC
>chromosome_10,-,polyA site is 4219759
TGACCGAAGTCTCAGAACAGGACCGCTGAAGGCACACCGTGATAGTGCTCGTCAAGAGGAGTCGATTGGCACCACTTTGGTATTAAATGGAGGGGTTTTAAGCCCTAAACAATGAGGTTTTGTCCGTGGGGGGGTCGGTCGTCCCCTCAA
>chromosome_10,-,polyA site is 4224548
ACGGCCTGAACCTGAGGTGTGCACCGCCGCTTTAGGAGCCTATGAACAACCTGACCCGACCCGATGCAGGCAATGGGCCACGGGCAATGCACAGGAAGTGTACAGTATTCAAACCGGTGCGGCTTACGGCTAACCGCAAGTGCTAAGGCA
>chromosome_10,-,polyA site is 4224644
TGGGGCGAATGGACGTGCAGCACACCGACTGGCGGGGGGCTAGTTGACGTCGGGCCTGCCTGACAGGACGGCCGGTCGCTGAATAAACGCTGAACAACGGCCTGAACCTGAGGTGTGCACCGCCGCTTTAGGAGCCTATGAACAACCTGA
>chromosome_10,-,polyA site is 4231099
AGTGGCACGCCGTGGCCGGGGTGCATTTGCACATTCGGCTTGGCGTGTAGCCGTGCACAGGGGCACCCCTGGACGTGCATGTGTAAGCCTGGGACTCGCAAGATGCTCATGGTGCCGCGGATAGCGGACCACGTCCGCGGGAAGTGGACT
>chromosome_10,-,polyA site is 4231273
CACGCTGCAGAAGCGAGCATGGCTGTGCCTTGGCTAGGACAAAAACCAAAACCCAGAATCACGTCACAATGCACCCTACAGTTGTACATAACACACTTTACAAGACAGAGATAAGGAGCGCCATATGATTGGGCGGCATGGACCGCATAT
>chromosome_10,-,polyA site is 4232915
ACGTCGACAACGATTGCCTTGGAACGCCAGCGAGGCTGGGCGAGCACGGTGGTGCGCGTCTGGGCCTGCAGCATTCCCATATGCAGCTTGGGTCATATCATAGTCTTGTTCGTGTGCGCCGGTCGGGTCAGGGGTAAATCCAAGCGGCAT
>chromosome_10,-,polyA site is 4233006
GCTGACGCCTTGCAGAAAAAGCTTCGACTTGAATGGAGGCCACACGATTTCCTTTCCGCTCTGGTCTACGTACGCATTAGTTCCGCAACGCACGTCGACAACGATTGCCTTGGAACGCCAGCGAGGCTGGGCGAGCACGGTGGTGCGCGT
>chromosome_10,-,polyA site is 4233059
GGTTGCCGCCTTGCAGGAAAAGCTTCGACTTTGTACGGGCATGGCGGCGCAGGGCTGACGCCTTGCAGAAAAAGCTTCGACTTGAATGGAGGCCACACGATTTCCTTTCCGCTCTGGTCTACGTACGCATTAGTTCCGCAACGCACGTCG
>chromosome_10,-,polyA site is 4236689
AGCCTGGGCTACATGACTGTGTGCGTGGCACTGGTGCACCAAGCGCATCCTGCTTTTAGAGGGCAGCACGACTCGGCAAACGTGTAACATAAACCGTTGATTCACGCGTGTACTTGCGCTTTGGAAGTCTTGCGCATCTTTGAACGTGTG
>chromosome_10,-,polyA site is 4239937
CCCGGTCTGGCTTAGAATTGCATTCGGAAGAATTAGGCAACCGTCGTGGGTCCGGCCACTGCGTCTTGTGTGACGGTGGCCCCTGTAATACTTCATACCGTTGCACTCCCTGGTAATTGGTGAAGATAGGGTTGCGTACCTGCGGACGTG
>chromosome_10,-,polyA site is 4240381
GAGATAAGGTGGACCATACGCGCCGGAGCATAGCGGGCGCACTTTGCAGCCCTGCACCCTGAGAGGGACCTATATTTTGCCGCTTGGTAAGGGCATGCGACGTACTAATGGTCACGTATGGGGCATTTTCCTTCGCGCCCGAAACCAACA
>chromosome_10,-,polyA site is 4262463
GTCATAAGACTACCTCTTGCGAGTCCCTAAGCTGACAAGCTAGGGTGAGGCCGGTGGCGAGTCCGCTGTTGGCCCTACCAAGATAACCCCTCCAACATCATCTGACGCTAGGAATGGGTGCTGGTTCGGGACAAGGTCCCAGCGGCGCGG
>chromosome_10,-,polyA site is 4262543
CCTCGCCTCCGGAGAGGGGAGGAACCCCAGGCCCGGCTCACCGCAAACGCTAGCGCTGCTCACCTAAGCCGTGGGTCGGCGTCATAAGACTACCTCTTGCGAGTCCCTAAGCTGACAAGCTAGGGTGAGGCCGGTGGCGAGTCCGCTGTT
>chromosome_10,-,polyA site is 4274880
ACACCCGAGGTACCGGCAACACGCAGTCAGCACCCACTCCACATCCGTCACAACATGTAAGCATATGCAATGCCACACACACGATCCTATACCAGCAACACAGGCGCTCTACGCCGGCTTCTGCCCCTGCTCCTCGTCATCCTGCCGCTG
>chromosome_10,-,polyA site is 4279928
GCATTCACGAAGTGTTTCGTGGTAGAATGCCCAAAGCCGGAGGGGCCGATGAGGAGCCCAGAGACGAGGAATGTGACACACAAAGTAAGATTGCCCTTGAATTACAGCAGCTGTCAAGCTGTGGTTGTCTTCATGGCAAATCCTCGGGAA
>chromosome_10,-,polyA site is 4289427
TAATGCTCTGAGGCAGGAGACGCCTGACGTCCTGGAGGATGTCTTGTTGATAGGCGGCCCGGCGGAATGTTGGCGCGGCCTGTAATGTGCGGGCTCCGGACTTGCGGCGTTTGCAACTGCCTCCAAGGCGGCGGCCTGCAAGTACCTGTG
>chromosome_10,-,polyA site is 4318581
CGAGCACGGATGTTGCACAGGTGCCGGCGGCAAACCTAATCGCCGCACAGTGCAAATGCCGATCAGCCAGAATTGACTTATGTAAGCCCAAACAAAACATCACGAACACCTGATAAAAACACGAGGAGAAGCACTGCCCGTTTCGCCGAA
>chromosome_10,-,polyA site is 4318651
GCTGGGGGATGCAGGTGAGGACCCGACGCCGGGTAACGGGGGGCGCAGCCTTGGGCGCAGCACGTGGATTCGAGCACGGATGTTGCACAGGTGCCGGCGGCAAACCTAATCGCCGCACAGTGCAAATGCCGATCAGCCAGAATTGACTTA
>chromosome_10,-,polyA site is 4318774
ATGCACGACCTTGCCAGGCGAAGTGGCGAACTTGGGGAGACGGTTCTGGTTTTTTGCCAGCTGAATGGCAGGATAGGTATGTATGTTGTGCAGATACTGGCAGCGGCACTGTGCAAGGGACCTGCTGGGGGATGCAGGTGAGGACCCGAC
>chromosome_10,-,polyA site is 4331950
AGAGCACGTGACCGGAGCATCAGCAAGGTAGCAATAGGTTCTTGGAATCGCACACGCTCGGTGCACAGCTGTGCTGATGGCATGTAAGCACACACCGCGTGGCTTCACTCTTGTTTGGTGGTGTCATGGTCGCCTGCATGCATGTAGCGT
>chromosome_10,-,polyA site is 4349075
TTGGTAGCTGACAATTAACCGTGACACTGGGTTGTGCTCTGTTTATGATTGAGAGCTTACGGAGGAGACAAATCAAAGCGTGCAAGGGTGTTCATGCCTCGAGCAGATCGGCCCTGGGAGGCCCTGGGGGTTCACCGGTTCAGCCGTGAG
>chromosome_10,-,polyA site is 4349145
CCCTGATATATCGCCCTGTCGTGGGGAGTTGAGACACGCCGGATCGCCTGGGGCGCGATTATCGTATCCTTTGGTAGCTGACAATTAACCGTGACACTGGGTTGTGCTCTGTTTATGATTGAGAGCTTACGGAGGAGACAAATCAAAGCG
>chromosome_10,-,polyA site is 4454267
AAGTTGCTGGTGGGAGGCAACTGAGATACGCCTAATGGCCACTAGGTCAGCACCGACTGTGGGGCTTGCCTGCTTGCTTTGTTGCTTGTAACGTTGAGGAGGGACAAGGGGTCTGTGGGATTCGGGCATGTGCTCCGGGAGTATCCTGGG
>chromosome_10,-,polyA site is 4464385
GTGCGTCGAGGGCGTGTGGCCATCTTGATATTGGCGTGAACACAGCTGGCGACTCACAGCCTTACTGTGTCCTAGTCCGACATAATGTGCCTGCGCCGGATCATAATCTGTCCGCAATCCTGCCTGTCCCTGTTTGGCTGTTTCTCGCTC
>chromosome_10,-,polyA site is 4464715
GGGTTCTTCCAGACGATGTCCCCTGCTGAAGACATACGTGGCTTGTTGCGGGCCATCGCCTATTATGCTGCATGAAATGCTGTAAAGCGAGGACTGTTCACTTGTTGTGTCCAGGCACCGAGCCCCTCCATGGGCCCCTGCACCGGAAAT
>chromosome_10,-,polyA site is 4479332
CTGTAAGCCCTTGAAGCAGAGCGCTTGCTTGTGCGGAAACAGGTGAGGATGGACGGGTGGGCCTGCCTCCGAGCCCCAGCTGTAATGCAACCAATCTTGAAACTGGAGTCGTTGGGCTTGAGGAGGGCCACCTGCAATGAGTCTGGCACA
>chromosome_10,-,polyA site is 4479412
TGCGCACGTTCATAATAGACAGGAGGGTGCATGCGGTAGACGTGCTGAGTCGATACGGCGGTACGCAGGATGATGAAAGGCTGTAAGCCCTTGAAGCAGAGCGCTTGCTTGTGCGGAAACAGGTGAGGATGGACGGGTGGGCCTGCCTCC
>chromosome_10,-,polyA site is 4479717
CATGTGCAGATGATGCAGATAAGCTTCGATGTCTGAGCGTGCTGATTACCAGAGTAGGAAAGCGCTGCGTGTGGGGAGGACAGGGCAGAGCTAACAGACAAATGAATGAGAGAAAGGTGGGCATCTCGTGCCGAGATGCTGCTTTGTTCG
>chromosome_10,-,polyA site is 4483479
GGCCTCACAGAGTTGGGTCGAGAGCTCGAAACCAACCGGCCGCCGAATGGCGATGGGGCAAGCACAGCAATGCCCCCGCCAATGTAACACCTGCTGTGTACGGGACCATAACTTGGGATCGCCAAGTGGCCCTCCAGGCCCGCACGGCAA
>chromosome_10,-,polyA site is 4483584
TAAGTAGGAGGAAATGCACTTATGCACCTGAGGTTGGGTAGCCGTGTTGCAGCCGGTTGTTTCACGCACCGGTCACCTCTCGTCAAGAGCGGGTTGTGGACTGTTGGCCTCACAGAGTTGGGTCGAGAGCTCGAAACCAACCGGCCGCCG
>chromosome_10,-,polyA site is 4483736
GTTTGACAGTCCCAAGGACTCGCAACAAGAGAAGAACAATAGCTGTGGAGGAGTTCCTTGTCACATGCGCGTAGATTGCAGTTTAATGTGTGGATGCGTAAGTTCTTTGGCTGACTCGCAAGTGTTGCGTTTTTGGGCTAGGCACGCCGA
>chromosome_10,-,polyA site is 4491981
CGGCCTGCAGGGAAACTGAGTGGCGGTGTGATCACGCATCGCATGTCATGAATGGGTGGTTGAGCTGTACAGCATTCTTGACATGTAATCCTCTTCATGAGCTCAAGAATCAAGCGACAGGGACGGGGAGCACGGGCGGGCAGTGAGGCG
>chromosome_10,-,polyA site is 4492040
AGAGGAGAAGCGTCTGCGCAGAAAGGCGGGGACGCAGCCGGCCGCGACGCCGGCGCTGCCGGCCTGCAGGGAAACTGAGTGGCGGTGTGATCACGCATCGCATGTCATGAATGGGTGGTTGAGCTGTACAGCATTCTTGACATGTAATCC
>chromosome_10,-,polyA site is 4492142
ATGGGTTTAGTGTTGATGATGTGGACGCTACTGGTGTGTTGGTGGGTGAGTGGTGAAACCTGAGGCAAGTAAGGGCAGGCGCAAAGGGCGCGACCAGGCACGAGAGGAGAAGCGTCTGCGCAGAAAGGCGGGGACGCAGCCGGCCGCGAC
>chromosome_10,-,polyA site is 4492927
CTGGAGCAAGGGTGACATCAAGTCCCTGAAGCTGAAGGAGATCAAGAACGGCCGTCTGGCCATGCTGGCGTTCGCTGGCTTCATCGGCCAGGTGCGGTGTCTCGGATAGCAGGCGGTTGGTATACTCTGGGTCCTGGCATGCAGCGTGGT
>chromosome_10,-,polyA site is 4493268
TTGCAACGTTTTCTAACCCTCCCATCCCTCCTTGTTCCTCCCCGCAGCTACCAGGACTTCGTGAAGCCCGGCTCGGCCAACCAGGATCCCATCTTCACCAACAACAAGCTGCCCGATGGCAACGAGCCCGGCTACCCCGGCGGCGTGAGT
>chromosome_10,-,polyA site is 4505302
TCGCACCTGCAAACATTGCTAGTCCTGCTCTTTGCCGATTGACTTTCGCCTCCAGCACAACTGTTCTGACCCTTTGAGAAGCCGGCCACCGGCCGCGAACCAACCAACATGGACCGGCGGCGCAAACAACTCAGGGGCGGCTATTGACCA
>chromosome_10,-,polyA site is 4505472
CACCACCCCCAAAATCGAGAACACGCGGGAATAAGCTTAATCTTCTCGGGGTTGGTTGTTGGTTATTAAAATCACACGCAGAAAATCATTGACACCTACAGATCTATTTGTATAGCCCATGCACCGGCCTGCCACATCGTAAATTGCACG
>chromosome_10,-,polyA site is 4505563
GGTTGCTCAAAAGACTGTTGCGGGCACACACGTTCGCGTCCCCATGCACACGGCTGCTCACGCAGAGCATGCGCGACCCGCCCCTTTGTCGCACCACCCCCAAAATCGAGAACACGCGGGAATAAGCTTAATCTTCTCGGGGTTGGTTGT
>chromosome_10,-,polyA site is 4505631
ACCCATTCCTAGTACTGCACACCGTGAACGTGGTCGAGTATCCGTTACACGGAGAGACAAAACTGGAGGGTTGCTCAAAAGACTGTTGCGGGCACACACGTTCGCGTCCCCATGCACACGGCTGCTCACGCAGAGCATGCGCGACCCGCC
>chromosome_10,-,polyA site is 4505755
AGGCTCATGGGCAATCCCAAGCCACAGCCTGACAACTTGCGTATCATATGCTGCTGGCCTGTGATTGCGGCTATAGGTGTCGGTTTAAGCAGATGTCCCTGACCCGCTGCTCATCAAGCTGCGCACCCATTCCTAGTACTGCACACCGTG
>chromosome_10,-,polyA site is 4505867
AGCTGTACAGTATACCGTATGGGGTGTGTCCACAGGAGCGCGGGTTGAGATGTATGCTATGGTGGCCAGCCCATGCCACAAGAGTAACGGTACACACTGAAGCCGCACTCCTAGGCTCATGGGCAATCCCAAGCCACAGCCTGACAACTT
>chromosome_10,-,polyA site is 4509769
GCCGGAGGGGGATACACAATCCGCAGCCGATGCACAGGATTTCGGGCCACAATCTTCAAACCCATGCAGTAATACTTGCAATTGTAAAAAAAACTCTTGAAGCGTAGGTGCTTGTTGGCCACCGCTTGCTTTACTCGGCGATCGAAACAA
>chromosome_10,-,polyA site is 4524522
TGCTGGTTGTTATTACTCAATGCAAACCTTGTGAGGTGCAGATCGGTAAAGCTGTGCCCATATGAGAATGTTACGTAAACTGTAACATCCTGCTACCGTATGCGCCCACTGACTGAACCAAATGAGGGGCACCGCGGGACAGCAAATGCA
>chromosome_10,-,polyA site is 4528226
ATGCACGAACTGCCGTAACTGGCCCCTGTCCTCTTAAGCCGCTCATGAGCATAGAGCTTGCCATGTTATATCCACTGAAGTACTTGCAATGCGATCATTGTCAGGGAGCGTTGCTCTCGGTTTGGGGCTCTTGCTTGGAACATTTCTGCT
>chromosome_10,-,polyA site is 4535036
GCGCGGGTCGACTTGACGGAAAGAGTCTGCATTCTGCTCTTTTGCGGTTGGCTTCGGAGCGCTTTGGTAACGAGTCGTGTTCGTGACAGTGAGTGAGATAATGCCGTGAGCTTACAGTAATCGTTATGGAATGGGAGCGGGTGACTGCAG
>chromosome_10,-,polyA site is 4535431
CGTTCATGTAACGCTGTCGGTGAGGCGACCCGCACACGCACCGGGTAGTTCTTGACCTTGGTATCATCTGGGCTGAAGATACGCACAAAAGCCTGGCCGAACCCTGCGCGAAGGCCAGGAGGGAAGAAGAAAGTCCCGTCAGCGAAAGTG
>chromosome_10,-,polyA site is 4536248
CTCGAGTGCTCTCTTGCAGTAGCCCCCAGCCCTGCTTACCGCGGCGCCGGTCCAGGCGCCGGGCTCGGTGCCGGACGGCTCAGACACCAGTCCCGACACAACGCCCTTGACGGCGTCCTCCACGTAGCCTGCGGGGAGGGGGGAAGGAGG
>chromosome_10,-,polyA site is 4537104
CCGGCTGCTCTGACAAAACGTACGAATGCCGACTCTTACCAGGCAGCCGAGTATGGTACGTGCGTGTTGTTTAAACTCCCGCAAATTGTATAGAGCGTCAATGCCTGCTGCTCTCCATGGATTTACGCACCAAGATATCTAGGACATCCG
>chromosome_10,-,polyA site is 4537240
CATGCGTGCACACACCCGCCGTGACACGACCAAAAAGCCCAAAGCCGGGCTGCGGCCATGCATGCCACCGAGCTGTGCCAATCAGTCCTAGCTCAGCCCAAAAACGAATGCCGACTGCACAACGAAAACAACGATGCCGGCTGCTCTGAC
>chromosome_10,-,polyA site is 4542977
GCGAACGCGGGCCTCGGGCAAGAGAGCTGGACACATGCTTGCTAGGTGCATCAGTGCATTCGGGAGCCTGTAAACAAGAACAAATTAAATCATGTGACATGGTGTCTGAGGTTGCTGCATGCCACGGGCAGGCTCGTGCACGTCTCTAGA
>chromosome_10,-,polyA site is 4543570
TGGGGAATGCATGGCGGGCGGGCGGGCGGGCATGGACAGACCGCATGCTTTAGTCATTCAGCCAGCCAGTCAGTTGCGACAATGACCAAGTGACAACAGCGGGAAAACATAACTCGTGTGCGCGTTTTGGTTTGTTGCTGACCTTGAAGC
>chromosome_10,-,polyA site is 4568558
AGCTTTCACATACGCAGCATCATTGGCAACGACTGAGTGCCAACAGAACACTGCCGCGGGGAGATACTGGAACAGTGCCTTATGTAACAAGTCACTAGTGCGCACACTGCAGACGCAGATCTTCTATACCCCGTTGTGCCAACCGGCGCA
>chromosome_10,-,polyA site is 4581183
GCGTGCCGCAGGCCGTCGGGCGGTCGGCGCTCGACCACGCTCTCCCACCGCACCGGCACCCGTGCATGCAGGCCTCGGTGCATCAATAACAAGTGATCGTCTGTCTGGTCATCGTGCTGTTACAGCAGCGGGCGTAGTTGACTGATTGAA
>chromosome_10,-,polyA site is 4581548
GCCTCCTGGTGACAAACCGAACAGCCGCGCTCGCGCGGCAAAGGCGGGTTTCTTGGAACCGGTGGGACGGATTACAGACGGACGAATTACGGAGGGACGAATCACGTCGACCAGTGTCACCACTTAACTGACTGGGGCAGAGCTCAGCCC
>chromosome_10,-,polyA site is 4581710
TCATGGCCTCTCCCGGTCATGCTGCGTTCCTCACGCTGTGTACGGTCTTGAGTCTTGACCTGAGAGGGGGGCGGGGTATAAGGTATTTACTATCGATTGACGAGTGTGACGGACAGGCGCAGGTTGGGGATTGCTTAGATATGGGGCAAC
>chromosome_10,-,polyA site is 4581773
GAACCGGTGGGACGAATTACAGAGGGACGAATCACGGAGGGACGAATCACAGGCGGGCATGCCTCATGGCCTCTCCCGGTCATGCTGCGTTCCTCACGCTGTGTACGGTCTTGAGTCTTGACCTGAGAGGGGGGCGGGGTATAAGGTATT
>chromosome_10,-,polyA site is 4581959
GGCCCAAGTGCGGCGCTACAACGTGCATGGAACGTTGGAGGTGCATACAGGCTGGTGTATAAGTTATTTGCTATCGATTGACGAGTGTGACGGACAGGCGCAGGTCGGGGATAAGGGGATTGCTTTGCCCTGGCCTCCTGGTGACAAACC
>chromosome_10,-,polyA site is 4592476
GCTCGTAGTGCACTCACAGTCGGCGCGATTTTTATCGCTGCCCACCCGCCCACCCAGTCCCACCCCGCCTCTGTAAACTCAGTAACTTCAGGATCCCCGAACTCAAACCAACCCCCCCCTACACGTTCTTGCCGTGTCACCGTGCTCCGT
>chromosome_10,-,polyA site is 4596226
GTTGGGGGCAAGCAGAAAACGGAGACGTATGAGGACCTTGCGAAGGTGCTACCAGCAATCAAGGATACGGACCCGGTGGAGCTGAAGGAGCTGGTGCGTGCAAACTCTCGGCGCATGTGAAGGAGTTGCACAACATCCCTGTGCTGTGCC
>chromosome_10,-,polyA site is 4596294
AGCCCGAAGAGAAGCCGGCTGTAGACGCGAAGCAACATGACGATGTCTACGAGGCCGTTTTCGCGCTCGTTGGGGGCAAGCAGAAAACGGAGACGTATGAGGACCTTGCGAAGGTGCTACCAGCAATCAAGGATACGGACCCGGTGGAGC
>chromosome_10,-,polyA site is 4596354
CACCTTACACCTGTATCACTTGCATGAGCCGGAGAATGGCAGATACACAAGACACTTGCAAGCCCGAAGAGAAGCCGGCTGTAGACGCGAAGCAACATGACGATGTCTACGAGGCCGTTTTCGCGCTCGTTGGGGGCAAGCAGAAAACGG
>chromosome_10,-,polyA site is 4596468
CGCTGCACGTTCATTATGGTGCGTGGCGAAAGCACGGCACAGCGGCGTGTGCTGTACGGCGATGGTGCATTATAAACCCCGGTGTAGTGTTTTCACCACGCTCGTCGCTTCCGGCACCTTACACCTGTATCACTTGCATGAGCCGGAGAA
>chromosome_10,-,polyA site is 4616364
CGCAGTAATACATGCATGTGCGCGAGATGCGGTGGCGGAGGAGGCTGGAGGTTGTGCACGCAGACGCCCGCCACACCGCATGTAATCGTGGCTGATTCCATTGCTCTCCCCGACCCCTCCGTGCTCTTGGGCGGGATGGGAAACGCCATA
>chromosome_10,-,polyA site is 4616497
AGTGCCTGGCCAGCGCCACGGTCCGAAGGGCCATGTGTGCAGTCGGAGCTTGATAGCGTGTGGCGTATCCATAACAAACCGGCTTTTCTGGGCTGCGTACGAAAGGTGGCTGGGAAAGTTGACAATTTTACCACGCAGTAATACATGCAT
>chromosome_10,-,polyA site is 4629070
CAACAATGCTAACAGGAGAGACGAGGAGCCCTTGCGGCTCGGTTAGTCTCGTTACAGGTTCAGGAATGCACACTTCCAACCCTGTAACACATCATCATCACGTGCGAGACCTTGCGAAACCCCGGGACCCCGGCCGCCGCCCCCAAGCGC
>chromosome_10,-,polyA site is 4640145
ACAGGGCAGTGGCGCGCCCATCCGCACGGGGCCTGTAGGTTGATGCGGTATGCCTGGCGTGTAGAACGCGTGCCCCAACACATTGTACCATGTGATTACAGCACTGGAAGCTTCGGAGTCGCTGGTGGGGGCGGTATGCAGCCTCTGCCG
>chromosome_10,-,polyA site is 4640539
CGATGTCAGGAACCGTAAACAGGGACAGGGCAGTGGCGCGCCCATCCGCACGGGGCCTGTAGGTTGATGCGGTATGCCTGGCGTGTAGAACGCGCGCGCAAACACATGGTACCATGTGATTACAGCGCTGGAAGCTTGGGGAGTCGCTGG
>chromosome_10,-,polyA site is 4640713
CAGGGCAGTGGCGCGCCCATCCGCACGGGGCCTGTCGGTTGATGCGGTATGCCTGGCGTGTAGAACGCGTGCCCCAACACATTGTACCATGTGATTACAGCACTGGAAGCTTCGGAGTCGCTGGTGGGGGCGGTATGCAGCCTCTGCCGC
>chromosome_10,-,polyA site is 4640937
GCTGCTGGCAGCCGTAAGCAGGGACCGGGCCGCGGCGCGCCCATCCGCACGGGGCCTGTCGGTTGATGCGGTATGCCTGGCGTGTAGAACGCGTGCCCCAACACATTGTACCATGTGATTACAGCGCTGAAAGCTTGGGGAGTCACTGGT
>chromosome_10,-,polyA site is 4645340
GTCGGCACACACCCTCGTGCATCGAATCCCCAATACACTATCGTCCCTTCTTTCAACGTTTCAATCATACACAATCGTATCGGGTATGTATTTGCTAGATGGACCGCTTTCAAAGAATTCAAACGTTCGTATGCCAAATTATTAGCACGA
>chromosome_10,-,polyA site is 4650598
CATTACCGCTGTACGAGAGACCGCAGGCAGCTCCAGAGTCCAGACGGCGCTGGACATGTGTGGGCCATGTAGTATTTCTTCCACGTAATAGCATGCTATCAACGCAATCGAAATATTCTGGCGTCGCGTGGTTACGGGCAAGGGCGAGGG
>chromosome_10,-,polyA site is 4650765
AGCTTTGGTTTTGGCAGTGGAGGTGAAGGGGTAACCGATACCGTATTTAGTGGTGTCATTAGAACTGAGGAGCGTTGTAGACTGTAGAGACATCGCCGGCGCGCGGGCTTTCCAGGTCCCAACCAGATCCCGATTTCGCCTGGGCACCGT
>chromosome_10,-,polyA site is 4650915
GTCAGGGCAGGCTGGCAGCGCACCTCTGGATACAAAGCGGATACGGCAGGCCAAGCATATTTCTTTCTAGCAGGCGCAAGTTTAAGCGTTTCCCAGCTTGCTTGCCGCGAGGGTACTCGCTCCGTACACGGTATCTGCGCGTCTGCTGGG
>chromosome_10,-,polyA site is 4654130
ATGGTGGGATACTGGCGACGAGTGAGGGTACTAGTATTGTAGGTGGGATGTATCCTCTTGCAGGCATCGTTATATGCCGTACTGTAAGGTGAGGTGTTCAACTTTGCCACCAGACCACGACGTTCGTTTGGGGGGGGGGGTGGGGGGGCG
>chromosome_10,-,polyA site is 4657915
CGCTGGGCCAGGAGCAGCCTCGGGTGCAGCACGTGGGGACCAGGCGTGGGCCATGGAGACGGCGGTGACGGCTACATTGGACTACTGGTGAAGGAATGGGAGTATAGCACTATGGCAGCACTGCCATTTGCTGTGCGCTTGCTGGGGGGG
>chromosome_10,-,polyA site is 4658141
GATCGGAGTAAGATGGTGACATGGCGTCAGGGTTATCGAGTAGATTACACCTGTGCGAAGGGGGGGCTGCTGTTGTGTGTTGAACCTGAACCTGAACTCTGAAGGCACCCGGTTCAGGTTTAGAGTCTGGGTCAGATTTAGAGTCAGGGT
>chromosome_10,-,polyA site is 4689710
GCCTACGGTGTGGTACCAACAGGTCTGCCCCGGCAGGTGCTGGGCCGGCTCGGAGGAGATTGCGTTTACGGTAGTTATCTGGACTGTAAAGGACTGATCGCGCCACGGGCCATGTTACTGCTTGGGGTATGGAGGCGGTCTGACGGCTGG
>chromosome_10,-,polyA site is 4719411
CCAAGCCAGGCGCAAGTAGTATTGTTTGGCAGCGGATGTCAGCTAGGCCACCCCCATGCTAGGGGTCCCAACATCCCACTAGCAGTCTATGAGCACCCGTGTGCCACTGCGGCGTGCATGGGGCGGCCCCGTTGAGCGCGGCGACAGCGA
>chromosome_10,-,polyA site is 4747094
GTTTGGCCTTCAGCCCCGGAGCACACCGGAGGTGGAAACACCCAGCGTTGCCGGCTTGCCGCAGGGGGTTAGGCAGCTGTATGTAACAGGCTTACTGTGAGAGGTTTCCACTCAGCTCAACCCAGAAGCGACAACCAGACAGCTGTTTCA
>chromosome_10,-,polyA site is 4747231
CAGGCAGCGTTTGCTGGGTGGCGCGAGGGCGCGCGGCTTGGGCCCCAGCTGCTGGCGGAACCCATAAATAGTAGCGGTTGTGTATTGCAACAAATGTATTCTGTTGGTGATTCTCAGTCGTGTCAGGCGTTGCTGCTGTTTGGCCTTCAG
>chromosome_10,-,polyA site is 4840255
ACTGTCATCAAGAGTCGTCGCGGTCGCTGCTTCTGTGCGCGGGCCTGCAATGCTCGGCACAAGCGGCTGTGTGCTCCTCTGTGTGTAGCAAGGATCTGCAAGCAAGGGCCCATTGTCATTGACTTGCTAGTAGGTCCCCAGCCCAGTCCA
>chromosome_10,-,polyA site is 4841966
ACTCGTGAGCTGCTGACGGTCTGCTGGCCCTCCTTCCATACATACACACACACGCGCTTGCACAGTCGCATGCAACCCCTGTCGGCCGCCTCCCCTTGTGCTCTCCTAACACACGCACACACGCGCGCATATGCGCAATTGCATATTGCG
>chromosome_10,-,polyA site is 4844211
GCGCTGGGGAATGGCTGCGCTGTGCTGACCCGGGTGGGGGAAGCATGGAAGGGCCGAGGGGTAAGGAGGCGCCGCGGGGGAATGAAACTGCCGCGCATGACATACCGTAGCGCTCCTTTCATCTTCGCCAAATGCACTGCGAGTCCATGG
>chromosome_10,-,polyA site is 4890278
GGGGGTGTCCCTAGGAGAAGTGGGTCATGGGCTGAGCCGTTTTTGCTGCAAAGTAGTTTAATGTGTTGCTCTCTCCGTCCCCTTCTGTAATCAACAGTCCGAAAGCCTGTGATGCCCGACCCCACTGCACTCCAGCCCCTGACGGTCCCC
>chromosome_10,-,polyA site is 4895549
GCTGACGCCCATACCCCAAGCAGACGGCAAACAATTTGCAGCGGCAGAGCAGAAGTGCATGGCTGGTCGAACGCCGGAGTTACTGTAACGACAAGTTGCTGGCTGGCTGGAAGTTTGCTGATGCACACGGGTTCAGGGGGTGGCCGTGGA
>chromosome_10,-,polyA site is 4895752
AGAAGTGGGAGTACGGTTTGGATGCAATCCCGGGCTGCGCCGCCGCCCCGGGGTGCATGGGTCGTACGGCTCCGTGCCAAATACGAAGCCTGCTGTCATGGTTGGGTTACCTCCGCGTCGGTACGCACCGACCAGCGACACGGGTTCAGG
>chromosome_10,-,polyA site is 4895836
AGCGACCTGGAGCCAGGATCTAGTGAGCAGAGATGGCTCGCGAGCCACTACACGCACGACTATCCATGCCAGTCACGCAAGTGTAGAAGTGGGAGTACGGTTTGGATGCAATCCCGGGCTGCGCCGCCGCCCCGGGGTGCATGGGTCGTA
>chromosome_10,-,polyA site is 4899034
CGTGTGGACATTGGCACTCGAGTCAAGGACTGCATCGTGTGCGTATCAATGCAGACGGGCAAGCACCGGCACGGTACATACTGTAAACATTGTCAGGCTACCTCCCACTCCTGCAAGGGCAAACTTGCCGCACGTGTTTGCCTCACACGC
>chromosome_10,-,polyA site is 4903715
CAACGATACAGGTTGATGCGGGTGTTGTATTGCGCAACTCTTGGTGCCGGCAAGAACTGAATGTATACCGCATGTTTCGTGTAAGGACATGTGCTGTTGATGTGCCCGCACGAAAACGGTGGGGAGCCGTCGTGGACAAGCGGTCGAATG
>chromosome_10,-,polyA site is 4938055
CGGGCACACGAATTTCTGTGTTTGCCAGTAATAATAACATCTGCGGTATCGTAATGTGCTAGTTGAGCTGTCCCCAGCACCGTGCAAAGCAGCGCCTCTCTCAATTCACACTTCCGTTACAAGCAGGGCTTGCGCATGCATGACCGGCAC
>chromosome_10,-,polyA site is 4954701
TGGTCGGCGCACGTAGCGGGCAGTGACGCCTGTGAGCGGCACTGTCCGCTGTTACTCCATATTGGCTTTACGACGACTAATGTGTAGTTCTTGTGACTCGCTGAGAGCAGACTGATCACCTGCGGGAGCGAGAACGCCAAGGCGTGTTCA
>chromosome_10,-,polyA site is 4955185
GCGCTGCTTTCTCGTTACTCCCAACTGTGCATAGGTTTACTCTTATATATGTGCACCAACAACGGATCGACGTCTGTAACGAACTCTGGTGGACAGCGCACTGGTTTCCGGAAGTCATCTGTTGGGGCGTCTTCGGGTTGCAGCCAAGTC
>chromosome_10,-,polyA site is 4959200
GTGCACTAGTTCGGACCCATGCACCCATACAGGATCGAACCTGGGACCTCAACAGTCAGGGTGACTCCTGGCATTTCGCACCAATGTAACAAGAGGATTGTCGCCTAGGTTGACAAGGGAGCGAGTCTCCCGTTACAAAGGGAGACGGAG
>chromosome_10,-,polyA site is 4961871
GCACACAAATTTCTGTGTTTGCCAGTAAAAATAACATCTGCGGTATCGTAATGTGCTAGTTGAGCTGTCCCCAGCACCGTGCAAAGCAGCGCCTCTCTCAATTCACACTTCCGTTACAAGCAGGGCTTGCGCATGCATGACCGGCACCAG
>chromosome_10,-,polyA site is 4985812
GGTGGAGAGGTGGCCAGGGGCTATCTCCTTGGACCTAGGTGGCTCGCCGCATGCGGTACAGCAGTCAGAGGTCATGTGAGCAGCTTGTAATAAGGTAATAAGGCGTAATAAGGCGTCCGCCCGTTTGTGAACAAAGCAAATGCAGGAATA
>chromosome_10,-,polyA site is 5004678
TGTGGCTAGCTAGCTCTCATCCGGCGCACAGACATATGTACGTGTTGCATTCGTGACGGCTCCAAGGAACTGTGCTTGACGTCTGTAACCACCTGCACCCTGCTAAGCTGCACAGCTACACTACTTTGCGTCAGCACCAGCCGTGCTGCT
>chromosome_10,-,polyA site is 5004916
AAGGCAACATACACAGGGTGGGGGCCTGTGGCGGCATGCTGCTGTGCACAGCACGGTGCCAGACCGCGCTTTTGGACAGTTTCGAAGCATTTCATGCAGACACCCTTGATTGCTTCATTTTGTTTTATCACCATGTGATCGAAGCCGACT
>chromosome_10,-,polyA site is 5013373
TCGGGCTGTCCCTTCAATTGTAATCCGCATCCATAAATGCGTAGCAAGAAGGGACAAGGCATTGGTGCGTTGTTCGCGCGCTGTTACTGTACCGACGGTAGCTGGCAGGTTGTGTCGATGTTTTGCTGACGCGCATTCCTCACGCTCCGG
>chromosome_10,-,polyA site is 5013438
GCGGGTGTTGTTTCTCTGGGTCGCAGATGGCCCTTCGCGGCGTGGGTACGGCGTGCCCCCGCTTGTCGGGCTGTCCCTTCAATTGTAATCCGCATCCATAAATGCGTAGCAAGAAGGGACAAGGCATTGGTGCGTTGTTCGCGCGCTGTT
>chromosome_10,-,polyA site is 5033520
AAGCTGCGTAAAATAAAGCAGACAGGCAGGCAGGTCGTCCGTATACATGGCATTCTTCCGGAAGTGTCGCCCTGTAAGGCTGTAACAAGCACGCACGCGATGTATCTGACACACCGGTGCGGGCCGCCTGGCCCAAAGCAGAGAATGGGA
>chromosome_10,-,polyA site is 5036628
ACCTGTGCGGGGGCAACTCCGGGCCGGCGCAATCAAGGGGCACCCGTGGGGGCGTCTCCTGATGTTCCTGACATTCCTCGAGGTAACGCCCGGTGAATCGCCCAAGGCCCGACGCAACGGTGGACTGTCAGATGTTCAGGAGGTCCGGAG
>chromosome_10,-,polyA site is 5063175
ACAGCGAGTAAGGTGGTCAGCCGCATGCCGCGCGCCACCGCGCATGCTCCGCAGCCGCCGCCTTACTTTGTTGACTGACTGACCTTCGCTGTAATCGCTACATTCTCGGTGCTAAGATAAGACTGCAAGTCTGCAACCCTCTGCAACCGA
>chromosome_10,-,polyA site is 5068488
CAGGAGGCGAACGTGGACCTCTGGACCCTCAACAACGGGTTGGACCTGACTTGACTACCATTCGACTGACCACGTATGCAAGCATGTAAATGAAAGCCGAGCGGCTGCTGTGACTTGTGAGTCGAGCACAAGAGAGCACTTAGCAGGCGA
>chromosome_10,-,polyA site is 5081249
CGGCCGCGCGCCGGAGTATGCCGCAGCATCGCATTTCGTTCCTGTCCTGGTATAGAAGCGCATACAAATATGTGCGTGCGTGTATCCCAAGCCATGGAAGCTTGTCTGCGCCCTGTCCTCCTGACCTGCTCTCTGTTTGCTAGTCTGCCG
>chromosome_10,-,polyA site is 5081399
GTGCGGCGAGGGCGTTGCCATGAAAGTGATATTACAATAAGGGACACTCAACTTGGATACAGTGATACACCTGATGGCGTCCGCGTAACATGCGATGAAGCCGCCGCGCTTTCGACCCTGATTCGCACTTATTCGTATGTGCCGCCGCGG
>chromosome_10,-,polyA site is 5084633
CACATAATAAAGTAAGCGAGAAAGCTCCCCGAGCGAATTACTGTCGCGTTGCAGTCCCGGCCAGTACGTTATTTTGTCGCCTCATACAGTAAATACGCCGCTAGAATCATTTGTTGGCGTAAAGCTTAAAGTTTTAATCTACAATTAGTC
>chromosome_10,-,polyA site is 5084701
GCGGCATGTTGGATATGGCAACATTCTCACAGTGGGCTGCTGTTTCCCACAACAGGTAGCTTATGCCACACATAATAAAGTAAGCGAGAAAGCTCCCCGAGCGAATTACTGTCGCGTTGCAGTCCCGGCCAGTACGTTATTTTGTCGCCT
>chromosome_10,-,polyA site is 5084871
AGAAGGCTTACTTGACTGCGTGAGGGCAAACCGGAAATGCGAAACGTGTACGGACTCCCAGAGTGGAAGATAGTATGGTGATATGCCGATATGGTCTACAGTCCCTCCACCGGTCTCGACTTGCTGCATGCGTGTGCCCATGTTGCATGC
>chromosome_10,-,polyA site is 5085032
TGAGTTCAGGGCAGGGGAACACTCCCGAGTGCCAGGTTTAGCATGCCAACGTGAAGGCGTCTTGTTAAGGTGTTGCTTGCAATTTAAGATGTTTTCGCTGTTGCGTCATCTAAGTGCGGTCCGCACTGCCATGTAGGCTAACCGCCAGGA
>chromosome_10,-,polyA site is 5085139
CGTGGCGGGCTGTTCATGAGATGGGGCCAGGTAGTGGGCGTACGCGCTGTCTAGCATACGGTAGGTTGGATGGCACTCGGTGGAATACCGTATTGGGCTGCCACCAGTGAGTTCAGGGCAGGGGAACACTCCCGAGTGCCAGGTTTAGCA
>chromosome_10,-,polyA site is 5089360
GATGCACCGTGCGGACGTGCGGTAGTTGGGGCCCACCTGCACATGTGTATGTGCGGACCTGCGACCAGAACGGCGGTGTACTGGAAGAGAAGCTTTTGCGTGTGTTCGTGTCAATGGTTCATCGAGTGGAGCGGCGCACGTACCTGTTGC
>chromosome_10,-,polyA site is 5089974
CCGCTGGGTTTCTTGCTTGTATATAGGCTGGGCATCTTGCCAAACAATGGCTCCTTGCAACTGTCTTGCAAGGATGTGCGGTACTGTAATCAGAACGAGAAAGCTCTCTGCCCTCTCCAGTTACACCAGACCGCTCGGCTGCATTGTGTC
>chromosome_10,-,polyA site is 5090062
TATATTCAGTACGATTAACCTATTGATTTGGGCACGATTCGCACTTTGAAGGAGCCAAGCGAGGGTACCACTCAGGACATGCGTGTTACCGCTGGGTTTCTTGCTTGTATATAGGCTGGGCATCTTGCCAAACAATGGCTCCTTGCAACT
>chromosome_10,-,polyA site is 5094832
GGGTCTGCGTCAGGGAATGCAGCCGAGTGCATACCGTGCAATGGTTGCCCGGTGCCGCAGAGCTTGTGATTGCGACATACCGCATAAGAGTATATGCATGCTGAGCTGCTGATCGGTTGCAGCTGACTGGATGAGTCTTGCCCGTCTTTC
>chromosome_10,-,polyA site is 5094964
GGCAATAGGAGAGTGTGATGGACCGTAGATTGCGGCAGAGTAGCCAGGAGACACCAAGACGGCGTTGCCGTTGCCGTCATGTCTGTAACCGCCGCTAAATGACGGGATGACTGCCGATCCATATGTGCCACAGGGTCTGCGTCAGGGAAT
>chromosome_10,-,polyA site is 5104318
ACTCACGAATTGCCGGCGCTGCAGCAGCCGGTTGGTCATGAACTTGCGAGTGCGGATAGTGCACGTCTTGTCCGACATCTTGCCGCCGTGTGCCAAGAGAAAGAGGGAGGAGGCTGGGACTCTCCCTGGTCTTGCCCCGTCTCTCAGACG
>chromosome_10,-,polyA site is 5104640
CCCAGATCACCCCTTGGCATACGAGCCCTCTAGCCGCTTCGCGCACCTGGGTGCGGAAGCCGAACAGGAAGATGCACTGCGAGTCCTTGACCTCATACATGGACGACAGCTTCTCCGCCAGCTCGCTCTGCAAACATATGAAATAATTAG
>chromosome_10,-,polyA site is 5106458
CCCCAGCACCGCCGACCAACTCACCGGCGCCCGCGTTCTTCTTGGCGCCGCGGACCTTCTTGGCGCGCTTCCGGCGCTCCTTCATCTGCTTGCGCGACTTCTCCACCTTCTTCTCCAGGCCGTTCTGTTGGCGGCAACGCAAGCAAAGGC
>chromosome_10,-,polyA site is 5112650
GATTGCAAGGCGTAGTCCCACGGCGGCTATCTGCACACAGAGCTGCCGTGTGACATGTGCAAAAGGGCGTGAGGAGATGGCAGTGGCTGTAACAAGAACAAAGAACCCAAACGACGAGTCTACCGCCAAGGGAAGAACTCGAACGATTTC
>chromosome_10,-,polyA site is 5120247
GCAACTCCTGTCGGCTGTCAGCGGGGCGGGGGGCGTTGGCTAACCCAGTACCCCTTGAATGCCCCAGCGCTTTGTTTTACTGTAACCCTTCCCAAGCTGAGCTCTTAAGAGCCATAACCCCTAAGCCGAAGAGGAGTAATGGCCACTCAG
>chromosome_10,-,polyA site is 5171566
GTGTGGGAACGTGGCCAGTGCGAGAAAGCCTCGGATGCCCCGGGTCGGCTGGACAGTGACAGTCCACTGGCGTCGGTTGGCTGTAAGAATCGTGAGGGTATACCCAGCGCAGTGCTTGGGGCACCCTAGCCACTGAACGTTATAGAAGCT
>chromosome_10,-,polyA site is 5196868
AGGCTTACAGCCCACACACATTCCCACACGAAGCAACAATGCGTTTGGTCTATGCCTGGAACAGGCGACAAAAGGATCGGTGTAAGGTGGCTATCACTGAACAGACCGCCGGCGTGATTGCATTCCACCGTGCAGCGCCTACAGCGGAAC
>chromosome_10,-,polyA site is 5196982
AGCGCAGCTGTAGTTTGTGGTGGCGCTGACACCCGCGTACATGTGCTGCAGGCCGAGTGGAACTAATTGTGAGTAAACGGCTTATTAATTGCGAACTCGAATGATGCCGTGCCGAGGCTTACAGCCCACACACATTCCCACACGAAGCAA
>chromosome_10,-,polyA site is 5205898
GTCGGGACATCGGGTTTGCAGTAGGCTCTTCTGGCGCCACGCGCGCCAGCTTGCGCACCAACAGCGAGCGCCATTTACTCCTTGTAGCGTGTCGCTCACATCGGCCTCGTCAGCGTCCACGTTTGGGTGAGTCGCGCTATCACGAGCTTG
>chromosome_10,-,polyA site is 5205984
CACCCAGTCGGAGCTTTGAGCATCAGTGTGTATCTCGTGATGGTTGCTGAAACCGCACAAGGAGCGCGTCAAGTGCCTTGGGCGATGTCGGGACATCGGGTTTGCAGTAGGCTCTTCTGGCGCCACGCGCGCCAGCTTGCGCACCAACAG
>chromosome_10,-,polyA site is 5206200
TTTACTACTGACCCTCAAGCACTTGGAGTGGGCGTTAGCGCTCGCGGAGCGCTCGGTATCTTCTTGGCGCCAAGTTTCCTGCGTGTAGCGTTATTATCATCGAACGCCTCAGTAACACAGCTGTCAACATGAGTGGCGACTGGGCCTGTA
>chromosome_10,-,polyA site is 5206299
GCACGTGTGGGCGCGTGTGTTTCGCGCGGATCATCCCGATTGCGGACTCTTATTTTCTGCGCTTATCGTTGAATGCCCTTGATTCAAAGTATACGCACCTTTACTACTGACCCTCAAGCACTTGGAGTGGGCGTTAGCGCTCGCGGAGCG
>chromosome_10,-,polyA site is 5226663
ATGTCTGCCCCAACGGTCGGATTCGAGCGTGTTGCTCTGGTCCATTCTTACATGGAAAGGCAGGATGTGGCGTTGCCACATTGTAACACAACGCCTCCCAATCGAGGCGCGTCTGCCACCGCATTCGTAGGCCAATACGCACTTCGCAGT
>chromosome_10,-,polyA site is 5231017
GTTCACAGGGTGCCTAGCCAGGCACACACACGCACGGCCAACGTTCAGCCCGAGCCACAGGCCCGTGCCACAGTTACTTTCGTTAAACGCATTGCTATCGTATTGGCCTCCGCCTTTTTGTTGCGAGCGCCACTCTGTGCTTCACTCTGA
>chromosome_10,-,polyA site is 5231244
TACGAATACAATGCTTACTTGGCGACTGCTGCAGTAAAGCGTGCGTGCACTTTCGGTTGGGAGGCTGCTGTGAATGTTGGTATGTAGCGTACGGTTGCCAGGGTCCTTGTCGGCGGTCGCACGTCAAGTCAACAGCAGCATTCTGTTAGT
>chromosome_10,-,polyA site is 5231360
AAGCAAACTTAGCTAGGAGCTAGGAGCTAGGAGTCCCGAGCGGTTTGCAATGTTATCCTTATGTGTATTTAGCTTGTTGCAGGAGTAAGTCATCGTCCAGTAGGTACACGAATAGCTACGAATACAATGCTTACTTGGCGACTGCTGCAG
>chromosome_10,-,polyA site is 5243473
GCGGCGTGCCGACGCGCCACAAGTATGACTGGTCGCTAATGATACACGTTAGTAGTGGCTGTCTACATATACTCACCGATTGCAATTCTAAGCTGCGCTGCCTGCTATTGGTCCCTCCGGCACATGCGACTCGATGACCGGAGCGCATCA
>chromosome_10,-,polyA site is 5246939
GCCTGGCCCGCAGCGGCTATCGTTGACTTTTGACCCAAAGGTTGTAGCGCCAGCTGGGCTTCGCGCTCGGGCTCACCTCGCTCTGTCACAACCGACACACGAACCCGCCTTCACTGGATCCCACAATTCCGCAGACTTTTGCGACTGGTT
>chromosome_10,-,polyA site is 5247133
CGGCACATGCGACTCGATGACCGGAGCGCATCATACATTTTGCCACGGAAGCATGACGCCGGAACACCGCCGACGACCTGCAACCAGTGCATAGGGCGCAATTGGAGCATCGCCGCGAAGGAACTTGCAACCAAAACCAGTTAAGCTTGC
>chromosome_10,-,polyA site is 5247253
CGTGCGGCGTGCCGACGCGCCACAAGTATGACTGGTCGCTAATGATACACGTTAGTAGTGGCTGTCTACATATACTCACCGATTGCAATTCTAAGCTGCGCTGCCTGCTATTGGTCCCTCCGGCACATGCGACTCGATGACCGGAGCGCA
>chromosome_10,-,polyA site is 5247548
AGCGGATGCTGGCACACACGTTGCCGGCGGTGCTGAAGGCGGGCGGGCACTGGCCGGCCAAGAAGTTTCGCTGAGGGTGGAGGCAGGCAGGAAAGGGTGTGAAGGAGGGGAAGTGAGTACCGTAACTTAGTGGGGATGGAGCAGTTGCGG
>chromosome_10,-,polyA site is 5256464
GGCACGAGCTCAGCAAATTTTTTTTGCGGAACTTTACTGAATGGGCGGCCGTCATCCTTGAGAGGCCTGAACCGCCTGAAGCCTTCTGCAAACTCCGATGCAGGATCCGTCTGTGGGGTCCCTGCCCTCAGTCCCCAAGGGTCACATTGC
>chromosome_10,-,polyA site is 5256522
TGCCCGAGAACAGAGACTGCTGTGACAAGCGGCGTAATAACAATGGGCAGAGGATAGTGGCACGAGCTCAGCAAATTTTTTTTGCGGAACTTTACTGAATGGGCGGCCGTCATCCTTGAGAGGCCTGAACCGCCTGAAGCCTTCTGCAAA
>chromosome_10,-,polyA site is 5256627
GACATACTGGGCACATGGTGTATGTACGTACTGAACCCAGCTGTGCCCGGTAGATGGATGCAACACTATGGACAACAAGGGGCTGTTACAAGAGGGACCATCTCCTGCCCGAGAACAGAGACTGCTGTGACAAGCGGCGTAATAACAATG
>chromosome_10,-,polyA site is 5273417
AAGCGGCCTCCCCTCGTCGGCAGGGAGCCTCTCTGGAGGGGCGACCGTGTCGGGCCACCGACCGTGTCGGGGTACGGACAGTGTAAGGACTGCCCCGCTACAGCGCACATCATTAGTTTAAATTCATTTGGCCACTGCCTATACCTCTAG
>chromosome_10,-,polyA site is 5273679
AGATGGGACAGTCCCAGCACCCGAAGACGCCGAGCCATCACATGCTATCAGGGCCCAACTTGGCCGCCGGTATGGCGGTGTATGTTGTCTTCCATTACCATCGTACCTTGTCTGCGGCCTTTTCATCTTCTCGGGCGCCGCGCCCCACCT
>chromosome_10,-,polyA site is 5273766
TTGTTCTCATCAACACATGCATGATAGCACACTATTGCTACGACTAGGCGAACGCTGCCTTGATGCCGGTATGAATGCGGATGTTACAGATGGGACAGTCCCAGCACCCGAAGACGCCGAGCCATCACATGCTATCAGGGCCCAACTTGG
>chromosome_10,-,polyA site is 5292667
GGCATGAATGATCCTACGGATGTGTACAGACCCAACCCTACGGATGTGTACAGACCCAACTGGCCACGTTTTCAATTTGACTCATTAACCCGCCGCCCGTCAAGTACACCAGTACCGTACTCCTTCCGTCAGCACGCCCCAACTACCAGG
>chromosome_10,-,polyA site is 5292878
GAGACACGCCGCGTGTCAAGCTAGTAGGTATGGCATGACAAGCGGAGCCTTGCTCCTGCGTGCCGGTGTACTTGATGATACTGTACTAGTAACTTACCCAAACGCCCGGCTGGCCTCGAGTCTCTTTGGCCGGAGCCTACAATACGGAGG
>chromosome_10,-,polyA site is 5298993
CACGTAAGGACTCAACTCCATCTGTGCCTCCATCGTACCGTAAAACACCCCGATGGCCACGGATTTGCCAGGATGGTATGCCAATCAAACGGTCGTGAGAGTATGTGGAGACCGCCAAAGGCACCGAGTTTGCATCATTGCTGTACAAGA
>chromosome_10,-,polyA site is 5299815
TGGAGGTTCAAGAAGGCGGCATGCCGCTCCAGCCCCATTGCGACCTCAGGCAGGGCTGCATTTGTCCAAATGCCACGAGACCTTACAACAATAGAATGCCTGAGACCTTCCTCGGTGATGAACTGTCAGGTACAAAACGTTATCGCCTCA
>chromosome_10,-,polyA site is 5299891
CCGCAGGTGTTGCGGGTGCGTGCTCCTTACCTTCAGGTACACTGCGTGACAGCGTATCATCGATGAGTGGGCTGTGTGGAGGTTCAAGAAGGCGGCATGCCGCTCCAGCCCCATTGCGACCTCAGGCAGGGCTGCATTTGTCCAAATGCC
>chromosome_10,-,polyA site is 5299967
GGTGCACTAGTGCGGTACCGGTACTGTGGTCGATGCGATGCCTGGCACAGGAGTGGCCTAGAGCAGCCTAGGGTCGCCGCAGGTGTTGCGGGTGCGTGCTCCTTACCTTCAGGTACACTGCGTGACAGCGTATCATCGATGAGTGGGCTG
>chromosome_10,-,polyA site is 5304967
TGGTAAGGCAGCCAGTGACCGCCAACAAACAAGGAAGACGGGAGGTCAGCAGAGGGCTTTGAGTTGTTCTAGGTCGTGCACTGTTGCTTGGCACCATGCATTTCCGTATCACTTACCAGTCATCGCCGCCCCCGTCCTCGCCACAGCAAG
>chromosome_10,-,polyA site is 5305358
CCCCAGACATGGGACGCTGCGCTGTGCTGTCGAGTGGCGGGTATTATGTACAGTGTGCATGCAGTGGGGGAAGATCGGCACGCGCATTTAATTTCGTTTACAAGATGACTGTCGCCAACAGCAGCGCCTTAAAAGCAGCGCCCATTCCGC
>chromosome_10,-,polyA site is 5305466
CAGGCAAGCTGCGCTATACAATGCATCGACGCTTATTCATATACTGCACAAGCACTTCAGTGGTGTCAAGGAGTGCAGGCAATGCAAATCCTACGGTCCAACTTGCGTCCCCAGACATGGGACGCTGCGCTGTGCTGTCGAGTGGCGGGT
>chromosome_10,-,polyA site is 5310223
CAAGGTGGCGGGGTTGATAACGACCCAGGATCAGCCCTTTTCCTGCCATAAGGCAGCCACCTCCTTGTTGGGTGGGTCGTGTGCAGTAAGGCTCGTTCCTCAGTCAATCAGTAGACTTTCATGTGACCTGTCCTGCGGTCAACACACGAC
>chromosome_10,-,polyA site is 5310290
ACGTCCGGATTTGCGGGGATGCCAAAGGCCCCCAACATAGAGGCGTGTGCTTAGTAGGCGCCCGCGTCAAGGTGGCGGGGTTGATAACGACCCAGGATCAGCCCTTTTCCTGCCATAAGGCAGCCACCTCCTTGTTGGGTGGGTCGTGTG
>chromosome_10,-,polyA site is 5310502
GTCGATGGAGGGCACGCATGGTTTTAGACGGATGGAACCTCGGATGGTCACTTGGTCAGGCGCCCCTGCGCCCGTACCAGGGATGTATTTTTGAGTGGGTCGTCCGATCGTCCTGAGCGACCTTGAGCATCAAAGAGCTTGGTGCACATG
>chromosome_10,-,polyA site is 5310554
ACAATGATTTGTGGCTAGGCCGTGCGTGTGCAACCCACGTGACACATTCGACGTCGATGGAGGGCACGCATGGTTTTAGACGGATGGAACCTCGGATGGTCACTTGGTCAGGCGCCCCTGCGCCCGTACCAGGGATGTATTTTTGAGTGG
>chromosome_10,-,polyA site is 5314576
GTGATAAGTGTGCCTACGGCGAGGTGATATGTCATGAGCGCCGCCGGCGCACGTGTGTATGTTTCGGACCGGGTCACAGTACGGGAATTACGCCAAACCCTGTCCCATGCGCCCACCGCCCCGCTCCCGCCCCGCTATCAACGGGCACGG
>chromosome_10,-,polyA site is 5328510
AGCTCCGCACAAAGATGGATGAGTGCCAGGCAGCAAGCACGTCCCATCGCTGGCAAATGCCTTCAACCGCAGTATTTCGTGGATGTACGCCACCTTTCCAGTGCCCAGGCCCATTAGCAAGTCAGCACGCTTATGAACAGGCGGCAACGC
>chromosome_10,-,polyA site is 5341905
TTACTTCGTTGGCACTGCGCGTTCAGCTATGGTGCAGTCCAATCGGCCGAAACACAAGCGGTGGCCTCCACCCATTAACGTGCTGTAACTATCCATGCGACGCGTGTGCGCGACCGCTCCCGCCGTTCCACAGCCTTGCCACCATCCCGC
>chromosome_10,-,polyA site is 5342161
GTGCGGGGGCTTCACTGGACCTACCAACGGCGGCACGGCCGCGTACGGTAGTCATGTGCAATACTGCAATTGCGCATGAGCGTTCTAAAATGCACACGTGTCTGACGAACGATGCGTGGCAGCCGGGTAGGTGGGCCATGGTTATGTACG
>chromosome_10,-,polyA site is 5347990
ACCGGGCGTGTGGGACGCCGCGTTGGCGAGAGCCACGGATGGCCCTAACACCGTGGGAGCATGTCGCACTTGTGGAGGGCACTGTAACCCCGCCAGGCCACGAACCCAAGACCCTTTCGGCCTTTCCCCATGCCAGTAATGTGCACCCAC
>chromosome_10,-,polyA site is 5351487
CTGCGCGACCTGCCCTCTCACTGTTTCAGGGTGCACGTGGCCGCTCCATATTAACAAAATATGCGAGTATGTAAGCACACGCGGTGTAATGATAGCCGCGCCCCTTTGTCGACGATGACGGATCGATCACCTCCTCGTCGCGAAACCCTG
>chromosome_10,-,polyA site is 5351657
TCGCAAGCTGCCTGCGAGCAGTCGGCGGGATGGCGCTAACGTTCGCCTCCGCTTGCGTGTAGCCTGCGCTGCAACAAACCTCATGCAATAAAATGAAGCACCTACAAGTTTGCTACACATCGTGCCCTGTGTGTCAGCTCGGCGGTTTAG
>chromosome_10,-,polyA site is 5351884
CAAAAGGGCGCAGGGTACACGAGGCACGTTAGTGTGGCGGGGTCCGGGGCTTGCCCTGGTCGAGATTTAGTGAAGGTCATCACTTGCAAAAACATTCAGGCGGGCCGCGGACGGCACCGTGTCCTTGCTTCGGCGCGGCTGGATGGAAGT
>chromosome_10,-,polyA site is 5352037
CACCGACGCCAAGTGTCGAAGGCGGTCCCGTCACTGGACGGTGGGGCGCGGCGCCTGGACGAAGGCGGTGAGGAACCCCCCGGTTGAAAAAGTGAAGACAAAATATGCCGCGGTGTCTGTAGGAAAGGGATTGCGTGTATGGTTGCGGGC
>chromosome_10,-,polyA site is 5359981
ACACTTGGCTTGTCACGCTGTCCCCACACGCGTGACAGGCAGTTTACAAGGTCATTGGCCCCTTCACACACACCGCAAAAGTGTTACTTTTGTGTGTGTACACCTTGTGTCTGTGGTGGGTTTTGCTTGCCACAGGGGGCCAGGGCTGGG
>chromosome_10,-,polyA site is 5364657
GGGGCTCCGCCGCGGTGGTGCCGTCCTATGGAGCCACCCGAAGGGCCCATGGGCAGCGCAGCATCTGAAGTTGATGCTTGTGGTGAAAAATTTGCAACTGGGAACCGAAGGGCCCGGCACCAAGGGAGAAACCTTCTGCGTGCAGCGGTC
>chromosome_10,-,polyA site is 5434445
CCTGAGAAACATATTTGGTGTGGATTCCATGGATGTGTTCTGCAAGGCACCGAGGCCCGTACATATCACCGTACCACGTCTTCATGTAACAAACCTCATAAAACGGCCCAGGCTGAAACCCGCACCTATAATGTTTCCTGAACTGCATAT
>chromosome_10,-,polyA site is 5436381
AGTCTCTGTTATATAAACCCTTTCACTCACATGCTGTCTGCATACGCTTGCGGTTCGCCTTTGCATCTACTGAACCAGCGACGATTGCAATCGATTGCGGTACTCCTGTCGCCGCTCGCAGCGTCTGTCGCGGTCGCCAATAACCAATCG
>chromosome_10,-,polyA site is 5436456
TGCTAATCGCGGGATGATGACACCGCCCGCAGTTGAGGCAATTCCCTGCAGATGTTGACGCGCTGGCTATTGAGGAGTCTCTGTTATATAAACCCTTTCACTCACATGCTGTCTGCATACGCTTGCGGTTCGCCTTTGCATCTACTGAAC
>chromosome_10,-,polyA site is 5436679
ACTTGCAAAGAGGGGCAGTGCGCGTAGGCAAGTGAGGTAGGAATGAGGCTGAGGAGTGAGGGAGTTTGCTGGCCGCACAGCCTGTTGCTCCGGCCTGGTGTGCCTTGGTCGCTGGCTGCAGTTTGGCAGCTTCGCCTGAAAGAGAAAGAA
>chromosome_10,-,polyA site is 5436896
TGATGGGTTGAGTCTACCACAACAAGGGCTGGGACTGTCTTTGACTTGCTGACTGACGAGACGTTGACATGTACAGTGATCAGTAACCGTGTGCGGGGTAAGGCTAGTGAGCCGACGTCTGGACATACGGCGTGGAGAGCCAGATAGGCT
>chromosome_10,-,polyA site is 5437092
TCGGGCCGTCACAGGCCAGGGAAGGAAGGGCGCAGGGTAACATGCCCCTCATCCCATCGGATGTTAAGGACTGGCAGCGTGCGTGTGCGTGAGTACAACAAAGTGTGCGCGCATTCCGTATTCACGCGTTGTGCGGGTGGCCTTGACCCC
>chromosome_10,-,polyA site is 5445438
GACCCAGGGATTGCGCCCTGGACTCGACGCGCCAAAGTGCGAGCTGCCAGCATGGCTGCATCCAATCGCCGAGTATGCTGCGGTAACAATGCACGGAGGGGAGGGGAATGAATGGCGGAATGACCCGCCCCGCTCGGATGCAGCATTTCC
>chromosome_10,-,polyA site is 5445600
ACTAAAGGTGCCGTCTGACTGCTGAAACACGCAGCGGGACAGTTGCTTCACCTATACGGGGAAGACCGTGTAGATCAGCAGGTGTAAGTGTGTAGCATCAGGTTCATTTGGGCTGCCCTGATTCTCGACGCAAGGTCATAGAGGGTAGGC
>chromosome_10,-,polyA site is 5445725
GGCGGTGGTCTGGAGAGATTGTTCTGGACAGTGTGGTTGAATATCTGGACTGGTCATGTAGGCTGCATGCGTGAACCAAATGACATGTTGGAGCTGGTGGAAACTGGGAATGCGATGCCCCATGTACTAAAGGTGCCGTCTGACTGCTGA
>chromosome_10,-,polyA site is 5449799
AATGGGTAACCCAATTCATGCTACATTGTACACCCGTGTGTGGTGCACACATCCGGGAAGTCCCTTCTTGCAATGTCGTTATTATATGTAACGTTAGGTATGGTACTCACGCACAAAGTCAGCAATGTATGGGGCGTGCGGGGCTGCTGG
>chromosome_10,-,polyA site is 5476149
ACGCGACACCCGGTGGAAGACCCACTGGCCACACACACACACACACATCGGGCCTCCAGGCCGTCGTTGGGTCGCCCATGTGTGTAACTCCAGGATCATGCGTGCGTGCACACACAACACACACGTCGTACACACGTGCCCGATGCTTGC
>chromosome_10,-,polyA site is 5476417
GCTTGCAGCCCAACCCCAGCCCCGACAGCCAGCACCTGGGCAGGTGGTCGGGCTTTACACGCGCATACACGAGTACATGCACATAAAAGTCACGCGCGCACACGTGCGCTGCGTCTCACAATCTCACCGGCATGGATTACACTGCACGCA
>chromosome_10,-,polyA site is 5476510
AAGGGGCTCACCGGCTCATCGGCAATCTGTGCACGTACGTTGCATTACCCGCACGTGTAGCGGGGGGAGCGCGCTGTGTGTGTTTTAAGCAGAGCTTGCAGCCCAACCCCAGCCCCGACAGCCAGCACCTGGGCAGGTGGTCGGGCTTTA
>chromosome_10,-,polyA site is 5476628
AGTGCGGCCGAGGAACTCCGAGAAGCACTGCGGGAGGCACAGGGGCTGTGGCTAATCTTGGGGGGTAGAGGTACCTCTGTGGAGTTGTAGACTCGCCTGAGTTCGACAGGGTCCCCAAAAGGGGCTCACCGGCTCATCGGCAATCTGTGC
>chromosome_10,-,polyA site is 5476722
GCTTTGCTTGGACTGTGAAGTGCGTCCTGTGTGGCCGACAGTTCTTGGCGGAAACTGCAGATGGCTATCGACGTGCGGAGAAACATGAACGCTGAGTGCGGCCGAGGAACTCCGAGAAGCACTGCGGGAGGCACAGGGGCTGTGGCTAAT
>chromosome_10,-,polyA site is 5495072
CCATTTGCCCTCCCCGGGTGATGAACGTTTGCAAACTTGAGCAAGACGATGATTATGACTTGCATTGCGGTATGCGGAATGCTGTAATTGGTGGGTGATTGTTTCGATTCCGAAGCCTGCCCTCAGCAGCCCTCCATCTCAAAAGTGCAT
>chromosome_10,-,polyA site is 5502998
GGCCTGCAGATGGACAAGGGATGTCAGCTTTGTACAGCTGGAGAATGGGCTGAGCCTCCGTACGCTTGGGAGCTAATAGGCGTGTAACGCCCCGTCAGAGCCTCCATGCCGCTACGACGCGCAGGCGCATCGGCTAGGGAAAGTCGGGTT
>chromosome_10,-,polyA site is 5503133
ACCAGAGAGGACTGCTTGCGGAATGCTCGCTGCGAGAGCAATGGTGTGGGAAAGTGCTGCGCTCCTATGAAGAGGGCGCCATGTAACCAAATGATGCGGGTTTGGGCCGAATCCCTTTCTTGCACAAGGCGGCTTGGCCTGCAGATGGAC
>chromosome_10,-,polyA site is 5503286
CAAAGAGGCTGCGGGGGTATGTTGAGCCACGTGCCGCAGCCGTTGACTCAGGAGGCCCGTGGCTGTCGTCGTGGAGCGAGGAGATAAAATGAATAGAGTGCCACTGTATCAAGAAAGACAGAGGAGAGAGGAGGACAGGGGCTGCACTGT
>chromosome_10,-,polyA site is 5503716
TCCGTGCAGCAGGATACGTTGGCAGCCTTTTGAGGTGGGTTTTGGAGATGTGCGCCGCGGGGCAACTGGCGCCGCCGTCCCGAGACCACGCTACTAAGGGTATGAACGGCAGATAACTGGGGAGCGGCAATTTTTGAGTGCAGGCCTGAC
>chromosome_10,-,polyA site is 5511183
GCGTGTATTGGTTTACCTGCGCCGTGCCTGTCGTGCGTTTGTGCCGGGGCAAGGTGTGTCTGCGTGGGGAGGCTTGCCAGGTGTGGCCGAGCAGTGACCAGGTCCTTGCTGGAACGGACAACGCAGCAGGCAGCAGGCAGGCTGGAACAG
>chromosome_10,-,polyA site is 5512870
CCGCGTATGATGGACCGCCGGCGGAGAGCGATGGGCTTGGGAGGCTGTTTCGGGCGGTCGCTGTTGAGCGGAGCCATGTAACACCGTTTTAGTGCAGAGAAAATTTGCCTCGCCTCGTCGGGTGGGGAAGTTGCTTCCGAAACTTCAGAG
>chromosome_10,-,polyA site is 5514927
TGGACCTACACCTGTAACAGACAGGCAGGCCAGCCGCACGACTGTCGCAGCGGGTGCACACGCAGCATCCGTGGACGCCGGTCGACTGCCTGCAGGTGCGCATCGGCTATGCTATCCGCGCGGTGTGGCGTCGCATTGAGTCTGTGTGGT
>chromosome_10,-,polyA site is 5515183
TCAATCACTCAATGCGGACTTGCTGAGTGTGGGACTGACGCGCCGTGAGAAGCCTTGCTGTACGCTGGAGCTCAGGAAGTGTTGCAAGCGCGGCAGAGCGTGTTCCCAGGGCTTCCCCTGCGTGTCCCTATGCTGGCGCTGCCCTCGTTT
>chromosome_10,-,polyA site is 5515233
CCGGACAGCCGCAGCGCTAGCCCGGCTTGCAGCGGCCAACGGCTGGGTATTCAATCACTCAATGCGGACTTGCTGAGTGTGGGACTGACGCGCCGTGAGAAGCCTTGCTGTACGCTGGAGCTCAGGAAGTGTTGCAAGCGCGGCAGAGCG
>chromosome_10,-,polyA site is 5519012
CGGATCCGCACGGGGAGTCAGCTTTTAACTCCAGCCCAATGGAACTCCAGTCCTCTGCCTGTTAAAATCATGACAAAACTTTCGTATGTAATACATCTCAAGCTCACAGCTTTGCTCTTTCGACTCTTCATTCAGGGACGAGCTCCATTG
>chromosome_10,-,polyA site is 5519214
CAACATCACAACAAGAAAGGTGGCCAGGAGTTGGCTGTCGCCAGCAGCTCTCGATGATGTGAGGCTAGCTGGACTCGACGAATTGTTGGCTTTGGCTGCATGGCAGGCTGTATCGGATCCGGCTATGGCGGACGTGGGCATGGTGGATCC
>chromosome_10,-,polyA site is 5544421
GGTGTGCTACGTGACACAGGCCGGGGTTTCACCACGGTCCAGTAGACCCGCACGATGCTGTGTACTGCAACGCAGTACCGTATGTATGCAGCTCGGGCCTCCTCGCCGCTTTGCCCGCACGTGCTCGCATGGGCTACGGTATTCCGGTGT
>chromosome_10,-,polyA site is 5577897
GTCACACACATCGCCCCCGCTAGCCATGTGGCCCTTTAGCGGACATACCGCGTGTTTTGCTAGCATTGCTGTTCATGTAAGCCGACAGCTCCTCCCCAGAGCTTCCACCAACGCACACGGCGCTCCCGCGACAGCCCTCCCTGCAGGCTC
>chromosome_10,-,polyA site is 5578037
ACCACGTTTACTCACGACCTAAACTATGATTTTAGATTAGGCGGCCCTCTTAGCCAGCAGCCAAGAACTCTTTCACCAGCCCCAAAACCCTGGGGCAACACACACAGCTTGTGCCACCCGGGCCCCACACGCTGTAGACAGTCACACACA
>chromosome_10,-,polyA site is 5578140
CCAGGCACGTGAGAGCGTGACACATCGTCTGCGCATAATTACACACGCCCCGCTCGCAGAGGGCGGGCTTGGCTACCCATGTAAATCCCTTGCCACGCGAATCACCACGTTTACTCACGACCTAAACTATGATTTTAGATTAGGCGGCCC
>chromosome_10,-,polyA site is 5590220
TGTATTGCAGCAGGATGCATATTGGGTCGGTAGCAGAGGGCAGCAGTTGGCAGCTGACTGTTTGCGTCGCTCGAAGGCGCGCCTGTAAGATTACATGAAGTATGTGCCGCAGCGTTCAAACAGTAAGCGCCCTGGATGGCGCAGCGCAAG
>chromosome_10,-,polyA site is 5606245
GGCGCCAGACTGCTTGGGCCAAGCTTGGGGCGAAGCGGCACCATCGCCGTCAGGTGCAGAGGATGCAGTCTGAAGCAACTACTGTGTATCCCATCACGTGCGCCTTCATGAGGCCTAAAGTAACACAAGTATTGACTGGAAGACCTACCA
>chromosome_10,-,polyA site is 5617239
CGCATGCCCCGCCTGGTAAATCTTCCAGTCAATACTTGTGTTAGTTTAGGCCTCATACAGGCCGCTTCACCCTTGGCTTCACTTGTAATCCGCAGCCTCATGAAGGCGCACGTGCTAGACATCTAGTACTTGCGTCAGAGTCCAGTTGGA
>chromosome_10,-,polyA site is 5632481
CAAACACTCACGCAAAGCCCTAACCGCAGCGCCTTTCACTCGCCTGAGGGCTCCTTTCAGTTGCACTTCCAAGAAACAGTCTTAATTGGGGCCTCTTGCAGTTTACATTGGAACATTATCCATTCGGGAGGCAATTCGAACTTCCTGAGC
>chromosome_10,-,polyA site is 5645215
CCCTGCTTGACGTGCCGTCCCGTAGAGCTGATGGCAGAAGCACGTTGGAACGCAGTCGGTGGTGAGCTGGACATTACAATATATTTCATGCGCTTGACCATGACGTGCATTTGAGGCCGTGGGGGCCTGGGGGCTGAGTCGCTGATGAGC
>chromosome_10,-,polyA site is 5658815
ATGGCGTGATGTGGCTTAGGTTGCTTCGGGGTCGGAGGAGACAAGGGCGTGGGGAAGCGGATTGCATTGGCATTCTGACCCCTTTAACTCACATGCGATATATTGCATACGGCTACTTTACATTAGATTCAAGCAACCAATTGTACCTGA
>chromosome_10,-,polyA site is 5672749
CTTGTGTGCTGGCGCAGCCCATGTTCTTCTTTGGCACGCAGGCCGCTTGCGTGCCGGACTCAGACTGAGCCGCACTCAGCCATACAACCTGATTGGAGTAGCCCAGCGACTGACCCACACGCACTCCCGGAATCCCCGAGGCAGGGCCCG
>chromosome_10,-,polyA site is 5672962
GCGCGTTTGGGGACTCGGATGCGACATTGCTCCAACGGCTGCTGTAGTTTTGAGGGTGCTTGGATGCGACCTGGTTGCCGTGCAAGTGAGTAGAGTACTGGTGAAGCCACTCGTACGTTCCCAGGTGCTCTCGCGCCCATGCCCCCACTG
>chromosome_10,-,polyA site is 5673407
TGAGCGGCGAATGCAATATCGCTCGTGCACAACACAGAACTTGCGGGCAGGCAGCTCCAGGCAGTATGGGCACTCATGAGGTTTGTAGGTCTTGCGTGCACGAAGCTTTGCACATGGCAGCATTAGTGCTTAACCTCGCCGTCATATATA
>chromosome_10,-,polyA site is 5673643
CCCAAAAAGACCTAAACGAGATGAGGGGTGTTACGTGACGCTGGGGCTTTGGCGGACTTCGGCTTGGCTTCGGCTCATGTGCGTAACACTATGGAGGTCGGCCGCAAACCAGGGGACGGGTGTGTCTCTCTGGGTCGAAGATGGCCCCGC
>chromosome_10,-,polyA site is 5676588
GCACAGGAGTCACGAGTCCCCCGGCCAGGAGGTGCGTACCAGCGCAGCCGTGCTGGCGCGCACAAAGCACAGTGGAGGCATGTAACGAACTTTGAGCAGAAATCGTGTGTTTCACGGCTGTGGGCTTCACGCTTTGCGCCCAGGGGTAAG
>chromosome_10,-,polyA site is 5678510
TGTCAAAGTTTGGCTCCCGTCGCATTTTGTGAGGGTGCCTGTCGGCACATTTCGCGAGGCATGCTTTCGCCAGGGTCGCACTGTAAAGCCCCTGACCATCTAATCAGCCTTATAACGTATAGCATAGTCGACGGCAATCTAGTTTGGCGT
>chromosome_10,-,polyA site is 5678591
AACGTGTCCACACGTGTTTCTCCGCGCTTGCGCAGATTTAGCCTCCCTCTCTCCGGAATTAAGTTATATGACATATAAGGATGTCAAAGTTTGGCTCCCGTCGCATTTTGTGAGGGTGCCTGTCGGCACATTTCGCGAGGCATGCTTTCG
>chromosome_10,-,polyA site is 5678779
AACACAGCAGTCTGAACGCCGCGCCCGGCACGCATACAGCATGCGCGCGGGACTCCATAGTGAGGACTGATCTACATGTCTTTATTACCGTACGTTTACGTGATCACCACGCACCCCCTCCGAAAAACAAATTATTTTCTTACCCCGCAC
>chromosome_10,-,polyA site is 5679853
GCATCAGCCCACAAGTTACAACATTCAGTTTAGCCATGGGTCGGGATGAGCAGAAGCAGTACTTGCACTGCTACACGTGCGGTAACAAGGTGCTCTCGTACAGCTTCATCCGCGTCTGGAACCACCGTTTCGCACTACCTCAGCGCCACC
>chromosome_10,-,polyA site is 5682023
TGGAAGGCGTGACAGCTAGATTCAGCCGGTGGTGGACGATACTGCAGGTGGTATAACTTAGCCCCTGCGCCCAGCTCACCCGAATGTGGTCGTTACCTGGTCGACACGCATCTTGTAGGCGGGGTGCATGGGACATGAACAAGGGGTGTC
>chromosome_10,-,polyA site is 5684262
GCATTTACTTTTACCGCATCATCGAGGGCTTCATCGACCAGGCCGGCCAGCACACCGACTCGCCGCTGGGTGGCTTGTTCCTGGACGACCCCGATGGACTCAAGCTAAACCACACACACATGGTGAGCGGCCGTAGCTCTGCATCGCACA
>chromosome_10,-,polyA site is 5716998
GGGGGGTCCGAGGGGGATCTCGCTAAGCACACCAGCGCTTCCTTAGGTAAACCCTAAGCCCGAGCGCTTCCTTGCCCGTTGCGAAGTTGCGCAGACTGGGACTCCCTAAGCACTGCAGCCCAACCACTTCACCTACGCCCGTCACCCGTC
>chromosome_10,-,polyA site is 5717346
GTGTCAGCTTTGTACAGCTGGAAAATGGGCTGCGCCCCCGTACGCGCGAAACGTGAACACATTGCATACATTGCATACATCTTAAACGTATCCAGCGACAAGCGGGAATGTCTGAGCCATGGCATGCAAGCGCTCGGCAAACACCAACGC
>chromosome_10,-,polyA site is 5717472
TAATTGAAGGGACAGCCCGACAAGCGGGGGCACGCCGTACCCACGCCGTGAAGGGCCATCCGGTCTATATGGTACCGGATGTGCAAGCAAAGTAAGGTCATTTTCAAGAGTACATGGGGACAAGGGGTGTCAGCTTTGTACAGCTGGAAA
>chromosome_10,-,polyA site is 5718411
TGTTACCATGGCTGGTTAAGATGGTAAGCAGATCGTAGCGAGATCGTAACGATGCCGGAGGGGTAACGATCTACGACCTAGGTAACAGCGATCGTAACGATCATTTGGGTGCCATAGGGCTGTCTTCGAAGTGAAGGTTGGAGCGGACCC
>chromosome_10,-,polyA site is 5718470
GCCATGTAAGGGGCCTCAAAGTGATGGTTACTGGTGTGCCTTGTAGACCGTGACGAGGCTGTTACCATGGCTGGTTAAGATGGTAAGCAGATCGTAGCGAGATCGTAACGATGCCGGAGGGGTAACGATCTACGACCTAGGTAACAGCGA
>chromosome_10,-,polyA site is 5719584
GCGAGCCCTCACGCTGCTGACTGCTCGTTGACCGGCTTGGCGACGCTGCTCACACGTCAGCTGCAGCCAGCTATTACGTGAGAGAAACAACTATGCCTCAAAATCTATCAGCTGCGCTTCAAATGTCCGACCGAGAAGTCTCGGTCGCCG
>chromosome_10,-,polyA site is 5725573
CTGAGCGAGGAGGCGTGTGCAGGTGACAAGTGTTCCCCGGTCACGGGAAAAGGGGCTGAGCCCCTCCACAGTCTGAGGCCGAACAACCTCATCGCCCGGACATAGCCGGGGTCGGTTTCCACAGGCACATAGCCAAACCAGGTGCCTATC
>chromosome_10,-,polyA site is 5750288
ACCCTTTGTACGACCCATGTGGTGCGGCCGCAGGCGCCGCGCCCTCTCATAACCCCTTGTCTGATGTCGGCGGCAACGGTGCCGCGGTCATGAACAACACCGGGTCCCAAACCCCCGGCGCGAAACCCACACCCCGTAAAAACTCTCGAG
>chromosome_10,-,polyA site is 5750505
CGTTCCGCACCTTCAGGCCGCCAGTCGGCTGATAGACGACGGGACAGGTGTACCCACGCTTCGCACGCCCCCTTCCAGCACGTCGCTGCTTCAAATACCAAATGTCTACCCTCTAAAACCCTCAGAGCACGTCGGTCCGACCCACCAGAC
>chromosome_10,-,polyA site is 5750658
ATACGCGCTCGTGTGGCCCCTTCTCCAGGCAGCACACGCGACCAGCCCCACAGGAATGGTTGCGGGAGCGCTGGCGCAGTGCGCCGCCGGACTGCACGGAAGCAAAATGGGTTCCGAACAAAGGCACATCCCGAATCCATGCACTCGAGG
>chromosome_10,-,polyA site is 5754142
GCAAAGTCGGGTTTGGTGGAGTCAAGTTGGGCCCTGATAGCATGTGATGGCTCGGCGTCTTCGGATGATGGGACTGTCCCCTCTGTAACATCCGCATTCTTAAGATTGCGGTATTACAAGAGGACAACCGAGCGTGCAAGCATGCAGGGG
>chromosome_10,-,polyA site is 5778529
GCATCAATACGGCAATTCGCCTACGTCCGGCGAATCGGAACGGGCCAAGGGCCTAACGGCCGCACTTTCCTCATAGCACCATTCGTGCCGCTCATCCACAACTAAGTACTCCGTTGCGAACCAAAGACACAGGGATTAGAGACTCCCGCC
>chromosome_10,-,polyA site is 5786356
TCATAGCACTCTGACCATGCGAGGTGGCATTGCAGGCAAACCAGAGCCGGCTAGTAATGAACGGCATACACGTGCGTGACTGTAATCACATGTGCCCTCATATAGTGCCCTCCACGGGTACGACATGCCCCCACGGTATTAGGGCCATCC
>chromosome_10,-,polyA site is 5786613
TGCGGGCAAGGGCGTGGGGCTATGGGGGCTCAATGCTTACGAAGAAAGGGCATTTTGAGCGTGTCGGCACGACTGTGCGCTTGTACGTAGTCTCCAAGGATACCCGGATAGCCATTCTACTCTGGTAGGCACGAGGCACAACGCAAGCCG
>chromosome_10,-,polyA site is 5800765
TATGAAGACGTTGGTATCAGCGCCACACAAATACGGCGCCGTGTGGAGTGCGACCATGAACTCAGTTGAAAAGCGCGCTGGGTTATGCGGCCGCGCGTGATAAGTAAACTAACTCTCTGCTACCTCAGCTACAGTACGGGGCACCTCGAC
>chromosome_10,-,polyA site is 5815146
CGGCGGGATGCTGCTCGTCAACGCGCACGCACCCGCTCCAAGTTGCTGCGAAGGGACCCACGACTACCTGAGGTCATGATGTATCAAAGCGCTCGAGTCAATGGTGCGTAAGGCCTCCCACACGTGTGGCTGTGCGATGGGACAGTGGTA
>chromosome_10,-,polyA site is 5821579
GGTTTGCGTCTTTGTCGCGGCTGCTTTCATCAACCAGGTGCAAATGGGAAGGCGAAGGGGCTGTTGACCATCGCGAACTTGTTCTTCCTGATCGCCACCAACTCGTCCGCTCGCCGGTTCCACGCAGGAGCAATCCTTGAACCTTAAGAA
>chromosome_10,-,polyA site is 5824533
AGGGTTGAGAGGTACAGATATTCGCGAAACGCCGCTGTTACAAGGATCTGCAGGGGCAATAGAGACGTGTGTACAACTATGCGTGTAATACTACTAGTTTCCGCTACTGCCGCACCGTTGCCAAGCTGTTCGGGGCTGCGCAGCCTGTTC
>chromosome_10,-,polyA site is 5889908
TCCCCTCTCTCTCTCAAGCTGCACCTCTCCAAAATTGTTTGTGGGCGGACATGGCGTACAGCATGCTGTACATGCTGCAGCCGCAGCGCCGCCTTGGCTGCAGAAGTCTTCCTTAGCCTTGCAGTCCCCCCCCTTGCCCCTCACTTCTCA
>chromosome_10,-,polyA site is 5890398
ACGACTGTATGGGCGCAAATGTATTATGGGTGTGTAGACAGCGCTGGCGCGAACGGATGGCACGGCCAAGCACGCTTTGCATGTTACCTGATGATATACATGCCTCTTGCGCCCTGCTGCACGCCCGTTGCACGCGGCAGGCCTCAGAGC
>chromosome_10,-,polyA site is 5897352
CGGCACCCTACCCAGAGGCGAGTGTGGTAGGTGACGCAGGGTGCGTGCCTGTGAGGCCTGTGAGCCTGTGAGGCCTTGTAGCTGTAACATTACAGGAACATGACAATTCTTGATACGGGAGGTCCCTTTACTGGTCCGTATGGACCACAT
>chromosome_10,-,polyA site is 5935828
GTTTGGCGGATTCGAGGGCACTAGGTTCGTCGATAAGCATCGTCGATAACTGTTCGGGGATTGCGCCCACGAGACTGTTGGATGTAATCATGCAAACACGGTTTCTTTGCGGTACCGGTCCCACGCCCCGGCCCGTTCTAGACGTCGATG
>chromosome_10,-,polyA site is 5965865
CCCGGTCACGGGAAAAGGGACTGAGCCCCTCCACAGTCTAAGGCCGAACAACCTCATCGCCCGGACATAGCCGGGGTCGGTTTCAACAGGCACATAGCCAAACCCGGTGCCTATCTAGCAGTCGCGACGCGATGCCACAGCAAAGCCAAC
>chromosome_10,-,polyA site is 5973403
GGCTCAGAAAGGCCGCGCGCGAGAAATGTCACTGCAGTCGCCCACCAGTTCATTCCTGCTGTATTACCAGGAGCAACTGGCCCTGTAAATACATGCTCCATCCCGCTAATGTTTAGGGCAGGTCTCGGGGCCTGGCGTTGAGCACAGCGA
>chromosome_10,-,polyA site is 5973623
CTGCGTTGAGCGTTTCTGCCCCAATGGTCGGTGATGTGCATGCATGTGAGCATTGCTTGTGTGGTTCTGGGCTATAACCGAGTTTGTGGAACACGGTTCGTGCCGCCGTTGCGGATGGCTTTGGGGGGTTGCAGCCCGGTCTGAGTCAGT
>chromosome_10,-,polyA site is 5975720
TACACCATGCAAGGACCTGACCCGGAACCCATGCGAGGGTATAAGCCAGAGAGCTACCCGTTATAGTTAAGTAGTGTGGTACTATGTAATGTGCGAAACAGTCTGACTGTCAGCCGCCCCTACTTCCGGCTAGCGATAGTCGTAATCACC
>chromosome_10,-,polyA site is 5975794
GGGGGAGTGTTGAGATATCGGTCAGAACTATCCATAAGGGAGAACGTAGGGGAGTTCCGAGAGTGTGTGTGCGATACACCATGCAAGGACCTGACCCGGAACCCATGCGAGGGTATAAGCCAGAGAGCTACCCGTTATAGTTAAGTAGTG
>chromosome_10,-,polyA site is 5975870
AAGGAATTGTCTGTAGCACGTGATTTGAGGTAGGAGGCTATTGCGATACGTAATTTGAGTATGGAGTTCTGCCCGCGGGGGAGTGTTGAGATATCGGTCAGAACTATCCATAAGGGAGAACGTAGGGGAGTTCCGAGAGTGTGTGTGCGA
>chromosome_10,-,polyA site is 5976510
CAAGGAAGGCATCGTGAGTACGATATGCGTGCGAGTATGACACGCGGTGTGAGTGAAGCACCAGTATGAGACGTGCAAGTGAAGCACGGGGTGTGAGTTAAGCACCTGGAGATGTACGAGAGCAAATGCAACGGAATTGGCTTTGCGACT
>chromosome_10,-,polyA site is 5977441
CGACGCGCCGGAGGCGAAGCAGCAGAAGGCGGTCGCCCTTATCCTGAGCCATGTGAGGCTGTCCGACCACTTCATCTATGAGGAGCTGCTAGAGACCCTGGAAGCGGAGAAGAAGGCCAACCCTACTGCCAAGCAGAACGAGGCGAAGCG
>chromosome_10,-,polyA site is 5977509
CACATTTGGCTCTCCAAGTTAAGGATTTATCTTAACTGGAAGGAGCTGGGTCCGGCTATCCGTGACGACGACGCGCCGGAGGCGAAGCAGCAGAAGGCGGTCGCCCTTATCCTGAGCCATGTGAGGCTGTCCGACCACTTCATCTATGAG
>chromosome_10,-,polyA site is 5977575
TGAGCGCAAATGAACGATGAGGGCGGAGTCTGTGGAAAGCCGATTATGCTCGAGCAAAGCACGGCCCACATTTGGCTCTCCAAGTTAAGGATTTATCTTAACTGGAAGGAGCTGGGTCCGGCTATCCGTGACGACGACGCGCCGGAGGCG
>chromosome_10,-,polyA site is 5977671
TCGTAATCACCATTCAACAGGTTATGAGCCCCGCGTAGTTGCGGCGGGTTGCGCTTTGTCGAGTAAAGACAAGATAACCGATAGGCTGTAGGCCAGTGAGCGCAAATGAACGATGAGGGCGGAGTCTGTGGAAAGCCGATTATGCTCGAG
>chromosome_10,-,polyA site is 5977804
ATGCAAGGACCTGACCCGGAACCCATGCGAGGGTATAAGCCAGAGAGCTACCCGTTATAGTTAAGTAGTGTGGTACTATGTAATGTGCGAAACAGTCTGACTGTCAGCCGCCCCTACTTCCGGCTAGCGATAGTCGTAATCACCATTCAA
>chromosome_10,-,polyA site is 5979804
CATGCATGGGGCAGAGCGCATGGCAACCAGGCATCTGGTGTGCACACGTTTGCCCGGTTTGGTCAGCCGCGGGCACTCGTTTGCTTGTAATATTTCAGCACAGAACAAATAACACAGGTTACTAAGCCTAATACGTTTGCTGCGCTAAGG
>chromosome_10,-,polyA site is 5999861
TGCTTTTGCAATAACATATGCTCTGTGTGGGAACTTTGTTACGAGCGTGCGAGCCACGGTCGATCAGTGCCAGTCCGCTGGCGTGTAACACACGTGCTTGTTGCCCCCAACCAAAACTCTAAACAACTGCCGTCACTTCCCTTTGACCTT
>chromosome_10,-,polyA site is 6013602
GTGCGGGGGGGCAGGGCCTAGCAGGGCCACCAGTACGCTCTCCCAGAACTCCGTGGCAAGCACAGTCACGCTGTGACAAACAGTGAAACAGAATCGTCGGTTGCCCCCACCTTCCAGACGTTCAAGTGCTGCGTAGTCTGCATATAGTAT
>chromosome_10,-,polyA site is 6013998
GGCTGCGGTGTGTGAAGGATGCGTTGGAGGACGCCACAAGGAAGACATGACCTGGATGTGGGTACCTCGAAAAGTTTGGCGTAATGTAAATGCCTACGTGCTTGTTACGAGCCCATGAAGTGTGGAAAGGAAAGCGCGGTGCCGAACGAT
>chromosome_10,-,polyA site is 6042625
AGACTTTGTCATACCCCTCGGGTGTCATGCATTCACGTAAGCAATGCGCGCCTCCGGCTCTATCTAAGCCGTCTCAGACCTTATTGTCACTCTCATCTCATGCTCTCGGTCCTCAGTTCTTAATGCCGCCCCGGATGCTCAACACAATGG
>chromosome_10,-,polyA site is 6042796
GTGCTTGACGCAGGACGAGTTTGGAAGGCGTAGGCCAGGCATCAACAGTAGTTTTACAGGATTCGTTGGATGTGGTCGACTTGTGACACATCTTTCTTTGTGTTGCAGTTGTCCTGCTGGTGCTGCGATAGCCCCAAGCACAGCCCTAAG
>chromosome_10,-,polyA site is 6053100
ACTGTGGCCCTGTGCCGTGCCTTGATGTTGGAACGAGAGTTATGAGAACAGACCACACGTTTGCGCAGCTGGGAATATTTTTGCAAGCACGGAAGGTTGGTTTCGGGCGCATCCTTTCTGGTAGTCCCAACGCCAGCCCGGCCGGCGTCG
>chromosome_10,-,polyA site is 6053180
TGGAGGTGTGAGCAGCGGACTGACAGGCTGACTGGTGCGGCGGAGCGTGTGTCGCGTTGTGACGGTGGGACATGGGTGCTACTGTGGCCCTGTGCCGTGCCTTGATGTTGGAACGAGAGTTATGAGAACAGACCACACGTTTGCGCAGCT
>chromosome_10,-,polyA site is 6070840
TACCAGATTTACCACTGGCAAGTGAGGCTGCTGAAATGCTGCTTCATGGCTTGACGCGTACCGTAACTGAGCCATAACCTCATGTAACATACATCTTAGAACGCTACATCTCATATCACTGCCAGCCGTGCGCTTCAGCATCGATCCCGC
>chromosome_10,-,polyA site is 6075461
AGTGTTGCACACCACCCAGCCATGGGCTGGCCCCATATATAACTGGATGGATGGCCCCGCGCCGGCGGACTGTCCCATCTTGTAATGTCGCATTCATGGGCCTCTTGTTAATTCCTCGCCGCGCCTCTAACTAGGGCGTTGTTGCCACTC
>chromosome_10,-,polyA site is 6078341
AGCGTCAAGGGCTACGCCAACCTGAAGGCGTACCTGAAGAATGCCACCGAGGTGAGACCGGGAGACTGAGGGGTGCTACACACCTGCATGGCAACAGCTGCAGTAGCAGTAGCAGTAGCAGCACAACAGCAGCCTGCAACAGCTACTGCG
>chromosome_10,-,polyA site is 6080372
CGACAAAGGGTCCCGCCGTGTGCTGCTGGAAATACATGTGGCGGCGGCCTCCAGCAATCAACACCGGGTCGAACTGTCGAAGCAACAATCACCGAATCCCCTCTCCGCCTCTCACCCAGCCTGAAGCCCAGCCTCACAAGACACAACGCC
>chromosome_10,-,polyA site is 6080701
TGGAATGCAGGTTGTGCTCAGGTAGGGGCCCTCGGTCGGGCTTGTGCGTGGCTATGCTTACAGGGCAGACGCGCGATACCCTTGAAGCCCTTGCGTTTCAATTGTCCTCGCGTGTCAGTCCTCGTGTGGCAGTCTTTTCTGTCGCGGTAT
>chromosome_10,-,polyA site is 6100595
CAGGTGTGATGGTTAGGGGAGTGAACCGTGAACCCGGTAAGGGACCACCTGCAATACTCACTCACCCAGCACCCAAGCAGTGTTGAGGTAAATGCCAGCTCTAACACAGCGGTGTTGCAGCTGCTGCCGGCTATCGCCGTAACCGTCGCA
>chromosome_10,-,polyA site is 6114979
GTGGTGGTGGTGGTGGCAGGCTGGCAGCACGTGCAGGCACGGTGGCTGGCACGTGCACCAGGTGCGCACAACAGCATCCCCTGCAACCATGCGATAGCTGTATACGCGCGCTTCTGGGCCGTTTACACACTACACGTGAACCTCCATCTG
>chromosome_10,-,polyA site is 6115412
GTGTGTTGAGCCGGTCTGCCGGTGCCGTTGATGCCCAGACTCCGAATGGATGTGTATCAGTACACATGCGAGCATGCGAGTATGTAAGTTGAACGTTCGGGCTCAGATACCGAAAGGGTGCGATGGGACAGGGTAAGGGGCTGGGTGCGC
>chromosome_10,-,polyA site is 6117175
CGGTGCGTGGCCAGCATGGGTGGTTAAGAGCTACCCCGAGTTGCAGACTCACGTCAACAGGTGCCTTCAAATCATTCATTCTGTATAAACACACACGCCGTTTGGCTCCATAAACCGAAGTCCCCTTAGCCGTCGCTGCGATTCTGGGGC
>chromosome_10,-,polyA site is 6117297
CTTCATGCACCTGGGCAGGCGGGTTTCGATTTTGTTATGCTGCGCCCCGTGTTAAGAGCGGTATAGAGACACAATACGCCGGAAAAGTGCACGTGGTGGAGGTGCCAATACAAAAAGGGCACCGGTGCGTGGCCAGCATGGGTGGTTAAG
>chromosome_10,-,polyA site is 6117455
CGTGGTGACTGGCGCCAGTTGCAGCACAAGGACTGGTAAACGGACTGTGTGGCATTTGCCTACATGCCCTCCGCCCAAACCTAGTAAAGATGCGACCCCGCTGGGCATGTGTGGAAATGTCTCCGCGCACACTCGGTGTGAAGCCCCAGC
>chromosome_10,-,polyA site is 6117632
AATGACTCAAAAGTCATTACATATGGCTTCATCGAGGAACGAGGCCTTGCGGCCAAGAGCGGTGGCATGCTGGCTCATGGTGCAATGGGCTCAGCCTTCGGCGGCTGGCTTTTCCATGGCTGTCACCCAAGGGGCCCCGTGCAGCAGGAA
>chromosome_10,-,polyA site is 6121007
TATATGCAGAAACTTGTTACTGAATGACGCGCCGTGTGCCGTGACCTATGATGGGACGCAGGGACGGTGGCGTGCGCTGCTTTAATTGCTGTATACGGTATTGCTGTAACAAGGCGAGTGCGCGCTCTCGCAACCGCCACCACTGGTTGT
>chromosome_10,-,polyA site is 6135781
TGAAGTCTGGGCAGATTCACTGAAGCTTACAGTAGCGGTGAGCGAGGGATGGAGACTTAATTTACAAGTAATGGGTTACGGTGTAATGCGGTCCGAGGTGCACGCACTCGCCCACCGACCGCTGCGAGGGGGCCGCTGACGCAGCCGGCC
>chromosome_10,-,polyA site is 6153709
GGGAGGGTTTGCAGCAAAGTCGGGGTTGGGCCCTGATAGCATGTGATGGCTCGGCGTCTTCGGGAGCTGGGACTGTCCCCTCTGTAACATCCGCATCCATACGTGCGGCTACATACTGTCCCTTCTTTCTAATATCGCAACCATACGTGC
>chromosome_10,-,polyA site is 6166809
AAGGTCACGGCGCGCACATCTTGGATCTAGGATTTTTTGGGGTCTTCTGCATTTTCAGTGGGATTCAGCCCAAAAACATACTGTAATGTCTGCGTCACGCGTCAAGCTTTCGGACCGCTGCGGCCAGTTCTGACATTCAGGGTCAGCTGT
>chromosome_10,-,polyA site is 6166895
GACAGTCAGCTCAAGCAAGGGTGCCCAGCACCCAGGTCAGGAGGGAACCATCTCCGGCCCGAAGGGAAACCGCCCTCCCCCATAGTAAGGTCACGGCGCGCACATCTTGGATCTAGGATTTTTTGGGGTCTTCTGCATTTTCAGTGGGAT
>chromosome_10,-,polyA site is 6166987
GCCTTGGTGCTTTAGCAAGGTTGTGGACACTTGTGGCGAACTTGGTTGTCGCGCATGTTGGCCCATAGTAAGAATGCGACGTTGCAAGAAGGGACAGTCAGCTCAAGCAAGGGTGCCCAGCACCCAGGTCAGGAGGGAACCATCTCCGGC
>chromosome_10,-,polyA site is 6167036
TCACATGTTCGGATAATGTTGCGCCAGGATGCGTGAGGCCGTTACTGAGGCCTTGGTGCTTTAGCAAGGTTGTGGACACTTGTGGCGAACTTGGTTGTCGCGCATGTTGGCCCATAGTAAGAATGCGACGTTGCAAGAAGGGACAGTCAG
>chromosome_10,-,polyA site is 6167150
TGGCATTTTGGCGGCCGCGACACGTAGCGGTGCAAGGGCGTATAGGCAGCATAAGCACATAGGGGCGAAACGTGAAGGGACTGTCAAACAAAATGACCCCTAATATACCGGTACTCACATGTTCGGATAATGTTGCGCCAGGATGCGTGA
>chromosome_10,-,polyA site is 6167226
TGTTGCCGACGGGGGGTGCGGGACGTACGGCACACGGCACGGCAGAGGCACGTGTCAACACGCGCGGTAGGCAGTATGGCATTTTGGCGGCCGCGACACGTAGCGGTGCAAGGGCGTATAGGCAGCATAAGCACATAGGGGCGAAACGTG
>chromosome_10,-,polyA site is 6167338
CTGTACTGAACTGTAGGTTGAGGGCGCAGTGGGACCAAGCGCACAACGCGCAGGGTGTGGCGTTGTGCTATGTGATTATGATAAACGGAGATCTGGTGGAGGTGCGCGGCCATGTTGCCGACGGGGGGTGCGGGACGTACGGCACACGGC
>chromosome_10,-,polyA site is 6183413
GTGCACTACTGAGACGGGTCGCGCATTGACCGCAGCGTGGCCGTCGCAAGGCCACGCTCAATTAGCCTATGAATGTATAAATCGTTCAAGGAAGACTGCAATCGCCAGCTGTGCTCGTCTATCAGCCGCCTGCCCAAGCGGCGGGTTTGC
>chromosome_10,-,polyA site is 6183527
GGGGCGGGTAGACACGCAGAGAGAATCGTGAGCAGCTCAAGGGCCGCATAGGTTACAGGGGGACCGAAGTGGAAGGGTTAGTGACTAACAACAACATGAGTAGTCCCAGGCCTGGTGCACTACTGAGACGGGTCGCGCATTGACCGCAGC
>chromosome_10,-,polyA site is 6190881
CAACCGCGAACAGACGGCCCCTTTTCGCCTTCGCCCACGTTGCGCACATACCGTGTGCACACAATGAACTCAAAGGCTACTGTATAACTTTCTGCTTCAGCGCTGTCAAGGATATCTACAACCTTGTACCCTGGCCGAGAGCCTCGATGC
>chromosome_10,-,polyA site is 6190967
GTGGGTTTAATCAAGAGTGTAGATAAATGTTGCGTTGCTGTATTTTTTCATGTGCACGCTCAACGTTTGCGTAAAGCATCTCTAATCAACCGCGAACAGACGGCCCCTTTTCGCCTTCGCCCACGTTGCGCACATACCGTGTGCACACAA
>chromosome_10,-,polyA site is 6191020
TGGGCCACGGTGCCGGGACAGCGTGGCATCAGAAGCTGGACGAGCTGGACAGCGTGGGTTTAATCAAGAGTGTAGATAAATGTTGCGTTGCTGTATTTTTTCATGTGCACGCTCAACGTTTGCGTAAAGCATCTCTAATCAACCGCGAAC
>chromosome_10,-,polyA site is 6191193
ACTCGGAAGCACGTGCGTGCAGGGCCAGCGTTGATCAGGGCCGGGCAAGCTCGGGCCAAGCCCTGGCAATGTTTCATGTTGGTGCAACCGTTGCTCGATGTATTGATTGCATGCGTACCGTGGCGAACAGATGCAGTCGCTGAAGTGAAG
>chromosome_10,-,polyA site is 6208266
GTGTGGACATGTCGCCTGGTAGGCCGTGGCATGTATTTGGAGAGGATTGCTGATAAAGTGTGCGTACGCCCCACCTCGCCTTGTAAACACTGTGAACTTCTGCGGGACGGGCCGGCAAATGCTTGAGGTCACCAATACCAATCCGATCCG
>chromosome_10,-,polyA site is 6234595
AAAGGCTGCGGACATATGTAAGGGGCTAGTAATAACGGGGTCTGTTCAGGTAATAACGTTTGGTGATTTCGGTTGACACTGTAACACGTAAATGATGTCAATCTCAGTCACAAACTGCTATGTGCACGAATGCATGAATCCTCCACGAAC
>chromosome_10,-,polyA site is 6234758
CAAACAGTTTGCAGTGGCAGGGCAGAAGTGCATGGCTGGTCGAACGCCGGCGTTACTGTACCGACAAGTTGCTGGCTGGCTGGAAGTTTGCTGATGCGCATTCCTCACGCTCCGGGCGCCCGGCCAGGCGATAGCACCACACAGACAGAC
>chromosome_10,-,polyA site is 6234925
CCTGGACGAGGGGATGGGTGGCCCGAGGGCCCCGCTGACGGGATCCAAGACCAGAAGAAGGTGAAAAGGCTGCGGACATATGTAAGGGTGTGTGATGGGACAGGGTTCAAGGCAGGTTGGCGAGGTCCCGTAGGGTGCAGCCGATGCCCA
>chromosome_10,-,polyA site is 6262616
GGGCACGCCTGCGAGTGCACGACGACACGCGGACACACTCGAGTCACGTGCACCACCTGCGTGTACAGCATGTAGTGCAGGTGTAGGGCCCTCATCTCCACCACCGCCACTGCCATTGCCACTGGTGGCTGATACCGGCACCGGCACCGT
>chromosome_10,-,polyA site is 6262721
TGCTCTAGAGCTGCCACCGGCTCGTCGGCGTGTGCGACATCAGTCGCAACATGGTGCGGGGGTCGGACCAGCCCACGTGGCGTTGAACGTCAAGCAAGTGCGTGTGGGCACGCCTGCGAGTGCACGACGACACGCGGACACACTCGAGTC
>chromosome_10,-,polyA site is 6262840
GCAGCACTTCTGCAGGTCTAAAACTGATGGAATGATGTGCCGTTGTGCGTGGGCTTGGGCAGATGGCTGGGTCTGTGTCTCTGTGAAAGACGGATGCGTGTCACGCCCCAGTCATGTTTTGCTCTAGAGCTGCCACCGGCTCGTCGGCGT
>chromosome_10,-,polyA site is 6262905
TGGTCACGCAGAGCCTAGAGACGTAGCGATTGGACACAAAGGGGCGGAGCGAACCGGGCTAGTGTGCAGCACTTCTGCAGGTCTAAAACTGATGGAATGATGTGCCGTTGTGCGTGGGCTTGGGCAGATGGCTGGGTCTGTGTCTCTGTG
>chromosome_10,-,polyA site is 6263098
TTCAGCTGATGGCATACGGTGCTGTGCCCCGCGCCTTGCGGGCGCTTACACCTGTCTGACACGCCAGAACCTACCAAAACAAGTGCAAGAATGTGCGTATAAGTGTGCGATGATGACGGACCGAGAGCTGCACAGAGCCGTAGGGTCCTC
>chromosome_10,-,polyA site is 6281576
GGGTCTTTGCTTGCAAGCATTCGGAAGGCGTGGCTTGCGAGCCAGTTGCGAGCCGGTTGCGAGCATGCTCGTGCACACCACCTTGTATCCAACAACAACAACAACAGGTTGTGACCTGATGTTTGTTAGTGTGCTTGAGCTTGCCCCCAC
>chromosome_10,-,polyA site is 6281649
GCAGAAGAAGGCCACGAGGAGGTGGAAAGCGCGGCGCCGACGAGCAGGTTGAGATATGCTCATGTTTAGTTCGGGGTCTTTGCTTGCAAGCATTCGGAAGGCGTGGCTTGCGAGCCAGTTGCGAGCCGGTTGCGAGCATGCTCGTGCACA
>chromosome_10,-,polyA site is 6282134
CCGCGTGATTGATGTATGCCATAGCTTCTCATGATGGGGCCTGCGGCTTTCCCGGCTGAGGTGGTGGTACTGTGCAGCGGTACATGTAATGGATGTTTTTCGGCTGACGAGAGGCATTGTCAAACCTTCAGCCTCACACTGATGCACGTG
>chromosome_10,-,polyA site is 6288271
GGGGGTGTTGTTTCTCTGGGTCGCAGATGGCCCTTCGCGGCGTGGGTACGGCGTGCCCCCGCTTGTCGGGCTGTCCCTTCAATTGTAATCCGCATCCTTACCCATAACCCATACTCCCCCCCCCAAACTCCACATTCCCACCCGTAGACG
>chromosome_10,-,polyA site is 6295380
TAGTTCATTTGCCTGGGCTGCCGCCGCTGCCGGGCCAATCCATAGGGGCGTTGTCATGACAGTTGGTGACAGGGCGCTCAGGCTGTAATGAGGATGGATGCGTGCTGTCCCAGCAGTCCAGGCGGAAATAAGCTCTCCTTGAGACGTCAT
>chromosome_10,-,polyA site is 6295514
TAGCGTGTTGTTCTGCTGCTGCGTTTTGCTGTGTGTCGAGATGTGCTTGTTGGCCAATCAAGTACTGCCCGAGATACGATACCGTAATGGTGTCTGTTGCTCATTGAGGAGGATTACTCCACTTGCCGGAGTGCTAGTTCATTTGCCTGG
>chromosome_10,-,polyA site is 6295693
ATATCTGTCGGCGACAGCACGGTACACGTGCTTGTTCCGATAGCGCGTGCACCAGCGCACATGTGGGCACGCTTGCGCTGGCCTGTGAACTTGAGCGCAGTTTCGCCAGCTTCGCCGTCTTTTTGTGAGTTTTTGGTGCATTTGATTGGT
>chromosome_10,-,polyA site is 6296700
GCCGTGGACCGTCTGACTGCTGATCCGCAGCAGCAGAGCTCTATGACTTCATGGCTGTATGCTTTGTCACAACTGGTCGGTACTAAGCAACCTGATGTTCTGCTGTGCATGCCTGTGATTGGCTGGCTGCCGGGGTAAGCCGCAGCAGGG
>chromosome_10,-,polyA site is 6297005
GCTCCTACCTACATGCGCTGAGTAAGAAGGGTTCAGGTGCGCTCGAAGCAACTGTGCAGGATGCGCGTTCACTGCCATTCTAGTGTAAATGAGGGTTACCGATGACGGGCATTCCGTGGATGGTATGGAGGCAAGTGTCAACATCATCGA
>chromosome_10,-,polyA site is 6306886
GGCATGAATTGCGCACACGGCAGCTACAGCCACAGGGGCGGTGTCGCGTGGGCTGCGAAGTATGGACACGTATCGGAACCTTGATTGTAAATGGGCATTAAAGGTGCTCTCATTAGCTTCCAAGGTTTCAAGGGCCTGTACCCAACACAT
>chromosome_10,-,polyA site is 6309273
ATGCGCCTGCGTGTTCAGGTATCTCCTCAGGTGATAAGTGGACTGCAATTCATTGAGGGCTCCGAGTTGCTTGATAGACTGTAACGTGATGTTGACGTCACGGTTGACGTGCTTTCCTGCACGGTCTCAGCCTGATCAGCTCACAGCCTT
>chromosome_10,-,polyA site is 6352118
GGGCGGAGCCGTGGGAGGTAGAGGAGGGTTTGGCGCTCGACGCCATCTGGAGGCAGAACTTATTCTAATTCTCCTCTGAGTCTGTAAAGTATTTCACGTTCGGTACATAACCCTGCTGCGGAACACGCCCTGGGGCATCTAGATGTGTCT
>chromosome_10,-,polyA site is 6356244
CCAGGGATATCGGCTGCCAAGCGGACTAGGGGCCATTCAACACTGGTGTCAGCACACAATTGTGCGGTGTACTTGTTCCTGCTGTAATATAATAAAGTCGTGCAACTTGCCTCTCGCGTTCCTGCGCCTTCCCCACCATGTTTCCGTGGC
>chromosome_10,-,polyA site is 6367102
GGAGTCAATGGGTGTTGCAAAGGTTGGGATCTCGCCGCCCAAGCCAGAGCCTCTGCAGGCATGCTAGATGGGAATTGAGCCATACAATAATACCAATGGGTTGCCCCGGCTGAACTTTGCGGCCGAAGGCGATAAGTCACGCCTGCCATC
>chromosome_10,-,polyA site is 6406752
ATTGGTACTTAACGCGGGCTCGGCAAGGCCCGTACAGAGATGGATCATGCGCGTAGCGCGAGGTCCAAATACTACGCTCTGTAATCATAGCGAATCTACACTACTTAATATGTTATTGGGCATATCGTGATGCCAGCGGAAGCGTCGCTT
>chromosome_10,-,polyA site is 6407830
GTCTGCAACGACTGCTTGACGACCTGGGTGAGGACTGTGCATGTGCAGGGACGGCTGGGCACTGGGGACGGATTGATTGACAGGTTGACGGTTGGGACAGCTCATGTGCGCTCTCTTCTTCCTCCCCGTTCCCCATCCCCAGAACCGCGA
>chromosome_10,-,polyA site is 6409017
AGCCACTCATCTCTTCCATTCCAAAGTGTGCCTCCTGGCGTGTTTTGGGGGTCTGGCCCAGCCCGCTTTCAAGGCTGCGACCAAGTGTAACTGACTATTTGCGTCCTGATACCCTACCCATCGGCCTGCCATTATTTTTGAGGGTGTTTG
>chromosome_10,-,polyA site is 6409252
TGTTACATGATTAGAAGAGAAGTGTGCATTCCTTCTCCCCATAACAAGACTAACCAAGCCGCCAGGGCTCCTTGTCTCTCCTGTTAGATCCAGTGTAGGATTTTGTGCACACGTCTGTCCACGTCTGTCCACGCCTTGCGTACCGCCACT
>chromosome_10,-,polyA site is 6409337
GAACACCAGGCCTAGCGGGGCAGGGCATGACACTACCCTATGATGGGTCAAGAGTGGGCTTACCAGATAGCACAATATGATGATGTGTTACATGATTAGAAGAGAAGTGTGCATTCCTTCTCCCCATAACAAGACTAACCAAGCCGCCAG
>chromosome_10,-,polyA site is 6430709
AGTGGGGTCGGCAGGGGCCCTGCCGCAGGGCGCACGGTCATGGGAACACACCAGAGCAATGGCTGTAAGCCAGGGGTTCGCTGTAACTTGCGCCCTGACATTTAGCTACGATGGCGAATCGGCACACCAGCACGCTGACACCGCCGTGAC
>chromosome_10,-,polyA site is 6430971
TGACTTGGTTCTATGTGGATATGGGTCGGCAAATGCAAGAGCGTGCGGAGGTGGGCGCTTCCGCAGCGGCCAAAGTGAATCCCGTGAGAGGCGTGTGTGGTCCGTCGTTTGCGCCTGGTAGTCAGGCAGGTCAGCCGACATGGCAGTGTC
>chromosome_10,-,polyA site is 6433975
TTGCTGTTTGCTTTATGATAGTCGAGCCTGGACTGGCATGGTTATGGGTAAGGTGGGAAACAAAAATCAGTTCACGATTGAAATGGCGCGAAGTCGTCCAGGTACCCGCACAGCGATCCTTGCACATAAAGCGTCACCCATAACGCGTGT
>chromosome_10,-,polyA site is 6434060
GGGTGCGGCCGAGAAGAGGAAACGAGCGGGCAAGTTTTGAGTTTGTGTACTGGCACGGCCAGTGCAAAGCTTTCAACGCTGAAACTTGCTGTTTGCTTTATGATAGTCGAGCCTGGACTGGCATGGTTATGGGTAAGGTGGGAAACAAAA
>chromosome_10,-,polyA site is 6434206
GTAGCTGCTGTAGGTGCTGCTACAGCTCCCGCATTCGTTCCAGCACCTCAAGCAGTGTTGGAACTAGTCAACATGCACGTAAGTCATCTACGTGAGGTGATTCGAGGGGCTAGACCAGCAGGCGTCACGGGCGGACGACGAGGAGAGGGT
>chromosome_10,-,polyA site is 6434281
GGCTGTCAAAGTTTGGGGACAGCAAATGACCGGAGTGGTACCCGCGTGGGGGAACCCAGCCTTGACCGGTCCTGAGTAGCTGCTGTAGGTGCTGCTACAGCTCCCGCATTCGTTCCAGCACCTCAAGCAGTGTTGGAACTAGTCAACATG
>chromosome_10,-,polyA site is 6434389
CATTTGCTCAGACTACTGAGTGAGGCAATGGTGACCTTAGTAGCCACAACGAGACGAAGCCGCGGGTATGCTGGCGGCCTTGACAGATGATTCCTGTGGGGTCTATCAGGCTGTCAAAGTTTGGGGACAGCAAATGACCGGAGTGGTACC
>chromosome_10,-,polyA site is 6439355
TACGCGCTCGTCCCTTCGCCAATCACCATGTACCAGCCAGAGCAAAACCCATGACGTCTTGCATTCCATACATACGCAACCATGCAGCGGGTTCCCCGCAATCTGTCTCCATTCTACCTGGGCCTGCCCTAGACCTCTAACTTATACCGA
>chromosome_10,-,polyA site is 6441904
TGACGCGCAGTCCTCACGCTCGGGGCGCCCGGCCAGGCGATAGCACCACGCAGACATTGTGCGACCTAGCGCACCCACATTTGGTACCACTGCACCTTCAAACAGGCGACCGACGTCCACGGATGAGCCCCGACGACGACAATCAACGAC
>chromosome_10,-,polyA site is 6442024
AGGCGTGTCAGGGCAAGAGTCGCAGAGTGAGTCCGCGGTGACTACACAGCAGAAGCGCATGGCTGGTCGAACGCCGGAGTTACTGTACCGACAAGTTGCTGGCTGGCTCGTAGAGTTTGCTGACGCGCAGTCCTCACGCTCGGGGCGCCC
>chromosome_10,-,polyA site is 6442245
TTTTGGCGCACAATTCAAACTTGAGGCTGATACAGTGTGTGAATGGCAATTAGGAGCACAGGTGTGTGGATAGCACAGGTGTGCAACGCACTAAGCATACTACTCATCTGGCAAACATGCACGATAGTCGATAGACTGGGGAGGAAGGGA
>chromosome_10,-,polyA site is 6479280
TACGGGCTGGGCAATGTGGCCCGGGGCAAGTAACGCGGACACGCGCACGAGAGAACCGCTCCCTAATCCTCCATATGTGTAAGGTGCTGTGGCTGCTCCACTTATATATGTGTGTCGCTCAGACTCGCCAGCCGCGCCGGGTGCCCATGT
>chromosome_10,-,polyA site is 6498280
AGCTGTTGGTGTTCCAGGGTCGCGGTTAGAGGCCAAGGATGCCCCCCTCACGCCTGCTCGCGCCCATTTATGTGCCGAGGTGCGGTAACACCCGTGGGTAACACCCCTGGGCCCTGGCAGACAGTCTGCGCCAACGCCATCTGCCCCGAC
>chromosome_10,-,polyA site is 6498456
GGGCCCGGTGAAGACCGGATGCAGAAGGCGGAGGTGGCTATGTAGGCTGGCCCTGTGCCATTCACATCCGGCATGCTCTGCTGTAACACCGGCTGAGTTGTGCACTGTTCCGCCAGGTCATGCACACGTGATGCAGGGCGTGCATTTCTT
>chromosome_10,-,polyA site is 6498581
TACGCGGTTGGGCGAAGAATTCCAGTCAAAGGCAGACAATAAGTACTCAAATCCCATGAAGGTAGGTAGTGAGGCCTTCCCGATGTCGACGGTCAGGTACTGGACAAGAGGCAATAGCGGCATGCGGGCCCGGTGAAGACCGGATGCAGA
>chromosome_10,-,polyA site is 6498671
GAAACACAATCCCCAAAGCTGAAGTGCATGGTGTATGGTTGATGGTTCAAATGCAAACTGAGGCAGGTACGGTAAAGGTGCGCTGAATGTTACGCGGTTGGGCGAAGAATTCCAGTCAAAGGCAGACAATAAGTACTCAAATCCCATGAA
>chromosome_10,-,polyA site is 6499347
GCTCGTGGCGGTGGTTATAGCGAGGAGAACAATATCACGGCGAAGCGAAGAGAGCTGCAGCAGCTTGGCATCTCTCAATTTCCCTGGTGACGCATGCGCGCACGCTCGAATGCGGTTGGGCTGGTGTGTGGTGTGTCCCCCTGGGCTGCG
>chromosome_10,-,polyA site is 6509052
GCACCGTAAGCAGGTCACAAGGCAGACTGTGCGTAGCTTACGCACTTGATCTTGCTAGAGGAGGCGATGTCACGACTCTCTGTAACTCCTCTCGCCCTCAGTCCGGCCAGTTCAGACATATCTGGGTCACAACTCATCGGGGCAGACGGC
>chromosome_10,-,polyA site is 6515361
CCCAGCGGGCAGCGGGCTGCGCACAATACAAGAGGGTCCGTGTCCCCTGGTATGTGCAAGCCATGCGCCCGAAAGTAGCAAGTGTAATGCCGGGTCTTTCTCCCAGACCGTCATCGGAGCGTGAGGAATGCGCATCAGCAAACTTCCAGC
>chromosome_10,-,polyA site is 6527503
CGTACGTACAGAATGGACAAGGCAATAGGGTGGTCTACTAGGGCAACCTTTGTGTTTGTCGGGGGAGAACAAGATACCGTTCTGTACGTGGTCAAGGGGAAGATGGACCTCAAATCCCAAATTGTGGTGCGGGCGGCTCTCACTGCGAGC
>chromosome_10,-,polyA site is 6527734
GCGTTCTACATCCGCAACAGACGGTGCGCCGTAATTTTGATAGCTTTTGGATTGGAGGGTACTGTGGTACGTGGTGTGCGCCTGTAACCACGTCAAGTCGCTCCAACTGCACCTGGGCGTTTCCAGGCTTGCTGTGCCGTCGTCGTCGCG
>chromosome_10,-,polyA site is 6532713
CCCGGCCATGTCCGGGCGATGAGGTTGTTCGGCCTCAGACTGTGGAGGGGCTCAGCCCCTTTTCCCGTGACCGGGGAACACTTGTTAAAGTGCTGCCGTGCGTGCCTGCGGCTGCCTGCGTCTGGGTCTTGGGCTTGACTGTAGCGTCAA
>chromosome_10,-,polyA site is 6533136
ATAACGACCCGGGAGGGGAGGGCTCAGCCCTTTTCCTGCCTCCCAGTGCCTCCCTAAGGCAACCACCTCCTTGGTAAAGTGCTGTAAACTGCGCAAACCGCGACCCTATTGTAGAAAAATAGGTGGCAGGGAAACTCTGGGAAATGCGTT
>chromosome_10,-,polyA site is 6539414
ACCGTACTGTACTGGGAATCCTAGTACGCTGTATTAATACGCGTATTATGGAGAGAGGGTCGCGTACTAGGCAACCCTGTGTAAGCAAGTTCCCATGTCAGCACGGAATGGTAGCTCATATCTCATGATCGTATCTTCAGGGGCTGACTT
>chromosome_10,-,polyA site is 6539629
GATGTCCGTCGAAGTTTGCGAACCATGGCTGCTCTCCGCACTGCAGCTGTGTTCTCTTACAACAATATGAGCATAATAAGTTGAAGGAAATTCCGCTAGAAGACTATGACCGCGCAAATCCAAATCCAAATTCACACCGGTGCGGGCACG
>chromosome_10,-,polyA site is 6539717
GTTGGAAAATATGTTGTGCTGGGGAAACCAGCGGGGTGGGCCGTGGCAGCGCCGTGGCTGGGCGAGGGGCGCGAGGGGTGCTGGAAAGGATGTCCGTCGAAGTTTGCGAACCATGGCTGCTCTCCGCACTGCAGCTGTGTTCTCTTACAA
>chromosome_10,-,polyA site is 6539886
TCCCTGCAAGGAAAGCAGGCAGCGGTATCCTTGTGGCGATGGGTCAAGCAGTGATGGAGGGGCGAAGCGAGTTGCGGGCCTGTAAGCACAGGGTTGCCTAGTTCGTAGTACGCGTACTATGTACTACGTACTGTACTACGTACTGTACGC
>chromosome_10,+,polyA site is 24150
GAAGCGACTCGTGGCCTGACATGCATGGCAGGATCCGAACCTGGCTGTACGTGCCGGCACAGTCAAGCTGCAGTGCGCTGGAGTGAGCTAAACCCGAACTAAAATATTTGTTCTTGTATGTTGCCTGGGTCAAACTTCGAGGCCCTGGGG
>chromosome_10,+,polyA site is 24246
AACTAAAATATTTGTTCTTGTATGTTGCCTGGGTCAAACTTCGAGGCCCTGGGGGCCACCACTCTTTCCCTCGACCAGCCATTTCCTCAAAGATGTATCATTGCCGTGCCTACTTTTCAGCAATAGCAGCGGTTAGGATGCCTCTATGGG
>chromosome_10,+,polyA site is 33373
ACTGCATCTGGTGGGCCCTCTAGGATTCGAGCTGGACAACAAAAAGTAAGGGATGAGGAAGCAAGTGTATAACGTAGCACCTTGTAACACTTTCGGTGGACGCCCCCTCCCTGTTTTGTGCTCATTTATTTCAGTGACAAAACGGTAACC
>chromosome_10,+,polyA site is 35698
CGCGGGCGTACTGGCAGGCTGGTAGTTGGCTGGCGCGCAGTCGCTGCATGTCGCGAGCTTGGCTAGCGGGCAGGTCACCCAGGCCCATAAAGCTATTCTTACCATATTGGTGCCATAGGGACATTTGGAATGGTTCGGTCTTTGGACGGA
>chromosome_10,+,polyA site is 35990
CGTCCTGGGCTCCTGGCGCCTACGGCGCCAGGATGGATGGCGCCGTAGGCGCCAGCATGGGCGCCAGCCGGGTGGATGAGGTGGTGTACTGTGGTACAGTGCCTGTATCCGTATCTTGTAGTCTACACAGCGTAGATGACCCCTCCCGCG
>chromosome_10,+,polyA site is 39192
GTGTCGATGAACTTGAGCTTGACCTCCTCCAGCGCGTTGCGGCTGGTCTGGGGCAGCAGCGAGCGGCGCAGGGTGATGGCGCGCTTCTTGGTGCCCGGCACGCAGCCCTGCGGACAAGTGTCGACCATGGAGGGGGGCTGTTACAAGGCG
>chromosome_10,+,polyA site is 39543
CCCCCGCCCGCCTGCCCACCCCCCTCTTCTGGCCGGTCGTCCTGGCCAGCGCTCACCTTGATCATCAGGTAGTCCTCGCTGACCACACCGTAGTGGGGGAAGCCACCCATGGGGGTGATCTCCTTCTTGGTCACATCGAACTCCGTGGTG
>chromosome_10,+,polyA site is 39598
CCTTGATCATCAGGTAGTCCTCGCTGACCACACCGTAGTGGGGGAAGCCACCCATGGGGGTGATCTCCTTCTTGGTCACATCGAACTCCGTGGTGGCCAGGTGGCTGGCGTCGCCCTTCTTGCCGATCTTGTACACCTGCGCCAAGCATG
>chromosome_10,+,polyA site is 40057
AGGCGGGTCACACCCCAGCGCTGCACGACACCCTGGACTCCGTGACCCTTGGTGATGGCGATGGTGTCGATCATCTCGTTGGGCTGGAACACGGCGTCCACAGACACCTGCTTCTCGAACATGCTGTAGGCGAAGTCGACCTTCTGCGCC
>chromosome_10,+,polyA site is 40439
TGTGCGCCAGCACACGGATCACGCAGCAGTGCTTCTTCAGGGCGGCCAGCTCGGCCTCGATGGCCTTCTTGCCGTCGCTGTACTTCTTGGCGTACTTGGTGAAGGCCTTCTTCTTGGACTTGTACCAGTTCTTGTAGAACCTACGAGTCA
>chromosome_10,+,polyA site is 40949
CCTCGCTCAGGTGCTCAGCCCAGACGGTGTTCAGCGAGCGCAGACCGCGGGGGGTCTTCACGTAGCCGACCGCACCGACCACGACCATGGGAGGGCACTCGATGATGGTGACCGGCTCGCAGGTCTCCTTCTTGTGCAGCTTGGAGCCAG
>chromosome_10,+,polyA site is 43744
AGACTTTATGTGTGGCTCAGCCCAATTTTCCCATGCGAGGGAAGATATCTTGTCGACGATGCTTTACGGAAACGAATGCTCGTTTGTAACGGATACCTTAGTTTAGATCACTTAGTTTAGCTTCGTGTGGCGGGTCGGGGTGCTGACTAG
>chromosome_10,+,polyA site is 48797
CAGCAAGCGCTGGTCGTGTGTGGTGCTGCAGTCGTCTCCCTGGCTTTGGCTTTAGGGGCAGGGTGCGTTGTGGTTGTAGTCGTGAACCCGCTTGGTTGCACACGGCGCCCACACAAGGAGGCGCCCTAAGCGTTTGAGAGTGCATTCTCA
>chromosome_10,+,polyA site is 48997
GTGGAGGAGGTGTGGTGTGAGGCTCACCACTAGTGCCTTGGAGTTGGTTGGCATTGATGCCCCGGTTTCTTTGCGCGCTGCAGCTGTCACTTTGGCTTGAACCGCAGAGCGTGTTCAGTTATCAGGTCGCGAGATGGGACAAGATTCAGG
>chromosome_10,+,polyA site is 49169
GGAAGTACCCTATCCTCGATACCCTATCCTCGACATGTCCGACCAGCCGCGCGCTCATGCCTTGCCGTCGCAACTTGATTGTTGAATGCTAGGGTCTGGGAATATGCTGCACACTACGAGACTACACCCACATGCCCCTGACCCCGTGCC
>chromosome_10,+,polyA site is 49294
ACCCACATGCCCCTGACCCCGTGCCTTAACCCTGTCCCAACGCACACCCCATTGCAATCATTGACTCGGACCGTGTCACCGTCGTCAAGCTACCCACCGAGTTCCACACAGGGCTTGTGTCTTCCCAGGGTAGGCCGCCGCCGCTGGCGA
>chromosome_10,+,polyA site is 54119
TTCTGTCATAGGATTAGCTGTTTGGCTATCAGGCGCCTCCGGACTCAGAAGAGTTAGTGGGGCCGCATGGACTCCGACGCCATGTAAATGCTCATGCTCATGTGATAGGTTCGGTGCCGAATGCAGACTTGACGCCGTTTTTTCTCAGCC
>chromosome_10,+,polyA site is 62427
ACGTGTTTGGCGGGTTCATGATGTATCTCAGGTTTGCAGGGTGTGGGGTCGCGGGATGCTGCGACACACAGCGCTGACTGTCTGTAGTCTAAGCGTAGTCTAAGCCTCTATCACGCCCATGCGGCCCATGCGGCTCTTCCTAAGCTGCGT
>chromosome_10,+,polyA site is 65866
TACACAGTCTGCTAGCTTGCGCTGTTGGCAACACAACCAGCGAGTCAGGGACTCGCTGGCCCGGCATACCCCCGCTGGGCCTGTAGCGGCTCCCATGCAGGACCGGGTTTGACACGCTGAGTCACACGCACTGAGTCACCCGACAGGCAC
>chromosome_10,+,polyA site is 75291
GGGGTCTGCACGCTGCGGTGGCTTAACTAGGATAGTGGTGATAGAGGAACTTATTTGCGACTGCAGGTGCCAGCGGGGGCACGCTTAGGTAAAAAAACCTGAAGCTTCGTGAGGGCAAGGGCAAAGGCAAGGGTAATGTGGCCGAGGCAA
>chromosome_10,+,polyA site is 75523
CCACTGCTGCTAAGCGCCTCAAGGAGCGCTGAAGGTTTCACAAAGACGACGTGTTAAGGGTCCCGTGGGCCCCGCGCGAGCTGTAAAGCAACAACTTGCGTTGCTAGTCTTGCGGCATAACATACAACACACATCGGCAGTCGGCATCAT
>chromosome_10,+,polyA site is 87866
TGTGTTGTGCTTATGGGAGAGAATAGGCTGTAGAGCCCCTCAGAACTGACTGCCTGAGTTGCGAGAGCACACTCCACGTTGGATGTGACCAGGGAGTTTGTTGTGTCATTCCACGCGCAAACAGCGTTCACATTCTCGCTCGTGAGAGCC
>chromosome_10,+,polyA site is 87999
TCTCGCTCGTGAGAGCCCGGGCAGAGAGCAGGTCCCATGGGGCCCCGTCCGTGTGTGCCACACGTCAAGGCACACACGCTCACTTTATTACTAAACTGCAAACTCTGAATTGCGATGTTATACGACTAGCGGCTCACGAGTGATAAAGCA
>chromosome_10,+,polyA site is 89267
TACAGAGGAGGTGTGCATTAAGGAACGTGATGGAGGTGAGCTAGGTTAGCAGACGGAAGGCGCACGACTACGGTACAGGACCCATTAAGACCCGGACCGGCTTGCGGCTCCGCGGGAGCCCCATGCCATCATGGTGGGCCATAGAGTCAT
>chromosome_10,+,polyA site is 103718
CTAGACAAACGCGCAATCGATTGATTGCCAAGACCCTCGCGCCACTTAAGGGAAATGTGTACATACCCTGATATCGACGATGATTTAAACCCTGTGCAGAGGCACTGCGCTTCCACCAGGACACAGCCACACCAGGCCAGCCGCACAGGC
>chromosome_10,+,polyA site is 110261
GGACCGTTTGTTCGTTGCGGGGAGCAAGCGAACTGGGCGGTGAGGCAAAAGAGTGAGGGTTTGACTACCTTCCAATCTTCTTGTGATATATGTGCAGTTGCGTGTCTACATTCTCTCCCGTGATTCTCTCCCCTGATCGCATCAATTGCT
>chromosome_10,+,polyA site is 110388
CTCCCCTGATCGCATCAATTGCTGTGCCGCGAGACAAGAAAGCTCAACTGAACGTATGCCACACGCGTTCTTGCAATCTTGCTGTTACGTTGCACCATTGTTCCTTTACCGTCCTTCACGTCTGAGGCACCGTAAATGAGACACCGTACA
>chromosome_10,+,polyA site is 111059
CTTCTCCGCGCTCTCGTCTAGAGCAAAACCCTGTCAATGCCAAGTGCTCTCGGGCCACTCCAAGCTTTTCATGCCCCCTACGCTCGAGTAATCGAGCTCAGAAACCAGCCCCGCGTTACGCCGAGCCGCGTAGTAGGTAAGCGAAGTAGC
>chromosome_10,+,polyA site is 111310
GCAGTGCTCATGCAGGCGGTTTACTTGACAAACTTGCTCATGTCGTTGTCGAACAGGCTCGTGCTGCGGCCCACGAACATTGAGCGAATGGAGTTCTTGAACTGGTCACCCTTCTTGGCTGCCTCAGCAGTCTCAGGCGTGATGCCCGCA
>chromosome_10,+,polyA site is 111638
TGCGCCCTGTCCACTTACGCGGATGACGCGGTAAAGCATGGTGCTGAAGGCGCCCGCCGCGAAGACGATGGGCACGGACAGCGCCAGAATATCAGCGGGAATGCCACGGGCGGGGGCCATGATGCACAGCTGAAGTGAACACAAGGAAGA
>chromosome_10,+,polyA site is 133858
ACGAGAGTAGGCAGTCAGTAGCGCAAGTCTCATCATCTGGCCGGGAGGAAGGGAAATGGTCAGTGCCACCGCCGTCCAGTCATGAAGTGAGGAGCTGCCAGACCTGCGGCTTGTTCAGTGCTAGCTCTCTTACACCGTTCCGGTTGTTTC
>chromosome_10,+,polyA site is 134026
TAACACATTGTTGCTTCGTGTGGGATGCGGCGAGTGCAAGAGATGCCCCTGGTCGCCCGCTGGCGAGGGTGGGAGTGCGAGTGTGAATCCATCACAGATGCGCCCCTCAGGACCAGCCGGCGTCAGCTTCACTGCCTTCCAGCGTTGCTA
>chromosome_10,+,polyA site is 137893
CATGTGTCCATCAGCAGGCGGCGGTGCTCTCCAACAGACTTCAACCATACCCTTAACCGAATTGAGGTAAAAAGTAGCTAGGCTCCTCCACCAGACCAGACAGTTGAAGCACCTCGCCCTGTCACCCAACCTCGGATGCAGATGCACGCC
>chromosome_10,+,polyA site is 149323
CTTGCTGCGTACGTGATATTTGGTCTAAGCGCTGTCTTTGATTAGGCACAACCACGACGGTGCACACGGTTTGCAAGACGCAATTAACAATCCAGTTCCAGGAGACGAGGGGCCCTTGCGGCTTGGTTAGTCTCGGTGCAGCTATTAGGA
>chromosome_10,+,polyA site is 176945
GCTGCAGTCCTCGTTGCTGTGTCATGGACCCAAAGCGAGGCTCACTGTGGGCGGAACACGGAAGTTCTACGACACACAAGTATATAACCCTGCGGACGGCGCCCTGTGGCACCTAGATGTGTCTTTTACCGACTGTCCTACTACACTCAC
>chromosome_10,+,polyA site is 192000
CAAGCTGCTTGCATGGTTTGCGAATGTGAAGCTTGTGGTTGGTGGTTGCCGTGCGTGAGGAGACACGTCTGGCGCAGTGGCACCTGTAAGTTTGCCACGGCAGCCATTCGCGTATCTGGTGTGCCCGCCCTTGGCCTGCAGGCTCTATCC
>chromosome_10,+,polyA site is 192233
CCCGAACTCCGGTATGAGAGCACAGTCTGGCGCGCACAATGATGGTGAATGCATTCACCGGTGGCCTCTCCCTGTTGCAGGGAGTGACTGTAACCCTTTGCCACCCTTTGTCGCGACGCATGCCCTGCTCAATGCTTGCTGCTGCCAGCT
>chromosome_10,+,polyA site is 213170
TATGGCTACAAGGGATGCATTATCCAATGAGTGGATGAAGAAGCAACAATGGGACGCGCTCGCTGACTAGGCGATCTCAATGATGTAATTTTAGTATGCCCTGAGATGGCCCAAACAAAAGCTTCCCACATGCAAGCGTTCCCCGCCTGC
>chromosome_10,+,polyA site is 230682
ACGAGTGGGTCAAGGCCCACCCCTCCAGAACGGTGGACTGGACCGCGGCCGAAAAGCACCTGCGGCGGGAGTTCCCGGATATCCCCGTCGGTGCCTTCGAGTGCAACAGTACCGGCAGGACCAATTATTCTAGGTGGAAGAGGCTGTCCA
>chromosome_10,+,polyA site is 231220
CTCGACATAGGGAGATGCGTGCGCCCAAAGCGGGCTGTACTGCTAGGTACGTCTAGGTACTGCTCTGGAGTCCCGCAGCCATATGTTTTGCCCGGTGCCTGCACATGCCCGCGGTATGTCCTGCATCCCTAGGGCCGGCCTGGCACCACC
>chromosome_10,+,polyA site is 231332
GGTATGTCCTGCATCCCTAGGGCCGGCCTGGCACCACCATTCATCCACAGCCTCAGCAACTTGGATGCGCACAGCGGCCTTAGGGTTAAGGGTTAAGGGTTAAGGGTTGTACTACGCGCCCCACAGTGACAAAGCTGCTGCTGCTCATGT
>chromosome_10,+,polyA site is 260684
GCCTTGTAAGGGCTATGGTAGGGAAGCGTCACTCTTGCGATGGCGTGTCGTGGTTTGGCAATTTTGACCACGTGGGTGGGCTGTAACAATTATTCTGTCATGTAAGACATGTCGACGGTGCCATTGAGTACTCTAGACGTACGTACCTGA
>chromosome_10,+,polyA site is 266495
TTGAGTTCCGAGCTGCAGTTCAGGTGGTGCGAAGGCCGCGAAGCACCCCTGTCCGCATCAAACTTGCATTGCGCAAACCGCGAGTGTAATGTATCAGTATGTGGTGAAGCCTGCTCGGCGCCAGCGCGCAGTTTGAGACCTTCCGGTGTC
>chromosome_10,+,polyA site is 266898
TTAGCGTAGTCAAATGCGACGTCAAGGCATTGCGCGCGCGGTAGTACTGCCGTGGCATGAAAGGAATACCGGTATGTTGCATGTTGTTGTGTGGCTGGCAGCATGCTCGGCTGGCGGACGCCTGGCGACTCCAGCTGGAGAGGAGGCGCT
>chromosome_10,+,polyA site is 266981
TTGTTGTGTGGCTGGCAGCATGCTCGGCTGGCGGACGCCTGGCGACTCCAGCTGGAGAGGAGGCGCTGTACAGGGGCATGAGATGTGTACACACCAGCCGCCACACAATCCCCTACCAGCAGCCCTGACCTGTACGGCTGTACGCCGTGC
>chromosome_10,+,polyA site is 267038
AGGAGGCGCTGTACAGGGGCATGAGATGTGTACACACCAGCCGCCACACAATCCCCTACCAGCAGCCCTGACCTGTACGGCTGTACGCCGTGCACGGCCACGCGCCCATGTCAAGTGTCACGGCCCGGGGGGACGATCACGGTACGGCCA
>chromosome_10,+,polyA site is 278601
TTGCGGAGTGCTAGAGTGCCGCACGAGTGGCACAATCGACCCGGTCCAGGGGGAGTCCGACTGCATCCGAAGACTCTGACTTGTAAACTGGTGAACGTTGCACATAACATACAATACCCCGCATCTGGATTCACTCTGAAGCTTAGCTGC
>chromosome_10,+,polyA site is 281909
GTCCCGTAGTGTGCTGTTTATTCCCAGACCCCAACATTCAATTTGCAACGTCAAGGCAAGATGGCGCGGCTGGTATAACGCTGGTGTTACTGTACCGAGACATTGCTGACTTGCTGGCAGGGCAACAGGCCAACATAGGTGCTGTACCGG
>chromosome_10,+,polyA site is 281982
TATAACGCTGGTGTTACTGTACCGAGACATTGCTGACTTGCTGGCAGGGCAACAGGCCAACATAGGTGCTGTACCGGTCGTATGTAAGGGCACATCCCTACTGCTTCTTCACCTGCTCGTCAATGATCACGGTCTTCCCCTATGCTATCA
>chromosome_10,+,polyA site is 285061
GTCTGGTTTACCGCGAGCGAGCGATGTGATGGTGCGTGTGCTGCTCCTGACGTTCCAGGAGCACTGGTGGAATGCCACCGCGTGTATTTAGCGCTTGGCAACTGTCACGGACTATAAGCACTAAGCAGTACACGAAGGCAGGGCTTGCAT
>chromosome_10,+,polyA site is 285319
TTCGCTGCCCCCAAACACCCCCGGGAAGGGGAAGTCGGCGAGATTTGGAGACCTACCGTATGCAGCCCCACGCGGCGAGAATGCAACCCTGAAATGCCCAATCTTTCTCGCCGAAGGGCTTGCAGAAGGGGGCATTTCTTGCCGCTCCCC
>chromosome_10,+,polyA site is 295012
TGAGTGTGAGCTAGTGTGCTCGGATGCAAGCATGTATATTGAGTGTGTGTCTACCCGTATGGGCAAGCTTAAGCTTACTGAAGTAAATGTAAATGTGAGATATGCGAGATATGTGAGCGACGGTGTGCTGCAATTATCCAGAGCCTTCAG
>chromosome_10,+,polyA site is 295212
CCTCTGCCTAATCTGAGTAGAGATCGATATCGCAGCAAACCATGACCGGCAAGCAAGCCAACCGTGCCCTGCTTTTGAGACATGGAACGTCGTTATTGCCCTTTATTGCCGACGTCATTGCGAGAGTGCTTGCTCTCTCTCGCTTGCCAT
>chromosome_10,+,polyA site is 306947
AGGGTGGTTTCCCTTCGGGCCGGAGATGGTCCCTCTTGACCTGGGTGCTGGGCACCCTTGCTTGGTCGGACTGTCCCTTCCTTGTAATGTCGCAATCATATGGACAGACGGTGATTGAGCTACTTGCATGGCTTTCCATAAAACTACTGC
>chromosome_10,+,polyA site is 307237
GACAGCGGGACGTGGCTGGACACATGCTGGGCGGTGCCTGTACAAACCGACTCAGGCTCTGTCCGTGAGATATGGCGGTTTTGAAATCTTCGGCATCAGACATTACACCAACGTGGCGTGGCGGCACACGGGCACAGCCTCTTATCCCCT
>chromosome_10,+,polyA site is 307375
CTCTTATCCCCTTGAGAGGCAGGCCCTCATTGGTCACTTGTCCTCCAAAAGGTATCCGACATTCAAGCCAGCACCATCAAGAGTTTAATTGAATTGCCATGACATTACAACCCGCAAGCACGAACTGTTAGGTGATGTATGCGAATCCAC
>chromosome_10,+,polyA site is 336232
AATCTTCTCTTCTCTAGGTCCCGTAACGACACTTGCCGCTCCTCTCGGCATTCCGTGATGCTGCGCGAAGCCAGCCATTTACTTGGCGGCAACAACCTCATCCAGAGCGTAGTTGTTCGTCGTGACACCAGCGTAGTTCTGGTTCTCGAA
>chromosome_10,+,polyA site is 336763
CCGTGGGGCGGCGACATGATTCGGAGTTTGCCGATCACGCACCCGCGATGTTCACGCGAGACGACAGGGCCTGCATTTTCCGGTTTTGGTGGGGAGATGAAAGGCGAAGTGTCACACGGGGTCGCGGTTGGAAGCAAGAAGCGGGAGAGC
>chromosome_10,+,polyA site is 349308
CCACATCACGGATAGTAGGCAGGCGGGTAGCCGTAGATCGGTGCAGAGTGGAGCCTGCAATTTGCGGCAAACACTGGAAAGCTGTAATGTGGACCCGGGATTGCGGCCCAATGGCGGCACGCCAACATGTGTGTGACATGATCCCCATGC
>chromosome_10,+,polyA site is 349470
CCAGGACGGACAGGCGTACGGAGGTGCATATGGCCGGGACGGGGCGGTTTTGCCCGCGACCTCGACGGCCACGAATGCGCTTCTTGTAACCCTTGTGATGCAATTCTTTCAAGTCGTCTGCAGCGTTATTTTTGCCCAGTCGAACGCCCG
>chromosome_10,+,polyA site is 364411
TGGTTGTGGGTTATGCACCCGCAGTGTGCACAACCATACGGCACCCATGCTTGGTCGGACTCAAGGTCGGACTGTCCCTTCTTGTAATGTCACATTCATACAGTAGTGCGCTATGGAGAACGAGGGCGTGTGCGCGCGGTACCTGGTCAA
>chromosome_10,+,polyA site is 400252
GCGGACCGTCCATAAACGGGGTAATCGGACTGGTGGACTGTTGGGGTACCCCAACCGGGCAGACGACACCCCGGCATGTGCCATGGCACTCATCGCACCCATCACACCTGAAGTCCAAAAAACCTTCATGGGACGCAATAAATTCATCAA
>chromosome_10,+,polyA site is 400324
GGCATGTGCCATGGCACTCATCGCACCCATCACACCTGAAGTCCAAAAAACCTTCATGGGACGCAATAAATTCATCAACAGTTAAACTTTTGTGCACGGTTGACGACCATAAACACATCTATGGTTTGCCAAGAATGGGTCGGTCATGTT
>chromosome_10,+,polyA site is 420382
GTTGTATTAAGCCTCCTGAAACTCCTGTGGTTGGGGGACAGGCCAGCACAAGAGGTTGCCCAACCCTGCTTTGGTGCTGCGCTGGTGTAACGATGTGCCAGATAGCGGAGTTATACCAGAACGGTGATGGCGCATGTCAGGCTGGCGCGG
>chromosome_10,+,polyA site is 420511
GCGCATGTCAGGCTGGCGCGGGGTTGGCCCGCCCGCCCCCGGGCGCGAGGAGCAGGATAAAGCGGGGCGCAAGCTAGTGTGCGAATGCTGCCTAAGGCTAAGGCTGAGAAAGATGCCTGAGGCAGTGCGGAATGCCAGACTCCTGAGGAA
>chromosome_10,+,polyA site is 438458
GCATTCAACACGCTATCGACCGCCCGCACGAACCCACCACGCACAACTAACCCCTGCTCTAACTAAACATCCATACGCATGCGCACCCGAGTACTTACATTGTGCACCAAGTCCTCATATGCTGCTGATTCTATTGCACAGCACACGCTT
>chromosome_10,+,polyA site is 438902
CGACAGGCCCCAGCGATCGTTCCGGGGCTGCATCTCGCGCTCTAGGTTGCCGACTTACTCGCAACGCCCTGCTTTCCATCTGAGACAGGGGTCGAGCGGAAGTAGACGGTCTGGCGAGCCAGCGCCTTGGTCTTGAATGGCTCCTTCATC
>chromosome_10,+,polyA site is 440816
CGGCGGGCGTCGGCGCGAGCGCAAACTTACCCTTGCCCGAGCGCAGGGTCTTCAGGCAGGTCTTGTAGCCCAGAGTGTACTTGCCACTCTTCATCACCAGCGCCAGACGGGCGTTGATGTTCTCCTGGGTCTTCTTCTGCGGGTGCACAA
>chromosome_10,+,polyA site is 441055
GACGGCTGCGGCTAGTTTTGCTACTGCATCTGCCCTACGCACCGTCTTCTTAGTAGCGGGGGCCATTTTTCCTTGTGTTTTGCCTCCTTCTCAGCCTGGAAAGAAAATGCAAGGTCCATCCGTCAGAACTGGAAACAGCGAGCCGTGCGA
>chromosome_10,+,polyA site is 441220
GCAGCAGCCAGAGCCGCCGCGCACCCGAGACACCCTCAAGCTGGCGGTATGTGGGCCTAACATCGCTAAGCTAATTATTGACGGACCTTCAGGCTCCAGAGGACTATTACAGCTGCGGGAAAGGGCCTAACCGTGGTCGCTGGCGAAAGT
>chromosome_10,+,polyA site is 456613
CTGAAGGGGAGTCTGGCCTGCAGCTGATTATCATCGTATGTTGCTAGCTGCGGTCAGCCTGCTACTTGGAGTGGCGGCTTACGACCTGAAACTTGCACTCGGTGCGCTTCTTGCCGTCCCACGACCACACACGATACGTAAGCAGCAAAG
>chromosome_10,+,polyA site is 474399
CCTGGCATTTACTGCGGTAGTGTCCAGAAGGTGGGTATAATACACGGTGTGGTGTTGGGTGGGCTATGCGCGTGCGTAGTCGTTGTAATTCGCAAGCGCTGTTGACTCCGCTGCACTCCTGGTCTGCCGTCAACACTCAACTGTCTTCAT
>chromosome_10,+,polyA site is 480051
GGCCCACTCCCAGCTGTGGCCGTGGCCGTGGGCCACCACAGTATGCCGGGGTGGGAACAACCCAGCACACCCCAGACTTCATATTGCAATTGAACACACGGAAAGGCCCAACGGAAATGTGTCATCTTATCTCCATGAAACGGCGGGTAT
>chromosome_10,+,polyA site is 488598
GGGCCAGTTTGCCACCCACCCCCCCGCTAGGAGAATCACATGGGCTGCGCATGGAACGGTGTTTATGATAGCCATGTCGCGTATGCAACCGGACCCTGCTGCATCCGTTCCCAGCCAAAGCCTGGTTGGCTCGATACCTCCGATGCATCC
>chromosome_10,+,polyA site is 498328
GGAGGAGGGCGTACTGTGTGAAGTGGCAGGCTCAGAGGCTGAGCTGTCAGCCTGTCACCGCAGGTATTTTGCCCAATGCGGAATGCAACCGATTCCGATATATGATGTATGGATATGCTTTCATTGATGCCCGCCAGCAAATTTGTATCG
>chromosome_10,+,polyA site is 504407
CGTTCCGTTGCGGCGGGCCCGCGCAAGAGCCCGCGGCAGTGCCAAGGGCTTGTAGCTGGCTTGGCAACCATTTTGCACCCATTGTAAACAGTTACTGAGTTTACCATATTTAGCCCGCCAAACGTTTCTATCATTCTACGCGTCAGGCGC
>chromosome_10,+,polyA site is 523481
GGTATGTTGTGACGTTAGCATTCATGGGGCGGCACAAGTACTGCAGTTGGCTATTGTTGAATGCGGCACTCCATACTGTATGCAGCGACACACCCACACATCTATGCATGCCATGCACGGTTGGATGTCGCTACGAATACATGCAACTGC
>chromosome_10,+,polyA site is 523571
CACCCACACATCTATGCATGCCATGCACGGTTGGATGTCGCTACGAATACATGCAACTGCAGACTAGTCTTTGACGACCCCTTTTAAGACGTGCGCATTGCAAAGCCTGGCTGGGCATGCCCCAAACCTGCATAGATCTATCCTTGCCCT
>chromosome_10,+,polyA site is 523740
ATGCATGACTGGGGATTGTGCACAAATGACGCAGGGGGGGGGGGGGGTAAGAATGCCGCAGACATACCCCACCCTTCAAATTGAAAGAGCTTGACGAGAGCGTTCAGAATCCGCTTTCAGAAATTTGATCAGGGTAGTAATTGCGGAGAT
>chromosome_10,+,polyA site is 523933
CCCAAGGTTTCGTCACGGTGTGCCGGAAACTTTCGTCTGGGCCTCATAAGACAGCCGGGCAAGCCCAGACCGTTGCCCAAAGCGTGTAATGGATGCTTTTTACGGCTGGGAAACGTCAGGAGCCTACCAAAAGACGAAGGGCTACCGCCC
>chromosome_10,+,polyA site is 526857
CGACAATTCCATTGATTCCATAGCTACTATACGTCTATAGAATGACGTCAAAACGCTACTAACTTGTTACCAAGCACGCTCTGCAAACGGCAAAGAGAGAACTGTGACACTGTTAAGCTGGCACCAGAGCTGGCTTCGTTCCGTTCCTCA
>chromosome_10,+,polyA site is 527072
AGCCTTTGACTTTTGGAAGCTGCAATTTTCCTTCATCGCTTTGCACGTCCTTCCAGCTTCGCGTAGTCAGGGCAGCATTTGCTCGTATGTAAGACTTAATCCAGAGCCACTGGCTGGCGTGGATTAGGAGGCTAAGAGGCTTGCGGCAAT
>chromosome_10,+,polyA site is 534544
TCGTAGGGCAGTAGGGCGGTGTGCCGTATGCGTGCAAGCCCGCAATGATTTGAGGTGCTCCTGTTCATGACAGGTCGAGCAGTATGTTACACAAGCATGACGCCTGTTCTCGTGCCCATTTCATTGGAGACTCCGCAAGAACAATAGATA
>chromosome_10,+,polyA site is 534847
CCGTGCCTTGACTGGTCCGACGGTACGATCATCAGCAATCATCAAATGTCATTCGAAGCTCGTCATCCGTATCATCCTCATCACGACAGGGATCACGGCAGCGACATGATGTGCACCGACTGGTCCTTGGTCATGCACCTGCGGCGTGCG
>chromosome_10,+,polyA site is 541926
GGCTCTGGGGCCTTTGGCATACGCGTTTACCTTGATCATCCGCATGTGACTGTGATTTAGCCTAATGCCTGCCTCGTCGCTATTTGTAGACCGCCCAAGCCGGAGGAGACCTCTTCACTGGCCTGGTGTCCGGTGGCATTGTCCGCGTGG
>chromosome_10,+,polyA site is 546732
TCGCCGCAGCCGCTGCCGAAGGATTACGCCTTGCCCGTGGTGGCAGGTGTCCGCAGGCGCGGCGTGACAGCCCACTGCTGGTTGTAACCAACCAGTTACACAGGATGGCAATGCCCCCCTCTCCTCTTCGCCCTGCTCTGCCGCTGAAAC
>chromosome_10,+,polyA site is 555336
CATTTCCACGTAGAGCACAACCTAGCCAACCTAGCAATATCTACCATGCGTATCACATGATCAGTGCTATTCCATAAAATGCAAGTCTGGCAACTCTCCATAACGAAAGTGCATGGCGCATAGGTTGCTTCCCGAATCCGCCCTCGTCCG
>chromosome_10,+,polyA site is 560945
CGCGTGGGGTTATCCATTACCCCCAGGCATCAGCTGCTCGTAGCGCATTAGCATCCAAGGTAGTATGCCGCTCTTTGCCTTTTGCAGCAGCTCATGCACATGCACGCTGCCTGTCCGTGTGATTCCGTGTGCTCGGATTTGAAGGTGGGG
>chromosome_10,+,polyA site is 561182
TTCTGCCTTGTCACATTCCCTCGCCATGGGTGCTTGATCCAGCCAGCAAATCCTACATGGCCGAGCTCTGCAGTCTGATATTTTGTAACAAGACAACATAATATGCTTTAACTTGTACCGCAGATCGCACGCACAAAATGCAAGACGAAC
>chromosome_10,+,polyA site is 564614
GTAGGCCAAGAGGTGCTTCCTGACTCCAGAGGGCACCACCATGGGGCGTTCGCTAGTTGCTGATGAGAGTGTGGGACATACTTGTTTTACAAATGGTGTACGATGTCCCGTAGTTTGAGGTTTGGGGGTGATACCATCGAGGCCTTGGGA
>chromosome_10,+,polyA site is 564710
TGTACGATGTCCCGTAGTTTGAGGTTTGGGGGTGATACCATCGAGGCCTTGGGATCCGCCTTGGCACGCCAGTCTACCGTACTGACAACACTCAAACGATTTGCGCACTGCTCCTTCCTGCCTCGTGAAAACCGGAGGCCCGGGCTGGGG
>chromosome_10,+,polyA site is 585334
TGGCTGACTACTGACGTCGGCTGTGGAATGACTGGCACTGGGGCGTGAATGACACGTACAGTGCGACACGCGAGCGCAGAATTTATAACAGACAGAATATTTGAGTTCGGAGCCTTCCCAGTGCAGGACTGCAACACTGCGTTGGCACGC
>chromosome_10,+,polyA site is 604803
CATTTTGATCCTGTGCTTTCAGGCTTCCAGGAGAAAGCTTGCTTCAAGCAGAACCCTCACGCAGAACCCTGTAGCTCAGGATGTAACGCGCTATGTGGTGCGCTTTGTCCCTTTGGCGAGCGCTGACCAGCACCGACTGCCGGGCTATCC
>chromosome_10,+,polyA site is 607726
CAACCAGTGCAGCTGGCGAGTTTGACTGAATGGGTGGCGGCGCCAGCGGGAGGAGACTGGGGTGCCGCCGTGTGGGTAGATGTGTGTAAGGATGCACTATGTGTGTGTGTGTGTGTGTTACAGGATTGGAAGTGTGCATTCCTAATACCT
>chromosome_10,+,polyA site is 607777
GGAGACTGGGGTGCCGCCGTGTGGGTAGATGTGTGTAAGGATGCACTATGTGTGTGTGTGTGTGTGTTACAGGATTGGAAGTGTGCATTCCTAATACCTGCAACGAGACTAACCGAGCCGCAAGGGCCCCTCGTCTCCTGGAACTGGATT
>chromosome_10,+,polyA site is 644033
GCGGGTTGGTGCTGAAGGAGGAGTTGGGGCCTGCGTGGGAGGTGCCAAACCCGTGACGCGGGATGATGGGCTGTGCCAGATCATTGAATGGCGCGCCGATCCGTAAACCTTCAACATTTACGGCAAGCTAACGTTGATAATATTTGAGTC
>chromosome_10,+,polyA site is 644210
AGACGATCCCAACATTTTTCAGTCCTTTTAGGAGAGTAGGCACAATGGATCGGCCGAGTGGCTTAGCTGACCACTCGGCCACAGGTGCAAATGCACACGTGAAGTGCTATTCGTGCTCACGCGTTTCTAGCGTTGCGACCGGGGCTTCCG
>chromosome_10,+,polyA site is 644426
AGACGCTTTGAGGCGTATAGCGACTGCAACTGCCCGGCTGGGCGAGACCCTAGAATTTGGCACGATGCTCAAGTCGCGCACTGGCAAACTCGTTTACTCACGATATCAGAGGCGCTTTCGGTCCGCTGATTGGTCAGGAGCGGGCTCCGG
>chromosome_10,+,polyA site is 660711
CGCACATGAACACGCGCAGTCAACACGGACGAGCGCCTGTGTTTGGTCGGTGCTGCACGTTTATGCATTGTCGGGATTCTGTAAGCCTGGTGCGCAACGATTGTCATAATGGCATAGCACGGCCGGTACGTGCCACAGCCAAGGGTTCCC
>chromosome_10,+,polyA site is 678681
GCGGCCAAGGCTGCAGCAGGCAAGGAGTGGAACACGCACGTCCTGTGCACGTGCACGGTACATGTGGCAGGATGTGGCAGTGGTAACAGTCGCACAAGGAGTGGGCACCGGTGGGGAAGGTGCATACGGCAGCTTTCAGCGCGCGTGTCC
>chromosome_10,+,polyA site is 711599
ATTTGTGGGCGCCTTCATACACAATTCCTGTGCCTCTGTTACTACGAATTGCTCGTGATATTTGTTAGCAATGTTAACACCCTGCAATTTGTTTGAAACCTTTCTCGCCTTCTCGAATCACTGTCTTTAAACCGCGTGCACGCTGATAGC
>chromosome_10,+,polyA site is 717117
CTGGGCGTGGGCGTACGAAACGTTGTGAGGCAGGAGCGCGGAGGAATGAAGCGGCTTGCCAGGCGATAGAATGAACCACCGACATGAAGCCAGTCAGCCACCGCAGCCTGTGCATGAGTGGACGCGGCCACTTGGCCGAATTACGCGCGC
>chromosome_10,+,polyA site is 717423
TGATCACGCTGTTGGTCATGTACGGCACCGGTAGATTGCATTGGTTACAAGAGGGACCTGCTGACGCGGTTCACGAGCCACCGGTAGTACTTGCATGATGCTGGCGCGCTGATGACTTCCGTAGTACAGCTCTTCCTCAGCCCTTCTTTG
>chromosome_10,+,polyA site is 717489
CGGTTCACGAGCCACCGGTAGTACTTGCATGATGCTGGCGCGCTGATGACTTCCGTAGTACAGCTCTTCCTCAGCCCTTCTTTGCTTACACGGCAGCCCAGGTCAGCACATCCAGCATCTCGAAGTCACAAGCGGCCATGCGCGTTCACA
>chromosome_10,+,polyA site is 721202
ACGCAACACCCCCACCCAGTGTGGTGCCTACACGCACCAACCCATCTCTTCTCCCACCTCCCACCTTGAGATGCGCTTCGTCCCCACCACGACTGCCAGGCAGGCGCTTGCACCGTCCCTGCTGCGCCACTGCACCGTCAGGCCGACACG
>chromosome_10,+,polyA site is 724046
CAGCGCCACCCCACCCCACCCTCCCCGTCCATCGCGTCTCCACCCCCTGCTGCTCCTCACCCTCCAGCGACTCGATCAGCGCCGTCTCCTCGCCGCAGATGTAGGCGCCGGCGCCGTAGTGCACCATCAGGTCAAAGTCCACACCGCTGC
>chromosome_10,+,polyA site is 734297
GCTGGGTGGCATGGGCCCGGAGAGATGAATGGGCTGTGGGGACGTGGCGTTGGCGATAGATGTGGCAAGCGTGCCAATCTACCCTCTGTGAAAAGAGTCAACACTGGTCACCAGCCGGCAAGTACACGGCCATCGGGGCTTTCTCTAAAT
>chromosome_10,+,polyA site is 734358
GTGGCAAGCGTGCCAATCTACCCTCTGTGAAAAGAGTCAACACTGGTCACCAGCCGGCAAGTACACGGCCATCGGGGCTTTCTCTAAATCCGATCTACAGTGCCCTCCACGGGTGCGACATGCCCCCACGGTAGTAGGGCCATCCATGGC
>chromosome_10,+,polyA site is 734460
CCCTCCACGGGTGCGACATGCCCCCACGGTAGTAGGGCCATCCATGGCTCTATCTCGCCAACGCGGCGTCCTCACACGCCGAAGCAATGTGTTGAGTTTGCGCCTAGAACAGACGACCACTCAGGACGGTGTATAGGGGCTCGCGCTGAG
>chromosome_10,+,polyA site is 743556
CCCACTTAGCGTGTCTACGTCGACAATCACACATTAAGCTCGCATACGCAAAGTGCCACTAGATAATCATCATCTCTGCTCGTACAGCTCTAGCTTCGATCGCATACGATACCTCGATTGGGCATAACCGCTTGGGTTCTGTTTGCACTA
>chromosome_10,+,polyA site is 762454
CCAAGTGGTCGACACCGTAGATGCGCTCGTGCGATGGCGCCTTGCTTTCACACGACGTTTGCACCCTTGCGGGTGCAGGGGACAAGAAAAATACAATGGATTTCCAAATGCTTTCGCACAACTTATTAATTCTTGGGGTCTGAGGAAATC
>chromosome_10,+,polyA site is 762606
CAAAATACGTTTTGGTCTCAGGTATCAGACAAGAAACATGGCTCTCCCGTGGCTGTGCCGCCACGCCAGGTTGAGGCCAAAGGTTTCAAAGCTACCTAATCTCCCGGGCATAGCGGGGTCCGTTCGTACAGGCACCGCCCGCCATGTGTC
>chromosome_10,+,polyA site is 775360
GAGGGGTGCTTGTGGATGGCAACGTGCGTTGCCGAGGTGGGAGCCGTCCCTCCACGCCGTTTCTTTCGTGCTGCGATCAATGCTGTACTTTTCGTCCGGTTTGGCCGCATGCCCTGACCGTTGCTTGGATGCGTGTGTGACGCGAAGCAG
>chromosome_10,+,polyA site is 775474
TGACCGTTGCTTGGATGCGTGTGTGACGCGAAGCAGGGCAGGGCGTTCCTAAGCCGCATGGGGATTTGTCGTGTAAACATTGGGCCGCGGCCCCTGACGATGGCGCGGGAACGCACTATTCCACATCCGCAACTCTTTGCGACGCATGTG
>chromosome_10,+,polyA site is 775538
TTTGTCGTGTAAACATTGGGCCGCGGCCCCTGACGATGGCGCGGGAACGCACTATTCCACATCCGCAACTCTTTGCGACGCATGTGTAGGTGTTGGATGGCAAGGCAGGTCCAGCCTGCGCCCTGCGCCCATGCCAGCAGCAACTACTCG
>chromosome_10,+,polyA site is 775622
TGTAGGTGTTGGATGGCAAGGCAGGTCCAGCCTGCGCCCTGCGCCCATGCCAGCAGCAACTACTCGCAGCTGCATACATTCACTGTTTATATATACGAGAGCAGTAACTGCGTCACGTTCTGTATGGGGATACCGGCCGCAGGCTTGCCT
>chromosome_10,+,polyA site is 782594
ATTCGAGGTTCTCTCCTCGAGTGTGCGTACGTGTCTCGTGCGTTTATGAAGCCCTGGCTTGCCCGCGGCTGTCATCCCACATGTAACCTCTATTCGCTATACCTGATGAGCACCGAGGGGCTTACAGGGCAATATGCACGGTTTGCACTA
>chromosome_10,+,polyA site is 784803
TAGGTCGCTGCTCTACGGGTGAGGACGCTGGTGCGGCGGGTTCTGATGGTTTCCCCGCGAGAGCTATCCTGCTTTCTAGAAGCCGGTCTGCGAGCCAGTTGGCGCTGATGCGCCGGGGCAGGAGGAGGCCCCTGATTAGGGAATGCGCGT
>chromosome_10,+,polyA site is 784937
ATTAGGGAATGCGCGTCACCCAGCGCCGATCTGCGAGCCCGTGTTTCGAGGCGTTACCGTGGCCCAGTATGGCCGATGGTTGCAGACAACCCCCCTCCCCCAAATTCGCTAACGACGGCCGGCGGCTCCGCCGCGGGTGCTGGCGGTGCC
>chromosome_10,+,polyA site is 801414
TATGTTTTGCAAATACTAAATGATTCAAGAATTGTTCATGCTTTTGATGGTTGTCGTGTATTTGCTGCGCGAGCACTTGTTTTAAATAACCTTCATGGCATTGCGGCTTGGGAGGTGGGGGGGACTGTAGATACCAGCCCAAACTAACCC
>chromosome_10,+,polyA site is 801837
GGATTGCTTTGCGCACTTAGGGATTCAGATAGGACAGGTGGGGATTGGGCCTTGCAGACTGTCCCAGGCTGTCCTGACACCGCTGCAATTCTGATTCGGGTCGGTCCTTAGGGTTTTGGACAGGGGGACCTGGAGCGCAGCGCACACTCG
>chromosome_10,+,polyA site is 817559
CGATTCAACTCGTGGGAGTGGCTGGCTGTCTTTCAATTACAGGAGATCCGGCAACGGGACGGCCAAAGTTGCGCAGTTGGCACTGTAACCAGAGTAGTGAGCCCCAAGCGGACTGGTGCAGGGCTAAGAGTCGAACACCCAGCAGATGTC
>chromosome_10,+,polyA site is 823591
GATTATATGGATTCCCCTTCGGCAGTGTCGCAAGACACAGCGACCGACATCCCATTGACTGACGGCTTTCTGAGCATCAAGTAGCGTTTAGGGGCGTTCACACGGCAGCCTTCGTCTCCGGGAGCCTGATAGGCGCCTGCGGTGCCTTGC
>chromosome_10,+,polyA site is 825583
TTATGATTGTATAGAGCGTGTTGGGGTGCGGTGTCGTTGCTTCTTGGGTGGTCACTTCTTACGGCCTTCAGGCCTTAGCGCCTGTAACCAGGTTCCGTCCGATCAGTCGTAAGCGCATTCTGGTGTATGAAGACTCGCGATGAAGCTAAC
>chromosome_10,+,polyA site is 825722
ATGAAGCTAACATCGCGAATCTGCGTGAACCAAGTTCACTCCATTCACGCCTGCGTTGAACACCACGCTTCCACGCCTTCCTTTAAACGCTTCGCGCCTGTCCTTGTCCCTATCTCTGGCAAAATGCTTCGACGTCTCACATGGCATTTG
>chromosome_10,+,polyA site is 827234
CCCCTGCGGCCGTGGCACGTCAACGGCCCCTTCGTCTCCGCCAGCCTGCTGCGCCACGCGTCCCTCGCCCCCAGGCCGATCAACCCTCTCCCCGGCGCCGGCACCACCACCTTCACGCCCACACCCCCCGCCGCCACCACCCCCGCACCG
>chromosome_10,+,polyA site is 833668
CGAGATGGCTCTCACTCTCAGGCGCGCTCACCGTCATTCCAACCCTCTCACTCATATCGCTGCATCTATCTTGCACCTGCAGAAACTTTCATAACCGTTTGCCATAGGGCACCTGTCACCGAAGCACAGTCATACACACAAAACACCACC
>chromosome_10,+,polyA site is 833931
CGAGTCACCACCATACCTTAACGCTCCTCTTCCGCATACGGCCCAGCCCACACAGCCACACCCAGGCATGCCCGAGCCGCCTGCGCCCTACTGGATGCTACACCCTCCGACACCGCCGCTGTGTGGCCTACCACCTCCAGCGCAGGCCAA
>chromosome_10,+,polyA site is 841482
CTTGGTGCACGGCATATAAGGCCCTGCGGGTTACAGAGTCACTGGCGGCCACGCACGTCAACACGGGACCGCGTGGTGCCTGCAATTTCCGGTGGACAACTCTCAAGTTCGGAGGGGATTTCATTATATGAGCCGTTGTGGCGGCGCACC
>chromosome_10,+,polyA site is 841616
GTTGTGGCGGCGCACCCGCCTCGAGGCAGACCGGCACAGATGACAGCTCCGGTATTCGTTAACCGGTGTGAGATGGAGCTTTGTAACTTATAAGTATGTAAAACGCAGTGCGCAGTAAACACAAACCGCAACTCCCCGGTGCCGTGCACA
>chromosome_10,+,polyA site is 854186
CTGCCGTCGCTGCTCCAGCTCGACCCAGCTGCGGCATTTGGCCGGCAGCGCGATAGCGCCATGCGGCCGCTTCCGTGTTAAACAGCCGCGCCCTGATGCCCCCTGTCCGGAGTATCTAATCTGTACTAGTGGCAGCTTTTCATAGCCGCC
>chromosome_10,+,polyA site is 863629
TTGAGGGGGTGCCTTAATTGCCTCCACAGATCGACGGCTTTGCTGGGTGCGGAGGAAGGTGGGGCCCGTTCGTTCGCTCAAACGCTGTAAATCTACTTGATATGCTTGCTTTCATGCGTGCCGTCTTATTTGCTGACCCGAGCCCTGAAA
>chromosome_10,+,polyA site is 868563
ATTTGGAGAGTGGAGGGTGGGGGGGGGGGGCACACGGGTATGACGCTGGTCTGAAGAGGGGCAAAAACGTGTCCACACGTGTTTCTCCACGCTCGCGTAGACTTAGCCTCCCTCTTTCAGAATTTAACTTATATGACATATAAGGATGCT
>chromosome_10,+,polyA site is 879065
CGTATAGTAGCTGTGCCCATGACCCGGAACTGTCTATCCGGAACATGGACCCGCATCCCATGGGTCCCATGCATTGTCCTAGCTGTAAGCTTTGTCTCCATCACTCTAGACACCAATACACCCTCTAGACACCCACTCTAGACACCATGT
>chromosome_10,+,polyA site is 879237
GCAGCTGGTGCCTGGTGGCCCTGAACACCAAGGTTGTGTGTGTGTGTGTGTTACAGGATTGGAAGTGTGCATTCCTAATACCTGCAACGAGACTAACCGAGCCGCAAGGGCCCCTCGTCTCCTGGAACTGGATTGTTAGTTGCGTCTTGC
>chromosome_10,+,polyA site is 884340
CTACATGCGCTTACAACAGGTGAAGGTCACGGGTGAAGGTGGTGCGCATTTCATATGACGAGACGCTTTTCACTGCCTTCATGTAAGGCTCTCAGACACAGCCCCTAGTAACGGTATTTACGCCAGTATCGTGCCAGCTGCAATAGCTTC
>chromosome_10,+,polyA site is 884469
CGTGCCAGCTGCAATAGCTTCTCATTTTCCTTGTGACCATGCTTTCCATCGCAATTCCAGGCGTTCAGGCACTGCCTGCGTCTTAAAAGCATTCTCGATGCCACGTAAGCGCCGTGTCACACAGCTATTACCCTTTTGGGGCCCTGGCTA
>chromosome_10,+,polyA site is 884558
CATTCTCGATGCCACGTAAGCGCCGTGTCACACAGCTATTACCCTTTTGGGGCCCTGGCTAGTCCACGGCTGTCGTCCCACATGTAACCTCTATCAGCTATTACGATAATGCAAGCAGGCAGTGTGCCGGCCACACATGCCATCAGGTGA
>chromosome_10,+,polyA site is 896106
CAGAGTTGGCGCGGGCGCCCGACTTGAGCTTGACGTAGGCCTCGTGGGTCTCCTTGATCACGTTCAGGGTGAACTCCTTGTTCATGCACTTGTTGTCGTAGCCAAACTTGTTGGCGGGCTTGCCGTCAGGGATTTTGTAGTCCCGGAACC
>chromosome_10,+,polyA site is 896159
TTGATCACGTTCAGGGTGAACTCCTTGTTCATGCACTTGTTGTCGTAGCCAAACTTGTTGGCGGGCTTGCCGTCAGGGATTTTGTAGTCCCGGAACCACTCCAGGACCTTCTGGATCTCACCCGGGAAGTGCCTGCAACGCAAAAGTTAG
>chromosome_10,+,polyA site is 897453
GTCCTCGACGTCGTTGCACAGAGCCGCCTTCGGGTCGTCAGCGGAGATGGCGATGACCTTCCAGTCCAGCTCGCCGTCGTCGATCATGGCCAGCACGCCCACGGGCTTGACCTTGTACACACCGCCGCGCTTAGCAGCGGCAGCACCGAT
>chromosome_10,+,polyA site is 901294
TTTTGCCATGACAGAGATAGGGGAGGTAGCCTGGCCTAGACGGATGCGGTGACGTTTGCCCCAGATGCTCAGTTGCTGATGACTGTAACGGTTTCAAGCATTGCGAGAGTGCCCTTACTGGTGCGCGCGTGGGAGGTGCCATTGCGGTGA
>chromosome_10,+,polyA site is 916147
CCCGTGGCTTCATGGCTGCACCCTGGACGCCCCTTCCTGAAGAGGGCACGGGGTTCGAGGAACATACGGTACTATTATACTTATTGTGTCCAAGCTTACACGTTTTGTGGCTTGATCACCTTGATGGGACATTCGTCAAATGGGGCTGTG
>chromosome_10,+,polyA site is 916429
CGGCCAACGGCCGTGCCGTATCGAAGCAAGCAGTCTTGAGTCTGCGCCACTGCCCCAAAGCCTGGAGGATGGCAGGGAGGACGGCATGTACACAACACGAGTATGCGGGCGCGCCCGATGTTGACAGGGCTGAAAGCAGGAAAGGAGGTG
>chromosome_10,+,polyA site is 916681
GGCAGAAGATGGGCCCCTGAGCCTAGAAACGCTTACCTTGTGGGCATCACTCTGGTACAAACTGCAACTCCTATCTATTTTTTTGTATAGGCATCACCCGCTTTCCTTGTTCTGTCCTTGGCGGGCCCAAACTGCATTTGCGATTCCGTC
>chromosome_10,+,polyA site is 921830
CCAGCCAGATTACGGTTGCGTGGAAAGGGCAAAAGCTGAAATGCTTCAAGCCGGTATTACGGCTTCCCAACATGATACCAACATGTAAATGTGGTCAATCTGCCCCTGTTGCGAGCCAGACCCTCCAGTCTCTGTGCCTTTTAAGCGTAA
>chromosome_10,+,polyA site is 925262
GCGATGCGAGCACTTGCGGTGACTGCTGTGGTACTGGTGTCGTGTAGCTGTCAGCAAACGTGACGACTGCGCAATCATAATATGTAACAGCAGATTGACAGGTAGAACCCCGCCTAATGCCGCTCAATGGCTCTCCGCAGTCTCGAGCGT
>chromosome_10,+,polyA site is 931134
GGGATTTTGCCGTCTCATCGTCTGGCTTGATGCGGTCCTGTTATCGAAGAATCGAGGATGCTTTTAAGACGCATAATGCGAAGTTGCAAACACAAACATAACAGCAGGCGGAGCACTGGCTACGGCAGCAGCGGTACGCCTGTCTTTCTA
>chromosome_10,+,polyA site is 931238
CAGGCGGAGCACTGGCTACGGCAGCAGCGGTACGCCTGTCTTTCTAAGACCGGTTGATTGCTGTCGATGCTTGCCCCGCCGGTCGGAAATCTTGCTTGGATACGTCGATAAGATGTTCGGAGGAAAGCGTGGAGAGCTTGGGCAAGGGGT
>chromosome_10,+,polyA site is 931368
GGAGAGCTTGGGCAAGGGGTCGCTTGGGCAAGGGGTTGCGGGGGGCGGCTGTTCTGACACACTCCGCGCAGGTGCGCACACCCGCTAATGCTCTGTTCCTGTGTGCCACCCCTGACTAGCTGCTTGGCCTTGCTTCACCGCCGGCCTCCT
>chromosome_10,+,polyA site is 934785
CGTGCGCGTTGCAATGGCGAGGCACGCATGCAGAGCTAGCTCGGAATTGAGACTGAGAAGATCTAGAGATGAAGCAGCAGCAGAGCATTAAAACCCTCGTCAAGCCTCGGCGGCGGTTTCGTTCTTTCCCAGGGCTCTCGCACAGCCCGG
>chromosome_10,+,polyA site is 936196
TGTCGTTACGCGTGCAGTTCGTGGAGGCACACCTGTGTGGTTTTGTACAACAATACATCCTTGGTGCTTGGTGAGGGTGGCATCGGTCTCCACAAAGCCGCATGTCAAGCCAAAACGGTTTGGGTTTGTCGATGATCATGTTGGTCAAGA
>chromosome_10,+,polyA site is 936372
CTCGGTGGTAGCCTAGGAGCGGTGCTGGCTGATTCCCGCGGCGCCTCGCGCGTTGGGACGGCACACCGGCTCCAATTACGTGTTACATGTGTTTGTTGGCTGCATTTGGGTGTGTCTGGAGGCCTGTGCCTCGCTGGCAGGCGACGCATG
>chromosome_10,+,polyA site is 936482
TGTGTCTGGAGGCCTGTGCCTCGCTGGCAGGCGACGCATGGCAGACGGCAATTTTTCCTTTTGGAAACGGCGCACGGCGTGTGAAATGAGGAGGCAGTCAACTGGTCACCTCCCCCACGCGGCCAACAATAAATCAGGTTTTGCTGGCGT
>chromosome_10,+,polyA site is 936691
ACCCGGTGCATCGGAGGGCAGCACGCGCAAACCTAAAAAAATCATTCATAATGGTTGGGCCACGCTGCACGACGCACACGCTGTAACCCCATATCTTCCACGCCTTGTTCGGACGGTCTACCGTACTTGCGAACATCGATGCACATGCCG
>chromosome_10,+,polyA site is 954984
GGTGCGCGGAGTGCAAAGGGACTCTGGGGCAGGGGTGCGCTGAGTGCAACGGGACTGCTGCTGTGGTAGGGGTGGTGGTGTCGTGTAACGACTGACAATATCGACATGCGGACACGGCATCCTGTTATTGAGGAAGCGGGTCCAGGCCGC
>chromosome_10,+,polyA site is 955094
GACACGGCATCCTGTTATTGAGGAAGCGGGTCCAGGCCGCCAATGCAAGGGCCAGGTCCCAGCGGTGCCGGGTGCATCAGGGTGCAAACACGCCAGGTACCCGCGCGCCCAGGCTGCCGGTAGCCCATGAGTGGGCCGCTGAGCGGCTGA
>chromosome_10,+,polyA site is 998873
GAAAGCAAACTGACATGCGCCACAGCCGAACTTGCACAACGCCGCTCCCGGGCGGAGAGATATGTACCGGATACGGTCCTAGAGTGTAGGGACCCCGTATGGCCACCAATGTCCCAATGCCCGGCCGCGTACCAGGGTGATCAGGTCTGG
>chromosome_10,+,polyA site is 999189
ATACACAGTCTGCTAGCTTGCGCTGTTGGCAACACAACCAGCGAGTCAGGGACTCGCTGGCCCGGCATACCCCCGCTGGGCCTGTAGCGGCTCCCATGCAGGACCGGGTTTGACACGCTGAGTCACACGCACTGAGTCACCCGACAGGCA
>chromosome_10,+,polyA site is 1005612
AACCAATGATGAGCGATTCAGCCACGGAGGCTGGCTGCTGCTGCTGGCGCGAGGCAGGCTGACGCAGTCTAACGTAGTGGGATGCTAACGTTTGGGAAGCGAAGGAACGGACAAGGCTAATGCTCGCGATGGGTTGGTTGACACAGTCTG
>chromosome_10,+,polyA site is 1006265
CCAACGTAGGGGCGTGGCGTGTGGTCTAAGCTAGGGGGCGATGCCGAAACGTGCGGGTTGCACTAGCATGCCCCCTGCATGCATGAACAACTCGCCTTGGTAAAGCACCCACGACTGGCGCCTTTTGAGGACCTGAACTGCTGGGCACCA
>chromosome_10,+,polyA site is 1020064
GGCAGGCTGTTGCGCGTGCAGCAATACCCATGCTCATGCTCGGCAGGGACCTCTGTAACCGCTCGGCAGGGACCTCTGTAACCATGTAACAAATGCAATGCGCGGGCTGCTGGCGAACACAAAGTTGCTTTGATTGTATAAGGTATGTGA
>chromosome_10,+,polyA site is 1053145
GCCGCTGTTTCAGGGGGGGGGGTTGCTGTTGACGTGTACGGCACATGTGCTGGTGCAGCCAACTGGCTGGACTTTGGGGCAGTAAGGCGAAGCGCAAAGGCATGCAAACAGGTTACACACATTCGTCCTCTTGTCCTGCACAAATACTCC
>chromosome_10,+,polyA site is 1089628
AGTCGTGTCCAGGTATGTGACTGTGTGAGGGGGGGCCGTGACACGTCTCACACCGCCCTTTCGAGTTTCGTCATCGCACCGCCCTTTCGACTGTCTGGCTCGCTGTCACCTTGCTTGTTTCAGGACTTTAGGGTGCACGGGACACGTGCC
>chromosome_10,+,polyA site is 1089816
GGACAGTGCCGTGCCCGTGTGGGCCGCAGCACCTCGAGGTTTGGCAGCGTTGAAGAGGACTCACTCGCCTGTGAGTCGCACTCTCAATCTACTACACCAGCTTAAGCATAACGCGTGTGTGGGATGTAACGGTGTCCTCCTTGCAGAGGC
>chromosome_10,+,polyA site is 1117320
CTGCTTTTGCGGCGATGGAGAGGACCGACGTGTCGCCGGATGGCCGGTTCTTACGCTGCGGCTGTGGCTGGCGACTGAGCATGTGTAAGCATGGCTGCGAACATTCTTGAAGACTGTGCAGCAGAAGCAGCAGTTTGCTCATGTGCCGTA
>chromosome_10,+,polyA site is 1117401
TGTGTAAGCATGGCTGCGAACATTCTTGAAGACTGTGCAGCAGAAGCAGCAGTTTGCTCATGTGCCGTACATGTGTGTGCGTGTTACAGCCGTGTCCCCATTCCCAGACTTCCATGTGTCTGCATCATAACATGCGGTAAGGGGGCGGGA
>chromosome_10,+,polyA site is 1124759
ACACACACATACACACACACATACACACGTCACGACTCGCGTTCCATTGCGTCTCGCAGACGCAGTGAAACGCGCTATCTGCAATGGTGCCCCGCTTCACTGTTTCTGGTTGCGTCCCCATCGCGTCTCTCCCGCGTCTCCCCCGCGTTT
>chromosome_10,+,polyA site is 1150497
AGCAGGCGGTGGCGCGGTGGTGGGGACCGGAAGCACAGTGGCGATTGGGGCCCAGGCGTGCATACCGGAGTCGTGGACTGCATTGCTACGAACAGTACGGTGCGGCGCCGTGTTCCTGACTGAAGGCCTGCGGCCATACGGCCTGGGGCC
>chromosome_10,+,polyA site is 1150584
ACGAACAGTACGGTGCGGCGCCGTGTTCCTGACTGAAGGCCTGCGGCCATACGGCCTGGGGCCCTGTCATGAGGAGCCAGATGGAGGGTCTCATGTCGCGTCACTTTCATGACTGCACCGGACAGGGTATTGCCGTACCGGGCCTCCCTA
>chromosome_10,+,polyA site is 1159107
GTAGAAAGCTCAGATTCTTACCCCATGCTCAAAATTACAGAGCTTTAGGAGAGCATTATGCACGTACTTTTAGTTTTTTAAGGCGGTGTCTGGTGAGGAAGTTCTGGGCCGCCAAAGTTGGGGGGTCGGTCCTCGTCCCTGGGGGTCCGT
>chromosome_10,+,polyA site is 1159412
ATGTCGGGACATGTCTCCACATTCAACACATGCGCACTGACACAGCTGGGCTCTGAAGCGCTGGTGCGCACGAATTCACGTCTAACAAGGCTGCCGATGCACATTGTCCATTCGTCACGCGGCAGAGAGTTGAGCGCGGGGTGGTCTGGG
>chromosome_10,+,polyA site is 1161514
TCACCAACATCAACATGGGTGGCCTGCTGGCTTGGGAGTTCATCCTGATGCACTGGGTTGAGGTCCGCCGCTGGCAGGACTACAAGAACTTCGGCTCGGTCAACGAGGGTGGGTAGGACGGGTTGGACGGGTTGGAGAGATGGGCTGTGT
>chromosome_10,+,polyA site is 1162537
GAAATGTGGCTTACCTTGCGCCGTTGTTTCCCATGCTCCTGCCTCCCCCGCAGAACATCGGCACTTGCACCGTGCCCCACTCCGTGGATGTCCAGGGCCTGACCATCCCCCTGACCTGCCTGTGGCCCGGCAGCCAGTAAGCCGCTTCCC
>chromosome_10,+,polyA site is 1163103
TGGTGAGCGAAGCGCGCCTGGAGACAGGGCTGCGCGTCCGCAGGTTGGTGTTGTGGCGTGGCGTGCGTGTGCGCCTTCAACCGACAGACTGAAGGCAGCACCACGTGTGATGAGGCGGCTGGTCGGGGGCGAACCAGGGGGAGGGATGAG
>chromosome_10,+,polyA site is 1163207
GTGTGATGAGGCGGCTGGTCGGGGGCGAACCAGGGGGAGGGATGAGGCCCGAGGCTTACTGGCCCAGTGCCGAGAACGGGTGTGTAACCCAAAACCTCGATTGTTGACCGGTACTCTTTCTGCTTGAAATCACTAGGAAAGCTGACGGAT
>chromosome_10,+,polyA site is 1169267
GAGTCGACGATCAGTGATGGCGACGTGGTGGTTTTCATCTCGACGCTGCACGGCGGCTAATGTGTCTCCGATAGTACACGAGTGTAATGCATATAATGTAATGTGTAAATAGGGCTGGCCGAGAGCTGTTTATGGCCGAGTCACGGTAGT
>chromosome_10,+,polyA site is 1169384
GCCGAGAGCTGTTTATGGCCGAGTCACGGTAGTAGCCCAGCCTTTCGACGTCGACTGTATGCTTGCATAGTCACAAATATATGTAAATCTGGAAAGCTTATTGAAGATTCCATCCGACCCAAGCGCGCGCACAAACGCAAACCCTTACGC
>chromosome_10,+,polyA site is 1176860
TGACACGCATGGATGATTGGATGTTTGCTTGCGCTGCCAGTAGGGAGGCCGTATATGTACGTACACACACGGCGATGCGCCCTTTCTGTAATGAGTTATCGAGCTGTGTGTGGAACCAACTGGGCCCGTCCCGGCGGCTCGATTGAGGGC
>chromosome_10,+,polyA site is 1177779
GCGTGACCCGTCGCTCCCCGACTCCACTCTTCATTTCCCTAGACATTTTATGCAGTCAATAGTCAAATTTAACGCATGGTACGAATGGGGACCCTTGCCAATGTCTCTCAGGCTTTGTATTATACTTTCGCACGTACGTGCGCCGAAGTA
>chromosome_10,+,polyA site is 1195857
CGCTGGATGGAGGTGCATGTGACAGGAAGTAAGAGTGCATTCTTGCCCAAGCAGCCCTACCGAGTCCTCTGACTCCTCTCTTGTAACCAATGCAATCTCCTCTCTTGCCTACGATTCCTGGCCAGCTCGGGCCAGCTAGCCAGCAACCAA
>chromosome_10,+,polyA site is 1211684
GCTGTTGCTGCAGCATGGGCGCTTGGGTGCACTTGCATAATTGTTGTTGTGCCGTCCCTAATCAAGGCTGTCACACGACAACTGTGTAAAGCGCTGGCTTCCGAGTTCCGGAACCGAAAGCGTCTTACGCGCATACCGATTACCGACAAT
>chromosome_10,+,polyA site is 1216111
CCCGCCAGGGAGGCAGGCATTTGTGCCCGCCAGGGAGGCAGGCATTGGTGCCCCCAGGGAGGCAGGCATGATGCTGGTGGAGTAAGGGTTGGTCCACGGAACGTCAAAGGACACTCTTGCAATGGGATCACGGGGGCTTCGCAATACCTC
>chromosome_10,+,polyA site is 1216337
GCTGGCGTATCTGCCACGCCTGTGCCACGCGCGCTTCAAGTTCGACGTTCCTATGTGCGCGAACCTCAAGCGACATCCAGTCTTGTAATTGTGGGGGAGGCTGCGCGAGGCCGTTGCCGTGAGCGCGAATTCGATGGGATTCTGTCAGAA
>chromosome_10,+,polyA site is 1217452
CCCGTGTCACAGGACCACGAGCACCACGGCCACGACCACGACCGGTTCGCCTCTACCCTACCCTGGCCGCCCGCCGACGCCGCCAGCTACCTCCCCCCCGCCGTCCTGGCCGCATGCGTGCCCAGCTCCTTTGACGACTTCTGCCGCCGC
>chromosome_10,+,polyA site is 1219704
CCTGTGTGTGTTTTGCACGTTGTGCCCGCTCGCTTGCGGGACCCCCAGGGCGCGTGGCGCTTGTCCCTCGCTTTTCGGTTTGTGGTAAAGCAGGGCGCGGCTGCATCGTGGTTTGTTGGTGAATAGCATGTTGTCTCCTTCCGCGCGAGG
>chromosome_10,+,polyA site is 1219850
GAGGCTAGCTGCAAGCAACCTGCAGCAAGGGATACGGTACGGTAGAAACCTGGTATAAATGCATGGTGCCAAGGTTAAGCAATGTGATTGCTGAGCTCGATGCGCTTTACGAGTCAGTCACCATATGTACATCGCTTGGGTGCGGTGCAC
>chromosome_10,+,polyA site is 1220037
GAGGCACCACCAGGCCAACAGAGCTGTGCATGTGCGTGCGTGCAGCTGTGTGCAGCGCGGCAATTGGGTGCGATGGGACAGGGTAAGGGGCAGGTTGGGGCCATGCATCCGTCGACAAGTTGCGAGCTTGCGGTGCTTGTAATCCCAATG
>chromosome_10,+,polyA site is 1220091
GCGCGGCAATTGGGTGCGATGGGACAGGGTAAGGGGCAGGTTGGGGCCATGCATCCGTCGACAAGTTGCGAGCTTGCGGTGCTTGTAATCCCAATGCTTGCAATCCGGATCCGGCAGGCCCTCAGCAACGCTGGCAACATCACAATTCCC
>chromosome_10,+,polyA site is 1223946
GGCAAGGACGCCACAGGCGGCCATAGCGCATGGCATGGCCAGTGCCACCGCGCGGCTTATCGTGGCTTATTAAGTTATCAGTTGGCCATTGTTCCAAAATGTACATGGTAGTGTCTCTGGTGGGGGCATCCGAGCAGATGGATCCAATAA
>chromosome_10,+,polyA site is 1224485
AGTGCAGCAGTTGGGTGCGATGGGACAGGGTAAGGGGCAGGTTGGGGCCACGCTCCGTGGACGAGTTGCTAGTTTGCAATGGTTGTAATCCCAATTCTTGCAATCCGGATCCGGCAGGCCCTCAGCAACCAGGGGAGGTTGCTCCCCTGT
>chromosome_10,+,polyA site is 1231909
ACTGGCGCAAACCGCGACTGCTACGTATTAGTATTTGTTAATGCCTATTGCTACAAAGACACAGCAGACGGCGAGCCGTCATAAAGAGCCTGTCACCGTTGTCCATTTCTGTAGCGGCTCGCTCTCACGCCTCTTTCTTCCTGGTCCGAG
>chromosome_10,+,polyA site is 1233974
GGATATATATGAGTGCGCGCGGTTTACAGAACCAAACACGCCCAAAGTGCATGGGGGCCAGTCGTTACTTGCAATCCGACACATACATGAAATGAATCCAGAACCCTGCGCCACGGGACCAGCCCCACGACCCAGTAGTTCAAGGTGTGT
>chromosome_10,+,polyA site is 1254774
CTAACGGCCACTAGGTCAAAGTGAACTTGGGGTTTTCGGGTTTTCAGCACCGACTGTGGGGCTTGCTGTTTGCTTTGTTGCTTGTAACGTTGAGGAGTGAGAAGCGGGCTGCAGTAGGCAGGGTGTGGTTGTGGAGAGTGGACGGACTGA
>chromosome_10,+,polyA site is 1254877
GCGGGCTGCAGTAGGCAGGGTGTGGTTGTGGAGAGTGGACGGACTGAGGATGAGGCCTGCGTGATTGCACGATGAATAAGCTATAAGTTAATCCAGTACAATAGCAAAGCAACAGCTCTGTACGGTATCGCAGCAGGTGGATGCGGTCGT
>chromosome_10,+,polyA site is 1255063
AGAGTTTGAGCGCTCGGGTGTCGGGCGGAGCTATTGTGCGGCATAAGGTGCGGGGCGGACCTGATAGGCATGCCTTGTTGGGTGTGCTTGAAAAAAAACGCAACACTTTGCGGGGTTGTTGGGATTGGCACTGCTGCAGAACCGTGCCGA
>chromosome_10,+,polyA site is 1255206
GTGCCGATACACAGCCCGTGCGGTCCGTGTCGGAAACGGCGCGGCGGTCTCCCATCCGCCCCATTTGCCTGCCGCATGTGCTCATCAAAATAGACTTCACTAAATTCATGAAAGCGGGAAGGGCAATCGGGATCAGAATCGGGATTGCAA
>chromosome_10,+,polyA site is 1255469
CCGGACTAGCACTCGAGTAGTTTGAACTCGAGTACACATTTCCGAGAATGGGCGCCGCGCCTTCAAAGGCGTCAGGCTTTTGGCCAAACTTCCGCGTACTATCAGATGTTCTCGTTCAAGGCCAGGTTGATGAGACGACGGGCCCTCGGC
>chromosome_10,+,polyA site is 1264749
CGGTGCGTTGAAGCGCAGGCGCGAGTTTTGCAAAGCAGGTTTAGTGCTGCTGCTCTATAGTTGTAGTATTGTGCACATACATTCGTTAACAACTAAAGCTCTGAGTGTAGCTCTGAGGGTGGAAGCCCAGCACAGTTGTGACAGCTAAAG
>chromosome_10,+,polyA site is 1268801
CAGCGGTAGGGTGTGTTGTGCAGCAACCCTGGAGTGTTGGTGGCGCGAATTTGGTCGCCTGGCAGCATCAGATTGTCCCTTCTGTAAGCCGGCAATCGTAACCCCCAACCGTGTGTGTTTGTTACAAGGGTAGCTGACATGCTAACTACC
>chromosome_10,+,polyA site is 1277975
TGCCGCCAAAAGACCTAAACGAGATGAGGGGTGTTACGTGGCGGTGGGGCTTTGGCGGGCTTCGGCTTGGCTTCGACTCATGTGCGTAACACTATGAAGGTCGGCAGCCAACCAGGGGGCGGGTGTTGTTTCTCTGGGTCGCAGATGCAG
>chromosome_10,+,polyA site is 1278092
GGCGGGTGTTGTTTCTCTGGGTCGCAGATGCAGGGGGGGGGTAGAAAGCTCAATTTCTTACCCCATGCCCAAAATTACAGAGCTTAAGGAGAGCATTATGCACGTGCTTTTAGTTTTTCAAGGGGGTGTCTGGTGAGGAAGTTCTGGGCC
>chromosome_10,+,polyA site is 1278412
CTAAGTTGCGCGTCCGGACGTGGACATGTCGGGACATGTCTCCACATTCAACACATGCGCACTGACACAGCTGGGCTCTGAAGCGCTGATGCGCATGAGTTCACGTCTAACAAGGCTGCCGATGCACATTGTCCAACCGTCACGAGGCAA
>chromosome_10,+,polyA site is 1278807
CACTTTGTTTCCTACCCCCCCCCTGGCAGATGGCCCTTCGCGGCGTGGGTACGGCGTGCCCCCGCTTGTCGGGCTGTCCCTTCAATTGTAATCCGCATCCTTGAGGGAGGGGTTCCTTTCTTGTCAAGAAGCAGCGAGGCTATAGCCAGG
>chromosome_10,+,polyA site is 1283091
GTGACCGAGGTGGTAAGCCCGCACCGGTAGGCTGCGGCCTGTGTCTGGGCAATGCGTCAAGGCTACAGGCGCAATTATACCCGATGTAACACATCATCGGCATACCAAGCGTGAAGTGTCGAATGCGGACGAGGGCTTGCTGAGGTCCAC
>chromosome_10,+,polyA site is 1284124
CCTCTGTCTGTGGCAGGCAGGGAGTGGGCAGTAGCATCGCGGTTAAGTGCCTGCAACTGCAGTACAGCTTTGTGCCGTGTTGTAAAGCCAATGTGGTAGACAGAACGGAAGACACTCTGGTGGCGGAATATTAGGTAGCTGCAATCCGGC
>chromosome_10,+,polyA site is 1284371
GATAAACTTTCGAGGCAGTAGGATTTGATGGATGCGTTTGGCCAGGGCCTGCTCGGCAGAGTGTGGGAGTGCCGAGGAGGTTGTAACAGGTCGAGATGTGTTTCGTGCCGAGCGTCACTGGGCTTCTGGGATTTTTAGTCAGGAAGGTAG
>chromosome_10,+,polyA site is 1287780
GAGTAGATGGGTAGGGACCAGAACCGATGAACGACTTCAAGCAGGTAGCCGACAATGGGCAGGGGGGCGGCCATGATGCGATGTAGACATTGGATGGCGAGGAATGGGTGGGACAGGAACAAGGTATCAGTGATCTGAGGCGCTTGCAGA
>chromosome_10,+,polyA site is 1287894
AGGAACAAGGTATCAGTGATCTGAGGCGCTTGCAGAACTGAAAGGCGCTCAGAGGAAGAACGGCTGTGTTGCTGGCAGGCGAATGTAAGCAACTTCGACTGTTTGGGTGTTCAACACGCATATGCCGCTGACATACTCTGGTGTGCCTAG
>chromosome_10,+,polyA site is 1295376
CCGCAAGTGTTGCGCCCCCTGGTGCTCCCGACGAGGAGTTGCTGCTGGTGCTTTGGTCACAGTAATGAGTCGTAGCACAGGCATGTAACTCGCTCGCCTCCTGCTGCCGCCTTTTGCTGAAAGCGACAGCATGTAATCGGCAGTGAAATC
>chromosome_10,+,polyA site is 1323513
GGTGGACGGGTGATGAGGCGCGCGGTCATGGGGAAGTTTTGTACCCCAGAATGCGGGCTTAGGTGCCGTCCGGAAAGCTGCTGTAACACAGTTTCGGCTTCACCCCTCTTGCTGGTGCCGACCGACCGGTTTTGTTGAACACGACTAAAT
>chromosome_10,+,polyA site is 1336814
GCGGATGTTACAGAGGGGACAGTCCCAGCACCCGAAGATGCCGACCCATGACAGCCATCACGCCATCAGGCCTCTGGGGCATGGAAGTGCGTCAATTGCCTGATATGGTGCAAGAAGTGACACTTGCACCGTAATCAGTTGCCACCTTGA
>chromosome_10,+,polyA site is 1337013
GGGGTTATCAGCGTCGTGCCAATAAGTTGCAGTTTGCTGCTAGAGCGCCGAAGTGATGTGATACACGGGGCATACAGGAGTGCAAGAAGCCGAAAACTTGTTTTCGGGCTGCGTCGGGCTCCCTGGGGGAGGGGGGGTCATGGGATGCCG
>chromosome_10,+,polyA site is 1343864
TGCAGGCTTTTGTCGTCAACCCTCTCCCCAGCCGCTTGCCGGGGCGTCCGCGTGCGCACTGACAATTTGGTATTGTGCACCCTTGCAAGTCATTCAGTGAGCGACCCCATTCTGACGTGCATTCAATCAATCTGGCAGCAGAGATGCGGG
>chromosome_10,+,polyA site is 1344417
TCCGCCACACCCGGACTGCATTGCATGCGAGGGTATTCGTGGTATACAGGCCCATTCACCTACCGGCATGGGACCCTTAACTTGTAATTCGCCTTGAAAGCGACCGATCCTAGCACGCAGTCACACGGGATTCATTGACCTGCACATCGG
>chromosome_10,+,polyA site is 1344489
ACCCTTAACTTGTAATTCGCCTTGAAAGCGACCGATCCTAGCACGCAGTCACACGGGATTCATTGACCTGCACATCGGCACTGTAATTCAGTCCAGCCCAGGCCTGCCATCGGATTGGGTGGCTACAGAAAGGTGTGGGATGAACCCACT
>chromosome_10,+,polyA site is 1416906
AACATGAACCGTCGCCGGGGCTTTGCAGATGACTATGGTTGAACGTGCAACGCTGAATCAATCCGCTCCAACACGGAGCCCATGTAGCATTGCATCTACCTCGTTCGCAAGGCCCGCCGCCAAGCCTGTCGCCACCAGCTTGCCTACCAG
>chromosome_10,+,polyA site is 1422562
GCGACTAAGGTGCACGAGGGAGGCCAGGATGAGAAGGCCATAGCTGTGAGCGCAATTGAGGCATGCTCCGATGCTCGGCCATAATAATACCATGCCTTCGCATTTCTTGCAAGTTCCAATCTTCCTCTTCCGCATGCTGCTTGCCTCTTG
>chromosome_10,+,polyA site is 1438313
ATTCATAGATAAGGCAGGCAGGGAACTGGAGTTGCACCGTGTGGACGCGTTAGCTGAGGCAGGCCTCGGCGCTGTTGCATGTGTATGATTTCGCCGTACATCACTACATGTTTTCCACAGATGCTATCGCCCGGGCGCCCGGAGCGTGAG
>chromosome_10,+,polyA site is 1448989
GGTCGGCCATGGTTGCACGGCCAACGTGCTGGTCATTCTTGGGGGGTCGGGCGATTAATAACATACTTCCGCTGTCTCGCGGCGCATAATCATTTCTTTATGCATTGCGACTACTCCTGTCCTTATTTTCCACCAACAAACTTGTATTAA
>chromosome_10,+,polyA site is 1449266
AGGCGACCTATTGAAGCGGTTCGCTCGCTATGGGCTGTGTCGGTTCGAAGGAGGATGCTGCGGATGTTGCAAAGGCCCCTCCCAGGTAGCTGGGAAAGCAAATCGCGACCGGGCCGAGTCTGTTGGTCACGCGATGGGCGGGTTGCTGAC
>chromosome_10,+,polyA site is 1455566
CGCCCTATCGCAGCAAACCGGTGATGATTTGAGCCGCATAACCAGAACGCAAGTGAGGAGCAGTGGCGTTCTTGTTTACACTGTAACGTCCTCATAATTGTCTTCATATGTACAGCACCCTCGCTGGCGGACTGCCACGGACAGACCCGT
>chromosome_10,+,polyA site is 1471080
CAAACACGTGGTGCAGTGGGCTGCACACGCGCCGACCGTTTGGACGTCCAGGCGGTGTGCGAGGCTGACTTCGTTTGTCTGTGAGACCGGTCTGCTGGGACCCAGCTTTGGTTACTCGCATTCGAGGCTGCACTTTGGGGATTTGGGTGC
>chromosome_10,+,polyA site is 1471153
TTTGTCTGTGAGACCGGTCTGCTGGGACCCAGCTTTGGTTACTCGCATTCGAGGCTGCACTTTGGGGATTTGGGTGCAGCGCTGTAAAGTGCTGGTCAGAGGAATACGGTGCACGAGTACCTCGAGCCCCGGGCAACCAGGAGTCAGCAC
>chromosome_10,+,polyA site is 1475372
CACCACCTCTCTTAGTTGCTTCCTTTCTCTTGCGAGTGCCTTGGCGAGTGCCTCTTGCATTGTGGTCAGCCGTCACTGTCTTGTAAGCGATTACCGGTGACCGATTTGACTCTGCCATACAGGAGGTCTTCTGTCTCATGGCCTTGTGGG
>chromosome_10,+,polyA site is 1476738
GGCTCATGGAGACCGGGGGAAAAGACACACGTTGCTTGAGTGCGTCAATGACCTCGGACCGGGGGAGGTGAGGCTGTGCGTGCGTGTAAACACAACTGCAATGGCCTGTCAAATTATCACCTCTTTCCGATTGTGCCATAGATATACATA
>chromosome_10,+,polyA site is 1480393
GGCGGTTTGGAGGAGGGAGGGCGGAACCCTTGGGGGCTTCTGTTATCCCGGCTTTGGGACTCTTGGGAGTCTTGGCTCACGGCTATTGTTATCTCTTGGCGGTTTGACTTGACTCCGCGTCCAACATCCATGCCGAAATGTATCAGCAGA
>chromosome_10,+,polyA site is 1485167
TTAATCTGAGTGAATGTTGCTGACCTCATGAGGTGTGGTTGCTGACATTGGTTGATGCCGGGCGCCTGTAGTACTGATGTATAACATGTTAAATGTATGGACCCAATTGTGCAACTTAATATTCCCCTTCGAACGTATTTGCATGGCCAC
>chromosome_10,+,polyA site is 1485279
AACTTAATATTCCCCTTCGAACGTATTTGCATGGCCACCGTGCCGCGCGCCTCGCGAACCGAGCCCCTGCCTACCCGTACCATGTACCATGCACCATGTACCATGATGCACCTTCCAGCGCTGCAAGCCGCCGCCACTTGCCACCCGCCG
>chromosome_10,+,polyA site is 1529370
AGGCGGGAGGGAGTTCAGGGTCCAGACCGGAAAGCATGCGTGTGGGGGGCCTGTCTTCATGCTTCCCCCAAGTCCAGATCGTGTAACAATACGCTGTTGAGCTGGCGAACACTTGAGCAAGCACGAGTGCTAGCATCGGAGTGCGGGAAC
>chromosome_10,+,polyA site is 1536005
CGAATGTGCGCGACACGAAGAGAAGTTGTAGTCGCTAGCACGCATAGAAGGCCGGTTAGCAGGAGGCGGTCACAACAGACATGTTACCTCATCCAGACGGTAAACGCCACGGGCAATAGAGGAGCGCCGCCGACCCATCACTGATATAAC
>chromosome_10,+,polyA site is 1546071
GCATGCTGTGTCGCTGAGCTTGTGGTTGCCTGAATGAAATTGCACGATGTCACCGGTGTGCTGCGAATTCTGGTGGGCTTGTAACACCAGACCGTGGGGACAGTGTTAAGGCAGGTTGATGAAGTCCCGTAGGATGCAGCTGATCCCCAG
>chromosome_10,+,polyA site is 1546741
GTACGCGTAGACCAAACACACTGACGAGGCGTGTGCGGATTGTTCCGATTGTCGCTTCTACTGCGCGGTGGCCCGCCGCCTGCAACATGCCCGGGCCCCATGCCTCACAACCGCAGATGGCAGTAGACTCCACAGTGCGTCATTCAGGCG
>chromosome_10,+,polyA site is 1563676
GCATGGGCGGCTGCGGTGGATGGAGGTGCGGTGCGCCCTGAAGTCCTGGGAAAGTGTGTCGTCGTGCTCATGCCCTCTCCATTATGCATTTTCCTATTCATCCTGACCGCGTCTTGGGCCCTATCAAAAGACTTCGTGGCTATGCCAGGT
>chromosome_10,+,polyA site is 1571730
AGGCCCCATGCATGCAGCAGCATTGGATCTGATACTACCATTCCCTGGATGCCTGCTGACTGCATGCCCGTGCAGCGGCTTAGTTCTTTGTAACATGTGAGGAGCGTGAGCTGCCGCATAGGAGGGACTGCGCCATCTTGGCTGCTCTAT
>chromosome_10,+,polyA site is 1577294
GAAGAGGTGTGAGAGGCCCGAGGGGTGAACCGGAGCCTGGCCGTCCGATGCCATGGCCAAAAGCGAGCAGTTCGAAGAGACTCTGTTTCACAACCCTTCATCATACACTGTCGCCCAACTATAATACGAAGATTTAAGTAGGTCAGACTA
>chromosome_10,+,polyA site is 1580500
GGGCGGCGAGCGCATTGCAAACATATGCGTCGCGCCTAGAGCACGATTGTTGTACCTTTTGCATTCTTCGAGTATGTAGCAAGGTATATGTAATGCAAGATAAGCGACGACACTCGCTCACGGTCAGCACCGCTGCCGCCGCTACCCAGT
>chromosome_10,+,polyA site is 1585874
CGCATTGTGGGCGGCAAATCACCTCATTGGTCACGTGGTCATACGGGACTGGGGCCACCAGTGACAGTGTGATGGCGACAGTGGGCTGTAAGCAATGTTATGGCATCGATAGCAGGGGGGGGGGGTAGAAAGCTCAGATTCTTACCCCAT
>chromosome_10,+,polyA site is 1586276
GGCTAAGTTGCGCGTCCGGGCGTGGACATGTCGGGACATGTCTCCACATTCAACACATGCGGACTGACACAGCTGGGCTCTGAAGCGCTGGTGCGCACGAGTTCACGTCTAACAAGGCTGCCGATGCACATTGTCCATTCGTCACGCGGC
>chromosome_10,+,polyA site is 1593219
GGCGCGGGAGGGGTCATCTACGCTGTGCAGACGCCGGGGGCCGAAAGCCATCTACAAGATACCAGCACTGACTGACTTGACTGTAACATGACTTGACACAATGCAGCAGCACTCCTGTCATCCTGTGCCTCTGGGCTGGCAACTAGGCTT
>chromosome_10,+,polyA site is 1623426
TCGGCGATTACGCGGAGACTTGAGTGTGGCGGGCTTGCTGTTCCGACACTGTTCTATTCATGACACGCGGGTACTGTAAGGTTGTAACGTTGACACATTGCTTCGGCGTGTGAGGACGCCGCGTTGGCGAGAGCCACGGGTGGCCCTAAT
>chromosome_10,+,polyA site is 1623530
GGCGTGTGAGGACGCCGCGTTGGCGAGAGCCACGGGTGGCCCTAATACACCATGGGGGCATGTCGCACCTGTGAAGGGCACTGTATCAACCGCCGTTCCGCTCCATACGCTTTCGTCAGTGCTCATCGAAGTGCTCTTGAACAGTCAACC
>chromosome_10,+,polyA site is 1638687
TGATGGTTTGGTAAGCATGTGCTGGACTAAAGCGGGTGGCGATGGCGGTATATGGAGCCAGTGAACGACTCCGGAACTGGAGCTGTAAAGGAGTCAGTTCCCGTCCATTCAGGCTCCTGGTTGCGTCTTAGGGCAAGTATGTGTTTACGC
>chromosome_10,+,polyA site is 1640628
GAATCATGGGGACGTAAGGACGTTCCGGATGTGGAACCGTGCTCGGACGTGGAATCGTGCTGAGGGACAGAGAGACCGGGATTGGAACCGTACGACGCAGCATGTCGACACCCCAGGGGTACGCTACCTCGTCGTTCGAAACCCTCGCTT
>chromosome_10,+,polyA site is 1641628
CCAGGTCTGCACGAGGGGTTGAGGAATGGTGGCAAAGCAGGCGTGTACAGCCGGCCGCAGCCGATAGCGGTCATGGCGCATGTAACAACACTAGAACGCACCTGCTGTGCAGCAGCGTTCGCGCCCACGGCCACCACCGCTACCGCGGCC
>chromosome_10,+,polyA site is 1645268
GGCTGCATCAACAGGTAGCCCGCAGGGTTACATCGTGATCCTAGGGCATGACCCGACACGTAGTTGCAAGCTGAGGGACCAGGTAACGGGGCCACGCTACCCGGTCATCAGAGCAATCCTGGGCGCGTGAAGGTTATTCCGCCCGGTTCT
>chromosome_10,+,polyA site is 1645348
AGGTAACGGGGCCACGCTACCCGGTCATCAGAGCAATCCTGGGCGCGTGAAGGTTATTCCGCCCGGTTCTGGCCACGCAACCGCATGTATCCATACGTGGTACTGTATCCTACGTTCCAGTGGGGAGAACTGCTCCTTGCAGTGTCACTG
>chromosome_10,+,polyA site is 1645439
CATACGTGGTACTGTATCCTACGTTCCAGTGGGGAGAACTGCTCCTTGCAGTGTCACTGCGGTGGGCTGGGGTGGTAGTAGCTGTAACCTGACCGCTCTACCCCTGTGCCACCAGTCCACACGAGTCAACGCTCTCGACGCATCCGTCGA
>chromosome_10,+,polyA site is 1656600
GAGTGCGATAGAGCCTCGGATGCCCCCGGTCGGCTGGACAGAGTAGTGGAGTGGACAGGTAGTCCGCTGACGTATGTGACTGTAACTATGACAATGTGGAGTGTCTGACACCAGCCCATCCAGAGACGTTGAGCAGTAGAACACGGGTCA
>chromosome_10,+,polyA site is 1656767
GCCGCGCTCAGAGAGACCGCTCAGGGAGGTCACCGCTCAAGGCGGGCTGCGAGGAGCGTAGCTCTGCACATTGCCACATTCGAAACCTGGAACGACGGCAGGTCACAGGCGCATATGGTCTATCTAGAGCCACGCCGGTGCCTCAGTGGA
>chromosome_10,+,polyA site is 1669579
CTGCTCTTACAGCCGTTACAGGACTTCGTGAGTTCGCTTCCCCTGACGTGTGTGGCACACGGGCACCGAGGCAGAAACTCAGGCTGAAAGACAGTATGTATCAGGGTTACCCCTGTGTGTATAACTACACTTGGCATCATGCCAAATGCA
>chromosome_10,+,polyA site is 1676135
ACGGGTTGGGATGGGGCACTGGCTGTTGGAACGCACTCAAGGGTGCTCTACTGGACACACCAGCACTACGGCGGGTCATGTAAGCATGTGTCATTGGCTACTGTTGATGCTGAGTTACTGAATAATCTGGAGCAATCTTGTCCTCATGAA
>chromosome_10,+,polyA site is 1676678
AAGATGCATGAGTGACACGGGAATCTGGAGGGAAAAGCCCGTCGGCTGCGAGGTCTGCTGACATGACGTCAAGTTGGAGTCATGTAATATTCAAGCTTCATCTCCAACTGCATTGTAGCTGCTTTCAAGCTGCTCAAGCGCTGTCGCTGC
>chromosome_10,+,polyA site is 1678279
AAATAGAGCTCGCTGCCGACCATCACCGCATGCAGCCCAGCCCACGCCTACCCTCGCGGAAGCCGTTCTTGAAGCGCCGGGCCAGCGTCTTCATGTACCGCATGCGGCCGGAGCCGGTGGTCTTGCGGCCAATGGCCTTCTGCCCCCACT
>chromosome_10,+,polyA site is 1678627
CACTCACAAGTCCGCTTGCGGGCAGCAGGGTAGCCGCACGCCGAGCAGACGTGCTTCTGGTTGTGGTAGCTGGTGCGACCGCAACGACGGCACAGAGTGTGCGTCTTGTTGCGGCGCTTACCTGTAAGGCATTTCACAGGCAAAGGATCA
>chromosome_10,+,polyA site is 1687792
CGCCGGCATGAGTCCGGCGGCCAGCTTGGCACGCTCGAACACCAGCTGGCACATGTTGGCTGCGGCGTCGAAGAAGTCGGGGCTGTAGGCCAGAGCCTCGCCATATCGCTTCTCGGCCTCCGCGAACTCCGCCTCCACAGCCGACTTGAC
>chromosome_10,+,polyA site is 1727876
GTTGTCGATGAATGTGTTATCACAGCTGGGGTTGAGAGAAGCTGCTTGAGCAACGTGGCGTCAGGGCTGTGCCCATATTCTGGCACACACTGTAACCTGTCACACGGTAGCGCCTCCTGGCCTCTTGGCAGTACGGAGCCACAGCCACCG
>chromosome_10,+,polyA site is 1733750
CATGTCGGCCAGGGTTTCTTTGTCGCTAGTCCGGAAACAGTCCCACGATATGACCTGTGGATTATTGATAGCTTGGCGCTGTGTAAGCAGGGTGTTTGCGCAGAACTTCACTGTCCCGCGAGTCCAAGGAACGGGGCGGGAGAGGGAGCC
>chromosome_10,+,polyA site is 1743549
TCATGCGGAACGGTACAGAGACACATGCTCCTAAGCTCACTTGTACAGACAGGCGCGATGACTCAGCCGTCAGGTGGCAAGAGGAAATGTGCCTGGCGCTGTGGGTTCGGCGAGCGAGGTGCATGACATAGGAAGGCAGGCTCACGCGGG
>chromosome_10,+,polyA site is 1743635
ATGTGCCTGGCGCTGTGGGTTCGGCGAGCGAGGTGCATGACATAGGAAGGCAGGCTCACGCGGGTACCACTCTGGTCTTTTGCTGTGTCCAAACTTTGACAGCCTGGTAGACCCAACAGGTATCATCTGACCAGGCCGCCAGCATACCTA
>chromosome_10,+,polyA site is 1743711
CTTTTGCTGTGTCCAAACTTTGACAGCCTGGTAGACCCAACAGGTATCATCTGACCAGGCCGCCAGCATACCTACGGCTTCGTTGTGTAGTATACGGCTACTATGGTTTGGAGCTACGAGAAGGCGACCTGAAAGGCCGTACGGCTGCAG
>chromosome_10,+,polyA site is 1753974
TGGCGCCCGGCGCTGTGAATTTGGCTCTGATGGGTTGGTTGGTCGGAAACTCGAGATGGCTGCTGCTGTTGTGCTGCTCTTGTAACTCGACGGCGCCTGAACAAGCACGCCCTACGCACTCCTGCCTCGAATTCCTGGGTACTGTCCTGG
>chromosome_10,+,polyA site is 1797416
GCGGCCGCACCAGTTTTCGGCCATCGCCGGAAGCCGCCCGCACGTTGACGGCGACGTAGACAAGTGCAAGACCAGTTGACTATGTAAGGAAAGCTTTCCCAACCCTGCTGACCCGTCGGTCTGCAAGATGACTCGGCGCCGAAAGGCCGA
>chromosome_10,+,polyA site is 1820658
GAGTTGCCACTGGACACAACGAATGAGGCTGATCACTGAATAACGCTACAAGGGATTGACCAGGGACTGGACAAGAAAGGTGGCCATGTAGGCCCCATGAGTTGCACGTTGCGCAAAAGCGTCAGAACGTGACAGCGCTAGCTAAGGCTC
>chromosome_10,+,polyA site is 1820745
GTAGGCCCCATGAGTTGCACGTTGCGCAAAAGCGTCAGAACGTGACAGCGCTAGCTAAGGCTCAACGAGCCCAGCAGTGCCTTGTAACACGAATGTGCGACCCGGTGCGGAGAATCTAAGTGCACGTTTCTGCTCCACTGAAACTCCTAG
>chromosome_10,+,polyA site is 1827915
GCACTACGGTACGTCAGGTTCGTGGCGTAACCCATGTAGATAAGTTGGCCCGGTCAGGGGGCGGAGAGAAGCACATGGCCGAATGTAAATTGATGCCGTATGCGAGCGCCACGCGTCAACCTATGGGCTGAATTGATTGGCAGGAAGCGT
>chromosome_10,+,polyA site is 1837053
CGGCCGGACCATGTGCGTCTACCATGTGCCGTGTTGCCATGTGATGTTGCGATTGCATTGAGAGGCGTGCTAGCCGCTCTTGTGTTGATAGTCCGCTCTTCATTTCAAAGCCACGCCTTCACAGGCCTTTCGCCGTGTGACTGTGCGCAT
>chromosome_10,+,polyA site is 1837234
CTCGCGTCTCATATTACACATGCAAGTACTGCTTGCAGCCTGGGACGAGCAAATGCCCGTTGTGACTCCTGTGTCACGTGTCAACCGTTCTCCCCTTCCAACTTGACTACTACACGTCAAAAGATGCAGCTTCGCCCACGGCCGGTGCAA
>chromosome_10,+,polyA site is 1848227
GCGTTGACCAGCGTGGTGCACGAAGCAGGTCATGCGCATGGGCCGCGACTGAAGCTCATTAACTACCGCGGCCTCGGCCTCTGTAATTCTCCTTAGTCGACGCCCCTAACAGCCGCAGTCCTTACAGTCGGTGTTGGACTTGGGGTACAA
>chromosome_10,+,polyA site is 1859367
AGGAGCGGGCACCCCTTGCAAGGGGCATCCAGAGTTCAAGAAGATTCCCCTTATGACGAATTCACATGTAGTGAGGAAAACAGAAGACTGGGGACCTTCACCATGTTAGTGCCGCCGTACCGCGCTAAAAGAGCTGCGCAGACGGTCTGT
>chromosome_10,+,polyA site is 1859485
ACCGCGCTAAAAGAGCTGCGCAGACGGTCTGTCCTTGCCAATGATAGACCTTGACCTGACAATGGCCGATGCCAACGAACACGTGTTGATGTTGTGACTACCTGTTGACTTGGCTTTGCGAGAGTTGTGACACTGCACTGAGTGCAAACG
>chromosome_10,+,polyA site is 1859627
TGCAAACGGCTGGCGACAAGCCATATGACCACACTGCGGACGGGGCGTGCCTCTGCACCCGGACTACCGTACAAAATGTCTGTGGTTACCATACGGTGCGCGTGCTGTCTCACCGTGCCTGGCTCTCCCAGATTCGAGTCGGCGAGAACT
>chromosome_10,+,polyA site is 1863494
ACAACCCGGCTGCCAAGCGTCGCGAAGGTAACAAGTAACCCTGACACTAACTTCTTTCGTGCTGTTTATTGCTAGCCTGGAGCTCGCGACGGCGTCTTGCATTCGCATTCACTAGCAAGCACTTAGCTAAGCGTGTCCAGGTATCGACTG
>chromosome_10,+,polyA site is 1868118
GGCACGGTACGGCACGGTCGTCGGTCGGGGGTTCTGGGAGGTTTGCAGGTGGTGGTCGGGAACCATGGTTTGTTGTTGTCTTGTGTGTGGTTACAAGGTGGTGAGCACGACGTGCATTCCTGTCCCTGGATAGACCGAGGCCCGGGCCGG
>chromosome_10,+,polyA site is 1868301
TGCGGCTAGTTTGGTCCCCGAATGGGGGTGCTTTTGCTCCTGTGACACGCCAATCAGTGGCGCCAACATCAGTTGCAAATATAGTGTAGCATGGGAGGTACCCTTGTAAGCCTTTTGTGCCAGCCAAAAGACCTAAACGAGATGAGGGGT
>chromosome_10,+,polyA site is 1878376
TATGTGATGCAGCTTGTCGAATGGTGCAATGGGGAACTGGGTGTGCCACGCAGGCATTTGATATGGGCGCATGGGATTGCTGCAACCTGTTTCTGCATCACCACGGCCTGCATCGCAACGCATGACATGCTTGTTTCTGTGTTCTGACCG
>chromosome_10,+,polyA site is 1878472
ATCACCACGGCCTGCATCGCAACGCATGACATGCTTGTTTCTGTGTTCTGACCGGACCGGTGAAAGCCCGTGATACAGGCATGGCGGGACTCGCCGCGCAAAGCATTGCCCCAGTAACCCAGGTTCAAAGCCTTGCGCACAGCTACGTAT
>chromosome_10,+,polyA site is 1878816
GCGGGTGGCAATGCCAGGGCAAGAGGGGATAGCTTGCTGAGCCCATGCCCCCATGCAGCCCACTAGAGCAAGTGCCCCGGCTTTTAACACATGATATGGATGATTCTTGGGAGATTCGAAAGAGGCTCGCCCTGTGATTGAGACTGGGAA
>chromosome_10,+,polyA site is 1879164
GCAAGCTTTGGGCAGTAGGCTTCGGCGGATCGTAGCTAGGTGTGCCTGTCCTGCAGAACTTCTCACGAGGGGCCTGGGGCGGAATGTATGAGCTCCCGGTGCAGTTGTGCTTGCAGGTGACCTCTGAGCAGTACCTATCCGTGGGAGACC
>chromosome_10,+,polyA site is 1879254
AGCTCCCGGTGCAGTTGTGCTTGCAGGTGACCTCTGAGCAGTACCTATCCGTGGGAGACCGTGAGCTTGGATGGCCGGCTGGGTGTCGTCGCAGGCAGTCTCTGTGTGCTGAAGGTTCCGCAAGCGCTTAGTCAAGTCCGGAACCAATAG
>chromosome_10,+,polyA site is 1879404
ATCTGCAGATCCAGGCACATCCTAACACGGCCTGTCCCCGAGCTTTGCAGCTTGCTGCGCTTAGCCGGATGCTGACTGGTAGTTTAAGTGTGAGGTGTGACATGCTGCTTGCTCCACCCAGCTCCAAGCTCCATTAGCCCCCACCCCCAC
>chromosome_10,+,polyA site is 1879590
CAAGTTGCCCACGAGGAGTGAGCGGTCAGCTGGTCCTGGCTGGTCACGGGGCTGCCAGGGCAGAGCTGACGTCCCTGCCCTTGTAACTGAAGAAAGAGGACCGAGCCAATTGTGCCTTCAGATGGATGGCAGCCTCTGTGGGCGGAACAC
>chromosome_10,+,polyA site is 1879684
AGAGGACCGAGCCAATTGTGCCTTCAGATGGATGGCAGCCTCTGTGGGCGGAACACGGAAGTTCTACGACACACAAGTATATAACCCCGCGGACGGCGCCCTGGGGCATCTAGATGTGTCTTTTTCCGACTGTCCTACTACAGCGGCCAC
>chromosome_10,+,polyA site is 1895642
ATGGGCGACATCGGGCACAGATGCGAGCCGAAAGGGCAGGGGGCAGGTGCCAGCACCGCAGTGTCGTGGACTGGATGTGATGTACATCTGAAGCTGTTTAACAGCAAGCGCAAAGGGAGGTGAGGTAGCTGAGCGACGTGAGTGATAACT
>chromosome_10,+,polyA site is 1895815
GGGCCAGGCCAGGCCAGGCCACGCAGGGCCACGTCCCGAGGGCCAAGATTGTGATGGGGCAGACGAAGCCACGAAGGGCCGATTAAACGTGCGCAGTTTATGAATGCGACATTACAAGAAGGGACAGTCCGACCAAGCAGGGGTGCCCAA
>chromosome_10,+,polyA site is 1895962
CAACACCCAGGTCAGGAGGGAACCATCTCCGGCCCGAAGGGAAACCGCCCTCCCCCAAGCTGGCTGCCGACCGTTATGCCTGTTATGTTGCCCTGAGGTTGTATGTTGGCTTGCCCCTTCCCCCGAAGGGGGAGGGGCAATAGCCATTGC
>chromosome_10,+,polyA site is 1896126
CGCCGCGGGGGGCCCTCCCGGTTATTCCAGTTTTGAGTTGAGTTATAACCTTGAAACCCGAGCGCAGCGAAATTTGTCGTGCAAATAATGCGCCTTTCTATGTATGTATTGCAAAGCGTAACTTTATGAAAACGCAAGCCCTATGCCAGA
>chromosome_10,+,polyA site is 1899112
CGCAAGGAGAAAGCCAGAAGGTGTGCAAGGGCAAGTGCAGGCGACGTATTCGGATTTTCAAGCGGCGGGACATGTACCGTACATCTAAATGTCCGCTGGCGTGAATGAGCTGTATCCGGGTGCCTACATGGTAGCACCACGACGTCCTAT
>chromosome_10,+,polyA site is 1899177
CGGGACATGTACCGTACATCTAAATGTCCGCTGGCGTGAATGAGCTGTATCCGGGTGCCTACATGGTAGCACCACGACGTCCTATGTAACACAAGTTATAAGAGTGTCACCGACAAGGGCATCGATTTGATGGGCGGGTCTTTAATGGGA
>chromosome_10,+,polyA site is 1912046
GTGCCCGCTAGTTCACACGGCAACCAAATATACCGTACGGTATGTTGCCACGCCATCCCAGCGGCCGCACGGCCCGCACTTCGCATCCCCCACAGCTTCACTCTCCTTTCCCGCACGCATTTGGCCAGCATAACTCCCGGCATGGATAAA
>chromosome_10,+,polyA site is 1934028
TGAGCATTGCCATGGACGGACGGCGCCTGACGTCAGCGCGTTGCGCAATGCGGACAGCACTTGACGCGTAACCGTGTCACATGTAACCCAAAGTCCCCCATACACTGCCACATATACAGCTATTACCCCGTGCTTGGGCTGGCCAGGACC
>chromosome_10,+,polyA site is 1946701
GTGAAGGGTGGTAATGAACAGTGACCTCAGCAATGCGGATGTCGGTGCTGTAAAGGTGTGTACAATGCGTGCACACGTGGTGTGTAAATTACATTGGACACATGCCTCTGCTTCCCGCCGCTGATAGGGTGTAGCGTAACTGGGATGCCG
>chromosome_10,+,polyA site is 1971385
TGCGTGGCCGCGTGCCAGTCCGCGCGAGCTCAGCAGGGATGTGCCCGCCACACGCACAGTGGGCTTCCTTGTCTTCTGACTCTGTAACACAACGGGCAGATTGTGCCTCGTACCAGTGACTGGAGTGTGTGTGTCCCGCTCTCTTCCGAA
>chromosome_10,+,polyA site is 1987138
GATAGCTGCATAGGCAGGACTGTGTTCGACGCGACGGCGTGGAGAGACGTTACCGCTGTCAGCTGCTGTTACCGCTCTTTTGCTGTAACGTACGCCTGCCTATTCTCCTCGTACGCCTGCCTATTAGAATCTGTCATTCTGTCCAAGCCA
>chromosome_10,+,polyA site is 1992631
GTGACACGGGTCGGGCGAGCCGCCGTGAAGCGCCGGTGAGGGTTTGGTGGCGAGGTGTTTAGGTTAGGACATCGGAAGGAGGTGCTTTAATGTTCTTCTTCCAGCATCGTTGTTGCCAAGTTGCCGGCAACATCGACAGGCTGCTCACCA
>chromosome_10,+,polyA site is 1992909
CCCTCAAAGTCCAGCTCAGCGGCATGGAGGTACCTGGTACCGACACAGATGCAGTCTTGCGTAACGCAGCCACCACTTTTGTGTAAGCTAAGGAGTGCGAGATTTCGAGCCGAGTATGTGAGGCAGCGGCAGGGGGGCGGTCGGGCTGAG
>chromosome_10,+,polyA site is 1996589
GTGCATTGCTGGACAGGGCCGGATGGCCTGGATGGTGTCTGAGCCGCTGCGCTTTCACCCACACGCTGCACTCATCCTTATGTAATGCAGTATGGAAGTACGCACCAGCTCCCAGCCCTGTGCGCAGCTTCATCATTCATCCTATAACAG
>chromosome_10,+,polyA site is 1997130
GCCCGCCTCCTACGCCCTTGGCCTCAGGCCGCTGCAGCACAGAGCACCGCGCGCTGCTGCTGCTCCAGCGCCGCTGCAGCCCCACAGGGCGGCGAGCTCGAGGACGGGGACCGCCTCCTCCAGGGCCGCGAGGGCCCAGGCCGTGGCATG
>chromosome_10,+,polyA site is 1997812
TCACCCCAGTTCTCAGCGGCACCCACGGGGGCGGGCAGGGCGTAGCCCTCCGCCTCGAAGGTCTCCTCCTCGCCGGCCTCCTTGGCCTCCTCGGGCTCCCTAAGAACCGCAGAAAAGTGAAGGAAAGGCAGCGGACAGGGCAGGAAAAGT
>chromosome_10,+,polyA site is 1999844
CCGACGCGCCTGCAAATGCTGCGCGCAGCCGGCGCCGCTCTACACGCACCTGCGAGAGCGCCATTTTTGCTGGCTGTGAGGTGCACACGGGCTACGCCCACAAACAGGACCGAAAGAGACAGAGACAGGCGCGGCCGCGCGCGAAGAGCC
>chromosome_10,+,polyA site is 2000472
CAAGCTGCACGGTGAACTAGGAGTCAACTGGGAGGCCTGGATGGCACCATACAGGTCTCGTGCAGGGCACAACGCCGCTGCTGCTCATGGTCGGTAGTGAGACCCTCCCCGCCTCTGCCCTGTGCCATCATCAGCACTCAGTCTGCACAA
>chromosome_10,+,polyA site is 2009402
CCTCTAGGCTCACGCCCTTAGCGGGCTGGATGGCTCACTGCGAGGCCACGGCGCTCTCAGACTTGGAAATCGTGCTGGTTACGTGTAAGCACATGGCGTGCACAATGGCGTTGCCAAGCCGGCTGGCGGGCTGGGACGCGGCATCTAATG
>chromosome_10,+,polyA site is 2009554
CTTTGCGGCTTTGCCCCCCCCCCGCATGAATGTTGTTGCGTTGTGTGTGGTTACAAGGTGGTGAGCACGACGTGCATTCCTGTGAATGTGAATGTCCCTGTGAAACCTACAGTGCTCTCCACGGGTGCGACATGCCCCCACGGTATTAGG
>chromosome_10,+,polyA site is 2013591
TGCGTGTCTGTCGAGTTGCTGCAGGCAAGCGCGGAGTACTCCCGGCAGATGCGCCGGGCAAAGTCAACGGATTGCTTCCTTTAAGTCGATGGAGTCCTGCAAACGCATGCGAGCGCTTGCGCACCAGCGTCCCCACACACACTTGCAGCA
>chromosome_10,+,polyA site is 2032603
GGGTCAAGGTGCTGCAACACAGTGCACCCCGTACGCATATTCATGAAGAATCTTCATATCTACATCTGTCATGAAGACGAACATGTAAACAACAAGAACGGCTCATCTGCTTGCGCACGCTCCAACCCTGCTACTTGTATGCTATCGTGC
>chromosome_10,+,polyA site is 2045298
GTACAAGTGCACCATGTACGCCGACCAATGCAGTAGGCCCGTCGCGTGGGCCCTCAATTGTCAACACACGGCATTTGTCTTTGCCGCGTCATTCCGTTCATTCGTTGCTTCAAACTCGACTCCTTCCGCAATTCCGCAGTCCTTGGGCGT
>chromosome_10,+,polyA site is 2120833
CTTCCTTCTTTTCGACAGAAATTTGCCCAAAAATGCCTCCGGCGGAAGAAATTTTTGATTCTTGTGGCCAAAAATCTGTGGAAACGCTTCAGGTTTGGAGGGGTCTTTCTGAGATTCGCAGAAGACATTTTAGGGCGTTTCTGTCACTTG
>chromosome_10,+,polyA site is 2122082
AGGGGCGCGTCGTTAGCACCAATCACAGCCCTCTGCCAGCCTACTCCTGTGAATCCATTACATTACACTCGCCCCCACCGAGCACTCAGCATGGTCCATTCCAACTGCCCTTTCCGCCGCGACCTCTCCCGCTCCCGAATCACACAAGCC
>chromosome_10,+,polyA site is 2133818
TGGGTTGGTCCCCCCGCTGATCTGAAAACAATGGGCTCATCAGCAACTGGCAAATGGTGCACAACGAGGACTAGGCAATGAAGGCCCTTGGCAGGGACCTCCGGTCGCGCCTTACACCTGGGCTTATCCATAAATTTGCTAGCTGGTTAC
>chromosome_10,+,polyA site is 2133867
GCAAATGGTGCACAACGAGGACTAGGCAATGAAGGCCCTTGGCAGGGACCTCCGGTCGCGCCTTACACCTGGGCTTATCCATAAATTTGCTAGCTGGTTACATCCTCAGGACGTCTGTAGCAGCCGCAAGCCGCTCGCACCCCCAGCCAG
>chromosome_10,+,polyA site is 2156776
TACCGTAGGTAGGATGACTTCGCCCAAGTGTTCACCTGAATGTTACACTTAATGACGAGTGGTGTGGAAACGAATACACATGATGTAAGAACAAGGTCCAACGACCTTGTCCCGAGCAGCCTCCTCGGGACGGATGCGCCCCGCCTGCCC
>chromosome_10,+,polyA site is 2168417
CGTAATGCCTCGTAGTATGCTGATCTGCTTTGATCGCGCCTCCGGACTCAAAGGAGTTAGTGGGGCCGCATGGACTTCAAGCCGTGTAACATGCTCATGCTCTTGTCGGCGCGCAAGCCGCAAGGCCGAGCATGCCTAAATTCGCGTAGG
>chromosome_10,+,polyA site is 2180540
AACTGATAACATTTATCGGATATTGGACTGCTTGCCGCTTACCAAAGCCATACCTGCACAACGCGACCGTCACAACGGCTCCCTCTGTAATGTTACTTTTGACAGTCGTATTGTTCGGCGGTGGCGCGGTGCCTGTAGCGCCGCAGCACG
>chromosome_10,+,polyA site is 2180933
CTGCTTCAGCCACTTGCAGTACCGGTAGCCACTGGCCCACTGCTGGTATGCTGCCCTGTGCTGCCCGCACGGGCCGTATGCCGGCCAAATCGTCTCTGCACCTCCCCGCACGTACCCTCCACGTCAGGCTTACTGTTGCCCTGTCGCTCC
>chromosome_10,+,polyA site is 2186087
GCTACGTTATATCATTCTTTAAGGTTGCGATATTACAAAGAAGGGACAATCCGACCAAGCAAGGGTGCCCGTGCACCCAGGTCAAGAGGGACCATCTCCGGCCCGAAAGGAAACCACCCTCCCCCCAGTTGGCTACCGACCTTCCACAAC
>chromosome_10,+,polyA site is 2224661
GCAAATTTGCGGCATCACACCCACGGAAGGTGTGTGCTTAGTCCGGCCCGGACCTCCTGCATTCCTGACACTGGTCACTGGTGTCATGAGACACACCATGCTATTGTGCAGTGCCCAGCAAATGGCACCCCCGGTGCCCGAAATCCGGCT
>chromosome_10,+,polyA site is 2241969
CGGCGTGTTGACTACCGTGGAATGTAGGGTGAGGCGGGTTAAGGGCAGGGCCCGAAACAGCATTTGGCTTCTGAACATAACTTGTAACTCTGATTCACAGCCAGGCCTATGCGTCGTTAGTGACATGGCAAAGGAAGCAAGACCTGCGCG
>chromosome_10,+,polyA site is 2249034
AAACGGCCCCCGACAACGTGCAGAGCGCTCGGCACTTCGTGAGGATAGGCAAGTGGAGGCTAGAGCCGACAGGAAGGAAGTGTGTAACACGCATGTACCGCCAGGCGAGGCGTGTAGATCCGCTGCTCTACGATGCAGGCGCAACACGCA
>chromosome_10,+,polyA site is 2249110
GAAGTGTGTAACACGCATGTACCGCCAGGCGAGGCGTGTAGATCCGCTGCTCTACGATGCAGGCGCAACACGCAGTACCGTATCACCAATATGCCACTGACCTCCCCTGGACCAGACACGTCTGTCCCAACCCCTGCCGCACTGACGCCA
>chromosome_10,+,polyA site is 2249382
CGTAGACCAGAGCGGACGGCGGAGTGGGCTTGCAGGCGGCACGAGAGTAGGCAGTCAGTAGCGCAAGTTGCGAATTCACATGTTACCTCGTAACCGACGATAAACGCTGTGGACGGTCGCGCCCATGGCTGGCTGACAGAAAGCGGCTGC
>chromosome_10,+,polyA site is 2249503
CCCATGGCTGGCTGACAGAAAGCGGCTGCTGTATTGGGATGGCTGGGCTGGGCGACGGCGGCCGGGCGTTGCTTGGGACTACCAGAAAGGATGCGCCCGAAACCAACCTGGAGAACACCAGCGCCACCGGTGCCCAGCACGACATGTATG
>chromosome_10,+,polyA site is 2261815
GCCTGTCCGGCCCTCGCGGCCAGGGCGGCGGCGGCCCGTCCGGCCCGTCCGGCCCGGTCGGGCAGCTCATCACCGGCGACCACGGCGACGGCTCCAACATCAACACCGCGGGCCTGACGCAGGAGCAGCTCAACCTGATCCAGATGCAGG
>chromosome_10,+,polyA site is 2262968
AATGGTTGGTTTGGAGCGCGTGCATGCGTGCGGGCAAGTGTACATAGCCACACAGGGTATTGGGCTTGCTCCTGATTGAGATGTAATGTAGCGTAAGCGATGGCTGATGGCTCCTGCACATCCCCACTTCCCAGCTTCCCAGAGCGGTAC
>chromosome_10,+,polyA site is 2267616
ACCAAGATGCAGGGCATGCAGTACGGTAGCCACTAAGCCACGCATTGCAGGGTGAAGGCGTGTTATGATTGGGGATCTGTTCGTGCGTATGTAGTCATCACTAGAGCTCACGCAGTAACTGATGCGCCACGCCAGGATCTTGAGGGTGTC
>chromosome_10,+,polyA site is 2267908
TTTGCCGCCGTGCTCGCCGAGCCAGTGGCCCTAGGGGCCAGTGGCGCGCTGTCAGCACTTAGCTGACAGCTTACACGTTCGCATATAAGTCATACATGTACACCTCTCGAGCGTGATAAGCCCTCACATGACCCACTGCACCCTTATCCA
>chromosome_10,+,polyA site is 2268026
AGCCCTCACATGACCCACTGCACCCTTATCCAGAATGCACCGCCATGATCTTCGTATGCGTTCATGTACAACATGCCACGTCATGTAATTTTGTGAGGCGGTGCCCCCTCTTAAGAGAAGTGGGCTGGTGCAGCGGATTGGTCAGAGGCC
>chromosome_10,+,polyA site is 2276431
TGGGCCGAGGCTGAGGCTTGCGGGTTCAGCAAGACGGACGGTACTCTGGGCGAGGTCTTCGAGCAGATTTCCTCTTCGGACTTCGTTATTCTGCTGATCTCTGATGCTGCTCAGGTAATTGGCTTTAAGGGAGGGCCTGGATCGAGCGTG
>chromosome_10,+,polyA site is 2280145
AGCGGGGCTGCTCTGTTGCGAACTAAGTTGACTAGTGCACTCGCCGGACCCGGGTCTGTCCGTTTTGCAGCCCGGCGTTGTATCAACTCACCCTTCCTCATCGCACATCCACTTCTCCACGGGACTTTACCAACCTGCCTTACAACTGTC
>chromosome_10,+,polyA site is 2306448
ATTGTGTGGGACAGGGGCACTTGCGGCTGTCAAGGTTGTCAGGCCCGAGTGCCATCAGTTGTTGTCGTTTTTGTCGTGCTTTTGCAAGTTAGTGTACAAGCAGGTGCGCCAGGGCTGGGACTGGATAACGGGCCGCCGCCTATGAGTAGG
>chromosome_10,+,polyA site is 2306647
CGCCGCTGCAAAGGCATGCAGCGCCACGCCCGCCTCCATGACTACCGGTAGTGCGAGTGGGGGCTGATGCAGGACACCACTGCTGTAAGCATCTTGGGTTGCGCCTATTGCAGCATTCCCCTGTGGTACCGGTTTACTGGTCAGCCGAAC
>chromosome_10,+,polyA site is 2306886
AGGGATAATGTTGATCACGTCTGCCTGGACCAATGGCCACGGCTTCCATTTGGCACTTTGGCTGCACTTGCTCGAGCAGGTCGAGGTAAATACGGCGGGTCGGCAGCCTGCCCCAGGGAGGGCGGGAGGCGTGAGGGATGCCAGGCCTGG
>chromosome_10,+,polyA site is 2310206
CTGCCCCCAACTGCACGCTTCCCACCCGCATGCATGCACGCACACGTGGGGCACACGAAGCCAATTCCCTCAACTGCTCATTTGTGTTACAGTTCATGCAACGGCACGTGCCGCGCGTCCAGTGTAAACGAGGATTCGGCCTGTTTCTCT
>chromosome_10,+,polyA site is 2326074
GTTCGCCAATGGTGTGAGCTGCTTGTTTTGTTGCGTCGCAAGTATGGGTCGTACAACGCCTTTTGCAACGCCATCAATATGGTATGCAAAGTCGGTAGCAAGGCCGCCCACAATGTGCATATAGCTGAAAGTCAGCGTGCTGGCGTTGAC
>chromosome_10,+,polyA site is 2326152
ATGGTATGCAAAGTCGGTAGCAAGGCCGCCCACAATGTGCATATAGCTGAAAGTCAGCGTGCTGGCGTTGACGTTGGGAGCATGCAAGGAGTACGGGACTTTGATCCGCGGGTCATTTATCAGGCGCAGCATCGCAGCACTATGGATTTG
>chromosome_10,+,polyA site is 2326281
CATCGCAGCACTATGGATTTGGTCAGGAGGGACTCAGGTGTGCAGGTCAAGCATACGGAATATATCAACATGGAGGAAGCACGTAACGGGCACAAATTTACCGACCATACCTCATTGCCAGGGCTGCAAGAGAGTGCATGCTGGAACATG
>chromosome_10,+,polyA site is 2326349
CATGGAGGAAGCACGTAACGGGCACAAATTTACCGACCATACCTCATTGCCAGGGCTGCAAGAGAGTGCATGCTGGAACATGGAAAACTTGAGCGGCGGGCGGCGGCCCCGCAGCATTGCCGCTCTGCGTGTTCGCCATTTGCGGTGGAC
>chromosome_10,+,polyA site is 2326440
AGCGGCGGGCGGCGGCCCCGCAGCATTGCCGCTCTGCGTGTTCGCCATTTGCGGTGGACTGTTACCAGCGTGAAGCATAGCTCGGGTAACTCATGGCTCGCTCCGAGCCTGACATATGAGCCGCCCTCAACGGCAGGGAGCACGCAGCTT
>chromosome_10,+,polyA site is 2326675
TTGATTGGGGCATCGAGGGCGGCTGCGGGACCCCAGGCGAGCCGTCACAAAAACCAACAAGGCTGTCCACGCGTGCTGTTCAGGTAACGATTTCCTTTACGCGTCAGCACCACTGACCACTGGTGCGTGGAGTCATCGTACGAGACGGTT
>chromosome_10,+,polyA site is 2330596
CCTATGGCTTAGTGCTTAGTTGTGAGGCTCCCCGCCCGCCTCCATGACTAGTGCAAGTTGGGGCTAATGGAGGACACCACTGCTGTAAGCTATGCTCAAGCATCTTGGGTTGCGCCTATTGCAGCATTCCCTTTGGTACCGGTTTGCTGG
>chromosome_10,+,polyA site is 2337260
CCTGTGGCTTAGTGCTTAGTTGTGAGGCTCCCCGCCCGCGTCCATGACTAGTGCAAGTTGGGGCTGATGGAGGACACCACTGCTGTAAGCTATGCTCGAGCATCTTGGTTGCGCCTTTGCAGCATTCCCCTTTGGTACCGGTTTACTGGT
>chromosome_10,+,polyA site is 2337428
GCCACAGCGAGGTAGCAGGGATGTAAGTGCGTGGCAGCCCTGAGCAGGTATGAGGCATGGAGCAGATGTGAGGCGTTCAGGGATCATGTTGATCACGTCTGCCTGGACCAATGGCCATGGCTTCCATTTGGCTGCACTTGCTCTAGCATG
>chromosome_10,+,polyA site is 2337493
ATGTGAGGCGTTCAGGGATCATGTTGATCACGTCTGCCTGGACCAATGGCCATGGCTTCCATTTGGCTGCACTTGCTCTAGCATGTTGAGATGATTACGGCGGGTCGGCGGCCCGCCCCAGGGAGGGCGGGGGATGGGTGGGATGCCAGG
>chromosome_10,+,polyA site is 2337578
TTGAGATGATTACGGCGGGTCGGCGGCCCGCCCCAGGGAGGGCGGGGGATGGGTGGGATGCCAGGCACAAAGCGCCCAGGCACTGTTATCCGGGTCTTGAAAGACCCCGTGGCGGCTGAGCCGCTGAGGGGCAGACCGGGGCGCACCGTT
>chromosome_10,+,polyA site is 2337832
CTGCGGAAGTGGGGCGCCATCACCAAATGTGCCGAAGTGGGGCGCCACCACCCAATACCTCATAACCTTTGAGGAAACACTCAACCGCGGTACCCACAAGCTCACCTACTGTTGCATCTGCGCACTACATGCTTATTTCCTGTTATAACG
>chromosome_10,+,polyA site is 2358378
CCAATAGGGCCACGTCCATGAAGTGCTGGTGACGGCTTTTACTCGAGCATGTGGGTCTGTGAGGTCTTTGACACTCGCCCATGTAACGCTGTGCTGTCTACGGGATAGCTGACCCCCGGCTCTCACACAAGTCCGGGTGACGCTAGTGCT
>chromosome_10,+,polyA site is 2358638
TGGACTATTGTCTATGGCGCAATGTTTAGAAGGTCGCTGAAGGTTGATTGCTGGCGGGCCTCAGGAAGCGGCAAAAACGAAATGCAAAGCCTAAGCGGGGCCCGAACAACGCTCCTGAGTAGCCCCAAGTGTCGATGCCCCAAATTTTGG
>chromosome_10,+,polyA site is 2358868
AGCAGCGTTGAAACTGCGCGGGAGCTCGGGTGACGGTTGCCGTCAACCGTTCGTCCCGATTATAGCCTCTGAGATATGACAGTATATAATATGAAGGCTGCAATTGAACAGTGTCATCTACGTCGTGACTGCAAGCGCTCGAGTCTTGAA
>chromosome_10,+,polyA site is 2359753
GGCATCGGATTTTCCTCACCCGAATTTGTTGTGCTTGTCTTTGTGTGCTGCAGAAGCACTCGCAGCGCCGCTACTTTGACAGCGCGGATTACAACCTGCAAAAAGAAGGCCGCCCGCTTCAGGAGCTCTACCTCCTAGACGTAAGCCATG
>chromosome_10,+,polyA site is 2361632
GCAGGATGAGCTGCAAAGCATTGCTCACTTGCAGGGTTGCAAACAAAGCGCAGCCCGCCGACATGGTGGGCGCCCGAGCACTGTAACACAACCTTGAACACAACTTGGGACCTGCAGTATGATAGCTGGGATCGGGGGGGTCATGTTACT
>chromosome_10,+,polyA site is 2368395
CGGGGGCCGGATAGAAAGTATCCTCATGCGTGCAAGCATGCGTGCATGGCACGTGTTACAGTGCTAACCCCTCCGCCACTCCCTGCAACCTCACGCCTCGTCTCGTGCCCTCAAAACGCCGTCCCGCCACTGCCTCCCTGTGCAGTTCTT
>chromosome_10,+,polyA site is 2379400
CACAATGGATGACTGCAATGCGTGGCAAGTGGTTGCGCTCACACGCGGGATGTGAGGTGCGTGATGCGGACTCGGCTTGATCAGGTTGAAATGACATGGATGCCGGGACCGACCCTCACCCTGCCCTCACTCCCACCCCAAGCCACGCAC
>chromosome_10,+,polyA site is 2386839
AGAGAGCTCGGGTCCCAACTGAAATAGTGTTGGACCCGCAGGTGTCAATTTGTTTGTACATCAAAGCCATTCGCATTCGCATGTAAGCGTTTCAAAGCCATGTAGACCCAAACGGCCTCACGCCCGCCTGGCCGTGGCCGGCCTGGCGCG
>chromosome_10,+,polyA site is 2399786
CACTTAGCCCGCTAATACGCGTGAACAAATGCTCCTCACATACCGAGGGCAACGTGCTTTATAGAATTGTGAATGGCGCTTGTATGAATAAGAACGCCCAATCTTGGGTTTTGGCCCCGCCCGGAACCGGGCGTGTTCCCCGTGTGCGGT
>chromosome_10,+,polyA site is 2403212
CACCACCCCTCCGCATCGCGCGCTTTGCTTGTTGACCTTCCATTTCATCCGATGCGAGGTTGCGAGTAACACGGTCTACTATTCAGGGCCACAAGAGTCACAGTACACGCTTTGACGGCCGTATGCACGCCCAGACCTTCGTTTGAGACT
>chromosome_10,+,polyA site is 2403389
AGTTGCATCTCTCCCTCCAGCCGCTCAGTGCATCTCTACTCACCCTCACACATTCACGACCCGAATCTAATTCCACCTCCCTTCGCCGACGACGCACCTAATGCCCAAGTGCCTCACCCCGCAACGGACAGCGCTTAGAAACCCGCCCGC
>chromosome_10,+,polyA site is 2409337
GCGAACCGGCCTTGATGGCCGAAGCCCGGCAAGTCGACGCGTTAAGCTGCATCTTATCCAAGTTGAAGTCTGAGCCAAAGGCAAAGACTGATATGCAGGTGCGATCTAAGATGCCCTGCTATAAAGGTACTCGCCCCAGACCGCGCATGC
>chromosome_10,+,polyA site is 2440792
CATTACTGGTGCCGAGATGCTTCGGGACACTTGCAGCTGATACGTAAGGGATTGTGACCGAAGCAAGGTCTGAAGTTGCGATGTAAGGATTACGGTGTTGCTATTCCAGTGCTGGCCATGTGCGCATGCGTCCGGTGCGGGCACATGCAG
>chromosome_10,+,polyA site is 2448994
GAGGCACTGACACATGAGGTGCTGGGGTGGGGTGCTATCGCCTGGCCGGGAGCCCAGATGGTGACAGCAGTGCTACGGTGCAATGGAACAGGGTAAGGATCAGGTTGGCGTAGTCCCGTAGTACACTTATTCCCAGACGCCAACATTCAA
>chromosome_10,+,polyA site is 2449143
ATTTGCAGCGTCCAGGCAGATATTGCGCGGCTGGTACGGTATTACGCCGGACACTGGAGGGACTGTGTGGACGCTGACACATGGTCAAGTTGCTGGCAGGCTGGCAGTTTGCGAATGTGCATTCCTCACGCTCAGGGCGCACGGCGAGAG
>chromosome_10,+,polyA site is 2449222
CATGGTCAAGTTGCTGGCAGGCTGGCAGTTTGCGAATGTGCATTCCTCACGCTCAGGGCGCACGGCGAGAGCACTGAGCACAGTTGTTGTTGCGTTTCAGGAATGTGCATACCCGTCCCCTGTGCCCATACCTGCCCATACGTGCCTGCC
>chromosome_10,+,polyA site is 2451336
CCGCTGGCCGTGATGGCACTCGTGGCGGCAGTGGCACTGCGCCTGCGGTGATTGCAGAAGGTGCCGTAACAATGCAGCATTACGGTACAAAGCTGTCACGCGTGTCCATGGTTTCTTTCATGCTATCATTACATCGACGTGCGTTATCAT
>chromosome_10,+,polyA site is 2451799
CGTGTTGTGGGTTGACACGTTTTGGACGGTTTGACGTTTTACCATCTCGTCCTTTCTCTGGACACGCGCATTCTGGCGATTCGCAACCCCGAAAGCCAGACACGGATGTGTTGGCGGCTTGGCGCGGCGCGCAACAACTTGTCAAGGTTC
>chromosome_10,+,polyA site is 2451855
TCTGGACACGCGCATTCTGGCGATTCGCAACCCCGAAAGCCAGACACGGATGTGTTGGCGGCTTGGCGCGGCGCGCAACAACTTGTCAAGGTTCCGGACCTCGGCCGCGCGAGGTGTGCGCCCTCCAGTCTTCCTTGTCTGCCCAGTCCA
>chromosome_10,+,polyA site is 2468197
GAACGAGCGGGTAGGACTAAGCAGAGCAGGCGTAAGACGATGTGCACGGGCCCAGCCAGCGATGCCCAGGTTGACACGCGTCTCAACGGGCAGAACCTGACGCCAGAGAAACACACTGCATCTGCTACTATGACGCCTCAGTCACTGTCG
>chromosome_10,+,polyA site is 2468265
GGTTGACACGCGTCTCAACGGGCAGAACCTGACGCCAGAGAAACACACTGCATCTGCTACTATGACGCCTCAGTCACTGTCGCTAATGATCAGCACCTCCTTAGCCTGCTTCGCCTTCTCCTCCTCCGCCAGCTGCTGCTTCGTCGCGCT
>chromosome_10,+,polyA site is 2468435
TTGCACTTGATTGTGCCTGTGCTTTTATACTGCGTGGTCACGTAGCTCCCGGCTGAGGCCGGGAGTCGGTGTAACGCTTGGGGCGCGCTGGGCGCTCACAACAGGCGCGGCCATAGTATGTCACGCTCTCCTGTGTGCTGGTGTAGCTGT
>chromosome_10,+,polyA site is 2472371
CACTGGCACGTTCAGAAACATAAGGGCGCACCGGCGCTCACAGCGTTTCACGAGGTTCAAGTTTTTGCACGGGCCTTCTGCATCTGTAAGTTATTCAACTTCGCAGGCCGTCCAAGCGCCACGCGCTGTGCTATGTACTGGGCAATTGCA
>chromosome_10,+,polyA site is 2480640
GTGAGGTATACAGGAACAGAGCGCGTGTGATGAGAGTGGGGAGCTGCCTGGACTGGCATGCAGCTGCTTGTGTGTGTTGGGATTAAGGGCCCGCTCGCAGTCTTGACATCCCCATTGCCATATACCGTACACGTGCACGATGACACGGCA
>chromosome_10,+,polyA site is 2489905
GGGTGCCGGCGTTGACGCTACAGATGGAGCGGCTGCGAGTGCTTCCCTGAGACGAAGCATTGTGCGCCGGCCAGTGAGCTTCTGTGCAAGCTGCCGCGATGATGGGCCATTCCGTACACTGTCGGCTGTTGTGGTCCATTTCCTGGGGGG
>chromosome_10,+,polyA site is 2492852
GAGAGAGAAGAGACTGTGCAGCAGGAGGGTCGGGGGAACCGCGGGTACCTGTGCGGCATGTTAGCGCCGGGTCTTCAGTTTTTGTTGCGTTCCGTGGGTGTTTGCGTGGTGCATGCCACACAGATGTGAGTTCGTGAGTTCTGATATGTC
>chromosome_10,+,polyA site is 2493091
TGCGGGTGCCTAATCCGGAGCGGCGCAGCAGAGCCCTGCCGCCGCGCACTTCATTCAGTGGAGTGACTAACTTGCACGACTGCTTTTGGGAGCGCGGGCAAGGAGGGCTTAGAGAGGAGAGAACAAGTAGCACTGCCGATAGGTGATGGA
>chromosome_10,+,polyA site is 2493247
CAAGCATTAGAGGATGGATCAATCGAACGATGCAAAAAGAGGTGCTGCGGCTGTCAACCGGCACAGCGCTCGAAAACCCTCGTGTGTAAGCAACGAGCGAGACTTTCTGTGGCTCTGGCAGTGTCTCATGCCCATGATGCACTGCGTCTG
>chromosome_10,+,polyA site is 2493500
CGGCAACCATAAGAGGGTGGGATCTTCAGGGGTGGATGTCCTACGTTAGCACAATTGCACACGACCGCACTGGCCTTGCTGTTGTGTCCAACAAACAGGGTTGGGAATGTGGCTTCTCTTCTACACGGCTGATGTCAGCACATGACGCTA
>chromosome_10,+,polyA site is 2502387
CCGGAAAGCAAGGGCTGGGAACGCGCGACCAGGACTGGATGCAGTGGCAAAGCAGCTGTGCGAACGACTGTGTGAACGACTGTAAGCCTCGAGGTAACTGCAGTCGCGGCGATTGTTCCGTAGCAAGCAAAACGCTGCCACAGTTGACCG
>chromosome_10,+,polyA site is 2505287
TACGTGCATTGCAGCACACCTCTATAATGCTCGGCAGCGGGGATGAATGGATCGATGACCTTTTTAGGTAGGTCCGGCGTGTTTGGCACGGTGCAGTGCACAAGTAAAACTCTGTCAGCCCTTTTAGCGTTGCAAGCAGATACGCGCGGT
>chromosome_10,+,polyA site is 2532153
GTGAGCGACGCCAGGCCCACCAGGAGTATGTGTTACTCGTTGTCAGTGACCTGGTGCGTCGTGCTATAATAGTCCGCCGATATGTAATCAGTCCTACACCTGTCACAAATGAATGGCAGGGGATCCCAAGAATTCTGTCAAGAGTGGCCG
>chromosome_10,+,polyA site is 2536163
TCAAGTTGGTGGAGCGCGCGAGGCGTAATGTTGGCGTGAAACAACCACGTTGTTGCTTGGTGTGGGCACGCGGCAAATCCGCAAATGTGAGAGAGCCACTGATGCCCCCGGTCGGCTGGACACAGTCCGGTGAGTCCGCTGGCGAGGGTG
>chromosome_10,+,polyA site is 2536226
GGGCACGCGGCAAATCCGCAAATGTGAGAGAGCCACTGATGCCCCCGGTCGGCTGGACACAGTCCGGTGAGTCCGCTGGCGAGGGTGGACTGTTAGGCCAAAAGGGTGCTCACCGACTCGGCGTGGACACGCACAGTGCCCCTTTGCCAG
>chromosome_10,+,polyA site is 2548251
CCCCACCTCTGGCTTACGAGCAATGAATTTAGTAATGCGTGTCAAGGTGTGATACTGGTTTGGCACGCGGCAGTGCTGTACGTAACTGGAGCGTCGCCAGTTACCCTCTGCATCATGCAGCACCCCCATAGTGCACTGATAATAAGCAGC
>chromosome_10,+,polyA site is 2548443
TCTACGTCAAGAAGTCAAGCGTGGTTGATTGTGGGGGCCCGCCGGCCCGGGGCCGTAGCTGGTCTGGGGCCAAGCCCGCTGAAGTAAGTCCATGTTTACAGTCCTCCGGCTTCCACAGCATGCGCAAACCCGCTGAAGTAAGTCCATGTT
>chromosome_10,+,polyA site is 2571206
CGGGCAGGATGCTTTGGAGTCGCCGGCTGCTGCCGTACTTATCTACCGCTCGTCATGTTCGGGTGGGCTTCTGGGTGGCCTGTAATCTGGAATTCCTGGGCTCTGCTGCATCCCTCACCTTACCAAACATCATCACTTGCCACCATCGCG
>chromosome_10,+,polyA site is 2590793
AGGCGGGTGAGGCGAGTGAACGGCCGCGCCTGCCCAGGTCGTTGATGTAAGTAATTGACAGCGGATGGTACAATGGTCAATCTGTGTAACATGCTATGCCGAATGTTCCGGGCTAGGGTTGCAAGCAACGGTCAGCTGAGGGGCTTCTGG
>chromosome_10,+,polyA site is 2596849
TGCTGAACCTCCTCCAGAGGCCTTCAGCGGGGCAGCGCATTGCAAATAAGAACAGCTGGCCGGTGGACACGACGGGCAGACCTGTAAGTCCGCATGAATACGGTAACGGGAACAGGACCGCCCCTTACGCAAGCTCCCATACATGAGAAG
>chromosome_10,+,polyA site is 2597656
ATGCGGATTACAATTGAAGGGACAGCCCGACAAGCGGGGGCACGCCGTACCCACGCCGCGAAGGGCCATCTGCGACCCAGAGAAACAACACCCGCCCCCTGGTTGGCTGCCGACCTTCAAGAATGCGGATGTTACAGCGGGGACAGTCCC
>chromosome_10,+,polyA site is 2606351
GAATGGAGGTGTCGCCAGGCTGGAGGGTGCTTACAAAGAGTTGAAGACATTTGCCGCCGTTCGGCGTTGGGTCCTGAGCAGGTGTAAACAAGGGGTGTCAGCTTTGTACAGCTGGAAAATGGGCTGAGCCCCGTACGCTTGGGAGCTAGT
>chromosome_10,+,polyA site is 2627444
CCCACATTTGGAGGCTGAACCCGGACGATTCAGAGATCCATACCACCATACCAACAGCCCGAATGTAGTAAAGAGTCCAAAACTATGCAGCGTGCCCAAGCAACAAGAGCCTGTCCATCAAGTGCTTGCTTGGCGCCGCGCCGGCCATGG
>chromosome_10,+,polyA site is 2645681
CAGCTTGCACGGACTGAAGGTAAATGCCCGAAGGCCAGGTCTAAGCAGCATGAGGCTGGGCATGCAGTGAGGTGTGCGTGTGCGGGAACCTGACTGGACATGTGACTTCACTCTCGTCCCGGGCCACTTCGCCGCACCGTCTGATGGACT
>chromosome_10,+,polyA site is 2645764
GGGAACCTGACTGGACATGTGACTTCACTCTCGTCCCGGGCCACTTCGCCGCACCGTCTGATGGACTCATGGGCATCGAACTGCGGTAACATGTCAAGTTCTAAGCTTACAACCTGGGATCGCACCATGCGTTCCGCCCTTCCCTGGTCG
>chromosome_10,+,polyA site is 2664049
GTTCAGACTTCCCGACTTGCATGAGGATCGCTGTACGCGATCTTGCCCCGAGGGTTCTTATGCGCTCGGGAACTTGACGGGTGTAATTTATATTGTCGTGCCTTCTGTGCCCACGTCAGTGCTATAGCTCACTGCTCACACAATTACAGC
>chromosome_10,+,polyA site is 2671858
GCAGACAAGGTGATTGGTATTACCGTGCTCAGAGGTGACGCCCGCACGACGCCACAAGTTGCACCATGTGGCGCGGATAAACTGTAAGAGGCAGAGGCTGCTCGCTCCGAGCCTCAGGCTCCGACCCCCGTGCCTGAAACGCGATCCGCC
>chromosome_10,+,polyA site is 2684489
TGAGCTGGGGCGGTGGGGAATGGGAAGTGGGACCACCTGATATGACCGCTGCTGAGCTGAGGTGCTCAAGGGCAGTCGGCGTGCAGCAGATGTAACGTTGCAATAAGCTCAAGGCCCGTACCACTCATGCCTGGTGTTGTTGGATCAATC
>chromosome_10,+,polyA site is 2689728
CTCAGAATAATGAGGCGGCCACCCATTGGTGCCTGGCAAAGCGTACGTAGCAATCAACTGGCGTTGATGATGTTGATGTGAGCTGTTATGACATAGAATGCACACACGTTGCATATGGTCGCAAGCAGCAAGCTTGGTTGGCCCAGTAAA
>chromosome_10,+,polyA site is 2689787
GGCGTTGATGATGTTGATGTGAGCTGTTATGACATAGAATGCACACACGTTGCATATGGTCGCAAGCAGCAAGCTTGGTTGGCCCAGTAAACAGATCCCTTCAGGGGCGTCCCTTGATACCTAGACAGTTGATGCCAGGGTAAGTCAACC
>chromosome_10,+,polyA site is 2689870
CCAGTAAACAGATCCCTTCAGGGGCGTCCCTTGATACCTAGACAGTTGATGCCAGGGTAAGTCAACCTTCCCTGGTTGGTGGGGTGACAATTGGCATGTATGCCTGCGCCCCAAAGCTCACATCCCTAGTTAGTGTCTTCCTTCAGCCTG
>chromosome_10,+,polyA site is 2694746
TATTGATCTAGGCCATTTGCCTGTTTACCTAACGCGCCCCCGGACTCAAAGGAGTTAGTGGGGCCACATGGACTCGAACCCATGTAAATGCTCATGCTCATGCTCATGCTCGTTGTACGCCAAACGTGCTGCCGGGCGTTAAAGCTTGTT
>chromosome_10,+,polyA site is 2696720
ACCCAAACTGGAATGCCAGCAAAGAGCGCCAGGATCCTATGGGGCACACGGACGAAGAGCTAACGGTCCTTGGTTTCTACGGCAACGTTATCATTCGCGACACCAACCCGCTGTCCGGCGTACATGGCGTTCAGCGCTACGCGCACATCC
>chromosome_10,+,polyA site is 2698522
TGCGACATTGCTGGTTGCTACAATGACGGGCTCCTGGAACAGTATGAACCACACAATGGGGCCGAACGAAGTAAGACACCCGTATCGACAACATGCTATGCAAACCGAAGCCACGTTGCGTCCTCGTGTACATCTGGGCCTGTCCTAAGC
>chromosome_10,+,polyA site is 2712302
GAGATATCATCGGACCAACGCGGGCATGGTGTACAACTGAGCTGCACACTCAGGATAAAGGAAGAGCGGAAGCTCCCCAGCGTGTAATGTTTTTGTGCTGCAAGCGTACTGGTGAGAGAGCACCAACGACAGTGTCCTGCGTTAGGGAGG
>chromosome_10,+,polyA site is 2714097
CGTATGACGTGAAGTTTAGCTTTGACCCAAAGTCATGGAGACACATGACGCGGTGATGAATTGTGTGCTGGTTGCGGTGGTGTAAGATACAAGGTGGACAAAAGCGTCTTGTGCTGGTTTCGGGTGGCACGCGGCACGTGGACTACCCTG
>chromosome_10,+,polyA site is 2714172
GGTGGTGTAAGATACAAGGTGGACAAAAGCGTCTTGTGCTGGTTTCGGGTGGCACGCGGCACGTGGACTACCCTGCTGTGTGCAAGTTGAGAAAGAACCAGTTCCGCAGCTCAACCAACCTCCGCCAGTTCCATCCTCAATGCTCCATCG
>chromosome_10,+,polyA site is 2714428
AGGCCAATGAGTGGCCTCAGTGCCAAGCGCACATGCATCGCCACACTCCTTACTAGTTCTGCAGCACGACTGTTCTGTAGCAATCGTTCCATGGGCCATACGGTACAAGTCCAAACAGCCCCCCAGCGCTGTCAAGCGCTCCACATTCCC
>chromosome_10,+,polyA site is 2724554
TGGAGGATGGAGTAAGGTGGATGATTGGCTGCTGCTAGAGGGAGGATGGTGGCTGAGGAGACTGTGGGTGGCAAGCGGATAGTGTGTAAGGGTAAGGTCTGCTCCGCTTCCAATTCGGCCCTTGACGTGCGGCCGGTTCCTGCCTTGCCG
>chromosome_10,+,polyA site is 2726637
TTGGGGGATGAGGGGAGGTGAGCGAGAGGGACCCACGGTGACGCAGCGTGGTCTCCACGGCAGGGTGCTCCCGTCCTTGCCGACTGTAAAGCCCTGCTGACGTGACTCTGGCTGCACCAGTTATGGTTTACGATGCCAGTTTCCATCGGG
>chromosome_10,+,polyA site is 2734236
ACTGCCGCTTCGTGTGGGAACGCTCGGCGAGAGAGCCTCGGAAGGTCGACCGGTGCTAGACAGTCGGCGGACAGGGTGGGCTGTAACGTTTACAGCATGTCGCGGGACCGCGTGTCCCACTCTCTCCATCAACGCCCGGCTGACAAGAAT
>chromosome_10,+,polyA site is 2753478
ATGCGGTGTGAGTTCAACGGACTACCGGTACACGGCCCGCACACGAATCGGGCGATGGGAGGTGTCGGTTTAGCGTGCGCGTTGTAACATTGAAGGAACGCTTTCCTGCCTGTACAAGCTGACCACGCTGCTGGTGAAAAGCTCAAGAGG
>chromosome_10,+,polyA site is 2763678
CGGGTGGACTCGCTCGTGGGTGCAGTTTACAGTTCCTCATGCTCGGGGTATCGCCCTCCATTGCGGGTGAGCCCTTGGTTGTGTAAGGTTCATTGAGTCAATGTCGTGTCAATCGAGGTCCAGTGAATATCGACATACAGCGGGTCGGCC
>chromosome_10,+,polyA site is 2768647
AATGTAACGGGCCTGAATGCGTGAGTGGTTCAGGCGTGGCCTGGTTGAGCGTAACTGGCAGCTATTTTTTACGGCTGCCTTCATGCAAAGTTCACACGGAGTGGTCGCTAATCTCGCTATCACTGCGCCAAATGCATCCTGGAGTTCGAC
>chromosome_10,+,polyA site is 2772236
AGGTGCTGACGAAGGAAGGTCCGACAGGGCAGCCTGTTGGACGGCTAACCGAAGGACATTGGTGATACATTACGAAGCCCGTAATAATTACAGGAACGGAACCGCAAACTTGAAGAGGTCATGTGAATGCTGTCGTTGTGTACCCGCAGA
>chromosome_10,+,polyA site is 2780190
GTGGGCTCCACATTGGCATACAGAACAGGACGCACTGAGTGCTCTGGCGTGGCTCTTTGCAAGCAGGTGCACCGCTGCAGTTGTAAGGGGCTGGGCGCTGCGGTGCTGACTTTGTCGGAGTCGCGGTGGTGCGGGGGGGGGGGGGGTGCC
>chromosome_10,+,polyA site is 2784050
GAACAGGGCGCGGGAAGAGGCCCAGTCCGCGCCCTTCATGCTGGGGGGCGACGATGCGGATGGGCGATGCCTAAGGAGGTACGTGTAACGCACGCTGTTAGACGTAGTCAGGCAGGTTCATATGCTGAGTGATGGGGCGGCGTGTATCCC
>chromosome_10,+,polyA site is 2784227
CGCCGCTGGCGGGGAGACATGTCTACACGGGCATGAAAGCGGCCGGGCCGAGTTACGGTCTTGTCAAGTGCAGCCACTTCGTTGACTGTAATTTTGATATTGCCTATTGCCACTTGCACGGCACCAAGGTCAGGTTCCCGAGGACCCTGC
>chromosome_10,+,polyA site is 2786640
CCGGGCCCAAGAACTAGCGGACCGCCATGCGATCCATGGGGCGTGCCCCTAAGGGAGTCAACTGACAGGGGACGCAACGTACGGTGTTGTAATGCTGAGCACGAGAGGAGGCGTGTGCAGGTAGTGGCCCTTAGTGGCGTAGGGCTGGTG
>chromosome_10,+,polyA site is 2786753
TGTGCAGGTAGTGGCCCTTAGTGGCGTAGGGCTGGTGTAGAAATGGCGACTGAAGTCTGAATATGATCTGAGTGCCAGAGTCGTAACAAACGTTGGACCAAAGGTACTGCGGATGCTGGCGTGCGCACAACCTCCCGGACCGGTGACCGG
>chromosome_10,+,polyA site is 2786958
ATGGAGTCTGGGGAAATGGGATCAAATGGACGCAAAATCGCTCGTTTTCGCCCGCGCAGCTTCTAAATACTTACGTAATCATGTAATATTAATAGCTGGGCCAACGCCCTGTCAAATTGTGAGGGCGCGCGCGGACTTCCCCCCGCGTGC
>chromosome_10,+,polyA site is 2787639
GTTTCAGCAGTTACTTGTTCCCAAACTCGACCCGGGTGACGGATCTCTGTCGCTGGGGAGTCTTCTTCCATGTATATACCTTCGTGTAACTGATGGCATACATAGTGGCTGTGTGCAGTCGGCGGGGGCCGGGGCACGCCAACCTGCCCA
>chromosome_10,+,polyA site is 2790463
TGCATGCGTGGAGACCGCCGAGTGCGTGAGCGTGCGCATGCCCACGTCCACTGCTGCCGAGAGTTCGACTGCATGCTGAGAATTGAAATACTTCATTGCAAGTGCCAGTGCAGACGAGAGAATAAAGGACTGAGTACAGTGCAGCAGCAG
>chromosome_10,+,polyA site is 2790734
CGCTTGCTAGCAGCAGCTGGTACTAGCTATATGTATATCGTCATGGCAAAAAGAACGCGCTACATTACAAATGGTACCGTACGTGTAAATTTGATGCGATTGGTAATGATGCGCGTAGATTGGTCACCCACAGCAAACACGTCATCATCA
>chromosome_10,+,polyA site is 2796804
GTATGCCACGTGCATATGTGTGGACATTTGAAACCGAATGGGTCTGATAAGCGGTCGTGAGAATTGAAGTGCGGGGCCTTGTGTAACATGCAGGCCGCCACCTCCCCCTGCCCGTTGGCCGTTGTGCCCCTATCACTCGCTTCAATCGAG
>chromosome_10,+,polyA site is 2808662
TAAGTATTTGGGGTTTTTGGTGGACGCGCTTGATCAGGGGGGGACTGCGCAAGTGCGCATGATGTTCGGTATGTGACACAGCTTTGTTGAATTGTTGGGGATCCCGGCTCGCGCTACGCTTCCCTTTCCATGATGCGCTGGACATTTGTC
>chromosome_10,+,polyA site is 2814067
GGCTGTGCGTAGGTCGGGGTCCCGTAGGCTTTAACTCTTTAAGGCTATGGTTTGGCCATCGGATGGGTCCTGTGCAATGCGTGTAACATGTCTGGTCCCAAGATTTCAATACAACTAGCGTACGGTATCGCACGCGGACGGGGAGTCGGG
>chromosome_10,+,polyA site is 2814439
TGGCTCTCGCCTACGCCGCGTCCCCACACGCCGAAGCAATGTGCTGAGTTTGCGCCTAGAACAGACGGCCACTCAGGACGTTGTAAGAGGGCTAGCGCTAAGACAGGATCAACCTACCCAGCTGCCTATGTGCCCTGACCTGCATGACGA
>chromosome_10,+,polyA site is 2827858
CTGTGGCACATGACGTGAGTAGTAAGATTGCCCTGAGGTGGCCCGTGCTGCAAATGCACAAACACAAGAGAGCATGGAAGCCCATGTAATCATCAATGCGTGGCGGCTGTCGCGCGCAGCAATGCATTCAGCGGCCTGCAGTGGCAGCCA
>chromosome_10,+,polyA site is 2831612
CGGAACTAATGGTATGCGACAGGGAGTTGGCTGCCAGCCTGCCGCCACGTCGTGGGGGCCGAATGCAGGCTCCATCACCTCCATGTAGCCAGCATTTGGACGCGAAAGTCATGGGTTCGGTCCAGGAGCTGGCTGAAAGGACCCTAGAGC
>chromosome_10,+,polyA site is 2833128
CTGCGCTTCACTATCCTGTACCATAAGGATGCTCAGACCGACCTGGCCCGCATCGTCGGGTTTGAGGTGGAGCCCTTCAGCGTGAAGCACGACTACGAGCCTCCGTGGGATAAGGCCAGCCCCATCCTGAACACCTGCAACCCCGGCCGT
>chromosome_10,+,polyA site is 2835541
ACTCGCGGATGCCTGATGGGACTCAGTGGAGAGGGCGCGCTCCCCAGTGTGAGATGGTTGCTATGGCGGATTGGGGAGCACTGTAAAACGTGATGGAAGGCCTGCCGTGCTCTGCTGAGTTGCTTGAGGCCATGGGGGACCGCCTCAGGG
>chromosome_10,+,polyA site is 2835655
CTGAGTTGCTTGAGGCCATGGGGGACCGCCTCAGGGAACAGGGCCAACTCATGGGCCAGGCAGACTGGCATGGCTTCATGTGCAAGCCAGTGCGGTTCCAAGTCAGACACAGCTACGCCCAGGCCCGTGTAGCAAGCATTGCGCGGCAGG
>chromosome_10,+,polyA site is 2835947
GAAGGGGCTGCCTCCCTGGCTTCGGCCCCGTTAACTCAGCTCGCGTCGTTTGTGCAGGTGTGCAGTTCACCGTCAGTTACCTTGTAACCTAGTGTCATCCTGTCCCCGGTGGGAAAAGGAGGTCGCGTGCCCAGGCATGCACCGTTGAAT
>chromosome_10,+,polyA site is 2844196
CAATGCAACACAACGCGCCGCTTTCACCGCAGCTGGCTGAGGTGGAGGCGGACCTGAACGCCAAGGAGGAGTCTCAGTCCAAGAAGGCCGACCACGAGGAGCCCGCCTTCAGCGTCACCGAGGTGGCCGCCTCTTGGGACAAGTTCGACA
>chromosome_10,+,polyA site is 2845399
GACTGATGAGGGACACTGGGTGCTGTGCACGCGGCGCTGGACCGCCCTGGCGGAGTGGTGGATTGGCCTATCAAGCTGGGCACGTGTGATGTACACGCGTCATGTTGACCAGCGTGCGACTGGCGCAACAGATGCGGCTTCTGTTGCTGG
>chromosome_10,+,polyA site is 2845696
AGCAACTGCAGCCTGTTTGTTAGTAGCGTGGGTGATGAGTGCGCTGGAGTGCGTGACATACACTGACACGCCTAGGAGGCATTTAATGACCTAGCAAAAGCGCGGCGTGCTGAGGATCCGTATCCGAGCTATCACATGTGCGCGCCACGT
>chromosome_10,+,polyA site is 2845788
AGCAAAAGCGCGGCGTGCTGAGGATCCGTATCCGAGCTATCACATGTGCGCGCCACGTGATCTCGCGCTGTGTGGGCACATGTAAGCCCCCCTGCGTGGAAGATCGCGGAAAGGGAGGACACACGAGCAGGGGAAGAAGCACGCAGGAGT
>chromosome_10,+,polyA site is 2845871
AAGCCCCCCTGCGTGGAAGATCGCGGAAAGGGAGGACACACGAGCAGGGGAAGAAGCACGCAGGAGTGTGCGTAGTCGGAATGCATATAAATGCCCGTCATGCCAGCCTGGCTTAACTAGGCGCCGCTGGCCGTGTCTCTCATCGTGTCT
>chromosome_10,+,polyA site is 2846080
GGCACGGCCTTGGTGAGACCGGGTGGCCCAGTGTCGAAGCCTCGAAGGGCACGCGAGGAAGAGCACAAAGGAAGGGCCCCGATTTAACGCACTGACGACGTACGGTATGCTGGTGCGCGATCGCACGTGCAGCAGTTCAGCACGGACGTT
>chromosome_10,+,polyA site is 2846185
TATGCTGGTGCGCGATCGCACGTGCAGCAGTTCAGCACGGACGTTTTGGCGCGCGGGGCTGCAAAACGAGCTCCGTCCCTATGTAGCTGCATGTGTGTTGTGTTTACAATCGGTGTGCACATCGGTTCCATCCAGGTCTGCCACTCCTCG
>chromosome_10,+,polyA site is 2846434
GCGCACCAAGTGCCTCACTGGGTCCCGGGCCACGGTGCAGGGCCCCCACGATACCGGTCTTACGGCGACTCGCCAAAACCATTGCAAGTCAGCGGCCACACGCATCCTCCTAGATCCTGGCCTATACCATAACCGATGATCCACCTCCTG
>chromosome_10,+,polyA site is 2868930
AAGTGATTCAATTTTTGGGCAGAATCGCTGCAGGCGTAGCTTGGCTGCCTTTGGCACCGCAGACAGCACGTTAGTGCTCAGTTGTTAAGCAGTGTCGAGAGTCGTAGTTATATGCTCGAAGGCAGCAAGATAGATTATGGTATCGGAGGT
>chromosome_10,+,polyA site is 2869072
TCGGAGGTGTCGGTGCATGCAGAGAGCATGTCAGCGGCCCGGTCCTTGGGGCAGGGGTCTGGACCGGTAGACGGACAAGGAGGAGTAACAACGTTTGTGATGCCCGTACGATATGTGCACATATGGTCCCAGCTTCCTCCATAGCACGTG
>chromosome_10,+,polyA site is 2869244
CGTCTACCAGCCGGCAAAGCAAACACGCGCGCTTGCCCGTTGCCGTATGCACACCTGGGGCTTTGGCGGCGCAGGCTAGGCACTCAACATTCCCACGGTCTCCAACATGCCAGATACTCAACAGCACAAGCTTATGCCAACGTAGGCTAC
>chromosome_10,+,polyA site is 2872429
CGAGGCAAGCAGGCGATTAGGATGTGCAGGTCATACTAGGTTGGACGGGCAGATGGGCGTTATCTGCCTGGTGCACGGTGGTGCCGCTGATGCATCACAGCCAACCGGCGCACTGCGCGCCTTCCCTGGTGCGCACTGGCCGTGGGGTCC
>chromosome_10,+,polyA site is 2872512
CCGCTGATGCATCACAGCCAACCGGCGCACTGCGCGCCTTCCCTGGTGCGCACTGGCCGTGGGGTCCTGCTAGGACTTCATTGTTAACAGCGTAGAACCAAATACAGCCTTGGCAAGTGCCACACGCATATCTCCGTATACCGTAACCAC
>chromosome_10,+,polyA site is 2872569
CGTGGGGTCCTGCTAGGACTTCATTGTTAACAGCGTAGAACCAAATACAGCCTTGGCAAGTGCCACACGCATATCTCCGTATACCGTAACCACACTCCATGGCTTGTCAAGTTCCAGCTCCGGTGTTCCTGCAATTCTGGAGCCTCCTGT
>chromosome_10,+,polyA site is 2872791
AATGCCCCCACATAGGTTCACTTCCAAGTAATCTGCAGTCCCTTGCCGCACGCTTCGCATCTTGAAGCCGCCATGCATATACTCAGCACACAGCCTGACACGCAGCCCCCATCCTCCGGCACCAGAACACCGTCTTCCGGCACTGCCACC
>chromosome_10,+,polyA site is 2884093
GGGACGAGAGTCTGGCAATGGCAGGAGACAGGTACTAGCATGATGCGCCCGCTGTCGTTACTTACATGAAACGGCGAGTTGAAAGAAGACTGGGCGCATGTGCTTCACTGAATTTGCACTAGCATTCATGGGCACGTGGATGCCGATTTG
>chromosome_10,+,polyA site is 2884629
GGGCTCGAGGCCAACTTGCTGCACACGGACTGGTACCGGGCTCCTGCGTCATCGTCGGGCAGTGCGAACTTCGTAACCGTGTAAGACTTCAGCAACTCGAACATCGTCAGCACCCAGTCGCTGCTCGCAGGCTTCTACGAATCACGCCCT
>chromosome_10,+,polyA site is 2902523
TGGGAAGGTGGACAGTCCAACAACGCAGGCTGTGTCCTGTTGTCGCATAGGTGAGGCTACCACCTTTGGCCTCGCACGATTGTGATGAGGTGTGGGCTCAGTGTCCGCGTCGCGTGCGTTAACTGGTAACGGGCAGTGAATAAATTAGAC
>chromosome_10,+,polyA site is 2902658
GTGAATAAATTAGACCGCACAGACTGCATGGGGCCGCTGCAAAGCATGTGGCATGATCATGTACATATGCGGCCGGCAGAGGATGAGCCGCATACCTACAATACTATAAGGAGAGATGTGATATGGGATCGCGACTCGCGAGTCACCTCA
>chromosome_10,+,polyA site is 2902877
CGATGATGCGTTTGTGATATCCATCCATGGGCCTTTCCGCCCTGGGGTTCTGAAACCTTAAGAACTGTCGGTGGGTCCTTTGTGTAAACGGGCGTGCGGGCTTGACACGCATTCGGTCGTTCGTGTGTGTACGCTATCTATCACAGCACC
>chromosome_10,+,polyA site is 2906478
GGTGCGCACGCTCGGGTGGCCGGTTGCCGCAGCCTTCAGATAGTCAGGCGCACCGTCGCCGCAGACAGGCGAAATAGAACGTGTAAATGCACGTGCACGGTAGCCCCCCAGTGATTCTTGATGTCTTGCTTTTTGTGGCCGACAATGGCC
>chromosome_10,+,polyA site is 2915607
CCACAGTTCCATCGTGAAACTCCTGCCTTATTCATGCCCCCGCTAGGCCGGCACCAACGTGTCAGGGGCCTACCGAGCGCTGTGCTGCCCTGCACCGCTACATCCTCAACGAACGCAGGGACGCCGCGTCACTCTCATCCTCGTCCTCCC
>chromosome_10,+,polyA site is 2939852
GTGGTGAGGTGCTTGATTGCTACCTCCAACCATTCCTTCATCCGTACAAGCCCTAACTGCTGTGAGGCCTAACCGCTGGCACCGTGTAACACTCTGCCCAGTTGTCCTTCATCCGTACAAGCCCTAACTGCTGTGAGGCCTAACCGCTGG
>chromosome_10,+,polyA site is 2951123
GATGTGGGAACAGTGGCAGACCGAGCAGTGTTGGCATGGTTGCCTCCACGCACAGGCGCAGTCCTCTACCCACGTCCAACTGTCTAATCCCTTCCGATTGCCGCATCGCTACCATCTCGAGTCCCCGGCCTGCTATCTTGAGTAGCGCCA
>chromosome_10,+,polyA site is 2951243
GTCCCCGGCCTGCTATCTTGAGTAGCGCCACCTTCGGGCGCTCATAGCGTCCTGCATTCCAGCCCGGCCTGACGATGAAGTTGGAAGTCCTGTTGCTTCACGCCGCGCGCATGCATGTGGTGCACTGGCACTGCTGCCAGGCCTCCCACC
>chromosome_10,+,polyA site is 2961017
TGGAATAGCGGCGATGACGAATTCGGTGCACCAGACCGTGAATCCATGATACAAATGAAGAGCTTTTTGTGGCCCATTGGCCACCGTGTATCCATGGCCTCCACCTTGTGTCACACAAGAACAGATGTGCATCCCAGCCACAATCAGCGT
>chromosome_10,+,polyA site is 2972360
ACTGGAGGTGTTGGGAGGGGGACAGTTGATGCCGGTTGGCTGATTCAGGCTGATTGGCAAGCGGGTGGAGCTGCGGGTCAATGGTGTAAGTATACCCGTTGCGATTGCAGTCTCCACTACTTACAGCCCACCCTCGCCAGTGGACTGTTA
>chromosome_10,+,polyA site is 2972558
CCCGCACTCGCCGAGTCGCCGCGTTCCTACACAAAGCAACAATGTGCTTAGTCAACGCCTAGGACAGGCGACAACCGGAACGATGTAAGAGGGCTGAGTAAGAGCCCCCACGCCGCGCTCCCCGCCACCTCCCCCGCGCCGCGCCCCCTC
>chromosome_10,+,polyA site is 2987450
GCAAGGTACTCCCGTACTCAAGGAGTAGATGCGTTTGTCCATTACGGCGCGGTGGCGGCACGGGACATCCTCGCTGCAATTTTAAACTGGTTCGGGTTCGTTATCATACATCTGGCCCTCACTCCATTGGCCAACGCTCGATCATCACAG
>chromosome_10,+,polyA site is 2987747
GTATTGGTGCCATACCGACACGATCAGACACGAAGACCATCAACGCACCCAACTCAGACCTGATCTTTGACTAGGAAATCCTACGTAAGCAATGCGTCCGCGCATCTATAGCAGACAGAAAGCCCCCGCTTGCCTGCGCACCCGCACCCA
>chromosome_10,+,polyA site is 2997319
TTCTTTGTGGGTGGAAGGGCTCTTCTCCCGGGTGGAAATCCCTGTTCACATTCGCTGGTGCATGCCGTGAAGCCAACCGTTTTGTACTGCAGACTCCTAGCAAGCTCTGGTTACAGACGTGCTCTCTGTATGCATGTGCTCTGTAACCAG
>chromosome_10,+,polyA site is 2997378
GCATGCCGTGAAGCCAACCGTTTTGTACTGCAGACTCCTAGCAAGCTCTGGTTACAGACGTGCTCTCTGTATGCATGTGCTCTGTAACCAGAAGGCTTCAGTCTCGTCCATAAGCACCGCCCATCAGCGATGCTGGTGCCTGGTGGTCCG
>chromosome_10,+,polyA site is 2997510
CTGGTGCCTGGTGGTCCGCTCTTCCTAGGGATGCACCCTTTGGCTCTTACGATTTGCAGAGAGCCAGAGACTCGAACAACTGTCAATTGTTATGTTATCCATCGAAGTACAGCGGGCTGTCATCATCCCCCATCATCAGCACCCCGTCAC
>chromosome_10,+,polyA site is 3010891
TCCCGATGTGTGTGGTTCCCACCCGTGCCCACATAAATGCGTAGCAAGAAGGGACAAGGCATTGGTGCGTTGTTCGCGCGCTGTTACTGTACCGACGGTAGCTGGCAGGTTGTGTCGATGTTTTGCTGACGCGCATTCCTCACGCTCCGG
>chromosome_10,+,polyA site is 3023731
GGGAGGTTCCTCCCGTGATGGTACATTACTGTTGCAATTTTGCGTGTTGTTGTCGTGGCGCGGCGCGGACAACTGCGGCGAGTGAAAGTGGTCAAGATTACACACCATGCTTGAGTTCGGGTATTCCGGGAGGACGTGGCTACGGAGTGC
>chromosome_10,+,polyA site is 3024049
TCCTGATGGCTACACGATCAACGGATCAAAGCACATGCGCCATTGCCGTTAACAGGCAGAGGCTAATGCTTTATGCCCATCTTAACGCAACACAGCTTCAACACCTCGATTCGGCTCGCTTCACTTGCCTTGTCCTGCCGCACAGACACA
>chromosome_10,+,polyA site is 3068330
GGTCGCCAAGAGCTCTTCGCAACTGCCATGAACTGTGGTACCCGGAAGCATTTGTGGGCGTGCCCACAACGCGTTGAGAGATGTAAATCCTGTCAAGGGAGTCCCCGAATCCTGAATCCCCTCATGAAGAAAGGTGGTCTTCCTTCGCAA
>chromosome_10,+,polyA site is 3079514
TGAGCGGCTGGCGAGGAGAGGCGGGGGCTGTTGCGTTTTGGAAGGCGGGCGGAAGGCCGCACACGCCGGGAGTCGGGCAGGCTGTAGATTTTGCTGAAGCTCGTGATGGAACATGGCAAGGGGCAGGAAAGCGTAGTCCCGATTTTGCTG
>chromosome_10,+,polyA site is 3087960
GGCGCGCCCGCATGCTGCTGTGTGCGACATGGTCCACGGGACAAGTTGTGGATGGAGTGATGGTGATGCCCGTGTGATCCAAGGTGTAACTTGGTGAGCCGGAGCTAACTGGCCCCATTGCTTGGTATTGAAGCACAGAGTGGGTGCGTG
>chromosome_10,+,polyA site is 3088100
TGGGTGCGTGCATTGGAGTTCCCATACAGCCTTGCACACAGCTGAAATTGTGGCTAAGCCGCATCAGCGCTGCCGGTAAGACGGTAAAATCATGCGGCTGTTTCTGAAACCACGCTCCCGAAGCTCTTGACGCCACGGGTCCACAGCACG
>chromosome_10,+,polyA site is 3113950
GTGTGGAATTGTGGAGTGATTCCCGCTCCAGGTGCTAAGCGGTAGGCGTGGTGAATGCGCCCTAATGGCCAAGCACATATGCTTCTGTAACATTTGTGCAAATGTGCGGCACGCTAGGCCACTTGCTTTCATGAGCAGGGCAGCAACAGC
>chromosome_10,+,polyA site is 3114241
AAGGAGTCGACATCATTTGCCAGCGCCGCATGCCCGCAATGGGCTCTCACCAGCCCAGAGTGTTACACCAGGAATTCCCGGCTGTAACAGCATCAATATAATAAAGGCCCCAACTTCCATCCACGCCTCACCCCGGGGCCACCATAAAAG
>chromosome_10,+,polyA site is 3114995
GTGAGAAGAATAACATGGTACTGCTACTTAAGCTTCAACACCAGTGCTATGATCTAGAGCTCCGAAAGCACAGCGCTGAACGCAGCAATCTGAACCGGCAAAGGACAGGCCGCTAACAGATACAGAACGAGGCAGTGGAGAGACTAGTAG
>chromosome_10,+,polyA site is 3119709
TACACGGAATCCTGGCACGTCCTGCACGGGAAGGCCCACTTCTTCCGCCCCCACTCCACTCCACTCCGGCCAGTACCAACCAGCTGTAACGGCATCCAGGCTAACGCGCCTGCTTGCATCCTTGTACCTTGACACCACGTCTGCGCACTA
>chromosome_10,+,polyA site is 3125269
TGGCTGTGAGAGAGACAGAGTAGCAGTGCAAGACTGCAGCCTCGAGGGAGAGTGGCTCTCCCCCGTGCAGAGAATCACATGTAAGCGTTGATGCCCTTGAATGCCCTTGCGAAATGCTACAATTTGAGCACCAATTCGCAAAATTTTTCC
>chromosome_10,+,polyA site is 3126821
TTCCCGGCGTTATAAGGGCCCACCGGCCCGGGCCACTGGTACTTACGGGGACAGGATAGCACGCATGCTCGTGCACACCACCTTGTAACCAACAACAACAACAACACTTGGCAGGCAGCCCAGGAGCAGGGCTCCTATCTAAATGTCTCC
>chromosome_10,+,polyA site is 3133041
GGAAGACTTGTTACAGTCAACTGCGTACGAGGTGACCTGACCTGGGTGCTGGGCACCCTTGCTTGGTCGGACTGTCCCTTCTTGTAATGTCGCATTCATACGAGGGAGTGTGATTGCATCCCGGTCCTGGCGTGTTGGCATCGGGCAGGG
>chromosome_10,+,polyA site is 3133434
ACTCTTATTTGGAGCGTAGAGATGGGCAACCAAAGGCCCGTTAAGAAGAAGGGCCCCAAAAATGCGGGCGTTGGCGTTGATTTTAAGCGTGTCAAGCACAAAGTCGGCAAGAAGCTTCCCAAAGCCAGGAATGAGACTAACACTGACTTT
>chromosome_10,+,polyA site is 3138376
GGTGTGCTCATCTGAGGCCCTAGTGCCGGCATGGGACAGCTTTGGCAACGGGCGATTACACACAGACACGGATTGCCAAAATAGTGTAAAAGCAATATGCTCTACCATAGCTACATGTTCCCTCGTCGGGCTGCCCTACGCGGCTGTGCG
>chromosome_10,+,polyA site is 3147201
AGGTGCAGGGACCACGGCCTGTACGAACCGGAGGTGATGGCCTCATGGGCGTAGTCTGTGCCCGCGCGCTCTGCAAGGCTGTGTAATGGCCGCTCGCGCATGCTCATGGCCTTTGGCCTTCGACTCGACGGGGTCAGGGGCAGGGTGGCC
>chromosome_10,+,polyA site is 3149118
ACGCACCGGTTGTACTATGCCATGCAATGAAGGGCGTCATTGAGACAATCTTTGCCAGCTTCGGTTTCCTAGCGTTGCGTCGTGTTACAAGTTTTGAGGGCGGCTCGCCGCTGGAGAGGGTAGAGCAGAGAGCGACGGTCTTGGTCCGGG
>chromosome_10,+,polyA site is 3149223
CGCCGCTGGAGAGGGTAGAGCAGAGAGCGACGGTCTTGGTCCGGGTGTCCGGGTTGGGTCTTGGGAGGGCGAGCCCGAACCGTCGTAACCACGCAGAGGGCGCAGCTAGGAAGATTACTCATAATAAGATTACTCATAATGCCAGAAGAC
>chromosome_10,+,polyA site is 3149335
GATTACTCATAATAAGATTACTCATAATGCCAGAAGACAAGTGTTCCCCGGTCACGGGAAAAGGGGCTGAGCCCCTCCACAGTCTGAGGCCGAACAACCTCATCGCCCGGACATAGCCGGGGTCGGTTTCCACAGGCACATAGCCAAACC
>chromosome_10,+,polyA site is 3156414
CATCTTGTGTACTTGGCCCCCACCAGATCTACCCCCGCGCGACACCCAGCTTGCCATGAGGGGATACGTACGTGGCCAGAGTGTGTAACCTTTCGGACCGTTGAGCAGTTTCGCGCTGTCCAGCCAAGGTCCAGTGGGGTTGTGGCCGCA
>chromosome_10,+,polyA site is 3162616
TCCCGATGTGTGTGGCTCCCACCCGTGCCCACATAAATGCGTAGCAAGAAGGGACAAGGCATTGGTGCGTTGTTCGCGCGCTGTTACTGTACCGACGGTAGCTGGCAGGTTGTGTCGATGTTTTGCTGAAACGGTCGGTTTCGTCTGCCA
>chromosome_10,+,polyA site is 3176680
CCCATGCGTGGGCTTGTGGGCAGGTTGCACTGGTGGTTGCAGGTAGCTTAATGCATGCCACCGGAGCGTCAAGTGCCGCCCCGTTTAAGGATATGGAATGCCGTTACGGAATTGCAATAGGGCGTCAAGGGAGGCACGGACCAACACGTG
>chromosome_10,+,polyA site is 3177136
TTGGGACACATGCTTTCCAGATCCAGCCGCGCCGGGTGACAGGCATTGAGGCATTGCAATGATGCAGCTCAAAAGTATTTTTACAAATCAAAGTATTTTATCTTTTCTTCGCCAGGCGAATTGCCCATAATTCCCTGTCAAGGCCTGCGA
>chromosome_10,+,polyA site is 3179396
TGCGTGGTGGTGGGGTGACCGCGGCGGCCAGGGTTATGGTCCACGGTGCGGCGGGTATGCCGCGAAGGGCCGAGAGAACCCGGACTAACCATGGCGGCGTCTCCTCCGCGCTGTGTGAGCTTGCTGGTCGGGTTCGAGGCCTTAATTGGC
>chromosome_10,+,polyA site is 3184062
TGCTCTGGATGAGAACGTACGGTATGTGTTGCGGCTAGCCTAGGCGTAAGCAGCTGCGGAATCAAAGGGTTGGGTGGCACGGTTGTAAGCCTATTCCGTACAGTGTGTGTGGGTTTGTACCGTATGGATGTCGGGCGGCATGAGGCAGGT
>chromosome_10,+,polyA site is 3184155
TTCCGTACAGTGTGTGTGGGTTTGTACCGTATGGATGTCGGGCGGCATGAGGCAGGTGCTGTGCATTTCCCCTTCCGTCTCCTTTGTGACCACTGTCTCAGAAAGAGTGTCAGCCACTACCGTACTTGGAGAGCGTGTTCGTGAGCCGTG
>chromosome_10,+,polyA site is 3184257
AAGAGTGTCAGCCACTACCGTACTTGGAGAGCGTGTTCGTGAGCCGTGCTGTGCGGGCAGTGCTGTTGCGCAAACACTGGTGCGGTAAACCCAGACACCTGCCTATATGCATGCCGTCACACGTCCGCCTACTGCGTGGGACGCACTGCT
>chromosome_10,+,polyA site is 3184482
CTACTTCTGGATGTGGCGCACTGGTGGCACTCGTATGTGGTTATGCCCGAGCGGCGGCGCCAGGGTGGCTGAAGAGTGAAGCTGTGAAGGAGACCAGCCCCGACCGTGTGTGCGCTGCTGGCTGGGCTGGCTGCTGACATGCTTTGGACA
>chromosome_10,+,polyA site is 3184865
TGCCACCGCCTCCAGCGCGTGTGTCATCACAGCATCCTCCCACGGCCCACCGAGTCCTGTTACGGACTATGCACCTCTGGTTGGTAAACCGCGCACGCCAGCAGCATCCCTTCCTTACCTAGCTAGCCACTCGCCACCCCCGTTTGCTCT
>chromosome_10,+,polyA site is 3198582
GCCGTGAAACACGGCTCGCCACCAAATGAAGGAACCCTTTAGTGGGGGCAAGTGGTGGCCTGCGTATGCCACTCTGAACGACTCTGAACGGGTGCGGACGATTCAGATGCATCATTGCCAGCTGGGTGTTCTCTTCAGCCTTCAACAATA
>chromosome_10,+,polyA site is 3198900
GCTCAAAAGGTAGCCCATACGCGCTGCTCGGCAAGGTGGGTTTCGAGGGCGTGCACGGACACGGGTCGGTCGGCGAACCTGAAATTAACACGATATTTGAGCTCTCATACAATGGAGCAACGTTTATTCAAGTCGCTGGTTCCAAACCTA
>chromosome_10,+,polyA site is 3202053
GCAACGCTGGGTACGGTACACGGGTGAAGCGTTTGGGGCGATCGCATTGATCCAGATGGCGCTCATATTGCGAATTCGCATTGGAGTAACATTTCTCTCAATTGGGATGTCAGGATGCACTTCAGGGCTGCTTGGCGCAGATGATACTTT
>chromosome_10,+,polyA site is 3202311
CGCACCCGGACCGAGCCGGTGTAGCCGTTGCTAAACTGCTGAAGGCGCGATGGGTCGGGTTTGGCACGGAATTTGCTTGTGCAACACTTGAGGGCGGCGAATACCGTGTGCGCTCGCAGACCGGTGCTTGGGGACATAAACCGCGTGCGT
>chromosome_10,+,polyA site is 3202363
GGTCGGGTTTGGCACGGAATTTGCTTGTGCAACACTTGAGGGCGGCGAATACCGTGTGCGCTCGCAGACCGGTGCTTGGGGACATAAACCGCGTGCGTGACTACATTTCTCCACCCCCAATGCTCAATGCACACCAGGGGTCCCCCACGG
>chromosome_10,+,polyA site is 3202444
ACATAAACCGCGTGCGTGACTACATTTCTCCACCCCCAATGCTCAATGCACACCAGGGGTCCCCCACGGAGGTCCCCTGCCTCACACCGCCTGACCATTTCACTGTCCACCGCCCACATCACCCACACCGGTGCGGCGCAGCACAGTCAC
>chromosome_10,+,polyA site is 3214806
ACCATGTACGCTGCTGCGCGGCTTCTACCATAGGCTAAGCCAGCCGCCAGACGCTGTCGCTTCAGGCCGCTTCTAGCTCCTTTAGCTGCTTAGGCGCCCAGGCTGCGGCGGCTGCCGGTCTGCGACTTCTTCCACTCCGACTGCGTGCGC
>chromosome_10,+,polyA site is 3226820
TGGGACCCCATGTCACATGCCACACAGGCGTGCGTGTGGCTGGACAGACAGGCAGGCAGGCAGGGTGATTGCTCCATGTGCGCGTGTTACATATGCAACACTGTTCCGCTTCCGTGATGTGCCCCGGCAAGCACCGTGGTCTACACACTT
>chromosome_10,+,polyA site is 3239852
ATGGAATGGGCTCGAATGTGGTGGAATGCTGCAGGATGCTGAATTCATGAGCAACGGAGCTCTATCTGACGCGGTACAGTGTGGCAAGCACGGGTTCCTATGGTGCCAAGACTTGTCACGTAGCAAGCTCACCGCAACGGGTAAAATCTC
>chromosome_10,+,polyA site is 3248921
ATTGATCTGCATGCGGAACGCACGAGCGCAAGGACCCGCACAGCTCTGACTACGCTGCGGTTGCTTGGCTACCTACATTTCACTGGAGGTTACCTCTCCATGTTGTGTTCGGATCTGATGCAGAGAGGAATGAAGAATGCACGCCAATCC
>chromosome_10,+,polyA site is 3249331
GACGCCCCAGGAACGCAGCGCACTCAGTGCTCGTATATTCCTTCTTGTCGACAGAAATTTGCCTAATAATGCCTCCGGCGGAAGAATTTTTTGATTCTTGTGGCCAAAAATCTGTGGAACCGCTTCAGGTTTGGAGGGGTCTTTCTGAGA
>chromosome_10,+,polyA site is 3249686
TGGGCCACGTTTTGCCATGGAGCCATAGAGCCGGTGCGTTGTCAGCAACGAAGGCAACAGACCCCGCACGCTGTAACAGGGGCACATCCCGTGCGGCGGAATATTTTGCTGTGCCGGAGCCGAAACGTGGGCTGGGGGCAACAGCAACCT
>chromosome_10,+,polyA site is 3249856
GGGCACATGCGGTGCGGCGATATATTTTGCTGTGTCAGAGCCGGAACGTGGGCTGGGGGCAACAGCAACCTTACCCCGCACGCTGTAACAGGACAAGCTTGTTTGCACCAGATGCCCAGTACCAGCCATGTGTACCAAGCTGTGTGTTTG
>chromosome_10,+,polyA site is 3250084
TGGCTTGACACGAACCGTGCAAAGGTCGGGGGCGGAGCCCCCGGAAAATTTTTGGCATGAAAGACGGCAGCGGGTTTCTGAAAGTTAAAGATGCCCTATTTCGGAAATCTGTCACTGGCGCCGCACCTGCCTTCTTAAGATACGAGCACT
>chromosome_10,+,polyA site is 3259133
CTGGGCGACCCTATGTGCATTCAATAGCATAAGTTCAGGTTTGTTTCTTGTAATTCGCATTCACTAGCAAGCACTTCGCTAATGTAACGAGACGTAGCGACCGCTCTCCCTTGCCCTGCGCACCGCCACGCCCCCCCCCGGCCGTCCTTC
>chromosome_10,+,polyA site is 3275584
AGTGACCTGGCAAGACCGCGAGAGGCGGAGGTGCGTGCTAGCCTGCCTATGGATGGCGAGGGCACTGAGCGATGCGCTTGCTTGTAATGCTTGACGATTGTCGGGGTGAGGCCTCGTGCTGAGCGTAGCCCCCAAAGCAAATTTTTGGCG
>chromosome_10,+,polyA site is 3281259
GCGAAGTGGCCGGATACGAATTGGTCTCGAGCAGGGCGGGGTTCGAGGGGTGTGGGCTGCTAGCTGTTCCAGTGCCTATGGGCTGTGGTAGACTGGTACTGCGATTCAAACTACACGCACGACATCGAATCAAGTACCGATGAACCATGC
>chromosome_10,+,polyA site is 3281399
TGAACCATGCACAGCCCACGCCATTCGACGGCTGGCTTGAGCCTGTGGAGTGACATATGCGGGTATTCTTTTGTGCACCATCCCTGTAACCACACACTCATATACAGCACTCCATAGAGTCTACGCCCTTGACGTGCTCCGTCCGTCGCA
>chromosome_10,+,polyA site is 3281523
GCCCTTGACGTGCTCCGTCCGTCGCACTGGCACTGCCCCCTTGGGCACCGAACGCAAGGAAGCCAGGTGGCAGGTAGCAGGAGTGTTACTAGCACTCGGAGGCTGGGGGGCTTCTGACAGGCGTTCTAGTTCTGGGACATAGCGCCCCGT
>chromosome_10,+,polyA site is 3285995
TTGAAGGGGGACAGATATGCGCAATAGTGAGACTGCAGCGGTCTTGATGTCATTCGGTTGCGCCGCCGCTGTCAGGAGGCGGCGTGTGTAAGGGACTGGGCATAATGGGCTTGGATACTGGCCTGGCGCATCATCAGGGCACACCACGCT
>chromosome_10,+,polyA site is 3286114
GGCCTGGCGCATCATCAGGGCACACCACGCTGTACGGTGCGGACAAGCCCGGTTGTGGGCCCGGTACCCATATCCATACTGTTCTAATTACAAATCAGTGCACACTTATGCAACGTTGTATTGAAATGCGGCCACTTGCTGCTCAAACGC
>chromosome_10,+,polyA site is 3286396
CTGGACGCGCTTCATCGCAGCGACGCCGGGCTCGCTGGATGGAAGCAATTGGTTTCTAACTGCAACTGCGTCAACTGTGAGTCGTAATGCAGTGCCATGATCCTTGTTCTGGCCCTGAAGTTGAGTGCGGCGATGACATCTGGCGCTACT
>chromosome_10,+,polyA site is 3296374
ACCATGTGCGCCTGCACGCCTGCACGGCAATGGTGCCCGATGCCTTCTGCTGATGACAGGAGGTTGATGTGTGCCGCCACATGTAATGGCTTTGTTGTCACGACCATCTGCCGGTTTGTGCCTAGCTCGTCACCGGGCTGTCACGCCCAT
>chromosome_10,+,polyA site is 3296584
GCGTCGCCTAAAGCGCTGTCCAAGAGATGCAGGGTGAGAAGCGACGCCTGGGCCTGGACCGTAGAGTGATGTTGCTATGCGCTTGTAAGCACCTAGACTTGGCTTGCCCTCCGATGACGCCCACCGAGCTACAGAGAGAGGGCCAGGCCG
>chromosome_10,+,polyA site is 3316795
AGTGAAGGTTTAATGCACCGGCACAGGCAGGACATGGACGAAACGCCGAGGGCGGGCGACTCTTGACCCTGGCTCGCCAGTTGAAGTGCCGGTAGCGTGAGCTTACAGACTGACATCAACCTTTGTCACATTCAACTCAGTACGTCCCAC
>chromosome_10,+,polyA site is 3324912
TATGCGCGTGAGGCGGATGCTGGGTGTTACTAGCGGTAACACAGCGGGGATTGAGTGTGTGAGGATTTGCTATCGCTGCTTGTAAACATGTCGTTGTCGATCGTCGCGCACCAGCCGCTTACCCGCCGATGGCGTACAGGAGTAACTCCC
>chromosome_10,+,polyA site is 3324971
TGAGGATTTGCTATCGCTGCTTGTAAACATGTCGTTGTCGATCGTCGCGCACCAGCCGCTTACCCGCCGATGGCGTACAGGAGTAACTCCCGTGATGGCGTATATCGTGTTATGCCCAAAGTTTCCGTCACGGCGCTGCATTGGGGGAGG
>chromosome_10,+,polyA site is 3346408
ATATCCAGGGGGTTGAGATAGGGAGCTCGATACGTACGATGTGGAGTTGTGTCTGGGTCTGTGTGGGTAGCTAGGTGTGTAGGTGGGGAAGGTGATGTCACGGGACGATATGCAACTCGAGCCAGATAGACGAGAAGGGGGCGTATGCAA
>chromosome_10,+,polyA site is 3346482
GTGTGTAGGTGGGGAAGGTGATGTCACGGGACGATATGCAACTCGAGCCAGATAGACGAGAAGGGGGCGTATGCAAGTGTTTGTTACGATGTTTCGACGTGCTTTGCCCACGTGGAGGTCGTCCCGTGCTGCCAAAGCAACATGCACACA
>chromosome_10,+,polyA site is 3346556
AAGTGTTTGTTACGATGTTTCGACGTGCTTTGCCCACGTGGAGGTCGTCCCGTGCTGCCAAAGCAACATGCACACAACCACACGGTAACGCTAAGCGCTAGCCATGAGCGAGCCTGCTACATGCTTCCTGAGAGAAGCATGAATCGACCT
>chromosome_10,+,polyA site is 3359069
ATGCGGATTACAATTGAAGGGACAGCCCGACAAGCGGGGGCACGCCGTACCCACGCCGCGAAGGGCCATCTGCGACCCAGAGAAACAACACCCGCCCCCTGGTTGGCTGCCGACCTTCTTAGTGTTACGCACATGAGTCGAAGCCAAGCC
>chromosome_10,+,polyA site is 3364384
GCTCACGCTCTCGCCATTGTCATGCCCCAACGTGCGTGCATGCCGCGTGGTGGGACAGTGGCCGTCAGGTTGACGAAACCTTTGCAAGCTGCACAGGTCGTGACACCATATGCCTGTTCAAGACTTCATGTTCCACTCATCAGGCCATTA
>chromosome_10,+,polyA site is 3385970
AGGCGCCATGTGCGTCCATCTTTCGAAGACCTCCACGGCAGTGCACGCGTATGCAGGCGCAGCGCGGTTTGACGTGCTGTTGGTGTAATTTCAAAGGGGAAGCTGTCACGTGCAAACCTAAGGGGAGATGCACCGGGCAACGATGGGAAG
>chromosome_10,+,polyA site is 3393471
CCGCACGCCCGCATGGGGTTGTGTATTGGACCCGCGTACGGTAGTGGTTTGTAGGCTGCGCTGGCAGTTTCAAATGCGTGCTGTAAGAACATTACGTCCACACTCCACAGCTTGCCAAGCATGGCAGCACAGCCAGCGTTAAGAATATTA
>chromosome_10,+,polyA site is 3405613
AGCCCCTTCACCGCAATGGGGACGTCCAAACCTTACCGCCACCGAACTTCGGGAAAATGTCCGACGTACGTGTCATCAAGCTACACAACCACTAACCAGGCGCAAACTTCTGCCTGCAAGCGCTATGCTGGGAGCAAAGGGCGGGGGCCT
>chromosome_10,+,polyA site is 3406948
CGGTCGAAGGCGTTGAGGAACTTGTACTTAAGGAAGTCGGCGTCGGCCAGGTCCCAGCGCCGCCGGCACAGGTGCAGGCTGCCGCCGTTGCCGGGCACGAACTTGCCGGTGGAGGGGTCGTAGCTGTCCACACGAGGGAAGTCAATCCAC
>chromosome_10,+,polyA site is 3413801
TGCGATGGGACAGTGTTAAGGCAGGTTGATGAAGTCTCGTAGGGTGCAGCTGATTTCCAAGCCCCAGCAGATGGCAAACAATTTGCAACGGCAAGGCAGGAGTGCGCGGCTGGTCGAACGCCGGATTTACTGTACCGACAAGTTGCTGGC
>chromosome_10,+,polyA site is 3422696
CAATGCGGCATCGACGCACAACACAAGGACGGGGGGCATCAACAACGGCGTCGGCGATAAATATGGTTTGCGGACTTCGAATGGAAGTGGATAACCATTCCCGGTATGGGTGTGCCTATGTGCGTGTGCGGGGGGGGGGGGGGAGGGCGA
>chromosome_10,+,polyA site is 3422839
AGGGCGAGGCGCAAGGGCATGAGGTTTGCATGGGCGCGCTGACAACCACGGTGCTATCGAGCCTGTCCAGGCTTTATGACAATCTATAAGTTGTCATTTTTATTCGTTGCAGACTAAGAGACTCGAGGGTGCGTCCGACCGAGTCCACTG
>chromosome_10,+,polyA site is 3422939
TATTCGTTGCAGACTAAGAGACTCGAGGGTGCGTCCGACCGAGTCCACTGTGCATGTTCAAACCCAAGCATTGCAGACGAGCAATTTGTATTTGCGAAACTGAATTATGTGCTATTCACATAGGGTGCCTTTTCACCGCGACTTCACATT
>chromosome_10,+,polyA site is 3439960
TGCAGCTAGTTAGGTCTAGCCCCCACGCTGCGCCTTAGGTAGTCTGGAGGTGTGAGGGCCGTTTCCGGGACCCAACAACATGTAACGCGACGTGACCCCATTCTGCACCACAAGCCTGCCTCACGCCTTCAGGGACGGGCAACTGCACTT
>chromosome_10,+,polyA site is 3444518
AGTTTGAGGGAGCGGTGATGCAGCGAGGACAGGCGTGCTTTACGGCCCTATGCGCGGTGCTGGGGTCCGTTAGGGTGTTAGGCTTTGTTACGAACCGTGGGCGGTAAACCCCATCACCCGAGACGGCAACCAATGAACATGAGCACGTCA
>chromosome_10,+,polyA site is 3444759
TTTGGGGGATAGGGGCCAACCCTCGGCCCTTCATCAAATGAGGGAGGCGCCCCTGGTGCTCCCGCTAGCGTGTTCGGCAGATTTGTCATCTACACTGAACGTGCCGTGTTTATGCTGCCGTGCAAAGCATCGTATTCGGAGATGAGCGTT
>chromosome_10,+,polyA site is 3455012
AAGGGCTTCAAAATGTGTAGAGCTTAGGGCAGTTTGGTCGCTTTTGTGCACTACTATGGCCTCTCCGGCCTGGCACGCGCATTTACTACTGTCGATCGGGCCGCCACTTGTGTACTGAAAGCACACTGCATAGTTACTGTTTGTATTAAT
>chromosome_10,+,polyA site is 3455068
TGGCCTCTCCGGCCTGGCACGCGCATTTACTACTGTCGATCGGGCCGCCACTTGTGTACTGAAAGCACACTGCATAGTTACTGTTTGTATTAATTTCGGACGGTCCCAACTTGAGACAAAGAAGTTGCGCGGACCGAGTGCCGCTTTTTC
>chromosome_10,+,polyA site is 3455137
CTGCATAGTTACTGTTTGTATTAATTTCGGACGGTCCCAACTTGAGACAAAGAAGTTGCGCGGACCGAGTGCCGCTTTTTCTTCAAAAGACAAATGGCCGCGATAGGATGGCCCGGCATCGTCGCGATCATCAGTGTCGCGATATCGTTC
>chromosome_10,+,polyA site is 3455188
GAAGTTGCGCGGACCGAGTGCCGCTTTTTCTTCAAAAGACAAATGGCCGCGATAGGATGGCCCGGCATCGTCGCGATCATCAGTGTCGCGATATCGTTCATCATCATGGCCGCGGACTGGGTTAGTGCGCGGGCTCGGGGGGTGGGGGTC
>chromosome_10,+,polyA site is 3455303
ACTGGGTTAGTGCGCGGGCTCGGGGGGTGGGGGTCAGGTGTGGACGGTGTGTTAACGGATTGCAAATGGCTTTTGCAAAATGTTTAACGATGCTGTGTTGCTGGCACTTGGCAGACTTTGTCGCAAACTCGCTTGCTGCAAGCGGAAGAG
>chromosome_10,+,polyA site is 3455426
CAAACTCGCTTGCTGCAAGCGGAAGAGCGCTGAAAGCTGAGAGTACCCGCGAACGGTCTCTCCCCACGCGATGAGCTCACGCTGTAATTAAAGCGATAAGCAAGTGCTATTGCTATTGTCTAAAGAATATGTTTCCTGGCTTGAGAAGGG
>chromosome_10,+,polyA site is 3461446
GATGCAGGCAGGAGACTAGGTAGATCTCTGGCCCACGTACGGTACTCAAGCTGGTGTGAGTTAGCGTGGTACTTCATACTGTGCATTGCAATGCTCTCCTCACATCCGCACTGCAAAGGAAGAAGCTCGGGATGCAACTTTGGACCATCA
>chromosome_10,+,polyA site is 3461851
TATTGCGATTACTCGACCTGTGGGGCACTAGTTGCCTAGGGCGGTAGGTTCACACAAGAGTGAGGCGGCCGTCGTAGCATGTCAAAGACGTGGCCCCACGTGGCAAGCTGCATCTGGGGTGTGCAAATGCCGTATACGGCATGACGGCAG
>chromosome_10,+,polyA site is 3461923
CGTAGCATGTCAAAGACGTGGCCCCACGTGGCAAGCTGCATCTGGGGTGTGCAAATGCCGTATACGGCATGACGGCAGTTACGTAACTGTAGTGCTCTTATTGTACGAAGGCAGGGCCGGCTCAGCCCAAGAACGGCTTCGGCCGGCGGT
>chromosome_10,+,polyA site is 3462007
AACTGTAGTGCTCTTATTGTACGAAGGCAGGGCCGGCTCAGCCCAAGAACGGCTTCGGCCGGCGGTAGATTGCGGAAATCCCTTGCAACCGCATCTTTTACCCCCACAGCGTTTTTGGGGGTTCGGCACACGGTCCGTGTGCCCGGCTGG
>chromosome_10,+,polyA site is 3462124
GGGGTTCGGCACACGGTCCGTGTGCCCGGCTGGATGTGGGCTGGGGGCAATAGCAACCGTACCGGCAAGTATTCCAGCGCACTGTATGCCGCTTCCGTCAAAAAGCCCAAGAAGTGGCGCCAGGAGGGGGGGGGGTAGAAAGCTCAGGTT
>chromosome_10,+,polyA site is 3472004
TGGCACCTCTCGACCTCAATAGTGTGGTAGGTTCTTGATGCAGCCGGGGACACCTCTCTTCGCTTGGACGACAACTAACTCCGAAAGCTCTGATGACGGCGCTCTTTGTTGTCGCGACTTTACAACGTCACTTGAACGTATCACAGCTAA
>chromosome_10,+,polyA site is 3472194
CGTTGTTCACGTGAGTGCTGACCAGGAGCGGGACGTTGAGGCGGGAGGACAGCGACATTCACGTTCTGGCTTACATGCTGAAGTGTAACTGGGGTGCCTGTGGCTGGGGATGCGAACCACTCTGGCGGCAGGCAGCTGAGCCAGCTACAG
>chromosome_10,+,polyA site is 3473408
GCTTGTTAAATTTAAGAAGCTGCTCACTGTATTTGTGGCGACGCATAACTTTGCAAAAACGAGTGAAATGAAACGAGTGAATTGGTGTAACGCACAAGTACCGATGCAGTGTTAGAGTTCAAGCGCAGTGTATGTTAAGTTATTTGTAAA
>chromosome_10,+,polyA site is 3481064
AGCGGACATGTCTGAGCACACCCGCCCAACTCAAATACTCCGCCTGGCCCCGCCGGCCTTGCCAACATTACTTGTATGCTTGTTCAATGCTATTCTGCGATTTACAGCACCATCGGCCGACCTCGACCAAACCGGGTGCCGGCTGGGACC
>chromosome_10,+,polyA site is 3481963
TTGGCTTTGGTCAACTTCGCGACTTGAGCCTCGACGAGCACGTTTTAGCCTGCTGTCAAGCGCTATTGCTCCAACAGATTGCATGTAACATATACATTAAGTGGCGGAGTCTGTATCCCGCTCTGCATTTTTCTCGGGGCGACGTCTCCT
>chromosome_10,+,polyA site is 3531478
GAGACTCCAGGAGGGTGGATGGGTCCAGTCGACGACCGGGGGCTTTCCAGCGGGAACTTGTTTGTGAGGCTTATCATTAACATGATAAGGACCCGTAGGAGGGCCATTTTGGGGCTCAAAGCTCCGATTTTCCCGACAGCTCTCAACAGA
>chromosome_10,+,polyA site is 3531604
ATTTTCCCGACAGCTCTCAACAGAGTGCTTCCAAGCTGGTATCCGCGCGTGTTCGCAGCGAGATATCGTATAATCTTAAACATGTAACGTTCTGTGGAGGTCTAATCCGCGGTCCCCCAGCATGAAGCCCGCATCCGTCACTGGCGGCGC
>chromosome_10,+,polyA site is 3548015
GCGTCCTGAAGTGTTGCTGTGTCAGATGCACGCACCGCGTCAAGGCACCAGACCTCCCCATCAAGTGTGTTCCAAGTGTTGTCGTGTAAGACCGTGTTGTGGATAGGGCTGTTCACCGAGTCTATTACTCTCCATTGTCCTGCTTCGTAA
>chromosome_10,+,polyA site is 3549310
ATGTGCGCCTACTCTGATGGCAATTGTATGGCTGTGCATGGCTGCCCGCACATGCCCTGCTCCAGCCCAGTGGAAGTGGACGACGAGTGTAAGGTGCAGGCGAAGGAGTGGTGAACTTTTCCAGGGGGCGCTACAGTTAAGGGTCGGTTG
>chromosome_10,+,polyA site is 3582273
CCGGTTTAGTGCTTGTAGCTACGTCTGCTGCACCTTTATTGGCTTCTTCATTACCGTGCAGACCCGTGTGAGAAACGACTTTAAGGAAAACGGTGTGTGCGTCCCTCTTCGCTCGTGCATGGAGCAAATCGGCGATCGAACTCAGAAGTG
>chromosome_10,+,polyA site is 3587078
ATGGGCCTCTTGTTCTTGATGTCAAGAGCGTCCCCAGGTTTTGGGAGCAGGACCGTGTCTGAAGTGGCCCAGGACTCCGGGATTGTGGACTTGACGTACATGATCTTCAGTGTGTTGTGTAGGGCTCGCTTCATGCCGTGAGGCAAGATG
>chromosome_10,+,polyA site is 3587186
AGTGTGTTGTGTAGGGCTCGCTTCATGCCGTGAGGCAAGATGCGGAGCAGCTCGTTCGGAATGCCGTCTGGGCCCGTGGCTTTGTTACGAGAGAGGTGGGCGATACAGTGGTCGAAGTTGGCGGGGTCTGCCATGCTAGAAAGCATGGAG
>chromosome_10,+,polyA site is 3587968
AATTCTGTTGTGCGCCAAGTCCCATTGCATTGTATTTGCCGGGTAGGTGGTTGGGTTTTTAGTGTGCTGTTTTAGAGCATTGTCAATCACCTGCACCGCGCCCTTGCTGGCATTGTGCAGGTCTGCCGTGGCCTCGACCATTATGTCCTC
>chromosome_10,+,polyA site is 3588184
GCTGTCTTCAGATGTTGTTGCTGGTGGCGCTGCGGGCTGCGGTGCTTCCCATAGGTGCAGCGCGTCAGCAGGCAGTTTTACGTGTACAGGTTTATGGTCAAAGTTACCCGCGACTGTACTTACGTGCTCGTGTGGGCTGGGGCACGCGGT
>chromosome_10,+,polyA site is 3588400
TTGTTCATAGGACCATTCGCCCTCTGTGGTCATGGTGCCTCGTGCGGGTAATAAGCCAGTTTGTGCCAGAAAGCGTTGGTGTAGTCGGTCAGCAGAGTCAAGCGGCCCTGTGCGATCTGCAGCGTTAGCTACAGCATTGAAGTCTCCCGC
>chromosome_10,+,polyA site is 3590204
GTGCAGAGAGATGGGAGGTGTGTGTACATTGCACACAAGGTGATTAGCATGGCTACTGTGCCTATGACGGCATTTCTGTATGGCCATATGGCTGGTGCATGCCGGCGGGCCAGGTGTGCGCTGTACAGGAGCATTGCCAGGGCCAGAATA
>chromosome_10,+,polyA site is 3590540
CCAGCAGCACGTAGGTGTTTCAAGAGCAGGAAGGCAAGCATGACAGTAGCTAGTGCCGTTGTGCCAATTATGAGAGCATTCAGTGTAAGTCGTGTGCACGTCGCTGCCCATACTAGGAATTGCTTTAGGGGGGTGGAGAGTCGGCTGCAT
>chromosome_10,+,polyA site is 3623272
TTTTGCAGCAACACCGGGGTTGGGCTTCGGTGGAAGTCCATGGTCTCTCTATATGTGCTTAGACACTCAGATTGTCCCCTCTTATAACATCGCAATCTTACGGCAGGGCCCAGGAGTGAATGACTAAAACGGTATAGCAAGGGTCAAAAG
>chromosome_10,+,polyA site is 3623425
TAGGGCGGGCGAAGGATCCTGACGAATGGCGATGTTTCCGCGTAGCGGAAGTTTGTCTGGATATGGATACATGTTTGGGAGGTGCAAGCAAGTGGGGTAGAAAGCTCAGATTCTTACCCCATGCTCAAAATTACAGAGCTTTAGGAGAGC
>chromosome_10,+,polyA site is 3624013
CATGGCCTAGCGTGATAGCGCTCGTCACCAGGAGTCAATGGGCACCGCTTTGGTGGGATTAAACGTTAACAATTAGGCTGTGTATGTGGGGGTTCGGTCGTCCCCTCCGTCCCCTCGAGGGGGGTCCGGGGGATTTCGGGGCATGGGGTC
>chromosome_10,+,polyA site is 3632598
TGTATCAGTGTTCGTGAGACCCCACTATTCAGCGCGATTGCTTACCTGCGACAAGGAGCATAACACTGTGGTTGATGAGAATGGTAGCCCGTGTGTCACATGTGCATGTGCACCTATGCAATCATCTGCTCAATGTGCGTTATCCTGCAT
>chromosome_10,+,polyA site is 3633202
AGAGACTGACACAGTCTTGGCGTAAGGACGGACGGACTCAGGATGAATTTGGGTATGTGTCTGTCACAGAGTACTAGTCATTCTGTTACCTTGCGCTAGCTAATTTCTCAACCAGCGAGCCTGGTCGCGGTTGAGTGCTATGAACCGCTC
>chromosome_10,+,polyA site is 3633315
AGCGAGCCTGGTCGCGGTTGAGTGCTATGAACCGCTCCCGGCGAGGCCATGCAGCGTGCGCGGTCACCCTCGGGTGCTCGGTGAAGCTGATGTACGCGCCCTCGCCCGCAGGGATCGCAGAAGCCACACGGAAACACCTTGGCGCACACC
>chromosome_10,+,polyA site is 3635799
TGTGTGTGTGTGTGTGTGTGTGTGTGTGTGTGTGTGTGTGTGTGTGTGTGATCAAACATTGGTATGCGATCTGCAGCACCATGTAAAACTTTTGAAGTCACCGAAGTACCGCCCAAGGGTACCGACGTTGTTGAACTGGCTGTCAACCAG
>chromosome_10,+,polyA site is 3642009
CCGCGCACTTAGGGCGGTGGAGCGTTACCGGTCGGTCGGATTCGTTATGCAGGAGTTCTTGGCTTCACGCCAAACCGCGTACGCTCTAACCGCCTCCAAGCCCTTGGCATCCACCGCTGACTTGCTTCCTGTTGATCGCGTCCACATCAT
>chromosome_10,+,polyA site is 3656757
GACGGAATGACTGGATGGCGGTGCATGCGCTCGCAAGCGCGCGACCAGGGGGGGGGTACGAACTAAACCTCCAGACCCCATGTCCCAAAACCTCCCGACCCCCCCTCCGGACCGACCGACCGAACCCCACCACCGTGCAACCCCTCAAAA
>chromosome_10,+,polyA site is 3668561
GCATATTCTGGCGTGGGCTCGCCAGTTGAAGTGACACGTGCACAGTCGGTCTATGCAGACGGCTGCCACATTAACACCAGAGAAAGAAATGCCAAATGGAGACGACGAGGCCTCCGTAGGTGTTCGAGCATATAGTACCTCATGTACAGT
>chromosome_10,+,polyA site is 3669069
GAGGAATTGGCATGTGGGACGTGGGCGCCAAATCGACCAGGTCTACCCATGCGCAATAAGTGACATATGCAGGTGTGTTGCTGTCTGTAACGGATCAGCACATTGATTGGGCGTCCTCTGCATGATTGCTGGTGGGATATCACGATTGCA
>chromosome_10,+,polyA site is 3675962
GTGCGATGACTTATGGATTGGCGAAGGGCGTGGGCGTGCCGATTGTGGAGATGACTGACGATGGTTGAATCCGGTCCTGTGTACTTCAGTTGAGACACCATACGGTACGTTGACAAGCACTTCAACATACGACCTTACTCGGCCGCAAGC
>chromosome_10,+,polyA site is 3676046
TTCAGTTGAGACACCATACGGTACGTTGACAAGCACTTCAACATACGACCTTACTCGGCCGCAAGCAGCAATCGAACATGCGTGTAAGGCTCGACACAAGTTGCGACAAAACCTGTACTATCACATTTTTCTCGCTGAACCCAAATATGA
>chromosome_10,+,polyA site is 3678838
GCGGTGCGGGCGTTAAGCGCAAGGAGGGCTACTTCGAGTTCATGGAGCACAAGGCCCGCCACCCCTGCCCCACGTCTCCAGCGGAGCTCCAGCAGCGGCTCTGTCCCGCATCCGGGAATGGCGGCACCAACGGCACTAGTACAAGTGCGG
>chromosome_10,+,polyA site is 3679439
TGGACTTTGTGCATGCACAGACGTTGCAGCGCAGCCTCACCTGGATGCGGTGCTGGCTGGCAATGCCGGGGTACTTGTCCGTGTCGATTTTGACAACCTGCACAGTGCAGTGCAATGCCAGCAGAGTCCATGAACACCACCTAATAGGCC
>chromosome_10,+,polyA site is 3679684
TGCACTGCCGTCAGGATGGGCGACATCATTTGGCAGGGCCCACACCTGGTGGAAAGCAACGCGGTAGGAACGGCGATTATTGTAAGCGCGTGCACATGTGCTACACACGCAGGCACCAAGCCAACCGCGGCGCCCGGCAAGGCGTCAGTG
>chromosome_10,+,polyA site is 3683246
GCTCGGAAGTGTCGTGTCCTGGATTGGTCACTGATGGAGGGGCGTGTCTAGCCCGATGGCCTGCTTTACATCCACAAACCATTGTACCACATCGCTTCACTAGTACCCTTGCATGACGCACCAGACGAAGGCAGGCGACGCCAGGCGACG
>chromosome_10,+,polyA site is 3683325
CATTGTACCACATCGCTTCACTAGTACCCTTGCATGACGCACCAGACGAAGGCAGGCGACGCCAGGCGACGCCAGGCGACGCTTTGAATCACACCTGACTTGCAGACCTTGCAGGCTTGCACACGTCTCTCATCCCCTTTTCGCATACAT
>chromosome_10,+,polyA site is 3692544
AGCGCGCAGGCTTATTGGAGAGTGGCACGCCTGGGTACGTCTGGGTGCGCCTTGTGTCGAGTTGTCGATCCACCTTTTTCTGAAAATTTTGCGTGTCGTAAAGCACTGAAATGTATCACAAAGCTCTGCTTTACTGGATGTAAAGCGTGC
>chromosome_10,+,polyA site is 3692718
GGGTATCCCAATCCGCGCCCGTTTGCTGCGAAGTCTCTTAATCCCTGCAACGTGATTGCTGCATGTTCTTCCATCACTCTTGATTTAACAGTCGTCTTCAATCCCGATGAACGCGTCGCAAGCAAGTAGGCCCGTCAGTTGACGGCAGCC
>chromosome_10,+,polyA site is 3699449
AAGTTTTGCACGCCTCGTTGCAGTTGTATTGTTCTCACGTTTGGCCTTGTGACGCCAGAATGTGACGACAGTGTGTAAGGGGATGTAAGAAGACGAGGGATAGATGCGGCAGGATTGCGGTCCGCAAAACGGCGGGTCCGCCGACACGGT
>chromosome_10,+,polyA site is 3703429
GGGCGTTTCAACGACGGGCGGGAACTGAGAAGCGTGGCCCGCTTGTATGTTAGCGAGGCGGTGCTGGGAGTGCGATGGGACAGTGTTAAGCCAGGTTGGTGAAGTCCCGTAGGGTGCAGCTGATTCCCAGACCCCAGCAGAAGGCAAACA
>chromosome_10,+,polyA site is 3704802
GGCGGTGGTGGGAGTGCCATCCCCTAGGGGTGCGCAGCGGCTTGAAGGGAAACTCTGGGGAGCACCCAACGCGTGCCGTTTACGTTGGTCATGGTCGGTGCATTCTTCTTGCAGCTCCTGCCACTCTTGCTATTCTGGTCGGTGCAGGCC
>chromosome_10,+,polyA site is 3712787
GACGAAGGGCAGGACGTAAGGCCCCCTGAGGGCTTCCGACGAGGAAGGCTACTCACCAAATGAACTAGAGGAGAGAACCCCCGGTGAAACGGAAGCAAGTCCTGCTAGCCCAAGGCCCAGAGGACGACGTCGGCGTTGCAGGTGGCACGC
>chromosome_10,+,polyA site is 3712907
AGGACGACGTCGGCGTTGCAGGTGGCACGCCCCTCAAGTGTAGAGCAGGTTTCGCTCGTGAGCTGCATCAGCAGGTCCCTGTTGTAACCAATGCAATCTGCGGCTCCCGCACTGACGCACAGAACTCGTCAACCCCAGCGGCCTCGCTCC
>chromosome_10,+,polyA site is 3717740
GTGTGATGGACCAGGCGAAGTGGGAGGTATGAACATTCGTCAGCAAGCATCATCATCGTGCGGCTGGTACGCGTGCTTCCATTTGAAATGCTGCAATGTATCACAACACAGTTGGCCTCGTCACAAGAATGTATGACGTGGGCGACCCTC
>chromosome_10,+,polyA site is 3717838
TATCACAACACAGTTGGCCTCGTCACAAGAATGTATGACGTGGGCGACCCTCTGCACGTGATTTTCAGTGGCATGAGCGGGTCGTGTGCAATGAAGCATACAGTGACAGGCAACTCTTGAAGATGACGCAGCGCTTGGCTGACAGGCGCT
>chromosome_10,+,polyA site is 3717896
TGATTTTCAGTGGCATGAGCGGGTCGTGTGCAATGAAGCATACAGTGACAGGCAACTCTTGAAGATGACGCAGCGCTTGGCTGACAGGCGCTGAAAGGATGCGGGTAGACAATGAGCTGGGGCACAGCTACTGGTGTTACGATGATACCG
>chromosome_10,+,polyA site is 3717947
GCAACTCTTGAAGATGACGCAGCGCTTGGCTGACAGGCGCTGAAAGGATGCGGGTAGACAATGAGCTGGGGCACAGCTACTGGTGTTACGATGATACCGATACGGGAGCAGCACGTAGGTCGCGTGTTCTCGTGGTCTGTGTGCTGGGCC
>chromosome_10,+,polyA site is 3718104
ATATGCGCAGCCTGACAGGTTGCAGGGGTCGTGCAGGAATGAGCAGCAAGCTTCCGACGGCTTACAGTGCCCTCCACGGGTGCAACATGCCCCCACGGTATTAGGGCCATTCGTGGCTCTCGCCAACGCCGCGTCCCCACACGCCGAAGC
>chromosome_10,+,polyA site is 3722712
TTCAGGCATGGGGAGAATTTCACATGGGAATGGGGCGGTACAGCTGTGTGTGGTGGAGCGGCAGAGGTATGTGCACGCCTCTTGTAAAGCATAACCGCGGTCTCATGTCTCGTCACACGCGTCCTCAAATGGACACAACGAACTTGCGGT
>chromosome_10,+,polyA site is 3723013
TTTCCCAGCTGGCTGGGCGCTCGGTGGACTAAGCCGAGCGGGCCTTAATTGAGCTAGCTACAGCGGCTGCGTGCGAGCGGCTGGTAACTGATGCCCCGTGGTTGAGTTTGGTTGCATGAACGCGCTCCGCAGCCCGGCCCCAGGTGTTGA
>chromosome_10,+,polyA site is 3723798
GCTGAAGTCCCCCCCACAAACATGTCCGGGGTCCTAACGACGGCATGGTTGTACTAGTGACCGGTGGCAGCACGCACAGCAAGGGCACGAGCACACGCACGCAGCCAACCAACGGCACGCATCAGGTCCCGTAGTTTGGGCCTCACACAT
>chromosome_10,+,polyA site is 3737173
CGGCTGCGTGCGAGCGGCTGGTAACTGATGCCCCGTGGTTGAGTTTGGTTGCGTGAACGCGCTCCGCAGCCCGGCCCCAGGTGTTGAGTCTGAGGCAGCAGTCGGTTGATCACTCCGATGCTTTCACAAAGCTACGCACGATAGGTCGTG
>chromosome_10,+,polyA site is 3737233
GCTCCGCAGCCCGGCCCCAGGTGTTGAGTCTGAGGCAGCAGTCGGTTGATCACTCCGATGCTTTCACAAAGCTACGCACGATAGGTCGTGTGAGAGAGAGCAACACCGCAACACCGGGCCAGGGCCGGTGTTGCGGGACTAGGGAGCCAC
>chromosome_10,+,polyA site is 3755793
GCGTGTGTTCTTGGCCGCCTGCAGAAGCATTTTGCGCCGGGCTAATGGTGTCAGTGTGGGGTAACGCAGGCAGCCGCTAGGTTGTAACATTGCATCTGTGCCCTCTAAGAAACCCACGACCGTCTTGGCATGAGAACTCGTACAATGCAT
>chromosome_10,+,polyA site is 3760574
AGTGGCGCGAGTGCTGCCTAGCCGGGTGCACGGATACTGAAGTAGAGGATGGGTTCGGACGGTTTGCACGGGTCTGCCGGTGTGGTTGTAAGCGTGGGTGGGTCAAGGGTACCGCAAGAGGGTCCCCTCGCCACGTTTGGCACCTACTGT
>chromosome_10,+,polyA site is 3760766
GGGCAGGCGGCTGAAGCTCCTCTGGAGGCCGTGTGCATGAGCATGAGGCACACACCGGAGAGGGCCACAGAGCCCGGAGTTGTTTAACCCATGTTGTTGACGCCCCAGGCTCGCGTCTCCAGGCGAGTCCGAACTGAGACGATGCAATAG
>chromosome_10,+,polyA site is 3790768
TGCGCGTGTGCCACGGTGTGCATCCATCAAGGCGTGCTGCTGGAAGCGGCCAATACAAACGTCCTGCGATGGCACTATGCATGTGTAAGACGTAATCGACGCTTGCAAGGCCTACTGCAAGAGGGGTTTGAAAATTGAAACATGGGGAGG
>chromosome_10,+,polyA site is 3792448
TGTAGTTGCTCATGGCCTGGGCGCAGAGACAGATGCGGTGTCATGGCATGCGCACCGGCATTTGATGTGAAGTTGATTACGATGTGACCAAGGAATGGGAATGCGTGGCCACGGTTGCCTGCCTACATAACAATTGAGCGATGCCAGGAT
>chromosome_10,+,polyA site is 3792721
GCTGATACCACCCACAACCCACTGGCCATGGCTAGCCCAGGGGGCCAGGCAGCCAGGACACGCTCACAATCCAACTAAGCGCTGGAAATTACCATACTATGATACGGCATGCTGCAGTCTGCAGACCCAAGTGCTCCTTTCGTATCATCA
>chromosome_10,+,polyA site is 3794933
CGTTCGTCGGTAAGTTAAGTATCAAACCGCGACGGAGTTGCTTTATTTGCGGTGCGATGCTGTTATCAAAGAAAGAAGCTTACTGCACGATGTTTTCGTTGCGTATTTGGGGTTGCGTGACGGTTTTGTTTTGCATCATCACTGCGATTG
>chromosome_10,+,polyA site is 3797048
TGGACAGCAGACCCTCAGGGACGACAAAGCTGAGGTCATGATGTATTCGCTGCATAGCCGACAGGCGTACATACATGGTCAGGAGTAAACCAGCTCCGGAAACGTCGGCATGGGCGTACGGCATGGACGCACGGCATGGACGTACGGCAT
>chromosome_10,+,polyA site is 3797128
AGGAGTAAACCAGCTCCGGAAACGTCGGCATGGGCGTACGGCATGGACGCACGGCATGGACGTACGGCATTGCCGCACCACTACTACCAACGCCGGTCCACCACCTCCCACCCACCTACCCACCCACAGCATTCCTCCCGCCCAGCGCGC
>chromosome_10,+,polyA site is 3808091
GCGCAAGCAGCAAGGGGGGCCACGACGCGCGCCCGTGCCGTGATAGACTGGAGCGCAAGCGATATCGCGGTCGGCACACCCTGTAAGGGACCATGTCACATGAGGAAGCTACCGCCACTGCGACGCGTGCATTTACCCACCAGCTCCAGG
>chromosome_10,+,polyA site is 3808194
GGAAGCTACCGCCACTGCGACGCGTGCATTTACCCACCAGCTCCAGGAGGTCAAAGTGTCGCCGCAGGTAGGCTTTCATTTTTGCAAAAACGAGCTCCGCCTGCAATGTCCAATGTCCGTGCCACATCTGTCCATGGAGTCTGCAGCTAT
>chromosome_10,+,polyA site is 3812545
GCTCTGCACCTGGCGGACGGCTGGAGCGCGGGAGGTTGATGGCTGAAGGGGTGCCGCGGACAAACGTCGCCCAGTGGACATTTTATCAAGGCCTGGCCGATGTCAAAGCAGGCCCCTCCCACCGGTGGTAGAGGCTAAACACTTATAGCA
>chromosome_10,+,polyA site is 3825007
TACAAGGGGGAAGCCCTAGAGGGATTTCTGGAGTGCGGAGGAACGCAGGGACGCGCAGACGTGCCCTTAATTCACCTCGCACGCAAAGCTTGTACAGACAATCCGCACGTCCCTACCGCCTGGTGCAATCGGATAACAATGCTGTGTGGT
>chromosome_10,+,polyA site is 3825063
AGACGTGCCCTTAATTCACCTCGCACGCAAAGCTTGTACAGACAATCCGCACGTCCCTACCGCCTGGTGCAATCGGATAACAATGCTGTGTGGTGGGGTACCCTTTGTCCTTGGCGGCCTTGCCAACCCCTGGCGTGACCTTACTTTGGC
>chromosome_10,+,polyA site is 3825228
CTTGCGTACGTCGAGCCCACATGGCTGCGACCACGAACGCCCCCTGGACCTTGGCTGGACAGCGCGAAACTGCTCAACGGTCCGTAAACTTACACACTCTGGCTACGTATTCCCTCATGTCGCGCCGCAACCCAGGATGGCTGGCAAGGT
>chromosome_10,+,polyA site is 3843805
AATACACTGGTCAGCTTCCAGAAGCATAGACTTCGTCAAGTAGGCTTGTATCATCAATGAACAAGTCCCTTGAGTCAGCGCCTTGTAAGTCGAAGCGCGTGACATGTAAAATGTGTATGTTTTTAAAGATAGGACACGAAATGTGTGTGT
>chromosome_10,+,polyA site is 3844127
ACCCGTCCCCAGACGAAGTAGTCTGACAGAAGGGTCGGTGGTCGGCCACGGACACATGGACATGTGTGGCATGGCTGCCAGTCAAGTTGTGATTCCAGCTGAACCGAAGGTACACAATTATAGAGCTCGCCGAGAGCAGTCGGTTGACAC
>chromosome_10,+,polyA site is 3850006
GATGGTGCATGCGTATTAGATGGTGAACTACGCGTGGTGACAGTGCCGCAGTGGCCTTGGCAATGGCCAGGATACCCGCAGACTGTAAAGGATGGAGTTGGAAGCGTGTACACGCACGTCAGTGCCCCAGTCTGTCCATCTCGCGCACTT
>chromosome_10,+,polyA site is 3850429
CGCAGATTCATAGTTGAACCAGCAAGTGTGCTCAGTGCTCGTATCTTACGAAGGCAGGGGCGGCGTCAGTGGCCGATTTCCTTAAAATGGCTTCGTTTACTTGACGAAACAGGCTGCCGCCGCTTCGTTCACCCCCAAAATTTTTCCGGG
>chromosome_10,+,polyA site is 3874111
TTGTGCAGCAAGTCATGTCAGCTTTGTTGACGCGTATTATTTACGTAAACGCATCGAGCGCCACTGCTTGTTCGGTGAAGCGGTCATGCCGCACGGCGCAAGTATTGGCTGTTGATCCGGCCCTGTGATCCTGTTGTGCCATTAGTGTGA
>chromosome_10,+,polyA site is 3874794
ACAGCTCGCGACAGGTGCCGCATTTCTGAGCCAGAGGCGCCGGCTGAGAATGATGGTCCGGATTGGAGTACAGACAATGTGCACGCTGGCAGGCCGTCATTGTGTGAGGTGACCCTACGTCCGGTTTGAGTCTTAACCTTGCGGTTGGGG
>chromosome_10,+,polyA site is 3874942
GGCTGCTGCGTGATCCCGCTGCTGCCCACGAGGCCACGGCCCCAAGCACGGCCCCTACGACCGCCCCGCACCTTGACGCCATGTTACATCCATCGTTCCGTCACCCGCGGTCTGCCATAGCTGCTGAGTAAACATCCGTCGCCTGCGCCA
>chromosome_10,+,polyA site is 3883963
ATTGCATGATGTCTGATGTATAATGCTGCATAGTCTTCGTTGAAACGTTTATTGCGCTGTACGCACTGTTACTCACATAATACCTGTGTAAGTATACTCAATAGTCCTGCGAGCTTATGGATGCGGATTACAAGTGAAGCTTATGATCCG
>chromosome_10,+,polyA site is 3886164
GGGCCAACGCAAGTGCAGTCGGAGATGCCGGCCACGTTTCGGGGCGTGCCGTGCCGCCGCTGGTTGCTAGGCCCGTGCTGAATGTCCAGTTTCGCTCGGCTGACATCCTGATGCCAAGCAGTGTGGCCGGTTGTTGGCTCGTCCATTGGT
>chromosome_10,+,polyA site is 3886400
GCGTGCAGTGATTTGCGCGTGCTAGTAGAGCAGGGAAATCCCTATTTGGGTCGGACGTGCAGTCTGGTATTGGACGCCGCCGGGTAAAAGGCGGTGGGGAACCGGGGAAGGAGCCTTTGGGCACAGTTGCGCGTCCTGGGCGGACGGGCA
>chromosome_10,+,polyA site is 3886608
CGGCAGGCATTGGCTGGGTCGTGACGTGTACAAGGTGTCAGTGCAATGTGTGGCGTAACAGTTGTTACATGCTTTGCAATTCTTGAGGACGTGGAAGGTGCACATCGCTGGCCACAGCCCACTGGTTCTGCCAGCAATGGTGCACTCACG
>chromosome_10,+,polyA site is 3886678
GCTTTGCAATTCTTGAGGACGTGGAAGGTGCACATCGCTGGCCACAGCCCACTGGTTCTGCCAGCAATGGTGCACTCACGCAAGCTCTATATAAGCCGCAATAACCTGCTGAGCATTTACTTACTAACACTTCCAAGTTCAATATATAAG
>chromosome_10,+,polyA site is 3888723
GGTTTGACACGAGCCGGTGGTTAGAAGCGAGAGCGACTCGGCTTTCCCAGCCTGATAGCGGCACGTGCCCTGAATACGTTAGTGCCATGTAACCGGCCGAAGAACCTCTACCTGTCGAGCGCATCACCACCTTTTTGTGGCTGCTCCAGG
>chromosome_10,+,polyA site is 3888844
CATCACCACCTTTTTGTGGCTGCTCCAGGGCAATCCTCTGGCTGTCCAGCGTATCGCCACCTAGTTGTGGTCGCTGGCATCACTGTTCCGCTTGACCGGAGAATTCGTTGCCATCCAGGATTTGACTCACAGCCGTACATGATCCGCACT
>chromosome_10,+,polyA site is 3896405
GTAGCGGACATACATTATATGTGCGCCCGGACTGTGGGCTGTCCTCAGCAGAAGTACGCATTGCGGACAGCAGGCAGGAGCCTATTAAGTGTTACAACGAACAACGTATACTCATGTATGGCATGAGCGCTCTCAACTCAACAACACTAG
>chromosome_10,+,polyA site is 3911515
GAAGAGTCCACAAGCATCGTGAGGCATCGGAGGGTACCGTTGGACAACAGTCGTGCGCGGCGTGTGTCATTGTACTGCCATTGTAAGAACCTTGCATGCATGTTCGTAATGCCACGAGAGGCCCATGCGCCCTGACTAGGCCGGGGCATT
>chromosome_10,+,polyA site is 3924017
GAGTACCGTAGGGTCCGTGCGTGCGCCCTGATGAACTGAGCCGTGGGAGCAGCAGCGCTGGCTGTGCCCTTCAAGTTATGTAATGAGAAAGAATGGCCCATTCACCTTGAATCCAGGTGCAACACCACAACTCATGGATGCCGTACCACA
>chromosome_10,+,polyA site is 3948568
TGATTGGGAGCGAGGCTCAAAGAGAGTGGCTGGGACGTGGGACGCGGCATTGTGACCATGGCGGCATGTCAATCCTGTCAATGTTGCAATTATACTTTGGCCTGCGCCAAGCATCCTTCAACCAGCGGCCGCTCAGAGTCATGCGCACCA
>chromosome_10,+,polyA site is 3965470
CGGGGGCCGAGGTCCTGGCCCAGGTGGCCATGACACGCGACCGAGTTGGCCCTAAACTCGCCGAAGCCGGTGTGGTCAACTCCTTTAATTCTCATAGCTGCTCCTCTCAATCCATATCTGAGTGTCGGCTGCAGCTATGTGTGACTCGGC
>chromosome_10,+,polyA site is 3965578
AATCCATATCTGAGTGTCGGCTGCAGCTATGTGTGACTCGGCCCGTAAATAAAACTGTGCATTTCAGAGGGCTCTGCGCTATGTAAATTCTTTTGTAGCACAAACTGTAATAATCTATAGCCAATTTGGGTTGGCTTGGATCACAGGCAC
>chromosome_10,+,polyA site is 3967456
CGCACTCAAAGTTGCTGTTTGTCGGCCGGGGTCTTCGAAGTTGCACCACTTACGGAGCACGTTATCGGGACGCTGCAATTCATGTAATCCTATATAACTTCTACTTGCAAGCTGCCGAACAAACACACGATTAGTGAGGGACAAGGAGGG
>chromosome_10,+,polyA site is 3973402
TGAGGCGAACGCTGGGCGAGGATGGTTTAGGCATTGCCCGCACTGGACTGGTGGAAGAAGGGCCCGCTGGTATCGCGGGATGTTGTAATGTGCTGGGTGGAGGTCGCCAGGCTTGAGGCGTCTATCGGATGTGCCAGCTCAACTGCTAAA
>chromosome_10,+,polyA site is 3980319
GATGAGTTGCATACTTTCATGGTTACATGTACGATAAGAGTTTACGGGTTCATAGTCCGCTGACGACGGCTGTAAGGCTGATGTAACTGTCATGCTGCCACGCTTGGGCTCTTTGGAGTCCTGACTGTCCTGAGGTGTTACCCAAGGTGC
>chromosome_10,+,polyA site is 3980469
TGCTGCACGGCGCATCGCATGCTGCCGCGCGCCCGCGCCGCCTGCATAGATGGGCGGGCTTCTCGGAATCATTGACCTGATGTTACGACTCAGGCAAGCAATGAAGCAAGGCTGTCTGCACTAGTCAATCGTGACTTCTGCTTCAGCTTG
>chromosome_10,+,polyA site is 3984241
TAGTCAGTCCTAGTTGATGGAGGGATGGGGGCAACCGTGGGGGCAACTACTGGAGCGCAGCCCCAGAGCACAACATAGCGCCATGTGTATCCAAGATATGCCGCTGGATCCTGTGATGTGTAGTAACGTTCACTCAGGTTACACAGACAA
>chromosome_10,+,polyA site is 3984372
ACTCAGGTTACACAGACAAAGCTCGGCAAATTTTTGTGACTTTGATTTCAAAGCTCGGCAAATTTTTGGCTGAGCCGGAGGCCAGTGTAAGGTGCAGGCCTTCGAAGCGGTTGGCGGACAGCGCCGCTGTGACGGCAACGGAGCCGGGCG
>chromosome_10,+,polyA site is 3987261
CACATCCTGTCAACAGAATCAATCGCTGACAATGGGGTTGACCTTACGTTGCGCGTAGCTTGGACTGGGCAGCTGGCCTTACTGTAACAGTTGAGGTTGGCTTTCCTCCACGCACTCGGTCCATTTCTGGGTCCACGCGCGTCTTGTCAC
>chromosome_10,+,polyA site is 4003845
AGGTGTGGACGCACCCCTGCTGAAGGTTGCGCTGAAAGGGGGAAGGAAAGGTGGGCGTGGCCAGGGGCAGCAGATTATTTCACAAGTTCCTCTTGATGCCTCTTTCTACCTACTTGCTACGTATCCCAAGATATCCCAAAAGGCAGGACA
>chromosome_10,+,polyA site is 4003931
TTCCTCTTGATGCCTCTTTCTACCTACTTGCTACGTATCCCAAGATATCCCAAAAGGCAGGACACGGCCAGCGAGCGCATGTAATCACCAGCAGCTGTTATGGCCGCGCTTGTGCAACCAGGTCACGGAGCCAGCTGAGCACATGTAGCA
>chromosome_10,+,polyA site is 4030940
AACTGTGCGCCGCAGTGAGAAGGACTCGGTTATGGGAGGACAGTAGGCAGCCGAACTCTTGAAGCTGGCGCTGGGTTTATGTGAAACGGGCGAGCTACCGTATGTGTGTCTTGTACATTTGTGACATGAACCCTTTGTATCGAGTGCGTG
>chromosome_10,+,polyA site is 4031128
AGCGCGCTGGGTTGGCGTGCGTAGGGTGCAGGGTGCAGTCAGAGTCATGATGACGTGCACGGGTCCAACCACTCAACCGTACTGCAACATGTACGTTTCACATGTGTCTACCCTGCACTCTACACGCAGTGCTCGTATCTTCCATCTACA
>chromosome_10,+,polyA site is 4031509
CGTCATCTTTCTGGTCATATTATTCCAAGCAGCGTGCCAGCGTCATGGACCGGCTAACTGCTGTCATGATTGCAAATGACCTTGTACCAGTGTGTGCTGCTATTTGTCTTTGCAAACGGTGCGTTGGGGCATCCATGGCCAGGGGCGCTG
>chromosome_10,+,polyA site is 4031790
AGCTGCGGGCATGCGGGGGGAACTCCGCGCGACCTTGCAATTGCACAGGGTGTTGGCCCAGCCACTAATAGTACATGAATACGTAAGTATTTAGAAGCTGCGCGGGCGAGCACGAGCAAGTCTGCGTTCATTGGATCCCGTTTCTCCGGA
>chromosome_10,+,polyA site is 4060033
GCGCCGGAAAGTCGGTTATACCAGTCATGCACTCTGGCCGCGCTGTCCTGTTGAACTGCGTGCACGCGCCAGTGAAGTGCTGGTTGTAAAGTAAAAGTGAGCAGCTGTCCAAATCTTTCGTTTCCATAGCGGCACCGTTGACACAGCAAG
>chromosome_10,+,polyA site is 4215201
GTGTGTTGCTGTGGGAGTTGAAGGGCCTGTGCCCAGCGGTCACACTCAAGTATTATGTGCTGGAGTCGTATACATGGGGGCCAATGTATTCATGTCACCGCCTGCTGTCCGGGGCCATATAGCATGGGTCCCGTCGTGTCCCGTCCCGTG
>chromosome_10,+,polyA site is 4215325
TGGGTCCCGTCGTGTCCCGTCCCGTGACGCTACTCCATCGTACTCCATCGTACTCCACGCCTCAACCCGTGTATAGGACTGTCACGCATGTCGCTGTCCAACGTACGGACGAACTCCCTGTGGCGTTCGTCAGCTGATACGTGCTGTATG
>chromosome_10,+,polyA site is 4252695
GTCTCTTATCGGCCACAGTGAGCGGAGAGCAGGCGGAGGCGCGAGAATCGAGGATCGAGGATGGCGTTGGCCAACCCTTTGTAACCAGCAGGCAGCGTTATCGCACACGGACACTACTTCCTTGTGACAGACATCACAAATAAAGACAGC
>chromosome_10,+,polyA site is 4261259
CGTATGTACGCCTTGTTGATAGGAGAGCGCCCACGAGAGCGCCCCGGTGGGCGTCGTAGGGCCCAACTTAGCCCCTGCGCCCAGCTATCAGTGCCGACTGATCGTGGCCTGCATCGACGTTTGTTGTAGTCGATATCAAGGGGGGGGGCT
>chromosome_10,+,polyA site is 4262754
ATTCGGGGATCTCTCCTCGGGTGAGCGTGCGTGTCTCGTACGTTTTTGGGGCCCTGGCTTAGTCCACGGCTGTCGTCCCACATGTAACCTCTATCAGCTAACGGACGTGACTTCCCGGCTCTCATGGCGCTGCCGGGTCTGCTCACGCTC
>chromosome_10,+,polyA site is 4264123
CATTCGGGGATCTCTCCTCGGGTGAGCGTGCGTGTCTCGTACGTTTTTGGGGCCCTGGCTAGTCCACGGCTGTCGTCCCACATGTAACCTCTATCAGCTAACGGAGGGGCGGACTGGAGCGAACCGAGGTGGCCTAGAATCGCAGCAGCT
>chromosome_10,+,polyA site is 4275441
GCATGCCGTGGCATGGCATGCGGCTACGGCATGAAATGCGATGATCTTCCTGTATGAATGCGTGGGTCGACCGTCCGTTCATGTAAGCTTGCTCTTGCCATGCTGCGTTGTAGTAGGTTTGTAGGGGATGGCAAGTTGTTCGGGTCAGCA
>chromosome_10,+,polyA site is 4275893
GGCAGGTAGAAGTCAAGGAAGGTGTGTGTGTACCTGCAAGCAGGAACTGCGGCAGGCTGCGGTGTTCGTGCGGTATTGGGATGGCAAGCCCGAACCGACGCAAAGGCCACGCTGAGATACAGCCGGGAGGACTACGGCGTCAGCAGTGCT
>chromosome_10,+,polyA site is 4300696
TGCATTACCCAAACAGGTTGCTGAGAGATTAAGCAAGAGACGAAGTTTGCAACACACAATATCCTGCATTACAGCAGATGGTCTGTTATGGTGTCCACAGTGCGATTACCGTGCTCCTCAGGAAGGTGTCTGGTCATTCCATCGTGTGGC
>chromosome_10,+,polyA site is 4328035
TACTGTTTACGTCGCGCTGGTTCTCTGCCGCCAGCAACTGTTTTTAGCCGATTTTAGGCGGTGGCATGGATGTTGGACGTGGGTTAAGTGCACCACATGGCACGGCCGCAAGTGCTGGCATGCTCGTCTGGTGCACATACCGGTAGTGTG
>chromosome_10,+,polyA site is 4328126
ACCACATGGCACGGCCGCAAGTGCTGGCATGCTCGTCTGGTGCACATACCGGTAGTGTGAACTTCTTGGGGCCTCACCTGATGTGAAACTGCCAACCCCAAAAGGCATGGGATCAAAGACACATGCATACGCTGTGCACCGTGCGTAAGC
>chromosome_10,+,polyA site is 4328196
GCCTCACCTGATGTGAAACTGCCAACCCCAAAAGGCATGGGATCAAAGACACATGCATACGCTGTGCACCGTGCGTAAGCCGTGCAATGAAGTCGAGCAGCATGGCATGCAGACACAGTTCCCCAGTGATGCACTCAGCAGGCATGCATG
>chromosome_10,+,polyA site is 4363084
AGATAGACGATGTGCTTATAGATAGACGATGTGCTTTTGTGGGTTTACCCGTCAATGCACATCCTATGCTTGCGCGGGGACTGGTGTAATATGAAGTTTAACCCTAAACTACGCGCTGCTTAGTGCGGGGAGGGGGAGGACAGCAGGCAG
>chromosome_10,+,polyA site is 4381351
GATTATGTGGCTTTACCTGTGCGTGGCAGAGTGGTAGCAGACTTGCAGGGCCTAACAGAGCAGTGCGCGGGTACTTGCAAGGGCACTTGTAATTTCCGGAACGCTGGCAGCGCCTGGGGCTGGTGGGGCACCGCTTCAGCTTCAAACTGC
>chromosome_10,+,polyA site is 4428339
ACGCTTGCATGTGCAGGCGGGTGCTGAGGCCTGCAGGCCATGTTGCTTGTCGGTATGGTTGGCTGGGCGTCACTAGTTTTCACTTGTTGCGGCTTCGTGTGCCCGGACGCCTCAAACTGTCGCACGTGCAGCCCCTTCCACGCCAGCTGA
>chromosome_10,+,polyA site is 4453209
GTGCAGCCCCTTTATCCAAGGTAAAGGTCTATCTCAGCCTATGCAGGACTGGCTCACCCTAGAAGAACGTGCAAGAATGAACCTGTAATAAGAAGGCTTCTTTGCCAATGTATGCCTCACGCTACAGTCCCACATGTAGTCTAGCTCAAT
>chromosome_10,+,polyA site is 4471786
GCCCGTGGCTGAAGGGAGAGTGCGGTCACCAGGCCCGAAGGTCCCAAACCAGGGGTGCGGGGTGGCCAACTCGCCCCATGTGATCGGCAACGGCCGGCAACCGCCCCCAATTCCCAGTTGCGACCAGGCCCCGGCCCGATTTCTTTGCAT
>chromosome_10,+,polyA site is 4480248
GCGCTTGCACGGAGCAACGCCACAGCCTCCTGCTACTCACGGCGGCCAGGTCGTTCACACGGCGCTCCCCTAGGCTGCTGCTGCTGATCCCAACCAGGCAAAAGAGCTGGTCCAATAAGTTCCCAGCTCCATAGCAGCGCCCGTTGCTGC
>chromosome_10,+,polyA site is 4484086
ACCCCTAGCGCTCAGATAAGCTCGCTCTCTGCTCTCCACCAGGATACAGCAACAATTGCGCAACAAAACACGACACCAACAAAGGCCGCTCATGGGAAAGCTCTCATCCTAACCCAGCACGACAGACATAAGCCAGGGATGCCCCTGCGT
>chromosome_10,+,polyA site is 4484180
GGAAAGCTCTCATCCTAACCCAGCACGACAGACATAAGCCAGGGATGCCCCTGCGTGGCTGCACCCAGCCAGTCAGCAAGGCGGGAGGCATAGGGTTCTGCATTACAGCAGGAGCAGTAGCGCAACAGCGGCAAAAAAGGAGCAATGCAA
>chromosome_10,+,polyA site is 4491021
GGATGCAGTGCAGCGCGGAGGAGGTTAGCAAGTATGCGTCCCAGGCAATTCTCTCAGACCCGCGTGTTGGGCTGTCCCATCTGGTAACCTCACATTCTCACGTGCTCCTCCCGGTCCATCCGGCTTGCCGTTGATTGGATGGTAGGGACA
>chromosome_10,+,polyA site is 4491260
GGCACACAATTGGCAACGGCAGGGCAGGAGTGCGCGGCTGGTCGAACGCCGGAGTTACTGTACCGACGAGTTGCTGGCTGGCTGGAAGTTTGCTGACGCGCATTCCTCACGCTCCGGGCGCCCGGCCAGGCGATAGCACCACACAGACAC
>chromosome_10,+,polyA site is 4491753
TCCCGATGTGTGTGGCTCCCACCCGTGCCCACATAAATGCGTAGCAAGAAGGGACAAGGCATTGGTGCGTTGTTCGCGCGCTGTTACTGTACCGACGGTAGCTGGCAGGTTGTGTCGATGTTTCGAGGATAGGGTGTGCGATTGGACAGG
>chromosome_10,+,polyA site is 4493767
AGGGACGAGGCCGGGGCGAAGTACTCGAACTTGCCGGCATCGTACCAGGCCACGCCAGCGCCGGGCCACGAGAAGCCGATGTTGGACAGCAGCTCGGGCACCAGGATACCGGCAACGGCAAGCTGCAAGCATAATGGGGGGGTTGGAAAA
>chromosome_10,+,polyA site is 4495263
TTATCTAGCCCTGCCAGGTGGAGGCCAGGGCGCACCTTGACGGCGACGCTCGAGCGGCGGGAGACGGGCTTCGCGGCCACGCCGAAAGCGGAGGACTTAGCAAGAACGAACGCCATTTTTCCGGAGCAACGGGAGACAAACAGTGAACGC
>chromosome_10,+,polyA site is 4497740
GGACATGTCGGGACATGTCTCCACATTCAACACATGCGCACTGACACAGCTGGGCTCTGAAGCGCTGGTGCGCATGAGTTCACGTCTAACAAGGCTGCCGATGCACATTGTCCATTCGTCACGCGGCAGAGAGTTGAGCGCGGGGTGGTC
>chromosome_10,+,polyA site is 4505519
GTCGTGCAATTTACGATGTGGCAGGCCGGTGCATGGGCTATACAAATAGATCTGTAGGTGTCAATGATTTTCTGCGTGTGATTTTAATAACCAACAACCAACCCCGAGAAGATTAAGCTTATTCCCGCGTGTTCTCGATTTTGGGGGTGG
>chromosome_10,+,polyA site is 4505700
CGTGAGCAGCCGTGTGCATGGGGACGCGAACGTGTGTGCCCGCAACAGTCTTTTGAGCAACCCTCCAGTTTTGTCTCTCCGTGTAACGGATACTCGACCACGTTCACGGTGTGCAGTACTAGGAATGGGTGCGCAGCTTGATGAGCAGCG
>chromosome_10,+,polyA site is 4537543
GGGTTGTTAGGCGGTTGACTCGCTCTTGGACTTGGGCGCTCATGTATGGCACCTGCTTTGTTGCGAATGAACATCCGCTGCTGGTTTTGAATTGCACGGCGCGGATACAATGTTGACATGCGGCTGGCACTGCGGCAACGGAAGGATCTG
>chromosome_10,+,polyA site is 4537636
GCACGGCGCGGATACAATGTTGACATGCGGCTGGCACTGCGGCAACGGAAGGATCTGGAATGTTGCTAACATCGGCTGATGTGCGGCGCACATGGATGGAGTAGTAGTGCAGGGAGGGGACAAACACACGAACCCAGGCGTCCCAGAGCA
>chromosome_10,+,polyA site is 4537724
CACATGGATGGAGTAGTAGTGCAGGGAGGGGACAAACACACGAACCCAGGCGTCCCAGAGCAGACGCGCGCCACGAGGTGGTCCTGTAAATAATGAATGTGCCTTACAAGTGATCAACTCCACATCAGGATCAGATTACGTAGCAAGGCA
>chromosome_10,+,polyA site is 4577277
GGTTATAGACGTTTGACCAGGGTTCTGGCCCAAGTGCTGAGCCGAGGCTTTCGCAGACATTTGACGATTGCCGGCGTGGACTTGAAAGGACTTGAGGCAGGCACGAGGCGCAGTTAGCAACAGAGCGTGAGTGTGCAGGAGAAGAGTGTG
>chromosome_10,+,polyA site is 4577548
AAACGGGGAACGAGGAAGTAGCCAAGAGATGGCGGGGCAGTGCGGAGAGGTATGCTTCGGGGCAGTGCTGACAGATGTGCATAAAGGACCCTTGTGGGTGTTGTACGCCGACGCCGCACGACGAGGGAAGCGATCCGAATTATCGTGCGG
>chromosome_10,+,polyA site is 4577656
CGACGCCGCACGACGAGGGAAGCGATCCGAATTATCGTGCGGCTCGCTGCGCTGCCCGACTTGGACTGAAAATTTCTAAAATTGCAAAAATTCACACGTTCCGAGACGCAAATCAGCCGACCAAGATTCATCTCCCGCTTTCGCGTCTGA
>chromosome_10,+,polyA site is 4590964
TCGGCCTCCGGCGACGCCTCCATTGAGTTCGTGGCCCCCGCCAAGTGCTACACCGTGGTCAACGGCCTGAAGACCTACATCGACCTGCCCCAGGTGCCCGCTCTGTCGCCCCGCCAGATCCAGACCATGGCCCAGGCCTCGCTCAACGGC
>chromosome_10,+,polyA site is 4592080
GATGTGAGATGAAAGCGTGGAGCAGGAGGTGCAGGGGTCCCGAAGCCCCGGTTTATAATTCGGAAGCGAACCCAATTGCTGTAATGCAGCTCGGATCTGATGCAACCAAAGCTCTCTGAATCTCTCCTTGGGACGAGTATGGGTTGGGAC
>chromosome_10,+,polyA site is 4613403
ATCAGGGCTGTGGGAGAGCCTGCCCGTGTAGCATGCGGTTGCGGCTGCTAGTGTTGAAGTGATGAGGGCGCACAGAGCCTATTAAGCATTCTAGTGGTTATGCTGGAGTGCGTTGGTGACTGTGTGTCGGGGTAAATGATGGCGCCGACC
>chromosome_10,+,polyA site is 4613626
CCACGCTGCATCGCAGCAGGCCCATCTACAAGCTGTGGTGCTCCATACCAAGCCGTTCCGACCCGTTCACAAACTAAATTTTAAGAGCTTAAGGAGCCTACACCGGTTAGCGGTGGGAGCCCGATTCTTGTGAACGATTTCCGCCGACTT
>chromosome_10,+,polyA site is 4615848
TTGTGGCGCTGGGTACGCGTGGCGCGGATGGGAGTGTGTGTGGCCCTTGCACATCCCTGAAGGATCTGTGGAGTGATAACTGCTGGCAAGCACCAACAGAAGTATGCACAGGGGTACTGTACCGAAGTAGGGGCCAGCTCAGTTCCGGCG
>chromosome_10,+,polyA site is 4615950
TATGCACAGGGGTACTGTACCGAAGTAGGGGCCAGCTCAGTTCCGGCGTGGCACCCTCGATGTGGGCGGTTGCGCGCACCATTGTCACCTACGCGCAGCACGACAGAGATGAGAGAGACAGACAGGGTTCAGGCGGCGCTAAACAGAATC
>chromosome_10,+,polyA site is 4616139
AGGACACGTTCTGTGGCGCACAGGCCTGCACAAGTACGCAGGCGCACTTGCCATGTGCGCATACAGCACACGCGCCTACACACTGTAAAGGTTGCACAGGTCGACCAGCGCTGCCACACTCTGAACGCAGTTCATTGCGAAGTTGCCGAT
>chromosome_10,+,polyA site is 4629131
GGCGGCCGGGGTCCCGGGGTTTCGCAAGGTCTCGCACGTGATGATGATGTGTTACAGGGTTGGAAGTGTGCATTCCTGAACCTGTAACGAGACTAACCGAGCCGCAAGGGCTCCTCGTCTCTCCTGTTAGCATTGTTGTGAGCTTCATGC
>chromosome_10,+,polyA site is 4632944
CCAGAGCGCTGCGGGGCAGCGGCCCAAGCAACGCCCGTTGGTGTGGGGGAACAGGGATACCCCTGGATACCCCTGGAGGCTCAAGCAAGTCTGCGCCACCTACCGTATTCGATCTTCCAAGCGATCCCGCGTAACGCACTGACCCTCGCA
>chromosome_10,+,polyA site is 4633337
GGGGGGGGTTCACGCACGCTTTTGAACAAAACAAGCGGTGTCTGAGGAGAGGCAAACTCTACCATAGTGACATATATATTTTGTGGAAAGTGAGGGAATGTCATGGTCATTTAGGAGATTTTCGGCGATCTGACGAGGATGAAGGATACC
>chromosome_10,+,polyA site is 4637743
GTGTGATTTTGGACGGTTGCATGGGCGGCCTGGTGGGCAGCGGCTTGGTATGCCGTTTCCCCAGCGACTCCGAAGCTTCCAGTGCTGTAATCACATGGTATAATGTGTTGGGGCACGCGTTCTACACGCCAGGCATACCGCATCAACCGA
>chromosome_10,+,polyA site is 4639422
GTGTGATTTTGGACGGTTGCATGTGCGGCCTGGTGGGCAGCGGCTTGGTATGCCGTTTCCCCAGCGACTCCGAAGCTTCCAGTGCTGTAATCACATGGTATAATGTGTTGGGGCACGCGTTCTACACGCCAGGCATACCGCATCAACCGA
>chromosome_10,+,polyA site is 4644255
GTTACAACGTGCACCCTTCCTGCTTGCTCGCAGCCCCTGACCCACTATGTGAAGATGGTCAAACTCCAGGCTGCGAACTGCGCTGACTGCAAGCATGACTGCAAGGCGCATACGTGCCGAAAATGCGATGCGTCCAAGGCATGCGGCAGT
>chromosome_10,+,polyA site is 4645182
GCTGGTGTCTCCCTTGCCCCGTATGCTGAGTTTGATGCAACGCTGCTGGGGCCTGCAGTTCAGAAGTTCGCTGCAAAGCTTGGCCGCGTGCCCCAGCGCAGCAGCCACAACGCCCGCCCGTCCCGTGTGAAGCATCGTGTGTGTGAGATT
>chromosome_10,+,polyA site is 4645449
TACATACCCGATACGATTGTGTATGATTGAAACGTTGAAAGAAGGGACGATAGTGTATTGGGGATTCGATGCACGAGGGTGTGTGCCGACGTGTGAAGATGACTAAACTGGAAGCGGTTAGGCCGCGATGGCGCTCTGCCTGTGTGTATG
>chromosome_10,+,polyA site is 4645512
ATTCGATGCACGAGGGTGTGTGCCGACGTGTGAAGATGACTAAACTGGAAGCGGTTAGGCCGCGATGGCGCTCTGCCTGTGTGTATGTGCGGTAGAACTGTGACTGGTCATGGCTTTGGCCCCGGCACTTCGGTGACAGCAAGCAGTTAG
>chromosome_10,+,polyA site is 4645752
TGGACTTGTTCATTAGTGTTGCACTGCGTGAAACAGATACAAAAGCCGCCGTTTACAGTTGCGAAAAAGCGAAATTGCAACATGTCAAGATGTCTAGACATTTTACATGGCTTCCACAAAGGCACTTTGTCTAGACAAAAAAATCGTGGA
>chromosome_10,+,polyA site is 4645899
GGATTTGGGGGCCTGTTTGTCTACCCCCTTGACAAAAATTTCCGCTCCAGAGGCCAGGAATGTCTGGGTCAAGACATTCCCCCGCAAACAAGATACGACCCCTGCCAACGAAGGCGGGGTACGCCGTTCATGGAGGTCGGAGCCCTGTGT
>chromosome_10,+,polyA site is 4645968
CAAGACATTCCCCCGCAAACAAGATACGACCCCTGCCAACGAAGGCGGGGTACGCCGTTCATGGAGGTCGGAGCCCTGTGTGTTGCAACTCGGCACTCTCAAGTCCCAACACGCACATCTTTGGGCTGGACCTGTGAATCCAGCCGCATG
>chromosome_10,+,polyA site is 4676080
TGCGTTCCCTTTCCAGAGCCCGACTTGAATGCTTAACATCCAGCATAATTTCAGCCGTTCCACTCGCACACTTACACTTCAATTTAACGAACTGCAATTTGCCCGCCCTTCTGTGACGGCTGCACCGGTCTGCATTTTCCTCCGCTTACT
>chromosome_10,+,polyA site is 4677308
GTGTGTATGGCGCGCGTGCTTGGTGCTTGGCGGTGGAGCGGTGACGGTACGCACGCACGGGAAACATGCGAATAGATGGCTTTAAGTGAGTGCGCGCTGAGACTGCACGTCCCATAAGGGTGTCCTGATGGCATCTCGTGCCGTGCTCCT
>chromosome_10,+,polyA site is 4677437
GGCATCTCGTGCCGTGCTCCTGGGCGGAAGGCAACCTGGGGGAAATAATCCGTCGATAGAAGGACAGGGTGCAGGTGGACACTTTCAGCGGTATGGGCAGCTTGCGCAAGCGGCGCGGTCAACAGTGTCGGGGGCAGGTGGCGAGGGCTG
>chromosome_10,+,polyA site is 4684419
GATAGCTGCTGTGATACGGTACGGCCATTTGAGCTTATCTACTTATGAGTGGGGCGGGCACGCAAACGAGGACCGTCTGAGCGTTTTAACGACACAAGCACAGAATGCCAGTATGGCAATGTGTATCAAAGCCACGAGCCGCTGGGCTGA
>chromosome_10,+,polyA site is 4712974
TGCACGTCAGGGGAGGTCAGTCCCGTGCTGCAAGCGGAGTGGGCTTGACGAGACTGTGGCGAAAATTTGGGCGGGAGCAAAGGTCAAGACGACGAGGCCAGGTCTTCCCCCCAGCAGCCATCACCGCGCCCGCCTCTTCTGGCGAAATGT
>chromosome_10,+,polyA site is 4715743
TACGGTATGTTGGCAAATACAGACGGCGTAGGCGGACAGGGTGCATGCGGGGGGAGGGAATGCTTGGGGTTGGGGCACTGTGTAAGGACCGAAGCCCGTGCTGCTGCTGCGTTTGCTGCTTGCGAGGTAGGGCACAGTAGTGGCACGGTG
>chromosome_10,+,polyA site is 4719555
GGGGGTGGCCTAGCTGACATCCGCTGCCAAACAATACTACTTGCGCCTGGCTTGGCATGCGCTTTTGCATGCACAACACTGTCCTGCAAATCATCAATCAAGTAGCGAGAATGGCGCAACTCGATGACCATGCTATCGAGGTTCTTGGCG
>chromosome_10,+,polyA site is 4722687
ATAATTGCGTGACATAATTGCGGTGAACTAGGTCGACCGGTTCCGGATGGTCGGCCGTCTTGGACTGTCCGATGGACGACCCTGCAATCCGTTCTGGTTGGCTGCTTCCATCCATTGTCTCTACATGCAACGTCAGCCTGCTGCTGTGTC
>chromosome_10,+,polyA site is 4727842
ATTGGGATGTCGGGACCCCTGGCATGGGGGTGGCCTAGCTGACATCCGCTCCCAAACTTTACTTGCGCCTGGCTTGACATGCGCTTTTGCATACATAACACGAATGGCGCAAGTCGATGACCACGCTATCGAGGTTCTTGGCGAAGACCT
>chromosome_10,+,polyA site is 4733889
CATTTGTTTGCGAGGGGCGCAGGCCAGGCAAAGTTGTCGGGCGCTTCAACTTCTCAAATTGATGAGGACAAGGAGGAAACGTGTGATATTACGGAGGTGGCAGTGTGAAACGGGTGCAAGTTTACGGGCGCGGAGGTTCCGTGCTTGGGG
>chromosome_10,+,polyA site is 4742538
GTACGGGAATGAGGCAGAGGAGCGCAATTCGAGGGCTGCACGAGGACGTTGCTGTCTCGACGCCGCGGTTGCGCGCGTGTTGTATGGTCAAGCCGCTTGAAGTTTGAACCTTCATGCTGGAGGTGCTTCCTGCAAGACTTGGACGAGCCA
>chromosome_10,+,polyA site is 4742631
CGCTTGAAGTTTGAACCTTCATGCTGGAGGTGCTTCCTGCAAGACTTGGACGAGCCATGGCCGGTGGAGCTGAGGGTCCGCGGCGCTGTGTTATGTTTGAAAGGAGTGTTGGGGCAATGCATGACGGCTCCTGGCCTCTGCGGCCCCACG
>chromosome_10,+,polyA site is 4742818
GCTCCAATCCTTATGCTGGGCCCCACGACCCTCGCTCTGATGTGGCGCATGCTGACCTATGCGCTCGCCTCGTGGCGCATCTGTAACTGTAGAAACTTCACTTCTTGCGCCGCCACTGGGCGGGTAAATTAGCAGGTCACTTTACGGCCA
>chromosome_10,+,polyA site is 4829234
AGGCTTAATGGCGAATTGACGGGGACGCTTGCGCGTTGGTCTGGAATTGCCACGGCAACGCAAGTGCGCGTGTGACGCCACGCTGTAATACTCCCCGTTGCTAAGATTGGCTCGAGAATGTCGAGATCTTGGCGGCGTGTTCTTGACCTT
>chromosome_10,+,polyA site is 4835391
CCAGGGGGGCTGCGGCCCAGACCCTTAAGCGTCCGTGGCAATTGTTGGTATAGAGTCCCCTAAATACTCACTCCGTGCGCCTCGTATAACGATTGAAGTACTCCACCGCGAGGCTGTCGGCTTCTGGAATTCCTGGCTTTGCTAACCCTC
>chromosome_10,+,polyA site is 4840183
CGGTTGTGGTGGTGGTGGCGGCGGTGGTGATGGCGGCTGTGGTGATGGCGGTTGTGGTGGCGGCCACACGGCCTTCGGGGCGTCGCTGTAATGGCAGTTATTGATCGAGGGACAGCAGCACTGGACTGGGCTGGGGACCTACTAGCAAGT
>chromosome_10,+,polyA site is 4851709
GGGCATGTGGTACGCGGACGTGGTACGCGGACGGGCCACCTTTCAGTTCGAGTTGCCCAGCCAACGGCTGGCACGAAACCCAACTGCAAGGCCACACTCCGAACGATAATTTGAGCTGTACTTTCGGATGAGAATAGACAAAGCGACGTG
>chromosome_10,+,polyA site is 4851875
GTCGCGCCCATCGAGTAGTGATAGAACACGCGCGTTAGCAGCGTAGCGTGACAATGACAGGAAGGGCGTGAGACTGCATACATGTTACTATAATATACTAAAAAGGAGGGGACCTGCAAGTTTGGCGGGCCCCGCCAAGCTTCGTCAAAA
>chromosome_10,+,polyA site is 4872560
TAATTGCGCAAGTGGAAATCACGACCGGTATGAAGTTCGATTACGCGCGGCCTGATCCTCTCGCATGCTGTTCGGGTCAAAATTGTAATCGAGTTCTGCACACCATAACGCCTGCGTACACAGCGTGCCGTGCGACGACGGCGTCCGGCG
>chromosome_10,+,polyA site is 4878582
GGGCCTGCCTCGTGTGCGTGTGTCCTGGTGTGCGTGTGTCCTGGGATGTCTGGGGCCTACGTACTCAAGGGCAAAGCTTAGCCCCAAATTTTTCCGTCAGACCTACCCCACGGGCCGCATACCTCTTACCCGTCACCATCTATCACCCAG
>chromosome_10,+,polyA site is 4880318
ATGCATCAGGGCGGCCAAGCTAGCTCGTCAGGCCCAACAGGCCCACCCATGCGAACAAGACTTTGAAGGGCCGGACTCTCTGCCTGTAATACGGCATACCTGGCTTACGTGCCACAGCCGGCCAGTGCTTTCGGCCAGTACTCCTCACCG
>chromosome_10,+,polyA site is 4887306
ATACTTGAGCCGTGTGGTTCGCATGTCTGTGCCCGTGTGTAGCGTTAGACTAAATTATGATATTGCAAAGGCAGGACCCTGCACATTGGAGTTGGGGGCGCAGATTCTTGAAGTGTATTCCATGTTGGGAATGCGGGCCGGCATCGTGCC
>chromosome_10,+,polyA site is 4887845
ATGGACGGTGATACCAACAATCGCGATGCCGGGGGCATAGTTGTGGTGGCCTTGGCTTGCAAGCATTCCAGGCGAGGGCTTGCAAGGAGCGCCTGCCTCAAGTGCACGTGTCTGCGACGCGACACTCGACGGCGCAGCGCTGTTTGGATG
>chromosome_10,+,polyA site is 4888621
AGGGGGCAGACTTGCTATGCCAACAAGGTAAGGACTGAGTGCCTTGCGAGTACCTGGCGAGTACCTGGCGAGCGAAACCGGTGTAATTCATGTTCAGGTGGGCGCCTGTGGACCATGATTGGGCAGTCAGTCGGGTGTTGTTATTACGGC
>chromosome_10,+,polyA site is 4895086
AATGGTGGTTGCTGCAGGCAATGCCGCGGGCGCACAAATCCGCATCAGGTGCCGCGCACCGCGGCTGGCCGCCCTGTCGCTGCTTGTAATGTCGCATTCATAAGGAGGCGTCAAATGGTCTCCTAGGGGCTAGGAATGGCTGTGCGATGG
>chromosome_10,+,polyA site is 4895158
CCTGTCGCTGCTTGTAATGTCGCATTCATAAGGAGGCGTCAAATGGTCTCCTAGGGGCTAGGAATGGCTGTGCGATGGGACAGTGGTAAGGCATGTTGGTGAAGTCCCGTAGGGTGCAGCTATTTCCCAGACCCCAGCAGATGGCAAACA
>chromosome_10,+,polyA site is 4895233
TGGGACAGTGGTAAGGCATGTTGGTGAAGTCCCGTAGGGTGCAGCTATTTCCCAGACCCCAGCAGATGGCAAACAAATTTGCAACGGCAGGGCAGGAGTGCGCCTGTGCGCGGCTGGTCAAACGCCGGAGTTACTGTACCCAGGGACCAG
>chromosome_10,+,polyA site is 4895325
CAGGAGTGCGCCTGTGCGCGGCTGGTCAAACGCCGGAGTTACTGTACCCAGGGACCAGGGTCAAGACCAGGGTGCTCGTTCCATTTGAATCATGGGGTCAAATTCCGGCGGATTTACACCCCCCCCTTGCTGTACGGCTGGGCTCATAGG
>chromosome_10,+,polyA site is 4913234
GCTGCTGCTGCTAGGTGATGCATGCCCTTTACCTAATGCAAGGATAATTGATGGGTCCGATGCGCGTTTTATGCCGCAATCTTGTGTAACAGTTACACAGCTGCCCGTGGCCACGCCATAACCTTGACAACTTTACGCAGCACAAAGCAA
>chromosome_10,+,polyA site is 4936626
CCAGAGCGGACGGCGGAGTGGGCTTGCAGGCGGCACGAGAGTAGGCAGTCAGTAGCGCAAGTTGCGAATTCACATGTTACCTCGTAACCGACGATAAACGCTGTGGACGGTCGCGCCCATGGCTGGCTGACAGAAAGCGGCTGCTGTATT
>chromosome_10,+,polyA site is 4936827
AAGGATGCGCCCGAAACCAACCTGGAGAACACCAGGTTGCTTGCGTGGCGAGGGCGTGGGAGAACGGGTGGAGTGCTGGGGATGTGGATCTTATGAGCGGCTGATAAATGGCGGGTACTCGGTATCGTGGTTCGTAACAGCAGTCGCAAA
>chromosome_10,+,polyA site is 4945271
TGGAAGTTCTAGAACCAGTATGTGGTGATAAGCGGGGGTTTTGGATGGGATGGCACTTCAGAGACTGCTTATGACGAGATCGTGGTAAAGGGACATCGCAACTGTTGTGTGGGCAACCCCAAGGGAATAGCTGTAGGGCGTTATTTGTGG
>chromosome_10,+,polyA site is 4945349
ATCGTGGTAAAGGGACATCGCAACTGTTGTGTGGGCAACCCCAAGGGAATAGCTGTAGGGCGTTATTTGTGGTTTGCACGGCCAGTGGAGTGGGCCACTTCAGGGCAGCATTTCATGGAGCCCGCATCAAAGGAAGGGAAGGGATCTGCG
>chromosome_10,+,polyA site is 4945449
CAGGGCAGCATTTCATGGAGCCCGCATCAAAGGAAGGGAAGGGATCTGCGTCTGATAAGGGCGTCAGGGGCTGGATCACGGTATGTTTAAAGGTGCGGGTCTACCCGGCTGGCGCCACTCGGTGCCGAAGGGGCCGCACTGGGGCGCGCG
>chromosome_10,+,polyA site is 4945625
GTAGGTGCAAAGCACGCGGCACCTCCTGTCAGCGCCAGTACATGTTTTGTACAAGCCCTCGCCAGCCGCGTAGCCCGCTAAAACTGTTACGGACTAACATGCAAGTGCGTGCTGGGGTTCCAACGCGGGGAACACGGGGAGATCGGGATG
>chromosome_10,+,polyA site is 4946233
CGAAGGGTCGGCTGCATTAAATACTGTGCAGCTACGCTGCATGGCACCTTCGATAGTCTGGGTATATATTGCGCATGTGTAGTTAACAGCAACGCGCTTGGTCGGGGCTCAAGTCTTCCCGATGGTCCGTGAACCTACACAATGCCGTGC
>chromosome_10,+,polyA site is 4957760
GTGGTTACAAGGTGGTGAGCACGACGTGCATTCCTGTCCTTGTAGAAACCTAGGCCCGGGCCGGGGGGCCCTTATAACGCCTGCAACACTTATATATGCAGCTAGTTTGGTCCCCGAATGGGGGTGCTTATGCTCCTGTGCTCCCAAATG
>chromosome_10,+,polyA site is 4957891
GCTCCTGTGCTCCCAAATGGAATCTAGTAACGCGGCTAACCTGGCTGGGTCCGCATTCTGCATGACGGCCTGCATTCCGCCTGTAAAATCGATCTCGCTACCCAAACGCAACTGGTCGTAGGCCGTACACCGCATGAGCACATGATTCTC
>chromosome_10,+,polyA site is 4979889
AACCGCGTGCGAGTACTGATGGACAATGCTGGTGCGCACAGCAAGACAGGACAAACTAGTACTGGTGCGCAAAGCAAGACAGCTGGAATGAATGGAAGTATGCGTTGATGTGCTACGGTATAAGCCTGTTAGTATTTCATGCTGTCGTCC
>chromosome_10,+,polyA site is 4980043
CGGTCCCCGATTCCCGGTTAGTTCCGCGGTGTGCGAGCTAGCGAGCGAGGGCGGGTGGCCCGTCCAAGTAAGGTAGGGCCGCCGTCAGGCCTTCTCCCCACACCTTTCTTGGGGCGGCACGCACCCTCGCTCACTCCCCCGGCGGCCGCG
>chromosome_10,+,polyA site is 4991876
GAGGTGCCGGAGTCTGGGTTGCTGACACTGACGGTGGTGGTGCGGTGCGACGGCCCGCGCCGGCGTGCCTGGGGTTTGTAGGGCTGTAAGGCAAGGACACGCGGCTGGTCTTGGCTCGGACAACTGGTTGTGTACGTTTTGGGGGCTTGC
>chromosome_10,+,polyA site is 4992255
GAGGCGCGGCGTGCACGCTTTGGGCGGTGAAGACTTCAGGATGCATTCCACAGACTGTCTTTGTGTCTGCATGCGCATGTAATGCTCATGGATCCTGTCAATGCACTGTCTCAAGGCTTCCTTCCGCTCCATTAAGGCTGGTGACTCCAC
>chromosome_10,+,polyA site is 5001296
ACCGGATGGAACGCCTGAGTCTGGCACAATGTCTGCCAGCCCTATGTTCAAATAGTTTGACCGAAACAATTATATTTAGCCTGTAATTGTATCATGTTGAGCGCCTGGCGGTCGCCCAGCACAGTGCACAGACAGCCCCGGTCGTCCTCA
>chromosome_10,+,polyA site is 5004851
CGCCGGATGAGAGCTAGCTAGCCACATCGTCGTGGTGGCTGGACCGTGCTCATATGCGCAGGCCTTAGAAATGCGTGTCCGACGGTGATTGTAATTGTCAACATCAACTTCATCAGTCGGCTTCGATCACATGGTGATAAAACAAAATGA
>chromosome_10,+,polyA site is 5009975
TGCCTGCTAATGATGGCCCATTTGCTGCATTCTTTGATTTCTGCAGGCCGCCTGCTGTAATTGGGGCCCCGTCCGAGAAGTTGTTCAATGGCACTCGTTCACGTTTGGCATTGTTCCCGAACGATTTCCTTCCACCAGCAAGAATTTGGA
>chromosome_10,+,polyA site is 5012965
GGGAAGTGGGAAGAGCGGGATGGAGCAATCGCTACGCTAGATGAGAGACAGAGAGAGGAGTGTGATTCTGAGAGGGACAAGTTGCAAGGGAGGAATCATGCGTGAAGAGTAAACGAGAGCGAGTATGGGCGTAAGGACCAGCCATTGCAA
>chromosome_10,+,polyA site is 5013028
GATTCTGAGAGGGACAAGTTGCAAGGGAGGAATCATGCGTGAAGAGTAAACGAGAGCGAGTATGGGCGTAAGGACCAGCCATTGCAAAGCAAGTGAGTCACTCGCTGCCGCACACAGTACGTTCCGTAAGATTCAGTCGGGGAGCGACTA
>chromosome_10,+,polyA site is 5013095
GTAAGGACCAGCCATTGCAAAGCAAGTGAGTCACTCGCTGCCGCACACAGTACGTTCCGTAAGATTCAGTCGGGGAGCGACTAGGTAACGCTACGCATACGCAGCGCTGGGCCCCTCTTCTGCTTTGCTTCGCCTTGTTCTTGCCCCTGT
>chromosome_10,+,polyA site is 5013542
ATGCGGATTACAATTGAAGGGACAGCCCGACAAGCGGGGGCACGCCGTACCCACGCCGCGAAGGGCCATCTGCGACCCAGAGAAACAACACCCGCCCCCTGGTTGGCTGCCGACCTTCATAGTGTTACGCACATGAGTCGAAGCCAAGCC
>chromosome_10,+,polyA site is 5028703
GTACTGAGATCCGTCGTTTCACATGCGCATGCCTTGCTTCCACCCAGGATGCCACTATATATAATTAACACCAGGTTGTTTATGCTGTACACTAATTGGTGCTAACGCTCAAACGGGTGGGCCCATCCCTTACTTGCACTTTAGTTCGCG
>chromosome_10,+,polyA site is 5033280
GTGGGAGGTGACAGTTCGTGCCAAATGGGTGACGTAGGCACGGTTCTAGGGGGTTCGGGGTTAACGAACGGCCAATCAGCAAGAATGTAAAGAACGGAGGTGCAAATGGTGGTGAAAATGTTAAACCAGCACTCCTGATCCCTGGTTCCC
>chromosome_10,+,polyA site is 5062861
CGGGATTAGTGCTGTTCTCAAAGTGACACGCTCGGGCCCTGCGGGAGAGCAGGGCTGTGGCCATGCATGGGTGGTTGGCCTGAATTCGCTTATGAGTGCTTACGCGTGCTGTGTAGTAATGCCCATGCGGAACCGAGAAAGCAAGCGAGC
>chromosome_10,+,polyA site is 5062939
CCTGAATTCGCTTATGAGTGCTTACGCGTGCTGTGTAGTAATGCCCATGCGGAACCGAGAAAGCAAGCGAGCACAGCGCTGATAAATGTTTCACGCGTGCTGACCTGCGGCTGGTGTAGCCGCCTGCCTTCGCGCCGCCGGTGTGGGATG
>chromosome_10,+,polyA site is 5063287
GAAGGTCAGTCAGTCAACAAAGTAAGGCGGCGGCTGCGGAGCATGCGCGGTGGCGCGCGGCATGCGGCTGACCACCTTACTCGCTGTAACCATGCATGTACGCGGAGGCGGTACAGAGCGAACTAGGCAAGCAGGACAAGCAACTGCGCC
>chromosome_10,+,polyA site is 5081483
TCGAAAGCGCGGCGGCTTCATCGCATGTTACGCGGACGCCATCAGGTGTATCACTGTATCCAAGTTGAGTGTCCCTTATTGTAATATCACTTTCATGGCAACGCCCTCGCCGCACATGCATTGTATGAATGCTGAACGCGCGCACCACGG
>chromosome_10,+,polyA site is 5093840
TAGAATCTTCCGAAACAGACCCCATGCTTCAAATGGATAGAGCTCAAGGAGAAAATCACGAATCCGCTTTCAAAATTGAAAATGGGTTTCTGGGTGCAAAGTTATGACCCCTCAAAGTGGCTGGTCGGTCGGTCGGTCGGGGGTCCCAAG
>chromosome_10,+,polyA site is 5103817
GTATGGCACGGAGGGACCGTGCGGAGACACATACTCCGAGGTCTTTCACCGATTGCTCTGTTGCTGCTTTGCTTGTTGAATGTAACGCATTACTTGAAGAGTCTGGATACTTGTCGCGTCACCAGCGCTGCCTCAGAGCCCCACCACGAG
>chromosome_10,+,polyA site is 5106534
ACGGCCTGGAGAAGAAGGTGGAGAAGTCGCGCAAGCAGATGAAGGAGCGCCGGAAGCGCGCCAAGAAGGTCCGCGGCGCCAAGAAGAACGCGGGCGCCGGTGAGTTGGTCGGCGGTGCTGGGGCAGGGAAGGGGCAGGTGGTGTCAATTC
>chromosome_10,+,polyA site is 5107052
GCCTGCTCCTGCCCTTCCCGTCCACAGGCAAGAAGTAAATGGTGGCCTCTTAAGCTGCTACACACTTGTCTGGCCGCTGGGCGGTGTAACGTGGATAGTTCGAATGCGCTGGCGCCCCTGTGTCTCTTGTGGGTGAATGCAGCGGCCGTG
>chromosome_10,+,polyA site is 5107659
CTGCTGAATCAGAAGTGCACCCCTGCAAAAGGCAGACCCCGGCAGTCAGACCCTGGCATTTCTACTTGGCGAGCAGGAAATGTCTTTGCAATAGTGGCGGTCCTGCGTGGCCCAGCGCGTAGCCCCTGCCAGTCGTCGCAAGCTTCACGC
>chromosome_10,+,polyA site is 5112031
CAACGGTGTCGCGGAGTACCCGCGGTGAGGACCTGGAAGGGTGACGCAGCCCTTGGTGGCGTCGTGCTACGTTGCGATCCCTGTAAATATAGACTCTTCATCCGTTGTCCCGCCGAGCATTTGCAATGTTCCTTGCTAGCACTCATGGAG
>chromosome_10,+,polyA site is 5116164
TGCTGCCAGCACGTACAGCGCCACGTCGGCCGGGCACTTGCGCAGCGCCTCCGCCGCCACGATGCGCGCGTTGCGCACATTGCCCGCCTCCAGCTCCCGGCTGCCCCAGTAGTGCATCACCGCGCCGCCGCCGCCCGCCGCCAGGCCGCC
>chromosome_10,+,polyA site is 5135465
TCATTCGGGGATCTCTCCTCGGGTGAGCGTGCGTGTCTCGTACGTTTTTGGGGCCCTGGCTTGTCCACGGCTGTCGTCCCACATGTAACCTCTATCAGCAATCTTCGGCCAGCCGGTGGCGGCAACCTGCCCGGCCCTCGTGCGCCTCCT
>chromosome_10,+,polyA site is 5137016
ATTCGGGGATCTCTCCTCGGGTGAGCGTGCGTGTCTCGTACGTTTTTGGGGCCCTGGCTTAGTCCACGGCTGTCGTCCCACATGTAACCTCTATCAGCTAAACGCCCGCCCGTGGGCTTTGTACGCGGGTGGTCTTGCGCCACGATGCCG
>chromosome_10,+,polyA site is 5137267
GCACTGAACATACTTGTGCCGAACTTCCCCGAACGAGCGCCATCTCGGCCTTCCTAGGTCGCTGCTCTACGGGTGAGGACGCTGGTGCGGCGGGTTCTGAAAATCAGATTCATCCAACCATTGGTTGGTCCTGCCATTCGGGCTCACCAA
>chromosome_10,+,polyA site is 5154898
GCCCGCCTGTACGCGCCACTACAAAGGGCTGACGGCATATTCGCCGCTCGCGTCAGAGAGTAATGCCGTGCCGATGTGCCTTCACTTGTAATAAAGAATGCGGCTTAACTAGATGCATGATGAGGCTGAGGTTGGATAGAAAGAGAGAGA
>chromosome_10,+,polyA site is 5155279
GACATTGCACCGCAGGCACTGCGAATGCATCACACCTGTGCCTTCCTAAAGACACGCCGCCACTGGACACCTGGCGGGCGGTGCCTGTATAATATTAATACATGCGCAACGCTTGAGGGGCCGTAGCTCAGGACGGCGGACGTGGGGGGG
>chromosome_10,+,polyA site is 5171285
CTTAGGTGGACTGGACTTGGCATTCAGCAGCTCATGTGGGGGCTAATATATGCGCGGAACGGTTTGCTTCAGGGGGTGGGCTTTTAATCTGCCTCTCTCTGCCGGGAAGGGATCCCGGCCTGTGCTGGTGTGGCTTTGTGTCCCGTGGTC
>chromosome_10,+,polyA site is 5171426
CCCGTGGTCTCTAGTGTGCATGTCGAAGCTTGTCAGTGGCTCAGTGCATGCGGCTGGCATGCGCTGTGTGAGGGATGACTCATGCTACTACCTCCACGGATGGTGGCAGCGGACTGCTGCTGTGTGGCTTGCGGGAGATCCAAAAAAAGA
>chromosome_10,+,polyA site is 5171478
GCTGGCATGCGCTGTGTGAGGGATGACTCATGCTACTACCTCCACGGATGGTGGCAGCGGACTGCTGCTGTGTGGCTTGCGGGAGATCCAAAAAAAGATTCGAAGGCTGTGTGCGGAGATGACAGTGCAGAGATGACAGCTTCTATAACG
>chromosome_10,+,polyA site is 5171539
CTGCTGCTGTGTGGCTTGCGGGAGATCCAAAAAAAGATTCGAAGGCTGTGTGCGGAGATGACAGTGCAGAGATGACAGCTTCTATAACGTTCAGTGGCTAGGGTGCCCCAAGCACTGCGCTGGGTATACCCTCACGATTCTTACAGCCAA
>chromosome_10,+,polyA site is 5180067
CCTGTAGCCGGGGGGCAGGGACACTTGCGGGGTTAGGCGTGATGTGTATGCTGGTGCACTGTGGTTGCACAAGCCGCAACATGTAAGTAGATGTGTCATGTATGCATGCTCTTCACTTCAAAACCTAGGAAAGCAACGCCATATCATGCT
>chromosome_10,+,polyA site is 5180475
GCTGCTTGACGGGTTGGGGGGTGAGGAAGGACACGCTGGGACACGAACCTGGCCTGCGAGGGTCTGGGATTGGCCCCGGTTTGTAAGCGCTTGGAGGACATGGGCTGCCTGCGGCACAGTGAAGCTTGGCAATTGACAGCGAAGTGGAAC
>chromosome_10,+,polyA site is 5180684
GGGTCCGGGGACCGGAAAGAGACCGATACGCCAGGCAGGGGTCTATCACAGGTTCCTAGCCGCTGAGCCCATGCTGCATGCGTTAAGGTACTCATTGACATGGTACAGATACGTAACAATTGCAAGCAGCAGCGTCCACGTTGCAAGCGA
>chromosome_10,+,polyA site is 5183085
CTGTACGCACGAATGCTCGATGCTTTGCTGCCGGTCTCGTGTGTCTTGGAAGAGTTGCGAGTGGTCGGGTTTCGGTTACATGTTGCAAGTCGGTTTGCCGTATTGCCGAGAGTCAAATTGTGTCCTTGTGTCGAATTAAGTCAAAGCGTT
>chromosome_10,+,polyA site is 5183136
GAGTTGCGAGTGGTCGGGTTTCGGTTACATGTTGCAAGTCGGTTTGCCGTATTGCCGAGAGTCAAATTGTGTCCTTGTGTCGAATTAAGTCAAAGCGTTGCCTGGATTCAGGAAGGCGAACCAAGGATGGACTAACAGAGAGGTGGCCAG
>chromosome_10,+,polyA site is 5183321
CAGCATCTGGGTAGCATAGCGGTCAGGGCGGATATCGATGGAGATGAAGTGCGGCATGAAGCCTTAAGCGACATCTAACTTTTACCCGTTTGAAGCCGGAAACTACCATATCCCAATGCTGTTGGACGCGAAGGTAGTAAGGTACTTGAC
>chromosome_10,+,polyA site is 5183537
CTGCGCCGCGGCCTGAAAGGCCATAGGGTAGGGTAGCACAGGGAATCGGTTTCAAGAGCCAATATTGATCAGCGTGACCAGTAAGTAAAGCAGTACCAAGGTTCGCGGCAAGGGGAAACGCCGCCTCGGCCGTGCTTGTCGGGAGTTGTG
>chromosome_10,+,polyA site is 5183631
ACCAAGGTTCGCGGCAAGGGGAAACGCCGCCTCGGCCGTGCTTGTCGGGAGTTGTGGGGAGCATGAGGATGGCCCGACAGAGCGCAAGCGGTCCCTGGCACATGTGCCCCACTGGCCCCACGGTCTCACGGAAAACATAGTATCATCACA
>chromosome_10,+,polyA site is 5192398
GCTTCGTGTGGGAACACGGGAAGCGCAAAGAGAGACTCGGATGCCCCCGGTCGGCTGGACAGTGACCGACTACCGTCCACGGTCTGTAATTAGCCACTTGTGTCGCCGGGTGCACGGGGAGGATGAGTTTGCACGCAGGGGCTAGCAGTA
>chromosome_10,+,polyA site is 5196975
AGCCACCTTACACCGATCCTTTTGTCGCCTGTTCCAGGCATAGACCAAACGCATTGTTGCTTCGTGTGGGAATGTGTGTGGGCTGTAAGCCTCGGCACGGCATCATTCGAGTTCGCAATTAATAAGCCGTTTACTCACAATTAGTTCCAC
>chromosome_10,+,polyA site is 5199438
GCCAGGTCACGGCAGCCCTCGATTGAGAGCCCTGTCGTTGGTTATACCAGATACACGATTCACGTGATCTGGCAGAATAACCGTGGAAACCGTAGTCACACACACACACACACACACACACACACACACACACACACACACACACACACA
>chromosome_10,+,polyA site is 5226727
TTGGCCTACGAATGCGGTGGCAGACGCGCCTCGATTGGGAGGCGTTGTGTTACAATGTGGCAACGCCACATCCTGCCTTTCCATGTAAGAATGGACCAGAGCAACACGCTCGAATCCGACCGTTGGGGCAGACATGCACGAGGTCAGAAA
>chromosome_10,+,polyA site is 5227092
TCAGCACCAGAAGTGATCTCAGGGTTTCGGGCAGCGGCGCCCCTGAGTTCGGGGCCGTGCCGACAATCTCATTGTGTCATCTGGTCGTGCCATTCCACTACTCCAGGAACCCCGTGCCTCACACTTGCGCCCACGTCCACAAAGATGCAT
>chromosome_10,+,polyA site is 5234905
CCCTCACAACAGTGTGATCCAGCACCAGATCCAACGCGGCATGCCCTGGTCGGAGACACTGGCCTGCACCGTCAGCCAGCAGCAGGAGTACTATGAGGAGCTAATCCGCGCATACCGGGGCTGGATGCGGGTGCGTGCATTGTGTGCACT
>chromosome_10,+,polyA site is 5242741
GCGGCAGGGTGGTGTCGCGCCCATGCTGCCCCGCTTGCGGGGCTTGTTCCCGGCCGGTCTCTGATGGCTATGGTGTAGTCCTATGAATTATCTGTGCGCGGGTTGGTGCCCGGCGAATTTCTGTTGCATGGGGCCTGCGCGCATGGCGTG
>chromosome_10,+,polyA site is 5242838
GCGGGTTGGTGCCCGGCGAATTTCTGTTGCATGGGGCCTGCGCGCATGGCGTGCCCCTCGGGGGGTAATCGCGCTCGGATCACATAAGGGCCGCTCGAACTAAAATTTGCCACTCATACAATAATTACAGCTACTGTATGTCTACTCGCC
>chromosome_10,+,polyA site is 5245304
CGGGCCTGCAGTCCAGGCGGTGTAGTCGGTTGGGTTGCAGATGAAGGTCTTTTCGTCGGTCATGGCGAAACCGTTGAAGATGGTTAAGTTGAGCCATGCGTCGCTTTCAAACTCCGCTGTGCCAATGTCTGGTGGCAAGGGAAAGGCGCC
>chromosome_10,+,polyA site is 5245524
ACAAGCTTGCGCAACCACGCTGCTGAGCGGTCCAGCCGGTCACCCCACTGCTCGGGGCTGAGGAAGGGGCGGTGCTCCACCTTTAAGTTCTTTTGGAGGGTTGGATCGTAGTGTTGCATGGAGCGCCACAGGGATTTGAAAGTGATCTTG
>chromosome_10,+,polyA site is 5245818
GTCCCGCCAGTGTGCACGTAGCGCACGTACCACTTCTTAATCTGCTCTGCCATATGCTTGGGTGATGCCTCCCATGGTGTGTAATCAACTGGCTGCGGGAAGATCTCTGGGCATGCCTCGCGTGCCTTGAACTCCGCCACGGCAATGGGG
>chromosome_10,+,polyA site is 5246122
CTGTGTGCGTCGGTGATGGGGTTTGCGGGTGCGTGGTGAGAGAGGGGGACAGGTGCACGCTATCATGAACCAGGCTAAATTCGTAATAATTCGCCCCCCATGCGCCACAAACCCCACCCAACCTGAAACCCCTTAGTTCCCCAGATCCAT
>chromosome_10,+,polyA site is 5246518
GCGGCAGGGTGGTGTCGCGCCCATGCTGCCCCGCTTGCGGGGCTTGTTCCCGGCCGGTCTCTGATGGCTATGGTGTAGTCCTATGAATTATCTGTGCGCGGGTTGGTGCCCGGCGAATTTCTGTTGCATGGGGCCTGCGCGCATGGCGTG
>chromosome_10,+,polyA site is 5248811
GCGGCAGGGTGGTGTCGCGCCCATGCTGCCCCGCTTGCGGGGCTTGTTCCCGGCCGGTCTCTGATGGCTATGGTGTAGTCCTATGAATTATCTGTGCGCGGGTTGGTGCCCGGCGAATTTCTGTTGCATGGGGCCTGCGCGCATGGCGTG
>chromosome_10,+,polyA site is 5250621
TCCTTGTTGCTCCCAGGTCGTAGAGTCCAGTGCGCACGCTGCCGCCTCGACCGTATCTAGGCATTTGAACATAGAGCAAATCATGGAAATGCAGAGCGATCAACAGCAAGCAGACTGGTCCTGGCTCACAGGCGACCTGCTGAGAAGGAT
>chromosome_10,+,polyA site is 5255300
GCCAGATGTCCAGCAGGGGAGCAACACCCCGTGCTGCTGGGGGCTGCGCGTAGCCGAAGGATGACTTCGCCAAGTGTTTACTCCGTAAACATATTGAATACGGTATGTCCGGCATTCCTTGAGGTGCAGCTGAGCGGCTGCCTGGCCCCA
>chromosome_10,+,polyA site is 5299181
GTCCTTACGTGGTTTGGTACGGCTTTTGTTTCCCGTTGGGTGCGATGACCCTTGGCTGACCGGGCAGCGGCAGACGGCGGCAGTAACATGTCATCCCTTGGCCCGCATAAGCCGGACACTTGTGGGGCACACGCTGGGCTTGGGCTCGCC
>chromosome_10,+,polyA site is 5299304
GGGGCACACGCTGGGCTTGGGCTCGCCAGTGACCGCAATGTGCGGCAGCGGCGGCGGCACACATGTGCCGGGTTCTGCTATTTGCAAAACCATTCTACTCCTTCCGTAAACACGCGCCGTCAGGCGCGTCATCTGATGACGGGAACGCCA
>chromosome_10,+,polyA site is 5309577
CAATGACTGCCTGTTGTGCGAAGTAGGACAGAGGTAAGGGCCACAGCATGGCGAGCTACTGCAACACGTGCATGGTATGCCACTGCAACACGTGCCTGCATAGTCCGAGCCGGAACCCGAAATGGCGCGCGATGGGTGCAAAACAGGCTA
>chromosome_10,+,polyA site is 5309633
TACTGCAACACGTGCATGGTATGCCACTGCAACACGTGCCTGCATAGTCCGAGCCGGAACCCGAAATGGCGCGCGATGGGTGCAAAACAGGCTATCTGGAGAGCCCGCGGGGGCGCAGGGCACCGGGAATTCGGTGGCGGACTTGCGGCG
>chromosome_10,+,polyA site is 5309704
CGCGATGGGTGCAAAACAGGCTATCTGGAGAGCCCGCGGGGGCGCAGGGCACCGGGAATTCGGTGGCGGACTTGCGGCGTTGTGAACCAAGAGCGAAGTACCGAATTACGCAACGGAAGCAGGTGGAACTTCGGGGTTGTGGACGCGAGT
>chromosome_10,+,polyA site is 5310217
GCTTTCTGTGGAAACAGTCTTGGGCACAGTCCACTGGCAAAAGCGGGCTGCAAGAGTCGTGTGTTGACCGCAGGACAGGTCACATGAAAGTCTACTGATTGACTGAGGAACGAGCCTTACTGCACACGACCCACCCAACAAGGAGGTGGC
>chromosome_10,+,polyA site is 5311011
TGCTGCGCATATCAGCGCCTACCGGTAAACCATACGACCAACGAGCCGCTATGGAGGATGCAAAACACATTCACACATGCCATCCACACCCACAAGAAGAAACAACACCCCCACGGTAATTAGCACACTACTCCTTACAGCGCGCCCGCA
>chromosome_10,+,polyA site is 5328721
GCCGACAGTACCATACTGCTGTTTCGTGCAAGGAGACACCAACCTCCCGGACCGACATACTTCCGAAGCCCCGGGGCCTCAGTGTAAACGACGACCGAAGCCTTGACTCTTGAGTTCAAGCCACGGCGGGTAGCGTTCCGGCGAGCGGCT
>chromosome_10,+,polyA site is 5336576
ATCGCCAGCTGCTAGCAACTGTCGAAGTGGGCCCATATCGTAAACCGCGCGCGGTGGCGTCAGTTTCTGACTCTTTACGTGTACACCCCTCGCATTCCCAGGTAACCTAGATGAAATATTAGCAATGTGTGATTTGAGTTGTACTGTGGT
>chromosome_10,+,polyA site is 5337432
CGCGCGGGGTGACCACGACTCATACGGCACGCTTGACGTGTGACCTGCACCGACTGCACTTGCATGCTCAACAGATCAAACACCGTAAGACGCCATAACAAGGGCAACATATTGGGGTCGCAATTGCATGCGCAACTACCCCGTGCTACA
>chromosome_10,+,polyA site is 5341943
CACCGCCAAACGCGGGATGGTGGCAAGGCTGTGGAACGGCGGGAGCGGTCGCGCACACGCGTCGCATGGATAGTTACAGCACGTTAATGGGTGGAGGCCACCGCTTGTGTTTCGGCCGATTGGACTGCACCATAGCTGAACGCGCAGTGC
>chromosome_10,+,polyA site is 5342017
TACAGCACGTTAATGGGTGGAGGCCACCGCTTGTGTTTCGGCCGATTGGACTGCACCATAGCTGAACGCGCAGTGCCAACGAAGTAATAAGTTCATGTGAAGTCGTGACAACCCGAGCGCACTATCATTTAGCCCTTTGAGCTCTTCATC
>chromosome_10,+,polyA site is 5348475
CGCGCGCCCACACGTGTCTGCCCACTCATGATAATGCCCAACCATTTCCAGTTTCCTTCTTCAGCAGCATGACAAACCACAAACAATCAGGGACACACCAACCATTAGCCACGTACTGAACCACGCAATCGCAGCTTATTAGCCCATCTG
>chromosome_10,+,polyA site is 5358297
TTTTGTGATTGTGTACTTCCGCGGGGTAGGGACGCTGGCTCCTTTGACGCTGACTAACATCAAAATGCCTCCTGCCGATGTGTAACTCACAAATCAATCACTGGCCTTGATATCGCCCAAGACCGCTCAAAAAACGCCAGTGCGCTGTTG
>chromosome_10,+,polyA site is 5431449
CTCGGCTGGAGCGAGAAGCGACCTCGCGAGTCCATGGACATCTTGACTTTCGCGAGGTCGCGAGGTCGCAAGGAAAGCAGCCCTGTCACGCGGATTCCACAAAGGAAGAGTTGCCAACTTCAAACTTTCCCCTTCGCACCCTTGTAGCCG
>chromosome_10,+,polyA site is 5432702
GTGTTGGGGGTTACGTAGCATTTGAGGAGGCGCTGTCAGGGGACAAGATGTGGCCACAGGGAAGGCAGGAATTCATGAAGGTGTAATTCTTTCCACTTCAACATATTCTCATCATTTATTGTCTCCGAGTACCTACAGCCATAGCTCTTT
>chromosome_10,+,polyA site is 5445293
GGGTGCCCGTGGGTACACTCGTGTCGAGAAGGTGCCTACGCGTGCTGCTGGAAATAATACGGACCAAAACGCCACACGTGTAAGAAATGCGCTGCTTGGATGCCTGCGGGCTTGGATACGGTATTGAACACGCATGTGGGAAACAGCAGG
>chromosome_10,+,polyA site is 5458389
AGGGTATTGAGTGCGATGGGCCAATGGGGGCATTGGTCTCGTTGCCGGTTGCCAAGGGACTCGAGGGACAGCTTGGTCTATTTGAAGAATGGTTATATCGCATTTCGCACATCACATCACATCACATAATAGGGCGGACTGGAGCAGGAT
>chromosome_10,+,polyA site is 5458513
CATAATAGGGCGGACTGGAGCAGGATGGCGACGCTGACGAAAGAAGACGTGGGAATCCATCTCGCAGCAGGTTGACAAGCATGTAAACCTCGAAGCAAGATCTAAGCTTATAGCAGCTGTATGCTCACGCAGAATGTGAAACGGCCCTGG
>chromosome_10,+,polyA site is 5459806
TGTTGCTGCATGCGTGGTACGGACCGGCGCGCGCACCCGTGGGCGCGTGCTCGTCCAGGTCGGTTTAGGACACGGCTATGATGTTAGCACTGCGAAGCCCGTAGCTGACTCCGCTGTGCACAGGCTGTGCGTATTGGCAACACGGCTTGC
>chromosome_10,+,polyA site is 5460145
GTCACGAAACGGCGGCACGTTGACGCGTGTCGAGTTTGCTCTGCCTTGTCTGAGCGCAGCCAGGGGTGTGCCATACACAGATGTAAAGATGGAAGACTTAGTGACCTTCTGTAGCACCGCTGCTGTGAATGGTAGACGAGGGCGTCGCAT
>chromosome_10,+,polyA site is 5464867
ATTGCGAATGCATACGGGCAGTGTGTGCTTGAGGAGAGCGGGTGGAGACGCCTAGCGTCCTAGCAAGGCGCGTCAACCCACTAGGCAAACCGTTATGTGGCTTGCCTGGGGTTTTCCACTCATGACTTCCTCAGGCGCTTATCGACGGCA
>chromosome_10,+,polyA site is 5470175
GGCAAGTGTAATTGATACGCATGGCTGCGTGAGATGCATGCGTGGCGCGCATGCCTGGTTGGAGGGCAGGCAGGGCATCGGCTGTAAGTCTGGATAGATGCTGGGTCCCCAACGTCGCCACGGCACTCCTCTCTCGCTCACGACGGCCAA
>chromosome_10,+,polyA site is 5476393
GTGCGGGCCAACGGACAGCGTTGCCGGCGCACATGAGAGATTAGATGAAAGCAGAAAGTATGGATGTGCGTGCTGCGTGCAGTGTAATCCATGCCGGTGAGATTGTGAGACGCAGCGCACGTGTGCGCGCGTGACTTTTATGTGCATGTA
>chromosome_10,+,polyA site is 5476476
GTAATCCATGCCGGTGAGATTGTGAGACGCAGCGCACGTGTGCGCGCGTGACTTTTATGTGCATGTACTCGTGTATGCGCGTGTAAAGCCCGACCACCTGCCCAGGTGCTGGCTGTCGGGGCTGGGGTTGGGCTGCAAGCTCTGCTTAAA
>chromosome_10,+,polyA site is 5476580
GGTGCTGGCTGTCGGGGCTGGGGTTGGGCTGCAAGCTCTGCTTAAAACACACACAGCGCGCTCCCCCCGCTACACGTGCGGGTAATGCAACGTACGTGCACAGATTGCCGATGAGCCGGTGAGCCCCTTTTGGGGACCCTGTCGAACTCA
>chromosome_10,+,polyA site is 5495127
TTTTGAGATGGAGGGCTGCTGAGGGCAGGCTTCGGAATCGAAACAATCACCCACCAATTACAGCATTCCGCATACCGCAATGCAAGTCATAATCATCGTCTTGCTCAAGTTTGCAAACGTTCATCACCCGGGGAGGGCAAATGGGTATGG
>chromosome_10,+,polyA site is 5503448
GCGGCACGTGGCTCAACATACCCCCGCAGCCTCTTTGATCTCCCAGAAGTTGCCCCAGTCGGCTCCGCCGGGTCCCATCCGATTCGTCCCGAGGTACACACGAAGCACAACAGCACAGCAAAGCGCATCAGGTCACGAATCCACAGGGAC
>chromosome_10,+,polyA site is 5503933
ATACCACACAAAATGTTGATGCGGCTTAATCCACAAACCCCATGACTATAACGCCCTTGATGTTGCAGTACCGTCCTTCTGTGCTATCTGCTGCTCAATAAGGCCAACACACTCACGAGACCTGCAATGTGGGCTAAACCAAACACCAAA
>chromosome_10,+,polyA site is 5513061
ATACGCGGCTGGGGTAGAGCATCACACGGACGGCGCCGCCCAGGCTGATCGGGGGCAGGTTGGAAGAGAACTTGGCCTTCACCACGCCGACGTTGCCGTGCGCACGCATAACACGGCCCCAAATGCACCGGAACTTGGTGCCCTGCTTCT
>chromosome_10,+,polyA site is 5513129
AACTTGGCCTTCACCACGCCGACGTTGCCGTGCGCACGCATAACACGGCCCCAAATGCACCGGAACTTGGTGCCCTGCTTCTCGTTCTTGGCCTTGTAGATGTAGGCAATGCGCTTGCCCAGGTACCAAGCCACCTCCTTCTTGGTAGCC
>chromosome_10,+,polyA site is 5513257
AGCCACCTCCTTCTTGGTAGCCACGCCGTCCACCTTCAGCAGCGCGGTGTGGTTCTGCTGGTTGGCCTTGGACCGCTTGTAGCCCAGAATGTGGCCCTTAACGAAGAGGCGCACGTTCTCGCCGCCCATTTTGACTTTCCTAGGAGCAAA
>chromosome_10,+,polyA site is 5528495
AGTCGGGTGCATGCGGGGAGGGAGCCATTGCTGCCTCAGGCCGCCTGTCGGTGTGCGAGAGGTGCCTGGGGTCCTGCGGATCTGTTGGAAAGCTGTGCCACAATGCTGCCACACTGCTACAGAAGCACAGGGCCGCGATGCACCGAGGTG
>chromosome_10,+,polyA site is 5528576
CTGTTGGAAAGCTGTGCCACAATGCTGCCACACTGCTACAGAAGCACAGGGCCGCGATGCACCGAGGTGGGCACGCATTCGTGTGTAATGGCCGGGAGAGCGAACAGTGCTGTATTGCGACTCTCATGACAGCCAGGATGCACACGCACA
>chromosome_10,+,polyA site is 5543492
GGCTGGTCCGGCTGCCGGCCTAGGGCAATGGAGGACATGGCGATTGGACCTTGAGTTAAGCAGCAGCCTTGATGGCGTGATCTGTAATCCCACACAGGGACACACACTCCTACCCAGCCAACGTGAGCTCGTGCGTATTGCAGCCCGGCC
>chromosome_10,+,polyA site is 5559974
GTTGAAGATGTTTGTGAGAGAGGAACAGGATGCCTGAAGGGTATGGTCTTATTACTGCGTCCTAATGCGGTAACTGGTAAGCTTGTAATTCTCGAAAGCTGGTTTGCTGCGGTGGGCTACCCCTCGCGCCTCGTCCTGGGCACAGCTAGA
>chromosome_10,+,polyA site is 5564887
TGGAGGCTGGTGGTTGGCGCGGCCCGCAAGTGGGAGTGCATAGTTGTGAGCGCACCGTTGCGGAAGCTGAATGTGAGCTGCGTGTAAACTCAGAGAGACGCATGGGGGTAGCTCTGGTTCCATCAGCTGCCTCTAAGCGCACACGGTTTC
>chromosome_10,+,polyA site is 5564937
CGCACCGTTGCGGAAGCTGAATGTGAGCTGCGTGTAAACTCAGAGAGACGCATGGGGGTAGCTCTGGTTCCATCAGCTGCCTCTAAGCGCACACGGTTTCACACGGCTGACACTGGGACCATCGCGGGGCGGCGCCAGCCGCTCCGCCGC
>chromosome_10,+,polyA site is 5578108
GTGGGGCCCGGGTGGCACAAGCTGTGTGTGTTGCCCCAGGGTTTTGGGGCTGGTGAAAGAGTTCTTGGCTGCTGGCTAAGAGGGCCGCCTAATCTAAAATCATAGTTTAGGTCGTGAGTAAACGTGGTGATTCGCGTGGCAAGGGATTTA
>chromosome_10,+,polyA site is 5578215
TAGGTCGTGAGTAAACGTGGTGATTCGCGTGGCAAGGGATTTACATGGGTAGCCAAGCCCGCCCTCTGCGAGCGGGGCGTGTGTAATTATGCGCAGACGATGTGTCACGCTCTCACGTGCCTGGGCGACTTTGCTGTGTGCGCACTTGAG
>chromosome_10,+,polyA site is 5578298
TAATTATGCGCAGACGATGTGTCACGCTCTCACGTGCCTGGGCGACTTTGCTGTGTGCGCACTTGAGCGCGCTGCTGCGCGCGCTGCTGCATGAACTCCTGTGATGCGGAGGGAGGGAGGGAGGGAGGGCAGGGCAGGAGGGAGGGAGGG
>chromosome_10,+,polyA site is 5587860
GGCCACGTGCCGGACTTGGACGGTACATGACTTTTTGCTAGGCGAACAAACAATGCATGGTGGCCAGCTGCCGGCTCGCAGCAGTGTTGATATAGACGGAGGTGCGGCTCCTAGGGCCAAACCGAAGTCTCACCAATATAGACGGAGGTG
>chromosome_10,+,polyA site is 5587953
AGACGGAGGTGCGGCTCCTAGGGCCAAACCGAAGTCTCACCAATATAGACGGAGGTGCGGCTCTTAGGGCCAAATCAGTGTCTAACCACAATAGATGGAGGTGCGGCTCCTGTGGCCAAACTGACGTCTAACGCTACGCGTAGGCTTGGG
>chromosome_10,+,polyA site is 5590666
CAGCCATTACCAATACACGCTACCCGCTCCTACCCACTCCAACCCGCCACCTCGCTTCCACTCCAACCCGCCACCCCTCTCCCTCATCCCCATAACCCCATCACAACACCACCGCCCCATCCCTCCCACCGCCTCACTCCCCAATCCGCT
>chromosome_10,+,polyA site is 5605829
TGCCAGTTTCAGCAATATGTGCGACGTGTTGGTCCACTGCCGCCTTATGTGTTGCGGGATTTGAGGCATGGCGCTGGTCGCGATGTAAAACTGCGAGAGTGCTGGGGCCAAGGTTGCCAAGGCTGGGTCTTGAGTACGCTCTGATGGACG
>chromosome_10,+,polyA site is 5605928
TGCTGGGGCCAAGGTTGCCAAGGCTGGGTCTTGAGTACGCTCTGATGGACGCCGCAAGGCGATCAATTCCCCCGCAGACTTAGCCCTTCGCATCACATAGCTATCTCTGAGCCAATATGTTAACTTATGATTGCGAAATAGGCACATCCA
>chromosome_10,+,polyA site is 5606012
CCTTCGCATCACATAGCTATCTCTGAGCCAATATGTTAACTTATGATTGCGAAATAGGCACATCCACCACGGCAATTCCGCGTCGTAAATCCCGTCCAAGGCCGACGGCTCCGTGGCGTAATGGTGGCGCGTCGGATTCCAATGATTGTT
>chromosome_10,+,polyA site is 5606373
AGACTGCATCCTCTGCACCTGACGGCGATGGTGCCGCTTCGCCCCAAGCTTGGCCCAAGCAGTCTGGCGCCCATGCCAGCGCCAAAACCCTATCTACGGACCTCTCAAGAACGCGTCTCTTTTACTCTGTGCTTGTAGGTGCAACACAAA
>chromosome_10,+,polyA site is 5606428
CAAGCAGTCTGGCGCCCATGCCAGCGCCAAAACCCTATCTACGGACCTCTCAAGAACGCGTCTCTTTTACTCTGTGCTTGTAGGTGCAACACAAACGTCTCACACGCCCGCTCCAACGGCCTCCTCTCGGCGCCACACCCGTATCGTGAG
>chromosome_10,+,polyA site is 5637770
ACGGCGGCGGCGGTCCGCACGCGGCGTTCGGCGGCGGCGCAAATGAGGGATGAGCGCCGTCCATTCAGCATTCAAAATAAAATGTAACCTTATCGTCCCCTGATGCAAGTGTCGTGTCGCTGCCTCTGGCCGCGTTTGCCCAAGCCCACC
>chromosome_10,+,polyA site is 5641130
CGGCCGACCGCCCCCATCCGTGTGCGCAAGAGTCTTCTCCTTACTTTGCTCCTCCTTATACTCAATTCCCAATCCACACTTTGTAAGCCAACCACCTGTCCAACCCGCTTTCACGCCGCCCAGGTGTTAGCCAGCAAGGAGCTGGTGGGT
>chromosome_10,+,polyA site is 5644659
TGTGTGCGGTGTCGGCAGAGGGTCACCGCACTGTGGGTGCGAACACGTACGCGAGCACACATACACACACACACATGTGTGTGCATTACGCTAGTGCTCGTCTACACAGCTCATCCGTGGACGCCGGTCGACTGCCTGCAGGTGCGCATC
>chromosome_10,+,polyA site is 5697888
CCCACGGGTACCCCCACTGGCTACGTGTTATATTAGCCCAGTGAATAGCAATTGGCCTGATGCGCCAACACGACGATGAGGATTGTAAGGGGACGCTCCCGGCACGTCGTGTTAGGGTTATGCCAGGCGAGGCAATGCCATAGGCCTGTC
>chromosome_10,+,polyA site is 5698004
GTTATGCCAGGCGAGGCAATGCCATAGGCCTGTCGAAGCGTCGATGCAGACATGATGGACGTCGGAAAGAAAGTTTCAACTGTATCCCGTATGGCCTCCAATCAACCTGGTCCTTGGCGCTATGCTGGTGAATCGAATGGAACGAAGCAT
>chromosome_10,+,polyA site is 5698060
GGACGTCGGAAAGAAAGTTTCAACTGTATCCCGTATGGCCTCCAATCAACCTGGTCCTTGGCGCTATGCTGGTGAATCGAATGGAACGAAGCATGTGTGAATGCCACCGGTGCCGTTGTGAGGTGTTCATCAGTCCATCTGACTAAGGAG
>chromosome_10,+,polyA site is 5698199
TGACTAAGGAGCACCGCAAACCGGCTTCGGCAGGCTGAAAGATGCAGAGAACCTGCTAAGCCGATCAAGAAGTATTGAAAGCGAAGTAGTTGAAGCTCGACAAACTGGCGGGCGATTGCTAGTGGCGCACCGCGGCGGAAGGTCAGGGAC
>chromosome_10,+,polyA site is 5701425
ACGGGCAGGACTTCCGGGACGGACGGAGTAAGGTAGAGCCGCCGCCGCAAGCGGCCAAGTCGCATGCGGTAGCAATAATCTTTAAAGTGCATGGAATGGATTGAAGGCAATTATACTGGACAGGGCACAGCGCCGGGTTGCAGGGAAAAG
>chromosome_10,+,polyA site is 5711810
ACGGGCAGGACTTCCGGGACGGACGGAGTAAGGTAGAGCCGCCGCCGCAAGCGGCCAAGTCGCATGCGGTAGCAATAATCTTTAAAGTGCATGGAATGGATTGAAGGCAATTATACTGGACAGGGCACAGCGCCGGGTTGCAGGGAAAAG
>chromosome_10,+,polyA site is 5717287
CAAAGCAGGGTGTGTGTGACAGTTTGACCGTCGACTGCGGCGAGGGGGAACAAGCTCTGAAGGTCGGTGTAGCGAGCGATAGCTGTAAGGCGACTCTGCTGCGGGGTCGCGTTGGTGTTTGCCGAGCGCTTGCATGCCATGGCTCAGACA
>chromosome_10,+,polyA site is 5717376
GCGACTCTGCTGCGGGGTCGCGTTGGTGTTTGCCGAGCGCTTGCATGCCATGGCTCAGACATTCCCGCTTGTCGCTGGATACGTTTAAGATGTATGCAATGTATGCAATGTGTTCACGTTTCGCGCGTACGGGGGCGCAGCCCATTTTCC
>chromosome_10,+,polyA site is 5717468
TATGCAATGTATGCAATGTGTTCACGTTTCGCGCGTACGGGGGCGCAGCCCATTTTCCAGCTGTACAAAGCTGACACCCCTTGTCCCCATGTACTCTTGAAAATGACCTTACTTTGCTTGCACATCCGGTACCATATAGACCGGATGGCC
>chromosome_10,+,polyA site is 5717580
TTTGCTTGCACATCCGGTACCATATAGACCGGATGGCCCTTCACGGCGTGGGTACGGCGTGCCCCCGCTTGTCGGGCTGTCCCTTCAATTATAATCCGCATCCATATAGACTGACCTCTGGGTGCCAAACCACACGCGCCCCGCCGGCCG
>chromosome_10,+,polyA site is 5718535
CGTAGATCGTTACCCCTCCGGCATCGTTACGATCTCGCTACGATCTGCTTACCATCTTAACCAGCCATGGTAACAGCCTCGTCACGGTCTACAAGGCACACCAGTAACCATCACTTTGAGGCCCCTTACATGGCAGCCTTGTGCTTTGCT
>chromosome_10,+,polyA site is 5745859
GCCGTAACGCAACTGCACTGTGCAGGCGGAGGACACTGCGTGTTCTCCATTCTTCCTGGGAACTGTCCCCATGCGTGTCGTGTAACACAACTTGGCACCGCTTGAACTCCTTTGAAGGCCTTTCAGGATTGTTCGTTGACAAGACAAAGG
>chromosome_10,+,polyA site is 5750459
GCCGCACCACATGGGTCGTACAAAGGGTGGACGGCCGATACGGCGGGATTTCACCTGACCATCACCGCTTGACCAGTAGACATATAACCACCCAAGTCTGGTGGGTCGGACCGACGTGCTCTGAGGGTTTTAGAGGGTAGACATTTGGTA
>chromosome_10,+,polyA site is 5750658
TGTCCCGTCGTCTATCAGCCGACTGGCGGCCTGAAGGTGCGGAACGTTGCCTCGAGTGCATGGATTCGGGATGTGCCTTTGTTCGGAACCCATTTTGCTTCCGTGCAGTCCGGCGGCGCACTGCGCCAGCGCTCCCGCAACCATTCCTGT
>chromosome_10,+,polyA site is 5750794
GCAACCATTCCTGTGGGGCTGGTCGCGTGTGCTGCCTGGAGAAGGGGCCACACGAGCGCGTATGGACTGGTATAGGCGCCTCGGTGTAACAAACACGTGAACCTTGTAGAGAGCGATCAGAGTCCACGGGCGGGGCCACAAGGCTGGGTC
>chromosome_10,+,polyA site is 5753088
ATATGTCGGTGAGGGGCATATCCAGGGCGTACAGCTTTCATGACTGGGCGTATTGACTGGCAATTTCGCCCACTCTCGCTCCTGATGCAACCTGTGACGACCGTCAGTTTGCGGGCTGGCGGTATCGCTTGAGGGCTAGCCCCATAAGGA
>chromosome_10,+,polyA site is 5759533
AACCATTCCTGTGGCGCTGGTCGCGTGTGATGCCTGGAGAAGGGGCCACACGAGCGCGCATGGACTGGTACAGGCGCCTCGCTGTAAACAAACACGTGTACTGGTGTACATGAAGAGAGCGATCAGAGTTGGGTCAAGGGCTGGGTCGTG
>chromosome_10,+,polyA site is 5769790
ACGCTGTTGTTATGCGTTACGTTCCATGAGCGTGCGTGGCGATTCAGCTTTGCAGGCGCAGGGCGTATACCGTAAGGACGCGTGTAACACGTTCGCCATTCCTGGCGGTTCAAACTCGAGGGAGAGGGGGAGGGGCCGGGCCTGCCCCTG
>chromosome_10,+,polyA site is 5778653
TATGAGGAAAGTGCGGCCGTTAGGCCCTTGGCCCGTTCCGATTCGCCGGACGTAGGCGAATTGCCGTATTGATGCTTTGAAGTGTTCGGCACAGCCCTCACGCACGGCACTCCTGGCGGCACATACCGGTTGAGTTGTTTGCTTCCTACA
>chromosome_10,+,polyA site is 5778726
GCTTTGAAGTGTTCGGCACAGCCCTCACGCACGGCACTCCTGGCGGCACATACCGGTTGAGTTGTTTGCTTCCTACAGCAGTCGAGTAAGATTACAAGGAACTGCGTGCTGGCGTCAAGCAGTCTTGCACAGTACGTAGCACGCGCACTA
>chromosome_10,+,polyA site is 5778808
CGAGTAAGATTACAAGGAACTGCGTGCTGGCGTCAAGCAGTCTTGCACAGTACGTAGCACGCGCACTACGTACTGTACGTGTACTACGTACCAAGACGCATTTCGTTGGAGAAAACGTTGTGCAGGGGGGGAACAGCAGGGGATGGGGGG
>chromosome_10,+,polyA site is 5779243
ATATGGGCTCTGGTCAATTTCGCGACTTGAGCCCTGACCAACATGTTTTGTCCTCTGCCAAGCGCTAATGTCCACTAATGATGTAAGTTATGTACCTGCAAAAAGGCGGCGTCTAAATACTGCGGTAGGATTTGCCTCAAGCGACTCCCA
>chromosome_10,+,polyA site is 5779820
CTGATTCCCATACCCAACAAATGGCAGACAATTGGCAGCGGCAGGGCAAGAGTGCGCGGCTGGTCGAACGCCGGAGTTACTGTACCGACGAGTTGCTGGCTGGCTGGAAGTTTGCTGACGCGCATTCCTCACGCATTCCGCACCACCTTG
>chromosome_10,+,polyA site is 5801156
CCAGCGCGTGAGTGGACCTGGAGGGATGGGTCCATGGGCTGGTTGCAGTCAATAATGCGGTGGGGCGTGCATGCATGCTGCTGCAAGAGCTGTGGATGTACGATGCCATACGTACCTCAAGAGGTCTCTAGAGCAGATGCACGTCCCCAA
>chromosome_10,+,polyA site is 5801442
GCGAAGGCGGGTGTGGTGACGGAGGCCTGGAGCGGTGCGTACGAAGTTGGCTGGGCTGTTTTGCAGTTTGTGTCGCCAAGATTGCAATGGCGACAGCTAGCCGCAGCGTATATAGTAGCGCCCAGGCAAGCCTCAGATCAGTCGCGAGGT
>chromosome_10,+,polyA site is 5801520
AGATTGCAATGGCGACAGCTAGCCGCAGCGTATATAGTAGCGCCCAGGCAAGCCTCAGATCAGTCGCGAGGTCAGTTGGATGATGCAAGAGAAAGGAAGAAGGGCCCAGCGGCCCAGCCCTCCCAGCCACACAGCAAGCGGCTGCATCCA
>chromosome_10,+,polyA site is 5842648
TTCGTTGCTAGCCTTTCGACTGGCAGGGTTTGCGGCAACACTGGGGTTGGTGGACCTGACTACTGCGACTTGGACAGCACGGTGCTGTAATGTGTACTTGGTTGTATTCGTACACTCAGGTTGTCCCGTACATCTTGTAACGTCACAAGC
>chromosome_10,+,polyA site is 5842699
GGACCTGACTACTGCGACTTGGACAGCACGGTGCTGTAATGTGTACTTGGTTGTATTCGTACACTCAGGTTGTCCCGTACATCTTGTAACGTCACAAGCATAGGGCAGACTCCATCTGGGTGGGATCTTCCTTCGTGTACGGTATGCATG
>chromosome_10,+,polyA site is 5878574
CAGCTATATACGGGGTCATATAGTGCACGGTATGAGCGACAGACGTTGACATTGTAGGGTTGAGGTGTCGCATTGAGGCGCTCCTAAACTTATCATGCCCGTGTGCGCCGTGTCCCCTGTCTCTTCTGTGTCCTACTGTGTCCTCCTCTT
>chromosome_10,+,polyA site is 5890149
CCCTGGTGGGCGAGGCAGCGGCGATTTGCACTAGAGGCGCGTGCCAAACTGGAGACGTGGCGTGGGCTTAGCCCACTTTTCCCTTGCAAGGAAACAACCACCTTTCTGGTCCTACTGCAAGGAATTTATCGTAAGCGCCCACACGGACAG
>chromosome_10,+,polyA site is 5890244
AACCACCTTTCTGGTCCTACTGCAAGGAATTTATCGTAAGCGCCCACACGGACAGGTCCGTGAGGGCAATCCAGTTGCCAGCTGTAAGCAGGAATCGCTTTGCTGGTGATGCTTGGGTGTCATGCAGCTCTGCGGCCTAGCGCCCTGCGC
>chromosome_10,+,polyA site is 5896453
CGCGACTTTGGCATGCGGCGCGTGAGGGCTTCGTGACTTCGTCCCAGAAAGCGGCCATTGCCCGCTGGGCTGAGTTAGCTGTAGGAAGCTGCGCCATCTGCAACCGTAGCAGCAAGCAACATCTGTTCCCTGCACTATGTCACCTGCTCG
>chromosome_10,+,polyA site is 5896526
GTTAGCTGTAGGAAGCTGCGCCATCTGCAACCGTAGCAGCAAGCAACATCTGTTCCCTGCACTATGTCACCTGCTCGCTCTTCGTTATTGCACTGCGTGTTCTGTTGGCTGCGCTGTACGTGCCGAGAGTCGGTGCTGGCGGCTGAGCAA
>chromosome_10,+,polyA site is 5896678
GTGTGCGCGGCTGCTGTCGTGGGTGGCCGTGTGGCGGGCTACGGCGGTATGGCTTCGCGCTCATATCGTGTGCGATGGGACAGTGTTAAGGCAGGTTGGTGAAGTCCCGTAGGGTGCAGCTGATTCCCAGACCGCAGCAGATGGCAAACA
>chromosome_10,+,polyA site is 5896798
TGATTCCCAGACCGCAGCAGATGGCAAACAGGCTACGGAATGATGGCTTCGCGCGCATATCGTAGCACTGGGGACGGTTGGGCCTGGTAACAAGCAGGGGAGGGCGGTTTCTCCAGTGGTTGAGTGGTTCAGTCCCACCAGGGTTGCGTA
>chromosome_10,+,polyA site is 5919088
AGAGCGGCTTGAACACCAGGTGTGGACAGACGAACACGTCCAGAATAGGTGCAGTTCAGCAAGGCACTGGCACTGGCGCTTTTTAAGACTCGCGCGCTCAGTAAGACTCGGCTTCTCATAAGATTCATAAGATATAGAAGCTCATGTCAT
>chromosome_10,+,polyA site is 5935644
TGGATAATCGTACCTTAAGTGCATGATCGGTGCATGATGTTTGCAATCGAATGGTTGGAGGACGAGGTGTCAGTGACCTGCAGTAATACTGCAGTGCGCATCAAGACGCATGAATGCATGATGTGCATCAGTGCGTTTGCACAGCTAGCG
>chromosome_10,+,polyA site is 5935707
GAGGTGTCAGTGACCTGCAGTAATACTGCAGTGCGCATCAAGACGCATGAATGCATGATGTGCATCAGTGCGTTTGCACAGCTAGCGATGTTAGCCGACGGCCATCCTCGGCCATCGAAATGAGTCACAGGTCCTGAGACCGCGGCAAGC
>chromosome_10,+,polyA site is 5935849
CGGCAAGCTGAGGCGACACCACAGGATACATCGACGTCTAGAACGGGCCGGGGCGTGGGACCGGTACCGCAAAGAAACCGTGTTTGCATGATTACATCCAACAGTCTCGTGGGCGCAATCCCCGAACAGTTATCGACGATGCTTATCGAC
>chromosome_10,+,polyA site is 5952506
TCTGTGCTAGCCTCGCCATTATTTTAGCATCGCCGATAGTAGTTCTGTAGCAGCGGGTCCGGACGGAGCTGCCGGTCTCTCTCCGTGTAACCAATGCAATCTTTCTCTCCTCGCACCCGTGCTTGTCGGGAAAGGGCGAGCCGGGGCGCC
>chromosome_10,+,polyA site is 5966188
CCGGTTGGCCGGTTGGACAACTGCGCACGTGCGTCGCTCGCAACTGCGCACGGGAATGCTGGCCTCCCGAGTATACTGAAGCTGTAAAGAGTAAAGAGGACGGTGCATGAGGAGTGTCATGAGAGTAAAAGTGAATTAGCCCGCCGCATC
>chromosome_10,+,polyA site is 5970986
GATCACAGTAGTGTGTCACAGCCGTTGCCTTGCACAGCGGCACAGCCATGTGTGCGGTGTGCGTGCGTGTCTTCAAATGTCTGCAAGGTTCTCTCCTCGGCCCTCTCGCTCGGATTCATGCATGCCTCACGCCTCAATCTTATCTTAGAT
>chromosome_10,+,polyA site is 5976195
TCTTCTATCGCAATCAATTCCATCCGGAAATCCATACTCAATCATATCTGCACGGCTCCCCCGTGTCCGAATGCTCCCGCATCCGCTGTACTTACGGCTTCACTTCACCGTACCTGCGGTTTCACACACCGCATCATGCCGCACTACCGG
>chromosome_10,+,polyA site is 5986333
AGAGGAGCAGAGAGGTAGGGCAGGGCAGGCGTGGTGGCGAGCTGACGACTGTGGCCGGCCCATGACACGGCCGTGCCAAACACAATGCATCAACACTGAGCAATCCCTTGACTCCTGTAGCACCAGCTCTGCCCTGGCCAATTGCTCCCT
>chromosome_10,+,polyA site is 5994095
TGTTTGACCGGCCGAGTTGGCGGCAGGGTCGACGGTTGGTACGAACGGGGACGGGCCGAGGGGGACGGGCAGGGTCCCGTTTGTATCCTCCGGCAAGTGAGCTATGTCTTACAAATCAACAGTGGGTCCTGGGTGTCAGTACTGTGGAAT
>chromosome_10,+,polyA site is 6015361
GCGCCTCACGCTCGCCGATCCTGGCCACCCACCTTCTGGGTGCAGTAGCGCGAAGGGGTGGCGCCCTCGCCCTTGGACTCAGTGCACTCAATAGTGACGATGAGCCGCACGCCCTTCTTCTTGGCCATGGTGGTCACCTCGCGGAACGCA
>chromosome_10,+,polyA site is 6039815
AGGATGAATCCTGCACGGTTTGAAAGGACGGAAGTGCTGGCTGGGCGCTGGGACGTCGACCCGCCGCGCTTGGTCGTGTGTGTATGAAGCCACGCATGTTGACCCATGCTCCCTACTCTTAGCCGTGGCCCCCGGATAAAACCCGCCCGC
>chromosome_10,+,polyA site is 6052619
GGAGGCAGTGGTGCATGTTGAGTTCATGACCCATGACGTGTTGACGGCATACGGTATCGACGATGCTTAAAGGAAGCGGTATGTCTGTAGCATTTTGCCAACTGGGCATTGGCTGCCTGTGATCCGCTCATTCGCGCGCTTACGTACCAC
>chromosome_10,+,polyA site is 6053099
CATGGCTGGCTGACGGAAGGTGGCTGCTGTATTGGGATGGCTGGGCTGGACGACGCCGGCCGGGCTGGCGTTGGGACTACCAGAAAGGATGCGCCCGAAACCAACCTTCCGTGCTTGCAAAAATATTCCCAGCTGCGCAAACGTGTGGTC
>chromosome_10,+,polyA site is 6070663
ATGCGAGGACTGCAGTGTAGCGCCCTAGATTGGTGGTCCCAAGCTGTACTTGCAGCTGCAGACACCGAGTGCGAAGGCGATTGTAAGCGATCAGGTCTTGTGAGCAGTCTCAACCAGCGGGGTCTGAAACCGACCCTAGCTCTGGTCGTG
>chromosome_10,+,polyA site is 6070995
AAGCAGCATTTCAGCAGCCTCACTTGCCAGTGGTAAATCTGGTAATGTCGGTACCGTTCCGCAATTTCATTAATCCCCCATCCTACTTTAATATCCATGATGAAGCCGCCCACTTGTGCTCAAACACATCGCATGCTCGTACGGCTTCCC
>chromosome_10,+,polyA site is 6079003
GACTCGTCGTCCGCATTATAGAGCGCCCCTTGGCAGCGACAGGCGACCCGCGACTATTTGGGCTGGGCGTCGATACAAGGCGTGTAACAACGTCCAGGTATGACGCACTGCTGCTGTCTGACAGCGCGCCCGCACACATGTTATCTGCAT
>chromosome_10,+,polyA site is 6080306
ATGAACCTCCGCTGCCGCCTGCACTCGCATTCGCATCTACGCATTTCAATGAAGTGCTGAGGAGCAAGCGACCATGCCGCCCAGCAGAGCGGCAGAGCTATTGCACCCAGCCACTGGCGTTGTGTCTTGTGAGGCTGGGCTTCAGGCTGG
>chromosome_10,+,polyA site is 6086504
GATGCTGCCACGGGGGCCTTGATGCGCCTGACAGGTGAGTCAACCGTGTGTGAGAGCCACGGGCTGGGCGGCCTCTGCAGTCTTTGTAACTACGCGCTATGAAATGCTGTATCCTTTTTACAGCAAGCTAATCAGGGCGCGGTGACAGTT
>chromosome_10,+,polyA site is 6086812
CGTTGGTTGGTAACCGGGATGATACCCAAGTAGTGTTAGGATGGGCGCCTAAGCCGCGCATTTGAGTAGTTCGCGCCACGCGCCTGTAGAGTGTGCATTAATGCTGAAAACTCAAGGTATCACCTAGTATCGATTTGGGGCCTCCGCTGC
>chromosome_10,+,polyA site is 6086929
TATCACCTAGTATCGATTTGGGGCCTCCGCTGCGCGAGAGCATTCTCATCACCTAGATACCCGCGAACATCAGGCGGGTCTTGGTAATAATTCCAAGCGACGCCGGCCGAGCGGAGTTTGCTTCTTTCTGAATCAGCTTTGTTACTCACT
>chromosome_10,+,polyA site is 6094616
GATGGGTGGATGACTGCACCCGCACGTGCCCGCCTAAGCCTGCGTCAGATGGTATGATCAAGCCAGCAAGAAGTGAGATGATGTAAGGTGCCTGTTACTACCGTACTGACCACTGACCCGCCATTCCCATCCAGAGGGCGGGCACATGGC
>chromosome_10,+,polyA site is 6113284
GCCTGGAAACGAACAATGCATTGCACGCCAATGATCACGTTAACAGATAGTAGCTTGCCGCTGTGCACGTGTACCGTATGGCTGTTACTAATGGCTAGGAAAGGACGTGTGTGCGCGACGGAGCTTCCGCAAGCTTCTAGCAACGGCCCC
>chromosome_10,+,polyA site is 6113697
CCACCCGTGCCCACATAAATGCGTAGCAAGAAGGGACAAGGCATTGGTGCGTCGTTCGCGCGCTGTTACTGTACCGACGGTAGCTGGCAGGATGTGTCGATGTTTTGCTGACGCGCATTCCTCACGCTCCGGGCGCCCGGCCAAGGCGAT
>chromosome_10,+,polyA site is 6114269
GGCTGTGAGCGGCTGGCGAGGAGAGGCGGGGGCTGTTGCGTTTGGGAAGGCGGGCGGAAGGCCGCACACGCCGGGAGTCGGGCAGGCTGTAGATTTCGCTGAAGCTGCGTTTGAGAAGGGAGCCGAAGGGACAGCTGGGGTGGGACAGTT
>chromosome_10,+,polyA site is 6176868
CCAAACCGTGTGCGCTTTGGGGCCCACATGGTCATGTTTGCGACATGATGTATATGCTGGACTTGGAAATGCGCAATCCATAGCCATGTAATCAGACGTAGCAACGATTCTTTGCCATGCCGTGACCAAGGGAGGGAGGGCCTCTCCTGG
>chromosome_10,+,polyA site is 6183603
GTAGTGCACCAGGCCTGGGACTACTCATGTTGTTGTTAGTCACTAACCCTTCCACTTCGGTCCCCCTGTAACCTATGCGGCCCTTGAGCTGCTCACGATTCTCTCTGCGTGTCTACCCGCCCCAGGCTCTCTTTCAGTACGTTTCAGTAC
>chromosome_10,+,polyA site is 6199952
TCTGGTTAGCGGTCTTTGCTGGCGAGCATAGCACCGCACTGTGTGTGGTAGACCGCAGCAGTGAGAAGCGTTATGCCCTGCTGTTTGGTTGAGCCTGGCTGTGAAAATGTGCTTGGCAGCGGGACGCAGCTGGACACATGGCGGGCCGTG
>chromosome_10,+,polyA site is 6200069
AGCGGGACGCAGCTGGACACATGGCGGGCCGTGTCTGTACGGATCAACCGCGGACCCTCCACGTAGTGTTTGACTTACCTTCTGCAACTCACGCGGCCCAATGAGGCACCGCGTGCTAGCCTGCCAGGCGTGCTCCGAAACAGGAGCTCG
>chromosome_10,+,polyA site is 6206707
CCACCCGTGCCCACATAAATGCGTAGCAAGAAGGGACAAGGCATTGGTGCGTCGTTCGCGCGCTGTTACTGTACCGACGGTAGCTGGCAGGATGTGTCGATGTTTTGCTGACGCGCATTCCTCACGCTCCGGGCGCCCGGCCAAGGCGAT
>chromosome_10,+,polyA site is 6207279
GGCTGTGAGCGGCTGGCGAGGAGAGGCGGGGGCTGTTGCGTTTGGGAAGGCGGGCGGAAGGCCGCACACGCCGGGAGTCGGGCAGGCTGTAGATTTCGCTGAAGCTGCGTTTGAGAAGGGAGCCGAAGGGACAGCTGGGGTGGGACAGTT
>chromosome_10,+,polyA site is 6226686
ACACACGGTGCATGCTATGAGGCGGGTGGCGACCCAGCAATACCAGGGGGCTACCTTCCCCTTGAGCAATACAGCGTACTCACTGTAAAGACTGCCTTTACATCCTCGCCTATGTTGGGGGGAAGGGGGGATACGTTATGGAATTGAGAA
>chromosome_10,+,polyA site is 6233954
CCCTTCCCCTAGGTTCAAGTCTGCACATCTTGACTCCGCAATCGTCACTGCTCACGCGGGACTTTCTTTGCTTCAACTCGTTGTTTAATATACAAGTGGCTATGTGTGGATGCCATTGCGTATCTTGGGAAACGGTATCAGGTGGACGAC
>chromosome_10,+,polyA site is 6234172
CATGCGCACGCGGGCTCACCATAGGCACACATTATCGTCACAGCTCCTGTGATCCATTCTCAGGTGTGCTTCCACGTTGTGCCCTGTAATGTATTCTTTGCTGGCTCGTGCCCCGCTACCCATGCGCCGACAGCGCCGTCCGCTCCTTCA
>chromosome_10,+,polyA site is 6240348
AATTCGCAACGGCAGTGCAGGAGCGCGCGGCTGCGTCAGGGCTGTTGACATACGAGTCTGCGTGGGTGTGTCAGGGTGTGTAAACGCGAAATAGGCTCCACTGAAAGCATGAGAGAAGCCCTGGTGCTGCTACAATGCTCATGCGGTACC
>chromosome_10,+,polyA site is 6240433
GCGAAATAGGCTCCACTGAAAGCATGAGAGAAGCCCTGGTGCTGCTACAATGCTCATGCGGTACCTCTGCGTACCGTGCAATTGCAATAGGGAGTGCGGAAGTCGGGCAGGCTCATGCGGGCGCCTCGCTAGCTCTGAATCCCGCGCGCG
>chromosome_10,+,polyA site is 6240557
CTCGCTAGCTCTGAATCCCGCGCGCGTCACTACATTGGTCTCTTCTACAGCAGCACTTATTACGCATATACTCATATACATGGCTGTCCCTTGTGTCGTAACGCGTCCGGAGCCCACTGACCCTCCCCCCTCCCGTAACGAAGCGCATCA
>chromosome_10,+,polyA site is 6261970
TCATGGAAACCCGGAGGCCCGGGCCGGGGTGACCCTTATAATGCCAACAAATTGATAACGTCCTACTTGTTGTTCTCCCCTGGTAAGGCCTGACGCTTTCCTGACTCGTGTGCTCTCATTTGTAGGTACACGAAGCGGAATCGTGCTGGG
>chromosome_10,+,polyA site is 6262256
GGTGCCGCTGGCGCCGCGGGAGGCAGAGGCAAGGGGTTCGAGGGGCAAGCCGCAGGCGAGGGTGCGTAGCAGCGTAGCAGAAACTTAACTATCAGCATTACAGCATAAGGGGTTCATGGCCACGGGTACCAACCAGGCACAGCAGTGTTC
>chromosome_10,+,polyA site is 6280933
TTGTCTGGCTGCCAGTAGGAGGAGCAAAGGCCGGCGTGCAATCGTGTCGAGCAGGTCTGTACGCAGCGACATTCGAATAGTGCACTGGTAAATGAAGCTTGAAGACATTCATGTGCACACCCGCGCCGCGGGAAGATACATTGCACTGGT
>chromosome_10,+,polyA site is 6281046
TGCACACCCGCGCCGCGGGAAGATACATTGCACTGGTTACAGGAGGGACCTGCTGACGCAGTTCACGAGTGACGTGGAACCTGACAGTTCAACCCGCTGTGTGACTTGCCCCAGCGCTCCAATCCCAACCTAGTATCCACTGTGTGCCAC
>chromosome_10,+,polyA site is 6293662
CAGGCGTAATGGGGTTGTTGGCTCGGGGGCGCGCCTCAGCTGAACGTTCTGAGCTGGTCATGTCGCGACATTCGCGACATTCGGGCAAGCGAGTCGTTGCGAGAGCCGTTTTGCCAGCCCGAGCGAGTCAATTGCAATCATATGTAGCAA
>chromosome_10,+,polyA site is 6293711
TGAGCTGGTCATGTCGCGACATTCGCGACATTCGGGCAAGCGAGTCGTTGCGAGAGCCGTTTTGCCAGCCCGAGCGAGTCAATTGCAATCATATGTAGCAAAGATCATAGCACAACGCTCTGGACAACAAAAGTCACAGCAGATCGGCAG
>chromosome_10,+,polyA site is 6342646
CAGTTGGATCCGGGTGCGTGCCCGTGCGTGCCGGCACATATCGAAAGCGTCCGTGATCCTTGAAATTGTGCAGATATGTAAGTCAACGCGCTCACTAGCAGCTGTAAGCATTAGACCACATCAAATAGCAAAACGAACGTCAAGCTCTCG
>chromosome_10,+,polyA site is 6349913
TGCTTTGCTGCGCAACGTGTTCACTGTTCAGGTGTTGTGGCAAGCAGTGAGCGAGGCAGTGCAGGTTCCGGACCAGGTTCCGGACTGTGAATGGGAGGCCGGTCTCGTGTCCGTCTCCGTCTCCACGGGTGTCGCCCCGACCGGCTGGTG
>chromosome_10,+,polyA site is 6356500
AGCAGCTTGGCGCCCCTCCGACTACAACCCACATCGAGGCAGCAGCTCCATGCACCAGCGCCCGCCACACCTCCCCCCGTCCGCACCGCGCCCGCCGGTAATCCACATCAGCGCTGCGCAGGCGGCGGAGGCAGCTGTGCCGGTCGGGCG
>chromosome_10,+,polyA site is 6357244
TACTCATGACCAAGGCCATCGTATCCTGGTGCAAGTTCACTTCCTGTCCTGAGCAAAAGTTGCAACCCGAGCTAGGTCAATGGTCTCCCAAGCCCGACACGTGTCACATCGATACTAGAAACCACCGCGCAATTACCGCGGCCTTGGTTT
>chromosome_10,+,polyA site is 6372835
GAGCGCCGCAGGATACGGGGCGGGCGAGCCGCCTTGCATGCATATTGCTTGGACTTCCAGGGTAGTGTCGGCGTACGTGCGCCATGTAAAGCCTTGTGTCTATCACTTGGGATTCCAGGGTGTCCCCCACCCAAGGCGGCCGTGGTGGAG
>chromosome_10,+,polyA site is 6373523
TTGGCTTCGGTCAATTTCGCGACTTGAGCCTCGACGAGCACGTTTTAGCCTGCTGTCAAGCGCTATTGCTCCAACAGATTGCATGTAACATATACATTAAGTGGCGGAGTCTGTATCCCGCTCTGCATTTTTCTCGGGGCGACGTCTCCT
>chromosome_10,+,polyA site is 6390175
GTGACCCGAGGGACCAGTCGGTCCAGATTGGGAGTGGGGTGCGTGGGCGGAACGGACACAACACAGAGATAGGTAAAATACTTGGTAACACCTATATATGCTATTCAGCTCCCACAGTGAAGCAACGATGCTACCGAGGTGCTCTGCACC
>chromosome_10,+,polyA site is 6400995
ATGCTCATGCTCATGCACAATCGCCGAGCACCGGCTTATGGTGTTTCGAAGAGCAGCAATCCCACCCTCACTGATGTCATAATTAGCACCTTTATGAATGCTTCGTTCTTATTTGTGCAACCGGGTTCCAGGGTGGGCTTCAGGGCGCAC
>chromosome_10,+,polyA site is 6405975
CTTCTGTACATAGTAAATGTGCTACAAAGACACAGCAGACGGCGAGCCGTCATAAAGAGCCTGTCACCGTTGTCCATTTCTGTAGCGGCTCGCTCTCACACCTCTTTCTTCCTGGTCCGGGCGCGTCTGAACCAGCCATGGCACCGACGT
>chromosome_10,+,polyA site is 6406893
CGCTACGCGCATGATCCATCTCTGTACGGGCCTTGCCGAGCCCGCGTTAAGTACCAATCGGTCGGGCCGCTTTGAGGACACTTATTAACTTAAGGTCGTGGGGATCATATTCCCACCGGTTTCATTCATGTATTCGAGTTCCTCTTGGGG
>chromosome_10,+,polyA site is 6439546
AGCGCGTATTCATTTCTCAGCGGCGCGCCGGCGCCCGACCCACGAGGGGCATTCAACGCCGTGCATTGCGACAGGCACTGAGTGCAACGGTATACATGGACGTGCATAAGCAGTCACTTGCGGTCTGCAGACGGCCGGCAGGTGTGCAGG
>chromosome_10,+,polyA site is 6439688
TGTGCAGGTGTGAGCTGGTGATCACAGGCACGCTGTGGGTCATCCGGTGAGACACGCGACGCAGTGCGCATTGTGTACCATTACGGTAACGAATGCATCAGCCCTCCTCGCCTCGTGTCTGTGCGCGTTGCTCAGTCCCATGGTGGCGGC
>chromosome_10,+,polyA site is 6440383
CCCTATCATCACAAACGCATTTGCAGTCAAACTTCGGCTGCAGCTTGCTCCACGTCCGCATCCCGCGCGTTCTCGAATCGCACGCCGATAAGCACGGGCAAAATTCAGGCTTGCGCCGCCCGCCACTCATCCCTGCTCACACCGCTTTCT
>chromosome_10,+,polyA site is 6451312
GCACAATGGAATTGTAGCGCTCTTGTCATGCGCCCGAAGTACCTGTTACGAACATACCACAAAGGAACTAGGTACGCAAGCTGTAACAGGATGATGCCGGCCCGTCAAGCCGCACGCTGGCGGAGACTACGCGCGCCTCGCCAGACGCCG
>chromosome_10,+,polyA site is 6453741
AACAGGCAGCAGCGTTGCAGGTTGAAGAGTGTGTGTCGCGCGCGCGGGGTCCCGCGCGCGGGCAGGTTGCATCAATGCCAGTGATGAATTATCGTATGTGCCGCTTGATGTGCCGCAGTGCGATTGGACTTCAGACGCTAGCAAATCTGC
>chromosome_10,+,polyA site is 6463526
CATGGCAAACCGTGTAGAGCACGTCTATTGCACATAAATGCGCAGGCGAGTTTTTCCAGAGTCCCATGAACTGTATAAGAGGATGAATGTTTATAGGTTGCATGGGCTACACGAGCGTCACACAAACGTGCATGTCTGGTCCTGCGGGCC
>chromosome_10,+,polyA site is 6463701
AGTCCAACCTAGAACCGCTAGCAGTCATTCCTGGCTTCCTCTTCCAATGGAAGTTCGCGTGTACGATCCTTTCTTTGCTCTAAACTAGTGAGCTTTCCTAATTTACGTGTCAAGCTGTGATGAAGGGCTGGTCGCGCGCGTGCATCACGT
>chromosome_10,+,polyA site is 6464074
TTCGGTACCGTTCCTGGTTTTTGCTCATGCGGTGCTCATCCATTTTATTACCCTCCGTGAAGCTGGGCAGTTTCTGAACCACTGTAACAATACGGTAACAATCTGTGAACCTGTGCTTGTGATCAGCACCAATCATCCGCGCAAGAGCCA
>chromosome_10,+,polyA site is 6478327
AGAGCTTGTGAGGCGTGACAAATGGACTTGCGGTGCCCTAGGGCCCCCGCTGTTCATACATACAATGACTGCTCGGAGAGTGTTACTTGCCGCGATTCCCACTTCCCGTCTAAGCGCCTCACTGTGCTGTTACATCAACACCGCCCGTCT
>chromosome_10,+,polyA site is 6497476
ACAGAGTGGACCAAGTGCGAAGTCTCGCAGATGCTATATAGCATTATAGCCAGCCACAGCGGCACTGTATGGCGGTGGAAGTGTTGACTCAGTACCCAGAGTAGGAAACAATGTGCCGGACCCCATGCCCCAAAGCCCCCCCGGGGATGA
>chromosome_10,+,polyA site is 6497636
CCGACCGCCCCACGGCCAACCGTATCGTTAAGGGGGTGAAACCCTACATTTTACATATCCAATGGGTGCCCATTGACTCCTGTTGAAAGAGCGCTATCACGCTGTGCAGTCCGCGGTCCTGTTCTGAGGCTTCGGTCACGTTGGGCATGC
>chromosome_10,+,polyA site is 6497736
GCTGTGCAGTCCGCGGTCCTGTTCTGAGGCTTCGGTCACGTTGGGCATGCAGGGGCATGCTATGATAATATGATTGCTATCCTTTGACATCCCCTTGATCCAGCCCACCCCGCGTTCAACTCTCTGCCATGTGATGCATGGAAAGCGTGC
>chromosome_10,+,polyA site is 6509149
ACTGAGGGCGAGAGGAGTTACAGAGAGTCGTGACATCGCCTCCTCTAGCAAGATCAAGTGCGTAAGCTACGCACAGTCTGCCTTGTGACCTGCTTACGGTGCCCCAGGCGCCTGACACACGCGACCATCTCCCTGTTCCGTGGTACAACG
>chromosome_10,+,polyA site is 6509211
TAAGCTACGCACAGTCTGCCTTGTGACCTGCTTACGGTGCCCCAGGCGCCTGACACACGCGACCATCTCCCTGTTCCGTGGTACAACGACCACTTTCTCTGTCGGCCGGCTATGACGGAAGTATTGACAGCTTGAAGCCTTCGCACCGAA
>chromosome_10,+,polyA site is 6514881
GGGTGCTAGCGGGTAGAATGGACAAACTGGGAAACCAGTGGCGGTTAGGCCATTCCTGGCAGTGGCTGTGTCCACGAGGGCTGTTACATACACGTGCGGGTGCTGGGGTGTAGCGGGCAGGCGTAGGCAAGCAGAGCTGCGGCGAGTGCA
>chromosome_10,+,polyA site is 6515039
TGCAGAGCAGGCAGTGGTCAGTCCACCAAGGCACTCAACACAGAGTGGTAGCGCCAAGGGTAGCGCCGCGAGGTGCTAGAAGGTGTGTGCGCAATGTGCAGTTCTGTGACTCCTGTCCCATGAAACTGGGAAGCTGACGGGATGTTGGTC
>chromosome_10,+,polyA site is 6522300
GCACGGCCGCAAGTAGTAGGAATGAGCAGGAATGGCAATGGCTGTACTGTGCAAGGAATGAGTTGGAGGACATTGCCGGTGGGTGTATCACTATTGCTGATTGAGGCGGATGCGAGGGGCGTGGGTATGGCCGGACTGCGCAGCCGCAGG
>chromosome_10,+,polyA site is 6522382
GTGTATCACTATTGCTGATTGAGGCGGATGCGAGGGGCGTGGGTATGGCCGGACTGCGCAGCCGCAGGCACAAGTGCCATTTTTTAACCTAGCTGAAGGAGGGGCAGCGGCCCTGGTCGGTCAAAGTCTGCAACGACTGCTTGACGACCT
>chromosome_10,+,polyA site is 6522495
TGGTCGGTCAAAGTCTGCAACGACTGCTTGACGACCTGGGTGGGGGCCGTGCATGTGCGGGGACGGCTGGGCACTGGGGACGGATTGATTGACAGGTTGACGGTTGGGACAGTTCATGTGCGCTCTCTTTCCCCGTTCCCCATCCCCAGA
>chromosome_10,+,polyA site is 6522852
GGTTAGCACGGACTGTGCACCCCACCCAACCGGCCACGTCCGGATTCGCGGGGATGCCAAAGGCCCCCAACATAGAGGCGTGTGCAATTTGCGTGTGCTGTAGGCGCCCGCGTCACGGTGGCTGGGTTGATAACGGCCCGGCAGGGGAGG
>chromosome_10,+,polyA site is 6522957
GCCCGCGTCACGGTGGCTGGGTTGATAACGGCCCGGCAGGGGAGGGCTCAGCCCTTTTCCTGCCTCCCTAAGGCAGCCACCTCCTTGTTTAATCTAGCCCAGACTTCTTGCTAGGTCTTGCCTAATCACACGCAGACGGCGTGCACGGTG
>chromosome_10,+,polyA site is 6527331
AGCAGTGCTGATAAAAAGGGCGGAAGAGCAGAAGGGCATGCAGCACGGACCAATGCTCGAGCCATTGGGTGCGGGCGTGCGCTGTAACTTGACTTAGGTAATGCATGTGGTGATGGTGTCAGACGTGCTCTGATGTGTACTGAACAGCGT
>chromosome_10,+,polyA site is 6527383
ATGCTCGAGCCATTGGGTGCGGGCGTGCGCTGTAACTTGACTTAGGTAATGCATGTGGTGATGGTGTCAGACGTGCTCTGATGTGTACTGAACAGCGTGACCACTTGCCCAGGGTGAGGAACTGGCTGAACGGCGGTAAGGCGCGGCTCC
>chromosome_10,+,polyA site is 6527436
TGTGGTGATGGTGTCAGACGTGCTCTGATGTGTACTGAACAGCGTGACCACTTGCCCAGGGTGAGGAACTGGCTGAACGGCGGTAAGGCGCGGCTCCGTGCCAAACATTCGCCAATGCTCGCAGTGAGAGCCGCCCGCACCACAATTTGG
>chromosome_10,+,polyA site is 6538593
AGCAGCGTGCGCACTGCGCAGAGCAGGTGTGCAAAGGGATGGGTGTGCGTGAGGGCATGGGTGCGCACGCCCCCGGCCCCCCGCACGCGTAAGGTACATTCTTGCCCCATCTGACCTCGTCAGCTTCTCGGGCACCAAGATCTACATCCT
>chromosome_10,+,polyA site is 6545422
TTTGATGTTTACAGCCGTTGCCAGCAGGGAGTTAGTGAGTATTACAGGCAGTCCCTGACTCACTAGCCGACCAACCGGGGGTTACCTGAACCTCCGAGGCACTTGCCATCAGCGCACTCCTTCACAATGATACCGTTTGTATGGTCTACG
>chromosome_10,+,polyA site is 6545508
TGAACCTCCGAGGCACTTGCCATCAGCGCACTCCTTCACAATGATACCGTTTGTATGGTCTACGCCTAGTCCAGCGAGGTATGCAACCCAGGTTCCAGTCCCTGCCAGTCCAAAGCATTCCCATTTATAGAATCGCCAGGCCACATGCAT
>chromosome_10,+,polyA site is 6551782
GCAGATTGCCTGACGTGGGGGTTTCGAAGGGGGATGCTGCCACATACAAGATGCCTGTTCACAGCAGCGAGATACTGAGCGAGTTGCAACCTAAATGGCATGTCTGCGTCGTGCGTGATTGCCATGTATTGCTGGCTACCAAGCCGCCAT
>chromosome_11,-,polyA site is 2091
TGAAGGGAGCTGCACCGCTGCCTTGTGGACGCAACCCGTATGCCCAGTGTGGTGTGCCCCTGGGCCTGGATCTCTGGACGGACGTTTAAAGCAAGCCCCAACCCGAGCTCCGCCTCCTTTGCCCTTGGGCTTGGGGTCAGGGGTCTCAGC
>chromosome_11,-,polyA site is 11584
TTACAGAAGTGCGGTGGTCACGACACGCGGGTGTGGCGAAGGGGCGCGAGTAGATACTGCGGCTGAGTTGCTGCGAGCACGTGTAACGTGCGTGGGTAGATAATGCGCGACCCCGGCTCCACCATGTGACGGATGTGGGCATCACGAGAC
>chromosome_11,-,polyA site is 23819
CTGCCGCCAGGACGGCCGGCAGCAGCATCTCACCGCTGGCCGTGTGTCGATACGAGTGCACGGATACAGGTTCCAGGCAGCACTGTACGGTATATAACACTCGGCAATCAGTGCCACAGTACTGGCAACAGTGGCAAGCAACCTAGCTGC
>chromosome_11,-,polyA site is 23876
GGTCGGATCTGCGACATAGCTTACTGCTGCGTGCCAGCGTGCCCCACGGCGCCGCTGCTGCCGCCAGGACGGCCGGCAGCAGCATCTCACCGCTGGCCGTGTGTCGATACGAGTGCACGGATACAGGTTCCAGGCAGCACTGTACGGTAT
>chromosome_11,-,polyA site is 43351
CACAGCTGCCCGGCTCAACACGACGTCACAGCTCACGAAGCTCGTGAGGGCGTTCTCACGGACCTTTGCTCACACCTGTAAGTCTGTAACCCTATCCGTGCACCTCATCATCCACATTAGTTCAGGCCAGCCGGCCAGGCGTTCATCGCA
>chromosome_11,-,polyA site is 57060
GCGTGACGGTAATGTTTATAGGAAGAGGTTTGCAACCCACGGTTTGGATTGCTGCAGGGCCCTCACATGAGCCCGAGGTTGTTTAACCCAGCAGAACTCGCTACCTGCGCTGACCCCCGTACCTTGCGCGCCTCCAGCATCTTTCCTTGG
>chromosome_11,-,polyA site is 57215
TGTCAGCACGGTTGATGGACGGGGAGCCTTCCCCTGCTTCCCACATGTTTTAGAGTGAGACCAGAGCCATGGACCCTGTGTGTGAGCGTTCGTGTTTTGACGATGTTGACGGTGTCTGTGTCGATTACGTGACTGACTCGGGAACTGACG
>chromosome_11,-,polyA site is 57312
TGTGTCAACCAGATGCCAGGGACAAGCGTTCAGGGCATTAGCTAGGCAAGCACGTGAAGTCAGGTCACACGCTTCGGCTGAGTGTTTAGAGCTGATGTGTCAGCACGGTTGATGGACGGGGAGCCTTCCCCTGCTTCCCACATGTTTTAG
>chromosome_11,-,polyA site is 67636
GTGCCTGTCAAGCACGGAAGGTCATGTCATGGCGCGAGCCTCGACTGACAGAGCCAGAGCGCTGGCCACAAACCGCTAACCGTGAACAAGAAGCCATGATTCAGACATCGACACATGGCCCTGCACAGCATAGTTGTCGACCGGTTGCCT
>chromosome_11,-,polyA site is 91299
GATGACAACTTAAGACATGTCCGGAGAGTGTACGATGGCAGGCGGCACGCAGGCACGGGTTCGTGCCAAGGTCAGGAAGACTGTTTGACTATCCCGAAGAGAGCCCGCAGAACCTCATGATGAGCTCCAACATTTGAGTGCATAGGGCTT
>chromosome_11,-,polyA site is 94440
GGGCGTTGGCCCGTGCGCGCATGGGTTAGAATGCTGGCCGTTGGCCACACCTGCCGCCAGTGCATATTGTGTTACTACTCAAGTTGTAATCACAGCGTCATGCATTGCGTGTATCTTGTCCGTCTGAGAAACATAATGCAGAGCCAAAGG
>chromosome_11,-,polyA site is 102155
GTAGGAGAGGTGTGTGGGGGAGGGCGTGGGTTGTGAGCTGTGGCCTGTGCCACACAAAGCCGCGACAGCCGCGCAAACGTGCAACATCCCCCCACCCCCACCTGGCTGACGGCGTTGCCTGTGATGGATACCCCCTTGTCATTGCCTAGC
>chromosome_11,-,polyA site is 119476
GAAAGGTCGGCCCATCCATACAAGGCATGTATGGTGACCGCGCACTACTGCCAGGGGGAGCAGTCGGAGGAGCCGACGTACACGAAGGTGGCCCAAGAGGTGAATTGGTCAACCCAGCCACGCCACACCCGGCGGCATGTTGCACACAAG
>chromosome_11,-,polyA site is 132236
AACGCAAGCTGGGTAGCTCGGGTTCAGGATCATCTTATTCCCGTACCGAATACTCATGCACGCAAGTGGCGTCACTGGGCGAAGTGTGAAGGTGAACACCGAATTGCAGACTAGTGGCTGGAGTGCTGAGGTGGATGGAGTGCTGAGGTG
>chromosome_11,-,polyA site is 139527
TTCATGCGGTTGGAGTGAGGGGCAAACGAGGCTTGAAGGCAGAGACAGGCCAGGGGTGCGGGGTGGCCAACTCGCCCCATGTGATCGGCAACGGCCGGCAACCGCCCCCAATTCCCAGTTGCGACCAGGCCCCGGCCCGATTTCTTTGCA
>chromosome_11,-,polyA site is 150931
GAGGGAGCAGCGTGCGTGTGTGTGCATGAGAGTGAGAGGCTTGAAGGCTGTGGAGGCGAGCGAGATGGATAAACAGCTTGTGTGTAAGGCGCGATGATGGCCTGGCTGGGGCGACACAGCATAATATTATGCTGTGTCGTGTCGCATCCC
>chromosome_11,-,polyA site is 153350
GGAATGCTCATAGCCGGAAAGGGCGGCGGCGCCTGTGTGTGCACCCATCATGCCGGTCATTGGGATGATACATTGAGCCTTTGAAAGCAGAATGGTACGACGGTATCTGCCCTGTGTGGTCATGCCAGGTGCTGTGTCAAGACGATATGT
>chromosome_11,-,polyA site is 251432
CGCATGCTTGGCATGCGTATTCTGTACAGTTGTACCAGCGTCCTGGTACCTGAAGACGAAAGCTAGAAGATCAGGGCATAAATGTAAAGCCATCGGTCCGCCACCACAGGGTGTCCACCCTTCACAGCACCCATACCCACACGTGCGGTG
>chromosome_11,-,polyA site is 259262
GCAGACGACTATGGGGGAACTCGTTCCCACCCTTGCGAGCGTCGCCGACAATGCGCTGGGCCTCAGCCTCCGCTGCAAGCAGCTTCTGAATGCCGTCCGAGCCAGCCGCGACCTGCATGGTTTCTTCTGACTAGAAAAGACTGAAGAGGT
>chromosome_11,-,polyA site is 281588
CCAACACGTCCTAACACCCCACACCTGCCATCGCCCCCGTGGGCTCCACAGCCTGCCAAAAAGGCAACAACCAGCCCACTGCCCCGCAAAACGCCAACTGCTGCTGCTGCTGCTGCTGCTGCTGCTGCTGCCGCTGCTACTTCTGGGCTA
>chromosome_11,-,polyA site is 281879
CACGGCTGCATAGCGAATGTTGGGTCTCAAGAGTTTGCCAAGGTTACACTTGGGTGCCGACTGCATCCAAACACATCAACTGTAAGAGCCGACACTGCACGGTCCTCGCCTTCCCTGGCCCTGGTCCTCACTCACATCCCACTGCTTTCA
>chromosome_11,-,polyA site is 284973
CAGGGGCAAAGGGAGGGAGGGAGGAGCCAAGGCGCGTTTGTCCTGATGCATCATGGGTCAAGCGGCCTGCTGCTTCATTTTTGCAGTTGTACCACGCACACTCTCTGGACCTTTTTGTGACGTTATGATTGGGCAGTCCAGGCAGTCGCA
>chromosome_11,-,polyA site is 285102
GCCGGTCTTTGTTGGGGCGTGTGCGTAGGCTTTTGTGTTTACCATTTGACTAAATGTCTTAAAGCACGCGACTTGGTGGCAAAGGGAACCTTAAGATGCACGCAATGATTGGCAGTGCAGTGTGGCGTGCAGGGGCAAAGGGAGGGAGGG
>chromosome_11,-,polyA site is 292475
TGAGCGGGGCCTGCGGAAATCTTCTTTCGCACTCCTCAGGCCAAGCCCGTCCGCTATGCGCAGCGCACAACATGCGCATTAAATTTGCAACCTTCACGCACAACCTGTACCGTACCAATATGTACAACATCCTTCCTACAGTGTCAGAAC
>chromosome_11,-,polyA site is 292596
TGCACACGCTCTAGCCAAGAAAGGGACGGGCCGCAGCAGAGCCACCGACAAGTGAATGCTAGGCAGAGGCGTTGTCCTCAGGGTTTAATGAGCTCGGGCGTTGTGCCCCGTGAGTGCCTAATGAGCGGGGCCTGCGGAAATCTTCTTTCG
>chromosome_11,-,polyA site is 292775
CGGCGTGTGTATGTCTGTTCGGGAAATCTGGGCTGATTTTGACTGCAGTGGCGATTGAAGCGTTCTTGAACGGGTTACATGCTGTAACCTGTCATGTTCATTCAGTCTCAGGCGCCGAGTGGGGGTGGGTGAGTCGAGGCAGCGTCTAGA
>chromosome_11,-,polyA site is 296077
GCCTCGCTCTCAGAGCTATCCTCACACCCGCACGACCGCTAATCCGCACGTCCGCCTAGGAGCGGTAGTTGACGCGAAGCCCGGTGCGGTGATGAGGCTTGTCCAGCTCGTCACGCGCAAAGCCCTTAGGCTTCTGGCCCGGCTGCGGCA
>chromosome_11,-,polyA site is 296530
CTCAGCCTCTGGACTCTCCCGCCTACTTCGCCTAAGTGCTAATGACCCCTGCGTGCCTTCTGGCTGACTGTCCCTGGCAAGCACACGCTTATTCCGTGCGCTGTACACTTCGCACGGTTGACTCAAGGACGAATCATACACTCAGCAGTA
>chromosome_11,-,polyA site is 301802
CCCATGGCTGGCTGACGGAAGGTGGCTGCTGTATTGGGATGGCTGGGCTGGACGACGCCGGCCGGGCTGGCGTTGGGACTACCAGAAAGGATGCGCCCGAAACCAACCTGGAGAACACCAGCGCCACCGGTGCCCAGCACGACATGTAAG
>chromosome_11,-,polyA site is 303377
CTGTGTGCTCGTGGCTGGTCACCCAGAAAGGGAAAACACCTGCCTCAGCACCAGCTTCAAAACGCACCTCGCATTATACATACTGTAAAGACGTACTTCATAATTTGGCTGACTTGAGCTCATACCAACGCTCACACAGCAAAGAGCGCG
>chromosome_11,-,polyA site is 303494
AGGCCAAGGGGGCGGGGGGCAAACCTGCCCATGGCACGCCCTTCATCGGCGGATGTCTTCATATGTTGGTGGCTTCATATTTTGTTAGTTATGTGTTTGCTTTGATTAGTATACTCGCTGTGTGCTCGTGGCTGGTCACCCAGAAAGGGA
>chromosome_11,-,polyA site is 306979
AGGGGACCGCGCGTGATTTGGGCGGGGTTAACTGCGCGCGTGCATCGACATGATTGAGCTTAAGCAACAGTGCTCCGCAGTAATCAATACACATTTGACACTCGTAACATTGACACCTTTCTACACACACAAGCCTGTCTAGTGACAATA
>chromosome_11,-,polyA site is 320103
ACCGAAGGAGGCTCGTGCTCGAAGCATTCATGTCGTCACAGTTGTTTAGGCGTTTGCTATAAGAATGTCCGTTGTCTCGTGGATTGTAAGATGGTGCGTAAGTGTCCTCTACCGCCTTGCGCCATCCACAGCATCATCCACTCGTGCCTC
>chromosome_11,-,polyA site is 339329
ACGGTGGTGGGGGCACGCGGGTACCACTCCGGGGGTCAAGGGCGGGATCGCAAGGTCTATGCCCAGACTGTCGCCCCGACCATGAATTGACATCCCATTACACATAATAAGGTCCCTGGATGGTGCTCGGGCATAATTTTGAGCGAGAGC
>chromosome_11,-,polyA site is 340493
CGGGGGCGGTGTGAGCAGTTGCTGGTGCGCTGTCGGGCCGCTTGGATTTGATGAATAAGTAGCTTAGAAAGTCGCTCTCTGCTTGTAACCTGCCGCCATTGTGCGCCACCCGCTGCCCCACTCCGCGTCCGGGACGGGGCCTGACATCGC
>chromosome_11,-,polyA site is 369614
ACTTTCCACAAAATATATATGTCACTATGGTAGAGTTTGCCTCTCCTCAGACACCGCTTGTTTTGTTCAAAAGCGTGCGTGAACCCCCCCCTCCGTTTGTCTGGAAAATGGCCAAAATGGCCGTTTAATGTCTGGAGACATTAAGATAGG
>chromosome_11,-,polyA site is 379617
TGGTGCGCAGTGGCTCTTGCTGGCCAAGCGGATCTCTCTCACGACAGTTGCAACCCCCGCATGCTGCCTTCTTGCAGCAACATAGCAACTTGCAACACTGCGAGTAGAACCTCGAACCGGGGCGGGACTACATCTCGGGTCTTACATTGG
>chromosome_11,-,polyA site is 379704
ACTATAATGAGGGTGTCTGTGGGACTGTCTGTGGTTGCCGTCATGTATGCTGCCGTGGCACTGCCCGCCGCTGGAGTCAATGCAATCTGGTGCGCAGTGGCTCTTGCTGGCCAAGCGGATCTCTCTCACGACAGTTGCAACCCCCGCATG
>chromosome_11,-,polyA site is 385880
AGGTGGTTGAGGGCTACCGTACTGCTACGCTACGATTGATACCAGATTTCGCCAAACACAGTTTCGGGCCTTGAAAGAATGACTGTAAACGCTCTATGTGTTCACCTTGTCACCAGAATTGCGTGATTTGGCCCCGCCCTGCAGCCTTCC
>chromosome_11,-,polyA site is 463972
GATGCTGCAGCACACAGGCAGGCTGCCACGCCCCATCCACAGCCGGGGGCCAGGGGTGCGGGGTGGCCAACTCGCCCCATGTGATCGGCAACGGCCGGCAACCGCCCCCAATTCCCAGTTGCGACCAGGCCCCGGCCCGATTTCTTTGCA
>chromosome_11,-,polyA site is 497966
ACGAATACGAAGTTACACATGTGTTTGTGGTATCATTTGGTGTGTCCAGACTTCGCTGCGATAGATTGCTGTGAGTCTCCAATTGTAGCAAACTTGTCAGTAGCTCCCTTTGTCTCATTGCCTGGGGCGGGGGCGGGTGAAGGGAAAACA
>chromosome_11,-,polyA site is 503532
GGGTGCCTCTAGTCAGGGTCCCACAGGGGTACGGTAGGGTTCTAAGAAGGACTCTTCCTTAAGACACGCGGGGCCGTTGGCCCGTGCGTAGCTATTATTATTATTATTATTATTAACCCGTCCTGCTGTGCGGGTGCTATGCCTCAGTGA
>chromosome_11,-,polyA site is 512979
GGAGAGCCGTGCGGACTTGCACCATTTTGGCACACCACGACACCAGTACGAGGGGCACGTGTCGGAGCGCAGATGCATGAACTGTAACACATCAAGAGAGCTTCAGGTGCCTCATGTGCCCCATTTTATGTGCCGTGCGGGACGCGCACA
>chromosome_11,-,polyA site is 538447
CAGTGCATAATACAAGCTCAAGAGCGCGACATCGCGAGCCGAGCATATTGAGACCCTCCTCCATTTCCGAGCGATTTGCGTCCCCGAAGTCTTCTAACTATGCATATTAAGCGTGTATTCCGAGCTACGTTGCGAATAGAATCCAAGCGG
>chromosome_11,-,polyA site is 542847
CCTCCGATCTCAGGTACCGAAAGCCGTGAGAGTAGATCATCCGAGCTGAACATGGATAGGACACCAGGGGCTTAATCCACCCCGCTCCCACCGGTGGGCAGGAACGGCAAATGATAAGGTGGTCGTGGTGACTTCCCGCCTTCTCTCGAA
>chromosome_11,-,polyA site is 545347
CACATTTGGTACTCTAAGTTAAGGATTTATCTTAACTGGAAGGAGCTGGGTCCGGCTATCCGTGACGACGACGCGCCGGAGGCGAAGCAGCAGAAGGCGGTCGCCCTTATCCTGAGCCATGTGAGGCTGTCCGACCACTTCATCTATGAG
>chromosome_11,-,polyA site is 571586
GCCATGGCTGCGGTACTGACATTTGGCGTTCGGGGTACCGTATAGCACACATGGAGATAGTGGTGACGCGGCATATGGGCATGTAAACTAACAGCGCGTACACAGGGCTCGTATCTTCCTTCTTTTTGCCCCAAGAAGCCTCCGGCCGAA
>chromosome_11,-,polyA site is 583837
TGCGGAGGCGCCGGTCGGCCTATCCTGCAGCCACCAAGTGGTGTGACCGGTGGCGGCGCCGTGCAAAGCCGGCAGAATGACACGACAGTAGCCTGCCTGACACGGCCAGAGGGTGGCATCGGGCACTTTGACCTGTTGGCCTTCGAGGCT
>chromosome_11,-,polyA site is 584141
GCGCTGCTTTCTCGTTACTCCCAACTGTGCATAGGTTTACCCTTATATATGTGCACCAACAACGGATCGACGTCTGTAACGAACTCTGGTGGACAGCGCACTGGGTTCCGGAAGTCATCTGTTGGGGCGTCTTCGGGTTGCAGCCAAGTC
>chromosome_11,-,polyA site is 584616
CGGCAAGATGCGGGCCCCAATGCATGCCCTCGGGCGAGAAAGCTTGGGCAATTCCGGGGGTGCATTCTCGCCGCGTGGGACTGCATACGGTCCCCGAATCTCGCCCACTACCCCTTCCGTCCCGATGGGGTTTGGGGTGGCGGGACCTCA
>chromosome_11,-,polyA site is 584785
AGGGCTGACAACGCTTGGATCTGGACTGAAGTGACGTCGCTATGCGCCTGCGCGCCTAGAAATGGCTTGCGCCCCTATGACCGAAATAATTCGTCGGGGATTCTTGTGGTCCCACATAGCTCGGGTCATAGAAAGGCAGGGGCAAGCCAG
>chromosome_11,-,polyA site is 584877
ACTCACGTCAAGCGGCGGGCGGGCAGCTCTGTCCTGCGTGAATGAGGGAGCCGCAGGCTGAGGGCTGGCAGCTCTGTCCTGTCAATTAGATGAGGGCTGACAACGCTTGGATCTGGACTGAAGTGACGTCGCTATGCGCCTGCGCGCCTA
>chromosome_11,-,polyA site is 585010
GGGCATCAAGCACTGTGTTTTGAGGTTTGCTGTGTACCGGTACCTTTCGCGGTCATTGCGGTTGTAGCCATCTGCAAGGGCGGTAACGAAGAACGTGTCACGCCCATCTGCTGGCTCCCCTTCTAGTAGCGGAACTCACGTCAAGCGGCG
>chromosome_11,-,polyA site is 585120
TGCAGGGTGCCTGAGGTTTGCGCCGATCCCGGTCGCTGCTAAATGGGTTATGGATGGCACTCGGAAGCCGTCTCTGCATGGGTAACGTGTATTCTGTTTGTGGAACTATGGGGCATCAAGCACTGTGTTTTGAGGTTTGCTGTGTACCGG
>chromosome_11,-,polyA site is 600840
CCTCGGCAAATTCAAGGTCTGTCCCGGCATATCCTCAGTCCTGGCGGCCCTCGGCGCCGACGGCTTCTAATCACATGCTGGTTCGTAACACATATCGCCAGGCGGCATATGTGCCCGACGGGCCCCCTGGCATGTCGCTGGGGAGTGCGA
>chromosome_11,-,polyA site is 600946
AGGTGGTGGGTGAGCCCGCAGGGTGATGACGCCTGGTTCGCGGAGGGCACAGGTGTATCAACGAGGACGGCAATTCTCGTTTGCAATTAAATGATGCCGAGCTGGGCCTCGGCAAATTCAAGGTCTGTCCCGGCATATCCTCAGTCCTGG
>chromosome_11,-,polyA site is 614428
CAAGGTGGTGGGTGAGCCCGCAGGGTGATGACGCCTGGTTCGCGGAGGGCACAAGTGTATCAACGAGGACGGCAATTCTCGTTTGCAATCAAATGATGCCGAGCTGGGCCTCGGCAAATCCAAGGTCTGTCCCGGCATATCCTCAGTCCT
>chromosome_11,-,polyA site is 627410
TGACGGGCAGAGGGGCAAAACATAGCATACTGGCGCAAACCGCGACTGCTACGTATTAGTATTTGTTAATGCCTATTGCAATGTAAATAGGTGGCAGGGAAAATTCGGGCGGAGCGAGAAGTGCCTTCGCGCGTCCATGGACAATTGACT
>chromosome_11,-,polyA site is 627981
CCGTCGATACTGGTATCTCGCGGAGGAGGGATTCCGAAAAAGCACTCAGTATTCCGAGGAACTCTGGACCCGGCATTGAGCTACACAGCATTGGCCCAGGGACCGACCCCCGACTTTGGCGGCCCAGGGCCTGAGGTCCGCCTGGTTTCG
>chromosome_11,-,polyA site is 628166
GAAGTGGGGGCGCTCAGTGGAGCCGCACGGGCACAGGGTGGTGCAGAAAATAGAGACTGTGTGGCTGGGTGATACCGGTAACATGTAAATTCGCAACTTGCGCTACTGACTGCCTGCGCTCGTGCCGCCTGCAAGCCCACTCCGCCTTCC
>chromosome_11,-,polyA site is 629003
GTCTGCAACGACTGCTTGACGACCTGGGTGAGGACCGTGCATGTGCGGGGACGGCTGGGCACTGGGGACGGATTGATTGACAGGTTGACGGTTGGGACAGCTCATGTGCGCTCTCTTCTTCCTCCCCGTTCCCCATCCACAGAACCGCGA
>chromosome_11,-,polyA site is 643405
GAAGGCACGCAAGGCAAGGCAAGCTGTGTGCGGCAAGTGCAGACTACGAAGCTTTACGGCGGCGCTGCAATGAACCGGAACCTGTAATTCTGTGAAGGGTCTCTTGAGACACATCCTGGACCAGATCCGGAGTGCGTCGGGTTTCGGGTT
>chromosome_11,-,polyA site is 652566
ATCAGGTCGCGACGGTTTCGCGACATAAAAATGTTGCGAGCGGTCCCACGCGGTACGCGGCGCGAGTCCGCACCGATATGTGCATAATGTGAATTCGACGTATCATTTACTGATATACAATCGCATCAGCGGGGCGCCGGACGATCGGGA
>chromosome_11,-,polyA site is 661703
TTGTCTGCAGGAGCAGGAGCAAAGCTGCAATGGGCTGTTTGTTTTTGTTGCTGCTGGCAGGTGCGGGAGTCACCCTACTGTAAAACCGTATGCACCGGTATGCTGTCGAGGCAGGCTGCTCCCTTGCTGGTTGCGGTGCCCTTGCCGAAG
>chromosome_11,-,polyA site is 674930
TTTTGTCTGCAGGAGCAGGAGCAAAGCTGCAATGGGCTGTTTGTTTTTGTTGCTGCTGGCAGGTGCGGGAGTCACCCTACTGTAAAACCGTATGCACCGGTATGCTGTCGAGGCAGGCTGCTCCCTTGCTGGTTGCGGTGCCCTTGCCGA
>chromosome_11,-,polyA site is 687945
ACACACGTTTTGTCCGCAGAAGCAGGAGCAAGCTGCAGTGGACTGATTGTTGCCGCTGGCAGGTGCGGGAGTCACGCTACTGTAAAACCGTATGCACCGGTATGCTGTCGAGGCAAGCTGCTCCCTTGCTGGTTGCGGTACCCTTGGAGA
>chromosome_11,-,polyA site is 706201
GACGAGCATTGCGTTTAAACTCGAAGAGCCGATCGACTGGAATGCACTGGATTGCCCAGGTGCAAGCAGACCAGCGCGGCACGTGTAAGGGCATGCATCGCTTCGCGAGCACGGAGGGGCGGCGGGGGTTCGGGCACTGCTGGAGTTGGG
>chromosome_11,-,polyA site is 712962
TTGGCACCGTGCTAGAGCCTGGTGGGATTACGGCTCACTGAACATGGCCTCTTCTGGCATCGTGCGCATTCGTTTCTTTGAAGCTGTAAAGCATCGTCGATGACATGGCCTCCCGCGCAACATCACTACCATGGCTGCATCTCTGGGACC
>chromosome_11,-,polyA site is 713283
TCAGCAGAGATTGCTGAGTTGAGGAAGTATTGTAGCTGTTTGGGTACCTTGTGTGAGAGGGGATGTTCCCCAATACCACATGTCAACGTGCACGTGACTGGCCCAGGCTGTGACCCGCGTACATATGCGATAGCAGCTGTTGTGTGGAAC
>chromosome_11,-,polyA site is 725563
GGGTGCTATGGATGCGGTAAGGGGCAGGTTGGCGTGGTGCAACGTAGTTAACGTGGTGTAAGGGGTGTGGGCACCTGACGTGTAACAAACATGCGAGGTACTTGAACGCTGTGCATACGGTACGGTCCGCGGCCCCTGCCACACGCGCTA
>chromosome_11,-,polyA site is 749504
CTTGTGTGGGCGGGGCTTCTGTGACGGCTTTCAATTGTGGAGGAATGGGCGGTGGATTATAAGTAGCAAGGCAAAGCGCAATTATGCAAAGACTTTGAGAATGTGCGGTACATCGTGTGTGTGTGTGTGTGTGTGTGTGTGTGTGTGTGT
>chromosome_11,-,polyA site is 754310
TCACGTCAACTTGTGAAACTCCCTGAGAGCTTCGCCCACCTGGGCCGCTGGGCGGGCCAGTGGTGAGGCAGCTGAAGGGCCGTGGTCGAATGTATGGGGGTATTGCACACCGCCTCATGCCCACCCCTCATGACGCTTGGCCTCTTCAGG
>chromosome_11,-,polyA site is 754397
CACGGCACCTTGCGGTCAGGAGGCCACCAAGTCGAAACGAAGAATTAGGAAGGGGCTTATGGACGAGGCTCAATCCGTGCATGTAAATCACGTCAACTTGTGAAACTCCCTGAGAGCTTCGCCCACCTGGGCCGCTGGGCGGGCCAGTGG
>chromosome_11,-,polyA site is 754511
ACCAGGCTAGGACAGGCGGCTCTCCAACGTCATGTTCGCTTGTGTTGCGGTTTATCAAGCACGTCGATAACAGGCGATGAAGGGTAACGCGCACGGTCCACTGACAGTTTTGCGCACGGCACCTTGCGGTCAGGAGGCCACCAAGTCGAA
>chromosome_11,-,polyA site is 755040
ACTGGACGCAAACCTTCCCACTGCTGCGCAGGCTGTGGCCGCTGTGTTGCCTGCCTGCACGCCCCTTCTGAGAGGCGCCGGTGTGATGACGGCGATTGTCCTTCCCATCCTCTTCGGTGTCTGTGCGCGAGTCGTAGCAATAAGTTGGTT
>chromosome_11,-,polyA site is 766398
TCTTCCTTCTTTTTGACAGAAATTTGCCCAAATATGCCTCCGGCGGAAGAAATTTTTGATTCTTGTGGCCAAAAATCTGTGGAAACGCTTCAGGTTTGGAGGGGTCTTTCTGAGATTCGCAGAAGACATTTCAGGGCGTTTCTGTCACAG
>chromosome_11,-,polyA site is 767814
GCAGTAAGGAGGCCACAGGCTCAGGGCAGGTGCTGCCCAGGTACCACTAACGCAGGTGCCGTTGCCGCGTCCTTTGTGCTGGGTGTAATCGTTTACAAGTGACGGCGTTGAGATTATGCCGCCCGACCACTACCGCATCCATCGGCCATC
>chromosome_11,-,polyA site is 771908
TTTCGGTTGCGGGTACATCTGAGGGCCCCGAAGGACCCGAGGCTTATGCCGACCTCTGGAGGGGCCCCAGGTAATTTGTACGATTAATCCAGACAATAGGGTCGCCGCCTGACCTCCCAGGCTCTACGCAAGCAGAAGCCATACCTGGGG
>chromosome_11,-,polyA site is 772022
TTTCGGGTAAACCAAGAGCAGGTCAATCATGTTTTGGGCCGGTTTTGGGGGGCACTTGTGCTTTCTGGAGCGATTTCGGTGGTGTAAGTACCCGCAGCGGTTGGCTATTTTCGATTTCGGTTGCGGGTACATCTGAGGGCCCCGAAGGAC
>chromosome_11,-,polyA site is 772258
ATTTTCGCATATCGGGCCTCAAATATGTGCATTTTACAAGGGTTTCCGCGTGTGCAAGGCTTGCATTCGTCTTACGTGTTTAACAGCACATGCCTGGGCAGCTGCTCTGTGGCAGGTAGCCACAAATCCTCGCAATCCCCCTCCGTCCAG
>chromosome_11,-,polyA site is 772362
GAGTCCGAATGTTCGAGGCAATGCATCAGGGGAGGGGTGTGTGGGTGCAGGGGTGCAATGCATGGTCTGGGCTGTCCTGTTTCTGTAATTGGTTGTGAGATGTGATTTTCGCATATCGGGCCTCAAATATGTGCATTTTACAAGGGTTTC
>chromosome_11,-,polyA site is 782598
GTCTGGGCTGGGTCACTGGGTGTGGGTCGTGCATTCAGGAGTGATTGCTGTGACCGTGTGACGGCTTCGACAGCTGGAACGTGTGTAACACTGTGTCCCAGCAAACCCGCAGACTCATATGACGTTCCCTCACTTCCAAGGGCCTGGGGC
>chromosome_11,-,polyA site is 805410
GGGCCGGCGCACGTGCCGGCTGCCAGCCTGCCCGGTGCTGAAGGGGCCCTGCCATTGTGTTACTTAGCATGTGTTGTCGTTATTGTAATTACATGTGACTTCGTACCCAGGCCGGTCGTGCCTCCCACCTCTGTCCCCACCCCCACCAAC
>chromosome_11,-,polyA site is 820156
GCAGCTGTTTACGCCGCGGGCACAACTCATAAGCACACAGGCAACCTTTCAAACAAAGGGATGAATGGGGTGTGCACCGTGGGTGTGCACCGCACAACTGCTGCTGATACCGTACCGACATTTCTTCTACCTTCCTACGACTGCCACCCA
>chromosome_11,-,polyA site is 827038
TTCAAGGGCGTAGAGTCAACTCGCAGTCAACACGACGTGAAAGTGGGGGCACGACCAGCCCTCGTATCGATGACTAGGGTCGTAACAAATGCATAAATTGTCGTGCAAATGCTACAGTGGTTGCTTGGCCAACGCGGTAAGAGGCGGAGC
>chromosome_11,-,polyA site is 827195
GAATACCGGAATACGTGCCAGCGCCCTCAGTGCCGATGCACCTCTGCTCATCGGACGCCGCCTCGACGATTATCTTTGCGCCTGTAATGTGTATAGCCTACTAATACTTAAAACAGTGCACTGGCGGAAACTTCTGTCATTTCATCAGAA
>chromosome_11,-,polyA site is 827319
CGGCGGGCTCGACGAATGAAGGGGGCGGTCTGCGTGTCGCGGTGCGGTCTGCCACACATCTTGCCGCGTGCGGAGCTGAAGTTAAGGATACCCGATTTGTGTTTGTACTCGTTGAACCACTTGCGAATACCGGAATACGTGCCAGCGCCC
>chromosome_11,-,polyA site is 836146
ACATGCATGATCGCAACTGTCCGCAGCCGCACTTTCAAGCTTCATGTAATGTGGTGGGGCCCCATTCACAGCCCCACTCAGCAACTTAACGAAGTGCTTGCGAGTGAATGAAACTTATTCAAACACACATTCGCCCAAACCCACAGCATG
>chromosome_11,-,polyA site is 843592
CCTGCTCAAGATCTCAGGGGCGTCAGCGTGCCACCCAAGGTGCCACCTGCAACTTTGACAGCCTACGTATCCTTTGGGCTTGGCTGTAGTCCCCGATGGTCATGACGTGCGGCCCAATACGCCCGACACTTTATCCCCACATCTCTCAAC
>chromosome_11,-,polyA site is 843823
GGCGATAGTAGATGGAGATGGATGCTAGCACGCCAAGTCCGAACGAGGCTGGCTGATTCTTTCATAGGCCAGGCGCCAGCGTGTATTGCTGCCTGCGTGACGTTGCACTCGAGCCCCGTTCCCTGCTGCTCCCGGACTCGGGTGATGTGG
>chromosome_11,-,polyA site is 843971
GAGTACCAGATGGGGTCAGGTAGCGGGCGCGGGGCAGCGTCCGCGCGCCCAGTTTCCTCCTAGTTTGCAGCGGCAGGCGTGTATTGGATTGCTCGTTTCATTGCTTGTTTCCACGAGTGCACATACCGAAGCGGCGGGACAGGCGGGTGG
>chromosome_11,-,polyA site is 862188
TCAGGGAAAGGGTTGGGAGGCAGTCGAGAGTCCCTTGGCCCAAGAGAGGTGAAGACTGGGATCGGGCATCATGACCACTTGTAACATTGAAGTCACGGCATTGTTGGTTGAACGTGGAGCGGATACCGTATCGTCCGCATGCCCGCACCC
>chromosome_11,-,polyA site is 886263
TACATATATCTGGCCGTATGCCGTAGGCGAGAACGTGGTTAGGGACCTTCTCGCCTGCGGCGGCGGCCCACCCGTGGAAGATGCAAGCCCTGCTCAACGGCCCGCTCATACAACGCTGATGCACGAGGTGCCAAGCGCCCAAGCGTCAGG
>chromosome_11,-,polyA site is 886421
TACACGAAGAGGGGCCCACCCACGCCGCCATACAGCACGCTGCATTATGCTGAGATGTGTTTGGCACTGCATGAACGCTGCTGTGTTGTTTGCGTGGCTTGCGCCCCTGCTTACCACTGTCGAAAGCGCGATAAGCGAGGCTTTGCATTG
>chromosome_11,-,polyA site is 903723
TACCCCTGGAAGCCCTGGTTGGCACCTGCGCCCACCGCCCCGAGGCAAGCAGGAACACCAATACGCAGAGGGCTGGCGTGCTTGTAATTGTGCATCTTGGCTCTTGAGTTTTGGGTTCAACTTTCAGGGACCTCGTTGCAGCGTTGCTAG
>chromosome_11,-,polyA site is 910916
GATCGAGCGATGGCCCAACTCGCCCGGGGCAGCAGCCGCACGCGCTTCTCCGTTCAGGCACCGGGCGAGGGCCGAGACCTGCAGCGAGCGGCAATCCTGTGATCCTCCTGCTGCTGCTGCTGCGGCCTACGCAAACCAGCACCGTCCACC
>chromosome_11,-,polyA site is 911630
CTCCTTCTCTAGGAGTCATCGTTTGAAATGCTGCCCCTGAACCCATTCGTTGCGCCTGCTGCCGGGTCTGCGGTCTGCTGCTGCTGTAACGCCGGCGACTGACTGCACAGCGGCGCCCGCGTGTCTGGACCTGGTACACAGCCGCGGCGC
>chromosome_11,-,polyA site is 911892
ACAATGCGGTCATGCGGTACTTCTGAATAGTTTCAGCACGTACCATAACAATAGAGCAGATACTGGAAGGCCATAGGAGCCATTTGAACGCTGCGCTGTGTCCTCTACTCCTCTCCTGGTCGCCGCGTTCTCTTCTCTTGGAAGGCTGTG
>chromosome_11,-,polyA site is 912046
TCGGACCCGGTGACACGACAGGCTAGCGGTCTTTCGGTTCAGAGCAAGAGGGGGGTTGGCTATTCATGGCCCTATGGGGCAGCATTTAGGGAGGTGTGCAGTACACGGCGGACTGCTATGGGGTGCATACCGTATTGGTGTGCAATGCAT
>chromosome_11,-,polyA site is 920892
TATTGCATGTCAGATGTCAGGCCCTCCATAGCAACCCGTCAAGGTCCGACTAAACGCTCTGCATGTGGCCCCGTCTCGCCGCGCGCCCACCTCCCGCGGAACAAAGCTGCAGCAGACTGTATCCAAAGCTGTCAGCTCATTCAACATCCA
>chromosome_11,-,polyA site is 922132
GCAAGGCTATGAATGCAATATTTGCAACATGACGGACAGGTTGATTGGGTTGTCGCTGTAAGCCTGCAGCGCGATGCAACGTGTAACCGCAAGCGGAGGGCTTTTTTTGCCGCGATGGCCTGTCTAACGTACGAAAGTCTACAGGTACTA
>chromosome_11,-,polyA site is 942564
GGAAGGTGCGGGAGAGATGCAGAGGGCTCTGCTCCTGCACGGTTCGGCCTGGTTCGGCACGCTTACGCCCCCTGAGGCTCGTGTAATGCGTATGCATATGTTGCCGCTGCCGAGCATACCTTGGTCATTCCTTGCACCATGCCATGAAAC
>chromosome_11,-,polyA site is 942764
TACATTCTTGCGGCGTTCTGTAGCTATGCTAGAGCCGTGGAACGCCGCTCTATTCTTTTCATATTTAATGAAAGCTTGTTACATCACAAGCAAGACGTAGCTTGCTTCAGCTTACAATAAGATCATGGTTCGGGCCTTCGAGGAGTAGCA
>chromosome_11,-,polyA site is 948248
GACATGTCGGGACATGTCTCCACATTCAACACATGCGCACTGACACAGCTGGGCTCTGAAGCGCTGGTGCGCACGAGTTCACGTCTAACAAGGCTGCCGATGCACGTTGTCCATTCGTCACGCGGCAGAGAGTTGAGCGCGGGGTGGTCT
>chromosome_11,-,polyA site is 969495
CTCCTTCCCATTCGTCAACATCTTTTCCACCACTTGCCACCAGCCAGGCCAGGGCATGCTGGTGCCGGGCATGTGCTCGGTGGTAGGGTTCCCCTGAAAGGGCAAACGCGTCTTCTTCTTCTTCAGCCACTTCCCCGTGTAAACCGACCA
>chromosome_11,-,polyA site is 971321
TGGTAGCCTGGTGACTGTAGGTGCGGTGGTGTGGGAGACACGCCCCAAGATCCAGGCGGGATGAGAGGCACGGCAATGACGTCGTTAAACCACCAACACGCCAGTTAGTATTGCTGACTGCGTATACAGTCCCTATCCGCCGCCATTAGG
>chromosome_11,-,polyA site is 988429
CTGCACATGGCGTGAACTGAGGAAGCCAACAGGGTTTTATGTTGCCATGGGGCAAAAGGCCAACAGCATGTACAATTGATGAAATGCGGCAGGTGCCTCAGTCCGTACAGTGTGCTTACCGCCGCCGCCACCGCCCACCGGCCCACCGCC
>chromosome_11,-,polyA site is 988581
ATGTAAACCGCCGCCACTGGGGCGTGCGTGCGTGCTCACCACTGTGCGTGAGCATGGATGGTCACAAGATATGTTCCTTGATTGGGATGTTGGTTGCAATGGAACCTGATGGAACTCAGGCTTGCATGCATGTCAGTCAGGGATGCGCGA
>chromosome_11,-,polyA site is 1025650
GGCGCGCCCGAGGCGGGACGTGTACCGCACCCGGTGTAAAGGAGAGGGGATGCCGTGCCCGATCCGAGGTGGCGTACTGGCGCGTGTTCACACATGTGCACTCGTGTCCTTTCAGGCCGTCTGTGTCAGTACGGTATCCGGGGCGCAGTC
>chromosome_11,-,polyA site is 1068592
TCCAACTCCTTCTTCCCCTCACAACAGATTGCTGGTCCCTACGCACGCGTCCCGCACCACGGCGCCCGCACGCGCCCATGCCGCAGCGCCTTCGTGTGGAAGCTCGACCAGCCACGCGCCCGCACCAGCCACGCGCCCGAGCTCGTGTTC
>chromosome_11,-,polyA site is 1077539
GTACTGTGACTTGCTACTTGCTAGCTACCTTGCAGCTCGCCCCCGGTGAGACCCCGGATCATTATGTGCTTGTACGGTAACAGTAACAGTGATCCCTTCCCTCCCCCTTCATCCCTTCCTCCCTGACCTGCGAGCGACGCGCAGCATTGC
>chromosome_11,-,polyA site is 1098370
GGGACCAACGCCCGGGCAACTTGGCCCTGGCGACAGATCTTGCCCACAGCGGGAGCTTTGAGGTGGGCCTCCATCTTGCCTATGAGGCGACCCTGCACAGGCAGCAAGACATAGGGCCCGACGGTCAGAGGGGAGCAACCGACTAAAGCG
>chromosome_11,-,polyA site is 1106179
TTGATTGTCTGAGGGCTTACTGGTTGGCCGGCACAGTGTGGTGAGGAAGATGCGATGGATCAGACTAGTTCCGTGATTACGTGTTACACATCCGCATTGGCAGTACAAACCCTCCCCTGGTATTGACAGACCCTGGACAGCCAGTTATGT
>chromosome_11,-,polyA site is 1142916
GTTGCCGTCGGTTGTATGACTGACAATGCGACTGCTGTTGATACTTGCAACTGTTATTATTGGGGACTTCCATTGTACCTCTTGTAATTGATCCTGTACCCTGGACATGACTCACACACCAATAATCCATTGTGTCAACTTGGTCCATCC
>chromosome_11,-,polyA site is 1146531
GTAGACGTTGAGTATGGTCGTCACACGTTCTCGAGCAAGCAAAGTAAAGGAAATTAGTAACTAGACTTGACAGGGAACACTTTAAAAGTTTCTGCGTCCATTCGACATGGTACACCTGCTCCCGACGTCAAGGCGAAGAGTAGCTCCAAA
>chromosome_11,-,polyA site is 1146649
GAGTCTGGGAAGGCGGTGTGGGTGATGAAAGCTTGGGAGAAACATGTGCTCGTGTCGGGCTGGGGCATCGGGTTTCGACTCGTATAACGCATGGACCGTGCCTGGCTCACATGAAGCTGTAGACGTTGAGTATGGTCGTCACACGTTCTC
>chromosome_11,-,polyA site is 1146705
TACGGAACCCTTGTGGCCCTTACTGAATTAGTGTGGACTCTTGGACTAACCGTTTGGAGTCTGGGAAGGCGGTGTGGGTGATGAAAGCTTGGGAGAAACATGTGCTCGTGTCGGGCTGGGGCATCGGGTTTCGACTCGTATAACGCATGG
>chromosome_11,-,polyA site is 1146818
TAGGATGGTGATACGCCTGATACGTTTGTCGACGAAAGGTGCTCTTGATGCGACAGTTGGAAGCGGAGGCGGCTCGGCAAGTATGTTATCGTTCTCTATACTGCAAATCCGCTTACGGAACCCTTGTGGCCCTTACTGAATTAGTGTGGA
>chromosome_11,-,polyA site is 1150545
CCGCATGCCGACAGTTCGCGACTGCTGCGCATGCGGCGCTACCTAATATACTCGCGCCACCAAAGAGTTTTCCATGTATATATTGAAAGTGAGGACCATATAATCAGTCCAGTCGTTGACTCGCGCCGCCAACAATTTGAAACGTCCCAT
>chromosome_11,-,polyA site is 1320339
AGGGCTAGCGCCAAAACGTTCCCAGTGCCTACCAAACGCGGTGCTCTCCTGCAAACCCCCAACCAGATACCGGCCTGTACCGGCCGGTCTGAACATGCATCACTGCGCTCTCCTCCTTGTGGCCTTGCCTGCTCCCCACCTTGCATGCCG
>chromosome_11,-,polyA site is 1320610
TGGTGGATGTGCGCTGCCATTGCCTGTTCTCTGAGAGCTGTTCTACTGTGAGCCTAACCTGAACTCCAAAAGTACCGTGTCCTTTAATGTTCATCAAAGGCTAGGTGTGGCGGTCGCCATCTTCGGGATCGGCTACAGCGCCCTCCACGG
>chromosome_11,-,polyA site is 1326174
CCACTGCATTAACATTGGGCTGAGCCCCCCGATTCAGGGGGGTTTGTATATACCAGCCCAAACGAAACCAAACCAAGCCAAATTAAACTAACGGAGCACAGTCAGAAAGCCCCCAAGGAACACACAACCATTCGCCGTGCGCACACGAAT
>chromosome_11,-,polyA site is 1326260
TGGTTGGTGAGATGACGCGTGGGGACGGACCGCCACGCGCGCAGTCAAAGGGTCCCTAGCTGAGTCCGACTATTGTGCTGTTGCAACCACTGCATTAACATTGGGCTGAGCCCCCCGATTCAGGGGGGTTTGTATATACCAGCCCAAACG
>chromosome_11,-,polyA site is 1326408
CGGAGAAGCATTCATCGAGTGTGAGTCGGTGTCTGATGCAGTTGGTATACGTTATGGGCCATTGTGTCTCAGGGCATGCTGGCTGATGTAACTTGACTTAAGGATGGGGCAGGTGCATACCGTAGCGTTTCAATGCAACCGCAGTGTGTG
>chromosome_11,-,polyA site is 1326526
ACTGCCATATACAGTCTGCATACCAATGCGAGGACATGGGAGAAAGGTAAGGCGGAAGGGTAACCCAGCTTTGCGCTGCGGTGTGTAAACGAGGTGTTGGGTCGGGTCGGGTCGGGTGCGGAGAAGCATTCATCGAGTGTGAGTCGGTGT
>chromosome_11,-,polyA site is 1342173
ATGCGATTGTCTTGCACTTTCCACGACCTGAAGCACACTCCACTTATTGAGGATTGGGAGCCAAGTACACTGGGTACGTAAACCCGCCGCTACCGTTCTTGCATCTCCACTCGCTCGCGTTGCCTAATTGAGTTTCACATTCCGGACCTG
>chromosome_11,-,polyA site is 1343626
TACGTCAGTGCACCTGACACAGGAGCTCGAAGACGCACGCTGTGTGCATCATGTGCCGATGTGCGTCACCTGCCGTACGGTTGTAATCGAGGAAGGAAAGCCATACTACGGTATCGCTCACCTGAAGCTCGAGGCTAGGGGCACAAGAAG
>chromosome_11,-,polyA site is 1359285
GGGGCTACCCTTAGAGTAGGCACTTACGCGCCGTCAGGCCTTCCTCCCACAGCGTCTCATATCTCTGGCCCCATACCGTACTGCAAAGCTAGCAAATGCCCTCCTAATCCAGTCCCGCGTTGGCATGCGTAGAATACGTGTGCGAGACCA
>chromosome_11,-,polyA site is 1359544
ATCATCAGAAGACTGCGGGAGGAGCGTGCCTCTCATCGCGTCAGGTGGACTGCGGGAGGATCTTGCCTCTCAACGCGTCGCTATCAAATCAAATCGAAGTGAATGCTTCGCTACTACACTTTGTGTAGCCTCTTACGACGATCCGCGCGC
>chromosome_11,-,polyA site is 1359642
TCCTCCCACACTCTCCCCCACCGGGCCTGGACGTCCCGGCCAGGGGTAGTGTAGCCACCAGGCTCTAAACGCAGTTTTTCGCAGAAGCATTCGGAGTAATCATCAGAAGACTGCGGGAGGAGCGTGCCTCTCATCGCGTCAGGTGGACTG
>chromosome_11,-,polyA site is 1363614
GCCGGCAGCAATGCGCTGTGCATGGACTGCCAGCAGTGTGCGCACGTGCCGCTGTGCAAGTGGCACGTGGTCTGCGGCAACGCTGTAACATGAAGGAAGAACAAGCTACCGTACACGCATGTAACACTTATGTGTTGGGGGTTGCGCTGC
>chromosome_11,-,polyA site is 1367702
TGCCTCTGGGCTTCCGGGGTTCGTGTGCGCTTCCTGGGCAGTGATTTGCCATGATTTGTGCGGCAGACTCGCCGAACGAAGCTTTAACATTACCAATTCATCCAAGCGTAATACCAATTCGTTCTGACCTTGAACAATTACAAGCAAAAC
>chromosome_11,-,polyA site is 1372807
ATCAAGGCCGCTTGGAAAGCGCTCTAGGTTTTGCCTCGGTGCAACCATTGCACAGACCTGTTTCGGGCGCGCATGCGCCCAACTGTAATTCCCAAGTTTACCTGCGCTGTCGCCGCTGGGTGTGGGGGATGGGCAGCAAAGGTAGGCATC
>chromosome_11,-,polyA site is 1372941
TGGTTGTGGATACTGGTGCGGCTGTAGCAGGCGCATGACGCGTGCACAGCAAGAAGCACGCACCACGATGTGGTGTGCGGGCAGGAGCAGGTGGCAGAGAAGAACAAGAAAGATAGATATAATTTTCAACGGCTATCAAGGCCGCTTGGA
>chromosome_11,-,polyA site is 1373178
ACCTGGGCGACTTCGAGGACGCCGACGATGGCCTGAAGCTGTAAATGGCTTCGTAGTGCTTCCTTTTTTAGCAGCTTCGTAGTCGTGACTCGAACAATGGCCACGGTTCTTTGCGGTCCGTAGCCTGCGGTGGAGCGGAGGGTGTGGATG
>chromosome_11,-,polyA site is 1380660
TTGTTACAAGCACATTGTTCCCCAAACCCTGAGTTCACTTTGACAGCTGCACAGTATCAGCTGTCAGCTGTTGAGCTGTAAATGTAACATTATTCCCCCAGCACGCCGCGGCCCATGTGATGCCCATATTATCCAGCCGTCAGCTTCAAT
>chromosome_11,-,polyA site is 1380743
GGAGACTAGGTACGCGCCGGGTGGCGGCCGTACATGGGGCATTTGGGCACTGGTGACTCGTGACCAGTCTGCTGATCATCGCATTGTTACAAGCACATTGTTCCCCAAACCCTGAGTTCACTTTGACAGCTGCACAGTATCAGCTGTCAG
>chromosome_11,-,polyA site is 1394064
AGCAAGCCGTGGCAGCGCTGACGCTTTACAAACGTGCGGCCGTTCACATATGGTAACCTTAAAGTCATAAGCAGCCAACTGTAAAGGTAGGCTCTCTGCATTCGCCTGACATCAAGCACTGTTGTGGGCGGAGCCCACGATTAGTGTCGC
>chromosome_11,-,polyA site is 1424642
TAGCGACAATACAGCACCCCTCCTTTTTTGACACCATATTATTGCTGCGGAGCCAAGTCCAATATCCACGGCTGCTGCATGTAAACTGCGAACGCGCTGAGACCGAGGGGTTGGTAAGGGTGCCGGCGGCTGCGCAGTGGTTGCGAACGG
>chromosome_11,-,polyA site is 1434377
ATACTTGTCAGGTGCCTCGCAACTAAGCAAGGTCACGGCTAAGTCCGCGGCCAAGATAACACGTGAGCGAGCTCACTCGTGTGCGCAAAGACAGACAGTATGACGGACCCCGAGGCCGTAACACATGCACAAGTTGCTGGTGAGTTCTTG
>chromosome_11,-,polyA site is 1439456
TGCGCACAAGTGTCAATGAGGAAGCCGTGATCGGCGTGAGCACGTTGTGACTGCACGTTATGATTACTAAACGCGAGTACGCTCTGTAAAGCCTAGCCCATGCCGACGGATTGCAAACAATACCACCCAAGGTTCTGCCAGGTCCGCCTC
>chromosome_11,-,polyA site is 1439560
TCCCTAGGGGTACAGGCCTCCAGGCGGATGGCGCTGCCATGCCGCGTCAGATGCACCTGCGCTATTGCGCGGTGTCCGGCTTGTAGTCGCCGCGTTTCCATGCCTGCGCACAAGTGTCAATGAGGAAGCCGTGATCGGCGTGAGCACGTT
>chromosome_11,-,polyA site is 1442135
CACCCTGGACAGGGTGCGCGGCCTGGCTGTCTTGCTGTGCATCAGACCATATTCTTTCTTGCTGGGGCACATGTCCCCGTGCTGTTATCCTGCGAGGCTATTTTCGCCGTGTCTTCCACTGCGTCGCACAACTGGCCATGTTCCATCACG
>chromosome_11,-,polyA site is 1462684
CACTGGATCAGACCGGAGAGACGAGGAGCCCTCGCGGCTCGGTTAGTCTTGTACGTGGAGAAGGAACGCACATTTCCAATCCTGTAACACATCATCATCACTAGAGCAATCGTGCACGGCCTTGTCGTTGCTTGGTCGCAAACAGTAGTC
>chromosome_11,-,polyA site is 1462774
AGAACCACGGGTTAAATGGAGTACACGACATGCAGTTGGCTATGAGGATGGCAGACTAGCGCAGGTTTGCCGGCGCATGCATGCAACACACACTGGATCAGACCGGAGAGACGAGGAGCCCTCGCGGCTCGGTTAGTCTTGTACGTGGAG
>chromosome_11,-,polyA site is 1481793
TGTGGAACAAACACACGCTGACAGGCAGGAGGCGTGGCGCGGGGAACAAGGATGGGGTGCTCGCTGATTGCTGGGAATGGAAATGTAAACGGGCAGGAAGTCACTGTTTGCAGCCCGCATGGACTCCGGTCTGCATGTGAGCCTATCCTG
>chromosome_11,-,polyA site is 1494276
GCTTGCCGCTACCTAAGTCAAGGGTCTCGTACCGTCGTACATGTGTCGCTAGCTCATCCGCTGATGACTGCATCAGCAGATCTCTCCTGTAACAGATGCAAATGTGTGATCTACGCTTGGAGGGTACTGCTGGGTGGGTATTTTGGGGAT
>chromosome_11,-,polyA site is 1494956
TTGCTGATATTATTGAATGCCATTTCGCGCTGCCTTTTGTGACAAAGTGCTGAAGCTCAACTGCCTCGCATAACCATTATTGCAATAGCTGCAAACTCTAAACTGCAATATATAGTGATCGCATTATCGGCCTGTCAGCACCTGTCGGCA
>chromosome_11,-,polyA site is 1495653
TGTATGAATCCAAAGAAATGCTGTTCCGCGCGGTGTGGTGGATGCGGTTTCTCATGCGTTTTACCTGAGTCCAACCATTGTTTTACACACAGGTTTTCCATTCGCGATTGCGGCCCATAACGGCTTGTCCAGCTCAGTTCAGCAGCTTCC
>chromosome_11,-,polyA site is 1495838
GCGCGTGGTATCGCGTGTGGTGGCGTCTAAGCAGCAGGCAGTGCTGTTAGGAAACTGCTGCCGCGTTTTTGCAAGCAGTTATGTTGTAAATGGGGGTGCGCGGTGAAGAACGGGTTCTCTGAATGGGGCGTGAGCCACCTTGCTTGCCTT
>chromosome_11,-,polyA site is 1504045
ACACACTTGAAGGGGTGCGGGCCCCACGTGGGGGCATATTTACTGCGATGTTGAGCCTTGGTCTCATATCTGAACTGTCGCTTAATGTAATTGAGTGGGAAGTCGGTGAGACGCAGCCCTTTGCTACGCCCTGAAGCGCAACGCAAGGCG
>chromosome_11,-,polyA site is 1513782
CCGCTGTGTCCGTGTGTCCGTGTGTCGTGCCGAACACCCGAACACCCGAAGCGGACGACTGTGCTGCTCGCGGTTGCTACTTGTGACTTGTGAGGCAGGGCTGCCCGCCCGCGCTAGCCATGAGCACATACAGCGGGTGGGAACTGAAGC
>chromosome_11,-,polyA site is 1531067
AGGCTCACACTCCTCTGTACCGCCTTTCACTGGCTGGACGAGCTTATGAAAACAAAGCAGGACGAACAAACGAAGTCGAACTGTAACCTCTTGCGTAGGGCCCTCAGCTGCCGCAATGGCGCATACCGTACACACGCACGGACTTGGCCA
>chromosome_11,-,polyA site is 1531228
GCAGCGGGATGTGGAAAGACCGCCAATAGTGGCAATACACGCTGGAGCACAGACGCCGTGCCGTGCCTCCCGGCTTCGCCCCTGCTTTGTGATGTCGCATCGCTGTCGTACAGACGTACATGCAAGCAGTCCAACTGTCGAGCTGCTCGG
>chromosome_11,-,polyA site is 1581791
CACACTGCTGCTACAGCCTCCGTCCGCGGCCATCCATCCATGCCGCTGCCCCAGCACTAACCCGTCCTCGTCCTTGCAACCACCTGCTGCCGCTGCTGCCACTGCCGCTGCAGCCCCTTCCGCCGCCGCCACCAGCCAGCTACAGCCACT
>chromosome_11,-,polyA site is 1594347
CGGTCCTTGCGGCGGCGCTGAGTTTGGGGGGCAGTGGTGCAGTGGTGCAGTGCAGGGGACAGGCGTCACCGTACTTATTGTCCCTGGTACCGTACTTATTGTCCCTGGTAGTCCCTGCCTGGTGTCCCCATCAACTCACCGCCAATGCCT
>chromosome_11,-,polyA site is 1594513
GTGGATCGCAGGAGACTCTGCGGATGTGCGACGCACGTGGACATCACGCCATCCGACCTTGCCTACGAACAATATTTAGGGTCAGCTGCGAAGTGTTGTGCAGACGTCTGGACGCTGTCCACGCGCGCGCGGGCCCGACGGTATGCCAGG
>chromosome_11,-,polyA site is 1594637
TGTAAATACCCGAATTCTTGGTACCTATTGTGCGCATTGCGGTGCCCACGGAGGGGCAAACGCAGCAAGACGTCACGTTGTTAAGACTGCATCCGCGTCAGCGTGTCGCTGCACTCGGCAGGCGGTGGATCGCAGGAGACTCTGCGGATG
>chromosome_11,-,polyA site is 1594720
CGTGCACGGATGCTTCATTGACCGAGGCAGAGAGGTGTTTTTGCGCTGTCACGGACTGGATATGCTGTCAAGCAGCGCATGTTTGTAAATACCCGAATTCTTGGTACCTATTGTGCGCATTGCGGTGCCCACGGAGGGGCAAACGCAGCA
>chromosome_11,-,polyA site is 1598998
CCGCGCACCCAGCACACACGCATGCATGGTCATCTTCCTGCAGGTGCGCTGCGGCTCTGCATCGCGAGTGTGGCGTTGCGGTGTGTCTGTGTGGTGCTATCGCCTGGCCGGGCGCTCGGAGCGTGAGGAATGCGCATCAGCAAACTTCCA
>chromosome_11,-,polyA site is 1599217
CGACAAGTTGCTGGCGGGCTGGCGAGGTAACGTCAGATGGATGGGAAGCGCGGGACGGCTTGGCGCTGCTGCATCATTGGTATTGGCAATCAGTTGCCTGCATGCATGCTGCGGCTTTGGTGTGGGATTTCAACGAGACGCGGCGAGGGC
>chromosome_11,-,polyA site is 1616084
GGGCCAAGCCAGCATTATCTTCTGGCACTCCTACGAGCCAAAGCCATTTCAGCCTTGACCTTCACTCTTCCTGGAGCTAGCGTTTTGAGATGGGCTGGCGTCTTACGTCTGCTGGATGCCAGGGCACAGACGCCGGCACACAGACACCCG
>chromosome_11,-,polyA site is 1616167
ATTGATAGATGGCGCAACAGACGGATGCATGGCGCATGCGCGGTGCTGTGAGCAAGGATTGGGCCGAGTGGCCGACCGATTTTGGGCCAAGCCAGCATTATCTTCTGGCACTCCTACGAGCCAAAGCCATTTCAGCCTTGACCTTCACTC
>chromosome_11,-,polyA site is 1628578
TTTTGGTGTTCAAGAGGCGAGGAGCCCTAGCGGCTCGGTTAGTCTCGTTGCAGGGTCCGTGATGACCACACATCCACCTGTAACAACATCATCATTACTACTTATTAAATGGAGCCGTAGCCAGGAGCATCCGTATAGCAGATGCGTGGG
>chromosome_11,-,polyA site is 1631976
[truncated: 5,290,848 more chars]
