# Supplementary material for: Bioinformatics Analysis of Alternative Polyadenylation in Green Alga Chlamydomonas reinhardtii Using Transcriptome Sequences from Three Different Sequencing Platforms
Source: G3 (Bethesda). 2014 Mar 13;4(5):871–83. doi: 10.1534/g3.114.010249 (PMC4025486; doi:10.1534/g3.114.010249)
Supplement: Supporting Information [file supp_g3.114.010249_FileS1.zip › SuppltSeq/SuppltSeq/chlamy_EST_cluster_3UTRSeq.txt]

>chromosome_10,+,polyA site is 24150
GAAGCGACTCGTGGCCTGACATGCATGGCAGGATCCGAACCTGGCTGTACGTGCCGGCACAGTCAAGCTGCAGTGCGCTGGAGTGAGCTAAACCCGAACTAAAATATTTGTTCTTGTATGTTGCCTGGGTCAAACTTCGAGGCCCTGGGG
>chromosome_10,+,polyA site is 24246
AACTAAAATATTTGTTCTTGTATGTTGCCTGGGTCAAACTTCGAGGCCCTGGGGGCCACCACTCTTTCCCTCGACCAGCCATTTCCTCAAAGATGTATCATTGCCGTGCCTACTTTTCAGCAATAGCAGCGGTTAGGATGCCTCTATGGG
>chromosome_10,+,polyA site is 35698
CGCGGGCGTACTGGCAGGCTGGTAGTTGGCTGGCGCGCAGTCGCTGCATGTCGCGAGCTTGGCTAGCGGGCAGGTCACCCAGGCCCATAAAGCTATTCTTACCATATTGGTGCCATAGGGACATTTGGAATGGTTCGGTCTTTGGACGGA
>chromosome_10,+,polyA site is 35990
CGTCCTGGGCTCCTGGCGCCTACGGCGCCAGGATGGATGGCGCCGTAGGCGCCAGCATGGGCGCCAGCCGGGTGGATGAGGTGGTGTACTGTGGTACAGTGCCTGTATCCGTATCTTGTAGTCTACACAGCGTAGATGACCCCTCCCGCG
>chromosome_10,+,polyA site is 48997
GTGGAGGAGGTGTGGTGTGAGGCTCACCACTAGTGCCTTGGAGTTGGTTGGCATTGATGCCCCGGTTTCTTTGCGCGCTGCAGCTGTCACTTTGGCTTGAACCGCAGAGCGTGTTCAGTTATCAGGTCGCGAGATGGGACAAGATTCAGG
>chromosome_10,+,polyA site is 75523
CCACTGCTGCTAAGCGCCTCAAGGAGCGCTGAAGGTTTCACAAAGACGACGTGTTAAGGGTCCCGTGGGCCCCGCGCGAGCTGTAAAGCAACAACTTGCGTTGCTAGTCTTGCGGCATAACATACAACACACATCGGCAGTCGGCATCAT
>chromosome_10,+,polyA site is 87866
TGTGTTGTGCTTATGGGAGAGAATAGGCTGTAGAGCCCCTCAGAACTGACTGCCTGAGTTGCGAGAGCACACTCCACGTTGGATGTGACCAGGGAGTTTGTTGTGTCATTCCACGCGCAAACAGCGTTCACATTCTCGCTCGTGAGAGCC
>chromosome_10,+,polyA site is 87999
TCTCGCTCGTGAGAGCCCGGGCAGAGAGCAGGTCCCATGGGGCCCCGTCCGTGTGTGCCACACGTCAAGGCACACACGCTCACTTTATTACTAAACTGCAAACTCTGAATTGCGATGTTATACGACTAGCGGCTCACGAGTGATAAAGCA
>chromosome_10,+,polyA site is 110261
GGACCGTTTGTTCGTTGCGGGGAGCAAGCGAACTGGGCGGTGAGGCAAAAGAGTGAGGGTTTGACTACCTTCCAATCTTCTTGTGATATATGTGCAGTTGCGTGTCTACATTCTCTCCCGTGATTCTCTCCCCTGATCGCATCAATTGCT
>chromosome_10,+,polyA site is 213170
TATGGCTACAAGGGATGCATTATCCAATGAGTGGATGAAGAAGCAACAATGGGACGCGCTCGCTGACTAGGCGATCTCAATGATGTAATTTTAGTATGCCCTGAGATGGCCCAAACAAAAGCTTCCCACATGCAAGCGTTCCCCGCCTGC
>chromosome_10,+,polyA site is 231179
CCCCTACGCCGTGTGGGGAGGTTGGACTGGATGTGGAGAGACTCGACATAGGGAGATGCGTGCGCCCAAAGCGGGCTGTACTGCTAGGTACGTCTAGGTACTGCTCTGGAGTCCCGCAGCCATATGTTTTGCCCGGTGCCTGCACATGCC
>chromosome_10,+,polyA site is 260684
GCCTTGTAAGGGCTATGGTAGGGAAGCGTCACTCTTGCGATGGCGTGTCGTGGTTTGGCAATTTTGACCACGTGGGTGGGCTGTAACAATTATTCTGTCATGTAAGACATGTCGACGGTGCCATTGAGTACTCTAGACGTACGTACCTGA
>chromosome_10,+,polyA site is 266498
AGTTCCGAGCTGCAGTTCAGGTGGTGCGAAGGCCGCGAAGCACCCCTGTCCGCATCAAACTTGCATTGCGCAAACCGCGAGTGTAATGTATCAGTATGTGGTGAAGCCTGCTCGGCGCCAGCGCGCAGTTTGAGACCTTCCGGTGTCTGG
>chromosome_10,+,polyA site is 281982
TATAACGCTGGTGTTACTGTACCGAGACATTGCTGACTTGCTGGCAGGGCAACAGGCCAACATAGGTGCTGTACCGGTCGTATGTAAGGGCACATCCCTACTGCTTCTTCACCTGCTCGTCAATGATCACGGTCTTCCCCTATGCTATCA
>chromosome_10,+,polyA site is 285045
GGAGGGAGCATGTGGTGTCTGGTTTACCGCGAGCGAGCGATGTGATGGTGCGTGTGCTGCTCCTGACGTTCCAGGAGCACTGGTGGAATGCCACCGCGTGTATTTAGCGCTTGGCAACTGTCACGGACTATAAGCACTAAGCAGTACACG
>chromosome_10,+,polyA site is 295019
GAGCTAGTGTGCTCGGATGCAAGCATGTATATTGAGTGTGTGTCTACCCGTATGGGCAAGCTTAAGCTTACTGAAGTAAATGTAAATGTGAGATATGCGAGATATGTGAGCGACGGTGTGCTGCAATTATCCAGAGCCTTCAGGGCCTTG
>chromosome_10,+,polyA site is 306947
AGGGTGGTTTCCCTTCGGGCCGGAGATGGTCCCTCTTGACCTGGGTGCTGGGCACCCTTGCTTGGTCGGACTGTCCCTTCCTTGTAATGTCGCAATCATATGGACAGACGGTGATTGAGCTACTTGCATGGCTTTCCATAAAACTACTGC
>chromosome_10,+,polyA site is 307194
GGATTTACTGCTGTATGGTTTGTTGCCTGATGTGCTTGTGCTTGACAGCGGGACGTGGCTGGACACATGCTGGGCGGTGCCTGTACAAACCGACTCAGGCTCTGTCCGTGAGATATGGCGGTTTTGAAATCTTCGGCATCAGACATTACA
>chromosome_10,+,polyA site is 307377
CTTATCCCCTTGAGAGGCAGGCCCTCATTGGTCACTTGTCCTCCAAAAGGTATCCGACATTCAAGCCAGCACCATCAAGAGTTTAATTGAATTGCCATGACATTACAACCCGCAAGCACGAACTGTTAGGTGATGTATGCGAATCCACCA
>chromosome_10,+,polyA site is 420511
GCGCATGTCAGGCTGGCGCGGGGTTGGCCCGCCCGCCCCCGGGCGCGAGGAGCAGGATAAAGCGGGGCGCAAGCTAGTGTGCGAATGCTGCCTAAGGCTAAGGCTGAGAAAGATGCCTGAGGCAGTGCGGAATGCCAGACTCCTGAGGAA
>chromosome_10,+,polyA site is 474400
CTGGCATTTACTGCGGTAGTGTCCAGAAGGTGGGTATAATACACGGTGTGGTGTTGGGTGGGCTATGCGCGTGCGTAGTCGTTGTAATTCGCAAGCGCTGTTGACTCCGCTGCACTCCTGGTCTGCCGTCAACACTCAACTGTCTTCATT
>chromosome_10,+,polyA site is 498330
AGGAGGGCGTACTGTGTGAAGTGGCAGGCTCAGAGGCTGAGCTGTCAGCCTGTCACCGCAGGTATTTTGCCCAATGCGGAATGCAACCGATTCCGATATATGATGTATGGATATGCTTTCATTGATGCCCGCCAGCAAATTTGTATCGCT
>chromosome_10,+,polyA site is 523571
CACCCACACATCTATGCATGCCATGCACGGTTGGATGTCGCTACGAATACATGCAACTGCAGACTAGTCTTTGACGACCCCTTTTAAGACGTGCGCATTGCAAAGCCTGGCTGGGCATGCCCCAAACCTGCATAGATCTATCCTTGCCCT
>chromosome_10,+,polyA site is 526857
CGACAATTCCATTGATTCCATAGCTACTATACGTCTATAGAATGACGTCAAAACGCTACTAACTTGTTACCAAGCACGCTCTGCAAACGGCAAAGAGAGAACTGTGACACTGTTAAGCTGGCACCAGAGCTGGCTTCGTTCCGTTCCTCA
>chromosome_10,+,polyA site is 644070
GGAGGTGCCAAACCCGTGACGCGGGATGATGGGCTGTGCCAGATCATTGAATGGCGCGCCGATCCGTAAACCTTCAACATTTACGGCAAGCTAACGTTGATAATATTTGAGTCAGGCTGCAGTCACAAGGTCTTGAAGCCAGACGATCCC
>chromosome_10,+,polyA site is 717117
CTGGGCGTGGGCGTACGAAACGTTGTGAGGCAGGAGCGCGGAGGAATGAAGCGGCTTGCCAGGCGATAGAATGAACCACCGACATGAAGCCAGTCAGCCACCGCAGCCTGTGCATGAGTGGACGCGGCCACTTGGCCGAATTACGCGCGC
>chromosome_10,+,polyA site is 762460
GGTCGACACCGTAGATGCGCTCGTGCGATGGCGCCTTGCTTTCACACGACGTTTGCACCCTTGCGGGTGCAGGGGACAAGAAAAATACAATGGATTTCCAAATGCTTTCGCACAACTTATTAATTCTTGGGGTCTGAGGAAATCTGCAAA
>chromosome_10,+,polyA site is 801411
TCTTATGTTTTGCAAATACTAAATGATTCAAGAATTGTTCATGCTTTTGATGGTTGTCGTGTATTTGCTGCGCGAGCACTTGTTTTAAATAACCTTCATGGCATTGCGGCTTGGGAGGTGGGGGGGACTGTAGATACCAGCCCAAACTAA
>chromosome_10,+,polyA site is 801836
AGGATTGCTTTGCGCACTTAGGGATTCAGATAGGACAGGTGGGGATTGGGCCTTGCAGACTGTCCCAGGCTGTCCTGACACCGCTGCAATTCTGATTCGGGTCGGTCCTTAGGGTTTTGGACAGGGGGACCTGGAGCGCAGCGCACACTC
>chromosome_10,+,polyA site is 817559
CGATTCAACTCGTGGGAGTGGCTGGCTGTCTTTCAATTACAGGAGATCCGGCAACGGGACGGCCAAAGTTGCGCAGTTGGCACTGTAACCAGAGTAGTGAGCCCCAAGCGGACTGGTGCAGGGCTAAGAGTCGAACACCCAGCAGATGTC
>chromosome_10,+,polyA site is 825722
ATGAAGCTAACATCGCGAATCTGCGTGAACCAAGTTCACTCCATTCACGCCTGCGTTGAACACCACGCTTCCACGCCTTCCTTTAAACGCTTCGCGCCTGTCCTTGTCCCTATCTCTGGCAAAATGCTTCGACGTCTCACATGGCATTTG
>chromosome_10,+,polyA site is 841616
GTTGTGGCGGCGCACCCGCCTCGAGGCAGACCGGCACAGATGACAGCTCCGGTATTCGTTAACCGGTGTGAGATGGAGCTTTGTAACTTATAAGTATGTAAAACGCAGTGCGCAGTAAACACAAACCGCAACTCCCCGGTGCCGTGCACA
>chromosome_10,+,polyA site is 879065
CGTATAGTAGCTGTGCCCATGACCCGGAACTGTCTATCCGGAACATGGACCCGCATCCCATGGGTCCCATGCATTGTCCTAGCTGTAAGCTTTGTCTCCATCACTCTAGACACCAATACACCCTCTAGACACCCACTCTAGACACCATGT
>chromosome_10,+,polyA site is 884340
CTACATGCGCTTACAACAGGTGAAGGTCACGGGTGAAGGTGGTGCGCATTTCATATGACGAGACGCTTTTCACTGCCTTCATGTAAGGCTCTCAGACACAGCCCCTAGTAACGGTATTTACGCCAGTATCGTGCCAGCTGCAATAGCTTC
>chromosome_10,+,polyA site is 884469
CGTGCCAGCTGCAATAGCTTCTCATTTTCCTTGTGACCATGCTTTCCATCGCAATTCCAGGCGTTCAGGCACTGCCTGCGTCTTAAAAGCATTCTCGATGCCACGTAAGCGCCGTGTCACACAGCTATTACCCTTTTGGGGCCCTGGCTA
>chromosome_10,+,polyA site is 884558
CATTCTCGATGCCACGTAAGCGCCGTGTCACACAGCTATTACCCTTTTGGGGCCCTGGCTAGTCCACGGCTGTCGTCCCACATGTAACCTCTATCAGCTATTACGATAATGCAAGCAGGCAGTGTGCCGGCCACACATGCCATCAGGTGA
>chromosome_10,+,polyA site is 901294
TTTTGCCATGACAGAGATAGGGGAGGTAGCCTGGCCTAGACGGATGCGGTGACGTTTGCCCCAGATGCTCAGTTGCTGATGACTGTAACGGTTTCAAGCATTGCGAGAGTGCCCTTACTGGTGCGCGCGTGGGAGGTGCCATTGCGGTGA
>chromosome_10,+,polyA site is 921830
CCAGCCAGATTACGGTTGCGTGGAAAGGGCAAAAGCTGAAATGCTTCAAGCCGGTATTACGGCTTCCCAACATGATACCAACATGTAAATGTGGTCAATCTGCCCCTGTTGCGAGCCAGACCCTCCAGTCTCTGTGCCTTTTAAGCGTAA
>chromosome_10,+,polyA site is 925262
GCGATGCGAGCACTTGCGGTGACTGCTGTGGTACTGGTGTCGTGTAGCTGTCAGCAAACGTGACGACTGCGCAATCATAATATGTAACAGCAGATTGACAGGTAGAACCCCGCCTAATGCCGCTCAATGGCTCTCCGCAGTCTCGAGCGT
>chromosome_10,+,polyA site is 931134
GGGATTTTGCCGTCTCATCGTCTGGCTTGATGCGGTCCTGTTATCGAAGAATCGAGGATGCTTTTAAGACGCATAATGCGAAGTTGCAAACACAAACATAACAGCAGGCGGAGCACTGGCTACGGCAGCAGCGGTACGCCTGTCTTTCTA
>chromosome_10,+,polyA site is 954984
GGTGCGCGGAGTGCAAAGGGACTCTGGGGCAGGGGTGCGCTGAGTGCAACGGGACTGCTGCTGTGGTAGGGGTGGTGGTGTCGTGTAACGACTGACAATATCGACATGCGGACACGGCATCCTGTTATTGAGGAAGCGGGTCCAGGCCGC
>chromosome_10,+,polyA site is 998856
GAAAGCGCATGCGTGGGGAAAGCAAACTGACATGCGCCACAGCCGAACTTGCACAACGCCGCTCCCGGGCGGAGAGATATGTACCGGATACGGTCCTAGAGTGTAGGGACCCCGTATGGCCACCAATGTCCCAATGCCCGGCCGCGTACC
>chromosome_10,+,polyA site is 1163207
GTGTGATGAGGCGGCTGGTCGGGGGCGAACCAGGGGGAGGGATGAGGCCCGAGGCTTACTGGCCCAGTGCCGAGAACGGGTGTGTAACCCAAAACCTCGATTGTTGACCGGTACTCTTTCTGCTTGAAATCACTAGGAAAGCTGACGGAT
>chromosome_10,+,polyA site is 1169384
GCCGAGAGCTGTTTATGGCCGAGTCACGGTAGTAGCCCAGCCTTTCGACGTCGACTGTATGCTTGCATAGTCACAAATATATGTAAATCTGGAAAGCTTATTGAAGATTCCATCCGACCCAAGCGCGCGCACAAACGCAAACCCTTACGC
>chromosome_10,+,polyA site is 1211684
GCTGTTGCTGCAGCATGGGCGCTTGGGTGCACTTGCATAATTGTTGTTGTGCCGTCCCTAATCAAGGCTGTCACACGACAACTGTGTAAAGCGCTGGCTTCCGAGTTCCGGAACCGAAAGCGTCTTACGCGCATACCGATTACCGACAAT
>chromosome_10,+,polyA site is 1224485
AGTGCAGCAGTTGGGTGCGATGGGACAGGGTAAGGGGCAGGTTGGGGCCACGCTCCGTGGACGAGTTGCTAGTTTGCAATGGTTGTAATCCCAATTCTTGCAATCCGGATCCGGCAGGCCCTCAGCAACCAGGGGAGGTTGCTCCCCTGT
>chromosome_10,+,polyA site is 1254776
AACGGCCACTAGGTCAAAGTGAACTTGGGGTTTTCGGGTTTTCAGCACCGACTGTGGGGCTTGCTGTTTGCTTTGTTGCTTGTAACGTTGAGGAGTGAGAAGCGGGCTGCAGTAGGCAGGGTGTGGTTGTGGAGAGTGGACGGACTGAGG
>chromosome_10,+,polyA site is 1255152
GAAAAAAAACGCAACACTTTGCGGGGTTGTTGGGATTGGCACTGCTGCAGAACCGTGCCGATACACAGCCCGTGCGGTCCGTGTCGGAAACGGCGCGGCGGTCTCCCATCCGCCCCATTTGCCTGCCGCATGTGCTCATCAAAATAGACT
>chromosome_10,+,polyA site is 1278092
GGCGGGTGTTGTTTCTCTGGGTCGCAGATGCAGGGGGGGGGTAGAAAGCTCAATTTCTTACCCCATGCCCAAAATTACAGAGCTTAAGGAGAGCATTATGCACGTGCTTTTAGTTTTTCAAGGGGGTGTCTGGTGAGGAAGTTCTGGGCC
>chromosome_10,+,polyA site is 1284371
GATAAACTTTCGAGGCAGTAGGATTTGATGGATGCGTTTGGCCAGGGCCTGCTCGGCAGAGTGTGGGAGTGCCGAGGAGGTTGTAACAGGTCGAGATGTGTTTCGTGCCGAGCGTCACTGGGCTTCTGGGATTTTTAGTCAGGAAGGTAG
>chromosome_10,+,polyA site is 1287895
GGAACAAGGTATCAGTGATCTGAGGCGCTTGCAGAACTGAAAGGCGCTCAGAGGAAGAACGGCTGTGTTGCTGGCAGGCGAATGTAAGCAACTTCGACTGTTTGGGTGTTCAACACGCATATGCCGCTGACATACTCTGGTGTGCCTAGC
>chromosome_10,+,polyA site is 1295376
CCGCAAGTGTTGCGCCCCCTGGTGCTCCCGACGAGGAGTTGCTGCTGGTGCTTTGGTCACAGTAATGAGTCGTAGCACAGGCATGTAACTCGCTCGCCTCCTGCTGCCGCCTTTTGCTGAAAGCGACAGCATGTAATCGGCAGTGAAATC
>chromosome_10,+,polyA site is 1323513
GGTGGACGGGTGATGAGGCGCGCGGTCATGGGGAAGTTTTGTACCCCAGAATGCGGGCTTAGGTGCCGTCCGGAAAGCTGCTGTAACACAGTTTCGGCTTCACCCCTCTTGCTGGTGCCGACCGACCGGTTTTGTTGAACACGACTAAAT
>chromosome_10,+,polyA site is 1336861
ATGACAGCCATCACGCCATCAGGCCTCTGGGGCATGGAAGTGCGTCAATTGCCTGATATGGTGCAAGAAGTGACACTTGCACCGTAATCAGTTGCCACCTTGATGTGCAGTGATAGGCACGGTGATAGGCTCATTTGCAGCGAGGGGCGG
>chromosome_10,+,polyA site is 1343864
TGCAGGCTTTTGTCGTCAACCCTCTCCCCAGCCGCTTGCCGGGGCGTCCGCGTGCGCACTGACAATTTGGTATTGTGCACCCTTGCAAGTCATTCAGTGAGCGACCCCATTCTGACGTGCATTCAATCAATCTGGCAGCAGAGATGCGGG
>chromosome_10,+,polyA site is 1344414
GACTCCGCCACACCCGGACTGCATTGCATGCGAGGGTATTCGTGGTATACAGGCCCATTCACCTACCGGCATGGGACCCTTAACTTGTAATTCGCCTTGAAAGCGACCGATCCTAGCACGCAGTCACACGGGATTCATTGACCTGCACAT
>chromosome_10,+,polyA site is 1416909
ATGAACCGTCGCCGGGGCTTTGCAGATGACTATGGTTGAACGTGCAACGCTGAATCAATCCGCTCCAACACGGAGCCCATGTAGCATTGCATCTACCTCGTTCGCAAGGCCCGCCGCCAAGCCTGTCGCCACCAGCTTGCCTACCAGCTC
>chromosome_10,+,polyA site is 1422562
GCGACTAAGGTGCACGAGGGAGGCCAGGATGAGAAGGCCATAGCTGTGAGCGCAATTGAGGCATGCTCCGATGCTCGGCCATAATAATACCATGCCTTCGCATTTCTTGCAAGTTCCAATCTTCCTCTTCCGCATGCTGCTTGCCTCTTG
>chromosome_10,+,polyA site is 1455566
CGCCCTATCGCAGCAAACCGGTGATGATTTGAGCCGCATAACCAGAACGCAAGTGAGGAGCAGTGGCGTTCTTGTTTACACTGTAACGTCCTCATAATTGTCTTCATATGTACAGCACCCTCGCTGGCGGACTGCCACGGACAGACCCGT
>chromosome_10,+,polyA site is 1471153
TTTGTCTGTGAGACCGGTCTGCTGGGACCCAGCTTTGGTTACTCGCATTCGAGGCTGCACTTTGGGGATTTGGGTGCAGCGCTGTAAAGTGCTGGTCAGAGGAATACGGTGCACGAGTACCTCGAGCCCCGGGCAACCAGGAGTCAGCAC
>chromosome_10,+,polyA site is 1475372
CACCACCTCTCTTAGTTGCTTCCTTTCTCTTGCGAGTGCCTTGGCGAGTGCCTCTTGCATTGTGGTCAGCCGTCACTGTCTTGTAAGCGATTACCGGTGACCGATTTGACTCTGCCATACAGGAGGTCTTCTGTCTCATGGCCTTGTGGG
>chromosome_10,+,polyA site is 1476738
GGCTCATGGAGACCGGGGGAAAAGACACACGTTGCTTGAGTGCGTCAATGACCTCGGACCGGGGGAGGTGAGGCTGTGCGTGCGTGTAAACACAACTGCAATGGCCTGTCAAATTATCACCTCTTTCCGATTGTGCCATAGATATACATA
>chromosome_10,+,polyA site is 1529368
GAAGGCGGGAGGGAGTTCAGGGTCCAGACCGGAAAGCATGCGTGTGGGGGGCCTGTCTTCATGCTTCCCCCAAGTCCAGATCGTGTAACAATACGCTGTTGAGCTGGCGAACACTTGAGCAAGCACGAGTGCTAGCATCGGAGTGCGGGA
>chromosome_10,+,polyA site is 1546071
GCATGCTGTGTCGCTGAGCTTGTGGTTGCCTGAATGAAATTGCACGATGTCACCGGTGTGCTGCGAATTCTGGTGGGCTTGTAACACCAGACCGTGGGGACAGTGTTAAGGCAGGTTGATGAAGTCCCGTAGGATGCAGCTGATCCCCAG
>chromosome_10,+,polyA site is 1586276
GGCTAAGTTGCGCGTCCGGGCGTGGACATGTCGGGACATGTCTCCACATTCAACACATGCGGACTGACACAGCTGGGCTCTGAAGCGCTGGTGCGCACGAGTTCACGTCTAACAAGGCTGCCGATGCACATTGTCCATTCGTCACGCGGC
>chromosome_10,+,polyA site is 1623425
GTCGGCGATTACGCGGAGACTTGAGTGTGGCGGGCTTGCTGTTCCGACACTGTTCTATTCATGACACGCGGGTACTGTAAGGTTGTAACGTTGACACATTGCTTCGGCGTGTGAGGACGCCGCGTTGGCGAGAGCCACGGGTGGCCCTAA
>chromosome_10,+,polyA site is 1638687
TGATGGTTTGGTAAGCATGTGCTGGACTAAAGCGGGTGGCGATGGCGGTATATGGAGCCAGTGAACGACTCCGGAACTGGAGCTGTAAAGGAGTCAGTTCCCGTCCATTCAGGCTCCTGGTTGCGTCTTAGGGCAAGTATGTGTTTACGC
>chromosome_10,+,polyA site is 1640628
GAATCATGGGGACGTAAGGACGTTCCGGATGTGGAACCGTGCTCGGACGTGGAATCGTGCTGAGGGACAGAGAGACCGGGATTGGAACCGTACGACGCAGCATGTCGACACCCCAGGGGTACGCTACCTCGTCGTTCGAAACCCTCGCTT
>chromosome_10,+,polyA site is 1645437
TCCATACGTGGTACTGTATCCTACGTTCCAGTGGGGAGAACTGCTCCTTGCAGTGTCACTGCGGTGGGCTGGGGTGGTAGTAGCTGTAACCTGACCGCTCTACCCCTGTGCCACCAGTCCACACGAGTCAACGCTCTCGACGCATCCGTC
>chromosome_10,+,polyA site is 1656598
GCGAGTGCGATAGAGCCTCGGATGCCCCCGGTCGGCTGGACAGAGTAGTGGAGTGGACAGGTAGTCCGCTGACGTATGTGACTGTAACTATGACAATGTGGAGTGTCTGACACCAGCCCATCCAGAGACGTTGAGCAGTAGAACACGGGT
>chromosome_10,+,polyA site is 1676130
CCGCCACGGGTTGGGATGGGGCACTGGCTGTTGGAACGCACTCAAGGGTGCTCTACTGGACACACCAGCACTACGGCGGGTCATGTAAGCATGTGTCATTGGCTACTGTTGATGCTGAGTTACTGAATAATCTGGAGCAATCTTGTCCTC
>chromosome_10,+,polyA site is 1676678
AAGATGCATGAGTGACACGGGAATCTGGAGGGAAAAGCCCGTCGGCTGCGAGGTCTGCTGACATGACGTCAAGTTGGAGTCATGTAATATTCAAGCTTCATCTCCAACTGCATTGTAGCTGCTTTCAAGCTGCTCAAGCGCTGTCGCTGC
>chromosome_10,+,polyA site is 1743714
TTGCTGTGTCCAAACTTTGACAGCCTGGTAGACCCAACAGGTATCATCTGACCAGGCCGCCAGCATACCTACGGCTTCGTTGTGTAGTATACGGCTACTATGGTTTGGAGCTACGAGAAGGCGACCTGAAAGGCCGTACGGCTGCAGCCG
>chromosome_10,+,polyA site is 1797417
CGGCCGCACCAGTTTTCGGCCATCGCCGGAAGCCGCCCGCACGTTGACGGCGACGTAGACAAGTGCAAGACCAGTTGACTATGTAAGGAAAGCTTTCCCAACCCTGCTGACCCGTCGGTCTGCAAGATGACTCGGCGCCGAAAGGCCGAA
>chromosome_10,+,polyA site is 1820658
GAGTTGCCACTGGACACAACGAATGAGGCTGATCACTGAATAACGCTACAAGGGATTGACCAGGGACTGGACAAGAAAGGTGGCCATGTAGGCCCCATGAGTTGCACGTTGCGCAAAAGCGTCAGAACGTGACAGCGCTAGCTAAGGCTC
>chromosome_10,+,polyA site is 1820745
GTAGGCCCCATGAGTTGCACGTTGCGCAAAAGCGTCAGAACGTGACAGCGCTAGCTAAGGCTCAACGAGCCCAGCAGTGCCTTGTAACACGAATGTGCGACCCGGTGCGGAGAATCTAAGTGCACGTTTCTGCTCCACTGAAACTCCTAG
>chromosome_10,+,polyA site is 1827868
AAGGATTCAGGATTCACTCCACTCAGCATGCAACGTGGCACTGAACGGCACTACGGTACGTCAGGTTCGTGGCGTAACCCATGTAGATAAGTTGGCCCGGTCAGGGGGCGGAGAGAAGCACATGGCCGAATGTAAATTGATGCCGTATGC
>chromosome_10,+,polyA site is 1837053
CGGCCGGACCATGTGCGTCTACCATGTGCCGTGTTGCCATGTGATGTTGCGATTGCATTGAGAGGCGTGCTAGCCGCTCTTGTGTTGATAGTCCGCTCTTCATTTCAAAGCCACGCCTTCACAGGCCTTTCGCCGTGTGACTGTGCGCAT
>chromosome_10,+,polyA site is 1848227
GCGTTGACCAGCGTGGTGCACGAAGCAGGTCATGCGCATGGGCCGCGACTGAAGCTCATTAACTACCGCGGCCTCGGCCTCTGTAATTCTCCTTAGTCGACGCCCCTAACAGCCGCAGTCCTTACAGTCGGTGTTGGACTTGGGGTACAA
>chromosome_10,+,polyA site is 1859485
ACCGCGCTAAAAGAGCTGCGCAGACGGTCTGTCCTTGCCAATGATAGACCTTGACCTGACAATGGCCGATGCCAACGAACACGTGTTGATGTTGTGACTACCTGTTGACTTGGCTTTGCGAGAGTTGTGACACTGCACTGAGTGCAAACG
>chromosome_10,+,polyA site is 1859625
AGTGCAAACGGCTGGCGACAAGCCATATGACCACACTGCGGACGGGGCGTGCCTCTGCACCCGGACTACCGTACAAAATGTCTGTGGTTACCATACGGTGCGCGTGCTGTCTCACCGTGCCTGGCTCTCCCAGATTCGAGTCGGCGAGAA
>chromosome_10,+,polyA site is 1879588
CGCAAGTTGCCCACGAGGAGTGAGCGGTCAGCTGGTCCTGGCTGGTCACGGGGCTGCCAGGGCAGAGCTGACGTCCCTGCCCTTGTAACTGAAGAAAGAGGACCGAGCCAATTGTGCCTTCAGATGGATGGCAGCCTCTGTGGGCGGAAC
>chromosome_10,+,polyA site is 1895654
GGGCACAGATGCGAGCCGAAAGGGCAGGGGGCAGGTGCCAGCACCGCAGTGTCGTGGACTGGATGTGATGTACATCTGAAGCTGTTTAACAGCAAGCGCAAAGGGAGGTGAGGTAGCTGAGCGACGTGAGTGATAACTGAAGTTGGTCTT
>chromosome_10,+,polyA site is 1895781
GAGTGATAACTGAAGTTGGTCTTGTGGTATGTGGGGGCCAGGCCAGGCCAGGCCACGCAGGGCCACGTCCCGAGGGCCAAGATTGTGATGGGGCAGACGAAGCCACGAAGGGCCGATTAAACGTGCGCAGTTTATGAATGCGACATTACA
>chromosome_10,+,polyA site is 1899180
GACATGTACCGTACATCTAAATGTCCGCTGGCGTGAATGAGCTGTATCCGGGTGCCTACATGGTAGCACCACGACGTCCTATGTAACACAAGTTATAAGAGTGTCACCGACAAGGGCATCGATTTGATGGGCGGGTCTTTAATGGGAACG
>chromosome_10,+,polyA site is 1987140
TAGCTGCATAGGCAGGACTGTGTTCGACGCGACGGCGTGGAGAGACGTTACCGCTGTCAGCTGCTGTTACCGCTCTTTTGCTGTAACGTACGCCTGCCTATTCTCCTCGTACGCCTGCCTATTAGAATCTGTCATTCTGTCCAAGCCAGC
>chromosome_10,+,polyA site is 2180540
AACTGATAACATTTATCGGATATTGGACTGCTTGCCGCTTACCAAAGCCATACCTGCACAACGCGACCGTCACAACGGCTCCCTCTGTAATGTTACTTTTGACAGTCGTATTGTTCGGCGGTGGCGCGGTGCCTGTAGCGCCGCAGCACG
>chromosome_10,+,polyA site is 2241969
CGGCGTGTTGACTACCGTGGAATGTAGGGTGAGGCGGGTTAAGGGCAGGGCCCGAAACAGCATTTGGCTTCTGAACATAACTTGTAACTCTGATTCACAGCCAGGCCTATGCGTCGTTAGTGACATGGCAAAGGAAGCAAGACCTGCGCG
>chromosome_10,+,polyA site is 2249037
CGGCCCCCGACAACGTGCAGAGCGCTCGGCACTTCGTGAGGATAGGCAAGTGGAGGCTAGAGCCGACAGGAAGGAAGTGTGTAACACGCATGTACCGCCAGGCGAGGCGTGTAGATCCGCTGCTCTACGATGCAGGCGCAACACGCAGTA
>chromosome_10,+,polyA site is 2267908
TTTGCCGCCGTGCTCGCCGAGCCAGTGGCCCTAGGGGCCAGTGGCGCGCTGTCAGCACTTAGCTGACAGCTTACACGTTCGCATATAAGTCATACATGTACACCTCTCGAGCGTGATAAGCCCTCACATGACCCACTGCACCCTTATCCA
>chromosome_10,+,polyA site is 2268026
AGCCCTCACATGACCCACTGCACCCTTATCCAGAATGCACCGCCATGATCTTCGTATGCGTTCATGTACAACATGCCACGTCATGTAATTTTGTGAGGCGGTGCCCCCTCTTAAGAGAAGTGGGCTGGTGCAGCGGATTGGTCAGAGGCC
>chromosome_10,+,polyA site is 2280080
GCGATTTACACGCGCTGTGGTGGTGCTTCACTGCCACGACTTTTGACTAGTGCACGGGGCAGGTTAGCGGGGCTGCTCTGTTGCGAACTAAGTTGACTAGTGCACTCGCCGGACCCGGGTCTGTCCGTTTTGCAGCCCGGCGTTGTATCA
>chromosome_10,+,polyA site is 2280142
GTTAGCGGGGCTGCTCTGTTGCGAACTAAGTTGACTAGTGCACTCGCCGGACCCGGGTCTGTCCGTTTTGCAGCCCGGCGTTGTATCAACTCACCCTTCCTCATCGCACATCCACTTCTCCACGGGACTTTACCAACCTGCCTTACAACT
>chromosome_10,+,polyA site is 2306648
GCCGCTGCAAAGGCATGCAGCGCCACGCCCGCCTCCATGACTACCGGTAGTGCGAGTGGGGGCTGATGCAGGACACCACTGCTGTAAGCATCTTGGGTTGCGCCTATTGCAGCATTCCCCTGTGGTACCGGTTTACTGGTCAGCCGAACC
>chromosome_10,+,polyA site is 2326058
TAGGTGGCCCTTGCCAGTTCGCCAATGGTGTGAGCTGCTTGTTTTGTTGCGTCGCAAGTATGGGTCGTACAACGCCTTTTGCAACGCCATCAATATGGTATGCAAAGTCGGTAGCAAGGCCGCCCACAATGTGCATATAGCTGAAAGTCA
>chromosome_10,+,polyA site is 2326349
CATGGAGGAAGCACGTAACGGGCACAAATTTACCGACCATACCTCATTGCCAGGGCTGCAAGAGAGTGCATGCTGGAACATGGAAAACTTGAGCGGCGGGCGGCGGCCCCGCAGCATTGCCGCTCTGCGTGTTCGCCATTTGCGGTGGAC
>chromosome_10,+,polyA site is 2337260
CCTGTGGCTTAGTGCTTAGTTGTGAGGCTCCCCGCCCGCGTCCATGACTAGTGCAAGTTGGGGCTGATGGAGGACACCACTGCTGTAAGCTATGCTCGAGCATCTTGGTTGCGCCTTTGCAGCATTCCCCTTTGGTACCGGTTTACTGGT
>chromosome_10,+,polyA site is 2358378
CCAATAGGGCCACGTCCATGAAGTGCTGGTGACGGCTTTTACTCGAGCATGTGGGTCTGTGAGGTCTTTGACACTCGCCCATGTAACGCTGTGCTGTCTACGGGATAGCTGACCCCCGGCTCTCACACAAGTCCGGGTGACGCTAGTGCT
>chromosome_10,+,polyA site is 2361632
GCAGGATGAGCTGCAAAGCATTGCTCACTTGCAGGGTTGCAAACAAAGCGCAGCCCGCCGACATGGTGGGCGCCCGAGCACTGTAACACAACCTTGAACACAACTTGGGACCTGCAGTATGATAGCTGGGATCGGGGGGGTCATGTTACT
>chromosome_10,+,polyA site is 2440792
CATTACTGGTGCCGAGATGCTTCGGGACACTTGCAGCTGATACGTAAGGGATTGTGACCGAAGCAAGGTCTGAAGTTGCGATGTAAGGATTACGGTGTTGCTATTCCAGTGCTGGCCATGTGCGCATGCGTCCGGTGCGGGCACATGCAG
>chromosome_10,+,polyA site is 2449143
ATTTGCAGCGTCCAGGCAGATATTGCGCGGCTGGTACGGTATTACGCCGGACACTGGAGGGACTGTGTGGACGCTGACACATGGTCAAGTTGCTGGCAGGCTGGCAGTTTGCGAATGTGCATTCCTCACGCTCAGGGCGCACGGCGAGAG
>chromosome_10,+,polyA site is 2449244
TGGCAGTTTGCGAATGTGCATTCCTCACGCTCAGGGCGCACGGCGAGAGCACTGAGCACAGTTGTTGTTGCGTTTCAGGAATGTGCATACCCGTCCCCTGTGCCCATACCTGCCCATACGTGCCTGCCGCACTCTACTGCCAGCGGCGAT
>chromosome_10,+,polyA site is 2451799
CGTGTTGTGGGTTGACACGTTTTGGACGGTTTGACGTTTTACCATCTCGTCCTTTCTCTGGACACGCGCATTCTGGCGATTCGCAACCCCGAAAGCCAGACACGGATGTGTTGGCGGCTTGGCGCGGCGCGCAACAACTTGTCAAGGTTC
>chromosome_10,+,polyA site is 2493249
AGCATTAGAGGATGGATCAATCGAACGATGCAAAAAGAGGTGCTGCGGCTGTCAACCGGCACAGCGCTCGAAAACCCTCGTGTGTAAGCAACGAGCGAGACTTTCTGTGGCTCTGGCAGTGTCTCATGCCCATGATGCACTGCGTCTGTA
>chromosome_10,+,polyA site is 2548443
TCTACGTCAAGAAGTCAAGCGTGGTTGATTGTGGGGGCCCGCCGGCCCGGGGCCGTAGCTGGTCTGGGGCCAAGCCCGCTGAAGTAAGTCCATGTTTACAGTCCTCCGGCTTCCACAGCATGCGCAAACCCGCTGAAGTAAGTCCATGTT
>chromosome_10,+,polyA site is 2590793
AGGCGGGTGAGGCGAGTGAACGGCCGCGCCTGCCCAGGTCGTTGATGTAAGTAATTGACAGCGGATGGTACAATGGTCAATCTGTGTAACATGCTATGCCGAATGTTCCGGGCTAGGGTTGCAAGCAACGGTCAGCTGAGGGGCTTCTGG
>chromosome_10,+,polyA site is 2596849
TGCTGAACCTCCTCCAGAGGCCTTCAGCGGGGCAGCGCATTGCAAATAAGAACAGCTGGCCGGTGGACACGACGGGCAGACCTGTAAGTCCGCATGAATACGGTAACGGGAACAGGACCGCCCCTTACGCAAGCTCCCATACATGAGAAG
>chromosome_10,+,polyA site is 2606347
GGCCGAATGGAGGTGTCGCCAGGCTGGAGGGTGCTTACAAAGAGTTGAAGACATTTGCCGCCGTTCGGCGTTGGGTCCTGAGCAGGTGTAAACAAGGGGTGTCAGCTTTGTACAGCTGGAAAATGGGCTGAGCCCCGTACGCTTGGGAGC
>chromosome_10,+,polyA site is 2664049
GTTCAGACTTCCCGACTTGCATGAGGATCGCTGTACGCGATCTTGCCCCGAGGGTTCTTATGCGCTCGGGAACTTGACGGGTGTAATTTATATTGTCGTGCCTTCTGTGCCCACGTCAGTGCTATAGCTCACTGCTCACACAATTACAGC
>chromosome_10,+,polyA site is 2671858
GCAGACAAGGTGATTGGTATTACCGTGCTCAGAGGTGACGCCCGCACGACGCCACAAGTTGCACCATGTGGCGCGGATAAACTGTAAGAGGCAGAGGCTGCTCGCTCCGAGCCTCAGGCTCCGACCCCCGTGCCTGAAACGCGATCCGCC
>chromosome_10,+,polyA site is 2689870
CCAGTAAACAGATCCCTTCAGGGGCGTCCCTTGATACCTAGACAGTTGATGCCAGGGTAAGTCAACCTTCCCTGGTTGGTGGGGTGACAATTGGCATGTATGCCTGCGCCCCAAAGCTCACATCCCTAGTTAGTGTCTTCCTTCAGCCTG
>chromosome_10,+,polyA site is 2698567
GAACCACACAATGGGGCCGAACGAAGTAAGACACCCGTATCGACAACATGCTATGCAAACCGAAGCCACGTTGCGTCCTCGTGTACATCTGGGCCTGTCCTAAGCACTCCTGACTCGCTCATGCATGGAACTGGTCATTGTCGAAGATGG
>chromosome_10,+,polyA site is 2712302
GAGATATCATCGGACCAACGCGGGCATGGTGTACAACTGAGCTGCACACTCAGGATAAAGGAAGAGCGGAAGCTCCCCAGCGTGTAATGTTTTTGTGCTGCAAGCGTACTGGTGAGAGAGCACCAACGACAGTGTCCTGCGTTAGGGAGG
>chromosome_10,+,polyA site is 2714097
CGTATGACGTGAAGTTTAGCTTTGACCCAAAGTCATGGAGACACATGACGCGGTGATGAATTGTGTGCTGGTTGCGGTGGTGTAAGATACAAGGTGGACAAAAGCGTCTTGTGCTGGTTTCGGGTGGCACGCGGCACGTGGACTACCCTG
>chromosome_10,+,polyA site is 2714172
GGTGGTGTAAGATACAAGGTGGACAAAAGCGTCTTGTGCTGGTTTCGGGTGGCACGCGGCACGTGGACTACCCTGCTGTGTGCAAGTTGAGAAAGAACCAGTTCCGCAGCTCAACCAACCTCCGCCAGTTCCATCCTCAATGCTCCATCG
>chromosome_10,+,polyA site is 2714428
AGGCCAATGAGTGGCCTCAGTGCCAAGCGCACATGCATCGCCACACTCCTTACTAGTTCTGCAGCACGACTGTTCTGTAGCAATCGTTCCATGGGCCATACGGTACAAGTCCAAACAGCCCCCCAGCGCTGTCAAGCGCTCCACATTCCC
>chromosome_10,+,polyA site is 2726642
GGATGAGGGGAGGTGAGCGAGAGGGACCCACGGTGACGCAGCGTGGTCTCCACGGCAGGGTGCTCCCGTCCTTGCCGACTGTAAAGCCCTGCTGACGTGACTCTGGCTGCACCAGTTATGGTTTACGATGCCAGTTTCCATCGGGTGGCA
>chromosome_10,+,polyA site is 2734236
ACTGCCGCTTCGTGTGGGAACGCTCGGCGAGAGAGCCTCGGAAGGTCGACCGGTGCTAGACAGTCGGCGGACAGGGTGGGCTGTAACGTTTACAGCATGTCGCGGGACCGCGTGTCCCACTCTCTCCATCAACGCCCGGCTGACAAGAAT
>chromosome_10,+,polyA site is 2753478
ATGCGGTGTGAGTTCAACGGACTACCGGTACACGGCCCGCACACGAATCGGGCGATGGGAGGTGTCGGTTTAGCGTGCGCGTTGTAACATTGAAGGAACGCTTTCCTGCCTGTACAAGCTGACCACGCTGCTGGTGAAAAGCTCAAGAGG
>chromosome_10,+,polyA site is 2768648
ATGTAACGGGCCTGAATGCGTGAGTGGTTCAGGCGTGGCCTGGTTGAGCGTAACTGGCAGCTATTTTTTACGGCTGCCTTCATGCAAAGTTCACACGGAGTGGTCGCTAATCTCGCTATCACTGCGCCAAATGCATCCTGGAGTTCGACT
>chromosome_10,+,polyA site is 2772236
AGGTGCTGACGAAGGAAGGTCCGACAGGGCAGCCTGTTGGACGGCTAACCGAAGGACATTGGTGATACATTACGAAGCCCGTAATAATTACAGGAACGGAACCGCAAACTTGAAGAGGTCATGTGAATGCTGTCGTTGTGTACCCGCAGA
>chromosome_10,+,polyA site is 2780190
GTGGGCTCCACATTGGCATACAGAACAGGACGCACTGAGTGCTCTGGCGTGGCTCTTTGCAAGCAGGTGCACCGCTGCAGTTGTAAGGGGCTGGGCGCTGCGGTGCTGACTTTGTCGGAGTCGCGGTGGTGCGGGGGGGGGGGGGGTGCC
>chromosome_10,+,polyA site is 2786644
GCCCAAGAACTAGCGGACCGCCATGCGATCCATGGGGCGTGCCCCTAAGGGAGTCAACTGACAGGGGACGCAACGTACGGTGTTGTAATGCTGAGCACGAGAGGAGGCGTGTGCAGGTAGTGGCCCTTAGTGGCGTAGGGCTGGTGTAGA
>chromosome_10,+,polyA site is 2786753
TGTGCAGGTAGTGGCCCTTAGTGGCGTAGGGCTGGTGTAGAAATGGCGACTGAAGTCTGAATATGATCTGAGTGCCAGAGTCGTAACAAACGTTGGACCAAAGGTACTGCGGATGCTGGCGTGCGCACAACCTCCCGGACCGGTGACCGG
>chromosome_10,+,polyA site is 2790734
CGCTTGCTAGCAGCAGCTGGTACTAGCTATATGTATATCGTCATGGCAAAAAGAACGCGCTACATTACAAATGGTACCGTACGTGTAAATTTGATGCGATTGGTAATGATGCGCGTAGATTGGTCACCCACAGCAAACACGTCATCATCA
>chromosome_10,+,polyA site is 2814067
GGCTGTGCGTAGGTCGGGGTCCCGTAGGCTTTAACTCTTTAAGGCTATGGTTTGGCCATCGGATGGGTCCTGTGCAATGCGTGTAACATGTCTGGTCCCAAGATTTCAATACAACTAGCGTACGGTATCGCACGCGGACGGGGAGTCGGG
>chromosome_10,+,polyA site is 2814439
TGGCTCTCGCCTACGCCGCGTCCCCACACGCCGAAGCAATGTGCTGAGTTTGCGCCTAGAACAGACGGCCACTCAGGACGTTGTAAGAGGGCTAGCGCTAAGACAGGATCAACCTACCCAGCTGCCTATGTGCCCTGACCTGCATGACGA
>chromosome_10,+,polyA site is 2827858
CTGTGGCACATGACGTGAGTAGTAAGATTGCCCTGAGGTGGCCCGTGCTGCAAATGCACAAACACAAGAGAGCATGGAAGCCCATGTAATCATCAATGCGTGGCGGCTGTCGCGCGCAGCAATGCATTCAGCGGCCTGCAGTGGCAGCCA
>chromosome_10,+,polyA site is 2835538
GGGACTCGCGGATGCCTGATGGGACTCAGTGGAGAGGGCGCGCTCCCCAGTGTGAGATGGTTGCTATGGCGGATTGGGGAGCACTGTAAAACGTGATGGAAGGCCTGCCGTGCTCTGCTGAGTTGCTTGAGGCCATGGGGGACCGCCTCA
>chromosome_10,+,polyA site is 2846185
TATGCTGGTGCGCGATCGCACGTGCAGCAGTTCAGCACGGACGTTTTGGCGCGCGGGGCTGCAAAACGAGCTCCGTCCCTATGTAGCTGCATGTGTGTTGTGTTTACAATCGGTGTGCACATCGGTTCCATCCAGGTCTGCCACTCCTCG
>chromosome_10,+,polyA site is 2868930
AAGTGATTCAATTTTTGGGCAGAATCGCTGCAGGCGTAGCTTGGCTGCCTTTGGCACCGCAGACAGCACGTTAGTGCTCAGTTGTTAAGCAGTGTCGAGAGTCGTAGTTATATGCTCGAAGGCAGCAAGATAGATTATGGTATCGGAGGT
>chromosome_10,+,polyA site is 2869073
CGGAGGTGTCGGTGCATGCAGAGAGCATGTCAGCGGCCCGGTCCTTGGGGCAGGGGTCTGGACCGGTAGACGGACAAGGAGGAGTAACAACGTTTGTGATGCCCGTACGATATGTGCACATATGGTCCCAGCTTCCTCCATAGCACGTGC
>chromosome_10,+,polyA site is 2869244
CGTCTACCAGCCGGCAAAGCAAACACGCGCGCTTGCCCGTTGCCGTATGCACACCTGGGGCTTTGGCGGCGCAGGCTAGGCACTCAACATTCCCACGGTCTCCAACATGCCAGATACTCAACAGCACAAGCTTATGCCAACGTAGGCTAC
>chromosome_10,+,polyA site is 2872512
CCGCTGATGCATCACAGCCAACCGGCGCACTGCGCGCCTTCCCTGGTGCGCACTGGCCGTGGGGTCCTGCTAGGACTTCATTGTTAACAGCGTAGAACCAAATACAGCCTTGGCAAGTGCCACACGCATATCTCCGTATACCGTAACCAC
>chromosome_10,+,polyA site is 2884629
GGGCTCGAGGCCAACTTGCTGCACACGGACTGGTACCGGGCTCCTGCGTCATCGTCGGGCAGTGCGAACTTCGTAACCGTGTAAGACTTCAGCAACTCGAACATCGTCAGCACCCAGTCGCTGCTCGCAGGCTTCTACGAATCACGCCCT
>chromosome_10,+,polyA site is 2906478
GGTGCGCACGCTCGGGTGGCCGGTTGCCGCAGCCTTCAGATAGTCAGGCGCACCGTCGCCGCAGACAGGCGAAATAGAACGTGTAAATGCACGTGCACGGTAGCCCCCCAGTGATTCTTGATGTCTTGCTTTTTGTGGCCGACAATGGCC
>chromosome_10,+,polyA site is 2951123
GATGTGGGAACAGTGGCAGACCGAGCAGTGTTGGCATGGTTGCCTCCACGCACAGGCGCAGTCCTCTACCCACGTCCAACTGTCTAATCCCTTCCGATTGCCGCATCGCTACCATCTCGAGTCCCCGGCCTGCTATCTTGAGTAGCGCCA
>chromosome_10,+,polyA site is 2951243
GTCCCCGGCCTGCTATCTTGAGTAGCGCCACCTTCGGGCGCTCATAGCGTCCTGCATTCCAGCCCGGCCTGACGATGAAGTTGGAAGTCCTGTTGCTTCACGCCGCGCGCATGCATGTGGTGCACTGGCACTGCTGCCAGGCCTCCCACC
>chromosome_10,+,polyA site is 2972360
ACTGGAGGTGTTGGGAGGGGGACAGTTGATGCCGGTTGGCTGATTCAGGCTGATTGGCAAGCGGGTGGAGCTGCGGGTCAATGGTGTAAGTATACCCGTTGCGATTGCAGTCTCCACTACTTACAGCCCACCCTCGCCAGTGGACTGTTA
>chromosome_10,+,polyA site is 2987450
GCAAGGTACTCCCGTACTCAAGGAGTAGATGCGTTTGTCCATTACGGCGCGGTGGCGGCACGGGACATCCTCGCTGCAATTTTAAACTGGTTCGGGTTCGTTATCATACATCTGGCCCTCACTCCATTGGCCAACGCTCGATCATCACAG
>chromosome_10,+,polyA site is 2997319
TTCTTTGTGGGTGGAAGGGCTCTTCTCCCGGGTGGAAATCCCTGTTCACATTCGCTGGTGCATGCCGTGAAGCCAACCGTTTTGTACTGCAGACTCCTAGCAAGCTCTGGTTACAGACGTGCTCTCTGTATGCATGTGCTCTGTAACCAG
>chromosome_10,+,polyA site is 3024049
TCCTGATGGCTACACGATCAACGGATCAAAGCACATGCGCCATTGCCGTTAACAGGCAGAGGCTAATGCTTTATGCCCATCTTAACGCAACACAGCTTCAACACCTCGATTCGGCTCGCTTCACTTGCCTTGTCCTGCCGCACAGACACA
>chromosome_10,+,polyA site is 3068330
GGTCGCCAAGAGCTCTTCGCAACTGCCATGAACTGTGGTACCCGGAAGCATTTGTGGGCGTGCCCACAACGCGTTGAGAGATGTAAATCCTGTCAAGGGAGTCCCCGAATCCTGAATCCCCTCATGAAGAAAGGTGGTCTTCCTTCGCAA
>chromosome_10,+,polyA site is 3125269
TGGCTGTGAGAGAGACAGAGTAGCAGTGCAAGACTGCAGCCTCGAGGGAGAGTGGCTCTCCCCCGTGCAGAGAATCACATGTAAGCGTTGATGCCCTTGAATGCCCTTGCGAAATGCTACAATTTGAGCACCAATTCGCAAAATTTTTCC
>chromosome_10,+,polyA site is 3126824
CCGGCGTTATAAGGGCCCACCGGCCCGGGCCACTGGTACTTACGGGGACAGGATAGCACGCATGCTCGTGCACACCACCTTGTAACCAACAACAACAACAACACTTGGCAGGCAGCCCAGGAGCAGGGCTCCTATCTAAATGTCTCCAGA
>chromosome_10,+,polyA site is 3133041
GGAAGACTTGTTACAGTCAACTGCGTACGAGGTGACCTGACCTGGGTGCTGGGCACCCTTGCTTGGTCGGACTGTCCCTTCTTGTAATGTCGCATTCATACGAGGGAGTGTGATTGCATCCCGGTCCTGGCGTGTTGGCATCGGGCAGGG
>chromosome_10,+,polyA site is 3147201
AGGTGCAGGGACCACGGCCTGTACGAACCGGAGGTGATGGCCTCATGGGCGTAGTCTGTGCCCGCGCGCTCTGCAAGGCTGTGTAATGGCCGCTCGCGCATGCTCATGGCCTTTGGCCTTCGACTCGACGGGGTCAGGGGCAGGGTGGCC
>chromosome_10,+,polyA site is 3176680
CCCATGCGTGGGCTTGTGGGCAGGTTGCACTGGTGGTTGCAGGTAGCTTAATGCATGCCACCGGAGCGTCAAGTGCCGCCCCGTTTAAGGATATGGAATGCCGTTACGGAATTGCAATAGGGCGTCAAGGGAGGCACGGACCAACACGTG
>chromosome_10,+,polyA site is 3179396
TGCGTGGTGGTGGGGTGACCGCGGCGGCCAGGGTTATGGTCCACGGTGCGGCGGGTATGCCGCGAAGGGCCGAGAGAACCCGGACTAACCATGGCGGCGTCTCCTCCGCGCTGTGTGAGCTTGCTGGTCGGGTTCGAGGCCTTAATTGGC
>chromosome_10,+,polyA site is 3179455
CCGCGAAGGGCCGAGAGAACCCGGACTAACCATGGCGGCGTCTCCTCCGCGCTGTGTGAGCTTGCTGGTCGGGTTCGAGGCCTTAATTGGCTGACGTCTAAAATACCATCCCCACTTCGGCCGCACGCGTCCTGCACGCGCATGGTCGGC
>chromosome_10,+,polyA site is 3202068
GTACACGGGTGAAGCGTTTGGGGCGATCGCATTGATCCAGATGGCGCTCATATTGCGAATTCGCATTGGAGTAACATTTCTCTCAATTGGGATGTCAGGATGCACTTCAGGGCTGCTTGGCGCAGATGATACTTTCGTGGGTAGCCTCAG
>chromosome_10,+,polyA site is 3202311
CGCACCCGGACCGAGCCGGTGTAGCCGTTGCTAAACTGCTGAAGGCGCGATGGGTCGGGTTTGGCACGGAATTTGCTTGTGCAACACTTGAGGGCGGCGAATACCGTGTGCGCTCGCAGACCGGTGCTTGGGGACATAAACCGCGTGCGT
>chromosome_10,+,polyA site is 3226830
TGTCACATGCCACACAGGCGTGCGTGTGGCTGGACAGACAGGCAGGCAGGCAGGGTGATTGCTCCATGTGCGCGTGTTACATATGCAACACTGTTCCGCTTCCGTGATGTGCCCCGGCAAGCACCGTGGTCTACACACTTTCTTGTCTGA
>chromosome_10,+,polyA site is 3248966
CTGACTACGCTGCGGTTGCTTGGCTACCTACATTTCACTGGAGGTTACCTCTCCATGTTGTGTTCGGATCTGATGCAGAGAGGAATGAAGAATGCACGCCAATCCGGCTTCAAGCTCAGTGCCATGAGCACCACATCGCGCTCCCCTTAA
>chromosome_10,+,polyA site is 3249856
GGGCACATGCGGTGCGGCGATATATTTTGCTGTGTCAGAGCCGGAACGTGGGCTGGGGGCAACAGCAACCTTACCCCGCACGCTGTAACAGGACAAGCTTGTTTGCACCAGATGCCCAGTACCAGCCATGTGTACCAAGCTGTGTGTTTG
>chromosome_10,+,polyA site is 3259133
CTGGGCGACCCTATGTGCATTCAATAGCATAAGTTCAGGTTTGTTTCTTGTAATTCGCATTCACTAGCAAGCACTTCGCTAATGTAACGAGACGTAGCGACCGCTCTCCCTTGCCCTGCGCACCGCCACGCCCCCCCCCGGCCGTCCTTC
>chromosome_10,+,polyA site is 3275584
AGTGACCTGGCAAGACCGCGAGAGGCGGAGGTGCGTGCTAGCCTGCCTATGGATGGCGAGGGCACTGAGCGATGCGCTTGCTTGTAATGCTTGACGATTGTCGGGGTGAGGCCTCGTGCTGAGCGTAGCCCCCAAAGCAAATTTTTGGCG
>chromosome_10,+,polyA site is 3296584
GCGTCGCCTAAAGCGCTGTCCAAGAGATGCAGGGTGAGAAGCGACGCCTGGGCCTGGACCGTAGAGTGATGTTGCTATGCGCTTGTAAGCACCTAGACTTGGCTTGCCCTCCGATGACGCCCACCGAGCTACAGAGAGAGGGCCAGGCCG
>chromosome_10,+,polyA site is 3324912
TATGCGCGTGAGGCGGATGCTGGGTGTTACTAGCGGTAACACAGCGGGGATTGAGTGTGTGAGGATTTGCTATCGCTGCTTGTAAACATGTCGTTGTCGATCGTCGCGCACCAGCCGCTTACCCGCCGATGGCGTACAGGAGTAACTCCC
>chromosome_10,+,polyA site is 3358590
GCTCACGCTCTCGCCATTGTCATGCCCCAACGTGCGTGCATGCCGCGTGGTGGGACAGTGGCCGTCAGGTTGACGAAACCTTTGCAAGCTGCACAGGTCGTGACACCATATGCCTGTTCAAGACTTCAAGTTCCACTCATCAGGCCATTA
>chromosome_10,+,polyA site is 3385970
AGGCGCCATGTGCGTCCATCTTTCGAAGACCTCCACGGCAGTGCACGCGTATGCAGGCGCAGCGCGGTTTGACGTGCTGTTGGTGTAATTTCAAAGGGGAAGCTGTCACGTGCAAACCTAAGGGGAGATGCACCGGGCAACGATGGGAAG
>chromosome_10,+,polyA site is 3393471
CCGCACGCCCGCATGGGGTTGTGTATTGGACCCGCGTACGGTAGTGGTTTGTAGGCTGCGCTGGCAGTTTCAAATGCGTGCTGTAAGAACATTACGTCCACACTCCACAGCTTGCCAAGCATGGCAGCACAGCCAGCGTTAAGAATATTA
>chromosome_10,+,polyA site is 3422695
GCAATGCGGCATCGACGCACAACACAAGGACGGGGGGCATCAACAACGGCGTCGGCGATAAATATGGTTTGCGGACTTCGAATGGAAGTGGATAACCATTCCCGGTATGGGTGTGCCTATGTGCGTGTGCGGGGGGGGGGGGGGAGGGCG
>chromosome_10,+,polyA site is 3439959
TTGCAGCTAGTTAGGTCTAGCCCCCACGCTGCGCCTTAGGTAGTCTGGAGGTGTGAGGGCCGTTTCCGGGACCCAACAACATGTAACGCGACGTGACCCCATTCTGCACCACAAGCCTGCCTCACGCCTTCAGGGACGGGCAACTGCACT
>chromosome_10,+,polyA site is 3455071
CCTCTCCGGCCTGGCACGCGCATTTACTACTGTCGATCGGGCCGCCACTTGTGTACTGAAAGCACACTGCATAGTTACTGTTTGTATTAATTTCGGACGGTCCCAACTTGAGACAAAGAAGTTGCGCGGACCGAGTGCCGCTTTTTCTTC
>chromosome_10,+,polyA site is 3455426
CAAACTCGCTTGCTGCAAGCGGAAGAGCGCTGAAAGCTGAGAGTACCCGCGAACGGTCTCTCCCCACGCGATGAGCTCACGCTGTAATTAAAGCGATAAGCAAGTGCTATTGCTATTGTCTAAAGAATATGTTTCCTGGCTTGAGAAGGG
>chromosome_10,+,polyA site is 3461923
CGTAGCATGTCAAAGACGTGGCCCCACGTGGCAAGCTGCATCTGGGGTGTGCAAATGCCGTATACGGCATGACGGCAGTTACGTAACTGTAGTGCTCTTATTGTACGAAGGCAGGGCCGGCTCAGCCCAAGAACGGCTTCGGCCGGCGGT
>chromosome_10,+,polyA site is 3462006
TAACTGTAGTGCTCTTATTGTACGAAGGCAGGGCCGGCTCAGCCCAAGAACGGCTTCGGCCGGCGGTAGATTGCGGAAATCCCTTGCAACCGCATCTTTTACCCCCACAGCGTTTTTGGGGGTTCGGCACACGGTCCGTGTGCCCGGCTG
>chromosome_10,+,polyA site is 3587078
ATGGGCCTCTTGTTCTTGATGTCAAGAGCGTCCCCAGGTTTTGGGAGCAGGACCGTGTCTGAAGTGGCCCAGGACTCCGGGATTGTGGACTTGACGTACATGATCTTCAGTGTGTTGTGTAGGGCTCGCTTCATGCCGTGAGGCAAGATG
>chromosome_10,+,polyA site is 3588400
TTGTTCATAGGACCATTCGCCCTCTGTGGTCATGGTGCCTCGTGCGGGTAATAAGCCAGTTTGTGCCAGAAAGCGTTGGTGTAGTCGGTCAGCAGAGTCAAGCGGCCCTGTGCGATCTGCAGCGTTAGCTACAGCATTGAAGTCTCCCGC
>chromosome_10,+,polyA site is 3623272
TTTTGCAGCAACACCGGGGTTGGGCTTCGGTGGAAGTCCATGGTCTCTCTATATGTGCTTAGACACTCAGATTGTCCCCTCTTATAACATCGCAATCTTACGGCAGGGCCCAGGAGTGAATGACTAAAACGGTATAGCAAGGGTCAAAAG
>chromosome_10,+,polyA site is 3633204
AGACTGACACAGTCTTGGCGTAAGGACGGACGGACTCAGGATGAATTTGGGTATGTGTCTGTCACAGAGTACTAGTCATTCTGTTACCTTGCGCTAGCTAATTTCTCAACCAGCGAGCCTGGTCGCGGTTGAGTGCTATGAACCGCTCCC
>chromosome_10,+,polyA site is 3676046
TTCAGTTGAGACACCATACGGTACGTTGACAAGCACTTCAACATACGACCTTACTCGGCCGCAAGCAGCAATCGAACATGCGTGTAAGGCTCGACACAAGTTGCGACAAAACCTGTACTATCACATTTTTCTCGCTGAACCCAAATATGA
>chromosome_10,+,polyA site is 3683327
TTGTACCACATCGCTTCACTAGTACCCTTGCATGACGCACCAGACGAAGGCAGGCGACGCCAGGCGACGCCAGGCGACGCTTTGAATCACACCTGACTTGCAGACCTTGCAGGCTTGCACACGTCTCTCATCCCCTTTTCGCATACATGG
>chromosome_10,+,polyA site is 3699449
AAGTTTTGCACGCCTCGTTGCAGTTGTATTGTTCTCACGTTTGGCCTTGTGACGCCAGAATGTGACGACAGTGTGTAAGGGGATGTAAGAAGACGAGGGATAGATGCGGCAGGATTGCGGTCCGCAAAACGGCGGGTCCGCCGACACGGT
>chromosome_10,+,polyA site is 3703429
GGGCGTTTCAACGACGGGCGGGAACTGAGAAGCGTGGCCCGCTTGTATGTTAGCGAGGCGGTGCTGGGAGTGCGATGGGACAGTGTTAAGCCAGGTTGGTGAAGTCCCGTAGGGTGCAGCTGATTCCCAGACCCCAGCAGAAGGCAAACA
>chromosome_10,+,polyA site is 3704766
CACATCGCAACGCCACACTCGCGATGCAGAGCCGCAGGCGGTGGTGGGAGTGCCATCCCCTAGGGGTGCGCAGCGGCTTGAAGGGAAACTCTGGGGAGCACCCAACGCGTGCCGTTTACGTTGGTCATGGTCGGTGCATTCTTCTTGCAG
>chromosome_10,+,polyA site is 3717750
CCAGGCGAAGTGGGAGGTATGAACATTCGTCAGCAAGCATCATCATCGTGCGGCTGGTACGCGTGCTTCCATTTGAAATGCTGCAATGTATCACAACACAGTTGGCCTCGTCACAAGAATGTATGACGTGGGCGACCCTCTGCACGTGAT
>chromosome_10,+,polyA site is 3722712
TTCAGGCATGGGGAGAATTTCACATGGGAATGGGGCGGTACAGCTGTGTGTGGTGGAGCGGCAGAGGTATGTGCACGCCTCTTGTAAAGCATAACCGCGGTCTCATGTCTCGTCACACGCGTCCTCAAATGGACACAACGAACTTGCGGT
>chromosome_10,+,polyA site is 3755793
GCGTGTGTTCTTGGCCGCCTGCAGAAGCATTTTGCGCCGGGCTAATGGTGTCAGTGTGGGGTAACGCAGGCAGCCGCTAGGTTGTAACATTGCATCTGTGCCCTCTAAGAAACCCACGACCGTCTTGGCATGAGAACTCGTACAATGCAT
>chromosome_10,+,polyA site is 3790769
GCGCGTGTGCCACGGTGTGCATCCATCAAGGCGTGCTGCTGGAAGCGGCCAATACAAACGTCCTGCGATGGCACTATGCATGTGTAAGACGTAATCGACGCTTGCAAGGCCTACTGCAAGAGGGGTTTGAAAATTGAAACATGGGGAGGG
>chromosome_10,+,polyA site is 3792491
TGGCATGCGCACCGGCATTTGATGTGAAGTTGATTACGATGTGACCAAGGAATGGGAATGCGTGGCCACGGTTGCCTGCCTACATAACAATTGAGCGATGCCAGGATTGTACCCCATGCTCAAAATGAATTGAGCTTTTGGAGGGCATTA
>chromosome_10,+,polyA site is 3796989
TGAGCAGCGAGTGGGCATTCGGACACTGGCCTATGTGGTGCCCGTTGATGTGTGTGTGGTGGACAGCAGACCCTCAGGGACGACAAAGCTGAGGTCATGATGTATTCGCTGCATAGCCGACAGGCGTACATACATGGTCAGGAGTAAACC
>chromosome_10,+,polyA site is 3808091
GCGCAAGCAGCAAGGGGGGCCACGACGCGCGCCCGTGCCGTGATAGACTGGAGCGCAAGCGATATCGCGGTCGGCACACCCTGTAAGGGACCATGTCACATGAGGAAGCTACCGCCACTGCGACGCGTGCATTTACCCACCAGCTCCAGG
>chromosome_10,+,polyA site is 3808194
GGAAGCTACCGCCACTGCGACGCGTGCATTTACCCACCAGCTCCAGGAGGTCAAAGTGTCGCCGCAGGTAGGCTTTCATTTTTGCAAAAACGAGCTCCGCCTGCAATGTCCAATGTCCGTGCCACATCTGTCCATGGAGTCTGCAGCTAT
>chromosome_10,+,polyA site is 3883967
CATGATGTCTGATGTATAATGCTGCATAGTCTTCGTTGAAACGTTTATTGCGCTGTACGCACTGTTACTCACATAATACCTGTGTAAGTATACTCAATAGTCCTGCGAGCTTATGGATGCGGATTACAAGTGAAGCTTATGATCCGCTCA
>chromosome_10,+,polyA site is 3886164
GGGCCAACGCAAGTGCAGTCGGAGATGCCGGCCACGTTTCGGGGCGTGCCGTGCCGCCGCTGGTTGCTAGGCCCGTGCTGAATGTCCAGTTTCGCTCGGCTGACATCCTGATGCCAAGCAGTGTGGCCGGTTGTTGGCTCGTCCATTGGT
>chromosome_10,+,polyA site is 3886608
CGGCAGGCATTGGCTGGGTCGTGACGTGTACAAGGTGTCAGTGCAATGTGTGGCGTAACAGTTGTTACATGCTTTGCAATTCTTGAGGACGTGGAAGGTGCACATCGCTGGCCACAGCCCACTGGTTCTGCCAGCAATGGTGCACTCACG
>chromosome_10,+,polyA site is 3888726
TTGACACGAGCCGGTGGTTAGAAGCGAGAGCGACTCGGCTTTCCCAGCCTGATAGCGGCACGTGCCCTGAATACGTTAGTGCCATGTAACCGGCCGAAGAACCTCTACCTGTCGAGCGCATCACCACCTTTTTGTGGCTGCTCCAGGGCA
>chromosome_10,+,polyA site is 3911515
GAAGAGTCCACAAGCATCGTGAGGCATCGGAGGGTACCGTTGGACAACAGTCGTGCGCGGCGTGTGTCATTGTACTGCCATTGTAAGAACCTTGCATGCATGTTCGTAATGCCACGAGAGGCCCATGCGCCCTGACTAGGCCGGGGCATT
>chromosome_10,+,polyA site is 3923966
CCTGCGTCTGCGCAAGCTTCACGCTCGCACTCAGGTGGCGAGCGGGTTCAAGAGTACCGTAGGGTCCGTGCGTGCGCCCTGATGAACTGAGCCGTGGGAGCAGCAGCGCTGGCTGTGCCCTTCAAGTTATGTAATGAGAAAGAATGGCCC
>chromosome_10,+,polyA site is 3924016
AGAGTACCGTAGGGTCCGTGCGTGCGCCCTGATGAACTGAGCCGTGGGAGCAGCAGCGCTGGCTGTGCCCTTCAAGTTATGTAATGAGAAAGAATGGCCCATTCACCTTGAATCCAGGTGCAACACCACAACTCATGGATGCCGTACCAC
>chromosome_10,+,polyA site is 3967459
ACTCAAAGTTGCTGTTTGTCGGCCGGGGTCTTCGAAGTTGCACCACTTACGGAGCACGTTATCGGGACGCTGCAATTCATGTAATCCTATATAACTTCTACTTGCAAGCTGCCGAACAAACACACGATTAGTGAGGGACAAGGAGGGAAT
>chromosome_10,+,polyA site is 3980319
GATGAGTTGCATACTTTCATGGTTACATGTACGATAAGAGTTTACGGGTTCATAGTCCGCTGACGACGGCTGTAAGGCTGATGTAACTGTCATGCTGCCACGCTTGGGCTCTTTGGAGTCCTGACTGTCCTGAGGTGTTACCCAAGGTGC
>chromosome_10,+,polyA site is 3987261
CACATCCTGTCAACAGAATCAATCGCTGACAATGGGGTTGACCTTACGTTGCGCGTAGCTTGGACTGGGCAGCTGGCCTTACTGTAACAGTTGAGGTTGGCTTTCCTCCACGCACTCGGTCCATTTCTGGGTCCACGCGCGTCTTGTCAC
>chromosome_10,+,polyA site is 4003845
AGGTGTGGACGCACCCCTGCTGAAGGTTGCGCTGAAAGGGGGAAGGAAAGGTGGGCGTGGCCAGGGGCAGCAGATTATTTCACAAGTTCCTCTTGATGCCTCTTTCTACCTACTTGCTACGTATCCCAAGATATCCCAAAAGGCAGGACA
>chromosome_10,+,polyA site is 4003931
TTCCTCTTGATGCCTCTTTCTACCTACTTGCTACGTATCCCAAGATATCCCAAAAGGCAGGACACGGCCAGCGAGCGCATGTAATCACCAGCAGCTGTTATGGCCGCGCTTGTGCAACCAGGTCACGGAGCCAGCTGAGCACATGTAGCA
>chromosome_10,+,polyA site is 4031128
AGCGCGCTGGGTTGGCGTGCGTAGGGTGCAGGGTGCAGTCAGAGTCATGATGACGTGCACGGGTCCAACCACTCAACCGTACTGCAACATGTACGTTTCACATGTGTCTACCCTGCACTCTACACGCAGTGCTCGTATCTTCCATCTACA
>chromosome_10,+,polyA site is 4275441
GCATGCCGTGGCATGGCATGCGGCTACGGCATGAAATGCGATGATCTTCCTGTATGAATGCGTGGGTCGACCGTCCGTTCATGTAAGCTTGCTCTTGCCATGCTGCGTTGTAGTAGGTTTGTAGGGGATGGCAAGTTGTTCGGGTCAGCA
>chromosome_10,+,polyA site is 4275893
GGCAGGTAGAAGTCAAGGAAGGTGTGTGTGTACCTGCAAGCAGGAACTGCGGCAGGCTGCGGTGTTCGTGCGGTATTGGGATGGCAAGCCCGAACCGACGCAAAGGCCACGCTGAGATACAGCCGGGAGGACTACGGCGTCAGCAGTGCT
>chromosome_10,+,polyA site is 4363084
AGATAGACGATGTGCTTATAGATAGACGATGTGCTTTTGTGGGTTTACCCGTCAATGCACATCCTATGCTTGCGCGGGGACTGGTGTAATATGAAGTTTAACCCTAAACTACGCGCTGCTTAGTGCGGGGAGGGGGAGGACAGCAGGCAG
>chromosome_10,+,polyA site is 4381355
ATGTGGCTTTACCTGTGCGTGGCAGAGTGGTAGCAGACTTGCAGGGCCTAACAGAGCAGTGCGCGGGTACTTGCAAGGGCACTTGTAATTTCCGGAACGCTGGCAGCGCCTGGGGCTGGTGGGGCACCGCTTCAGCTTCAAACTGCAGGT
>chromosome_10,+,polyA site is 4453209
GTGCAGCCCCTTTATCCAAGGTAAAGGTCTATCTCAGCCTATGCAGGACTGGCTCACCCTAGAAGAACGTGCAAGAATGAACCTGTAATAAGAAGGCTTCTTTGCCAATGTATGCCTCACGCTACAGTCCCACATGTAGTCTAGCTCAAT
>chromosome_10,+,polyA site is 4491021
GGATGCAGTGCAGCGCGGAGGAGGTTAGCAAGTATGCGTCCCAGGCAATTCTCTCAGACCCGCGTGTTGGGCTGTCCCATCTGGTAACCTCACATTCTCACGTGCTCCTCCCGGTCCATCCGGCTTGCCGTTGATTGGATGGTAGGGACA
>chromosome_10,+,polyA site is 4505519
GTCGTGCAATTTACGATGTGGCAGGCCGGTGCATGGGCTATACAAATAGATCTGTAGGTGTCAATGATTTTCTGCGTGTGATTTTAATAACCAACAACCAACCCCGAGAAGATTAAGCTTATTCCCGCGTGTTCTCGATTTTGGGGGTGG
>chromosome_10,+,polyA site is 4505700
CGTGAGCAGCCGTGTGCATGGGGACGCGAACGTGTGTGCCCGCAACAGTCTTTTGAGCAACCCTCCAGTTTTGTCTCTCCGTGTAACGGATACTCGACCACGTTCACGGTGTGCAGTACTAGGAATGGGTGCGCAGCTTGATGAGCAGCG
>chromosome_10,+,polyA site is 4537725
ACATGGATGGAGTAGTAGTGCAGGGAGGGGACAAACACACGAACCCAGGCGTCCCAGAGCAGACGCGCGCCACGAGGTGGTCCTGTAAATAATGAATGTGCCTTACAAGTGATCAACTCCACATCAGGATCAGATTACGTAGCAAGGCAT
>chromosome_10,+,polyA site is 4577277
GGTTATAGACGTTTGACCAGGGTTCTGGCCCAAGTGCTGAGCCGAGGCTTTCGCAGACATTTGACGATTGCCGGCGTGGACTTGAAAGGACTTGAGGCAGGCACGAGGCGCAGTTAGCAACAGAGCGTGAGTGTGCAGGAGAAGAGTGTG
>chromosome_10,+,polyA site is 4577548
AAACGGGGAACGAGGAAGTAGCCAAGAGATGGCGGGGCAGTGCGGAGAGGTATGCTTCGGGGCAGTGCTGACAGATGTGCATAAAGGACCCTTGTGGGTGTTGTACGCCGACGCCGCACGACGAGGGAAGCGATCCGAATTATCGTGCGG
>chromosome_10,+,polyA site is 4577656
CGACGCCGCACGACGAGGGAAGCGATCCGAATTATCGTGCGGCTCGCTGCGCTGCCCGACTTGGACTGAAAATTTCTAAAATTGCAAAAATTCACACGTTCCGAGACGCAAATCAGCCGACCAAGATTCATCTCCCGCTTTCGCGTCTGA
>chromosome_10,+,polyA site is 4592080
GATGTGAGATGAAAGCGTGGAGCAGGAGGTGCAGGGGTCCCGAAGCCCCGGTTTATAATTCGGAAGCGAACCCAATTGCTGTAATGCAGCTCGGATCTGATGCAACCAAAGCTCTCTGAATCTCTCCTTGGGACGAGTATGGGTTGGGAC
>chromosome_10,+,polyA site is 4613403
ATCAGGGCTGTGGGAGAGCCTGCCCGTGTAGCATGCGGTTGCGGCTGCTAGTGTTGAAGTGATGAGGGCGCACAGAGCCTATTAAGCATTCTAGTGGTTATGCTGGAGTGCGTTGGTGACTGTGTGTCGGGGTAAATGATGGCGCCGACC
>chromosome_10,+,polyA site is 4616139
AGGACACGTTCTGTGGCGCACAGGCCTGCACAAGTACGCAGGCGCACTTGCCATGTGCGCATACAGCACACGCGCCTACACACTGTAAAGGTTGCACAGGTCGACCAGCGCTGCCACACTCTGAACGCAGTTCATTGCGAAGTTGCCGAT
>chromosome_10,+,polyA site is 4645527
GTGTGTGCCGACGTGTGAAGATGACTAAACTGGAAGCGGTTAGGCCGCGATGGCGCTCTGCCTGTGTGTATGTGCGGTAGAACTGTGACTGGTCATGGCTTTGGCCCCGGCACTTCGGTGACAGCAAGCAGTTAGCAGGTATAGCATGTA
>chromosome_10,+,polyA site is 4645693
GAAGGCTCAGAGTTGCTTGGGGAAACGCGCTGCGACATGCCTGTGCATATGATCGCATTTGGACTTGTTCATTAGTGTTGCACTGCGTGAAACAGATACAAAAGCCGCCGTTTACAGTTGCGAAAAAGCGAAATTGCAACATGTCAAGAT
>chromosome_10,+,polyA site is 4677308
GTGTGTATGGCGCGCGTGCTTGGTGCTTGGCGGTGGAGCGGTGACGGTACGCACGCACGGGAAACATGCGAATAGATGGCTTTAAGTGAGTGCGCGCTGAGACTGCACGTCCCATAAGGGTGTCCTGATGGCATCTCGTGCCGTGCTCCT
>chromosome_10,+,polyA site is 4742538
GTACGGGAATGAGGCAGAGGAGCGCAATTCGAGGGCTGCACGAGGACGTTGCTGTCTCGACGCCGCGGTTGCGCGCGTGTTGTATGGTCAAGCCGCTTGAAGTTTGAACCTTCATGCTGGAGGTGCTTCCTGCAAGACTTGGACGAGCCA
>chromosome_10,+,polyA site is 4742818
GCTCCAATCCTTATGCTGGGCCCCACGACCCTCGCTCTGATGTGGCGCATGCTGACCTATGCGCTCGCCTCGTGGCGCATCTGTAACTGTAGAAACTTCACTTCTTGCGCCGCCACTGGGCGGGTAAATTAGCAGGTCACTTTACGGCCA
>chromosome_10,+,polyA site is 4835402
GCGGCCCAGACCCTTAAGCGTCCGTGGCAATTGTTGGTATAGAGTCCCCTAAATACTCACTCCGTGCGCCTCGTATAACGATTGAAGTACTCCACCGCGAGGCTGTCGGCTTCTGGAATTCCTGGCTTTGCTAACCCTCTTCTTCTTCAC
>chromosome_10,+,polyA site is 4840187
TGTGGTGGTGGTGGCGGCGGTGGTGATGGCGGCTGTGGTGATGGCGGTTGTGGTGGCGGCCACACGGCCTTCGGGGCGTCGCTGTAATGGCAGTTATTGATCGAGGGACAGCAGCACTGGACTGGGCTGGGGACCTACTAGCAAGTCAAT
>chromosome_10,+,polyA site is 4851891
AGTGATAGAACACGCGCGTTAGCAGCGTAGCGTGACAATGACAGGAAGGGCGTGAGACTGCATACATGTTACTATAATATACTAAAAAGGAGGGGACCTGCAAGTTTGGCGGGCCCCGCCAAGCTTCGTCAAAACTGGCGTCCACACCTG
>chromosome_10,+,polyA site is 4888621
AGGGGGCAGACTTGCTATGCCAACAAGGTAAGGACTGAGTGCCTTGCGAGTACCTGGCGAGTACCTGGCGAGCGAAACCGGTGTAATTCATGTTCAGGTGGGCGCCTGTGGACCATGATTGGGCAGTCAGTCGGGTGTTGTTATTACGGC
>chromosome_10,+,polyA site is 4895088
TGGTGGTTGCTGCAGGCAATGCCGCGGGCGCACAAATCCGCATCAGGTGCCGCGCACCGCGGCTGGCCGCCCTGTCGCTGCTTGTAATGTCGCATTCATAAGGAGGCGTCAAATGGTCTCCTAGGGGCTAGGAATGGCTGTGCGATGGGA
>chromosome_10,+,polyA site is 4895158
CCTGTCGCTGCTTGTAATGTCGCATTCATAAGGAGGCGTCAAATGGTCTCCTAGGGGCTAGGAATGGCTGTGCGATGGGACAGTGGTAAGGCATGTTGGTGAAGTCCCGTAGGGTGCAGCTATTTCCCAGACCCCAGCAGATGGCAAACA
>chromosome_10,+,polyA site is 4895288
ACCCCAGCAGATGGCAAACAAATTTGCAACGGCAGGGCAGGAGTGCGCCTGTGCGCGGCTGGTCAAACGCCGGAGTTACTGTACCCAGGGACCAGGGTCAAGACCAGGGTGCTCGTTCCATTTGAATCATGGGGTCAAATTCCGGCGGAT
>chromosome_10,+,polyA site is 4913234
GCTGCTGCTGCTAGGTGATGCATGCCCTTTACCTAATGCAAGGATAATTGATGGGTCCGATGCGCGTTTTATGCCGCAATCTTGTGTAACAGTTACACAGCTGCCCGTGGCCACGCCATAACCTTGACAACTTTACGCAGCACAAAGCAA
>chromosome_10,+,polyA site is 4936827
AAGGATGCGCCCGAAACCAACCTGGAGAACACCAGGTTGCTTGCGTGGCGAGGGCGTGGGAGAACGGGTGGAGTGCTGGGGATGTGGATCTTATGAGCGGCTGATAAATGGCGGGTACTCGGTATCGTGGTTCGTAACAGCAGTCGCAAA
>chromosome_10,+,polyA site is 4945271
TGGAAGTTCTAGAACCAGTATGTGGTGATAAGCGGGGGTTTTGGATGGGATGGCACTTCAGAGACTGCTTATGACGAGATCGTGGTAAAGGGACATCGCAACTGTTGTGTGGGCAACCCCAAGGGAATAGCTGTAGGGCGTTATTTGTGG
>chromosome_10,+,polyA site is 4945364
CATCGCAACTGTTGTGTGGGCAACCCCAAGGGAATAGCTGTAGGGCGTTATTTGTGGTTTGCACGGCCAGTGGAGTGGGCCACTTCAGGGCAGCATTTCATGGAGCCCGCATCAAAGGAAGGGAAGGGATCTGCGTCTGATAAGGGCGTC
>chromosome_10,+,polyA site is 4992252
CATGAGGCGCGGCGTGCACGCTTTGGGCGGTGAAGACTTCAGGATGCATTCCACAGACTGTCTTTGTGTCTGCATGCGCATGTAATGCTCATGGATCCTGTCAATGCACTGTCTCAAGGCTTCCTTCCGCTCCATTAAGGCTGGTGACTC
>chromosome_10,+,polyA site is 5013028
GATTCTGAGAGGGACAAGTTGCAAGGGAGGAATCATGCGTGAAGAGTAAACGAGAGCGAGTATGGGCGTAAGGACCAGCCATTGCAAAGCAAGTGAGTCACTCGCTGCCGCACACAGTACGTTCCGTAAGATTCAGTCGGGGAGCGACTA
>chromosome_10,+,polyA site is 5062939
CCTGAATTCGCTTATGAGTGCTTACGCGTGCTGTGTAGTAATGCCCATGCGGAACCGAGAAAGCAAGCGAGCACAGCGCTGATAAATGTTTCACGCGTGCTGACCTGCGGCTGGTGTAGCCGCCTGCCTTCGCGCCGCCGGTGTGGGATG
>chromosome_10,+,polyA site is 5103817
GTATGGCACGGAGGGACCGTGCGGAGACACATACTCCGAGGTCTTTCACCGATTGCTCTGTTGCTGCTTTGCTTGTTGAATGTAACGCATTACTTGAAGAGTCTGGATACTTGTCGCGTCACCAGCGCTGCCTCAGAGCCCCACCACGAG
>chromosome_10,+,polyA site is 5107055
TGCTCCTGCCCTTCCCGTCCACAGGCAAGAAGTAAATGGTGGCCTCTTAAGCTGCTACACACTTGTCTGGCCGCTGGGCGGTGTAACGTGGATAGTTCGAATGCGCTGGCGCCCCTGTGTCTCTTGTGGGTGAATGCAGCGGCCGTGCAG
>chromosome_10,+,polyA site is 5112031
CAACGGTGTCGCGGAGTACCCGCGGTGAGGACCTGGAAGGGTGACGCAGCCCTTGGTGGCGTCGTGCTACGTTGCGATCCCTGTAAATATAGACTCTTCATCCGTTGTCCCGCCGAGCATTTGCAATGTTCCTTGCTAGCACTCATGGAG
>chromosome_10,+,polyA site is 5137016
ATTCGGGGATCTCTCCTCGGGTGAGCGTGCGTGTCTCGTACGTTTTTGGGGCCCTGGCTTAGTCCACGGCTGTCGTCCCACATGTAACCTCTATCAGCTAAACGCCCGCCCGTGGGCTTTGTACGCGGGTGGTCTTGCGCCACGATGCCG
>chromosome_10,+,polyA site is 5154903
CCTGTACGCGCCACTACAAAGGGCTGACGGCATATTCGCCGCTCGCGTCAGAGAGTAATGCCGTGCCGATGTGCCTTCACTTGTAATAAAGAATGCGGCTTAACTAGATGCATGATGAGGCTGAGGTTGGATAGAAAGAGAGAGAGATGC
>chromosome_10,+,polyA site is 5171539
CTGCTGCTGTGTGGCTTGCGGGAGATCCAAAAAAAGATTCGAAGGCTGTGTGCGGAGATGACAGTGCAGAGATGACAGCTTCTATAACGTTCAGTGGCTAGGGTGCCCCAAGCACTGCGCTGGGTATACCCTCACGATTCTTACAGCCAA
>chromosome_10,+,polyA site is 5180475
GCTGCTTGACGGGTTGGGGGGTGAGGAAGGACACGCTGGGACACGAACCTGGCCTGCGAGGGTCTGGGATTGGCCCCGGTTTGTAAGCGCTTGGAGGACATGGGCTGCCTGCGGCACAGTGAAGCTTGGCAATTGACAGCGAAGTGGAAC
>chromosome_10,+,polyA site is 5180684
GGGTCCGGGGACCGGAAAGAGACCGATACGCCAGGCAGGGGTCTATCACAGGTTCCTAGCCGCTGAGCCCATGCTGCATGCGTTAAGGTACTCATTGACATGGTACAGATACGTAACAATTGCAAGCAGCAGCGTCCACGTTGCAAGCGA
>chromosome_10,+,polyA site is 5183085
CTGTACGCACGAATGCTCGATGCTTTGCTGCCGGTCTCGTGTGTCTTGGAAGAGTTGCGAGTGGTCGGGTTTCGGTTACATGTTGCAAGTCGGTTTGCCGTATTGCCGAGAGTCAAATTGTGTCCTTGTGTCGAATTAAGTCAAAGCGTT
>chromosome_10,+,polyA site is 5183136
GAGTTGCGAGTGGTCGGGTTTCGGTTACATGTTGCAAGTCGGTTTGCCGTATTGCCGAGAGTCAAATTGTGTCCTTGTGTCGAATTAAGTCAAAGCGTTGCCTGGATTCAGGAAGGCGAACCAAGGATGGACTAACAGAGAGGTGGCCAG
>chromosome_10,+,polyA site is 5183312
CGCCGCCCGCAGCATCTGGGTAGCATAGCGGTCAGGGCGGATATCGATGGAGATGAAGTGCGGCATGAAGCCTTAAGCGACATCTAACTTTTACCCGTTTGAAGCCGGAAACTACCATATCCCAATGCTGTTGGACGCGAAGGTAGTAAG
>chromosome_10,+,polyA site is 5183404
ACCCGTTTGAAGCCGGAAACTACCATATCCCAATGCTGTTGGACGCGAAGGTAGTAAGGTACTTGACACCGTGGGAACGGCCAGAACAGGCCAGGATGTGCCTGCAACACGGGCACCGGCGTTCTGCGGCAGCCTGCGCCGCGGCCTGAA
>chromosome_10,+,polyA site is 5192400
TTCGTGTGGGAACACGGGAAGCGCAAAGAGAGACTCGGATGCCCCCGGTCGGCTGGACAGTGACCGACTACCGTCCACGGTCTGTAATTAGCCACTTGTGTCGCCGGGTGCACGGGGAGGATGAGTTTGCACGCAGGGGCTAGCAGTAGC
>chromosome_10,+,polyA site is 5226728
TGGCCTACGAATGCGGTGGCAGACGCGCCTCGATTGGGAGGCGTTGTGTTACAATGTGGCAACGCCACATCCTGCCTTTCCATGTAAGAATGGACCAGAGCAACACGCTCGAATCCGACCGTTGGGGCAGACATGCACGAGGTCAGAAAC
>chromosome_10,+,polyA site is 5245304
CGGGCCTGCAGTCCAGGCGGTGTAGTCGGTTGGGTTGCAGATGAAGGTCTTTTCGTCGGTCATGGCGAAACCGTTGAAGATGGTTAAGTTGAGCCATGCGTCGCTTTCAAACTCCGCTGTGCCAATGTCTGGTGGCAAGGGAAAGGCGCC
>chromosome_10,+,polyA site is 5245524
ACAAGCTTGCGCAACCACGCTGCTGAGCGGTCCAGCCGGTCACCCCACTGCTCGGGGCTGAGGAAGGGGCGGTGCTCCACCTTTAAGTTCTTTTGGAGGGTTGGATCGTAGTGTTGCATGGAGCGCCACAGGGATTTGAAAGTGATCTTG
>chromosome_10,+,polyA site is 5245815
TCTGTCCCGCCAGTGTGCACGTAGCGCACGTACCACTTCTTAATCTGCTCTGCCATATGCTTGGGTGATGCCTCCCATGGTGTGTAATCAACTGGCTGCGGGAAGATCTCTGGGCATGCCTCGCGTGCCTTGAACTCCGCCACGGCAATG
>chromosome_10,+,polyA site is 5255300
GCCAGATGTCCAGCAGGGGAGCAACACCCCGTGCTGCTGGGGGCTGCGCGTAGCCGAAGGATGACTTCGCCAAGTGTTTACTCCGTAAACATATTGAATACGGTATGTCCGGCATTCCTTGAGGTGCAGCTGAGCGGCTGCCTGGCCCCA
>chromosome_10,+,polyA site is 5299183
CCTTACGTGGTTTGGTACGGCTTTTGTTTCCCGTTGGGTGCGATGACCCTTGGCTGACCGGGCAGCGGCAGACGGCGGCAGTAACATGTCATCCCTTGGCCCGCATAAGCCGGACACTTGTGGGGCACACGCTGGGCTTGGGCTCGCCAG
>chromosome_10,+,polyA site is 5299304
GGGGCACACGCTGGGCTTGGGCTCGCCAGTGACCGCAATGTGCGGCAGCGGCGGCGGCACACATGTGCCGGGTTCTGCTATTTGCAAAACCATTCTACTCCTTCCGTAAACACGCGCCGTCAGGCGCGTCATCTGATGACGGGAACGCCA
>chromosome_10,+,polyA site is 5309553
AACCTCCAGGATGAAACTAGTGGACAATGACTGCCTGTTGTGCGAAGTAGGACAGAGGTAAGGGCCACAGCATGGCGAGCTACTGCAACACGTGCATGGTATGCCACTGCAACACGTGCCTGCATAGTCCGAGCCGGAACCCGAAATGGC
>chromosome_10,+,polyA site is 5309633
TACTGCAACACGTGCATGGTATGCCACTGCAACACGTGCCTGCATAGTCCGAGCCGGAACCCGAAATGGCGCGCGATGGGTGCAAAACAGGCTATCTGGAGAGCCCGCGGGGGCGCAGGGCACCGGGAATTCGGTGGCGGACTTGCGGCG
>chromosome_10,+,polyA site is 5309704
CGCGATGGGTGCAAAACAGGCTATCTGGAGAGCCCGCGGGGGCGCAGGGCACCGGGAATTCGGTGGCGGACTTGCGGCGTTGTGAACCAAGAGCGAAGTACCGAATTACGCAACGGAAGCAGGTGGAACTTCGGGGTTGTGGACGCGAGT
>chromosome_10,+,polyA site is 5328721
GCCGACAGTACCATACTGCTGTTTCGTGCAAGGAGACACCAACCTCCCGGACCGACATACTTCCGAAGCCCCGGGGCCTCAGTGTAAACGACGACCGAAGCCTTGACTCTTGAGTTCAAGCCACGGCGGGTAGCGTTCCGGCGAGCGGCT
>chromosome_10,+,polyA site is 5337432
CGCGCGGGGTGACCACGACTCATACGGCACGCTTGACGTGTGACCTGCACCGACTGCACTTGCATGCTCAACAGATCAAACACCGTAAGACGCCATAACAAGGGCAACATATTGGGGTCGCAATTGCATGCGCAACTACCCCGTGCTACA
>chromosome_10,+,polyA site is 5341943
CACCGCCAAACGCGGGATGGTGGCAAGGCTGTGGAACGGCGGGAGCGGTCGCGCACACGCGTCGCATGGATAGTTACAGCACGTTAATGGGTGGAGGCCACCGCTTGTGTTTCGGCCGATTGGACTGCACCATAGCTGAACGCGCAGTGC
>chromosome_10,+,polyA site is 5342017
TACAGCACGTTAATGGGTGGAGGCCACCGCTTGTGTTTCGGCCGATTGGACTGCACCATAGCTGAACGCGCAGTGCCAACGAAGTAATAAGTTCATGTGAAGTCGTGACAACCCGAGCGCACTATCATTTAGCCCTTTGAGCTCTTCATC
>chromosome_10,+,polyA site is 5432702
GTGTTGGGGGTTACGTAGCATTTGAGGAGGCGCTGTCAGGGGACAAGATGTGGCCACAGGGAAGGCAGGAATTCATGAAGGTGTAATTCTTTCCACTTCAACATATTCTCATCATTTATTGTCTCCGAGTACCTACAGCCATAGCTCTTT
>chromosome_10,+,polyA site is 5445293
GGGTGCCCGTGGGTACACTCGTGTCGAGAAGGTGCCTACGCGTGCTGCTGGAAATAATACGGACCAAAACGCCACACGTGTAAGAAATGCGCTGCTTGGATGCCTGCGGGCTTGGATACGGTATTGAACACGCATGTGGGAAACAGCAGG
>chromosome_10,+,polyA site is 5458389
AGGGTATTGAGTGCGATGGGCCAATGGGGGCATTGGTCTCGTTGCCGGTTGCCAAGGGACTCGAGGGACAGCTTGGTCTATTTGAAGAATGGTTATATCGCATTTCGCACATCACATCACATCACATAATAGGGCGGACTGGAGCAGGAT
>chromosome_10,+,polyA site is 5458513
CATAATAGGGCGGACTGGAGCAGGATGGCGACGCTGACGAAAGAAGACGTGGGAATCCATCTCGCAGCAGGTTGACAAGCATGTAAACCTCGAAGCAAGATCTAAGCTTATAGCAGCTGTATGCTCACGCAGAATGTGAAACGGCCCTGG
>chromosome_10,+,polyA site is 5460145
GTCACGAAACGGCGGCACGTTGACGCGTGTCGAGTTTGCTCTGCCTTGTCTGAGCGCAGCCAGGGGTGTGCCATACACAGATGTAAAGATGGAAGACTTAGTGACCTTCTGTAGCACCGCTGCTGTGAATGGTAGACGAGGGCGTCGCAT
>chromosome_10,+,polyA site is 5464867
ATTGCGAATGCATACGGGCAGTGTGTGCTTGAGGAGAGCGGGTGGAGACGCCTAGCGTCCTAGCAAGGCGCGTCAACCCACTAGGCAAACCGTTATGTGGCTTGCCTGGGGTTTTCCACTCATGACTTCCTCAGGCGCTTATCGACGGCA
>chromosome_10,+,polyA site is 5470175
GGCAAGTGTAATTGATACGCATGGCTGCGTGAGATGCATGCGTGGCGCGCATGCCTGGTTGGAGGGCAGGCAGGGCATCGGCTGTAAGTCTGGATAGATGCTGGGTCCCCAACGTCGCCACGGCACTCCTCTCTCGCTCACGACGGCCAA
>chromosome_10,+,polyA site is 5476393
GTGCGGGCCAACGGACAGCGTTGCCGGCGCACATGAGAGATTAGATGAAAGCAGAAAGTATGGATGTGCGTGCTGCGTGCAGTGTAATCCATGCCGGTGAGATTGTGAGACGCAGCGCACGTGTGCGCGCGTGACTTTTATGTGCATGTA
>chromosome_10,+,polyA site is 5476474
GTGTAATCCATGCCGGTGAGATTGTGAGACGCAGCGCACGTGTGCGCGCGTGACTTTTATGTGCATGTACTCGTGTATGCGCGTGTAAAGCCCGACCACCTGCCCAGGTGCTGGCTGTCGGGGCTGGGGTTGGGCTGCAAGCTCTGCTTA
>chromosome_10,+,polyA site is 5528495
AGTCGGGTGCATGCGGGGAGGGAGCCATTGCTGCCTCAGGCCGCCTGTCGGTGTGCGAGAGGTGCCTGGGGTCCTGCGGATCTGTTGGAAAGCTGTGCCACAATGCTGCCACACTGCTACAGAAGCACAGGGCCGCGATGCACCGAGGTG
>chromosome_10,+,polyA site is 5528576
CTGTTGGAAAGCTGTGCCACAATGCTGCCACACTGCTACAGAAGCACAGGGCCGCGATGCACCGAGGTGGGCACGCATTCGTGTGTAATGGCCGGGAGAGCGAACAGTGCTGTATTGCGACTCTCATGACAGCCAGGATGCACACGCACA
>chromosome_10,+,polyA site is 5543492
GGCTGGTCCGGCTGCCGGCCTAGGGCAATGGAGGACATGGCGATTGGACCTTGAGTTAAGCAGCAGCCTTGATGGCGTGATCTGTAATCCCACACAGGGACACACACTCCTACCCAGCCAACGTGAGCTCGTGCGTATTGCAGCCCGGCC
>chromosome_10,+,polyA site is 5564887
TGGAGGCTGGTGGTTGGCGCGGCCCGCAAGTGGGAGTGCATAGTTGTGAGCGCACCGTTGCGGAAGCTGAATGTGAGCTGCGTGTAAACTCAGAGAGACGCATGGGGGTAGCTCTGGTTCCATCAGCTGCCTCTAAGCGCACACGGTTTC
>chromosome_10,+,polyA site is 5578215
TAGGTCGTGAGTAAACGTGGTGATTCGCGTGGCAAGGGATTTACATGGGTAGCCAAGCCCGCCCTCTGCGAGCGGGGCGTGTGTAATTATGCGCAGACGATGTGTCACGCTCTCACGTGCCTGGGCGACTTTGCTGTGTGCGCACTTGAG
>chromosome_10,+,polyA site is 5605830
GCCAGTTTCAGCAATATGTGCGACGTGTTGGTCCACTGCCGCCTTATGTGTTGCGGGATTTGAGGCATGGCGCTGGTCGCGATGTAAAACTGCGAGAGTGCTGGGGCCAAGGTTGCCAAGGCTGGGTCTTGAGTACGCTCTGATGGACGC
>chromosome_10,+,polyA site is 5698004
GTTATGCCAGGCGAGGCAATGCCATAGGCCTGTCGAAGCGTCGATGCAGACATGATGGACGTCGGAAAGAAAGTTTCAACTGTATCCCGTATGGCCTCCAATCAACCTGGTCCTTGGCGCTATGCTGGTGAATCGAATGGAACGAAGCAT
>chromosome_10,+,polyA site is 5711805
ACAGCACGGGCAGGACTTCCGGGACGGACGGAGTAAGGTAGAGCCGCCGCCGCAAGCGGCCAAGTCGCATGCGGTAGCAATAATCTTTAAAGTGCATGGAATGGATTGAAGGCAATTATACTGGACAGGGCACAGCGCCGGGTTGCAGGG
>chromosome_10,+,polyA site is 5717290
AGCAGGGTGTGTGTGACAGTTTGACCGTCGACTGCGGCGAGGGGGAACAAGCTCTGAAGGTCGGTGTAGCGAGCGATAGCTGTAAGGCGACTCTGCTGCGGGGTCGCGTTGGTGTTTGCCGAGCGCTTGCATGCCATGGCTCAGACATTC
>chromosome_10,+,polyA site is 5745859
GCCGTAACGCAACTGCACTGTGCAGGCGGAGGACACTGCGTGTTCTCCATTCTTCCTGGGAACTGTCCCCATGCGTGTCGTGTAACACAACTTGGCACCGCTTGAACTCCTTTGAAGGCCTTTCAGGATTGTTCGTTGACAAGACAAAGG
>chromosome_10,+,polyA site is 5750459
GCCGCACCACATGGGTCGTACAAAGGGTGGACGGCCGATACGGCGGGATTTCACCTGACCATCACCGCTTGACCAGTAGACATATAACCACCCAAGTCTGGTGGGTCGGACCGACGTGCTCTGAGGGTTTTAGAGGGTAGACATTTGGTA
>chromosome_10,+,polyA site is 5750796
AACCATTCCTGTGGGGCTGGTCGCGTGTGCTGCCTGGAGAAGGGGCCACACGAGCGCGTATGGACTGGTATAGGCGCCTCGGTGTAACAAACACGTGAACCTTGTAGAGAGCGATCAGAGTCCACGGGCGGGGCCACAAGGCTGGGTCGT
>chromosome_10,+,polyA site is 5759532
CAACCATTCCTGTGGCGCTGGTCGCGTGTGATGCCTGGAGAAGGGGCCACACGAGCGCGCATGGACTGGTACAGGCGCCTCGCTGTAAACAAACACGTGTACTGGTGTACATGAAGAGAGCGATCAGAGTTGGGTCAAGGGCTGGGTCGT
>chromosome_10,+,polyA site is 5769790
ACGCTGTTGTTATGCGTTACGTTCCATGAGCGTGCGTGGCGATTCAGCTTTGCAGGCGCAGGGCGTATACCGTAAGGACGCGTGTAACACGTTCGCCATTCCTGGCGGTTCAAACTCGAGGGAGAGGGGGAGGGGCCGGGCCTGCCCCTG
>chromosome_10,+,polyA site is 5778647
TGGTGCTATGAGGAAAGTGCGGCCGTTAGGCCCTTGGCCCGTTCCGATTCGCCGGACGTAGGCGAATTGCCGTATTGATGCTTTGAAGTGTTCGGCACAGCCCTCACGCACGGCACTCCTGGCGGCACATACCGGTTGAGTTGTTTGCTT
>chromosome_10,+,polyA site is 5778726
GCTTTGAAGTGTTCGGCACAGCCCTCACGCACGGCACTCCTGGCGGCACATACCGGTTGAGTTGTTTGCTTCCTACAGCAGTCGAGTAAGATTACAAGGAACTGCGTGCTGGCGTCAAGCAGTCTTGCACAGTACGTAGCACGCGCACTA
>chromosome_10,+,polyA site is 5801156
CCAGCGCGTGAGTGGACCTGGAGGGATGGGTCCATGGGCTGGTTGCAGTCAATAATGCGGTGGGGCGTGCATGCATGCTGCTGCAAGAGCTGTGGATGTACGATGCCATACGTACCTCAAGAGGTCTCTAGAGCAGATGCACGTCCCCAA
>chromosome_10,+,polyA site is 5842699
GGACCTGACTACTGCGACTTGGACAGCACGGTGCTGTAATGTGTACTTGGTTGTATTCGTACACTCAGGTTGTCCCGTACATCTTGTAACGTCACAAGCATAGGGCAGACTCCATCTGGGTGGGATCTTCCTTCGTGTACGGTATGCATG
>chromosome_10,+,polyA site is 5890152
TGGTGGGCGAGGCAGCGGCGATTTGCACTAGAGGCGCGTGCCAAACTGGAGACGTGGCGTGGGCTTAGCCCACTTTTCCCTTGCAAGGAAACAACCACCTTTCTGGTCCTACTGCAAGGAATTTATCGTAAGCGCCCACACGGACAGGTC
>chromosome_10,+,polyA site is 5890244
AACCACCTTTCTGGTCCTACTGCAAGGAATTTATCGTAAGCGCCCACACGGACAGGTCCGTGAGGGCAATCCAGTTGCCAGCTGTAAGCAGGAATCGCTTTGCTGGTGATGCTTGGGTGTCATGCAGCTCTGCGGCCTAGCGCCCTGCGC
>chromosome_10,+,polyA site is 5896453
CGCGACTTTGGCATGCGGCGCGTGAGGGCTTCGTGACTTCGTCCCAGAAAGCGGCCATTGCCCGCTGGGCTGAGTTAGCTGTAGGAAGCTGCGCCATCTGCAACCGTAGCAGCAAGCAACATCTGTTCCCTGCACTATGTCACCTGCTCG
>chromosome_10,+,polyA site is 5896798
TGATTCCCAGACCGCAGCAGATGGCAAACAGGCTACGGAATGATGGCTTCGCGCGCATATCGTAGCACTGGGGACGGTTGGGCCTGGTAACAAGCAGGGGAGGGCGGTTTCTCCAGTGGTTGAGTGGTTCAGTCCCACCAGGGTTGCGTA
>chromosome_10,+,polyA site is 5966188
CCGGTTGGCCGGTTGGACAACTGCGCACGTGCGTCGCTCGCAACTGCGCACGGGAATGCTGGCCTCCCGAGTATACTGAAGCTGTAAAGAGTAAAGAGGACGGTGCATGAGGAGTGTCATGAGAGTAAAAGTGAATTAGCCCGCCGCATC
>chromosome_10,+,polyA site is 6094616
GATGGGTGGATGACTGCACCCGCACGTGCCCGCCTAAGCCTGCGTCAGATGGTATGATCAAGCCAGCAAGAAGTGAGATGATGTAAGGTGCCTGTTACTACCGTACTGACCACTGACCCGCCATTCCCATCCAGAGGGCGGGCACATGGC
>chromosome_10,+,polyA site is 6226686
ACACACGGTGCATGCTATGAGGCGGGTGGCGACCCAGCAATACCAGGGGGCTACCTTCCCCTTGAGCAATACAGCGTACTCACTGTAAAGACTGCCTTTACATCCTCGCCTATGTTGGGGGGAAGGGGGGATACGTTATGGAATTGAGAA
>chromosome_10,+,polyA site is 6233956
CTTCCCCTAGGTTCAAGTCTGCACATCTTGACTCCGCAATCGTCACTGCTCACGCGGGACTTTCTTTGCTTCAACTCGTTGTTTAATATACAAGTGGCTATGTGTGGATGCCATTGCGTATCTTGGGAAACGGTATCAGGTGGACGACAT
>chromosome_10,+,polyA site is 6234172
CATGCGCACGCGGGCTCACCATAGGCACACATTATCGTCACAGCTCCTGTGATCCATTCTCAGGTGTGCTTCCACGTTGTGCCCTGTAATGTATTCTTTGCTGGCTCGTGCCCCGCTACCCATGCGCCGACAGCGCCGTCCGCTCCTTCA
>chromosome_10,+,polyA site is 6240352
CGCAACGGCAGTGCAGGAGCGCGCGGCTGCGTCAGGGCTGTTGACATACGAGTCTGCGTGGGTGTGTCAGGGTGTGTAAACGCGAAATAGGCTCCACTGAAAGCATGAGAGAAGCCCTGGTGCTGCTACAATGCTCATGCGGTACCTCTG
>chromosome_10,+,polyA site is 6261970
TCATGGAAACCCGGAGGCCCGGGCCGGGGTGACCCTTATAATGCCAACAAATTGATAACGTCCTACTTGTTGTTCTCCCCTGGTAAGGCCTGACGCTTTCCTGACTCGTGTGCTCTCATTTGTAGGTACACGAAGCGGAATCGTGCTGGG
>chromosome_10,+,polyA site is 6421984
CGGGAGGGTTTGCAGCAAAGTCGGGGTTGGGCCCTGATAGCATGTGATGGCTCGGCGTCTTCGGGAGCTGGGACTGTCCCCTCTGTAACATCCGCATCCATATGGTGATGGGTTTAGCACAGGGCCTCGGTAACGTGAAAGAGGAAGGCA
>chromosome_10,+,polyA site is 6439552
TATTCATTTCTCAGCGGCGCGCCGGCGCCCGACCCACGAGGGGCATTCAACGCCGTGCATTGCGACAGGCACTGAGTGCAACGGTATACATGGACGTGCATAAGCAGTCACTTGCGGTCTGCAGACGGCCGGCAGGTGTGCAGGTGTGAG
>chromosome_10,+,polyA site is 6439692
CAGGTGTGAGCTGGTGATCACAGGCACGCTGTGGGTCATCCGGTGAGACACGCGACGCAGTGCGCATTGTGTACCATTACGGTAACGAATGCATCAGCCCTCCTCGCCTCGTGTCTGTGCGCGTTGCTCAGTCCCATGGTGGCGGCTTAC
>chromosome_10,+,polyA site is 6497476
ACAGAGTGGACCAAGTGCGAAGTCTCGCAGATGCTATATAGCATTATAGCCAGCCACAGCGGCACTGTATGGCGGTGGAAGTGTTGACTCAGTACCCAGAGTAGGAAACAATGTGCCGGACCCCATGCCCCAAAGCCCCCCCGGGGATGA
>chromosome_10,+,polyA site is 6515042
AGAGCAGGCAGTGGTCAGTCCACCAAGGCACTCAACACAGAGTGGTAGCGCCAAGGGTAGCGCCGCGAGGTGCTAGAAGGTGTGTGCGCAATGTGCAGTTCTGTGACTCCTGTCCCATGAAACTGGGAAGCTGACGGGATGTTGGTCCTA
>chromosome_10,+,polyA site is 6522382
GTGTATCACTATTGCTGATTGAGGCGGATGCGAGGGGCGTGGGTATGGCCGGACTGCGCAGCCGCAGGCACAAGTGCCATTTTTTAACCTAGCTGAAGGAGGGGCAGCGGCCCTGGTCGGTCAAAGTCTGCAACGACTGCTTGACGACCT
>chromosome_10,+,polyA site is 6527331
AGCAGTGCTGATAAAAAGGGCGGAAGAGCAGAAGGGCATGCAGCACGGACCAATGCTCGAGCCATTGGGTGCGGGCGTGCGCTGTAACTTGACTTAGGTAATGCATGTGGTGATGGTGTCAGACGTGCTCTGATGTGTACTGAACAGCGT
>chromosome_10,+,polyA site is 6527383
ATGCTCGAGCCATTGGGTGCGGGCGTGCGCTGTAACTTGACTTAGGTAATGCATGTGGTGATGGTGTCAGACGTGCTCTGATGTGTACTGAACAGCGTGACCACTTGCCCAGGGTGAGGAACTGGCTGAACGGCGGTAAGGCGCGGCTCC
>chromosome_10,+,polyA site is 6545332
TGCCGGCTATATCAGTAGGTGCTGAGTCACATGCGCGGCTGCCGCCATTTGAGGCTTGAGAGCCGAAGACCAGACCTCACTTGGGAGCGCTTTGATGTTTACAGCCGTTGCCAGCAGGGAGTTAGTGAGTATTACAGGCAGTCCCTGACT
>chromosome_11,+,polyA site is 76056
CAGTGTCCTGCCTGGTGACTTGGAGGTTCGAGACATCGAACAGCTTGTGAGGCATGGACACTCGAGCTCACACGCTTGCTGACGGCAAGGGAGCCACATGTTTCCATGCATTGCGTCATGTTACAAGTTGTGAAGGCGCTCTGCCGCTGG
>chromosome_11,+,polyA site is 101345
GGCGTGTTAATACTACTTGGTTGGCACGTGGGGACAATGAGCGACTGTGGTGTGGCTGCGCGCATGTGTACGATACGTACTGATTGTAAAGCGCAATGGCCGAATGAATGCATGGGACTGTTTTGTTGATTAACTAGGTGTGTGTTGACC
>chromosome_11,+,polyA site is 101524
CACACACGATGCCGCCACTGACCACTACTGCGTTCAGCAGTGGCTCTGCGGCTGTGTCACCTAGCTAGCGGCTCTACACCGGTTTTGGCCACTCTGATCACTGTGCCTTGCACACGCCGTGGCCGCCTACGACGATAGATTCACCCAGAC
>chromosome_11,+,polyA site is 101632
TGCACACGCCGTGGCCGCCTACGACGATAGATTCACCCAGACCCGCTCCTAGCTTTACTGCTCCCTGCTGCCGGCGCCATGGCTGTCAACAACTGCTTACCAGGGGTCGTGCCCTGCCGCTCACGGTTCACCAGACGCTTGAGCCCCGCC
>chromosome_11,+,polyA site is 144651
CCATGGCCTACGGGCGCTGAATTCGGAGGCATGCGCGCACCGGCGTGCGGTTTGTCGGACCATGAGGTCCTGTGGGCTGTCAGTAATGCGGGCGAGGGGCCTCTTTACGCGGTCTACGTGTCAGTGCATGCGTGGCGGTCCGTGTATCGC
>chromosome_11,+,polyA site is 149738
AGAATTGAGCGATGAGCGCCACAATGCGGTGCCACCGCGCTACCTTGAGATATGGACTGCCGTCGCGGCGCCTCCTCGCTCGTTTGTGCCTCACTTTCACCGTTTGTCCCGTGCTACCTCCACTGGGAATCCACTTAAAAGCACTGATCC
>chromosome_11,+,polyA site is 251671
AACCACACGTTCCGCTTGACAGCACGACTTGACTGGATGGACCTGACCAGACTGACATCGAAAGTGCCTCACAGGCGCTAACATGTAAATTTTATTCCCATCGCCAGCCTGCGGTCTGTGCACAGCACGGCACATAATAAATTCACAGCA
>chromosome_11,+,polyA site is 260378
GGTGAACTCGCCATGGTGTTTGCCACGTATGGCTCATGCAAGGGGCGGAAGTCGACAAGGGCAACTTTCGCTCCCTTTCAAATGTAAACGATATCCATAGCTTACCTTGAAAGCTTACATTTAACGCAACTGCACGTGCAAGAAATATCC
>chromosome_11,+,polyA site is 266299
GTCGCCCCCCGCTTGGGGGCCTCCAGTCCGTCGCAGGCATAGGACATTCAGCCGATGAAGGCCGATTCGTATTCACCCGTGCAAAACATCGTTAGTCGGAAAGGCGCTCATGCTGTGGGCGAGGAGAAGAGCTGCCTACCGTACTGGGGT
>chromosome_11,+,polyA site is 281948
TGAGGACCAGGGCCAGGGAAGGCGAGGACCGTGCAGTGTCGGCTCTTACAGTTGATGTGTTTGGATGCAGTCGGCACCCAAGTGTAACCTTGGCAAACTCTTGAGACCCAACATTCGCTATGCAGCCGTGATCCTCCCACCAGCTGAAGC
>chromosome_11,+,polyA site is 292504
CTGGTGCATCTCAAGGTAGAGTTCTGACACTGTAGGAAGGATGTTGTACATATTGGTACGGTACAGGTTGTGCGTGAAGGTTGCAAATTTAATGCGCATGTTGTGCGCTGCGCATAGCGGACGGGCTTGGCCTGAGGAGTGCGAAAGAAG
>chromosome_11,+,polyA site is 296996
AGTGCAACATTGCATATTTGCATTGCGGGGCTTGTGACCGAATATTGCGGGACAAAGGAATTCATGACGGCTTGCACGGAAGTTGCAAACAGGGCGCTGCCCTGGTCTAGCGGCCGCCAAATCCCACGCTTGGGCCTTGGGGTGTTGCTG
>chromosome_11,+,polyA site is 369390
CTAGTACAAGCAAGACCCCGTACGCCCGGGTCCAAGTAGCAGGTGTCATACTGCCACACCGATTGTAACTCGTCTAAAACTGTAACTTATCAAGGATCCATCCTGCTTGCCGATTGCACTACGATGCCTTGGCTTACCCCTGTGAAGAGC
>chromosome_11,+,polyA site is 725164
ATGCTCGGGGTTCCTTGTCCTTTGGACACCCAGGTGAACGAGTGTCAGGCAGTGCTCAAGACATGGGACTGTAGTACGCTTGTAACAAGCAAGGCAGGCAAATGTAGAAGCCATCAGGGGGAGATGGGGAACGGCGTGTGCTGCCGCAGT
>chromosome_11,+,polyA site is 747565
CGGTGGCCTCTTTAGCGTGGATACCTGGCGGGGAGGCGCGCGTGCGTGAGGCGCGTCACCCGGGGCCGTGAAGGTTGCAATAATGTAAATTTTGGCGTTCTTACCATCCCAGTCATATGCGGCAGCACAAGTGGATCATTTGATTTGCGG
>chromosome_11,+,polyA site is 805433
CACTGACAGGTCTGCATGTGCTGTGCGTTGGTGGGGGTGGGGACAGAGGTGGGAGGCACGACCGGCCTGGGTACGAAGTCACATGTAATTACAATAACGACAACACATGCTAAGTAACACAATGGCAGGGCCCCTTCAGCACCGGGCAGG
>chromosome_11,+,polyA site is 810194
AGAAGTACCCCGGCGGGCAACCAACGGGAGAGACAAGCGGCCAATTCGTAAAGACTTCAAGAGGTCATGCACCTATGGATAGATGTAAAGAAGCTGAGTGTGCATGATCCCACTGTGCTATTTGGGGTACGACCCGAGGCCAAGCGGCCA
>chromosome_11,+,polyA site is 815600
GCCGGACAGGAGCAGGTGCATGTGAAGCAGGCGTGAGTGCACATGGTACTATGTTATTATGCGATGTGCCGATACCCGGGCGGTAACAATGTGGGACATAAAGTGTCATAGTAGGGTCGTGCAAGCAACCAAGGGCGATTACGCATTGTG
>chromosome_11,+,polyA site is 820789
TGCCGCAGACATACCCCACCCTTCAAATTGAAAGAGCTTGACGAGAGCGTTCAGAATCCGCTTTCAGAATTTTGATCAGGGTAGTAATTGCGGAGATATGGGCCCCCAAAGTTCAGGGTCGGTCGTCGGTCCCCACGGTCCCCAAGGTTT
>chromosome_11,+,polyA site is 820925
GGTCCCCAAGGTTTCGTCACGGTGTGCCTTTCGTCTGGGCCTCATAAGACAGCCGGGCAAGCCCAGACCGTTGCCCAAAGCATGTAATGGATGCTTTTTACGGCTGGGAAACGTCAGGAGCCTACCAAAAGACGAAGGGCTACCGCCCGT
>chromosome_11,+,polyA site is 835822
TGACTTGGCCGCAGTGGTGTAGTTAAGCCCTTTGTACTTGATCCTAAGAAAGTATCGGTGGATACCAAGGCTGTGATCGATGTGGTAATGCGCAACCAGGTTGTCAGTGAGCACTCTGGACCAGGGGCGCGCCCTGTGTGCTTGGAGTGC
>chromosome_11,+,polyA site is 836259
AGTTGCTGAGTGGGGCTGTGAATGGGGCCCCACCACATTACATGAAGCTTGAAAGTGCGGCTGCGGACAGTTGCGATCATGCATGTGACATGGTTCGCGCAACGTGTGCCAGGAGCTCTCCGCAGGCTGGGTTATGCGAGTGCCGTCGTT
>chromosome_11,+,polyA site is 836352
TTCGCGCAACGTGTGCCAGGAGCTCTCCGCAGGCTGGGTTATGCGAGTGCCGTCGTTTGTGGGTGCCTCTCGCCAGTCCTTCTGATGAAAGACTGCTAGACTGCGGCGGCCGTATGCCAAGCCCGGGTCAGACGTAGACCCAGAGCTATA
>chromosome_11,+,polyA site is 836570
CTCGTGCTCGCCCGCATGTGTCTTGGTGGTGCGGTGCAGGCATCGGGGTTACACAGTGTGGGAGCTGTGGGCTGGCGTGGGCGGTATAACTGTGCCCTGGTACCATCCCACCACCATGAACAACCAGAACACAGGCCGACTGCCGACAGC
>chromosome_11,+,polyA site is 843222
CAGGCTTCTCAGTTTCCTCTGGCCAGGAAGATTTGATAGCTGAGGCGAGGTGCTGTGTGGTTGCCGAAGAAGTGTGTGGCTGTTTAAGAAGTGCCGAGCAGGGCTCAGCGCTATCAAAGCATGTACGTGGCCACATCATGTTTATCCGGA
>chromosome_11,+,polyA site is 849665
CAAGTAGTGGTGGGAACTGGGTAGGTGGGCGTATAATGTCCCAGTTCCCACCCAAGTGGACCGAGGTATTTTGGTATACTGTCAACTTGTGTCACTGTCAACGGCTCTGTAAGGAGCTCTGCGCGCGGCGGTGCGCAATGCTGCCACGAC
>chromosome_11,+,polyA site is 858537
CAGGGTGAAGAAAGGATGTGTGGGACCGTGTACGAAGAGTGCTTGCAAAAGCTGCGCACTCGGCTTTCTGTCTTTAATATGTAACAAAGAAATTGCACCAAAACAGCGTCGTCCCGGGAAGGTGGTTGGGGGAAGCGTTTCGGCTGCGGG
>chromosome_11,+,polyA site is 868099
AAGGAACCATATGTCAGCGGTTGAGACCCCCACGTCGATGTGCTGATACGACGGCGGACGGCAGCACTGGGTTGTTGGGCGCTGTAAGATGCCAGGCGGACCCTTTGCACGCCGACTCCGGGAAGATGCAAGTCGTGCATGGGCAGGAAG
>chromosome_11,+,polyA site is 885982
TTGCCGTGCGGTTGTGGTCCTGACAGGGCCGTTGGGACCAGGTGAACAAGCAAGGTTGTTGCGGCAGCTTCATAGCGGCCACGTGTAACGGCTGTGAGTGCACGCCGCGTCTCTCAAGTTGTGTGCCCCACATGGTGAATGCGAGTTGGT
>chromosome_11,+,polyA site is 899861
GATTGCAAGAGTTGCAATATGTGTGCGGCAGTGTGAACATCCCGTTGTCTGTTCTGGAGAGCACAAGTGGGTATTATTGATGTTATATGTCGTATCCTCAGGCACAATGAATACTGAATGATCGCCGCATAATGTTACGACGGAGCCGCG
>chromosome_11,+,polyA site is 911282
GCTTCTGCACGCGTGGAGACCGTGTGTGGTCATTGCAGGCTGCAAGCGCTCTGGCTGCAGCTGGTGGAAGTGGCCGACGTTGTGTAGCACTGGGAGACGGTGGGGACCACTACGTGCCGTCTACAACATGCAAGGCGCGGGCTGCGGCCT
>chromosome_11,+,polyA site is 911551
CCGCATGGGTGATGACCCGACAGCGCCATGGCCATCAGAGCCCTCTGGCAGGTTGACGGGGGTGCAGCATGGGCCTTGGGCCATAAGATTTGATGCGAGACGCCTTCAAGCATGACGGCAGCGCTTGGGCGCCGCGGCTGTGTACCAGGT
>chromosome_11,+,polyA site is 911608
GGGGGTGCAGCATGGGCCTTGGGCCATAAGATTTGATGCGAGACGCCTTCAAGCATGACGGCAGCGCTTGGGCGCCGCGGCTGTGTACCAGGTCCAGACACGCGGGCGCCGCTGTGCAGTCAGTCGCCGGCGTTACAGCAGCAGCAGACC
>chromosome_11,+,polyA site is 921297
GCAGGGTCAAAGGCCGTGTGGGGCGTGTATTATGATAGCCCTAATCTTCGGGGAGCTGCCACGCGAAGGCTTGAAGCGACGATGTTAATTTCGCTGTTTTTCGCGCAGTCCCTGGCTTGAGGGTTATGGTGGGAGCCAGGGCAAACATGC
>chromosome_11,+,polyA site is 969670
AAGATGTTGACGAATGGGAAGGAGGTGACGCGACTAGTGCGGGACAAGAACCAAGCCTGTGAGCAACAATGACGTACAAAGGTGGTGTAATGCTTGTGCCAAAACGTAGTCAGGTGCCGTGCGGCGGCCGCGGGGTACCGGTACGCAACG
>chromosome_11,+,polyA site is 1024347
GGCTCCGCCCCCGACCTATGCACGGTTCGTGGCAGGCCAGGGGAGTGGCCAGAGGCATGCCATGGCTGGTACTGAGCATCCGGTGTAATGCCAAACAAGGTTGTCCTATTGCAGCGTGCCATATGCGGCTGCAGTTGCCCCCAGCCCACG
>chromosome_11,+,polyA site is 1061931
CATCCCCGCTGTAAATGATGCATACGCGGCGTGGGTACGGAGGAGGGTAGGAAATCCGAAAAGTTGCCGGTGGCCTCTGGTTGTAAGGGTGAGCCGGGTACCCTGCCGAGCCAAACTTTGCTGCGTGCGCGGGGGTTTGAAGCTGCCTGA
>chromosome_11,+,polyA site is 1069270
GGACGTCCTGGCGTCGCGCGCTAGCGGACACCGTGGGCACGGCGGATGTCGGCAGCGGGCACTCCAGTGAGCCGAGAGTTCCTTGTCAACCTTGCCAATGTTTCTTGGCCACAAGCCTGCAATGGGGCCCGTTTCTTGCCGCTCCCCGGC
>chromosome_11,+,polyA site is 1077262
TGGCGAGGGGCCGTCGCTAAAGCGCCTTCAACCGTCAGCCCCTGGTGGCAGCCCTAGTACGATACGGCAGTCAAGCATCCCGTTCCAACACCTGTTCATGTACCGTACGGTACTCGCCTTCCAGGCTTGCTGTTCTGGGGAGGAGGCACA
>chromosome_11,+,polyA site is 1106209
CTTCCAATCAGAAGCTGCAACATAACTGGCTGTCCAGGGTCTGTCAATACCAGGGGAGGGTTTGTACTGCCAATGCGGATGTGTAACACGTAATCACGGAACTAGTCTGATCCATCGCATCTTCCTCACCACACTGTGCCGGCCAACCAG
>chromosome_11,+,polyA site is 1115761
AGTTGACGGGATATCAGACGCTGGCATTGTCAGCGTCAAGGCCGCAGCCATGACGCTTGCAATTGCCGTGCTGTGGTGCGACATGTAATTACCGGAGGAGTTTCCGCTTGGATCACAGCGTGAAGGGCAGGGGAGGGGGTCAGACTTGGG
>chromosome_11,+,polyA site is 1142916
CCATCGCGCAATTTCGGCATGTGGCGTGGCATGTGGCATGGAAGCCGCTGGATGGACCAAGTTGACACAATGGATTATTGGTGTGTGAGTCATGTCCAGGGTACAGGATCAATTACAAGAGGTACAATGGAAGTCCCCAATAATAACAGT
>chromosome_11,+,polyA site is 1143072
TATCAACAGCAGTCGCATTGTCAGTCATACAACCGACGGCAACACGAGCAGACGCTCGGCACGAGAAGGGTATTCATACCAACACTGTAAGCCTCAGACAATTGCCATGTTACCTGTGCCGTGGCAGTGCAGAGATTGAGGGGGCCAAGA
>chromosome_11,+,polyA site is 1159708
ACATTGGCGAAGGTGTGGCCAGGTGTGGCGGTCGTTACATGCACGTGAGAGCAGTGAGCTCCTCCTCGGAGCTCTTCAGAGTGCGATAGATGCATTCGTCCGAGGCATGGGCCGTGGAATGCGTGCGATGGGACATGGCTAGGGGCAAGT
>chromosome_11,+,polyA site is 1159884
TCGATGGCTGATACAGCTGGGCCCCGAGAAACAAGTGACAACCAACCCGGGCGCCAATGCGCGGGGACTGGGGAGCCGCCACTGCAAGCAGAAAGCCGAGGGTGCACCTGGAGGCCATGGAAGAGTGAGTGGTGTCCAGGGGAGCTGGGG
>chromosome_11,+,polyA site is 1160027
GCTGGGGAGGGCGTGCTATCAGTATCAGCGCCGGCCCTCCGACTTGCCGGAATGCGGTGGATGGCGGCAGGGCTCAGGATTTAGGACCCTGTTGCCCTCATCCAAAGTTCCAAACGGTTCGGCGTGGCTGCTGCCAAAGTTTGGGTGTCA
>chromosome_11,+,polyA site is 1160119
TGCCCTCATCCAAAGTTCCAAACGGTTCGGCGTGGCTGCTGCCAAAGTTTGGGTGTCAGGGCCACCGCGCCCCTGCACATACCGGTAACATCGACACGATTTGCATTATGAATGCGACATTACAAGAAGGGACAGTGCATGATGCTGCCT
>chromosome_11,+,polyA site is 1166873
ATGCTGGCTGCACGCACCATACACCATACAGCTACTAACATTCGTCACACTTGCACCCAAGTGTGCGCGAGGGAATCCATGTAACAATATCTTGGCTTGATATGCGCTGACTTATCGCAGCGCAGTGGAGATAAGTCTAGTTATTGCGAC
>chromosome_11,+,polyA site is 1342540
AGCCCGATGGTGCCAAGTGACACAGATGTGTGGGCTCTTCAGACTGTGTTGGCGCTTATGCAAGCACGCTCCATGAGCCCACATGTAAACCCCTTTCCTAAGCTTGGACCAGCCATCCTCTCCAAAAGGCGGGCTGGGAATGAGGAGTGC
>chromosome_11,+,polyA site is 1378344
TGGATGGGCAGGGTAGGCTCCGGATGGTGTTTGGCCCTGTCTGGCACGCTGACTTCAATCCATAAAATATACTGCGGTTCTTAATACTAACCTCCTGTCATTGCTCATACGCCGTCTAAACGCTGTCAAGATAACTGATACTCTGCCTTG
>chromosome_11,+,polyA site is 1389937
GCAGACCAATGCAGGAATCATGCTGCAGCCTTCAGTCTTCGCAGGCAATACCCTGGAAGATGGGAATGCATCCTCATTTTGTGATAAGCGCTGAGAGCCACCCCAAAGTAACAGCTTACCAAGCGCGAGTGCCATGCTCGGAGTGTCCAG
>chromosome_11,+,polyA site is 1393547
GCGATTTCTGCGAAATCGGTCATCATGTGAGCAAGGCTGCAAGCGGTAATCCCCATGTGGGATACGGTATGCAGACGTGTTGTACCCAGTCCCCACGCCGCCATCCTGCGTTTCTGCCAGTTGCATTTACTTGGGTCTTGGCTGTTGCAC
>chromosome_11,+,polyA site is 1393617
GCAGACGTGTTGTACCCAGTCCCCACGCCGCCATCCTGCGTTTCTGCCAGTTGCATTTACTTGGGTCTTGGCTGTTGCACGGCATGGAAAACATGGGTTAACACACTATAGGCCGCTGATGTTGACAGGAGACTGCTTTCAGTATCAAGC
>chromosome_11,+,polyA site is 1393694
CACGGCATGGAAAACATGGGTTAACACACTATAGGCCGCTGATGTTGACAGGAGACTGCTTTCAGTATCAAGCAGGATGTGCTGTTGCATCTGATGCATACTAGCACGTCTAGCAGGCTTTCGCCAATGCCCTAGCAGCCGGCCGCGCAA
>chromosome_11,+,polyA site is 1393917
GGCGGGAATCAAGGCTGTTAAAGAGGAACGCGAGTCCTGGCATAGGTGCTGAACGCATAGGCTCTGCCCCGTCTCGAATAGTCTGGAATCTGGATCCGCTATGCCCAACCTAGACAGACTGGATAGAACACAGAGCGCCAGCGTTTAGAG
>chromosome_11,+,polyA site is 1461883
TTTACGCCTCACGACGTGGTGGGTGCAACCCAGGGTGCAACCATCAGCCATCAGGTAACAGGCGCAGTAAGCCGAAGGCGCCCATTGATTGGGGCTAGCAAGTAGCCACCGGAGCCGTCCAGGTTGCTCTGAACTCGACTAATTGTTGCA
>chromosome_11,+,polyA site is 1480527
CAGGCGCAGGATGCCACTGCGTGACCGTGCCGAACACTGCTGCAGCAGGGACACCCCTGTACTGCAGTAACGGGCGCAGCAATGTAATGCCTAAAGAATTTCGTGCCTTCAGTCTCCACCAGTTGCCCGGGTTGGCTTTGATGCCGAGTA
>chromosome_11,+,polyA site is 1493796
CAGAGCAATGAGGTAGGCGGGGGACAAATCATGGGGAGGGACTGAGGCGTGGCCATGCTCACTGCAGGGCGGACAACCCAGTTGTAATTCTGGGCTGCATGCACGGGTAGCAACTACCGTCACTGCACTAAGGGTCTGGGGCGTCAGTTG
>chromosome_11,+,polyA site is 1493962
TTCAAAGCACACGTTGGCCTTTCAATTCCCAAGTACAAGCAAGAGCAGAGGGTGGTGAGAGGCAAAGTTTCAAGTGTGATGGCTGTAATCCCGGCCCATGAATCCCACAAGGCGAGTCAGGCAAGAGTTGCAAGACTCGCAACGTAGGTT
>chromosome_11,+,polyA site is 1531007
TCAACGCCTCAACGGACCGCTAGCTTGGCCGCCTTGGCGGCCATGCTGGTCAGCGGATGGCTAACACGTGAGACTTGCACATGTAACTGTACGACGGCTGGTAGGCGGATGGCCAAGTCCGTGCGTGTGTACGGTATGCGCCATTGCGGC
>chromosome_11,+,polyA site is 1557718
ACGTACGCACGCACTTGCGATTGGGCGCTTGCTGATAAGTCGTGGCCCTGAGAATAATCCGGATTCTGGCTTGCCCGGAGGTTGTAATGCACGCAACACACCTCCTCCAGTCCTCCTCTGCTGCCTGCTTCCCTCGCAGGCTCGCTCCTT
>chromosome_11,+,polyA site is 1608931
GCGTTTTGAGTTACGCATAATTAGCATTCCTTGTATGGGTACTTGGAACTGTTGGCAGAGACTGTGTGCTGCACCCTCTCTGTCAAACACCAAATGGACACATCTGTGCCTGGTCACGACGCCTGGTCTTGGTCTGTCCTTCACCTCCGG
>chromosome_11,+,polyA site is 1632507
AATGTGCCTAATTGCCCGCCTGCCCCAATTTGGCCCACTTGCCCGTGCGGCTGGCCCGCACGGATTCAGAGCCTGCCTGATTTAATATTGCATGGTTATATTATATAAGGATTATCCAAGGACTGGGAGGCCAGTAAGAGGCCGATTCCC
>chromosome_11,+,polyA site is 1669425
CGACACGCAAGCGTGGCGGCCTTCGTCTGTACATATACTCTCAGGGCTTACAGGCCCCGGTGATATACGTAACACACATGTGTAATATATATATGTTGTACCTCTTCCAGTTCGAACCTGCTCTAACGCCCATGCGGGGGCTGGCTTTCC
>chromosome_11,+,polyA site is 1679127
TGCCACAAGGCAAAACGCCAAAGATACGTGCATTCTTGAGGTGAGTCGGACTGGAGCCAGACTGACCAATGCTCATGGCCTGTAAGGATAGAAATGCAGACCGGATTCAAGTACCCCCCCTGGGTTACAAGCCTGTACCTGCCTACCTGG
>chromosome_11,+,polyA site is 1735276
GGCTGAACGAGTGGAGCGCTGTTTGTTGTTGAAAATGTACGGATTGTGGGAGACGTGGAGAGGTGTGGACGTGCTACATACCGTGTTGACATGTTGACGAGGGGAGGCCTCCGTACGTGGCGAGGTCGGATCCGGCGAACAGCGCGGATG
>chromosome_11,+,polyA site is 1735617
TTGGGGAGTGGGGTGCGTGGAAGTCTCAGCTATGGGGATATTTGGGATGTTGATGTGCACATTGCTACAGGGGGCGCGTTTTTTCAAGCACGTCAAACAGCGCCATCCCTGTCACTCCTGCACTTCAAACGTGTAGCACGTCCAACCCAC
>chromosome_11,+,polyA site is 1735795
CCACAACACACCACGCACCTGCAGCAGTGTGGCGTACGGACGCCACCGCCGGGTGCGCCGCCGCCAACAGCGCCACCACCGTTGCAAATTGTTTGCCATCTGCTGGGGTTTGGGAATCAGCTGCACCCTACAGGACTTCACCAACCAGCC
>chromosome_11,+,polyA site is 1927937
GTGTGTTCGCTTTGTGTGTAATCTGTGCGTGCGTGTCTGAGTGGCAGCTGTGGCTGGATGGCTGTGGCGCGTTGCAGTGCTGTAAGTAACCGAGACACCGCGTGCGGAGAGGTGTTGTGGCTGGGTCAGGGTCAAGACACGCAGATACCC
>chromosome_11,+,polyA site is 2000093
TCGGCTGGAGCGAGAAGCGACCTCGCGAGTCCATGGACTTCTTGACTTTCGCGAGGTCGCGAGGTCGCAAGGAAAGCAGCCCTGTCACGCGGATTCCACAAAGGAAGAGTTGCCAACTTCAAACTTTCCCCTTCGCACCCTTGTAGCCGT
>chromosome_11,+,polyA site is 2004674
TCGGCCTCAGACGGAGGACGTGGCGTGGCGGCACAGCCCACTTTTCCCTTGCAAGGGAGAGCCACCTTCTCTTGTTCAATTTTCAAGCACGTCAATAATAGCTGGATCAAGCCAGGCTTAGCCGTGTGCTGTGCGCCGCTGCCTTATCCC
>chromosome_11,+,polyA site is 2029085
CAGGCGCTGCGAAGCACGTGTGCATTGGCTTGGGATCGAAGGTCACCGCTTAGTTTGTAGTATGGTTGCACACTGCGAAGATGTTGTATCGCCTGCTTGATTCAGGTCCCTCCCCGGGCGCGCGGCTATCATTCTAACTGCCGTGCACTC
>chromosome_11,+,polyA site is 2029914
GTGCGAGCCAGGGGAGAGCCTGGTGCCAGCCCAAGGGTAGATCAGGGCCAGGGGTGGCTTGGGCGGAGCGCACAATGCCTGGTGTAATCGTGGTAGTAGGTATGTGCCATTAAGCCGTTGCGACGCCAGCACCACGAGTAAGGGGCCTTT
>chromosome_11,+,polyA site is 2033019
ACCGTACCGGCCGTCTCATGGTGGTGAAGCGCTGCGGTCAGCGGCAGCAGGGCCGAGTTTCACCAGCCCCTTGCGTTGCGCATGTAACGCCCGGCTATGATACCTACGTAACGGAGCAACATGCGGGCGACATGAATGCGTGTATCGCAA
>chromosome_11,+,polyA site is 2033076
TTTCACCAGCCCCTTGCGTTGCGCATGTAACGCCCGGCTATGATACCTACGTAACGGAGCAACATGCGGGCGACATGAATGCGTGTATCGCAACGCCTCTTGTTAACAGTTTCGGCGAGCGCTGGAAGTGGAGGTAGAACGGTGCTGCAA
>chromosome_11,+,polyA site is 2033206
GAGGTAGAACGGTGCTGCAACTTCAGGGTTGTGGCGCCGATCGTGGCAGCCAGCAGTACAGTGCAGCCCGTGGGAGCAAGGGCGTGTAAAGGACATGGAGCCGGTGAGGTGGAGTCCAGGGAGCTAGCGGGGGGCCGGGGGCACGAATTC
>chromosome_11,+,polyA site is 2033404
GAGGGAGGAGTCTGACTACGACAAGCTCGTCTCAACTCGGGGCACGCTCTATGAAACTATGACCGCCCTGGCGGCCGGCATTATCAATCCAAGTGTGGCGCATATGCGGCCTGCCGGACTCGGACGAGAAGACCGGGGGGCACGAGAGGA
>chromosome_11,+,polyA site is 2159533
GAAGGTGCTGCCGAGCGAGTACCGCATCATATACATGCGCATGTAGGCGTGTCAGCGCCTGTCATCATGCCGTGTGCACTGTGCAGTAACAAATGCTGAGTGGATCAGGAATACCGTGTTGCAGCCCACACCAATTCTGGTAACGCAGAG
>chromosome_11,+,polyA site is 2169783
GGGATGCAAGCGCACATGCTCGGCAACGGTACCGTACGGTAACTGGAATTCATAGCAAGGCTGTCCGCTATCGGGCAGTTGTGCGTAAGCACATTGTCCATTGTCACGCGTACGGGCATGGGGCGGCTGGTTGATTACAGGAAGCTGCGA
>chromosome_11,+,polyA site is 2206728
GCGTATTGGACAGCGCGGCACGTCGTGAGCGCGGTGCCCGTGGCTACTGGCCGTGTGTGCTGGCCCGGCGGTGTGCTGCCGTGACTGTAAGTGCGCGTAGGTATTGGTGTAGCGATGCCTTATGAGCCGCGTATCTTGTGATGCTGTGTC
>chromosome_11,+,polyA site is 2206845
CCTTATGAGCCGCGTATCTTGTGATGCTGTGTCTGGTGTGGCTCTGGCGGGCGTTTGCTTAGCTTCGACACGCTTACGCAGATGTAAGTTGGGTCGGCAGCCGAGCAGGGGCGCGGTTCCCTTTCTTGTCCACTCATCACTTTGCAGTTA
>chromosome_11,+,polyA site is 2344534
GGAGCATGTGGATGGGCTGTGCCGCTGTGGCCCCCTCTGTGACAGCTTGCAGTTGTTTTGGGGTGGGGTCTCCAACTCTCCATGCAAGCACGCAGGAGGATCAGGAGGCGGGCCCCGGGGAACAACCCCAGTGACAGACAGCACCGGTGG
>chromosome_11,+,polyA site is 2452186
TGGGTCCTCTGATTATTGCGGCGGCAGGAGGGGGTTGCGAAGGTGGACAGTGCGCACGCCTGGGCGCTCCCGGCTTTGCCAATGTAAACAAACACGGAGATTGAAATGGACACCGCATCTAATGACTCTTGTTTGGGGCGCTGGTGGGTC
>chromosome_11,+,polyA site is 2470142
AGAGTTTGCAAGGAGACAGCATGGCGTGCCCACGGCACACACGGTACCACCGCACATATATTGGGCCCTGCCCCAAAGCACGTGTAACTGGTGAGTGCCACTCACTGCTCTCGATCGTGCCGCGTGTCCTGTCACCGGGTGTGGGTATGT
>chromosome_11,+,polyA site is 2514970
CCGATGCAGCCCCTCAGGCGAGGAAGACGGACGCTTTCCTTCATCAGGTTCAGTTCCAGACAGCATAATCTCTGTCCCTTCATGTAATGTCGCATTCATAATCTCCCCTGGGCTGGCGCACATACGCAACGTACGCCGGAGGCATGGCGC
>chromosome_11,+,polyA site is 2558578
GAAGAGACGCAAATGACTTGTCTGTCACGAACATGTGTATGGGTGTGCTGCTATTTGTATTTGCATCAGGTGCGTGGGCGCATGCAAGTGCAGTACCTCAACAGGACCCCCAGAGCAGGACTCCCATGCATGCACGCGGCCATCAAACGG
>chromosome_11,+,polyA site is 2558675
TCAACAGGACCCCCAGAGCAGGACTCCCATGCATGCACGCGGCCATCAAACGGCCCCGATGAGCACCCCAACCAAACATTCATGCAATGCTTTGTCTTTAGTTCGTGCGGGCCCTTATCAAGGCAAAACACACACGCCACGCCACCGCGG
>chromosome_11,+,polyA site is 2614088
CTAACAATCCAGTTCCAGGAGACGAGGGGCCCTTGCGGCTCGGTTAGTCTCGTTGCAGGTATTAGGAATGCACACTTCCAATCCTGTAACACACACACACACTTGATGAGCTGAGTAAAGTACTGGAGCGTGCTCTTGTGACGGCTTTCG
>chromosome_11,+,polyA site is 2630998
CTGGTGCAAATGGAAGGCGCTAGGGTGTCCTCACGCGCAAGCACTGCACCCCTAGAGGCCCAGACGTCCATCAGACTTTGACTTGTAGACCACGCTTGCACCCATGGCTGCAGCTTGGTGAGCAATGCTTGCAAGGCACGGCTAATGCTG
>chromosome_11,+,polyA site is 2634670
GTAGGGGCGCAAGGGAAGGCGGGTTGCTTGCCCGCTCCGCTGTTCGGTTGGACAACCTGGCATGGAGGAGTGGTGTTCAGGTTAGAAACTTCAGGTACCACCCCCAACTGCGTACGGCCTGCTTGAAGGCTTCCAGGCGACGGCATGAGC
>chromosome_11,+,polyA site is 2645806
ACATGTTGGCACGTGTCCCCACAAACGACACATGCGCACGGACATGGCGGGGCTCTCAAGCGCTGGTGCGCATGGATTCATGTTTAACAAGCTGCCCATACATCACATCGCATAGATTGGAACGGGGTGGTGGGCGGGGTCGAGGGGAAA
>chromosome_11,+,polyA site is 2645988
GACCGCCGATGGCACAGCGTGATAGCGCTCGTCAGAATGGGTCGATTGGCACCACTTTGGAGGTTCACAACCCCTCAACGACAAGGTTTTGTCCGTTGGGGGTTCAGTCGTCCCCTCACTTTGTTTTCCTACCCCCGGGCACATAACTAA
>chromosome_11,+,polyA site is 2689020
TGATGTTTGTTCTTCGCCTTCATGGCTCATGAGAACCGAAGGGCAGGCCTTGGGCAGGCCCGAAGTGGCCCTTGTAACAGCTTGTAACGCCGACAAGACGTCAACAGCCTTGATTCTCCCCTCGTTTCCGCATCCATATGCTACCATCCT
>chromosome_11,+,polyA site is 2698903
TGGGAAGTGCCGTCCGTACATACATCAGGAGAGGCAGCCCTGAGGCAGCCGGATGGACCTCACTCTCAACTTCCTGCGTATAATGTAACCATCTCCTGAGGGGGCACAGTGTCCTGGGTCAGGTGCAATGTGGGATCGCCGGGAGAAGGT
>chromosome_12,+,polyA site is 42335
TACCGCAGGACGAGGCATGTGCATGTGGGAAGGGTACCTTGCCTGTCCATGACTGTTTCACCTTTTGGTATTGTTATGCCTGTTTCACCTATTGGTATTATTATACGTCTGGTCGCCTCTCCAGGGGAGGGGGTAAAGAATCCCGCAGAC
>chromosome_12,+,polyA site is 42472
GAATCCCGCAGACACCAACCCTTCAGATGGAAAGAGCTGGACGAGAGCATTCAGAGTACCCTTTCAGGATTTGGTCAGGGTAGTAATTCCGGGGATATGGGCCTTAAACTTCAGGGTCGGTCGTCCAGGGGGGGGGGGGTACGAACTAAA
>chromosome_12,+,polyA site is 59468
GTTGGAGGCATGATCTGCGCCCGCACGGGTCGGGGGTTCCCTGACCGTGGCTTCGAATTGACCGCCAGGAATCTGCCTGAGTGTAGTGCCAGAAATCTTACCGCGGCCGATCGGGGAGGCCGGGCTGGGCCGGGTTGGTCTGAACTAGTC
>chromosome_12,+,polyA site is 59577
ATCGGGGAGGCCGGGCTGGGCCGGGTTGGTCTGAACTAGTCAGAACCCCCATGCCCCTGATCCCAAGTCCCTAAACAGTGCTGTAAATGAATGTGCTGGACGATCACGAGGATGTACTCCAGTTGTGTTCATGTAAGGGCTGCATTATAC
>chromosome_12,+,polyA site is 94823
GCTTTACAACTTGAGTCAACGTGTTCGTTTCGGATTGTTTGGCAAACAGGCCACCTTGGGTGGGCTACCTTGTCATTGTGTGTAAGCTTCTTGACGGTGAGCGCGTCAACCAGTCTGTTTGGGCCAGGCCGTGATTATTCGCACGGGTGT
>chromosome_12,+,polyA site is 103451
TGTTGACAACTATGCTGCGTCTGGCTGCGGTTGGCTCTGCTGTGGCATCGCGATTGCTATGCACCTGATTCGGCGATGTGCCTGTGGAAACCGACCCCGGCTATGTCCAGGCGATGAGGTTGTTCGGCCTCAGACTGTGGAGGGGCTCAG
>chromosome_12,+,polyA site is 103546
CCCGGCTATGTCCAGGCGATGAGGTTGTTCGGCCTCAGACTGTGGAGGGGCTCAGCCCCTTTTCCGTGACCGGGGAACACTTGTTAATAAATGCTACCAGTTCGGTCTGCAGCCGCAAGCCGCAACGACCTGAGCTGCTTCGTCCATCCG
>chromosome_12,+,polyA site is 112171
GCGGTGGCAAGGGCGCGCACAGTAGGGTAATATGAGCATGCGGGGCGAAGGTAACGAGTGGAGCTGCGAAGAGCTGCCCGGAGCATGTTAGAAGAGAAGAAAGTTCACGTGATGAGTGGAGTGTGTTGCTGGATGAGTGTGCATTAACAA
>chromosome_12,+,polyA site is 112232
AGCTGCGAAGAGCTGCCCGGAGCATGTTAGAAGAGAAGAAAGTTCACGTGATGAGTGGAGTGTGTTGCTGGATGAGTGTGCATTAACAATATTGACCATATGGGGGTCTGACTCGATCGCGCCAAGCCCTCACTCACCCACTGCTCGGAG
>chromosome_12,+,polyA site is 112309
GTGCATTAACAATATTGACCATATGGGGGTCTGACTCGATCGCGCCAAGCCCTCACTCACCCACTGCTCGGAGGACGAGATTGTAATGGATAACAGGCGAGGGGGATTGCGGCATTCAGGCTGGGCTTGGGCGAGGGCGCGCAAGTGTGG
>chromosome_12,+,polyA site is 133200
GTTATGTGCGTGCGTGTGCCGGTATACCAGTAATATGACGCCTGTATGGGCACCTGTTGGATGGATGACAAGGCGCCGATAAGTGTGAAGTACTAAACTGCATGCTGTTACACGTGCTTGAGGCCCAGGGAGGGCCGTGCCGGGTGCTTC
>chromosome_12,+,polyA site is 135096
TACGGTGCTGTTGCACATTGAGAGCTCGTATGTGCACATTGCATCAATGGATGCAAGGCTCGTGTGTTTCGTTTACTGCACCTGTAAGCTGTGACACACATGCCACTCCGACAGCTGCGTTTCTTGGGTCGGGGCATGGAGAGTGATTGG
>chromosome_12,+,polyA site is 150821
GAAATCGCGTTGGAATTAAACAGGCTGACACAGACTTTGGTGATGGGCTCTGGCAGAAGCCAGGCCGAATTGCACCCGTGTCACAGAATTGGTGATGGGACCCCCCGAATCGTACCCAGCGTCTCCGGCCCCGGCAGCTGCAACACAAGC
>chromosome_12,+,polyA site is 207711
CTGATCTGGGTTGGACAGTCGCCCCAGCGGTTGCTGGGAACAGCAGGGAACAGTGACCTTTGATGATGGCAACTGAATCTCTTTAATGAACTGCAACTGAAGGCAATGCTGGTGATTCGTTTTGATAAATAGCGTCAGTCGATGCCGATT
>chromosome_12,+,polyA site is 213169
CTTGGGACACCATAACGGTTCAATAAAGCGACTTCCCCTGCATAAGGGGCACGTTGCCACAACTACTGGTCGCAGACAATGACTGTAATCTGTACCGCAGCGTCACGCGCGCTTGCCACATGCGTGAATGGTGATGCAAATACGTCCGGA
>chromosome_12,+,polyA site is 221227
TGAGTGAACACCGGGTGCGCTGAGCCCCTGGGCAACTGCTTGTTGATTTCGACACATACTGGTTTGCGGCGTGAGTGACAGTGTAACCTTGATTTCGTTAGTATGGCGCGCCCACACACGGTACGCCTTGGGCGGGTTGGGCCGGGTAGG
>chromosome_12,+,polyA site is 317952
GGCTTCAGGTTGGGGCTGCGGTGTGGAGGTAGCCAGGGCCGGGACCGCCCGGCCCCCGACGATCACAGGAAGATTTTGGAAGTGTAAGCGGAGCCTGCTGCGTCCGTTGTGTGGCACACACCAACTGCGCTGAGGACCGAACAGGTGGAC
>chromosome_12,+,polyA site is 318107
GGAGCTGACTCCCGACATGCCAACGCAGTCCACTCCGCCCAGGCTGGCGCAACGGGGATGTGAGCAGGTGCTGTGAGTTATTTGTAACTGCTTACTATGAATGGTTTAACGCAGCGATAGTGGCAATTCTAGGTTGGCCTCGCGGATGGT
>chromosome_12,+,polyA site is 322703
ATGCGCGGGCAGGAAAGACTCCAGGCGCATACAAAAGGGAGTATGCAAACCCAACACAAGAGCGTACCCGGCACGCGGGCAATGTAACCCGTGATTCATGCGGAGCAATCGAACTCACATCCGGCTCGTCGGTGCAACGAAGAACACGGC
>chromosome_12,+,polyA site is 346840
GCGCCCAGATCGGCAGCGTTCGCGTGTGGCCTGGTTTCTGAAAGGAGGCGTGACATACAATGTCGCTGTGTCTGGTGTAACTGTAAAATACAAGTAAACAAGACAGCAATGTCCATTTTCCAGCTGGGACCAAATGGACCCGCACGTCAC
>chromosome_12,+,polyA site is 370220
TTGTGGCTGTCGCACTACATGTTTGCAAGCAATTACTAGGACTTACGTTTCTGATTGACGCTGACCGCTAGTGCCAGACACACTTAACCTACCCCAACCATCGCCGAATGAGGCGTTGCGGCGGCGTGAGATGTTACTGCCCACTACACC
>chromosome_12,+,polyA site is 379649
CCCTGTCGCTTGCACGGTGACGCTTGACCCCTGGCATGGGTAGTGCGGTGTTGTTGAGGGCTCTGCCATTTCAGGGCCCGCATGTAACTTTAACCGCATGTGACATATTGACTTTCATCGGAGGCGCGCTGTGTCCTGGGGCGCTCCTTG
>chromosome_12,+,polyA site is 379855
GATGCCTGGTGTCCACATCAGCCTTCCTTGCAGTCTACCATGATTGAGGTGCTCGCAACTGCAAGCAGGTTGACCTGCAGACGTCAATGTGACGTATGCTCTACGCCGTGCTCACGCCTACCGCTACCTGACCGGCATGAGGCGGGAACC
>chromosome_12,+,polyA site is 379924
TTGACCTGCAGACGTCAATGTGACGTATGCTCTACGCCGTGCTCACGCCTACCGCTACCTGACCGGCATGAGGCGGGAACCCATGTAGAGGGTTGCAAATTTCCATGTTGTCTGGGATCCATTTGAGCAAGACAAAAGGAAGCCATTCAC
>chromosome_12,+,polyA site is 380055
ACAAAAGGAAGCCATTCACAGCCTTGGTGGTAGGAGTTTGGATTGCGTTGTGCTACATTGACAGCAGTTACCGCACCGTACGGTACAATCTTCATACACACCCCAACACTGGCTGTCCCGAGCCCCGAGTGGATTACCCTCCCTTGCCAA
>chromosome_12,+,polyA site is 423775
TATCGTGCATAAGGCTCGGAGGCAGGCTACTGCGCATGACACTGCCTACTGATACACAGATAGCGCATGGCTTGCATGCTATGAAAAGGGCCAGTCTGCCACTGCAGGTACAATCGGGCTGTAGGCGGCGTAAGTGAGCTCGGGGGTGAT
>chromosome_12,+,polyA site is 434539
AGTCCACTGGTGCATTTGCCCACAAGAGTATGCTTGAAGTGCGACGATGCATGTGGCATCAATTCAACTACGGTCCCTCTTGTAACCAATTAGTTCCGCAACACTCGTCAACCAATGCAATAATGCCTGCATACCTTGTCTCGGGCGCTG
>chromosome_12,+,polyA site is 439402
TGAAGCCGAACTCTGACAGTATTCATCCTGGCGCATGCCGCTTACGGTAGAGTAGGTGTTGTAGGCAGTCACGCGCTGGCATGCATGTACGTATTCTCTCAATCTCCCGATGTTGGTGATAAGCCGTGTGTAGGTAGGCAGGGCATTACG
>chromosome_12,+,polyA site is 439559
GTCGCACAAGGCGCACAGGGTTGCATCCAGTCGTCTGACGTGACATTACCGTGTGCTGTGCACAAGACACGGTAATGCAGAGTGTGCGCAGGGTGCACGAGTGCATCGGCTCTAACCCAGTCACGGTCATAGTGGACACAAGCCAGTTTG
>chromosome_12,+,polyA site is 439660
TGCATCGGCTCTAACCCAGTCACGGTCATAGTGGACACAAGCCAGTTTGGACACAAACACAAACACACGGGGTCCTTGTGCTCTTTAACACACGGGGTCGTCGGGGACGACCGTTCTACAGCGGCGGGTGGTGTGGGTTTCAAGGCTTCA
>chromosome_12,+,polyA site is 443596
AGACAAGTGTAGTGGGCACGGAAGCGGGGCATGTGCTATACCGTGTGGGACATTGTGACTGCGGAGGGCCATTGTCCGGATGGTTGTAATCAAGTGCTGTGTTCTGTGGACCAGTCGACACTTGCCCTCGTGATGGAACATGGCAAGGGG
>chromosome_12,+,polyA site is 443757
AGTTCCGATGTGTGTGGCTCCCACCCGTGCCCACATAAATGCGTAGCAAGAAGGGACAAGGCATTGGTGCGTCGTTCGCGCGCTGTTACTGTACCGACGGTAGCTGGCAGGTTGTGTCGATGTTTTGCTGACGCGCATTCCTCACGCTCC
>chromosome_12,+,polyA site is 496611
TGCGGCGCCGGAGCAGGGCGGCTGCTGACTGCAGTCAGCAGGCTTGCGTCGCAGGTGTGGCCGAGCGTGCTTTTGCCGGATGGAAGACAGCATTGTTGTGCTGTCATACTGCTGGGTCGCTTGCTGGGGCGATAGCTTGCATTGACCGGC
>chromosome_12,+,polyA site is 496842
CCTGCAGGAGCGGCGTTGACGAAGCGGTTGTAGGCGCGCTGCGGCATAGCCGCATGCTTACGGACGCCAGGGCCCTTTCTTGTTGTCTTAGATACCCTGAAGCACATGGGGTGATGGGGGCGGCATGCCACGAATACCACCCGGGGCACC
>chromosome_12,+,polyA site is 497003
GGCCAGTGGATGCGCACGGTGTCAGCGGCCAGTGGATTGGCGTGAAGTCAGATTTTGCGCTACGAAGTTGTGCTGTAGATTTGCAAAGCACTGACATGGAGGATTTTTGGGTGCGAAGCCCCCCATCCGTGGCTGGTGGCTGCGTGCGTC
>chromosome_12,+,polyA site is 497090
GCACTGACATGGAGGATTTTTGGGTGCGAAGCCCCCCATCCGTGGCTGGTGGCTGCGTGCGTCGGCAAAACGTATAGAATAATAATAGAATAGCATATGGTTTTACAGGTCTCTGTATGAAAGAGGTTATGATTGTTAGCGACGTGCGGA
>chromosome_12,+,polyA site is 497159
ACGTATAGAATAATAATAGAATAGCATATGGTTTTACAGGTCTCTGTATGAAAGAGGTTATGATTGTTAGCGACGTGCGGAAGTTAGCTGCTTTCCTTTACTCGGCTCACACAACTCGCAACAGCCAGTTGCGAATTCTGTCATAGGATT
>chromosome_12,+,polyA site is 497216
TTATGATTGTTAGCGACGTGCGGAAGTTAGCTGCTTTCCTTTACTCGGCTCACACAACTCGCAACAGCCAGTTGCGAATTCTGTCATAGGATTAGCTGTTTGGCTATCAGGCGCCTCCGGACTCAGAAGAGTTAGTGGGGCCGCATGGAC
>chromosome_12,+,polyA site is 497294
TTCTGTCATAGGATTAGCTGTTTGGCTATCAGGCGCCTCCGGACTCAGAAGAGTTAGTGGGGCCGCATGGACTCCGACGCCATGTAAATGCTCATGCTCATGCTCATGTCGGCAAAACATAGCATACTGGCGCAAACCGCGGCTGCTACG
>chromosome_12,+,polyA site is 501572
TTGGATTTACGAGTGCTTACAAGAGTGACATGGTCGCATGGGTGTGAGATGCGTTCACGACGAGGCGCGCCGCACACTGAAAACTTTTGAAGGTCGCCTTTGGCTGTCGCTACTGTTGAGCCTCTCTGGGTCCCGAATCCTGATGTCCCG
>chromosome_12,+,polyA site is 505668
GCACGGGTGAGCCCTGGGCCGTGCGAGGGAGGGCACATGTTTGGTTACGACACACACGGGGCCTTGAGGCCGATGAAATGTCTGTAACGAGGCCGCTTCACTGGTGCGGCATCAAGGGCACCATGTCCAGAGCGCACGCATATTCTCACA
>chromosome_12,+,polyA site is 506167
GGCCCCGGTTGCCCCATGCCTGCCCATGCCAGCGGTGGCACGCAGCATTCCCCCACGGCACGCAGCGTACCGCTTACCACTGTAACCTTACCCTTGGTCAATGCTGACTGCGCGTCGCCGCGCCGGTCGTCTCCAATCCAATGGTTTGCG
>chromosome_12,+,polyA site is 514595
CGCGAGGGTACAGTTTGTGTCAGCGGTGTGCTGGGCTGTGCATCAAGCACTACGCGCGGTGCGGTGCGATGATGGGCGCGTTCAAGGCGGAACCCCGAGACCCGCAACGCTTTTTCTGGCTGGACCTGGACAGCGTGGGCGTGGCGTAGT
>chromosome_12,+,polyA site is 518597
ATGTCCTTGTGCGGGGCACGGCGAGGCAGCGGCAATCGGTTACCCTGACATGGGCCTACCGGCCCTGGCTCGCCTGTATGCCCCCTGTAACATCACCTGTTGAGTCATGGCCACCATTAAGGCTCAAAACCAATTCACACACGGCGTACA
>chromosome_12,+,polyA site is 565916
GTCACGGGCCCGGCAAGGTCATCGCCTAGTCAGGATGGGCGTCCGTGCGGCGCGGTCTGGTGAGGTCCCGTACGGCGCAGGTTGTAATTTGCGGCAGGAGCATTCCAACCACTTGCTTGGATGCTCGGGGAATGGACATCGGGCTATGTC
>chromosome_12,+,polyA site is 568436
CGCGCCTGTCCGTGGACTTATGGACTCACGGACTCATGATGCCGTGGCCGTTTGAGGGCTGGTATTTTGGGTGGTGTACACTTGTACGCCGGGCCAGCTTTGAGTACTGCATCCTTGCGCCTGCCAGACGCCATGGTCCAAGTGGCCATC
>chromosome_12,+,polyA site is 568617
AGTGGGTCAGGTCTTTGGTGTGTGTTACATCTTTGTCGGTACCTATTGCCTGCTGTCGCAACACGCAGTACTCACTCCAAGAACGTGTAATTACCGTATCACTCTCACGGTATGCCTTATGACTGGTGCGCTCCAAAACGGCTGCTGCCC
>chromosome_12,+,polyA site is 595205
CTGATTCGGGTTCGGGGCTTGTTCGATGCTCTTCGCGTCCGGCTGCCGCGTCCGTGCTGATGGCTAGACCATTGATCACGTTGAAACAACATGCTGTCGATGGCTGTCAGGCTCACAGGCTGTCAGCGCCGGACAGTCGAGATTATTAGC
>chromosome_12,+,polyA site is 641190
CACCCAGGAAGGCGCGGGGCAGCTAAACAGCGCCGCGGTTGCAGAGGCTACGCAACTGGTTCTCCCGGGACTTCGCAGCAACGTGTCAATTCTTCTTATAATTTTACGCGGACCGTGTGCCGCCTGACACAAAGGAAAAGTGGGGCGTGT
>chromosome_12,+,polyA site is 659054
TCGATCCAGTGACCTGCCCCGTGGTAACATATCCCGTGGTCGCACCCGTGGTAACAATAGGTCGTGCTGGTTCGGTCTCGATACCATTTGTAAGACTGCAAAAGCTACCGGATGTCCCGAGGGCAGTTTCATAGGCTTACACCGCGGCGG
>chromosome_12,+,polyA site is 669209
GGAGGACCGTCATCCTGTCCACTCATGCTGGGAAGGAAGTGCACAGGCGGGTTCGGCGGGATTTCATCCCTGGGTGTATTCACTGTATCCCTTACGGACACCGCCCCTGCTCGGCCGCCTGTCCTGTGAGTAAACACAGCAACTGTTCTT
>chromosome_12,+,polyA site is 702331
AGCCCCTGCGCGTGGTGTTGCCCTGGGAGGCCACGCGTGGTGGTGGGGCTAGGCTGGCGATCAGCAACGCCGCGCGCACGTGTGCAATGAACTGTGGTCAGGAATGTGTATTGAGTGCCCCAACGTCGCGTTGCTGTTGAGAGGCGGGCT
>chromosome_12,+,polyA site is 702565
GCGTGGTGGTGGGGCTAGGCTGGCGATCAGCAACGCCGCGCGCACGTGTGCAATGAACTGTGGTCAGGAATTCGCACAATGATGGCAAACAAAAACGTGTTGTGGCCTTACTACCTGTGCCGCTGCCAATGCGGCTCCACTGCTCTGACT
>chromosome_12,+,polyA site is 717017
TCGTGACCGTTGCCGAGGACCAGAGCACCAAGGGCAAGGGCACCGTCGTGGTGCAGGACGCGTAAGCCATACGCCGCAAGTGTGTAACTCTTTCTGTGGACGCTTTCGGCCCTTCCCTGAGCTACTCACCTCGAAGATTGGGGCGCAGGG
>chromosome_12,+,polyA site is 730289
GCAGTTTGAATACGGTATAGCACAATGTGTTCACTGCTGCTCTGTGTCATGAGCAATGCTGCGGCCAGGTTGCGGCATACCGTGTAAATACTCGCGCCCCTTTGGCCACTCGCGCCCCTTTGACCTCATACCTCCTGCCAATCGCAGAGA
>chromosome_12,+,polyA site is 739666
GTGGCGGTGAGATGCCAGGAAGCGAGGCCATCCGTAGCTGTGCGCGTGCTTGGACTCATGCCGTGACATAGACGCGGTCACGTTGTAACGGAGAGCGTGAGCCGCCGTGCATCGCTCTGCATCGGATTTCGTCCGTTTGAGCCTCGAGGG
>chromosome_12,+,polyA site is 754334
GATGGGTGCAGTAGAGTTGCACAACACCACGATGCCCCCCGGCTTTATGACGGACTTTCCTTGTGGGCGCAGCGCACATGGCTAATCCACCATCGTTGGATTGTTACACTCGTGCCCACAACAATCACCACCACCACGACCACAACAACT
>chromosome_12,+,polyA site is 754443
TCGTGCCCACAACAATCACCACCACCACGACCACAACAACTTGAATACCGCCGCCACCCGTCCCCGTTCCCATATGTACAACATTTGAAGCGTCCTGGTAAAAGCACTACGGTGTGCGCTCAATTGCTCGTCCCCTCCACCACCAACATT
>chromosome_12,+,polyA site is 796360
AACTACCGTATGTGGTTACATCCAGGCCCGTGGCCCATCTCTGAGTCTTCTCAAGTTTCCTTTCGCGGTCACAGGGGCAATTGTAACCATATCGGCACGACGGGAGAGATAGTTTGATACTCGTCATACCGCCAGTCGCATGGACTGCGG
>chromosome_12,+,polyA site is 810097
TGGCGGGATGGGTTGGGGTTGGGTTATTGCAGACCGAGATTGGACGGCGGCAAACCTGAGTGTTTGACCAGTCGAACTGAGATTTAACGGATCATGGGATTCTGTGGAGTAACCTAGTCTCATGACTCTCATCCGCTGGTACATTGTACT
>chromosome_12,+,polyA site is 814742
AATCGCGACGGCGTATGACAAGGATGGTACATACTAAGCGATTCAAGGTGCACAACGCGGTCGTAAGGCGCCTTGCTGATAAATGTAACTCTGCAGTTTCTTGAGCACCCCTGTTCGCTTCCGTCATACTTGACGCGGCCAACGCAATCC
>chromosome_12,+,polyA site is 846221
TCATATTTATGAAGCGTTTAGTGTACAAACTCTGGGATATGAGTGCGCTTGGCGAGCGAAGGGCTGCACTGTGAGAGAACAACTTCAGCTCATGCAGTCAACTGTTTGCTGTCTGCTTGGGGTATGGGCGTCCGCTGCACCCTATGGGAC
>chromosome_12,+,polyA site is 846374
GCCAACCTGCCTGAACCCTGTCCCATCACACACTCATGCAGTCATGCTGCAGTGGGTGAGTGGGCGGTTCACGTCCACACTAGTATCCAAAGCTGGGTTAAAGGCGCCCTGTGGCGATGCCCCTGTCAAAGGCATGACATGCATCCCGTC
>chromosome_12,+,polyA site is 846484
GTGGCGATGCCCCTGTCAAAGGCATGACATGCATCCCGTCCTTAGCACATCCACCGTATCCTGACTATCCTCCACCTGGTATCTTTACAGAGCATATGTATTGCCAATCCATCTGTTGACTATGAATGGAATGTCAGCGCGCACATCCTT
>chromosome_12,+,polyA site is 864142
TCCTTGCAAGACTTTTACCCGCGGCGGTGCGGGTCTGCCATTGCAGCGCTGCAGGTGCCCAAGCCCATGTGCCAAGGCACGATGTAACACCTTGTCAATACAGTTGCTGACTCAGAACATGAAAAGCTAGGCGGCGAGTTTACTGTGCGC
>chromosome_12,+,polyA site is 886093
AGACAAACGGGTTAACAAGCGGGGGCGGGGGCACGGGACAGGCTGAGATTCGTGTTCAGTCATTTGCAACGGTGAGACCGCATGTAAGGTTATTGCCTCATGTCATCGACCCAAGTAGGTACGAACCGAAATTCAGGGAGCCCAGACCTA
>chromosome_12,+,polyA site is 890825
GATGTTAAGGGCCGGATATGGATGTATTCCGTTTATGCTTGAGAGGTCAGCGTGGATACCAGCTTGGCGTGTACTTGTATAGTTTTGTGAGATCAGAGTAAAGAGTGGTGACAGCAGAGTGCCTGGTGCTGTCATTTACAGGGACCTGCA
>chromosome_12,+,polyA site is 891114
CTGGTGGACGTACTCAGCCCGATGAATGTGTACCTAGTGCATGCTCACTTGTCAACTGGAGGAGAGGAAAAGCGCTGCTGTTTGAGAGCACAACGGCCAGTGAAGTATTGCATGCCTTGTGTGGTCACAACCAAACCTTAAGATCGTCGC
>chromosome_12,+,polyA site is 891168
ACTGGAGGAGAGGAAAAGCGCTGCTGTTTGAGAGCACAACGGCCAGTGAAGTATTGCATGCCTTGTGTGGTCACAACCAAACCTTAAGATCGTCGCGATGTTTTGGTCTACTTGCGTGGGAGAATAGCCAGCAGTATGAGAAGCAGCAGC
>chromosome_12,+,polyA site is 904415
TGTCGTGCGTCTTGTACCGAGGCCCCGCTGACTTGCTGGCAGGCTGGTAGTTTGCTGACGCGCAGACATGCAATGCATTACATTGTAACATTGGTCACTCCGTTAACTGCCACAACTGTCGGCGCTACGGATGGCAGGCAGTAGCAGCCA
>chromosome_12,+,polyA site is 912139
AGGTTGCAACATATCTTTCATCACAATTAAACACGTCCATACAATGAAACATACGGCGCCAAGCCGCTAAGTTGTTCACTTTTTACAAACTTGCCATCGGTGTAGTGCAGGGACCTTCTCTCAAGCTCATGCTATCTCGTAGTGTCTGCA
>chromosome_12,+,polyA site is 923503
AGTGAGTGCTTGTCGAAACTATGCCGGCGTTGGATAGTTGTGGGACTAAGCTGAAAAGTGTAGCAGAAAACATGCGTGTGCATTGTAACACGTGACCGCAGCGCGCGCGTGGGGCGTGCACTCAGTCTCTGATGTACAACCTCACACCAC
>chromosome_12,+,polyA site is 982652
GGGCACACAGGCGGTGCTCGTGTTGGCTTGCCTCTTGCCCCTTTGGGCGGAGCCCTTGCGGTCGCATCGGGGCCTTCTCGGTTACCAGCCTCCAGAGCCCTGCAGAGCCCTTCAAAGCGCTTCAGAGCCCTTCAGAGCGCTTCAGAGCCC
>chromosome_12,+,polyA site is 1015935
GCCTCGATGCATTGGCAAGGGCGTAATCAGCAATTGATGCACGCCAACACAGCGAATTGCCGTCTATCGTAATGTGATGCTAGTAAGAAAATAACATTGACACAGACTTTGCCGCTGGCGGCTGGCTTGGGTGGATTGCGGCAACATGTA
>chromosome_12,+,polyA site is 1016017
GTAAGAAAATAACATTGACACAGACTTTGCCGCTGGCGGCTGGCTTGGGTGGATTGCGGCAACATGTACGACACGGTGCTGGCACACAGCCCGAAAGCCGATACACGAGCCGCCTGCCGCCCAGAGGACTGTTTCCCCCGGGCGATCTGA
>chromosome_12,+,polyA site is 1068745
AGTATGCCTGGGGTTGTCTAATCCGTATAGACTATGTGTCATGCACATGCATGCTCTGTCCGCGTATACATGGCGTGCACCTGTAGCTAGATAGTCTGCATTCACCCACATCATACTGTACGTACATCCACTGACCGATTGAACGCATGC
>chromosome_12,+,polyA site is 1083567
CGGATTTACCTGTAGGGTCGGCTTTTCAGCATTCATGCTTATGTATGTAGGTTTATGTGAACCTAACCCGCCCATTGTGAGCCTGTAATAAGCCCGCCAGCCAGCGCGCCTCTTCCATGCGTGACCCTCCCACATAGAGCACCACGCCCT
>chromosome_12,+,polyA site is 1090105
AAGTGGCAAGAGACGAAGAACTCAACGCGGGGAACGACGGACCCCCGGAGCGAGACAACGCGGCGCACGCCGAACAAGCAAACTGCAACACATTTGCCTGTACCGTCCTCTGCCACCACAACACCGCCTACAGCGGCGACCCCAGCCTCT
>chromosome_12,+,polyA site is 1134690
TGGGGGATTCCATGCCGTTGGGATGAGTCCGTCAATGAGGGGAGGCCAGGGACAAGGCTTGAGACCGTGGAGGTGCAGCCTGTAACGTTGTGGCTACGTGCAGAGGTTGGTGTGTGGGGGGCGTAGCAGGCCAGCGCTGGTGAGTCACAG
>chromosome_12,+,polyA site is 1136515
CGCTAATCGGTGCAGATGAAGTTAGGCGTGATGAACATGGTAGGCCCGGTAGTGGGCCTGGTCAATGAGAACTAGTCTGCATGTAAATGGCTTGGTCACGCTGCGTCGATGTGCCATGCATGCGACGTCGGGACAGGGTCTGGTGAATTG
>chromosome_12,+,polyA site is 1177196
CGTGCATGGGACAGCAAGGGGCATCGAGTACAGTGTTACTTGCCCCGCTTCTGATTAGTGCAACGGCCGTTCACGGAATTATCTAAAGACACCGCGGCCTTTTTGGGCTGAGCCCCCTGAGCGAAGCGATCCAGGGGGGGCGAAGCCCCC
>chromosome_12,+,polyA site is 1183984
CTGATCGTGAAGGTGGTTGGACCGCGCACTCGGGCAATATGACCTCGCACTGTCCGCAGCCTGTATATGCAAATGGATATCTTGTTACTGTCCTAGCACAAGTCTCATTCCAACCAAGTTGAGACTCTAAGGCGACAGCTGCGCCAGTCT
>chromosome_12,+,polyA site is 1188067
CCAGGTTCTTGCCGTGCGACGTGACGTTAGGAATGGGCGACGAGTGCATGGCACTGATGAGTGGCAATGGAGCGCCTTGGCTGTAACCATGACTCCATGAGTGACACGTTGTCGGGGTGCCCAGCTGGCGGTGGTGGCGCCTACATACTC
>chromosome_12,+,polyA site is 1188311
TGCACGAGTACGATACAAGCCCGTGGGCGGATGACAATATATGCCTGACATGGAAACAAAATGCAGTGCTTGGGAAAGATTTAATGCAACACAAATCGCTGCTAAGTGACAACAAGAGATGGTAGCATAAAACATCGGCACACCAGCCTT
>chromosome_12,+,polyA site is 1224861
TCCGGCGGTGGCCGCGGTGCGAACGGTGGACTGTGGGTTTTGTGGACACCGTGCCGCACAGGTATGCACACGCTGTCACGTTGTGATAAGCGCTCTCGTGCGTCCTGGCGTCCTGCTGAAGCTGATGAGGCCGAAGCAGGAGTGTGCTTG
>chromosome_12,+,polyA site is 1260865
AAGTAATGCAGACGGTAGATGGTGCATCATAGCGGACAAGTGACAAAAATTGGACAGCGTAGTTGCTGAAGCGTAAATGTCTCTGTAAGGGATGGTTCTGGGTCCTGTCCCATGTAGAATCCGTGTCCTGATTCTCTTCTGGTGTGATGC
>chromosome_12,+,polyA site is 1277603
GTGGTCATGACACTTGGAGGCGTGGTGCCTGCAAGAGATTCCTGATGAATGGACTATAGCTCCTTGACTTTGGGAGCTGTTTCTGTAATACGTTGACGCAAGGCCTCCCCGTAGCTCCTCGACCCGAAGCGGACGCGTACCGTACTACCA
>chromosome_12,+,polyA site is 1300298
GGGTTACAGCTGTGAAACAGTCCCGCAGGCTGCGTCTGCCCTCGCAACCGGAGGTAACACTGGCATGGCTTCACGCACCGTGTAAGCTGTCATCCTGTCACCGGTCCAGTCACCAGCCACCCCAAGCGCGGCAGCTCTTAGGCTCACACG
>chromosome_12,+,polyA site is 1325698
TTATTCGCCGAGCGCAGCTCACACGAGCACAGGACGGGGCCCTAATGTAGTACGGTACGCCTAAATAATCCCCTGCCAATACGGTAATACTGTGGAACCAAGCAGGCAGCCATACATCTGCCCCACCACTATCTATCCCATGCACCTCAT
>chromosome_12,+,polyA site is 1343835
AGCCCGCTCGGATTCTGCGCCGTGGCGTATGTGTCATTTCAATCAAAAGCAGTATGCACATGCTGTGGACGCGTGACACACGTAATACTACTTCAACGGAGTAGACCGGGTCGCATGCTCGTGGGTATCCTACGCTTTCCTGCCCCTTGC
>chromosome_12,+,polyA site is 1349001
CGGAAAGGGAGGAGAGCCGAGCAGGTAGCCCACTGCCTGAAGGGCAAATAGTATCCGCCTTTCGAGAGAGTCTAATGAAGGCGTGGAAGCACGAGCGGCTGCAGTCTGAGCCAAACACACTTTCCCATCGGACAACAAGCAACCAGGCGT
>chromosome_12,+,polyA site is 1352942
GCAGCCCGCTCAGACTCTGCGCCGTGGCGTATGTGTCATTTTATTCAAAAGCAGCATGCACATACTGTGGACGCGTGACATACATAATACCCCGGCGGAGGAGGACTGGTTCGCAAGCTCGTGGGGTGTCCGTGGGAACCCAAGAAGAGC
>chromosome_12,+,polyA site is 1356782
CGGTGTGTGTGTTTGTGTACATGCGGCACAACTTGGCGCTCGGCATGAGCTGAGGCCGCATTAAAAAGCTTGCAGTCAAGAATGTAAGTGTCAAAGCCGAAGCGGAGTGCTGGGTCCCTCCTTTTGGCGAGATGATCCCCTATGACGGGC
>chromosome_12,+,polyA site is 1382083
GTTGCCAGTGACCCCGGCTGTGGCTCCACGTATGGGCATTGCTGGCGCATTGCAAATACACGTGTGGGCGTTACTGGCACATTGCAAATCCATGTTTGCAAACCATGCAGCCGCCAGCACTCGGTCCTAAATTGGAACTGGACACACTCC
>chromosome_12,+,polyA site is 1395074
CAGGGCTACTGTTGGCTTGGCTGATGTGCCCAGCTGTGGAGCCAAGTAAGTGGATGTTTCCACCCCTGAGTTTCGAGTCAATTCTGTAAGCGTCCCTTGGCATCCGCGGAGCGTTTTGATGCTTACATATGGTATCGAGACCGAATAACG
>chromosome_12,+,polyA site is 1409033
CGCTGTGGGTGTTCCTCACTGCTTGAATTTGCTCGAGTCTCCGGCACGTTGGCACGTATTGGCAAGGGCTTCCCTCGTTCTCGTGAAAGCTGTCTTTCAGGCGCCAACCGCATTCCAGGTTAGCACATTGCTGCTGAGACTGTTGAGACA
>chromosome_12,+,polyA site is 1416264
TCCATTACGCATGTTTCCTTAATCTTCGTTAGCTGCATTGGTATGCCCATGATGCAGCCACGTACCCGAGCAGGGGACTCCTGTAGATCGTGCCTTCCCCCGTCTTCCCCTTGAACTCACTATCGCGGCGGCAGGTCAGGGGCAGGGGAC
>chromosome_12,+,polyA site is 1441719
TGTTACACAGCCTGTTGTGCGGGCATGAGACGACGTTAAGTCGAGGTCGGAAGGTTGCGTATGCGTTCTGCTCACGCTACGTGTAAATGGTCAAAGAGTACAGTCATGTTGCGGTCACGCCCCTTGCGCTTGCGCTACATGAAACCAACC
>chromosome_12,+,polyA site is 1441778
TATGCGTTCTGCTCACGCTACGTGTAAATGGTCAAAGAGTACAGTCATGTTGCGGTCACGCCCCTTGCGCTTGCGCTACATGAAACCAACCGCCAGGTTTGTATCCCGTCAGAAGTTCCAAGAGGCAAGGGAATCGCCAGCCATATCAGT
>chromosome_12,+,polyA site is 1451503
CATGGCAGCGCCCGGTGTGAGGCTCGGGTGCAGTACTAACAGTTGCAGTTGATGTGGTGCCTGTGATGCATGGCTTGCGGAAGTAAGTAACTGTGTTCGGTCCCGGCCGCGAGCACGTATGGTCTGCGGCATTGATCGCGGCTTGTGCAG
>chromosome_12,+,polyA site is 1451604
CCCGGCCGCGAGCACGTATGGTCTGCGGCATTGATCGCGGCTTGTGCAGAGCTGCAGAGCGTGATGGTGGGGGGGGGTCCTACTGAACCTCCAAACCCCATGTCCCAAAACCTCGACCTCCCCCACCGTTTACCCCCTAAAACTGCCCTC
>chromosome_12,+,polyA site is 1486775
TGTGAGAGGAACATATGTGCTTACTGTATCCAAACGCGAGCGTGTGTGAGGGAGGCTTCGGGAGATGCTGACGCAGGTGGCGCCTCAACATACGCGGCCGGCACATGTCGAAGTGTCGCCCTAGACGAAGAGATGTGATCCATGTTTGAC
>chromosome_12,+,polyA site is 1486873
CGGCACATGTCGAAGTGTCGCCCTAGACGAAGAGATGTGATCCATGTTTGACAAGATGACTGCTGGAAAGCAACTTACAGAATTGTACATACAGATCCCAATGGAATTGGTCCAAGCCAGGCTTGCCCCACGGACTTGCTCCCTGATCCG
>chromosome_12,+,polyA site is 1507082
TTGCTGTGAACTGGCAAAGCGTTGGGCCCGTTTGAGCCAGAGGAAATGGGCATGCCTGCAAGTTGCCGAACCACATCAGTGTAACACACTGCTGCGATGACAGGTGAAGCTTAGCGTTTCCTCTTCGTCCTCACAGCCTTCTCCCCTAAC
>chromosome_12,+,polyA site is 1510590
CGCGCAGGCGTGTGCGCAGGGCCGCCGGCAATGCCTAAGCAGGGCATTAGAGCTACATGCCTGACCTACAGGCTCTTTAATGTAACAGTACGCGACCGTAATATGCATGTTGCGTGACTCTGTCGAGATTGGGGAGCCAGTAATTTGCGT
>chromosome_12,+,polyA site is 1529926
CCTGCGAAGGCGGGGGCGCGGGGCCATGCGCAAGACATGTGCCGCCACCTCCCTGACCCGGATAACGGCAAAGCTGCGCAGGTGTAAACCATGTTGTATTTGCTGCGTGTGCGTCTACCGCCGTCTCGACTCAGCAATGGCTGCCGCGCC
>chromosome_12,+,polyA site is 1569315
ATGGTGAAGCCGAGTTTCGGGCTGTGGCTGTGACACGGCTGTAAGGCTGTAAGGGGTGTGTTGATCGGACCCTGCTTGGGGTGCTGTAACAGGCAGTGGAAGCATATGTCTGAACAGCAGCGGCCGGCGGCGCGACAGCGTCGGCACCAG
>chromosome_12,+,polyA site is 1569402
AACAGGCAGTGGAAGCATATGTCTGAACAGCAGCGGCCGGCGGCGCGACAGCGTCGGCACCAGCTGGAACGTGAAACCTTGTGTAGCAGTTCCGCGACCACGTTCGCCCACCATACTTGTCTATCAAGATAGTCTCAGCGATCTGCTGCT
>chromosome_12,+,polyA site is 1572108
GATGACACGCACATGGAAAGGAGCCTCGTTGATATGGCCAAAGAACTCGTGATGTGACGCTGCTTGATGGAAGGATAGAAAAGCTGTAAAGTGAACAAAGTAAGTACCTATGGTGTCACAGAAGCGCGTCTCGCGACACAAGCGTGTAAG
>chromosome_12,+,polyA site is 1587095
GGATGATGTTGCAGGTGTGCGGCAGGACTGGAGGTAGATGGCAGATGCTTTCTGACTTATAGATTGACATACTAAGACAATGTGATGACGTTCTGTGACCTAATCAGCGTACCGGCGTCCCTGCCTGGGTGAGCCCGTGCGCAGGCTGGC
>chromosome_12,+,polyA site is 1587430
ACGGCAGGCCCGCAGCCACAAACAGGCTTCACTGCCCGAATGCATGGAACCCATAAGATTTGCTTTTAAGCACCCCTGATTGTAAGGACCTTAGATGACATTTTGAGACGCCTTTTGGACCAGCTGTCCAGCTCTGACATGCAAACCTGT
>chromosome_12,+,polyA site is 1627261
CACGCCACGTTGATCCCCCATTGACCTTCCAGGCACAACAGGAGCGCGCAATGCGAGTCCATGTTACCTCAAACGGACAGAAACGGAAGATAAGCGCCTACTTGTACACTCTGCCCCGTCACCTTTCTCCTTTAGTCGGGTCGGTTTGTA
>chromosome_12,+,polyA site is 1655966
ACATGGGATGCAACCTTGGTGGAGGTATGGAGCCACGGCTAGGGCAGGTGTCGGTCCGGACTTGTGCTGGCTGCTGGGCAGCCAATTTACAACTTGCATAAGTCGGGTCCCCGGGGGGGGGGGGTCAAGCAACGCGAACTCATCATGTGA
>chromosome_12,+,polyA site is 1656128
GTGTGATTGAGCACCGCACAGCTCCCCAGGCAGTGGGACATGGGCTGGGCATCTGCACGTGGCTAATACGTATCTTGACCTTGCAACTATATGGGTCCCGGGGCCCGGGACGCGGCCACAGCGGGTTCCAGGCTGCCGCGGTGGCGGACT
>chromosome_12,+,polyA site is 1658166
CACAGCGGCTGTGTTGCGGCACCGTCGTGAAATAAAGAACGGACTGCAATTGCAGACCCCAAGATCTATGACAGTGCCCGCTTTGTAACACAAGATGCCGCAGGGGCAAACCTGCACGGCTGTTGGTGGCGGTTGGTGCCTGCCTGCCTG
>chromosome_12,+,polyA site is 1691614
AACGAGAGTGTAAAGTAGGGCGGCGGACTTGCCGCATGGTTGGGGGCGATGGAATCAGGCGCGGCCAGCCTCCATGGCTCCATGTAAGCCTTGTCCTGGAACTATCAGCAGGAGTAGGGGCGAGCCTGCACGTCACGGGTGCCTTGCAGA
>chromosome_12,+,polyA site is 1694532
GGTGCAGGCAAGGGTGCAGGGATGGAAGCCGTGGGGGATGGGGCGTCATCAAGAACAACTGAGACTCGAGGCTTGCCAATGTAAAACACAAACACCGACAATGAACAATCAGGACATCACTCCTCGCGCGACCTCAGCAAGAGCCAGTTC
>chromosome_12,+,polyA site is 1698249
GCAGTTGCTTACAACGGCTGCGAGCATCTAATACCGCAAGAGAGAGTTATGCTCCGTGTCCTAACCTAGATGGGATTCGCCTCGTTTAACACACAGCGAGCCTGCTCTCCAGCCTCAATGGCAGACACCGTGACCAGACACCTGCAAACC
>chromosome_12,+,polyA site is 1733439
TGGGACCATTGAATACTCTGATTGTGTCTGACGAGCTGGGGTGGTGATACAGGCAGGTCGCAAGCGATACGATGTGCTGCATGTTACACTGGTCCGCTTGTCGAGGACCGAGCTAAACAGCGGTGCCTGTCTCCGTCGTACCCAACTTTC
>chromosome_12,+,polyA site is 1772676
GTTTGCATTTGGCGTGCAGGGGACATTGGGGCAGGTTGATGCATGGCACGAGCCAGGAGACGCAGGTTGCGAAGAGCACTGCATAAGACTTGACACTCGATGATGGTATTACGGTATCCTCGATCTCCGGTGCGACGCAAAGCGTTTGAG
>chromosome_12,+,polyA site is 1772850
TGCCATGCAACCTCGGGTTCGTGCACAGGACCCGACGGTGCACCTGTTGTGCAATGCTCTGAAATAGTCCTTGTATAATATGTGTTAACACGTCTGGATAATCACGTCGACAGAGGATGCCTCCACAGCAAGGAAGTTTGGGGAGTCTCG
>chromosome_12,+,polyA site is 1807056
GCCTCATGTCCATCGTCGGCGTGGTGGTGTTGTTTCACTGCAGCAGGAAGGCTGGCGCTTTGGCAGGCACCGTGCCATCCGTGTAAATGACCGCTATCCATTCGCGGGCCTGCCCCTTCATACCAGGGCAGTGTCCCAGCAGCTTGGGCT
>chromosome_12,+,polyA site is 1813908
TTGTCGTGTGCAAATCTGTGCCCCTCAGGCAACGGGATGTCAGTCTATGGCGCAGGATGACCAGTGGCAGCCAGGAGGCGCCATGCTAAGCACAGGACCCCTTGTCACTGCCTCGTTAGCTGATAGAGGTTACATGTGGGACGACAGCCG
>chromosome_12,+,polyA site is 1821958
TCAGGCACACCGAGATGTGATGGTCTGGCCGCAGCCGAATCTTCTGTCTGCCTCCACCTCGCTTCCCATTTCAACCATGAGTTTGTAACGGGCGGTGGTCGGTGGATCGGGCCATTCAGCTTCCCGCACGACTTCAGTCCGCATCGTACA
>chromosome_12,+,polyA site is 1838168
AGGTGGAGGTGGACGCTCAAGCCACGCGCTGTGGAGTGCACACGGGACGCAAGGTGCACCGGTGCACGAGCCGCCAGCTGACTGTAAAATTGAAGGCCGGCGGTGTTCTGTACATTCTGCTCTAGTGAGGGGCGGTGGTCCTACACGTCG
>chromosome_12,+,polyA site is 1877782
ATTGAGCTGGACAGGGCGCATGGACACCTGGCTTCGGTTTGTTGCGCCAAGCTGAGTGCTCCAGTTTGAAGCGTGGTTGCATGTAAGATGTACTGCCTTTTTTGGCTGAGCCCCCCCCCCCCAGCGCAGCGTTCCATGGGGGGGGGGCGA
>chromosome_12,+,polyA site is 1891494
GTGTGTGTGTGGTTACAAGGTGGTGAGCACGACGTGCATTCCTGTCCTTGTAGAAAACTAGGCCCGGGCCGGGGGGCCCTTATAACGCCTGCAACACTTATATATGCAGCTAGTTTGGTCCCCGAATGGGGGTGCTTATGCTCCTGTGCT
>chromosome_12,+,polyA site is 1896513
CGGTGCCTGTTCAAACCGAATCCAGCAACGTCTGGGAGATGAGGCGTTGTTTCGAAACCTTCGGCCTCAGACAGTACACGCGGTGTAGACTTGGCCACTTGCCTCGTCACGGGAGACCACCTTGTATGTCAACGTCTGGGATGAGAAATG
>chromosome_12,+,polyA site is 1896587
TACACGCGGTGTAGACTTGGCCACTTGCCTCGTCACGGGAGACCACCTTGTATGTCAACGTCTGGGATGAGAAATGTCCAAAGTTTTACTCTAATTGACACCTCCATTTTGGCTGAGTTTCATGTTTCATGTGAGTTCCGCTCCAGTTTC
>chromosome_12,+,polyA site is 1908585
GTCTGCTCCGTGCGCCTGCGTGCGCTGAGATCGTAGGATCAGACTTCAAGTCGAACGTACATACTGGATGATCTTGATGGAATGAACAATCTGGGACCCAGGCAATGTCCGATGAGCAGGCGCAACACACGGGTGCAACATCCCTAGGGA
>chromosome_12,+,polyA site is 1908727
CCTAGGGATCGTATCCGGCCCCAAGGGGAACCGCCTTCCTTGGGCTTTGCCGCTTAGGGCGTTACCGGTACTTAGCGTGTTGTAATGGTCAGAAGGGGGGTTGCAGGGCATACCACCAAGCCCCCAAAGAAGTAATGCAGTTTGCCACAG
>chromosome_12,+,polyA site is 1946026
AGCGATCTAGCTAGGGGCCAAGTCACTAACAGGGGCGTCAGTACGGGAGCGGGGGAGTTTGCGGCTGCAGTGGAGTCCCATGTTGCAAGAGCTGAAGTAGTGCAGTGCAGCCGAAGGACATTGAGAAGGCACGCTAAGGCTTAAGAGCCG
>chromosome_12,+,polyA site is 1946146
TTGAGAAGGCACGCTAAGGCTTAAGAGCCGTCAACTTCTCAACTGTGAGAGTTGCGGTGGCGACGGGCCGATGGCTGGGTGCGCTGTAACCCTGCCACCGGTACCCGTTCCACAAGTCAAGGCCCACGGAGAGGACAGCACACACGCTAT
>chromosome_12,+,polyA site is 1952093
GACACAGCAAAAGACCAGAGTGGTACCCGCGTGGCTTGGCCTTGGGATCGGGACACGCCAGACACGCGACAATGGAACGCGCCTGTTACAGAGACTGTCATTCTACGCTAGCGACACAACAGCCATACTACCTACGCTGCATCTCTCTGC
>chromosome_12,+,polyA site is 1957480
AGGCTGGCGGTTGGCGCGGCGCGTGAGTGGGAGAGCATAGTCGTGCGCGCGCCGTTTGGGAACATGCGTGTGTGAGCTGCGTGTAAACGCATGGGGCTGACCCGGTTTCCATAAGCTGCCTCTGGGTGCACACGGTTTCACACGGTTGAT
>chromosome_12,+,polyA site is 2024226
TGGCGCGAGTTTTGACGGACCGATGAAGTCGGATCAAGTGCCCCACAGGACACGTGCGCGCTCATGGGGGCCTTCTGGAGTGTAACGACTCCCTCGATGATACCTTGCTTCCTCAGCTCCCTCATCGCTGCCTGTCCAATCGCTCCCTGA
>chromosome_12,+,polyA site is 2050230
GCTTAGTAGGCGCCCGCTTCAAGGTGGCTGGGTTGATAACGACCCGGGATCAGCCCTTTTCCTGCCATAAGGCAGCCACCTCCTTGTTACTTCTGACTTGCCTTGCCGATGATGGGCCTGCGATGGGGGCCCCTGCGATGAGGCCCCCGA
>chromosome_12,+,polyA site is 2050334
GCCGATGATGGGCCTGCGATGGGGGCCCCTGCGATGAGGCCCCCGAGCGACTTCAAGAAAGGGGGCCATCGCTCACCTGACCTGCAAAGCGAAAATGGCACTCTCACTTCACCGTTCCACACTAGGTCGCTGCGCTGTGCAGCGCGCGCA
>chromosome_12,+,polyA site is 2051712
TAGCATGCAGGAGGCGCGTAGTCGGTGATGCACAATGGCACCGAGATGGGATTGCCGAGAGGTGCGTGGTGCGGGGCATGTTGTAACATGCATGCGCACACCGAAGGCCCCGTGCACCGTAATGAACCGCATGAGCAGCTTTACAGGGGC
>chromosome_12,+,polyA site is 2074987
TGTGGGTTTGGGCGCGGTGCTGGAGGTGGAGCGGCCTTCCAATGGTCCGAGGTGTTCGGATGCGAGCCTGTCGCAACACCGCTGTAAATGAACATCGTCATACTCGTCAATAGCCCCCCGACTAAGTTGCTTCTCGCGTGACTATTTTTG
>chromosome_12,+,polyA site is 2078920
TTTGCAAGCGGCGTGCGGACGTGTTTGGGGGCGTCTCGACGGGTCCCTGAATGTTGTGCCGACGCCCCCAGAATCCAAATGTGACGAACCCAATAACCCAATGACCAGAATGCGTGTGACGGGCGCAATTGCGCTAATGAAGGAGAGGCT
>chromosome_12,+,polyA site is 2079025
CAGAATGCGTGTGACGGGCGCAATTGCGCTAATGAAGGAGAGGCTGAGCTGCTGAGGCGAGTTGTGCAGACGCAGGCTGGCTGCAAGTGAGACTGTGAGAGCCACGGAGGCGCGCCATTGCACCATTCGCTCACGGTCAGGCTAATTAGG
>chromosome_12,+,polyA site is 2085896
GACAGCTTACATGTTTTACGTGTCCCGGGATTCATGATTTTGCGAATTCCTTTCCTGCTTACATGCATACAATTGTACTATTGTAACGTTAATCAGGTCACTTCTTGTAGACAAGCACTCGTCGAGACGAGCCAACCGGGTTCCGGATTT
>chromosome_12,+,polyA site is 2091515
GTCGCAGTCTCTGGCCCAGCTATCTACGCATGGGAGCAAAAGTATGGCCGAGTTCTGTGCGTTTGGACCACACAGCGCGATTTTTGCAAATCGGTTTCTGCCATCGGTTATTCGGTTCCATCTTTAGTAGCAGGCGGGCAGAGAACTGCA
>chromosome_12,+,polyA site is 2137703
CGGGACCTCCATTCTTGAATGCCTTGGGCGACCAGCCGCAAGTGCTATTCAAAACAAACAGTTTACCCGTGATGACCTCGTGTAAGTTGCAAGCTCTGGACAATATGTGCAACTCGACCGATGCCCCCTGACTCCGCTGTGCGCATCAGC
>chromosome_12,+,polyA site is 2158546
AGCAAGCGATGCAGCTGTAGGTGATCTCGTGACGCACTGCAGGACGAGGGCGCGGGCAGGATGAGGGCACGACAGCGTCACTGTAACACGGCATGAGTGACGCTGCACTCGCTCAAGACGACTCTTAAGCAGCAGCACTTCGGGCGGCGA
>chromosome_12,+,polyA site is 2186485
GTTTGCTGCTGCCGAAGGAGGTTATGGTGCTCCAGACGTGTGCTGGACAATAGCTCAGATGGGTTTCAGGTTTCCAACGTCATGTTATGTACTTCCCTGACTCGCGAATTCGAGGAACCAGTCAACCAGCTGCCGGCCAAGGCCGGAGGA
>chromosome_12,+,polyA site is 2186585
CTCGCGAATTCGAGGAACCAGTCAACCAGCTGCCGGCCAAGGCCGGAGGACACACAACAGGTCGAGTCGCACACGGATCACCTTGTAACCACACACAACACATGGATGGAAGGGCAGGCGTGTAATGCAGCCTGTTACCCAACCATCAGT
>chromosome_12,+,polyA site is 2232193
CCCGCAACTAAATGGCGTTCACGGCCTCGCGCACGCTGCGTGAGTGTGCGAGGTTTTGGCAGACAGCTCCAGGAATGCAACTGTGTAACCCTGGACATGCGCGGCGACCTTACATTTCTATGCATGATGTGACGGCTGAGGCGTGCGTGC
>chromosome_12,+,polyA site is 2242991
AGCGATGCAGTGTGAGTTACCGGTACTGACTGCAGGATAAACAAAATAGTCAGTGCTGGCCTCAGCCATCGTGCATGGCCTCTGTGTAACATCCGCACAGCCCTGAGTTCACTCCACTCCGCCTGACCGGATGCACTTGACGTGTGCACG
>chromosome_12,+,polyA site is 2287895
TGGCCTTTCGACGCTGCGGGTTCGTGCCTCTGCATTCGTAGCGCCACGACAAGAATCTGCGCATAAGCCGCGCAGAGGCTGCTGTAACATACTTTTGATGTAACGAGCCATTTCGAGTCAGTTACTGTGCTATCGGTACCGCTTGTGAAC
>chromosome_12,+,polyA site is 2304217
TTGGGCGCGCGAAGGTGTACGCAGGGTGTGGCCAACTGGTATGGCCGAAAGAATGGACACCGTACGTCTCACACGGATGTCATGTAACAAATGGGCATTGCGTAGCGAGGGGTGAGGGGAACCGTGCCGTGTGAATGTTCGGGGTTGTGC
>chromosome_12,+,polyA site is 2323072
AGCCTTGGGCTGAGCTGGTGGCACGACCCAAGAGCGTACGCGGTGTGGTGTCGCTGGGAAGAGGCGCTCAAATTCTCTACTAATTTTAAGACGTCTTCAGCAACGCTTGAGCCACCCCCCGCAATCCTGCATGAACTAACGTTGGTTAGT
>chromosome_12,+,polyA site is 2341212
ATCACCCTCCCTGTTGGAATAAGGCCTGTGGCTTGTTAGCGCGGGCGCAAGTGAGTTGGTGTGTGGCTGTGTGCCGTTGGTGGACTGAATTTCTTGTCGAGACTCTCGTTAGCTCGCGTGGACTCCTGTACCATGTAGCTGACTGTGCGG
>chromosome_12,+,polyA site is 2341323
GCTCGCGTGGACTCCTGTACCATGTAGCTGACTGTGCGGACCTGGACAGCTGGGGAGTGTGGGGACTGACTTGAGCAGACTAGTTAACAATCTTACGACACCCACCGGCCATACCCTCGTCTCCGTGTCCGCAGTTATAGGCGCCTGGAT
>chromosome_12,+,polyA site is 2363793
GCGTGGGGGTACCGGGCAAGCGGCCGTCTTGTGGGGTCCTGCCGGAGGTAGCTGAGGTCGGACAGGGGTGCCACTGCCCACTGTTATTGAAAATGCTTTACCAATGCGAAACCGAGAAAGCAAGCGAGCACGTTGTAGAGGCTGGCACAG
>chromosome_12,+,polyA site is 2409574
CGATGGGGGTGAATGGGGCCTCTGTCCGACGGACTTGAGGATCGCTGTGTGCTTGTGAAATTGCTGGTTGTATATCCACTTTGTATTTACCCTATAGATAAACACGCAAGCGCAAACCGACTTGAAACGTTGCAAGGCAATTCGCGTCTC
>chromosome_12,+,polyA site is 2412344
ATGGGCTGATCGGTTGAGGTGGTTACGTGCCCTTTCATTCAGCGGAATTTCAAGCAAAGTTGGAGTGCTGAATTGAACTGGTGTAACGTGATTTGCCCCAGCCAGTCAAAGCGCGTTGCACACCGCGCGCGAGCAGCGAGGCCGGACCAC
>chromosome_12,+,polyA site is 2434648
GGTATTGCGTGTATCCAATATTGGTTGAGCCAGGTCGAGAGGTATGGCTGGGGTGTGGGGGGTCCAGGTGAGGAACCTGTATGTAACATTTCAGCACGCGCCTGAAGGGTTGGCATGCGCCTCCCTGCGTTACTCTTATAATGTACTATA
>chromosome_12,+,polyA site is 2435007
TTGCGGTGGGACATGATGCGGCTTGACGAGGCAGGTGTGGTTTAAGAGCGCGGCACCCAAAACACAAGCACAGCGGTACGTGTAACGTGGCATTCGCACACGCCACCATCCCGTGCGCCGGCCTGAAGTCTAGTCACAGGTACGTAGGCT
>chromosome_12,+,polyA site is 2472275
CTCCGCCCCAAAACCAGCGCAGGCGTCCCCGATAACCAGCAGCAACAGGCACGCCCTGGGTTAACTCAAGCAAGGCGCAAGGGATTGTAAGGCGCGAGGAAAAGCTTCAATGTCCCTTCCTTTGCTCGAACGAACTCGTATGACTAATAA
>chromosome_12,+,polyA site is 2498463
CGTGCTGAGGAATGCGGATGCGCGGGTGGAGGCGTGTCATGGAGTGAAATAAGTGTCGTTCAGTTAAGAAGTATTCAGTGTATGTGTAAGCATGCATTTGTTGGAGACTCATCAACGGGGCCGGCGAGCCCTGGGGCGACGGACTCTTGG
>chromosome_12,+,polyA site is 2504327
TCACGTACATGAGACAACATCGCTAGTCCTTTGTACACACAAGTAGCCCGAGGAATCCGGAGTGACCCTCATTCCAAACTCTAAGTTTTCGACGGCTCCATCCCGTCCCACTAAGCCTCGAGAACTCCTCACTCGAGTAGTTCTCTACAG
>chromosome_12,+,polyA site is 2510729
AATGCTCGGTGTAGAGAGTGCATCCATTATATGCATTTTGAGTGTGTGAGCTCACGCAGGCCCTGGGACTGCAGCTGCAAATGTTGTAATTCCAACTGTCCTGTGTCTTGCGGCTAGGGGGGGTATTCGAGACACTGACGCACCGCATTG
>chromosome_12,+,polyA site is 2515303
TGCGTAAGTATATAGCGGCGAAGGGTATGAGTGCGTGAGACGACAACATGTGCGTAGGCACGATCGTATGCATCAGAGAGCTGTTGCGAGTCCAACAAACCGCCCTGCATCCCGGTACCCTGCACCTGCCTCCATAACGGCCACCACCCG
>chromosome_12,+,polyA site is 2532443
AGGTGTGTTGGTGGCAGTGTGTGTTGGCGCGCGTGCCAACGATGATTTCGGGTTACGCCATGCGCGCTGATGAGCTAGAACTGCTGTAATGTTACAGAATCTGCAAGTTCAAGCGATTTACAGAGCGACATCACATGGGAATCCTTCCCT
>chromosome_12,+,polyA site is 2541914
CAGGCCCGCCGGGTCGCCAGGGTGTGCAGCCCGCAAAATATGTCATAACATTGAAATATAGCACGGTTTAATCGTGCATTCGTGTAAGGGCTGAGCAAAGCGCGCGTTGCAAGGCCGGGCGTTCTAGAAGAGGGGCCTGCATGCGTCTGG
>chromosome_12,+,polyA site is 2544040
AGGTTAAACAGTCCTGAGGGCCTTTCTGACTTGAGTTCGGGGTGTGGAGGGCTTCGAGCTGCATCACCGGCATTACTGTTGTGTGTAACCAAGGTCTTCACTGGTTTACAGAGCTGTGCAACTTGCAGATAGCGCATGCGGTCGAAACTG
>chromosome_12,+,polyA site is 2547994
TGGAGCTGTTGACGTGGGACTGGGAAGGTAGGAGGCACGGACTGGTTTTGGGGCCCACCACTAGCGAATGGAAAGGTTCGCCCTGTAACATGACTTACGCCGCACTGTTGTTACCCTGCGGATAACTATTTTATGCAAATGCATGCATAG
>chromosome_12,+,polyA site is 2632347
TTGTGCGGCTGCAGTTGACTGTTCCTCTGCTCTGCCACCTCCGAGTTCAGGCTCCTCAGGGCCGGGAACAGCGCCATATTGTAAGCGTGCGAGCAGCCGGTATGGTTGCTCCAGTGAAAGCGGTCTACCACAAACAGCGTGTCATAAAGA
>chromosome_12,+,polyA site is 2658512
CCTTTGGCAGGTGACGTTGCACTCCAGGCGTGAGAAAGTTGGAGAGAGCCATGTTGTTATGGCCGTTGCATGGAGCGGTGATTGTTGATTGTTCCGCGTGTACCAGGGGTGCACCTGCCCAAGACCCCCTGCACGGGAAACTGGGAAAGG
>chromosome_12,+,polyA site is 2661131
CTCCCTTGCGAGGGAAGACCACATGTCTTGTCCATGTGACAGAATGCATGGTTACAAGAACGACCCGGTATGACAGGTCTGCTGGTAACCCTATTATCGAAGATGCTCTACGACGAACGACGAACAATGCTCAGTCGAGGAAGCCAGCGA
>chromosome_12,+,polyA site is 2667497
GAGCCAGGAGTAAGAAGGCACCGGGAGTTGCGGCCTGCTCCATCAGCAGGAGCCGGAAGCAAGAGCGCGAGAAGGCGCTGTGTGTAAAGGCACGAGGAGGCGCTGTGTTTCGTGGCCCATGGTCCCGCCACAGCGCACACGTCGCAGTAC
>chromosome_12,+,polyA site is 2687955
CAACCCCGAGAACGACGGCTGCATCAACGCCGTGCTGCTGGTGTAATGAAGCACTGGTGGCGTGGGAGCGAGCGTGTGGGCGCTGGCTGCTGCTGCTCAGGAGGAGGAGGAGGAGCTAGGACCAGCCTTCAGCAGCCTTCAGCAGCCATG
>chromosome_12,+,polyA site is 2688858
TGTGGCCTTGGGGGAGTGAGACTTTCCTATGGTCGATGGTGCCAGGCGTTGGTTGGTGGGGGCCGTCCGCTCCTTGATGGTGTAATCGCAATCGTCTTCAAACTCATCGTCTACCTGCTTGTGGGCCTGGTCGACGAGAGCGGGACAAAG
>chromosome_12,+,polyA site is 2703852
GGCAGGGGCTGGGGATGTTGGGCAAGCGGCGCGCGTTGCAATCAGCCTGGCATGCAGCGTCTTGGGAGAGGCGTTTGCACTGTGTTACACAGGCGTTGCGTTTGTCTTGTGAGGCTCTATGCGACGGAAGATGGGCAGCGTCGCAGCGTA
>chromosome_12,+,polyA site is 2704063
GGTGCACTGGTACAGGCTGTCTAGGGCAGCACGGTCAAGGTGTGAGTGGGTTCTGCGCAGCCTGGTCGCACGTTCAGTCTGTGAACACCGCCCGACACCGCTGCCCACTGGCGCCGGCTCCTCCGGTCACCTGGGAGACCTGGTGTCTGG
>chromosome_12,+,polyA site is 2707231
GGCTTTGGACGTGGCGTTCATTACCATGTAGCAGCCGCCGAAATCGCCGCGCAAGATGGCTCGTGCGACGCGATGTCGTGGCGTGTAATTTACATTGCTTGGAGTCGGGCACTGTGGCAGCCTCGCAGTATGTGTATGGCCGCCAGAGTC
>chromosome_12,+,polyA site is 2711478
GGCAGGGGTCGTTGTGGCGTGAATGAAGCGCGGGCGGGGCGGGTCTCTCGGGCCCCTCTCGTGCGAAGCCTCGGAGTTGCTCTGTAATGTGGGGCGCAGAGTCCGCAAGAGCAGCAATCAGGTAGCTGCAGTGTTGGTAACCGCGCAGCC
>chromosome_12,+,polyA site is 2740017
GAGCTGAGAGTGGTGTGCGCGGAGGCCGCTCACGCGGAGTCGCGGAGACCTGTTCCGATCCAGGACTAGACGGCTGCATGTGTGTAACATGCGCCACCTGCCCACATCGCCACCGGCCATGAAGTCGTACCGCGCGCCCGCGCCGCCGTG
>chromosome_12,+,polyA site is 2763516
TGACTGAAGCAGGTGACTTGGATTAGGCCTGATTAGGCTGAGAGTGTGGTGGCAGTATGCGCGGCTGCAGCGACAATTCCAGTTGCAGCTGTCAGGGCAGTTCTGCAGGGTCCGGTGGCCGCAAAGCATGTCCTGGCCATGCCCGTCAAA
>chromosome_12,+,polyA site is 2763620
GCAGGGTCCGGTGGCCGCAAAGCATGTCCTGGCCATGCCCGTCAAACTGGCATGCATTCAGCGTGCAGCGCTGACGTGTCTCGTGTTGACGAGGCGCAATGTCAGGTGTCAGGTCCTAACTACAGCAGCCGCGGCCTTTCAGGTTCTCCT
>chromosome_12,+,polyA site is 2802715
AGACGGAACGGGTCCAAGAGCGCAACAGCGCGACGACCCAGTCAAGGGAGAATGTTGGTCATCTGGAAGACTGTTGAAGCGCTGTAACTATGCTTGTACGGTGTACACAGAGAGAGGCCCATGAAGGTTGAGGCTGGGCAGCCAACTGCT
>chromosome_12,+,polyA site is 2817283
TTGAGCATTCACAAGCGCCCATTTACGCGCTGATAGTATTGCCAAACATCATATCTAGTCTTGTTGTCAGAGTGGGCCCTGTAAACACGGGGCAACGGTAAGCACGCTGGAGCTCCTGGGAGTGTGCAGGGTCGGGGCGACGGAAGTGTG
>chromosome_12,+,polyA site is 2820877
ACACGTCGTGAAGCATGGGGTTGGGAACCCAACAGCGCGTGCATGTGCTGGTACCGTATACTCGAGCCGGTTGGCCCTACGTGTAGCATCAGATGTTGTACATGGAATGCGGCCATCCGGACGTGCTTGCAGTGACTGGTGGCCCGAGTT
>chromosome_12,+,polyA site is 2820958
TGTAGCATCAGATGTTGTACATGGAATGCGGCCATCCGGACGTGCTTGCAGTGACTGGTGGCCCGAGTTGGTGGCTGCCCGTGTGCAACTGGCATAACATTGACCGGCCACTTAACACTTACCCAGTGTCGCTGGGTTGAGCCAAGCCAT
>chromosome_12,+,polyA site is 2834920
CCGGGCGTGGGCTTGGCTGAAGGACCGGGTGTGTCGTGGTGTAAACGGTAGCCGGGAAGCGCCTGAGGAAGGTGCGCTGTAAGCTGCTGCAGGATGGCTAGGTAAAACCGGTGGGGGTTCGTCACTGAAGTACACGTGGCGCGCCTTCAT
>chromosome_12,+,polyA site is 2834999
TAAGCTGCTGCAGGATGGCTAGGTAAAACCGGTGGGGGTTCGTCACTGAAGTACACGTGGCGCGCCTTCATGTTCACCTTGCGGTAATACCATGGGTGGGTTCTAAGACCCCTTGAGCTCTGCATTTGTCTCATCATGTCCTCCACATGC
>chromosome_12,+,polyA site is 2927111
TGTCAGGTGTGCGATGGGACCGTGGTAAGGCAGGTTGGTATAGTCCCGTAGGGTGCACCTGATTCCCAGAACCCAGCAGATGGCAAACAATTTGCACGGGCCGGTGTGTCAGGTCAGGGTTGCAAGACTCATCCGTAACAAGGTGGGTCG
>chromosome_12,+,polyA site is 2927214
GTGTGTCAGGTCAGGGTTGCAAGACTCATCCGTAACAAGGTGGGTCGCAGTGACCAGGCCCGTTGGCTTTACAACGACTAACGTGTAGTTCTTGCAGGTTCTTGTGACTCGTTGAGAGCAGACAGGAAGCCAAGCCTGGGTATGATGGTG
>chromosome_12,+,polyA site is 2937985
AGGAGTCGACGAGGCTTGGCAAGGGCTCACGCAGTTAACACCCGCTCTTGAAGTCGCCACCAGCCAGGTGGCGCACACGCTTGCAAAAATACCGCCTCTCTTGGTTTTAAGGCGACTGGTTCTCTCATCACAAACTGACACGGCATTCGT
>chromosome_12,+,polyA site is 2938500
GGCAGGAGGGCATGTAGCAATGTGGCGAGGGCGGTACTGCGATGAAGTATGGTGTCGTGCCGGTCTGCTCATATATACATTGTAATTAGGCGCCGGATTATGGAGCTGACTGGCAACGCCGCTTGCGGTGTCGAGCAGTGCTGTCAAAGA
>chromosome_12,+,polyA site is 2958206
ATGATTCGTCGCTTTTGCTGGTGGGCCGGACTGAATCGCGGGTAGCATTGCGTGGCTTACGACGCCACCATACAAAGCTTGTGTAAGCGAAGTTGCCCGGGCCAGCATGATCAGCAGCTGCCAGGCCGTTTCTGGGGGAATGGCATACCT
>chromosome_12,+,polyA site is 2966027
GCTGGCTGCGGCAGGCTGCGGTGCCGCGTGGCCGGGAACAGGAAGCCCAGCAACTCAGCAAGCCTACTTATGGAACTCAAAGTGTAAGAATGAAGCTTTAACACCCTCAGCTGTTACGCCACATTTACTCGCTGACCAATTAACGTTGCG
>chromosome_12,+,polyA site is 2986159
TGCCACAAAGCAAGGAGTACCGCGCCCTGCAACACATTGGGCTGTGAAGCCATGGCATTGCGGTGTGGAGTTGAAGAATTCTAATGTAATGGATGTGTCCAGGCTCCAGGCTCCCTTCTTCCGCACTAAGAGTGGTAACTCATCCTGCGC
>chromosome_12,+,polyA site is 2993581
AGGCCTTGTTATTTGGGCAGTCGAGGATTTGGTTGCCCTCGTACAGACCGTGGGCGAAGTAGCCATGCTGTGCATGGTTTGTGTAACAGAAAGGTGACCAATCACGCGCTCCATGCCGGTGATGCTCGCCAGGCTGGCCGTGTGGGCGGC
>chromosome_12,+,polyA site is 2996575
CGACGCGAGTAATGCAGCACCGCAGGCAGGCAGGCAGAGTACGTAGCTGGCTGCATTGGCTGCATGGTCACACTTGGAAGTCCTGTAAGGTCTGCACGAGCGGCCACCACCTGATGACCTGGTCTGCAAGTAATAAACGAGGGGCATCTG
>chromosome_12,+,polyA site is 3000935
GCACATGATGGCAGGGCGTGGACTTGATGACTTGCCAACTTAGAGTAGGTTGATCACGGCGCCACAGGACTGTGTTGCATTTGTTTGTAGGGTTACCGCAAAGTCCAAAGCGCTATGGCTCGGCTGCGACCTTTGTAGTGTGTTCGAAAG
>chromosome_12,+,polyA site is 3001122
TCATAATTGGTGACAGTAAGAAATCGCGTTGGACAGGCTGACACAGACTTTGGTGATGGGCTCTGGCAGAAGCCAGGCCGAATTAAACCCGTGTCATAGAATTGGTGATGGGACCCCCCGAAACATACCCAGCGTCTCTTTCGGCCCCGG
>chromosome_12,+,polyA site is 3016776
AGGTGGATACCGTACTACAGCATTGACTCAGTTGGGATCCTCGCTGTATCTCGCTGTCCTGCCCGCGGAACGCTGCTAAGTTGTAAATCATCCTTCACGATTGCCGATGCCTCGCACGTTTGCTCGCGGCTAGCCCTTTTGCACCGTTCT
>chromosome_12,+,polyA site is 3043163
AGCCCGTCCTCTAGGCTCATATGTAGTGCTGCTGATGCGCGAACGAAAGAACACAAGGCTGCTGCAATGCATTGCGCGACTTGTGTAATGCGGTGCATTGTCGCCTCACCGCTTTTGGGGCGTTGGATACCAGGTCTCTGTGTGCATGGA
>chromosome_12,+,polyA site is 3050072
GCCCATGGTTGGGGCGTTGGTAGGAATGGGGTACCGTATTGCACGGGATGTGACGATGCGCCTCCGCGTCTTACGCAGGTCTGTGATATGCTAGGTGCAGTGCGTGAGAGGCGGTACTGAATGGGTGCTGCGCGCTTATTCGACGCCGTG
>chromosome_12,+,polyA site is 3050170
AGTGCGTGAGAGGCGGTACTGAATGGGTGCTGCGCGCTTATTCGACGCCGTGTGTGCGCTGCGCTTACCCCCGCGGACACCCATTGCAAAGGCGCAGCTGCTCAAAGGGGGCTTGAATGGGATCCTGCGACTCAGAGGATTTAACTTAGC
>chromosome_12,+,polyA site is 3050227
GCTGCGCTTACCCCCGCGGACACCCATTGCAAAGGCGCAGCTGCTCAAAGGGGGCTTGAATGGGATCCTGCGACTCAGAGGATTTAACTTAGCCCATGAGCCCAGCTACCCGAGCTCTAGTGGTTGGGACAGATATGGGACAAGATATGG
>chromosome_12,+,polyA site is 3117724
CGACGTGATCAGGATAAATGCCACAATACAGGGCACATGCAGGGGCACATGGTTGCGACCCCTAGGGGCTTGCTGGCCTTTGTGTAAAAGCCCTTGTAGGCAGCCCAAGGCCCCGAACCTCCATATATATGCGCGCTACAACGCTGCAAG
>chromosome_12,+,polyA site is 3121741
ACTGCAAGAGATGAGAGGGTTGTGACCAATTTTTTGTCGAGCGGTGGTTGCATGTGCCCCATCCGGGGGTACCGGTAACCTTGTAAGAACTTAAATAACGCGTTCGCTATGTCGCCCTACAGTGCCCTCACACGAGTGCCCACAGTATGA
>chromosome_12,+,polyA site is 3138646
TGAATAGGCAGGAGGGCTGGAGACATTTGGGGTGCAAGGAGGCGGTAGTATGGGAGATGTCCATGGGCGGATTTTGGCCTCTGTAACTTCTTAACGCCCATCAATTCGGTCTAGAACTCCACTGATTCTGGAGTCCTGACCGCCCGCTTG
>chromosome_12,+,polyA site is 3152204
ATATGAGCACCAGAACTTGGGGAGCAATGAGCTGGGTGTGGACTCGCTTGATGGCAGGATGCCATGGGCGTGCATGTAGTCTGCAACCATGTACCATAGGGTAACATGTACATTTACAGTGCCCTCCACCGGTGCGACATGCCCCCATGG
>chromosome_12,+,polyA site is 3157256
CTATGTGATGCTGGTGCGGACAGTGGTTGGCTGGACAGAGGTCCGCTGGGCGCTGGCAAGAGGGTGGAGTACAACCGCTATTGTTACCTTGAGCATACCATAATCGAACGATCCGTATTGGAGTAATCTTCAGCACCCTGCTTCTATGCC
>chromosome_12,+,polyA site is 3164043
GCGATACATCAGGCCGTCGGGCGTCATGCACGCATGCCACACCCGGGCAGCTGCAAGTAGGCGGCAGATGTGGGCACGGAATGTAACACTACTTATCCTGCCGCTCGCACTGTGGAACAGTGGAAGGGTCCATGCGCCCCGGCCAACTGG
>chromosome_12,+,polyA site is 3177218
TAGGGCAGGCAAGATATGACGGCAGGTTACAAGGAGGAGAAGGCTGGGTTAGGGGATGCCAACAAGGGGGAAGTCCCAGAACTTGTAATCCTTGTATCTTTGCCACATTTCCATCATCAGCTCGTGGCACGATCCACGTACTGGCAAGTT
>chromosome_12,+,polyA site is 3198614
AATGCGTGTCGGTCGAGTGCAAGTCCGAGATGAAGGACGCGGGCTTATAAAGCACCTCGCTGCTTATGTGGATAAGGCAGAAATGTAAAGCTTGGCCGAGCTTCTATGGCGCCCATGCGTGATGTGCCACATGCGTAGCCTCCAGTCCAC
>chromosome_12,+,polyA site is 3214587
GGCAGCACGGGAGTGAGGTTAGTGCAAGTGCTAGTCAGCCCACGGGGTCGGCCCGGTACATGTGATGGGCAGCATGTGACCTCCTGAACTGAACGCAGTTCTGCGGCAGAGATACATCAGACACGCGAGGAGTGGTTGGGGCTGTGAAGT
>chromosome_12,+,polyA site is 3214727
GCTGTGAAGTCCTTTAGTTCTCTTGGTGTTGTAAGCCTGGAAGTAGTAGGCGGACGAATACATAGCACAGCGCCTGAGCGTGTAAGTGGTTTGCCACGTCTTGACCGCGCTTCCAGCCCTATGTGCAGCACCCCGGATAGGCACCAGAGG
>chromosome_12,+,polyA site is 3218397
CATGAGGCGCGCGCGTCCTGAACCAAATGACGAGACCTGAACATGCACGGCAAACTTGTCAGTGTATCTGAGGACAGACCGTGTAACGAGTAGTAGAGGAGGTGCGTGTCAGTCTCAGATGTGGTAGATGCGCTATTGCGAGGAATGGAC
>chromosome_12,+,polyA site is 3218523
GATGCGCTATTGCGAGGAATGGACTAACAGGCCGCCTCAGGGTCAGCAAGGAGCTTCAGAAAGGTTGTGCGGGGGTAAGCGAGTGTTACAATCGCTGGAGCTGTGTCCTACTGGTGACTTGTGCGGTTTCGTCCATACTAGGCGATGGGT
>chromosome_12,+,polyA site is 3218635
GGTGACTTGTGCGGTTTCGTCCATACTAGGCGATGGGTTCTGGAGCTTCTTGTTGTGACCAGGGGCACCTCTGGTCGTGACATGTAGGGGTTGTCGAAGGAAAGCGTAGAAAGCCAGGGGTTTGGGCGTTATGTTCAACGCGTGTCACCC
>chromosome_12,+,polyA site is 3218717
TGTAGGGGTTGTCGAAGGAAAGCGTAGAAAGCCAGGGGTTTGGGCGTTATGTTCAACGCGTGTCACCCGCTTACGAACTAACTGAACACGCCAGTACCGAAGTGCTGTTGCAAGCAGCGTCCGCACTCCGCACACCTCAGCAGCGTCCGC
>chromosome_12,+,polyA site is 3255131
GGGCTCACTTGATTGGCCTGGTGATGCCTGGCGCCAGCTTTGCAGCTGTGCAGCATGTGCGTCACACCTATTGTGTTCACCATTAACCGTCGCTGTATCACCTCGCTGTCATGGGAAGATCGCGAGACTCGGCCTCCATCACAACCTACC
>chromosome_12,+,polyA site is 3255278
ACCGGCGGTGCGCATTTCGGCACCCGACCGGCCGACCTCACTCCCTTCAGCGCTGACCTCCTGAGGCCTAGTCCGGCAGCCTGTGTAAAAATTGCATTTTGAGTGCAAGGAGCAGAGCGCGGGCCAGCACAGGACCGGGTTTCGCACCCC
>chromosome_12,+,polyA site is 3267414
TCCGTGCTGCGATTGTGTGTGACGAAGATGAACCGTCGGTGCCATCACATTACTGGTCCGGCCTTCTGAAGACATAATACATTTACACAAACGTCTTATATCCGTCATACTTGCTCCGGTAGCGCTGTCCTCGCTTAAGATGGCGAGCCG
>chromosome_12,+,polyA site is 3284392
ATTGGTATGAAATTACGAAGAAATTACGGCATTACAGATTCTTGTGGTACTCTACACCGTAGTAAATGCTTTAACAGATGTGTAACTTGGAATACCGGTAAACTGCCGTGGCCCACCTGCCATCACCAGCTGGGGAATTCACGCAGTTGA
>chromosome_12,+,polyA site is 3310478
CAAGCAGCTGCTTCAAGTGCTGGGGTGTCTGCTGTGGCAGGAAGAAGTGCGACGTCCAGAGCGCAACCTCTGGCGATGGTGTAACGGGAGTCTGTCGCGAACCTCCACGCCGCTTCCGGCGGCGTGCGCGCCGCTTGCGTCTTGGCTGGG
>chromosome_12,+,polyA site is 3339262
CATGTGCACATGCACGGAGCCGCTGAGACAGTGCGGTCCGCCTGCACGTGGCCGCGGGTGCCTGCAGTGCCAACCGACACCGGTGTAATCGACTGGTTGTGAATCTTGCTGTGCCTCAATCCACGCCTCCCTGGCAGCAAGACCAGGAGC
>chromosome_12,+,polyA site is 3370129
TCGTTGGCAGGTGAATGAAACAAAGGTCGTACCAACAGCTCTGGCATGTACTGCATGCACGTGCACTGGCAAATCAGTCCGCCGTAATGTTGCTCGGTTGCGTTCAGAGTGCGGAAAATGGACAGACGTGGAGGGCAGGGACTTGGCGTT
>chromosome_12,+,polyA site is 3370490
CGCATGGGCACCGTGTGGTCTTTACCATACTGACGCGGAGCGGGTTGTATTCCTACCTAAATCCAGGCACGCATGAAGCAGAATGTAATAAGACCCGCCGCAGCGCTCGCCACCCGGCCCAGAACCCCAACATGCGTGCGGATGGTCCGT
>chromosome_12,+,polyA site is 3387001
ACTGAAGAAAGAATGAGTTGCACGTGCGGTGCAGCAGACGGGAACCTGCATAAGGACTTCTGCGGCGTTCAGGGCGGACTGTGTAAGGTCTTTTGTTCCACACCCGCCCCCTCTTTGCGTCCTGTTCCGGGTGTGGTCATCGAAGTGCAG
>chromosome_12,+,polyA site is 3394711
TGAAGGCAGCAATGGACACGGCTAGCGGACGGGGCTGGTGGGCATGCAGCAGCATTGCCGCCATTGCGGCCGTGACGCCCATCAGTAAACCCTGGTTACAGTGCCCTCCACGGGTGCGACATGCCCCCATGGTGTATTAGGGCCATCCGT
>chromosome_12,+,polyA site is 3433018
GCATGGCGTGTGCGGACTCAGGGCTGCGGCCTCGTCAATCGGCTTGCCACATGTCACTGCGAGGCCGATGGTGGGTCGCCAAGTGTCCTGGACATGGCCGCGGTCGGTTTCCACTAGCAGGCATCAGCCAGGTGTCCGCCAGGCCAGCAA
>chromosome_12,+,polyA site is 3433113
GGCCGCGGTCGGTTTCCACTAGCAGGCATCAGCCAGGTGTCCGCCAGGCCAGCAAAGCAAGCACAACTCAGGCACCCACTGTGTCAAATCCAACTACCCAAGTAGCCGTGACGCACGGGCGTGGCATTGCAAGAAGAAGAACTGCAGGAG
>chromosome_12,+,polyA site is 3438627
CGCTAAGTATGGTTTACGAAGATGACCTAAAGTTGCGTATTGGAGAAGGCAACCGCACGAAGCATGTGCATGGTTGAATGCTGTAGGGCTCCGTACTACATACCCAGTGTCTCAATTCGTCTTAAAATGTTGCCGCGCATCCAGCTCCAC
>chromosome_12,+,polyA site is 3461728
ACATGCATCGGCTCGGTGTTTGGATAGCGTAGTTGCTGTGTAACACAGGTTGTAGTTTCTGTGTAACACAGGTTGTAGTTGCTATGTAACACAGGTCGAGTTGCAACATGAACCATGAGTCGCTCTGAAAGAGCGGCTTCTGTCCGCGTA
>chromosome_12,+,polyA site is 3478583
GGCGAGGGTGGGCTGTAACCCCAGTGAACGAAATGAGCACTCCAGCCACTCCAGGTTATGGCAGCGCGCATTCCTCAATCAATGTAACAATGTGCTCATGTGCACTCATGCAGCACACACACTGCCAGCAGGCTCTCTGGCCCTGTCAGC
>chromosome_12,+,polyA site is 3555145
CAACGTGCTGCGTGTGACTCCCTCGGGCTCGTCGGCCAAGAAGGGCTTCTCGTCCTTCTAAACGCCCGATTGGGATAGGAGTGTAACCTACGGTCTCAGGCAACCCCCTGTCCATTCCCTGTCCTTGCGTGTCCAGCACCTGCGACTCGC
>chromosome_12,+,polyA site is 3569231
CGCATGGAATGGCATGGCGTGCGAGAGACGCAAATCAGGCTGTGTGTAGCTCTGTGTAGCTTGACAACGGGTGCCGCTTGTAAGTTGGTTGCCTTGTCCAGGCGTGTATTCCCGTTTGTCTGCACTTTGACGTTCCTCAATGGGTCTGCA
>chromosome_12,+,polyA site is 3578816
TAGCGAGGGGTGCGTAAATACTACTACGAGCTCAGGGAAGCTGGCTCAAGTACGAAGCGTGCCCCGGTGGTCGGCGGACCGTTGAACAGGCGGTCGTGAGGCTCGTTAACTGGCTGCCCCTCCTGCGTAATTGGGCACCCCTGGGTAGTG
>chromosome_12,+,polyA site is 3584975
ATGGCATGACAGTCTGGTGCAGATGCACGGCATTATACAGGTTTAAGTAGCATGGGCGGCCCTGGGGCGGCCCGAGGATGGGGGTAATTCGGGATTCTGATGTCATGTCCGTCGGACCGCCGCAGTGACCCCAAGAGTGACCCCCAGCTG
>chromosome_12,+,polyA site is 3593539
GGCGCCGCAAGTACACCAAGTATGGACTTGTCGACGAGGGACTTTGTGACCGAGCGGGTTGTGCGTGCCGAGGGAGGTGTGTCATAGCGTTTGACTGTGCGAAGTTTTGACCCATGTGCACTGAATCGGACTCACAAGACCTACACAGAT
>chromosome_12,+,polyA site is 3593749
TTTCATTGGGGGTGTTCGGCGGACGGACAAATGCACTTTTGCAGCAAGAGATACGGTGCGGATTCAGCGCTGTAGCAGCCCTGTAAGCATGGATCGACCATGCCGCTGCCTTCGTGATCTCGTCCTCTCTAGAGTGATGAAACCTTGATC
>chromosome_12,+,polyA site is 3632211
TGCAGTAGACTCCAATGCACGGCAGAAGGTTAACGATGATGAAGGGTTAGGCAGAGCTTGCTTGGTATTGGCAGAGTTTTGTAAATCCGGTGGATAGGTACTGCATCAGGGATTCCCCGTACTGCATATTTTCGTGGGTGACGACCCAGA
>chromosome_12,+,polyA site is 3743878
TTGGCGTAGTCCCATAGTGTGCAGCGCATTCCCAGACACCAACATTAAATTTGCGACGTCAAGGCAAGAGCGCGTGGCTGGTGTAATGCCGGACTTACTGTACCGATACATCGCTGACTTGCTGGCAGGCTGGTAGTATGTTCAGGGGTG
>chromosome_12,+,polyA site is 3780535
TAGAAGGCCGGTTAGCAGCACGGGTAGTATTTGTTCAGGTAGTCATGGTGTGCTGGAACGGATACCGGACGGAGTTCACTTGCCACCTGCTGTACTTGCGTCAGTGCTCATTGCAAATGGATACCACGCAAACAGGCTGGACGTGCGAAC
>chromosome_12,+,polyA site is 3780678
TGCGAACGATGTGGGCCCACGCTGATGACGCAATGCAAATTATTGAATGGTCTAGAGGCTGCCGTTGGCACTCCGTACTCCGATGAAGCTGTGACCCTGTCCTGTACTCCTTCCTGTCCTGTTACAAGGCTCTATGGCCTCACGCATCGC
>chromosome_12,+,polyA site is 3785955
GAGAGAGTCTCGAGATACGAGCGCACTGGACAGGACCAGGAAGTGTAGGACTTGCATGCTTTAGGCCGTAGCTGGTGTTCCATGTAAAGGCAGTCAGCGTGCAGCCGCGCACTGGGTGCCTGTAGCGAGTCGGTGTCTCGGTGAATGCGC
>chromosome_12,+,polyA site is 3791037
GCATGGTTCAGGCGTCTTGCAGGTGTGTGAGAACTCTCAAAGTGTGCGGTGGACTAGTGGCGGTGACGCCGTAGGTGGGTGGCGGTAAATAGCGCTTGCGCGCCTGTTCTTGCCGACCCGGCAGGGCGGGGCTGCAGCAACGTGATGGTG
>chromosome_12,+,polyA site is 3791101
GACGCCGTAGGTGGGTGGCGGTAAATAGCGCTTGCGCGCCTGTTCTTGCCGACCCGGCAGGGCGGGGCTGCAGCAACGTGATGGTGCAACGCCTGCCGTAAATGGTCCATATGCGGAACAGTGCGCAGACTCGTCTGAGTGATCGTGTGA
>chromosome_12,+,polyA site is 3791289
GGGTTTCGCACGCAAAGGGTTGGCACCAAATGCCACCCGCGCTATTCGGGATTCGAGATGTTCGCTGCACGCGACTAGCGGCAGATCAAAGAACAAGCGAAAGCTCGACGTCTCTTCCACTCGTCCTGGGTAAAGTGGGATTTGGGACAG
>chromosome_12,+,polyA site is 3813058
AAGGCAGGGACTCGACGAGGCGCAGAGCACGCCCGCATACTGTAGCACGTCATGCGAGGCGGCGCTGGAGCCTGGATTGCATGTAACGTGGACGCCTGGACTGGCGCGTGCGAGGGTGTGCGATGGGACAGTGGCAAGGGAGGTTGGCGA
>chromosome_12,+,polyA site is 3825349
ATGTTGCTGTTGATGGAGCAGGTATGGCTACTGTGCATGGGCGCAGTGCGGTACGGGCAGTGCATGCCGAAGCTGTCAGGTCTGTAACCCTGACGACATGCTAGCTGTTGTTCTACTTTCCGTCTCACCAGCTGTACATGAAATCTCGAT
>chromosome_12,+,polyA site is 3827240
CGCGTCACCAGGTGAAACTATCGCCGCTCCGATACAGTGGAGTGTGTTATGTTCGGGCTTTCACAGGAAGGGACGACAAAGTGCAAGCCTGCAATGACCGTGCCGTGGCTGCACACAGTGCGCTTGTGAATGGCTGTGCGTCATTGAAGA
>chromosome_12,+,polyA site is 3873366
TTCACTAACAAGGACGGTGGATTTGTGCCCTGCTGGGACATGGTCTCATGAGTAGTAGATGCCACCAGCAGGTCGAGCCAATCATGTAACTCGTGCAAACCCTGCCTTCAACCTAAGAGAATGCACGGGATCGGCTTCGCCAGTGAAGTG
>chromosome_12,+,polyA site is 3892362
CTTGTGCTAAAGGTAGGCTCTGTAAGTGGTGGGACATCCACTACAGGGACCGGTTGCATACCGAGGGCGGATCCAAGTAATAATGTAACGCCCAAAGATCTCGGTCTGGAGTGTGCTGCTTCTCGTGGAGGGCACTGTATCACCGCGTGC
>chromosome_12,+,polyA site is 3906414
TCGCGTGTGGGGACGCCGCGTTGGCGAGAGCCACGGATGGCCCTAATACATCAAGGGGGCATTTCACACCCGTGGAGGGCATTGTAAGTGCGTGTGCGTGTGCATGCGATGTGTGTATGTGTGGCAGCATCCTGATGGTGCCTAGGGATT
>chromosome_12,+,polyA site is 3906498
TAAGTGCGTGTGCGTGTGCATGCGATGTGTGTATGTGTGGCAGCATCCTGATGGTGCCTAGGGATTAATCGTGTTTTATTCGATATCTTAAAAGACAAGCACTCGTCCGCGTCCTGCTCCCCATTACCATGTTACCTAACGCTGACATCA
>chromosome_12,+,polyA site is 3918134
TGCGGTTGAGAGGAAGAGCCTGACAAGGCAGGAATGGCTCTCCCTCTCAAGGCGAAAAGTGAGCTGCGCCCACGCCTCTTGATGCAATGTCTGAAGCAGAAGGTCTCGATACTACCTCATCTCCCGGAACATAGCCGGGTCGGTTTGTAA
>chromosome_12,+,polyA site is 3924011
CTGAATGCCGTGTGGTGAGCAACGGACGATGGGCGCCCGTGCGGGGCAACGGGCCTTGGTGCTTGCTGCATCAAGGTAAGAATGAGAAAAGGATGAGACGGCGGCCAACAATTAGTTGCTCTGCTTATTGCGGCCGTGGCGAGGGGGGAG
>chromosome_12,+,polyA site is 3930349
CAGGTGAATGCGCGTTGGATATGCGCTCCGCGGCCGTGTATGCGTGATAAGTAGAGCCCTTCCGGGTCTGATGTCGTTTCTTGTGCAATGAACTTTTGGGTTCCCTGGTATGGCCGTACTGCCAGCAGCGGCGTTGCGTCAGCGGGACGG
>chromosome_12,+,polyA site is 3938999
TTGACCGTTCTGCAGGCAGCAGTTGAACGTGATGGCAGAGAGCTGTGGCATGGAACGGCAAGCCATGTTGCCGCAGAGGAGCTGTAAGGTCACTGCCGGAAGCCGTGTAAGGACATCACACGGGACAATTTGCATCGGTTACAAGGAGAT
>chromosome_12,+,polyA site is 3949986
CGATGGTGGGGAAGGCACGGGCACCGTTGGGGATCCAGTTCAAGGCACGGGCACCATTCGGCCCCGTGGCTTACGGGACCTGTTATTTTCAACCGACACAAATTACCACACGTCATACAGCCGCATGACTACTGCGCCTTGCCAATAAAG
>chromosome_12,+,polyA site is 3991609
ATTGGGACTCGCTGGCACTGCACACGGAAAGCTGTGCATTTACACCACTGTTGTACAATTGTATACCAGTTGGTTCGCGGCGCTGTAACTCAGCCAGACTCGGCGCCAGGCTCCACTTCGAGCGGCTCCTGCCAGCCATATATTTTGCAC
>chromosome_12,+,polyA site is 4009582
ATGACCTGGGTATTTGAATCTCAGATGCCCCCGCGGAGCCGAGGCAAGGTCTGTTAATGGCAGTCCGCTGGCAAGGGCGCTGTAATAAAGGACTACTCCAGGTTAATGAGTCTATGTGGATAGGATGAGCTTTGATGCGTGGTGCCAGGC
>chromosome_12,+,polyA site is 4015844
GGTGTCCAGATTAGCGTGTTGGCATCAGCAGAGTGAACGGCATGAAGCTTTGGAGGTCTTAGCAGCTGTGCGCTTGCCTTTGTAACACACACCTCTTGGGCATGATGGGCATGCCTCCTTGGGCAGGGATCGGAATGCTAGCGCTGAGCT
>chromosome_12,+,polyA site is 4022103
TGGCTGCGGTTGGCCCTGCTGTGGCATCGCGACTGCTAGATAGGCACCTGGTTTGGCTATGTGCCTGTGGAAAACGACCCCGGCTATGTCCGGGCGATGAGGTTGTTCGGCCTCAGACTGAGGAGGGGCTCAGCCCCTTGTCCCGTGACC
>chromosome_12,+,polyA site is 4022161
ATGTGCCTGTGGAAAACGACCCCGGCTATGTCCGGGCGATGAGGTTGTTCGGCCTCAGACTGAGGAGGGGCTCAGCCCCTTGTCCCGTGACCGGGGAACACTTGTCCCTTGAGACTTCCTTGTCCTCTCATCGCGATCACCATTGCAGCC
>chromosome_12,+,polyA site is 4042657
TCATGTGAGAATGGATGAGAATTGGATTACTGGAAGGGAGGGCTGGTGGAGTGCGCGTGAGGGCATGAGCGCTGCACGCTTCTGCAACAAGCCCTGAATGTCACAGTTCACGAACAAGTGACACGGAGAAGATTGACCCATGCAGAATGG
>chromosome_12,+,polyA site is 4042847
CCTTGCGTGTGCGTCCGTGGCACAATGGCTTGTTGGATTAGGGCGTGCTTGTTCCTTGTCTGCCAAAGTACGCCTCCTCTATTAACCACATCACCAACAGTCTCAGTCTCCGACCATGCCTTGTCACGTACGCCAAGCAGCTGGTGTCCC
>chromosome_12,+,polyA site is 4066038
TACGTACATGTCACTCTCTAGCGGCGGTTACATTGTTGCTTTTTATGGAAACGTTGCGAATGTCTGCTGGCAAGGATGACTTTAAGCTTTGCACCGCACACATTGACGCCCTGTCCCACACACAAATGTCTACTTGAGTGCGTGGATGCT
>chromosome_12,+,polyA site is 4066309
AAGATATCATAGTCTGGGATTACGTTGACAAGTGTGTGAGTGCGAGAGCGTGCGATCGTGGCTGAATCACATGTTGCTATGTGGCATCTCTGCATGAACATTGCACAGTTCACGAGTACGATGTGCCTGCTATAAGGGTTGAAGCACGCC
>chromosome_12,+,polyA site is 4066367
TGGCTGAATCACATGTTGCTATGTGGCATCTCTGCATGAACATTGCACAGTTCACGAGTACGATGTGCCTGCTATAAGGGTTGAAGCACGCCGGGGGGCAGAGGGGCCCTGATGGGTCATCCAACTGCAGCCGCTGACCGCCTACACGCG
>chromosome_12,+,polyA site is 4085024
TGAAGGGGCGCAACTACTAGTGCGCGGCGTGCATGCTGCGCATGCACGCATTGGGGTGGCAGGCACGAATGTGCTGTGTTTTGTTACGACATGTATCATATCTGCACGCGGCGGCCAGGCGCCGATTGTACCATAGTTGAGGTGCGCGAG
>chromosome_12,+,polyA site is 4085513
CGTGTGCCCCACGCATGCCCTGTGGATTTGCCTTCTCTTGGGCAAAAAGCGCGGATGCCAATGAGATGCGACTGAGATGCGAATGAATGCCAGCACGGCATGGCACGGGGGCGCAACGCGCGGGAGGTGGGCCAGTGCATTGGATTGGCA
>chromosome_12,+,polyA site is 4085952
CGCAACTGTGGGAGTGCCGGCCTGCCGGGGAATGGCAGAGACGGCCGGATTGTGTGCATGTGTGCAGGCAGTATCATAAGTTGAAACGCATACTGTACCAATTAACGAGGGAGTGCACCCAGAGACATGTGCAGCACTGCAGTTCGTTCA
>chromosome_12,+,polyA site is 4095566
TCCCACGCGGGGTCGCCCTCTAGCAAGTCTAGCAAGATCAGGACACCCGGTTAAAACCTCCAAAGCTCCAAGCATGTGTCCATGTAACCTTGCCTTCCGAGTTCCGACTCCTCAAGGATGCAGATTACAAGTGAAGGGACAGCCCGACTC
>chromosome_12,+,polyA site is 4100021
GTCGGTGACAATGAGCAAAAGGCTAGAGGCGGTCCGCGTGATAGGGCGCTGCATGTGCTTGTCGGGCTGTCCCTTCACTTGTAATCCGCATCCATGTGCAAATAGCATGTTACGGTAGCAATGGTGGGCTGGTGGCATATGGGTATTTGG
>chromosome_12,+,polyA site is 4100257
ATTACGTACGCCAGCACACGGTATCGCGTGACACGTGGACAAGGTGGTCAGCATTGAGGGCCATCAATGCTGTGGATAGGGCTGTTGTCGGAATTCGAAGCGGTGCAGTGACAAGCACCCGCCGTTACTTCTCCCCATCCGATTACCGTA
>chromosome_12,+,polyA site is 4123143
TGTTTGCGCGTGAGAGAAGTGAGCTTGTGGTATGGGTGCGACAAGTGCATGTATGATGAGAGGGTTATGAGGTATTACAGGTGTGTAAGCCGCACTTGGGCTACTGCGCGCAACTCACGTGACGCGCAGTTTGAGACTGGAATTTTGCTG
>chromosome_12,+,polyA site is 4123444
GAGTGGCTCTGGTACAGTGGTGCACACTGATTGACACTAGAGAGTTGAGAGGCACAAATGAGACGTTTGGCACCGCGTGGCCGTGTAGCATGAGTACGCAAGACGCCTCTCGCCCTTCCCGAGCATCCAACGTTTGGGATTTCGTCTCTT
>chromosome_12,+,polyA site is 4153810
GGCGCTCACTCGTGGCAACCAGTGGCAACAGCAGTCGAAGGTCCGCCGGCGCCCTCAGGCCAGGGTTGAATCAGGCTGTCGTGAATAATTATGATTGTTAGCAATATATTGGTGCTGAGGAACAAAGTGCACGGGCAGTGGCAGGCAGCG
>chromosome_12,+,polyA site is 4154017
GCGCGGCGTGTAGTCCTCACATACTGCAAGCTCTGCGATCTGCGAGGTGCCAAGTCGATCAAAGAGTTCATTATGGTATCACAATACAAAATTTCATCGAAAATCGGCTCAGTTCAAGTCTGCTGCAATCGTCGCGGGTTCCGCCTGAAT
>chromosome_12,+,polyA site is 4189487
TGATCAAGATGACAATAAGGGGTGGCTCTCCGTCTCAAGGGGGAAAGTGCGCTATGCCGCCACGCGCCCACGCCACGTTGATGCAAATGTTTGAGGCCGAAATACCTCATCTCCGGGACATAGCCGCGGTCGGTTTGTGCAGGCACCGCC
>chromosome_12,+,polyA site is 4193667
GCCGGTTGTTGGCTGAGTATGTTGAGCCGCCGTGCTGCAGCTTAACCCTACAGATATTTTGCACAGGACGTGCTCCCTTTTGTAGTGTGCTTTCAGCCTGCCTGCCGTGTCTGCCCCTTCACGTCCCTAACATCAGTAGCATCCAAGTCA
>chromosome_12,+,polyA site is 4234103
TACGCGCAGGACTGGGCGCCCCCTGTACGCGCCCTCAGAACGCTCAAAGCTGGGTGCTGCTGTCCATCGCGCATAGACACATTAAGCCATGTAGCATGGGCATGGAGTACAGGCTGGCGCGTCGGCGGTCGAAAGTGTCCCTGTTTCAGG
>chromosome_12,+,polyA site is 4241500
GATCTGTGATTCCAAGTTAGGATGAGCGGATCTGAGCCCGATGACTTGATACACAGACTGCGGTGGCGCCATCGGACGGAGTGTTGAGGCAAACGCCCGGTCGAGGAAAACTATTGTCGCAGTGTCGCTGCGGGTGTAGCCCGTGGCGAG
>chromosome_12,+,polyA site is 4241609
ACTATTGTCGCAGTGTCGCTGCGGGTGTAGCCCGTGGCGAGGGGCGCCATGGCATTGCAGCGCAAAGAGCAGCGTACATTGAAATCTGCGGAATCATAGGCTTTACAGACCAGCCCCCCAGGCTAGCGACCTGAAGCATGAGAAGCAACA
>chromosome_12,+,polyA site is 4251617
CGGCGTCGCGCGTGCACCTCGCCTCGCCGGTGAAGCGCGGCTTGGATGGGGGTGCTGGAGCACGCCTATTGTTATGAAAGCTGTAAGGCATACGGTTTGAGCTGTGCCCTTCGTCCTCAGTCTCCCCACTACCGTCGTACCCTGTCAGGT
>chromosome_12,+,polyA site is 4262432
GAGGTAACGGGTGCAGCGGCTTGGGACGGCCCGATGGGCAAGGTTTGCTGCATGTACTGCCGACAGGGGCACAAGAAGAAATTGTATAATGTATGTTCTAGGACAGCTCCGACTAACCCCCAACTAACTCGCGTACGGCACCCTCAGCCG
>chromosome_12,+,polyA site is 4262784
CTGCCGGTTGGCGCGGCGCGCGATTGGTAGTGCATAGTCGCGCGCGTGCGTGCTGTGTGGGAAGCCCCGTGTGTGAGCTACGTGTAAACTCAGAGAGACGCATGGGCTGCCCCTGTTCCACAAGCTGCCTCTGGGCGCACACGGTTTCAC
>chromosome_12,+,polyA site is 4308627
AGCGGGAAAAAAGTTTGAATTGTGTCAACGTCAGGGCGGGGGACACGTGGTGCACGCGCACAGTATTCATCTAATTGTGTGCAAGAACGCCCGTCCTCCACCGCAACCTACTGCTGTGAATGGATACGTGCTGTTGCGATAGGTGTCAGC
>chromosome_12,+,polyA site is 4308868
ACAATCCCAAATTGAGAAGAAGGCACGCAGTGCTGTTCGACGCGCAAGTGCAGGCTTGCACGCAGAGCTGGTGAGGTGCACATGTAACTCATTGTGTCTGCTACCGTCAGGGTCTCCCCTGGTTACCGTAACAATAAGAAACATCGTCGC
>chromosome_12,+,polyA site is 4323243
CTCGTTGAACATAAAGACGTCAAGGCCTAAACTTTTTTTGTCGACGTGGCCGGCGTGGGCCGCCAGCGCATGCACACTTGTCTAACACCAATTAGCTAGGTATCCAAGGCTGCTTTCGCTGGAGTCCCGGGCTGCAAACGTGCGTTCGCG
>chromosome_12,+,polyA site is 4381089
GGTGGTGGCGGTCGGGCGCATCACCTGTGGCGCGTTTCTGCACGGCCAACCGCCGCAGGCACAACAGAGACCTCGCGGGCTGATTAATACACTGCATACAAGTGCCACTAAGCTGTGAGGCTGTGAGACGCGTGGACAGGTTTCGGGCCG
>chromosome_12,+,polyA site is 4404727
ATCTCCTCTTGTGTCTGTGGAGCGCGTGAACCAATCAAAAGCACCATGGATCTTGCCATGGATGACAACTTGAGATGCCTTCTAACCATTGTCTGCGCCATGGATTACCGTATCTGGGGAACATCTGGGGGAGCGGGATGGGCGTTCGTG
>chromosome_12,+,polyA site is 4423123
GCCAGTATCTAGGAACGTGTGGCGCCAGATGGTGAGATGGCACAGCTGTGCATGGCGACACGGCGCCTCCCCATTATTACGGTGTAATAAAAGAGCTGCCGCATCCGGGCCTGGTGCCCTTATGAGTAGCGTGCCTTCGTTTCTGCAGGC
>chromosome_12,+,polyA site is 4435463
CGCGCTTGGACGGACATCAGGAGACAGTCATGGTGACACTGTGGTGAAGAGGGCGCAGATAGAAGCAAATATACTGGCATGGCTGCAATGACAGACTTGCACTGGAACTGGAGGTATGGTAGCGCGCCGCGCTCTGGAGCTCACATGTGG
>chromosome_12,+,polyA site is 4436039
TGCTTTGGCGAGTCATGCCACAGGCTGATACGCGGGATAATACATTGCGTGCGGTCTGCATGGCAGGGCGCAGTTGCTCTGGTGTAACAGTCACCCAACACCCTGTCCCATCGCGCACTCCTGCCCTGCCGTTGCCAATTGTGTGCCATC
>chromosome_12,+,polyA site is 4444351
TGTGTATGGAGTGGGTACCCAGGGGGCTTGGGCACCGTGTGGCGGGCTACGGCGCGCTCGCCCCCCCTGTACCAATGTAATTTGTAACCGATTGCTGACAAGTACCGCACATGAGATAGATGCCCGCCCTGAAACAGCCATGGCGGGCAG
>chromosome_12,+,polyA site is 4451132
AAATTATGGGCCGGTGCAGCTCGCTTGGCAAGGAGTTCGCGCCATGTGGTGGGCAGTCTCACGCATTTCCGGGATAAGTCCTGTAAGGCATTATGTCGCATAGCCAAGGTACTTGAATTGCCGAGCTTCCGAACGCCTGTTATGCAGATG
>chromosome_12,+,polyA site is 4476109
ACTGTGGGGTGGTGAGCAGGAAAGGTACTACACATATTGTAGACAGAGACTGGGCTCGGATGTCCCCTGCGACGCCTCTGGCTGTAAGATCGAATATGCAACATCTCGGGCTGCTGTCCTTGCCGCCACGCGTGCATGACCAGCGGGGTG
>chromosome_12,+,polyA site is 4487731
GGTAGGTAGGGTCGCATGGTGGTGGTACGCGTAGGCACGCAGCCGTGCAATCAAGTCGTGGTACGGTAGTGCTAGACTGCTAGTCAACAGCACATAGGGGCCATGAATGGGTGCTGCCGCTTGTCGGAAGTAAGCCGCTGGCATACGCAC
>chromosome_12,+,polyA site is 4487849
GCTTGTCGGAAGTAAGCCGCTGGCATACGCACGCGCACATGCATGCGGTGATGCCGACATTGCGCGGGCGGACAAGGCACGTAAACCAGCTAGCCATTCACCATTACATCTTGCGCCCCAGCCCTTACTTGCGACAGAAGAAACGACGGG
>chromosome_12,+,polyA site is 4502222
GATAGTTCAGTTACCACAGCAGTAACCAGGCATAGGCCAGTACCGGTATCAAACTCAAGTGCGCGGTATGTGATATCGCCACCTGAACGCAGCGCCTATAACTGTCCTATCTTTTAGGTTCGTTCAGGCAGGTTCAGGGTTCGGCTACAG
>chromosome_12,+,polyA site is 4505888
TAGGGCGATATTGGGCGAATGGGGATGAGTCTGTGCTTTGTGGGCCCGTGGCGGGCGGCCATGGAATCTATGCTCCAAGTGTGAAGCGCATGACGACCTGCTTTCACGTTGGAGTGAGATCAGCTGGTAGTCCCACCCCTGAATAGTCCT
>chromosome_12,+,polyA site is 4505960
CTCCAAGTGTGAAGCGCATGACGACCTGCTTTCACGTTGGAGTGAGATCAGCTGGTAGTCCCACCCCTGAATAGTCCTCACATGTGAAGACTGGCAAGCAAAAGCAGCTGATTATTGGGCTTTGACACTTTCAGCGGCACCACACTGCAG
>chromosome_12,+,polyA site is 4539346
CAGTGTTAAGGCAGAGTTGGTGAAGTCCCGTAGGATACAGCTGATTCCCAGAATCCCAGACCCCAGCAGATGGCAGACACCTTGCAACAGCAGTGCATGAGCGCACCGGAGGTACTGTACCGACAAGTTGCTGGCTCGCTGGAAGTTTGC
>chromosome_12,+,polyA site is 4539553
ATTGCGTGATTGGGCACACGGCACGCGTCCTCGAGTTACACGAGGCGAACGCCCTAGCTCATGGCTTGTCACAAGCCCAGTTTGTACCCGTCATACGTGAACACACAGTTCACACAACTCCTGCAGCTGCACTCGCGCATTGGCGCTGCA
>chromosome_12,+,polyA site is 4539640
CCGTCATACGTGAACACACAGTTCACACAACTCCTGCAGCTGCACTCGCGCATTGGCGCTGCACAGCGACTCCCCTTGCCACGCAATCCTGGCGCCTCCGCATTCCGTCCGCACACCAATGACTCATGGTGCATGTGCACCCATGCCTCC
>chromosome_12,+,polyA site is 4556893
GAGGTGTGAGGTATGGTCCAAGCCCCAACGACATTGTGCTCTTGCCTTCTCCGATACGCATTCAAATAGTTCATCTGCGTTTAATATGGTATGATCCTGGTCCCAAGGGTTTAGAGGTACGGGCACGGGTAGGGGGGTGTTGCGTGTGCC
>chromosome_12,+,polyA site is 4561673
GCGCCGGCACGGTCGCGGGCACCGCTGAAGATATGTTGGCGCGACCGGTCGCTTATGGTGCACGCTAATACCCGCATACTGTGTGTAAGCACCGATTGCAATTATAAGTTGCGCATGTAGATATCGGTCTTCTCCCGACATGCGCTCTGA
>chromosome_12,+,polyA site is 4600311
GCGAGCAAGGGTGGAGTTGTCGGGACCCTTGAGGGGGAAAGTGCGGGATTTGCTCATGCGGCGTGCCAAGCCCAGGTCGTGTAACCGCCGCTTGCCTTCCACAGCCAAATCTTCATTCATTGTCAACATTTTACAGACCTGGACATATAG
>chromosome_12,+,polyA site is 4610268
CGGTGGGTCTACTTCACTCTTCCCTCATACCTGCACGCCTCCAATTTTACCAGTGTGTACACGAGTATGTGAAAAGGAGAGCCCAAAGGCTGGGTAATCACTGGGGACCGATGTCACCATCGCGGGCGGGAGTGCAAATTCTCAGAGCCC
>chromosome_12,+,polyA site is 4613953
TTCATGACTGACGGTATCATAGGTAGGGAGGTGCAAGATGCAAGCGGCGAAGATGCCGTTGTTGATGGGTGTGGTACGGCGTGTAAGTGCGCCGCGTGGATGCCTGGACCCCCCCCCCTCCGTTGAAGAGTCATAAAACTTCAGTCTAAA
>chromosome_12,+,polyA site is 4680591
GAGACCTGGCCCGTGAGGGGCTGAAGAGCATAGATTGTCATATAGCAACCAAGCGGATGGGAGCTGTCAAGACGCTGCGCAGTGTAAAACCTGTGTATTATCTGCGCCGCCTCTCTCTCACAACCCAACCACCCTGTAGCCGACTGAAGC
>chromosome_12,+,polyA site is 4686675
CTCGTTTCCAAGTGGATAGTACTGGCAACCATAGGCCAGCCAATGCAGATTTATGAAGCGCACACTTCGGACACTGGCGCCCTTTAATTCTATCTCGAGGCGTTCGTTAATGCAGTTCGCCGTCTATCTGTGACCACAGGAAGGCACAAG
>chromosome_12,+,polyA site is 4710109
CGAATGCAAGACGCCGTCGCGAGCTCCAGGCTAGCAATAAACATCACGAAAGAAGTTAGTGTCAGCGGCAATGCGGTTACTTGTTACCTTCGAGACGAGACACCGGTGCGCGCTCCACGCTGCTCCGCATTCGGCACGCCAAACGGAGTC
>chromosome_12,+,polyA site is 4710408
AGCCATGCAAAGACGTATCGCCAGATTGTGTTGCACTGGTGACGGGTCTGCATCGGGCTGCGGCATGTGAAATTTAGTACCAGTTTCAATGCAACAGACGACTGGCGATTTGGGAATCTGACAGCTATCACGAGGATCCGGGGGGATTTC
>chromosome_12,+,polyA site is 4710523
ATCTGACAGCTATCACGAGGATCCGGGGGGATTTCCTCACAGGGAAAGCCAGGGAAAGCCACCTTCATTGCCGTTGACATCTGTAACGGAAGGCATGCGGTGTCTTTTGCCTTTAAAAAGGGGGGCGGGTCAGGGATGCGAGCGACAGTT
>chromosome_12,+,polyA site is 4760205
AGTCAATGGATAGATAGCTGCGGGGATACGCAGGGCAGGCTGAGGAGGTCGGTTATGATTGAGGTGGACGAGGCGGATGACAAGGGAGGGCATAGTAGCTCCGCGATGAGCTGTTTTGGTGGCTCGAAACAATCGGGCGCAGGATGAATC
>chromosome_12,+,polyA site is 4760334
CAATCGGGCGCAGGATGAATCCGAGGGGCACGAAACCGTGGGCGTGACACATGATGCACAGCCCTTTTTAGTTCAGTGGCTGTAAGATACACAGTCGTTATTCATTTCGCTGATTACCTACCATGCGCTCCTCTGTGTCAGCATTACCGC
>chromosome_12,+,polyA site is 4761577
TGAAAGGTGATGGACACTCAACGCATGACGGCACTGGCTGTTGCCCTTGGCTGAGAGGCAACGCGCACAGTGCGTGCGTGAGATGTTATTTCTCTGTTGTGTGGCGCAGTGCGGCGCAACGCACTTGGTCTTGGTCTTGGGTCTGCCGCC
>chromosome_12,+,polyA site is 4830847
CTAGCCGCTAGCCTGATGGCGCTAGGTTGCAAAGATGGGCGGAATGGCCGGGTCCGAAAGATGAAGCTGCTTACACTTGCGTTGAAACCATGAGGGCTTAAAACTGCCGGTTCGTACCGCAAGCCGCTTCGGCTGAAGACTGAAGTCACG
>chromosome_12,+,polyA site is 4915883
GTCAAGAAAGCTAGCTGGCTTTCGCTGGCATCCATCCCGCTGACGTTTCCAGTGAGGCAGAAGGCGCGTGGGCGTAAACGTGTAACAGAATGCTGAGTGAGCGAAGGCGCTGCAGGGCATTCTGGTGTTACATCGGGCGGGCATGTCCAA
>chromosome_12,+,polyA site is 4958555
CTGGTGGCCATGTTGGTGTTCTTGTTGACTGGAACGGAACAATGACCTGGACGGATTCGGACATGCTGTGACAGGCGATGTGATGTAAGGCGTGCGGTTGCGAGCGGCGTTGAGAAGTTGGGCAGGTGTGGCAGTCCCAAAGCTTTACAC
>chromosome_12,+,polyA site is 4968123
CGCGCACGGCGTCTCTGGCTGCTGCAAGGGTCTTGCGAAACTGCCAGACCAGTCGGAATGGTTTGCGACAGAGTCGCTGGTGTAACGGCAAGCTACGTGGCTCTCCATCGAATTCCCGTACTCGATACAGCTGCGGAAGTGCCCTCCCCC
>chromosome_12,+,polyA site is 4986746
CACAGTTTTGATGTCGGGGGCCTGGGCTTATCGGTCGAAGTTTTTTTACCCAAGGATGGAAGTTGAAAGGGCGAGCCAATGAGTGTAACGTGTCTGTGTTCCAGGCTTCCAGCAACAGCAACTCCAGCACCCCCAAATGGCGCTGCAGGA
>chromosome_12,+,polyA site is 4991748
CCCGTTCTGAGCATGGGGCAGTGACCGCTGTCTCAATTGTTCGTGACGGTGATATGGGGACCGCCGTGGCGAGCGCAGGTCTTAACATTAAGTTATCATAACGACCCGCTTGGAACCGCTTGGAACCCGCCCCGTTTGCTTCACGGTGAG
>chromosome_12,+,polyA site is 5010254
CGCTTCGACACCTGCTAGTAATCATGTGTTGACGTTGAAGTTAGCAAGGAGGTTGTGGTCCGCGGGTCCGCCTTTCCGTAATGTAAGACTGCAGAGACTTCATGACCAGGCGGTGTGCTGCAGTGCTGGCTTCCGCATGCAGTACACACA
>chromosome_12,+,polyA site is 5036720
TCCCTAACATAGTAACATGCCAAGCCCTCAAGCGTATGACCAGGCCAGGATGTTCAGGATGCCAAGAGCACAAGAACTTAAAGTGTCAATGTGTCGCGTACGTCCATCCTGTCCATCCGTGCACCGTCACTTCGTCATGTTACCTGCCGC
>chromosome_12,+,polyA site is 5057996
TGTAATCTAGGCCCCGGCCTTCCTTGTCAAGTCTTGGCTACCTGGTGACTTATACCAGGAAGCCAGTCCACGCGATGTGCCGTGAAATGCTGATTTCATATGTACCCACACCCATGCCATCGTCCCTTCATGTATGAGTCGCAGCGTAGG
>chromosome_12,+,polyA site is 5066956
CGACTGGATGCGTGCCGTGAGGACTCTCGCGGAGTCACGAATGCGAATTGCTGTCATGCGACGGATCGGTGGGGAGATGGTTTTAAATCTCTTCCTGTCAGGGGCAGTGGCTTGCCGCCGCTAACTTGTCCTGAATTGCTGTACGCCGCA
>chromosome_12,+,polyA site is 5067061
AGTGGCTTGCCGCCGCTAACTTGTCCTGAATTGCTGTACGCCGCACCTTCAGTCAAGTGCATGTCCTTTCAGGTGCTGAATGCCTTAAAGCCCATAAATGCTCAATTCCGACTTGAACATTTGCTTGGACTGACTCCCATCTCCGCTACC
>chromosome_12,+,polyA site is 5118331
GAGGCCTTGGCTGATGCGAAGGGACAATAGGCCACGCGAGTACGGAACGGTACGCTCGGCCATATCAGGAGGCCATGCTTTCCTGTAAGTGCCGTCCTTGCTGAAGAGCGTTGCCTTGCCTCTGATTGAACCAAACTAAACCAAATGTGG
>chromosome_12,+,polyA site is 5123227
GCTCATGCGGGCGCCTCGCTTGCTCTTAAGCCCAGGCGCGTCGCTGAATCGGCCTCTGGGGGCATGTCGTACCCGTGGACTGTAAATGGATGCATTCTGACCTATCGGCTGTACCAAAGATTGCCTGACAGCTCCCCGTCTTCCCTGCTG
>chromosome_12,+,polyA site is 5132946
AAGCTACTGACGGTGAAGCAATTTATACAAGGCGTTGCGGAGAAAAACTGTAGTGCATGCAGAAGTGCACTTGGCACCTGCTGTGTAATCATACCTGCCGGTTCACCGTTCACGGGTTTGCCGCTTGAGGTCTGAACCGGTCTGAAACGG
>chromosome_12,+,polyA site is 5140457
GGTCTTAGACTGTGGAGGGGCTCAGCCCCTTTTCCCGTGACCGGGGAACACTTGTTAAGTGTAGGCACGGAACTGCTGCTTGTAATGTTGCATTCATGGAGGACATGTTGCCATCGAAGTGGCAGTGAAACGCTGGCACCAAGCAAACCC
>chromosome_12,+,polyA site is 5144169
GTGAGCAAAAACGGCTGTGGTGTGCTGGCATGTGCTGTCCTGTTGCCAGAGCAGGCAGATGCTACCCATGCGGAGTGCACAATGTAACGGTTTCGGTATTGGCACAGCGCAGCGCAAGACCATGTGCATCCCCCTGAGCATCTCTTGTAG
>chromosome_12,+,polyA site is 5147088
GCCATCGAGATCCCCGACGCTTAAGCGCGGGGCGTGTTGCAGCGGCAGGGAAGAGCAGCTGATGATGATCAAGGGTGTGCTGTAACGTCTGTGCGAAGTAAATGCGCCTCTCTTCCTGGGACTGGGGTGCAGAGCGGAGTAGATTCAGCC
>chromosome_12,+,polyA site is 5154569
GGCGGGGGACATTAGCCTGTTCGGTGGACCTTCGGCCTCGGCCGTCTGGCGGTGTGATGGGGACCAGCCAACTGTTCTCGTCCTGTAACATGTTCGGGTGCAGGGACCGGATGCAAAGAAGCCCTGTCTGGGTGCTGCATGCTGTCATGA
>chromosome_12,+,polyA site is 5164011
TTCGCGTGTGGGGACGCCGCGTTGGCGAGAGCCACGGATGGCCCTAATACACCATGGGAGCACGTCGCACCCGTGGAGGCACTGTACAGACACCCGGTCAATGGAATCACTGGAATCACTGTAGCCTGAGGTTGCGGGTTGGGCTGCGCT
>chromosome_12,+,polyA site is 5164678
ATTCTGATCGTCCTGTCCTTGGTGCCTAGGTCGGGGTGCCGGCGTCCCCATGCCTGGGGCCGCAGTGCCCCACTGTGCCCTGGAAGCGCCTGCTCTCGCACATGCTGTATCCTGAGACACCGTTGGGGAGGAAGGATTTATGGAATGCTA
>chromosome_12,+,polyA site is 5170307
ATGGGAGCATTGGTGTGGAGGAGCATCGGTGCACTGGTGTAGATAACCGCCGTAAGCCTGTCAAAGGCCACTGGTAGGGTCCTGTAACGGGTGAAGCACTCTTCAAGCTCGGGTCATTCTTGTCAGTCTTACTTAGCAAGGGACCACCAG
>chromosome_12,+,polyA site is 5173968
ACATGCGAGTGCGAGCGTGGCGTTGGGTCCGGAACGGTCATGGATAGGAAATGAAGTCCCGCATGGGAGCTGCACTGGATGTATCACAGTATCAGAGGTAATGAGCACGGTCCCCTAAGCCTGTGCATACCGTAGCGGTGACCTCGCTGC
>chromosome_12,+,polyA site is 5174171
GAGGGGAAGCCTGCCCTCGTCTCCTCCAACGGAAGACCCTACAGAGTGGCCAGTGCTGCCTGCCTGTGGTGCCCAGCGTTGCAAGGTCCCGGCGTCGTGAGTGTAATGGACCATGCGAAGTGGGCACGGAGGGGCAGACATGATGTGCAT
>chromosome_12,+,polyA site is 5178583
CGCCCCGCGGTAACCAGGCACGGCATACAGCAAACGGCTGTTATCCAATAAGATGACGTACTGAGCATCATGCATCGTTGTTCATAAGGAAACAAACCCAAGTCACTAGAGACAGGTTGCCGTTGATGGTCTGGTGTCTTAATGGTCAAG
>chromosome_12,+,polyA site is 5213305
CTTGGGGGAAGGTGCCTGAATTAAGGTGCAGCGTGGTAGCCGCAGCCGCTGTGGCTGCAGAGGCGTAAGCGGCGAAAGTTGTAAGCGATGTATGACTGTGTTTACCTTCAGCTGTGACATGAGAGCTTCCTGAAAGAACGAGGCGGCTTT
>chromosome_12,+,polyA site is 5232254
GCCAGCGGCGGGGGCGGCTGTGGTGGAGCGGTCCGCGCAGCAGCCAACGTCGCCGTTTGCTAGTGGCGCGGCTCTCGGAAGTGTAATGGGTTCAAAGTGACCACTGCTCGTGCTCCAGCCCCCTGGCCACGAATCGAGGGCAAACGGATA
>chromosome_12,+,polyA site is 5258471
TGGCTCCCTAGTCCCGCAACACCGGCCCTGGCCCGGTGTTGCGGTGTTGCTCTCTCTCACACGACCTATCGTGCGTAGCTTTGTGAAAGCATCGGAGTGATCAACCGACTGCTGCCTCAGACTCAACACCTGGGGCCGGGCTGCGGAGCG
>chromosome_12,+,polyA site is 5264024
TGGCTCCCTAGTCCCGCAACACCGGCCCTGGCCCGGTGTTGCGGTGTTGCTCTCTCTCACACGACCTATCGTGCGTAGCTTTGTGAAAGCATCGGAGTGATCAACCGACTGCTGCCTCAGACTCAACACCTGGGGCCGGGCTGCGGAGCG
>chromosome_12,+,polyA site is 5268900
CCCTGTGCTTCATGAAGGAAGGACGCGCGGGCGTGCAGGCGCCCCCATTGTGGGGCCCGGAGGCCTCGTTTTAAGGGGACTCCTGTAAGCTACCGCGGAGTTTCAGTAACGGGGCCATCCGTGGCTCTCGCCAACGCCGCGTCCCCACAC
>chromosome_12,+,polyA site is 5284297
CCTGCATGGTTTGTTGGGGGTACTTGACTGTGCCACGGATGGCCGTGAGGGCCTTGACCTCAGATTACAGCTGCAGTTCATGAAATGCTGTCTTTCTTCATTGCGGTGCAGTGATTCGCACTGTCGCAGACCAGGTGCTTCCACGCGAGG
>chromosome_12,+,polyA site is 5309103
GGAGACCATGAGTTGATGAGTGAGCGCTACAGGGACGAGACTGGCGGCCAGAATGCGGTATGCTCGGTGCCCTGGCTACAATTGTAAAGCAAATTTGAGGTCTTCAACCGAACGGCGGGACTCACAGACGGCACCTTGAGGGAAGCACAC
>chromosome_12,+,polyA site is 5319492
GTGGTCCCGTAGTGAAGGCGACACTACAGAAGGGTGAGCATGGATGCCAAGATCAATGTTGGCGGAGCTGGACTGATACGCGCTGTAATGTACCGGCATTGGAAGGTTCTGCTGTCCGCTAGACAACAAGTCGCTGCCACTGGCGCGGGT
>chromosome_12,+,polyA site is 5326239
GTAATACTATTTCCTTGTACTTCTTCCTCGCGCGCCCTCCTGGGTGCTGACGCATTGTCAGGTTTGCTCAGGTCGCCACATGTAATCGAACACGTCAACAGAACACTCGTCTGGGTTGATTGGGAAGGCATCTTTTGACCGCCTGAATGC
>chromosome_12,+,polyA site is 5352077
GGAAGCTGCTGAGGACGTCAACCTGTCAGATGGCATGTGCTGGGCTACACACACATACGCACACATGGCCATGATACAACGCTGTAACAGGGTCTGACTCCCGGCGAGGCACGAGCTCCACCCTGCTGTGCCAATGACAGGTTCACCTAG
>chromosome_12,+,polyA site is 5373833
GCGTTAGCACCAGACTCCTTACGGACTTGCATCTTAGGGAGGCTGGTGCATGTCAGCAGCGCCTGGCGGATGGCTGGTGGGCTGTAATATGAATTCTTCACTACCGGTACTGAAGACGCGGATGCCTCATCAAGATGCATGGCGGCTGTG
>chromosome_12,+,polyA site is 5373949
CGCGGATGCCTCATCAAGATGCATGGCGGCTGTGCCCCCGAGGAGGGTAGGAAATCCGAAAAGTTGCCGGTGGCCTCTGGCTGTAAGGGTGAGCCGGGTACCCTGCCGAGCCATATTTGGCTGCGTGCGCGGGGGGTTGAAGCTGCCTGG
>chromosome_12,+,polyA site is 5389933
GATCGATTTCAAATATAGTTGTTGGGCTTGGCGAACAGCGCGGCAAAGAGTGCACAAGATATGCTTACGCTACATAGTAGTAATTTAAGTACCGTAGGCAAGAGGTCTCGCCTAAGCAGCGAGGCATGTCGCGCATCAGTTGCGAGCAGG
>chromosome_12,+,polyA site is 5390295
GACTATGTCATGGAAGCATAGCACTTTCCAGCTGGTGCCATACCCCTGGCAGTTCTGAAAGTCACGTGGCAGGGTGGCAGCTCTGTAAGTAACATCGGGACACGTTAGGCAGTGCCAGCAGGTGCCAGATCGTCCATACGACCCCTTCCC
>chromosome_12,+,polyA site is 5393256
AACGAAGTCCAGACGTTGAATGTTTTCTGGCCCGGACCACTGGTCTTGCAAGGAGGGGATCGCACGCGAGATCGTGCCCACCCTGTTACCCCCGCTTGATTCGCGTGGTCGTGCCGTTTTTTACGTTTTTACTTTGGCTCTCACTACTAC
>chromosome_12,+,polyA site is 5421194
AGAGGAGCGGGCAAGGCCACGCGGAGCCGCCGCGGAGCAGCGTCGGTGCGCACCCTGAGAAGTGCGCGGGTGTTTGCTTAGCTGTCATTGGTGAGCTGCCCGCAGAAGAGTAGAACGTGTGGATGGCAACAGTATGAGTTGTGCGCCTCT
>chromosome_12,+,polyA site is 5421354
TTAGCCTTGAGGCGGCAGACCGTAGACGTGGCGTGGGGCTGTGAGCAAGGGCTTTGGTCTTGGTCTAGTCCAGCTTTTCCGGTGTCATGGGGTGCCCTTGTCACCACTCGTGTCTGTCCCCTGGCCCTCGCATGAATGGGGCTACAAATG
>chromosome_12,+,polyA site is 5421445
GTGCCCTTGTCACCACTCGTGTCTGTCCCCTGGCCCTCGCATGAATGGGGCTACAAATGGTACAAGAAGGGACAGTCCGACCAGAAACAATCTCACAATCTCGGTCCAAAGTGTTGTCCGCCAATGCGCACACGAGTCCTGGCCCAGGCT
>chromosome_12,+,polyA site is 5427556
GGTAGGTAGGCTTGGGTTTCACAGGGCCCCCATGCGCCCACACGCAGAAGTGGTCATGTCGAACGGCATGCAACAACATGGTGTTACATGCTGGTACCGATATGTGAGGCAGCTCAGTTGCGCATTCACGTAATGACAACAAGATGCAGC
>chromosome_12,+,polyA site is 5438921
CACGGGTGGCCCATCACAGTGGCCCGCCCTGTGCGGAACACGTGTAGCACCCCTGGCGGAGTGAGTGACGCTGGATGGCTGACTTGTACAACATCACACAGTCCTTGCATTTCCGCAGTGCGTGCGTGCGTGAGAAAGAAAGCTCGGACG
>chromosome_12,+,polyA site is 5446497
TTTATGCTAACTTGATTTATGTGATTCGATTATTAATGAGAGCCGTTAGAAGACTTTCGCACCGTACGGCATTGTGCAGTGCCTGTAAGCAACACGCTTCTTACGAGTCTACGCGACTTGCAACGGCGGCCTGGCAGATGTGGCTTGGCT
>chromosome_12,+,polyA site is 5480042
CCACGCGGCATTTCCGTTTTTGAAATGCCTTTTTACTTACGCTTCTGAGACGATTGCCAGCATGGCAGAGGCCGGCGAAAAGCTGTAAGTCGACCAGTTCCCGCCCTCGATCTGTTAATCTCACTTCCCGAGCTTCCTGCCCGTTCGACA
>chromosome_12,+,polyA site is 5495263
GTGGTGGCACCCACACCGGCGCCCAGCCAGGCTTGCGGGTGTGCTGGCGGCCTAGACCGGGGCCTACCGGGTCTGGCGGTCCATGTAACACGGCAATAGACAGGTCTCGGCCCACTTGCGGCAGAAGCGCGGTACTGGCAGCCTGTTTTG
>chromosome_12,+,polyA site is 5550226
GGCTAGACTGCTGAGCCAGAGGCTCTTGTGGTTTGTGACGGGCTGAGGTCTGTTGAGTCAGGAGGGCTGAACTGCTGAAGCCTTGTAACTATCATATTAGGGAACGGCTGCGGGTCAGCTGACGCGCTGTAGTGGATTTGTGGATTAGCC
>chromosome_12,+,polyA site is 5550365
GTGGATTAGCCACGTGGCTGGGGCTCACTTGCCGCCATGCACGAAGACATGCAAGCGCCTGTGTACGCGAGCTGCACTCTGTACCATACCGACCGACACGCATGCTGTTAATCTGATACTCCGAGTAACATGGCCAGGGGCACCGCTGAA
>chromosome_12,+,polyA site is 5550502
GGGCACCGCTGAACATGGCGGCATCGCTTTCCCTGTTGAGTCGTCCATACCAGTTGACCGGGGCCGGGGTATACCGCACGTTTAAACCATTACACGTCCATCGACACTGCTCTCTCCTTCCCTGCCGCGTGGCGCGCGGGCTGGCTCCAC
>chromosome_12,+,polyA site is 5589462
GTGTGGCTGGCAGGTGTGAACGCCGTACGAAGCAAGGGTTCCTAATTGCGTGCAATTGTGACGGCATGCCAGTGGGCACTTGTAATTCATGGGATGCGGATTCAACCTCACCTACCCCCCAGTGTAACAGGTCCCCCAACCAGATAATGG
>chromosome_12,+,polyA site is 5596816
TTGGATCGGGCAAAGCTGGGCAACAGGCTTTAAAAGCAGTGTGGTTAGGAACGAAGCTGCATGACGAGATATGCGGTTTTCTCCGTAAGGGAAAAGTGGGCTGCGCCCACGCCACGTCTCTACTCTTGAGGCCGCAAGCGTCTACGTACC
>chromosome_12,+,polyA site is 5616708
CGCGAGCAGCGCCCCGTCCGCGGATGGCGTTGAGGCGCTTGCGGCGCTTGCGGCCATGGTGCCAAACATGTCGCAAGGGATGTAAGCGACGAGGAATCGGTGAAGTTATGGCCCTCAGACGACATGCTTTTGCTGACGTCGGATGGGCGC
>chromosome_12,+,polyA site is 5619520
GAGGTGCTCAGAGTCCCAATGAAAGACGGGTAGGCTGCGGCGGCCATTTGTCGGGGCCGGGTCAGATATGGACCCACAGCTGTAACAGATTGCGGTATTACAAGAGAGGACAGACCCAGTAGCATCGCAGTGCAGCGGAGGGCTTCGGCA
>chromosome_12,+,polyA site is 5622528
GTGGCCTTTTGACATAATGGCGTGCGGCGTAGGCGCGCGTTTATTTGCACGGGTGTGACGCTGACGGGTTTTGACACGGTGTAAACGCTTGACACGTGGAAACACGACGTGCTTTCATCGGCACCTGTAACCTGGTCGCTGCTATGCTTG
>chromosome_12,+,polyA site is 5713111
TACATGCTGTCTTCGAAGGCGCCAGGGAATGTCGAAGAATGATGGATTGGCAGATGTCAAGGCTGGCCAGGGCCTTGCAGGTTTAAACACTCGCGCGTCACATAGCCGTGTGCACGATTTGCGCGTTCGGCGGTGTGTTTGCTGCGAAGT
>chromosome_12,+,polyA site is 5713299
CACTCGAGCAGGGCCAGGCTGAGCTAGGCAGGACGAATGGAGGTACGCGAATCGTTACAACTCGCCTCCGAGTTTGAGGTATGTGATACGGTGGGCACTGGGCAGTCAGGTGGGCCCCCGGACAACTTGTGGCGCTACGGCCCAGCCGGC
>chromosome_12,+,polyA site is 5713405
CAGGTGGGCCCCCGGACAACTTGTGGCGCTACGGCCCAGCCGGCACTAGGCACACCGATGGGCCCCCTGCCCCCTGTCAGGAACGGCTGCCCCTCCTCCAACTCCTTGGCTCCCGAACGACCATAATCACCTGTCGCTGTTGCTTCCAAG
>chromosome_12,+,polyA site is 5713459
CCGATGGGCCCCCTGCCCCCTGTCAGGAACGGCTGCCCCTCCTCCAACTCCTTGGCTCCCGAACGACCATAATCACCTGTCGCTGTTGCTTCCAAGGCTTGATCTAGCCTCGCTGCTTTGAGTGTACGTGCATACTTCTGTGCACAATGT
>chromosome_12,+,polyA site is 5713602
ACAATGTTTGCTAGGGGAATCCGGATACCCGGGCGGCCGTGCCGATCCTTTCGGCCGCGCCCGGGTCGTGGCGTGTCAGCGTGTAAAAGCTCGGGGACAGCCATCTGCTGAAGTCAAAAGTGGCAAAGGCAGCAAAGGCTAGACGCAGAC
>chromosome_12,+,polyA site is 5752206
ATCAGGATAAGGCTGGTGGGGCGTTGCAGAGGCTGTCAGGCTGAACAAGTCACCTAGTGAACACGCACAAGGTTGGAGCACGGTTGGAGCACGGTTGGAGCATGGCATTTAGCCACGCACCACTGTTTGTCCTGCCTCTGCCCGCGTGCC
>chromosome_12,+,polyA site is 5752734
GCATGACACGCCCCTCCTCGCATGACACGACCTTCCCCTGCTGCCCCTTGGGAGGGAAGCCCCTTGTCGGGCTGTCCCTTCAATTGTAATTCGCATCCTTGATGGGGATGGAAACGGTGTATCTGCCTCAGGAACCCCTACGACGCGTGC
>chromosome_12,+,polyA site is 5806969
TACCCGAGTTTTGCCACCGCACCGCAGGCGGCTCACAGAGCCATCAATGTCTCATGAGTAGCACGTGCTGCTGGGCGTACCTGTAAATGTTACCTCTTGAATCACAATCTGCCAGTTCTGTAATCACACGAACGCCAGCCCAGAGACCTC
>chromosome_12,+,polyA site is 5820480
GAGAGAAAGGCTGAGTTTCAGCCGGCCAGGAGCACCCCCAGTCGGGGACCAAACTAGCTGCATATATGAGTGTTGCAGGAGTTATAAGGTTCCCCCGGCCCGGGCCTCGGTTTGACGGTTTCTACAGGGACAGGTATACGTCGTGCTCAC
>chromosome_12,+,polyA site is 5820841
GGCGGGCGGAGGCACGCACCGTAGCCTGGCACAGGAACAAAGCTAAACAAAGGTGGCAATGTGGCATGACGTATTTACTCCTGTAGGCGTGCCCATATGACCATATCACCTGTAGTTCCCACATTACCATATGCGACGCGCCAAAGGAGC
>chromosome_12,+,polyA site is 5827180
AGACGAGAGATGTGCGGAAGATTGAGTTGTGAGAAGATTAATGTCGAAACGTACCGGGATGGTGTCAGGTCACACTGGTCGACACTGTAATGCTTTGTCAAGTAGCAATAACTCACTCTCATGCCTGTGCGCCTGGACCTGTAGGCAAGC
>chromosome_12,+,polyA site is 5846054
GTCCAGCATATCTGCCGTGCCGTCGGGCTCTTTGGATTTGTGTTCTTGTTGGGACGGAAGTCCAGAAGTATCTATGTATCATAAGATGTAACACCGGACAAAGTTGGCTACCATGCTCACGCCAGCTCTGCATTGTACGCGGCATCCTGC
>chromosome_12,+,polyA site is 5858494
GCAAGGTTGGTTTGGCGGAACGCGCGTAGTCAGGCGCAGCCCCAGGAGTGTTGCGCTCGTGCGCGTCCTGTGCTGCCGCGTGTGTAAAGGCGCCTGGACAGTGCCTGGAGCGAGCATACCCATAAGGCCATACGTTTTGGGAAGCACACG
>chromosome_12,+,polyA site is 5885736
GGGTACGGTTCTAGCGTGGCGGATGGCGGTTGGTCCGTGTGCTTGCGTGTGTGCCTGCAGGATGTGCGTGCCAGGCGCTATATATAATAATCAGTACAGAAGGTGTTAGATCCATCCATCATAGCGTTGGTGGGTAGCGGCTCAGTAGAT
>chromosome_12,+,polyA site is 5886130
GGTGTCGCGGCACCGTGGTCAGGATACGGCGGTTGCGACCTACTCGAGGTCTTGTGGCCAACTGTTTATGATGCTTGCGATGTGTCACAAGCAAAGGGGAAGTTGGCCATTCCGTGTCGCACCCGCGTTTATGGGGGGTTTTCCCGGGCC
>chromosome_12,+,polyA site is 5947998
GGCGCTGCTGGGTTTGCCACCTCGGAAATGCAACCGATAGAACGCAGGATGCAGGGTGGCAGATCAACGAGCTAGGCAACCAGATGTAAGCGCGTTTGTTGCGGGAGTTGGGCCGCTCACGTCTCTCTGAATGATGGCGCAGTGTTCAAA
>chromosome_12,+,polyA site is 6073499
AAGAAATTTGGAGCTTGGCCCGTGCACCACGGGGTGAAGAACAACCACGGGTGAAGAACACGACTGGCTATCGAGTTGAGCGTGTAACGCCTGGGTTTCACGCAGAGCAGCATTCAAGAGCTGATGGTGCACCGCATGACAGAACGAGGG
>chromosome_12,+,polyA site is 6098055
CACATACAGCACTCCCCGTTGCCCCGTGCCCTATGTCCTCCCCATGTGGAGGCCGGGCGCCACACACCTCACTGTCACAAACTGTAAGCATGTGAGAGGACTCCGCCCATGTCCTTTAAGCTCTCAATTCAACAAGATACATTGATACCG
>chromosome_12,+,polyA site is 6105661
TGAATTGTGGACTGGATGTACAGAGAGACGATAGGGACGGCAGGCATGAACTGGGCTGACAAGGCCTGGCCAAGGAGTGAATGTTAAGGATTTGCGCGTCGAAACGAGGGGTAGTCATGTTCTCACAAAAGGGCCGTGTTCACAAGTTTT
>chromosome_12,+,polyA site is 6105826
GGAGGTCAAGTACGAGCGGGTGCCCCTGTGGGACCACTAAACGGTCGGGGTCCATTGCCGCTGGTGATCACGCTGGCAGAATCCTGTAATGCCTGGAGCAAAAGCACGGGTCTGGTTCCCCGGTCACGAGAAAAGGGGCTGAGCCCCTCC
>chromosome_12,+,polyA site is 6139269
TAATGACGGTAAGTTGTGTTTGGCCGGGTGCGTTGTCGGCGACGCCCTGTTATATCGCACGGCGCTGTTTGTACGCGCGTGTAACAACATTGAGGACACATCTGGTATCTGGATCACAGCCCAACAAGCCTTTGCGGTTGATGTGCGTGG
>chromosome_12,+,polyA site is 6140877
GGTGTGTGCTGGGGGCACGTCTCGGTTTTGAGACACTGCCATGACACGTGTTTCAGGTGGGACAGCAGGAGGACTACCGTGTAATGCATGGCTGAGTGCAACTTTCAGGAACACAGAGGTTGCTGGGGTGAGGCCACATTGCCTGCGATA
>chromosome_12,+,polyA site is 6329104
GGGACACCGCCGCTGTAGGCCCCTGCATATCTGAGCGTGTTTTGCGTTAGGTGAAATCATAGGGCGTTTGAGCTTTTGAGTTGTGTAAAGATGGTCTAGGCATGCAGGTCTGAACGTGCTTGAAGCGGGTTACGCGGTCCAAACGGCGAA
>chromosome_12,+,polyA site is 6333204
CTGTGGAGCAGCCCCCGCCCCCGCCGCCAGTTGGAAGGGCGCGTGGGCCCTAGTGCTGGGGCCGGCTTGCCGGTCGGGAGAGTGTAATTCAAAACCCGTGCAAGGGCTGTCTCGCTTCAGTTCCAAGAGGGTCGGGGCGCACAGCTGGGA
>chromosome_12,+,polyA site is 6418860
AGTTGCTGGGTATGCGCCATGCAGCCCATGCGGCGCAGCGGAGGGGTCCATCACGCGCTCGGTACGCTGGTGCAGCATGTCTGTAAATGATGTCTACCCGCTGACCCGGCAATCGCAGGAGTGCTGACTGCTGGAAAACGGGGCGAAAGG
>chromosome_12,+,polyA site is 6437607
CCTATGGCACATTGGCACGACATGTGTGCACCGGATGAGGCAGAGGCAGGGCAGCCCCTGGGCTAAGGTCATTTGAACGCCGTCTGTGAGGACAGGAGCAAAGCGCCGTTGATATGGCTTGAGCACAACCAGCGACCTAGGTACTGGTAC
>chromosome_12,+,polyA site is 6437782
GCGGTCCAGCGGCCTAAGAGGACTTTCAATGGGTTCCGTGCTGGAGTGGCGATGGCGAAGCCCACGCAACAAAGTTGAGGACTAAATGACAGCGTGCTTGCTTGGATGACGTTTCGCCATGAGTGAGCTCTGGGTCCTGCCTAGGAGGCG
>chromosome_12,+,polyA site is 6441968
ACAGACGAATGGCGTACCGTACCGTTTAGACGACACAAACGGATTTACGGACACTGTATGTGGCTCATTTCATCACACTCTGTAAGATGATAATGCACCACCTTTCACGTGCGCATGCGTGTTAACCTTGAGGTAGCCGCTTAATACAGC
>chromosome_12,+,polyA site is 6739681
ATGTGCCAAAGCGCAATCAAGCAGGGTGGCGTGGGCCACACCACCAGCGCGTGGAGGTGCGCAGGGGCCCATTGTTATTGCCATGTAAGATGGGTTCATTCAAAACGGAATCCTTGGCAGCCGCGAGCGGCTTGGTTTCGGTGATTCAAC
>chromosome_12,+,polyA site is 6745057
GCATGTTGCATGTGCGTGGCGACACACATTAGGAGACAAAAGGCTGCCTGGGTCATCAAGTAACCAGCGTCTCGCTCTCACGTGTAAACAAGCCAATCGCCTACCCAAACGGCCAAATCCAAACGCCCGCGGATGTCAGGATCGGCTCCA
>chromosome_12,+,polyA site is 6788848
TATTACCTTGTTAGTGAGTCGAGCGGGCTATCAGCGCTTGCCGACGCACTGCAGCGCCCCGAGGCGCCGCACTCCGGCAGCGCATTTGTAAACGCTTCTAGAGGCCTAGTCCCCTTGGGCCCTAGTCCCCTTTGGGCTTTGGCCTTGGCA
>chromosome_12,+,polyA site is 6797255
TGAGTGGCCTGGAGTGCGCGCACAGATTCATGCACAGCCGCGGTCCGTACACATTTTGAGAACGGTCTTGCCTAGCACTGTAGCCTCGACGTACATGTCAATCCGCTATGGTTATCTCCCCGGCAAATTTTCATCATCCTTCAATTAGCC
>chromosome_12,+,polyA site is 6797316
ACGGTCTTGCCTAGCACTGTAGCCTCGACGTACATGTCAATCCGCTATGGTTATCTCCCCGGCAAATTTTCATCATCCTTCAATTAGCCCCTAATCCCTAATCCCTATGTACGCAGTAGGTTGTGCCGGTCTTGTGGACCATGTGTTCAT
>chromosome_12,+,polyA site is 6858401
GGTGCCGGAAGACCAGTCGGTCTGGTGACGTGTCAGCGCGTGCGCTGGCGCCCGACGGAGTGCCCTTCGTGCCAGCGCCGTGTAATATATATCTGCAGTGCTATGCGAGCGTAATGCGTGACTCCTTCAACACGTTTACGTACTGAAACC
>chromosome_12,+,polyA site is 6862495
TTGAAGGGGGCGTCAGAATGTACACGTGGCGATGCCGCAGCATGCATGGGATATATACTCTCTGTGATACAAGAGGACGTCCGTGTACATACAAGGTTTGCGAGAAGTCCTGCATCAGGGGCCCTGTCCTGCTGGCGTGTTGTGCGTGTG
>chromosome_12,+,polyA site is 6862807
GGCGGGGGAGTACACGCCTATCCGCGCGAATGCGCCTGCGGGGGCCCGTGGGTGATTGGGTGGTTCGTGGGTGGTTGGTTGTGCAAGAGCGCCGCGCCGACCTGTTGGACTTACCGTCACAGTGGGCGCGATTATACGTGGAAATTTCGC
>chromosome_12,+,polyA site is 6863020
TAGCAGTCAGGGTAGCAGTTGGGCCGAATGATTCTGTTCTCCCATCCGGAGAGCTGAGGGACGTGCAACATTGCTGCATGCATTTAATAGTTCTATAATGCAAGTTCTGTGACTTCAACCAACTAGAAGCGGGAGCCTTGCTACAAGTTC
>chromosome_12,+,polyA site is 6866197
TGCCGACGGCACGTTGCCGGCCACATGGGGCGAGTTCGCTATACCCCGCGCCCTCTGTGCTTAAGGACTGCTTTGTCCGCGTGTAAAGCAAGAGGATTCGCAAGCAAGGGTTTTCACAAGGGTTTGGGCCCGTGGGTCTGGGGTTGTTGG
>chromosome_12,+,polyA site is 6881818
TGCGGTGAAACAATAATTACGAGCCAGTAGGAGTTGACAAGCACGTTTCTATGGGGGGTCTTCCGCCTGTCAGGTGGGCGAACTAAGTGAGCTGGTCCCAAGGTGCCTCCGGAAACTCTGCGCAAGATTGTACCGTAATCGTGTGTGAGG
>chromosome_12,+,polyA site is 6881994
AGACGGCACTTGCTGACCAGCAAGGCCGCCCCGCACCCATACATACCGGCGAGGCGGCGGCGCAGAGGTTCAGCGGACCGTGTCACACGCAATGTGGCCACACTCTGGCGTCGTGCGCATTTCTTTCCTCAGAATATCTTCGATGACAGG
>chromosome_12,+,polyA site is 6911307
TGCAGCAAGCTAGCTAATATGCAGACTTTAGGCAGGCACACAGGCCAGGCCGCGTCATACGGTATGCAACACACGCACGCACGCAATGCAAGCCGCCTCAAACTGGTCAAACCTCAACAACCAAGAGAACAATGTGGGCAGTCATCCCTG
>chromosome_12,+,polyA site is 6911829
CGGCTGCCGGCAGGGGATGTGGTCGGAGAGGGCCTGCGCGAAGGAGAGCACAGGCAAGGAGGCAGCCGTCAGCACATCTCAAGGCAAGCCATTTGAGCGAGGACGCCTCGAGACAAGCTGTTGTATGGCCGGTGCAGCAGTCAAGCAGTC
>chromosome_12,+,polyA site is 6917472
GGTATGCTGCTGACGATAATCCAGCTCTTGACGCAAGGGCCTTGGGACTAGGGGCTAGTGCAGACCTACGCAGTACAACACCTCTAACGCCTCTCTCGTTCATATCCACAACCTGCAAGACACGCGCCCGGCGCCACTGGCAGACAGCTA
>chromosome_12,+,polyA site is 6931942
TCGGCGCGCGCAGTGGCGGGGTGGAAGAAGCGAATGGCCGTGGTCGCTGAACACGCTCCGCGCCAGCGTGGTGGCTGCGGCGTGTGCACCGCCACCCAGACCGGGGCCTGAGCCTGTGCAAGCGGGGCTACGTGCGGGGATGGCGCATGG
>chromosome_12,+,polyA site is 6932145
GTTTTTTGTGTGCAATTGTGTGTGTGGGCAGGGTGTGTGTTTGCTCGGAACCAACAACAACAAAGCCACAACCGGGGGGGGTTGGAAACAAAGGGCCAGACCCCATGCCCCGAAATCCCTCGGGACCCCCCGTGAGGGGACGACCGACTC
>chromosome_12,+,polyA site is 6959806
TCGGCGCGAAGCGGAGGCGTTGCAAGACGCGCTGTTGGCGTCATTTTGACGCGCAGGCGTTGCTAGGGCCATCCCCAAGACTTTTGAAGGGTCGGCGTTCATCGATTCGCGGATTCTGCGCACACATGGGGGTACTCTACTGTGCTTGGT
>chromosome_12,+,polyA site is 6960107
GGCGCCCACGTGCCTAGACGATTCAAGTATTCAATGGATTCATGCCATCAACGCATTCCGCGCCAGCTGGCACGTTTTATCTGTAACCACGCCCGTCATATTTAAGAAGACTGTGAAGGGATTTACTCAGTTATGGGGATTGGGGACACA
>chromosome_12,+,polyA site is 6975920
AGCGATGGAAGTTAGGACCATGCACGGACCTTCCGCCGCGTCCCTCACTCACTCCCAGGTCAACGTGAAGTGCGAATCAGCTTGTAACGAGGCGCAGAAGTGTGCACAAGCCGCAGAACCTGCGAGTGAAGCCATACCCACCACCCTCAC
>chromosome_12,+,polyA site is 7033990
ATCTTGGCGGCGATTACAGTGGACAAGCGAGTGGCAAAGCTGAGGGGTATGCATGTGTGTCACGGACTCATGGTCATGCTCACAATAAATCTTCACTTCAAGGCAACCACATGATTACCCGTGTCTCAGCTGGCACTGCACTGCACGGCG
>chromosome_12,+,polyA site is 7052288
AGACCTCGGGGAAGCCCCCTTGATGGCCCCACGACTCCCCGCACGGCATGGCCCGTACGGCATTGAGGGAAAGCCGGACTATGCAATTAACACGCTGGCAAAGTAGATTTCCAGTCGGACGTTTCCTCCACCAAGATGTTTGGGGTCAAA
>chromosome_12,+,polyA site is 7052541
GCTGCGTTTGGAACCGAAAATACTGTGGCGTATCAATGCATCTTGTATACCGTATTACCCTGCAGACTTCGGGAAATCTTATTGAAAGCACATTCAATTAGCGCCCTTGCGCGCTTGTAGTCCGCGACGCAATGTCGAAGCTAATTCCAA
>chromosome_12,+,polyA site is 7057702
CATGTCGGAGGGGACACAGCCAAGCCGAGCAATCACAAGCGGCTGAGCGGTCAATTTCAACCATGCAAGCGCAACCAAACATGTAACACGACAAGGCCTATTATCTACTGTGCCGACCGCTTGGCGCCTGGGGAGTCTCCCGAGCCGCCG
>chromosome_12,+,polyA site is 7064440
TTGCTGAGCGTGCGGCCGCTGACTCGACTCACAGACGAGTGCTTGCAACGAACTGACCACGAAACCATAGCCACCTGTAAAAGAGCCATCTGGCCACTACAGCCCTGTCGCTCTTCGACACAGCCATCACATGAGCGTTGCCTGCGACCA
>chromosome_12,+,polyA site is 7090781
GGTGCAGGGGAATGGGGAGCCGCTTGCTCGCGCATGAAAGATTACATGGAAAGACACTTGCTCATTAGTGTAAGGCCAGACGCATGTAAACTCCTGGCGGCTCTCTTCCGGCCAAACCATTACTCAATCACCGTGCTCAAATACTCCGTG
>chromosome_12,+,polyA site is 7093834
GCTGATTCCCAGAACCCGGCAAATGGCACACAATTGGCAGCGGCAGGGCAGGAGTGCGCGGCTGGTCGAACGCCAGAGTTCTGCAAATTATGTTGCTACAATTTGCTGCAGCAGCGGTCTAAATGGTAGCCCGTCGTTGAGCTGCGCGCG
>chromosome_12,+,polyA site is 7094124
GACTGCTGCGTGTGCGGGGTGCTGATCCAGCGCCGCATGGGGGACGCCAGGACAGACATGACTCCCGCCGGCGGCTGGTCTGTGTCAAGCTGCATGCCAGCCCCTGCAGTGCTGGCGCCTGTGCTGCTGCTATAGTTGGAGCCACTGCTA
>chromosome_12,+,polyA site is 7094327
AGGCAGCCACACCTGGTTCTGGATGGGGAACATGAATACGTGAAATGCAGCGCCAGAACACCAATTTGAGCATGGTGCAAGAGTGTGAAGGCTGCAAGCAAGGAGTGCGCTTTGAAGCCAGTAAGCCCTTCGAGCTCTATATGTACCACT
>chromosome_12,+,polyA site is 7106156
TAGTGCGGCTGTTGACAACTGTGCTGCGTCTGGCTGCGGTTGGCTCTGCTATGGCATCGCGATTGCTATTTGGCTATGTGCCTGTAGAAACCGACCCCAGTTATGTCCGGGCGATGAGGTTGTTCGGCCTCGGGATGTGGAGGGGCTCAG
>chromosome_12,+,polyA site is 7106251
CCCAGTTATGTCCGGGCGATGAGGTTGTTCGGCCTCGGGATGTGGAGGGGCTCAGCCCCTTTTCCCGTGGCCGGGGATCACTTGTCATAAGTTGCCACGGTTTCACATGGTTGACAGTTGAGCCCTAGCGCGAATGGGACTCGATGGAGT
>chromosome_12,+,polyA site is 7138176
CCGGTTCATGTAGATTTATGCACATATCAATTAAAAGCGTGAAGGCTGGTGCACCTCATTCTTGCAACCGACGCTCAGTGCCGCTGTAAACAAAGTTCGAAAGGGCGACATTCGTAAATGGGGAATTGGGGTTATGCACGGCACGTATGC
>chromosome_12,+,polyA site is 7160280
GGCGATAGAAAGGCGCAGTTGTACAGACCATGGTAGCCGGGTAGGGACCGCAGGGTGGCGTGCGCATTTTCACGTACGGTGTGAGTAATGCACTGCGCTGCTGGAGTGACAACGGTTCCAGCTAGGCAAGCCCTCATAAAGTATGTAAAG
>chromosome_12,+,polyA site is 7160338
CGTGCGCATTTTCACGTACGGTGTGAGTAATGCACTGCGCTGCTGGAGTGACAACGGTTCCAGCTAGGCAAGCCCTCATAAAGTATGTAAAGAACTTTTAAAATGAAGTTTGTCTGAGCTTGGACGGGAGAAGTCGCGATGGCAGAGGCA
>chromosome_12,+,polyA site is 7163007
GTCATCTCTCAATCAGACGCGCTTGGGGGACAGCGCGGGAACGTGGCTGTTCGCCTTCTCCAAGGCTTACCGACGCTTGTGAAGTAAATATCACCACGTATGAGTCACGTCAAGGCGATCTGAGTTTCCCTGAGCGGAAATGACGAGCTT
>chromosome_12,+,polyA site is 7189795
TATTGGTACTGCAGATAAGCAACCATGGTTGCTATGAATAAGACCAGTACGGTACGCAGGACTCAATATGGACGCACGAAGTTGTAATTCACGCAGGCTACTTGTCGCCACCGGCGTCTTTTACGCGCTGCATCCGCTATGCAGACGGAA
>chromosome_12,+,polyA site is 7192306
TGACACCGGGTGCGCACAGTGATAGCCGAGAAAGACAATTTTGGGAGAAGCCCTGACGAGCGAGCGAGTATGAAATGGACTTAAGATGGAGCGAAGACTAATCCCACTGATTCCACATGTTGGCGGCATGCCACGTGAGAGGCTGGTCGT
>chromosome_12,+,polyA site is 7218141
CGTGGGAACCGGGGGAGGCTGGCGAAGGTGCGGCACGCGAGCATGTGTCTGGTACTGGCGGACGGCGGTGCGCGCCCGCGTGTGTAACGCCGTGGAATGACTGATTGCACAGCCCCCGCTTCCCCCTACAGCTGTCAGGCGGTTGGCGCA
>chromosome_12,+,polyA site is 7235042
AAGGTTGTGCGGGCGTGTTATTGGGTTGAGCAAGCGCAGCGCCTGGATGCTGGGGACAGGACGCGTGGCCCTGTGGGCCTAGCTGTAACCGGACCAGAGATGCCTCTGTTTAGCCTGGGCGGCAGGCGCGGCGCCATCAAGAGAGGCCGT
>chromosome_12,+,polyA site is 7323334
GTGTTTGGGCGCCAGTCGTTAGCGGCCAGGCTTGACTGGTGGGCGGTGGCTGAACTGGCCCGCGTCCCATGCGGAGATAGCGAGGTTAACGCGTGAGAGAGCTCAAGCAAGCTTGTCTTTGCTTGAGCTACTTGAACGACCTTTCATTTA
>chromosome_12,+,polyA site is 7323399
CCCATGCGGAGATAGCGAGGTTAACGCGTGAGAGAGCTCAAGCAAGCTTGTCTTTGCTTGAGCTACTTGAACGACCTTTCATTTAGCGATTTCAGAGTTAAAGACCCGTCAGAGCAGTCACGTTACAGACTGCGAACGCTTGTAATATAC
>chromosome_12,+,polyA site is 7323457
TGAGCTACTTGAACGACCTTTCATTTAGCGATTTCAGAGTTAAAGACCCGTCAGAGCAGTCACGTTACAGACTGCGAACGCTTGTAATATACCGACGGAGCACGTATTGTCCGTCACCCGCCTGTTCTGCTGGTCCGCGGAGCAAGGGAC
>chromosome_12,+,polyA site is 7325805
GCCGCCGACACCTGTGTGAGCGCTGCGGTCACTGCTGTCTCGAGCGTGCGCCGTCAAGACTTCACAACGGCGCGCGCAAGCTGTAAGATCTGGCGAGTCGCGAGCTCAGGGGTTTGCTCGACTCAGGTCTGCCTGCGCCCAGATCAGGCG
>chromosome_12,+,polyA site is 7329828
GGGAGTCTTTGCAGTTTGCTGTATCTGGCTAGATGCGTCGGGAGTGCTGCTGCATTCATGTGTCCCATGGCTGTAATCCCGATGTAAGCATGGCGGCACATTCATGGGTCCAACGCACAGGCGCTGGGCCCGTTTCCGTGCACACCAAGG
>chromosome_12,+,polyA site is 7358344
GTGTTGTGTTGGATGGTGCTTGCCTGGCAGCTAGCGGGCAGTGCAGTGTTAACAGGAGGCCTGAAAGTGGATGCAGGCGTATGTCAATTCTGATACCGTATTCTCATTTTACGCATGCAAGGTCAACTCCCAGCTTGTACACGCAAATTA
>chromosome_12,+,polyA site is 7371118
GCTAGTGGCGCACGACTGGAATACATCGTCGGCTGCCACCAGGTCGTTGGCGCGACAGCATCTCTCAGCCTCATGAACTCTTCTGTAATACACACCACCGCGTTATGGGGATGTCTTTATGCGGCACTACCATGCGTGTTATTGTTGCCC
>chromosome_12,+,polyA site is 7379501
GCCGTCGGGTTTGGATTTTGGAAAGCGGGAGGGTTTCGACTTGGTCTGATCAAGCGGCGGTATGCTTTTCGGCAAGGTAGGTGTGTAAGGATCGTAGACACGTGACTACATGCAAATTTCAGAAACGCGGGAGAGACGAGGCGCCCACGT
>chromosome_12,+,polyA site is 7379873
CACGGCCACGCGCCAGCGACACCGACAGGGGGCACACTTGGCGTCTTGGCATGGGTGCACGCCACTCGGCCCCATTCACCTTTCTTGTTGTTGCTGCCGCACTCCCCCACCAGCCGTGGCACGCGGAAGCAATGCCGACCGTCCTAACCT
>chromosome_12,+,polyA site is 7386757
CCGAGTGGGTGTGATACGGTAGTGCCTATCGACTGCGCTCAAGGCGCATGTGTTCGGGAGGCTTCCACGCCGCCGCGAGCTGTGTAAGCCACGGATGGCTTTTTCTGCATAATTACCCAGCATTTCCTTGTAGCTAGACACACGGTAGGT
>chromosome_12,+,polyA site is 7392157
ACTTCGCTGGCCCATACCCGCTCACTCGTTCCACCCGACCGGACGAGAGCGGCGTGGCATTGTGGCTCAGGCCTCGAAGGCATGTAAACGCAATGTCTCAGAACGGTCAAACTACGACCGGCCAAGCAGTATCCCTGCTGTGCCTCAATC
>chromosome_12,+,polyA site is 7392240
GTAAACGCAATGTCTCAGAACGGTCAAACTACGACCGGCCAAGCAGTATCCCTGCTGTGCCTCAATCCTGCAGTCAAGTCACTGTAATAATCCCCTCGTGCGCCGCACTCAGCTCTCAATCCATCGGTTTCCGCATCTGCACAGCTGTGC
>chromosome_12,+,polyA site is 7418114
AGGTCAGTGGTAACGCCACCCAGTGCCTGCCGCTTCAGCCTGTGATCAGCTCATATGCACAAAGGCGGGAGGAGAGGAGCTGTAATGTAATACGGTTCCATGCGACGCAGGATCACAAGTTAACACGGATCTTGACACGTTTTGTATGCG
>chromosome_12,+,polyA site is 7418317
CTTAGCAGTGTCCGTGCGGAAGTGGGGAAACGTGAGCGAAGGCCCGAGGTGCCCGCACGAGGTGCCCCACCCCACTGGGAAATTAATAAACATACACATGCATGTACACGTGTCGAGCGTCTCTCACTGACGTCGCAGAGGCTATGTGAA
>chromosome_12,+,polyA site is 7504013
AGCATATGGCTCCTAATCCGTTGGCAAGCATGCGCAGTTGTTTACATACAAGTTGTGTACGTGCGTCCTCTGCGTTCCACGAATGCTTTACAATGGGTTTGCAGGGTTTGCCCACCCTCGCCGCGGACTGTCAGTCTGTCACATTTCAGC
>chromosome_12,+,polyA site is 7527666
GGAGCCCAAAGCGACCTCGAATGTTGCGTGCTAGGCTGGCATCTCTTTGGTCTTCGCGGACGCAGTCTTAGTGGTGATACTATGTAAGCAACAGAATTTGCTTCCCGGGCATCCCTGCAACGCCCGCAAGGATGGATTCCGGTGATCAGT
>chromosome_12,+,polyA site is 7576845
TATTACTCGAAAACGTAGCTGAATAACCGTTTGTATTTACTCGCAAATAGCTGTATATTTTATACAAGGCTCGGCTGCTGCACTGTAACGTCACTTCACAAACCTACTCGACAAAACCATGCTCGGCGCTTTGCGCGTGACATCGTCTCG
>chromosome_12,+,polyA site is 7579052
AGGGGCTGCGGGACACTGAGCCCAGACCGAGGCCAACAAGACGTGAGCCCGACAATGAAGGGGGAGGATCCGCTAGTTCTCCACGTAATATGACACACACCTGGACAAACGTCAAGCATTGCCGTCAGAACACAGCGCGCTTTGGCAGGT
>chromosome_12,+,polyA site is 7616146
CGTCGACTGATTGGCGCGCAGTGGCACTCTGTGTGTCAGGTGGTTTCATAACACGGCAAATGCGGCACATGCCAGTGCCTCTTGTCAATGATATTGTACACCGGTTGCGCTTCACGCCTTCCATTGCGCGACAAGAGTGCATCCTACACT
>chromosome_12,+,polyA site is 7616220
GTGCCTCTTGTCAATGATATTGTACACCGGTTGCGCTTCACGCCTTCCATTGCGCGACAAGAGTGCATCCTACACTTACTGCAATGGGAGATAAGCCTCACTGCCTACCGCAGTACCTATTCACCCGACCTCAGGACCCACGACAACACC
>chromosome_12,+,polyA site is 7648839
AACACATACCCATACAGGGACATGGGTTCTCGACAATGACACGAAGGACGCAAGCACACGCGCTGCTTTGCGCGGCTCGGTGTAACACGTCTTGGATTGATGATGGAGCGTCTCCGTTCTCTCATGGGATGGGTTTCGGCTAGCTACGGG
>chromosome_12,+,polyA site is 7667268
GCGCCCTGCCCAAACTCGCGCCCCGCGAGCGGCAGGCGTTTGGTTGGACGATTGCCAAGCGGCATAATGAGTATGAAAGCTATGAAAATTGGCTGCGGTAACGGCGCTCCGGTTTCGCGGGGAGTGGTCACATGTGTTCGGATTCGGAGA
>chromosome_12,+,polyA site is 7680959
GGTCACACGTTAAGCTCACGTTAGGAGAGTACAAGCGAGAGGCTACATGGACACGTGGTCCATGTCTCGATTTGCCGCGTTTTTGCAAGAATCTGGTGGCACTGTATTATCGCTGTTGTCTCTGGATGTCTCTGCTTCCCAAGATGGTGG
>chromosome_12,+,polyA site is 7681120
GCGGACTGAGCGGGATTGCGGCCTGCCCCCGCCCCCATGCATGACGGGGTGGGGAGCACTGTTGTGAGAAAAGGGCTCACGTGTAGTATGGCGTAGAGTCTCCGAACTGGTGTGGCGGGTGACAAGTGTTCCCCGGTCACGGGAAAAGGG
>chromosome_12,+,polyA site is 7698129
TCGGTGGCACCCAGCACGCAGTGTGATGCAATCAGGCATCGGGTGCATGGACGGGCGTGGACATCGGTTACATTTGCTGGCGTTGTCATGCAGGATGTTTGTTTTGGGCGCTGGGAGGTGGACGCGGCTCCTTCACTACCGGCACGCCCT
>chromosome_12,+,polyA site is 7698281
TCAGCCATTCGCTGTTCGCTGTTTCCATCTGCGTCAGTGCATCAGACAGTATCCCGTGCGCCCTTCACCTTGTTTCATCCCGTGTAAGAAGTTGCCGGTGCCTTCAGCGCATCCTGAGTGCGTGGAAACGGTACATGCGCAGACGGATGC
>chromosome_12,+,polyA site is 7720985
ACGGAACGAGTCGCCGGGGCCATCATAGAATACAACAGGGAGCCAGTTAGAAGCGAGCTCGAGGAGAGAGGCGAGCAAGCCATGTAATTTTAAGTGGTGCTGGCCGAGATCGGAGATACCAGTTTGGGCAGGGGCCCGCATAGGGTGCCC
>chromosome_12,+,polyA site is 7739571
GCAATGTGTTGTGTGGCACGACCCCCCTGAACCGTCAGCACGGCCGTGCTGCGCATCCTGTCACACCTGCTCTGCTGCTTTGTAACACTGTGTTGGGTTAGATGTGTTAGACTGCGAGTTATCCGGACCCCTCACGAGCAGGTGTGTGCT
>chromosome_12,+,polyA site is 7757478
TAAAGGTGCAGCAGCAGACAGCGGATGTGCAGAACGAATAGCGCAGTGGATAAGGTTGATGGGTGGCCACACACTCGTGCACGTGTAATAAGATACACGAATCGTCCTCCTTTTCTTTGTCGTAACCATGGGAGGGAAGAGAGCGTGACC
>chromosome_12,+,polyA site is 7773873
ATGATAACCGAAGGGTGCACATCGGCACAGACGCCAAGACGGAGCAAGAGGCGCGCTGCGGGCGTACGCACGTGTGCAGCCTTTGTAACCGCGAGTGTCGCGCCCTATGATAGGACACTGAACACTTCGTGTGCCTGACGCCGACTTGTT
>chromosome_12,+,polyA site is 7774079
GCGTAGGCGGCCGGGAGCGCATGCGTAGCGAGCGAGAGGGTGGCGCAAGCCGATCACGTTCGGGCTCACATGTTGCCAAGAGTTTAAACGTCCACTAGGACGGGTCCCTCACATTGAACGGTCTAGACTATCTCGCCTAGGACCGGAATG
>chromosome_12,+,polyA site is 7780862
TACATCGCACGCTCATTGCTCATGGGGAATGCATGTGTAGACTGTCTTTGCCAGGGGCACCCCTGGTCTTTCATTCAGTCGTTGTAAGGACAAACTCCATCTCCGGCCTTCGGGTCTTGAAGCAGATGGCAGGTGTGCCCCTGAGCAACA
>chromosome_12,+,polyA site is 7850223
ATTAGTCTTTGCATCAAACCTGGCGAGGACTCTGTAATTCTGTGTGGCGGACGGAGCCGCACACGCTTGGCGTTTCACAGGTGTAAACTGCAAAACGGTATCTGCCATTGCCGAACCACTTCATATTTCACAGCAAGAATGCCATAACAC
>chromosome_12,+,polyA site is 7865223
AGTGCGGTTGTCCCTGGCGGTCTGCTTGCTCGCGTTGCAAGTTGCGTGCCGGTTTGGTGCTGCGCCTTCCCCTTCTCCCTTTGTAACCACTTTCTCAAGAAAACCGCCTGGCCGACGTAGACCTACTTTGGCGGGGCTGCTTCCAGGAGC
>chromosome_12,+,polyA site is 7865797
CGAGTGCTGTGTTGGCGTCGGTAGGTAGTCGACTAGTCGTTATGAAGTGTACAAGCGGAGCTGCGAATTGTCGCGAGAATCCGTTAATCCGTTAAATGTGGTTCCCCTCGCATGGGAAACGTGGGCTGAGCCCACGCCATGTCTCCCGCC
>chromosome_12,+,polyA site is 7880645
TAGGCCAGCGCGAAGTGCCTTGGAGTGCCGATGGCATGCGGGTCTTCCGTCGTGAGGCACCCAGGTAGCAAATACTTACAGTGTAAATGTGATGTAAGCATTATCAATGTTGTCTTTGTGGGGTAATCTATCTGGGTGTCCACGCACTCT
>chromosome_12,+,polyA site is 7947266
GCGTAAGTCGAAGGGTACCGTACCGGATAGGGTATCGTAAGCAGGGGTGTCGCCACCCGACCGGTTCGTGATTCCTCAATGCGTGTAAGCGAGAGATGTCACTGAGGTGTACGGTCCACGGCTGAAGCGGTCAGTGGTGGGCGTGGAGCT
>chromosome_12,+,polyA site is 7947345
TGCGTGTAAGCGAGAGATGTCACTGAGGTGTACGGTCCACGGCTGAAGCGGTCAGTGGTGGGCGTGGAGCTGCAAAGCACAAACCTGAACAATGGATGAGACTGTGGTCTTCAGGAGCCCACGGTCACAGCGAGCTGCGATACATGCGTT
>chromosome_12,+,polyA site is 8000876
TAGAGGACAGGTGTCGATGCCTGGGCCTGATGCCCAATTGCAGTAGTGCAGGCTGGCAGAAGCCTCGCAATGTTGGAGCCTCTTTAATACTGTTGGATAGCTACGGCGGTTCGTATCTCATCTCCAGTGGGATTGGGGACACTGTTTGGC
>chromosome_12,+,polyA site is 8075609
GAGCTGAATGAATGACTGCGGACGGGGTAGAGTGTGGTAGGGTAGAGTGGAGGCAGTCTATTCCTGTGCTCATGGCACCGCGTGCAATCCAATACTGTGACGGTTTCGCCTCTGGGCCAAAAGACCCCTGAATACCCTGCACGCGCAACG
>chromosome_12,+,polyA site is 8088433
ACGGTTGCAAGGTACTCGCCTGCACGTCGGACTGCATCGGGTGAAAAAAACTTGGGTCTCTAACACCATTGGCGGCATACAATGTAAGAATGGACTGCTGTTTGCTGGACTGCGGATCCGACTGCAATCCGTTTCCTCGTGGCTGGCTGG
>chromosome_12,+,polyA site is 8107842
GTATTGCTTACAATCAGCGGTCCTCTGCCTGAACTAGTGAAGTGTGTCCTGTGGGAGCCTATAACGGCCTCGCCGCCTCAAATTGCAAGCCCGGGGCCTGCCCACGCGGCAAGACGGCACAAGCAGGAGCAGTGCTTGTGAGCACAAGCG
>chromosome_12,+,polyA site is 8136011
GGTCAATGGAAATGGCAAATGACCACACGGGTTCGCCCAAACGCGCCCTCCACATGGCGGGGCCGTTGGGGAAACCCGGATGCTGTGAAGACAGGATTCCGCTGGAAGCGCTTCTCCGTCCCCTCAACCGGTCTCATTCCTCAGGCCTGG
>chromosome_12,+,polyA site is 8151248
ATAAGGACAGCCTGCTGCCGTCAGGCACACACCAGGCCCTCCGCTGGCCGCTGAGCTGAACGAAAGAGTGTCGTACGGTATGATTTAACAGAGATGAACTACAGTTGCGTAATGGAGCCGGCAATGTGACTTTTGTTTTTGGGCGGGTTC
>chromosome_12,+,polyA site is 8161981
GCAGGATGGACATAAGTCCGCTACCTGGGTGTCTGTCTGCGCGCCTGGCTCATGCTCCAGTTCTGCCTTGTAGGCGGTCAGGGATGTAATCGATGCTACGCCTGCTAGGCTGCCAGTAGCTACTGGTACCTGACGTCGAATCCTAGCACA
>chromosome_12,+,polyA site is 8182760
GAGGATGTCTGTTGCCGGCAACGAGCGGGCGTACTGCCCTCCGGTGTCAGGCCAATGCATGGCATGAAGACCGGATCACCGGATGTAATACTGTGTAATACCAGTACCATTACCATCACTGCCAGGGCGGCATGGCTGCTGCAACAATTG
>chromosome_12,+,polyA site is 8210806
GGCGCAATTAGACGAGGGCTGGTATGGTGGCGACTACGTCACTCGCTTGGAACCGTCAGAAACTAAGGCGTTGAAGCACACATGTAATCAACAAGCCTGGTCATCTCGAGCCCAGGGTTCCTGTCACGGAGGGATGTCTACTGCCTCTCA
>chromosome_12,+,polyA site is 8228344
ACCTGGCATTCCAAGCATGTGCGGCGTCTGCGGGCAGCGCGGCCCGCTGGAGCAGGACTGGGAGCAACTCTGTACTGGCGGTAATGGCAGTGCCAAGGTGCTCTGACTGGCGAGCGGGGTGATTGCGGGGTGATGGAGGATGACGCGTGA
>chromosome_12,+,polyA site is 8228934
GGGGAGGCCATGCCGCCGTCGGAAGCTGAGGAAGCCTGGGTCAGAGCAGCAGTCGGATTGCTGCGGCTGCCAGACCATGGTTGTATACTTGACTGACTGACGCGCCACGCCTCTACATGTCCACAACGAAGATGCCTGGCCTAGCGCCCT
>chromosome_12,+,polyA site is 8269546
CATGATTGCGCAGGTGTCTAACGTTGCGCAAGGGTGCCGCAGCTCCAAACGACACGGACTGTTGGTTCCAGATTTCACGGATGTAACATACGTTTACTGAATTTTACGGCTATTTGAGGGGCGTTGCATCCGGGGGTCGTGGGGACTGCT
>chromosome_12,+,polyA site is 8287901
GGCGACGCGCGGAGACCATGCACGCGCATTAGAGACGTGTGTGTGGGAGGGGTGGCTTGGGCCAAAGGCCAGGTTGCACGTCTGTAACACACGCACTTCGTCCTTCGTGAACCGGTGCCGTGCACCACCGCAGCAGCTTTGGCACGTCTG
>chromosome_12,+,polyA site is 8377978
AAAGTCGGGGTTGGTGGAGTCCAGTTGGGCCCTGATAGCATGTGATGGCTCGGCGTCTTCGGGTGCTGGGACTGTCCCCTCTGTAACATCCGCATTCATAACCTGGGGCGCCGCGCAGCTGCCGCCCGACCTCAGCGGCGGCGCACTGGG
>chromosome_12,+,polyA site is 8397255
GGTGGAATGAGTTTTGGTGCCTGATGCCTGGCTATGTTCGCCACGCACGATTATGTTTGTTTGCAAGGCGCGTGGAGCGAGATGTAAATTGCACACAGGGGTCGTATCTTGTTTTCGGGGTGATGTCTGGTTCCAGACAAAAACGGCCGG
>chromosome_12,+,polyA site is 8397450
TCCACAGGAATTCGGAGTTTCGGACAAAACCCGCCCCAAACCCGGGCCAACAAAGTCTCACCCCAGACATTAGCCCCCGGGACATTATCAACTTGCCTTGCCACTGTCCCATCACACACCCCAGACATTAGCCCCCGGGAGGAATGTCTA
>chromosome_12,+,polyA site is 8397552
ACTGTCCCATCACACACCCCAGACATTAGCCCCCGGGAGGAATGTCTAGGAAACGGCCAAAATGGCCGATTAATGTCTGGAGACATTAAGATAGGAGATTTTGCACAGGGTCCGTTGTTGCTTGATCATACTTGATTGGTGCGATACCGG
>chromosome_12,+,polyA site is 8397671
GCTTGATCATACTTGATTGGTGCGATACCGGTCAGCTGTCTGTACTGTCGGTAGATTGGCTGTGCTCCGCTGTGCTGATGTAACCGAGCACTGCTTTGCAGCATCCAATCTAGTGCAGTACCGTACCGACCCCAACAAAGATTATTACCG
>chromosome_12,+,polyA site is 8415621
GTCTTGCGTGATTGCGTGGTACGGGAGTTGGGCCAAAGGCAGGGCTTACCTACCCCTGGGCCCGACTACCGATCAGTAGTACTGCAATACCTGTGTGCTCTCTTGATGGAGCCTTGTGGGGCCGTCAGCAGGCACTGCAATCCGGCTGGC
>chromosome_12,+,polyA site is 8424460
GTGGCCATAACGTCAAGCATAGCGTGCGCGTCTGACACTGTAGAGGCTAGGGACAACGGCTGGGGCGAACAGCAGTGACGGCTGTAACCTTGTTACGATGGGGGACATTTCCAAGCCAATCGGAATTTCCGCCGCCACGCCGAGACCGGA
>chromosome_12,+,polyA site is 8427803
TGCGTGGCGCGCTGCTGGCTGATGCATAAAGCCTTGGCTGCTGGGTGAGGTACTGCGGCAAGTGGCCGCATGCATGTAACCCTGTAATAACTGCAAATGAAGTGCCTTCAGATGTAGCCATCCCTGACCAAGTCCACCACGCCATCCAAC
>chromosome_12,+,polyA site is 8430480
CAGTGGTGCCTGGGATTGTCAGCTGGCGTTCTTGGCGGCATTTGCAGTGTATGGGCTCAGCAACACGGCACCAGGACGGCTTGTCAACATCGCGCGGTTGCAACATCTTTGCTTCAGTACCAGGATTGCTATCAACTGCTTCCACGGTTA
>chromosome_12,+,polyA site is 8432182
ACACTCGTGTGCTATTGATGTGACATCCATGGGATGCCGTACGGTATGCGTCACAAGCTCATCCTGCAGTCATGCTGTGTTGTAACAGCTTGCGATCACGGCCGTTCTTTCCATTCCGTGTCAAAGCACTCATGCACCACACCAAGCAGC
>chromosome_12,+,polyA site is 8436313
CGCCCGGGCCTCCCCCGTTGGCAAGCAAACACTGTGACGCTGTGACACGAACATCCACTCGGTCTTCGTGATCACTTCCTGCTGTAACGTATTCGAGTGATCCGCGCATTCTAACGGCTCTGCAACTGTCCCGAAGAGTGTTAAACTCTT
>chromosome_12,+,polyA site is 8445457
AAACGTGGAAGCTGACATGACGGCGAGTGAGGCGAAGAGGCTGCGTGTCCAGGGGCATGAGCCTTGGCTTGGAGCGACGGGATTTAAGCTGTTGACAAGAGGGGCCAGTGCCGAAGGGCCGAAAGGCCATGTCGTAAGTTTGGACGCCTT
>chromosome_12,+,polyA site is 8452598
TGTTCTGTCGGACCGTGTGTGAGAGAAGAGGAGAGCTTGCATATCCCGAAGCGTCGTCAAGTAAGAATTTGACGTGCGCAACATGTAAACTTAAAATCTGCAATTTGGTACCTGCGACCGCACAGCAACTATGACTGCAGCCATCTCCGA
>chromosome_12,+,polyA site is 8505555
ACCGAAGCAACGCGGCTTCTTGATAACTCGTCTTCAATGGACAACTGCTCGGCGTGGGTCCCAGGAATACAGTTCTTAGAGGTGCTAATATTGAAAGCTACGGCTGATTGCCCCATGTGTCACAGCTGGGTTGCCCGGAGTCAGGGCTGG
>chromosome_12,+,polyA site is 8512918
GCTGCGCGTATGGCATGCGCTGGTCGGGCGCAAACGCTTGCCCCGACGTGTGCTTGTGCGAGGTGGGGCTCTGCGGGCTGACGTTGTAAGCGTATGTATCAGCTGGTGTCACCGGAGTGGGAGCGACAGCAGGCCATGCGCTCGGTGACT
>chromosome_12,+,polyA site is 8520682
CGGAGCCCACTCGCGCCATGCCATTGGAATGCCACCGGCATGCGCTGTGTTACTAGGCTGAGGTCCTGAGGATGTGGCTGCTGTAAACGTCGCCGTTTCGCGGGCGCAGAGTTACTCCTTGACAACTGCTTATGAGTTGAGATGACTCTG
>chromosome_12,+,polyA site is 8566725
AGCTCCGCGCGAGGAGCGGGCACGGTTCGGAGGTGGGGTTTGGCACGCTGCACCCGGTCGGGGACATTTTTGTGATGACAGATGTAAAACATCGTAGTTCTTTTGCTTGTTGCTGTGAGCCATGCAGGGGAAACACGGCGATGGCGCAAG
>chromosome_12,+,polyA site is 8603750
CGCCGCTGGACGCCGCCTGCGCCAGCGCTAAGCGCAGGCACAGGGCGATGTATGATTGGTAGCTGTGTACCCACACACAGGTGTAAATGTGCACGTCATGTACCTATTCTACATACGTGCCCCCCGCCAAAGCGCCGGCACCATGCACAT
>chromosome_12,+,polyA site is 8604189
GGCACGTGCACGCGGTGGAGAGACCTGAGGCGCCATACCGTTTGCCGTTGGGACCCCATCGACTGTGTCCTGCCGCGCACTGTAACATATCGTGATCCGACGCTTCCAGGGTCCCACCGCCTGAGTATCCGATGTCCCTCATCTGCTAGT
>chromosome_12,+,polyA site is 8634051
AGGAGTGCAGGGGTCCTCTACACATTTGATTCGCCCCGGCTTTGCCTCAATGCCTACAAGCCACCTGGACAACTGTTGTCACGTGTAATACAACTTCATGCCTAGCGGCCTGTGATTGATGCGGCCGTGCCTCCCGATGCCCCCGCCCCT
>chromosome_12,+,polyA site is 8641893
CCACCAACCCAGGGCACCCGTAGGCATCCACCTTGTGCTGTGCATGCTGAGACTCCCGTCGCGGCGCAAGGGTCCACTGGCCGTGTAACTTGTGCAACATGTGTTCAACAAGTGACAGGCAGGGATGCACAATATGGGGGGAGGCGTTCG
>chromosome_12,+,polyA site is 8750504
AGCCGGTGGCAGGCAGGATGCCAGGAACAAATGTGGCAAGACGGACGCGGGGCTGGGGACTCGCAAGCCGGTGCAAGAGTCTGTAACTTCCGTGAGCCCGCTCGCCCGAGCCGCGGGCCACCGGATGCTAGTGCCTAGTGGGCGAGGCCA
>chromosome_12,+,polyA site is 8776161
CGGAATGGGTAGTGGCCTGCATGATGGTAGATAGGTTCAACGCAACCGAGGACACATGTGCGGCGTGTGAAGTACTGCTGTTGGAATTGCCACGAGAGTAGTTCCGGCGGGCGTCACCTTGCGGCTTGGAGCCAGACACACGGTCGTGCT
>chromosome_12,+,polyA site is 8776239
TGTTGGAATTGCCACGAGAGTAGTTCCGGCGGGCGTCACCTTGCGGCTTGGAGCCAGACACACGGTCGTGCTCCCAAAACTGTGCAACGAAACCCGATGAGTTGGCGGAGGCTTTCCCGCCCTTCATTGTGCCTTCAGGGTATGCCTTTA
>chromosome_12,+,polyA site is 8845453
CCCCCGTGGGCTTCGGCACGCCCCCTCGCATTGTGTATCCGATCTCGCGCCCTGTGTTTTCCTTGGCCAACTCGTTGTCCATGTAATTTTGTACCTTCCACTCGTAGACCTCTGCACTTCCCCTGTTCGCCACCTTATCCTCCCCTCGCC
>chromosome_12,+,polyA site is 8848435
ATGAGGAGTGGAGGAGCACTCGAATTGGAGAGGCGGCGTCCCGTCTCAAAAAAGCATGTGGCGTTTGAAGGATGGCCTTGGAATGTAACAGGCTGATATTACTAGGTGAGCCTGTGCCCCTGCTGCCTTATCTCCCAGCCTGGCGCTGCC
>chromosome_12,+,polyA site is 8888092
CCGCAAGGTGGCAAATACGGCACTAAGCCACAGCCCACGTGGGTGTGGTGGGCTGGCATAGGGTTCTGCGTACGGCTCTGGTTTAACAGTTATACCGCTATCGCTATGAGACCGCTTCACTGAAGTGAGTGCGGACACTTGCGGTTGTTA
>chromosome_12,+,polyA site is 8890054
AGCGTGGGTGTGCTAGTGTGTGCTGGTCTGGGCGGTCCCGAGTTTGGACGGGGCGGCACGCTCCTGGGTACTGACAACGTGTGTAAGCAAACTAACACGACACCACCACACCAACACACTTATACATGGTTGAAGCGCCGCACGTGCGCT
>chromosome_12,+,polyA site is 8890200
CGCTCGTCTATCGAAACACCCTGGCACTGCCTGGCAGGGCGGGAAGAGAGCTCATGATCTTTCCCCATGAATCCATGATGATGTGTATGTTACAGGATTGGAAGTGCGTGTGCATTCTTTATCCACGTAACCAGCAGACTAACCGAACCG
>chromosome_12,+,polyA site is 8906826
TTGGCGAATGGCAGTGGTGCCGGACGCGCGTTGAGCGCAGGCAGGGTTATGGCATCCGTACATCGGTGGGAAAATGCCCTGATATAAGAGAATGGAGTGAGCGACCATTTTGAATGGGCACATGAGGAGCGGCCGTTGGTACGGGGACAC
>chromosome_12,+,polyA site is 8906956
GGCCGTTGGTACGGGGACACGACGAGACGAGCACCGTGAGCTCGCGGGTACCGGCATGAGCCGGCGTGACCGGTGCCGGTTATGAAGCCACGACGCGTCAAGCCTGCTCACACATACTAACTAACTGGCAAACATGCCTGTAAACAAAGA
>chromosome_12,+,polyA site is 8926188
ACACCTGCTGCTGGCCGACCTGACTGACAGGCCTGTACTTTCAATGTTTATCCCCTGGCTTCAGGGTGATTCACCAGCCACGTGTATAACACGACACGCAAGTCACTTGCCCATTGGCCAACACAGACTCTGTAGCGACTTGCATAAAGG
>chromosome_12,+,polyA site is 8944519
GACGGTGAGGTCCGAGTGTCATGCTCGCGATGGGCGGTTGCACCCATGTGTCACATCTCACACACGCGACGCAAGGTGCAAATGTTGATGACCCTGATTATGAGGCCTTTCCTTGCCATACGCGATGACATTGATGTCCCGTGCTTGCCC
>chromosome_12,+,polyA site is 8954604
GTTGGCGCGTGGAGCAAGCCGGGTTACCGGATGCTGAGATTGTCTGTACACGGACTTCGATGGCACGAAAGCGCGAAGGCTTTAAAGATGGAACCCTCCTTTCCCGGGTCTCGACTGCTTGTGGTGCTACTTGTCGGCAATGACACCGTA
>chromosome_12,+,polyA site is 8964633
GACCCTGGCGGTTGGCGCGCCGCGCGAGTGGGAGTGCATAGTCGTGCGCGCGCCTCCTGGGAAGCTGCGTGTGAGAGCTGCGTGTAAACTCAGAGAGACGCATGGGGCTGACCCGGTTTCCATAAGCTGCGTATGGGCGCACACGGTTCC
>chromosome_12,+,polyA site is 8986096
TCTCGATGTGTCCGTACAAGGTATTAGCGGGAGGGCGGTTCCTCATTGGGCCACAGATGGTCCTTCGGACTGCGCCTGCTTGTGCTGTAACATTCATTTCACCTCCAGCCAACCATCTACGTTTGACCTCCTAGCTAGATCTCTGCAGCC
>chromosome_12,+,polyA site is 9019968
CTTGCGGAAGGTGCATGTAGTGGAACATTGTATATTCAGCCAGACTGCCGGGAGGTCGGGGTTGAAAGGAGGTGGGCGAATTGTAAGCAGGTTAGCAGGGTGAATGGAGTCGGTGATGCGGCGGCAGTGGAGCAGGCTGTGGAGCGGCGA
>chromosome_12,+,polyA site is 9020063
CAGGGTGAATGGAGTCGGTGATGCGGCGGCAGTGGAGCAGGCTGTGGAGCGGCGATGCATGATGGCACAGAACACTTGAACCCTTTCAAGCCGCCAGCAGCTAACCGCGTGACGCTCAAGGTCTCAACTCTCAAGTGCTGGTGGCCTGGT
>chromosome_12,+,polyA site is 9101511
CTGCTACTAGCGGTATCATAGCGTACGGTGGACACAAGATTGCGCACGCTGCCTGGTGGCATGAATGTGTGCTTGCAGTACCGTATGTAAAACCCGTACTGAAGACTGCCATTCGCACCACGGCCGCAACAGGCCCAACGGCTCGTGAAT
>chromosome_12,+,polyA site is 9109589
GCTAGGCGGTATGCGGATTGCACCATCACGTCTTCTAGTAACAGGAGGAGGACGAGGAGGAAGGAAACGCAGAAGAAAGAATGAATTCACCTAAATCTCAAGGGCTTATCCCCATTAAAGAATGCTACAACAAGGGCGCACAAACTGGCC
>chromosome_12,+,polyA site is 9109693
CTTATCCCCATTAAAGAATGCTACAACAAGGGCGCACAAACTGGCCCTTCCATGCCATGACACATTCCGAGCCTCTCAGCATGTTAAGGTTCTGTGTCTATGTGTTCTATCGGCTTCCTCGACCAGCGCAGCGCCCATGGCTAATCGCTG
>chromosome_12,+,polyA site is 9213974
GTAGGCGTTATAAGGGTCAACGCGGCCCGAGCCTCCGGTTTCTATGAGGCAGGAAAGTGCGCAAAGCTCGTGCGCGCCACCTTGTAACCATACACACATAATACGCCCCTGAGCTGATTGCCCGAGCCCCAAGGCCCGTGCATCGCTCCC
>chromosome_12,+,polyA site is 9228400
GAGTCCTGGGGGAGGGGTGAGGGTTAATCGTGACGGCGAGAAGGGAGGCGACGTTATCTGGCTCCGGAAGCAATTCATTTCACTTAATAAGGGCACACGGCTTCATTTTCGCCCCGATCCCTGATTGGACCAATCGGACATGCGGAGTGC
>chromosome_12,+,polyA site is 9228567
TTGACAACACAATACATATTTGTTCCGGTTTGTGATTTGGAGTCATCGCGACTGTCACGGAGGCTTCGCGCTCACGATTCGCTTTACGGTTCGTGGCTCGCGACGCTCGTTTTTGTAGCCTGTTACTAGCCTCATTCGTTACGGGCAGCA
>chromosome_12,+,polyA site is 9232605
TGCGAGGCGCCATTTTTTTGCGTGAGCACACGTAGAACTACAGACCACGGTAGAAGCAAATGCACTTGCGATTGCAAATGATTTTAAATCTTGGATTGTCTTCTCAAGCGATCACTCCCTCCCGTGGGAGACGCCACGCGGGAGAGACTG
>chromosome_12,+,polyA site is 9237206
GGTGATCTCCTGTGTGTGACGCGCTCGTTGTGTTGGGGTTCCAGGCTTTCAGCTGTTTGAGGCTCGCGTGTTATGGTCAAAATTTTAAAGTTAGAGGGGAACGGTCGGGTCAGCCAAGGGGTCAGCCAAGGGAAACAGCCCTCTCGAACG
>chromosome_12,+,polyA site is 9237361
AGACACCGACCGTCCTTTGTCTCGTTCTGACGTGCCTGGTGGGTGACATGGTCACAGATTCATCGCGCCGCGTCAACAACCCATGTCAACACATTCTTTGTCCCTTTCACCTCAAGCCATCTACTTCGCTTGGGCAGAACGTCCCGAGTC
>chromosome_12,+,polyA site is 9266944
CCTCTTGGAGAGGGCCACGGTGAAGTGGGCGGCGATCTGTGCCGTGCCGCCCCGATGGGCGCATCTCCATCTTACCGACCTGTAACATAGTGGGTTCCTAATATTGTGAATATGCTCAGTACGCTCCCTTGCAAGTGGTTATATCCTTAT
>chromosome_12,+,polyA site is 9278665
AATTGTGATGTGGCTCAGCCATTTTGCCTTGTCGTGATCCGTGAATATTTGTGATTTGCAAGATATGGCCATCCAGGCCTGTATGTAAGGACGAGTGAGATTGTGATCCCTCCGTACACTGCATGAGGCGGCCATCATTACGGTAGTCGT
>chromosome_12,+,polyA site is 9278855
ACACTTGCGGCTGAGCGGCTCTGTTTTACATGTGAAACACGGGAGGTTATATGAGAAGCAGTAAAACTGTTATGAGCAGAATCGTAAGGCAAATTTATCGCTCAGATCACTGTGGCTCTGTCTTCCATCAGAGGCTCCATGGCAGCAGTG
>chromosome_13,+,polyA site is 32064
GGAATGGCGGGCCGCCACCATTGCGCTGGCCTTAGGGCCAAGCTTAGGGCTCTTTAGCCGCCGACCAAGCAGCACTTGTATCATGTAATTACGGTATCCCCTGGCCCGTGTCATCCATGCACCCAAGTGAAGAGTGCCCCACAAAACCCC
>chromosome_13,+,polyA site is 42503
CCTACGGGGCTTTGTGTCCGTTGTGACTATATATCTGGGACTGACGTGTCTTGGCTGACCACTGCACCCAGCCGATGACACATATGCAACTTGTGCGACACTGCAAAGAGCTGCCATAGGCTTGTCTGCAATGCGAGGGCCGGCAGGGCA
>chromosome_13,+,polyA site is 149935
GGGCGGGTGGCTGCAGATTTGGGGGGCTTGGCACGAGTGGTCGATGCCCTGTGATGGATAGAAACTTATACTCCAATCTTTTGTAAATGTAATAAGTGCACTTTTACAAAACAGCACGAGCTCTATGGCGCTCTAGAACAAGACCACAGT
>chromosome_13,+,polyA site is 157097
CCCATACCCCACGCAGACGGCAAACAATTTGCAGCGGCAGCGCAGAAGTGCATGGCTGGTCGAACGCCGGAGTTACTGAACTGTATGTGACGCATCCTGATTCGAGCATGCAACTGCTTGAAAGGGCTCTGCCGCGCCGCTTCAGCAGGC
>chromosome_13,+,polyA site is 165896
AGTATTTGTATGCGAACGCTCTTGGCACGCTGCGCAAAGGCGCTGGACGGGCGCTCCTGGCGCTCCGGCGTCCCCGGCCCCCCTGTAACTGTGTGCTGGAATGCTGGATTCTGTCTCACGGTCTCGCTAGCCGGCAGTGGCAACCCTTCC
>chromosome_13,+,polyA site is 294562
GCGTGTTGGTTCTATTAGGCGCACTGTGGAGCGACGTGAAAGCCCAGGGAAAAATCGGTGAGGCGGTGAAGTTGGGAGGCAGTTTGTTAAACCTGACTTCAATCACCGTCCAGTCACCCGTCGCATGGTGGGCCAGCCGCAGTTCACAGT
>chromosome_13,+,polyA site is 379288
GGTTGACGGCGTAGTAGGATGGGGTAGATGTCTGCTTGGTGGCATTTAGCATTCGCTGTACTCGGAATGCGGAGAAACACTGTGTAAAACATAGAGTGCAAGCCCACTCCGCCGTCCGCTCTGGTCTACGTACGCATTCGTTCCCACCAC
>chromosome_13,+,polyA site is 390208
TTACTGAAAGTGACATTGGCTAGGGGGCCCCGGATGTGCCTTAGCATAACGCCGCCATGTGCGCCGGTTCCGGTCTGTGATACATGTAAGCATACTTCAGCTGCCCACTCGTGCTGTCCCGTGTTGTGGCCTAGCAGCGGCCGGCAAACA
>chromosome_13,+,polyA site is 402939
CTGGAGACAAGAGGTGACGGCGCCGCGTAGGCATTGACGTGGCAGCTTGTCAGCGATAGAACGAGATATTGCCGTAGCATTGTAACAATTATCCGCACCACGAGGTGCGCTGTGTGTCCAATCGATGTCCTGCAAAGCTTCCAACAACAA
>chromosome_13,+,polyA site is 501439
TCAACTGGTCAGCGCTCGTATCTTACGAAGGCAGGGGCGGCGTCAGTGGCCGAATTCCTTCAAATGGCTTCGTTTAGTTGACGAAACAGGCTGCCGCCGCTTCGTTCACCCCCAAAATTTTTCCCGGGGACTCCGCCCCCGACCCGCACG
>chromosome_13,+,polyA site is 501509
CGTTTAGTTGACGAAACAGGCTGCCGCCGCTTCGTTCACCCCCAAAATTTTTCCCGGGGACTCCGCCCCCGACCCGCACGATGTCGACACCGACACGACACGCCCACTCCTCCCCTGCTTCCCGCCGACCCAACCTCACTCTCCCGCCAG
>chromosome_13,+,polyA site is 506276
GTCCAGCAGTAGATGTTCGTAGTGTATCACTGGGTGATTGCACTGTATGCACCGCGAGAACGATTGGTTACGAGACCATCTTTGTTACCCAAAACCGGTATTGCCGCAAAGCGCACCGTACTTACTGTTACTGCCCCGGGGGCACGCCCG
>chromosome_13,+,polyA site is 538298
GATGGCAGGGCCTGGATAGTGATTGGGAGTGGATTTTTTTGCACACCATGACACCAGCACGCGGGGCACGAGCATGCAGGAACTGTAACACAATAAGAGAGCTTCAGGTGCCTCACGTACCCCATTTTATGTGCCGTGCGGGACGCGCAC
>chromosome_13,+,polyA site is 563640
GGTGGTGTTGCGGCAAGGCGACAGATGTGTGTCCGTGCATAGAGTTTGATAGGAGCAGGAGACAAACGTACGTGCTTGCATGACCTGTAAGCAGAATGTTGCTTTGGACTCATCCCACTGTTTGCAGTCTGTGGCGACGGGTTACCCACG
>chromosome_13,+,polyA site is 607193
TGTAGCCGCCTTGACTTTGCAAGGCAGGGGCAACCTACACAAGAAGCTTTTTGCTTGACGACTTCAGGGCCAGTCAAGATGTGTAAGCTCGGTGCCCTTACCTGACAGATTCGTGGTCACGTGCACCTCAGTGTTTGTCTCGCGGGGTCT
>chromosome_13,+,polyA site is 632476
AGGCCGTGCCAAACTCGTGGGTGATTGAAAGCCCAGAGCATAGATGGCCCCTGCGTGCTAGCGCGCTTGGGTTGTCCTCTCCTGTAATGCCGCAATCATAAATGACGGTACGGGTATGTAGGGTTGAGTGGATGCACGACCAGCTCTTCC
>chromosome_13,+,polyA site is 673210
GAGAAACGGGACATCCAATGACTTGTGTGCATGGTGTGCGAGCTGCTAATAACGGATTGCCGATTCCTCTCAGCGCTAGATTGTGTAACACGGTCCGTGATGTGCTATCGGACAGCCTGTTCAGCGCTAGCCCTCGTACACCGTTCCGGT
>chromosome_13,+,polyA site is 725977
GCTGTTTTATTAGATATGGCTACTGCCGGTGCTGGCAGGGACGACGGGAAAAGATGACACATGTTTCTTTGTTTGTGCTGTAAAGCCTGGTAAAGCATTAAGATTACTTTGCAGACATGTGCCGTTTAATGCCCCTGCAGCCGGTGGGAG
>chromosome_13,+,polyA site is 759836
TTGGCACTTGGCTTAAAACCGGCGCGTTCGGCGCTTCGGTACGGTCGTACGGGCGCGCGCGGTGACGCGGGGCGCAACTACCTGTAGCCTTCGCGGCGTGCTCTTCTCGTCGCTCTCGCTCCTCGTCCCCTCTGGGCTGGGACCTTCTAT
>chromosome_13,+,polyA site is 784827
CACGAGCGTAGGGGCCACTACGGTATGACCCAAGCTTTTACCCACTGGTTGCCTGTTAGTGCATCCCCGTGGGCCGCACTAAGTTTCAGTGTGTGCCGGATACACTCTCGTCTCTCGGCATGGAAGTAGTTAAGCAGCAGGTTGATGGAT
>chromosome_13,+,polyA site is 863727
ACACTGTTGCGGGGCTTCTACGGGTTAACTGCCTGGACTGCTGGATTTCACTGCCGGCTGTGCGCCCTTCCGCGCAAATCTTCTAATGCATGGATACCCACCGACACACACAAACCCACCCATGGCAAAGGAGGGTACATCAACTCTTGA
>chromosome_13,+,polyA site is 874763
TGGCGCTTGGGTTTGTGTTTGGTCGACAGCCGATGGTGAACGGACGTTGGCGGCAAACACCGTTGTAGTTTCAGGAGCGCATGCAACTCACTCGCATGTGCAAGCATGTCCGCTTCAAAGGAAGGGCGGAAACCATGGAAATAGGGGTAG
>chromosome_13,+,polyA site is 874965
GATGAAGATGTGGTGTGGTAGCTCGTGTAGCGAGCGGACACAGAGCACGGGGGAGGAGGCGTTGGTGCACAGTGGACCTCCCGCTCAAGGAATGAGAGCACGAGTGCACGGGAAGGCCTTCCCCGGCGAGCTCAATGGAGTGCCGACTGC
>chromosome_13,+,polyA site is 875109
GACTGCGCGAATCGACCAGTGCGGCTGCGAGCCTGAACTGTTGCATTTGGTGGAACACAGGAAGTGGGCCTGGACACTGGCGTGTGACACCGCACTAGCGCTGCCGCGGCGGCGTTGACGGAACCCTATGACGGGACATTACACTGCCAG
>chromosome_13,+,polyA site is 875232
CCCTATGACGGGACATTACACTGCCAGTGCCGCAGGCCGGGCAGCAGTGGAGGCTAAATGCGAAATGCTCTTCTCATGCTATATAAAACTGTGTCTGCTGCAAACCGCTGTGTAGTGAAACGTGCGCCTGGGGGGGGGCAAGGGCCGCTG
>chromosome_13,+,polyA site is 878656
AAGGAGACGGATGCGCCACGGCGCGCCATGGGCATGGGAGGACTGGAGGTGGCATGCGCCATCGGCTGGGCTGCGGCCCTACTTGTAATACTACACAAGAAGCATTTTGCCTACATAACAATACATAGCCTACAAGTGCGTTTGCTGGCG
>chromosome_13,+,polyA site is 881009
TTCTGGGCAGTCAAACTGCGTGTTGCGGCGGGGGACATCCTAAGCGGCTGCATATGGATGCCGCACGGGTGCCTGCGGCCCTGTAAGCAGGGGTCGTATCTTGTTTTTGGGGTAATGTCTAGCTCCAGGCAAAAACGCCCCGGTGGCCGC
>chromosome_13,+,polyA site is 888451
AGAGTAAAAGAAGGATGCTGAGTGCGTGGCTGTGATCTTGGCTGAGCGCAGGGTAGCGGGCCCGTGCTACAACTACACAGCATTGTAAGATTAGCACATGCTGCTGCAAGTTCCATGCTACAGGCGCCCTGCGAAGCGCGAACTGCGGAG
>chromosome_13,+,polyA site is 891354
TTACAATTGAGACCGAGGGGACTGCGCCAAACGCGGATGGTCACTGTGTCCTCTGGACAGCGCCGACCGCTGTGCCTAACTGTAATTCATCCAATCTCCGCCTCTCATACAATCCGCTTCCACCTATTTGTAGGCACCTACATGCAGCGA
>chromosome_13,+,polyA site is 936849
CCGTGGAGTCCCGCAGCGCAAGGCACGGAGCGACGCATAAGGCTGCGTGTGGATCTCAGAAGGGCAATTCATGGACCATTTTGTAACCGGCCCGTGCGTGCAGGTTTGTGTGGGCAAGTCACAATAAGGGCGTGCATGTGTATGCCTATG
>chromosome_13,+,polyA site is 937314
ATAGTTCCGATACAGCGGCTCTTCGACCGTGCTGCTTTGTGCTGTGAGCTTTGTGCAGCCATGTAGGCATGTGCAATGCTGTAAAGCGGGAGATTGTGGAGACTCTGGAGAGCCGCCCCGGCTCCAGGTCTGTACGGACTCAGTAAACCG
>chromosome_13,+,polyA site is 1046489
GGTGCAGCTGGCGAAGCGCCTGCGCACCGGCACCGCCTCGGCGTAAGCAGCAGCATTTCGCCACATCACCTTAAGTGTTGTGTGTAAGTCTCCTACGTGGCAGTCCCCGTCCCCTCTCCGGGCCCCTGGCTCCGAGCTTCCGGCTCTCTC
>chromosome_13,+,polyA site is 1058901
TGGATATGTTGCCACATCCACATATGTTACATGCGCACTGACACGGCTGGGCTCTTAAGCGCTGGTGCGCATGAATTTACGTGTAACAAGGCTGCCGATGCACACTGTCCATTCGGCACGCAGCAGAGAGTTGAGCGCCTGGGTCGAGGC
>chromosome_13,+,polyA site is 1064851
ACACTGACAGCGTGGCCGCTGAGTGTAGCACAACTGTGAGCGAAAGCGTCTATGCCAGCTCCGTCTTCAACTGAGCTGTTTGTAAATCGATTCAGGAGCAAGGAATCGTGTTGCACTCAAGATCAGCCCGGGCACGTGGGGAATACGCCA
>chromosome_13,+,polyA site is 1073792
CTGAGCATTCGGACCTTGTTTGCGGCGGGACGTGGATGCAATGGCGCGCCCGCTGAACGAACTTGCCAGTGACCTTCTGGTCAAGTAAGCAGATGATCCAAATGCTCATATCCTGGGACAGTTGGCACACAAAGGCCGCCGTTCGTGCCG
>chromosome_13,+,polyA site is 1073873
CAAGTAAGCAGATGATCCAAATGCTCATATCCTGGGACAGTTGGCACACAAAGGCCGCCGTTCGTGCCGCGCCAGTGCCGATGTAACAGGTCTCGCACTGCTTGGCTCGCAGATCACTTTTACTATCAGTGCAAAAGTACAAAACCTTTC
>chromosome_13,+,polyA site is 1079732
ATCTTAGGCGTGTAGTCTATGACCAACCCATACGAGGGACCCGGCCACCGGACATTAAACACTGATTCTTTCGCTGCACGAGTGTAAGCCGATGTTCAGATGATGCTCCAGACTCCGCCTTTCCTCTCAACCTAGCGACCCGGGACAGCA
>chromosome_13,+,polyA site is 1088147
CGGGGACGTGATCGGGGGAGTTTGCATGCCGACACCACGTACGTACGGTACGCCTGCCTGGTCCCACGTTCAGAGAGATGTAAGCAAGTACCGTATTCGGTATTCCTGATCGCCTGGTGCGTGCGTGCCGTACTGTGCCGTGAATCTGGG
>chromosome_13,+,polyA site is 1099610
GTTGGTGCTTGAGTCTAGCCCTGCTGGTGTGGAGGCACTGATGCCTTGACCTGACTCTGGCGTCCTGGATCACAGGATGGAGATGTAAAGCCAGCCGTAGCTGTGCTGCTCAGGCATCGAGCCACATTTCCGGAGGAATTTCGCTGCAGC
>chromosome_13,+,polyA site is 1150868
GTAGGCGGTAGGGACAGGGCAGCTGTGCTAAGAAAGGGCTGCGCACACACGCCCGCTGCGTGGCGACGCGGGGGTTGGTGTAACACGTACAGACACGACAGGTAGGGGCGATGCTTGTTGGAACCCTCTCCCGCTGTCCCGCTCCTGTGT
>chromosome_13,+,polyA site is 1173666
AAACTTGTTTCACTCACGCGCGGCGCATACCTGCAGCGCATGCGAAGCGCACAGTCTGCCGTCCAAAGATTTTGATCAGCATTGTAAGCACTGTCTATGATTCTTTCCAGTCCTTCCCGGATACGAACCTCTCACCAAACACTCCACTTT
>chromosome_13,+,polyA site is 1208772
ATGTGTCAGGCGGATTTTGCAATATGTATGTGTGAAGGCAGCTCCGGGATCTAACAACGCTCAAGAAGGGCAAGCCAGTCCATGCAAGTTTTTCGGCCCATCATGTTGATGCCCAACAAACTGCCTGAGCAGCAGCTTGAAGTAGCACAT
>chromosome_13,+,polyA site is 1217383
ATGAGGGCTGGCTGGCACGCAAGCAGCTGCTGTTGGGCGAGAGCTCAAGGGCAGCGGGCCCTGGAAAAAACAAAAAACTTGCTGTAAATGCTTTGGGCGAAAGCACGAAATAGAACAGGTCGAATCCTGGGCGACTGGGGATGACTGCGG
>chromosome_13,+,polyA site is 1259203
GCTGTTTTGAGTAGTGTGGCTGGGCCTGCCTCTGTTGTGGGCGCTCAGACGCACGAATGGCACCACTCAAGTGCTGACAGGCTGTAAACGAAGTGCAGCGCTGCAGCCCTGTGAAGCGTTGACGGTTTGACCTCTTCGCTGAAGCCCTAC
>chromosome_13,+,polyA site is 1284886
TCGAAGGGCGCTAGAGTCTCAGTTTAACAACATGAACCAGGAGCAGTAAATGTCATAGAGACGCGGTGTGGGCACCGCACAGCTGTAAGTACCATGTGAGCCTGAAGAATATAGGTTTGTCACTGATCCCCAGCCGGCAAGGGGGGCGAT
>chromosome_13,+,polyA site is 1306301
CGCATGCATGTACCCATAGGATTGCGGAGAAAACTCGAGAAACACGAAGAACGTGTTCGCTGATGGTACTGTCAGGGCCGAATGTAAGTTGCGCGGGGCACCGACGGCCAGCATCGGTCGGGATCGGTTGTACTTTTATCGACTTGGCTG
>chromosome_13,+,polyA site is 1306897
AATTGGGAGGCTTAAATCTCTGCGCAGCCACCCCTGCCTTACTAAGTGCAGTTAGGTGCAGTGCTTGCTTGCCACGTGCGACGTAACGTACGGTCCCCGCCCGCCAAACTCACACGCGGAGGCGCACGCGCGACCTGCTTTGAACCGCTA
>chromosome_13,+,polyA site is 1322667
CGGCAGACTATGGCACGTGGGACCTGCGCAAGGGAAATGTTGTTGCTGTGTTAGAAGGTTGGGAGTGTGTGTCCCTTTCCACGGTAACGCGACCACGGTAACGCGACCAGGCCCATCGCCTCACTTCAAGGAGACGCAAAGGCCGGCAGA
>chromosome_13,+,polyA site is 1329414
ACACGTGTGGGGGAGACGGAAGGACCGCTCCCTTGAGGGTGGAACCGCGTCAACAGCGAACGCACACGCTGGCGTGACCCCTTGTAACTTATTCCTGCCGGTCCACCATGCCGCCGCCTTGTTCCCGGGTGGGCGGGAGAATGACGGGGA
>chromosome_13,+,polyA site is 1346771
CCGATGCAGGTCTTGCCACACTGAGTACCCACGTCTGGGATAGCCTGCATCCGCTGGGATGCTTCAGGAAGTGGCAGATAATGGCAACCACGAACACCTTTTGCCAAAGGGTAAAAGGCGACAAATGACTGTCCACTAAGGACTTTCACA
>chromosome_13,+,polyA site is 1346881
GTAAAAGGCGACAAATGACTGTCCACTAAGGACTTTCACACGCCTTAGCCTACTTATATAGTACTGTCGCAAGGCGTACCGATGTACATGTGCTGCATGAACTAGCCAGGCTCCTGTAAATCGCTGAAACGAAGGGCTGGATCGATGGTC
>chromosome_13,+,polyA site is 1351285
GTAGATTGGTAAAAGCGAAACAAGTCCTTCGTTGCTGGACCGTGATGGGGTTCCGTGAAGGATACACCGCTGAGTACACCCTGTAATTGCGCCCCTGTCATGGTCTGACATAGTAAAGACGTGCTGTCCTTGGCCTTGGCGTGCACGGGC
>chromosome_13,+,polyA site is 1351413
CTTGGCCTTGGCGTGCACGGGCTCTCTAGTCGCTTGGACGACACAAGGGGTGAAGGGGGCGCGAGGCAATTGGCTCCTGTCACTGTAAGGCGCCGTGCTTGAATAGGAGAAATGGCCACATATCGTGGGGGACCGGTCCTGCCCAAGTGG
>chromosome_13,+,polyA site is 1354052
GTGGTCTAGCAGGAGGAGATACCGTGGGGCGAGCGATTGAATCCAGCATACGTCAGCTGTAGGTCGTTAGTCCCGCTTTTGATGTAAGTGTCGTGACATTCTGTCAGCATGGGCAGAACATTTGCTGGAGGTCAGAGCTTGCAGCGTCAC
>chromosome_13,+,polyA site is 1387508
CAATTGGCGGTGATTGGCGTTAATGATACGTGATGACCTTACAAAGGGGTACCCAGTCAGCAGAGGGACCATCCCTTATGGCCTTATCCCAAGCGCTCGATACCCTGCTCGATACTCCCAAACACCCAAGTTGGTGGTGTTGCTCCGAGC
>chromosome_13,+,polyA site is 1412750
CTAGGCGGGACCTCAGGCCTCGGGCCTTCGGGGAGGCAACACTGAGGAGTGTGGTGGTGCTTGAGAGGTTGCCCGCTATTGCAACGGTCCCCAACGCGGGTTCCCTACGTGCTATCCAAATCCGAGTCCTAAAACAGCGTCAGGTCAGCC
>chromosome_13,+,polyA site is 1443428
GTGCTCAGACATGTCCGCTAGGGCGGGGGTTCGGGCGTGTCCCAGCCGGCACCCGGTTTGGTCGAGGTCGGCCGATGGTGCTGTAAATCGCAGAATAGCATTGAACAAGCATACAAGTAATGTTGGCAAGGCCGGCGGGGCCAGGCGGAG
>chromosome_13,+,polyA site is 1466507
GGCCGTCGGCGTGCCGTGTCTGCAGCTGTTGTTTTGTTATGCTGCAATTACTCAGACATCATGCATATATTCGTAGTCATATTGTAAATTGTAGCGACTGTGCAAGCGCGGACTAGTCAATGCCACCGAAAACCTTCTGGCGAGAAGACG
>chromosome_13,+,polyA site is 1469633
GGATACCCTGGACGCCGCAAAGGCGTTGGTGTGAGGTGAGGGAAGTGACAAGGTACAAGTATATGGACACGAGAACCACACCTGTAACGAATCATCTGGACAGAGCGGGCAATGCTACATCCGACAATGCTGGCGATAGCTGCCAGATGC
>chromosome_13,+,polyA site is 1580819
GGCTCGGCTCGGCGCGTGTGCTTGGCGAGCCGGCCGGGGAGGGAGAGGTTTAACGCGTCTGGACGAACCGCCGTCTAGTCCAGGTGTAACTCACTGGTGAAATAGCGTCAAGTGCCGCTGCAGCTTGTGGGTGCGAGTCCACCAGAGTGA
>chromosome_13,+,polyA site is 1584814
GGAGGCTGTGCGGATGGTTGACTGCGTGTCGTGCGCGAACTGGCAGGAGCTTGCGGGGCCGTACGCCGGCGCCCAAGCCTGAGCTGCAATGGCACGTGTGTGATCCGGCTACCATGTCTGCGTGCTGGATGGGTCCGCCATGACGCCTGG
>chromosome_13,+,polyA site is 1584962
GGCTATGCACATGGGGCCCTCAGACTGACCCTCGAATAAGCGATACGCCGCATACATGGCTAGGAGCCGCATGCAGCTACTTTAAATTGAACTGGGATTATGATGCTTTACGGACACTCACCTCGTCAACCCTTTATTCTTTGTGTGAGC
>chromosome_13,+,polyA site is 1585068
TTTACGGACACTCACCTCGTCAACCCTTTATTCTTTGTGTGAGCGCGCCGCATGGCCCCACCGTATGCGCGCGCTGCCTGTGTAATGGACAAATGGTACAAAGCCCATAGCCTTGCCTACCCACCCACCTGAAAGTCAATCGGCATCTCC
>chromosome_13,+,polyA site is 1602807
AAACGGGCGAGCTTCGTGGTGCGTGCCACAGGTGGGGTCACGGCCGGTCTGGTAGCGGGGAGACACAGAGGGAGGCTCAATGTAAGACGCCCTTTGCTTAATTGATGTCCTACAGCGTACATCGCTTATTTCACTGCATATAAACGTCAA
>chromosome_13,+,polyA site is 1605350
ATATGGGGCTGTCGTGGTGGCAAGTAAATAGTATTACTTATGTTCTGGTGTGTTCTGGTGCAGCCCCCCTCCCAAAACTAACGCTAAAAACTAGGCAATTCCGTGCCCCTGGATGCCGTGGGTGAGAGCGTGGTTACTGCCCTTCTCGCC
>chromosome_13,+,polyA site is 1605465
CCGTGGGTGAGAGCGTGGTTACTGCCCTTCTCGCCAGCGGCGGCGGCCCACCCTTGGAAGATGCAAGCCCTGGGTGCACTCAATTAAATCATAATCGATACGTCCATGCCATGCCCAACCAGTGTCCAGCATCCAGCGCTCGGCGTCAAA
>chromosome_13,+,polyA site is 1634890
CAAGGCTGGTGTGTTCGAAAGCACAAGGAAATAAACGCAAAGACTGTGTATGCGATGCAGCAACGCGACGGCGTACGGATGTTACCTAAAACTACCTGCATATCTGCTGCTGAGCTGCCACCGGCTTACCATCATCATGCAACTCCCGTC
>chromosome_13,+,polyA site is 1635359
AAAGGGGCTAAGAAGGAAGGCCGCTACATTGATAAGGGACAGCGCCAGGGCAGCGTGGCAGCGGTGCGGAGCACTACGGTACATTGTAAACTCGGCTCTTGCTGTGCCTGGTACTCTGGTGCCTGGAGGTCGTGCACTGCTCTCACTTGG
>chromosome_13,+,polyA site is 1641707
GTTCAAGGATGCACAGTTTGCAGGACGGTGTGCGCGGCGCTGCCGCGTGGTTGGGCTCTGTGGTGTGGCCTTGCTCCACATTCTGTAAAATCTGTTGTCGCCCGTTCTAGTTGTGCTTGTTATGGGAACGCGCCGAGTGTGAAAGAGCCC
>chromosome_13,+,polyA site is 1673130
GGCGAACCGTGCGGGCGGAGCCGTCGCAGCCGTGCCCTGAGGGTGGACTGGTGAGGGACGCAGCATTGGCCACTGGATTCCTCTTAAAGCCCCCAGGCTGCCGTTACCAATTGGTGTCAGCATTATAGTTATGTCTTTACTGGCAAGAAG
>chromosome_13,+,polyA site is 1677987
ATCTGGCGAAACTGCGCATTCGGCTGCAGTATGTGTGACTTTGATCCCCGCCAAGTTAGTGCTAGTTTGCTTCGTTACATCAGCATTAACCTCGCGCAAGCCGCGCGCGGCCATTTTGCAGACTCGAACCGGCTTCTTTCTGGACAACTC
>chromosome_13,+,polyA site is 1683960
TTGGGGGTTCTGACGGAGTTTGTGAGGGCCTGCTGGGCGCGCTCAGCTCTTGGTACAGTCCATTAGAGCAGCAGGGTGCTACTGTAAGGCCCCGGCTGTGCTGGGATGCCGTTTCATTGTGATCAGGCGCGGCGTATGTGCTCATTCATC
>chromosome_13,+,polyA site is 1684081
ATCAGGCGCGGCGTATGTGCTCATTCATCTGGGTGCTGTTGCAAGGGGTGTCGTAATATATGTCCTGGTGCTGTCCGGGACTGCTTTAGGGTATCAAACCTTCCAAGATTGCGTTGGGCAGGACCGGGAGCGGCATAAGCAGGGCGCGGG
>chromosome_13,+,polyA site is 1690672
GTCATAAAACTGCTGCTGAACAAAGCTGTGGTTAGCTGAAGTGAAACGAGGTGGAAAGATACTGCATTCATATATGCTTCATGTGAGACGTCCAAACGTAATGTGCGCTTGCCTGTGGTTGTGTGTTGATGTTGGTACGAGAATGCATTA
>chromosome_13,+,polyA site is 1702551
AAGAGATAAGACGATGAATGTGTGCAGCGGTTGGAAGGTGCAGAACGTGCCTGGCATGGGTGCGAGGGGACATAGGTTTCCATAAAGGAGCGGCAGGTTCTACAGTGTCTGGGCAGCCACCTCCTTGTTGGCGCAATCCCTATGCACAAA
>chromosome_13,+,polyA site is 1702641
CGGCAGGTTCTACAGTGTCTGGGCAGCCACCTCCTTGTTGGCGCAATCCCTATGCACAAATTCGCGTATGCGGATCCCGCATTGCAAAAGGCGCAAACGGCTCACCGGGAGCCCTATGAGCTGGTGTGCGGCTGTAGTTGCAGCAAGGGT
>chromosome_13,+,polyA site is 1736759
GCTGGGTGTCTCGGTCCCCGACACGTTTTTGGGCGGATTGTGGCGGGCTGACAGGGCTTGTCCTGGTACGTAACGTACCGAATGTAAACGAAGCTTCAGATGATGTAGCGACGGAGTCCCTGCAGCGCCACCGCCTTGCGGTTGAGATTC
>chromosome_13,+,polyA site is 1743817
GCGTGAGAAGTCTAGGGGGCAGTAGTTACGCGGCGCACTATATTGTGGTGGTATCATATCTCGCAAGTCGTAGGGATCTCTGCCTTGCAAGGGTGCCGTTGTCTTGCTGCTGCCGAATGAGACCAAGGCAGTAGCCCGAAGCACTGCATG
>chromosome_13,+,polyA site is 1743930
CGAATGAGACCAAGGCAGTAGCCCGAAGCACTGCATGGGCCAGCTCAAAACATGTGCTGCTTGTGCACGGAAGGAAGGTGAAGGTACATTTCAGGGCCTATCAGGGCGTGGGGCCCGAGACACCCAGCCTGTAGATTACAGCGCCCTCGC
>chromosome_13,+,polyA site is 1751558
TCTGGGGTTTTGGCCTGTCTGGTTTTGGCCGCCGTGTTCATTTGCAGTGGGCAGCGGCCAGAGACCCGATGCTAGTACTTTTGTTATGGATGCATTATCATAGGTTCTTGAGGTGGCGCTTGCGCCGTGGTGAACACCAGTTCATAGGAA
>chromosome_13,+,polyA site is 1751677
TTGCGCCGTGGTGAACACCAGTTCATAGGAAGCTGATGCGTCGTCGACGATCGAGAACGTACAGTCAACACTTCAGAAAGCCGCGGCAGGCACTATTACATCAGTACTAGCTTAGCGTGTGTGCTTCTGAACTATGGGAGCCCTCGCGAG
>chromosome_13,+,polyA site is 1763741
AGTGAAAAGGCCGCGGTGCTGTAAATGAAGTGGCACGGCCTCGTCAAGCTTAGTTTTGTGCAGTGACTTAGGCCGGTTGCATGCAAGTGATTGTTCGTGAGCCGACTGTGCGGGTACCGCCTGTTCGTGCGAATAAAATAACTGGACTGC
>chromosome_13,+,polyA site is 1763998
GTCCGTCTCAGGGCTGCTGGCGCTTGCCGTGTCCGAGAGAGCAGCCCCCAGAGCCACAGGCAAAGTGGGACGCACACAACATGTAATGCCGGATCCGCTAAGCCTGCACATTCCCGGCCTGGGCGCCTGGCGGTGTCGGGTTACCGTACG
>chromosome_13,+,polyA site is 1844722
GGGGTGGGCCGTCGAGCTGGAAGTGGAGAACTGCTGGTGGAGCTGGAAGTGGAGGGCTACGGGTGCGAGTGCATACGGCTGTGTTGACGCAAATATGAGGAGGGATTCAAATGAGCGGGGACCATCATAACAAGCTCTAGAATCAGGGGG
>chromosome_13,+,polyA site is 1844917
GCTGTCCTGCTGGTACCGGCTCGGCAGGCGAACTGCTGTGGATGGGTCGGTTGGTGCCTTGATAAGGGCTTTAACATTTTTAAATATTTATCGATTGGCATTCAAATGTACCGCTTTCGCTATGTGTCAGCATGTATCAAAATGCACGCC
>chromosome_13,+,polyA site is 1858759
GTACATACCGTGCATGGTGCACGGCGTGCCTACTGCTGGCGTGTGGTGAGCGGGGCGACCTTAGCGAGGCAAGACCTCAGATGTAATGGTATTGCATCCATGTGAGAATGCTCACAAGTCAAACCACCATGCATTGCCTGGGGGCAGGGG
>chromosome_13,+,polyA site is 1863605
CGTGGTATGTTCAGGCTCGGAGCAACACACTCGGCAGGCTCCATCTAGTCATCAGGTTGGCGTGCCCCGTAGCGCATCATCTGCTGTAACATTGCCTGGAAATGTGTCTAGTCGCGTGGTTAGCTGATGCCGTCAGGGTGCGAAAGCTTT
>chromosome_13,+,polyA site is 1894859
GCGAAACGGCCCGTCCACGGAGGCCGGACTCCATGGCACGACTCTTGAATGCCACCGAGCATTGAACTATCAGGCTGTCGGCATTCAAAGTTATGGGGGATTGGGGGCAGTCCTGTGGCCCACACTCCTCACAGCGCGTAAAAACTCTGC
>chromosome_13,+,polyA site is 1894914
CGAGCATTGAACTATCAGGCTGTCGGCATTCAAAGTTATGGGGGATTGGGGGCAGTCCTGTGGCCCACACTCCTCACAGCGCGTAAAAACTCTGCCCACACCAGGTATCCTGCAGCACACACACTTCCGTTTCGCAGTTGTGGGCGTTGA
>chromosome_13,+,polyA site is 1904656
AAAACCGGGATGGCCCCAAGATGGCCCTTCCAAGGGCCGCTCACTTTTTTGGCTTCCTGGTCCCCTCCCCGAGGCATAGTCGTTTAACAAGTCCTATACCTTTTCGGGACCGATGCGCTTCTCACCTTTTTGTGCAGCGCGGAGGAGTGC
>chromosome_13,+,polyA site is 1938881
TGAGGGCTTGCGTGCTATGAGTGGATGCGGCATGTGGCACCATTCGGCCCTGCCGACGGGTCAGGCATTTGGTGGACCAATGTAACGCAACATGGTTGGATACCGGCTCGACGATTTGTATGCGCTGCGAGCCACGCTAGCACTGGTAGC
>chromosome_13,+,polyA site is 1950227
TTTCTGCTACCGGACCCCAGGCGCTTTGTGCCATGTTGGGACCGCAAGGCGGCGGTAGTGGTCAAGGTTTCCAACACACGTTTTCAAGTTTCGGTCCAGAACTCATAATCGTATTAATACCGGTATTTGCTATTCCCATTGACAGCGGGA
>chromosome_13,+,polyA site is 1951316
AGACACTGCGGTTGACAGCAGCATCACGTGATGATGATGATGATGATGTGTTACAGGGTTGGAAGTGTGCATTCCTGAACCTGTAACGAGACTAACCGAGCCGCAAGGGCTCCTCGTCTCTCCTGTTAGCAATGTTGTGAGCTTCATGCA
>chromosome_13,+,polyA site is 1975017
ATTTGGCTGTATGTGGCGATGCGGGATGCGCTTAGGGTTTTCAGTAGGGTTTTAGAACAGCAGAACAGAAACCGTGAAAGCGTGAAAGCGTGAATGCATACGGTCCTCGAACCTTGCCAACGCTAAACCAGGCATTTCTGGGCCCCTGGA
>chromosome_13,+,polyA site is 1975214
GTCTACCCCTGGAAGATGCAAGCCCTGCACAAGCAGCGACAGCAGTCAATGTCAGTCGGAACTCGGAACCCCGCGTGCAGATGTAACTAGCAACCTACGCCCAGTGCTCGTATTTATCTTCCATCTACATAGCAGAAGTTTGCCCGAAAT
>chromosome_13,+,polyA site is 2038928
TGGACCCCTGCTGTTGGAATTGGCAGGCAGGATGTGCACGCCACCAGCAGGTCGAGATCGAGTACGGGAACTATTCGTGTAATGATCATGTCGTTTCTCATGCACCCCCTGCGTGCCCTTGTCGCGGGAGAAGCTATCAATCAGAGCAGG
>chromosome_13,+,polyA site is 2049234
TGGAGGCCCGGCTTCGACCCCTTCCCGCGTTGATGGATCTGGCGGTTACGTGCGGTCTCGGCCTTAAACAGCAAATCCTTGGTGTAAAACAGAAAGTTCTTTCAACGTCAATCCGTTGCCAAAGGAGGGTGGGAAAGTTGCCTAGCGCAG
>chromosome_13,+,polyA site is 2073173
GTGTTGCTTGACATTAGATAAGTGCCTCCCCCCGGGAGCATTCGTGGCGAACAACAGACGCAGGCCAAATGGCTGGGGACTCGACTGTAACATATTGGGCAGAACGGAAACGGCTGTGCCTGCTGGCATACGCCATGATGTAAGAGGACT
>chromosome_13,+,polyA site is 2073230
ACGCAGGCCAAATGGCTGGGGACTCGACTGTAACATATTGGGCAGAACGGAAACGGCTGTGCCTGCTGGCATACGCCATGATGTAAGAGGACTGATACCGTGTGTTTACTGTTCCGTTTCGGGTTTGTACCATTGATGTCTCACGTGCGC
>chromosome_13,+,polyA site is 2099477
CGAGTGACCTGAGTGGCGGTTGGCAATAAACAAGAAAGGGGCAGGGTCTTGCATCGAGGCGTGGATTGAGGACGCACGAGGATTGTAAAACAAAGGGCGACAGCCGACAGGTCCCTGCAGGCTTGATAAGAACATGCATCTCCTCGGCAC
>chromosome_13,+,polyA site is 2125246
GAGCTGCGTTGGGGCTGCGTGGGGCAGTTTGTTTCGGTTGTATTTACTCGTATGTGTGTGTTACGTGTGTGTGTTACAGGATTGTAAGTGTGCATTCCTTTCCCGTAACGAGACTAAGAGAGCCCCGAAGGCCCCTCGTCTCTCCGCATG
>chromosome_13,+,polyA site is 2143079
CAAGGTGTTGCGCGGGCGCCATCTGGGCGAAGAGCTGGCCATTCAAATTTGAAGTGTTAAGTGACGATATGTCTGGATAGTGTTAAAACTGCAGTATTTGCTGAGCCGCGCCTGTTCCGCCAGCATCAACTGTGCCGAAAGAGCCAAACG
>chromosome_13,+,polyA site is 2145407
TGGAACGTGGGCGGGGGGACGTGGTGTGGCCGCTCCGTGCTTGTATCATAAAAATCATATAAGAGCTATGAAATAATATACTGTAACATTCTGGATTAGAAATGCGAGCGCACAGGAGTTCAGTTCACAACCGCAAGCTCGTTGGCTGGC
>chromosome_13,+,polyA site is 2201444
GCGAGCCAGTGACACTGCCGCGTAATCCGGTGATCCTGACGTTCAGCCAAGTAACACATGTGTGTGCATGTCAACACCAGCTGAGGGGTGCAGGGATCTATTACATGTAGTCACGATATACAGTACGTTACGGCAGCGCCGGTCTCGCAG
>chromosome_13,+,polyA site is 2337809
GCGCCTTCAGCACGATAGGCAAGTGTCGCAAGTGTGTGAGACGAGTGTGCTGGCAAGGGGCCTTCTGGGTGGAGGTGATTTGTAAGGCATGATTGCGTCATAGCGACTCCCATCGCGTCTGCATGAAATCCATGAATGTACAAGTGAAAT
>chromosome_13,+,polyA site is 2347310
TGCCGTGTGGCTCTGGCCGTGGCCTTCCTCGTGTCATCCACATGTGCTGTGCTGGTATGCACTCCGCTACCGGAGTGTAATTTGAACGCGAATGCGAACGCATACTACGCCGGAAGAGGTTGTCGGGCTGGCAAGCAGGGAAAGGGGGAA
>chromosome_13,+,polyA site is 2475698
CTTGCGGGGGTATCGTGGGGGACTGGGGGTTTGCAGGGGTTGTGCGCCGTTGACCTGCCACGCGCATATTGGCATACGGTGGTGTAAGGGTCCGGCCGTACGTCCAGCTGCCCCACCAAGCGATTCGTGACTACAGCCGTGAGGAGCGCC
>chromosome_13,+,polyA site is 2488797
CACGCGCTTTGGGATGCAGGTACAGGGGATAGCCCAGGGGATAGCCAAAGCTGAGGCCGGGCTGACAGCGCGGTTGGGCAGCTGTAACTTGAAAGGCACGCGCTTGTGGTCGTGTGGAGATGCGGGGTCACACTACAACTTACAAGGTGC
>chromosome_13,+,polyA site is 2492173
GGGATTGAGGCGGTGGGCTGGCTAGTGGCCACACTACAGGAGTGTGCGCGCACGAGACGCGGCAAGCGGCAAGGCTATATCTTGTAAGCATTTTGTCGAGCGGTGGCCAGTACCGTACTCTCGTCCCACATCAGGCTCAGCGCAGCAGCA
>chromosome_13,+,polyA site is 2502431
GAACGACCCCGGCTGTGTCCGGGAGATGAGGTAGACGCTTGCGGCCTCAGACTAGATACGTGGCTCAGCCCACTTTACCCATGCAAGAGAAGATCTCTTGTCTAGACTCATGAGGTCTTACTGCTTCATTGATCCTGACGGAGACGCACC
>chromosome_13,+,polyA site is 2503638
GACAGTTGCTCTTGGACTGCAATGCATGGCAAACGCATCGTGCAGCTGCGCTGAAAGAGATTGTGGGCTGCGTGGATGTAGATGTAAGGTTTTAGCTGCAATCACTGCTTGCCAGCTGCAGCTCGAAGAGGTTTGCACGACAGCCGTGAC
>chromosome_13,+,polyA site is 2522150
TTGCATTAACCGGACTTGCAAGGCCGTACCTGGCCATCACTAGAGCCGCATGGGCATGCCTTCCTCCTGCGCGCGGTTGTCTGTTGAGTTCGACTCGTCACCACATCTGTCATCACACGCCGGGCCTGAATGAATGTAAGAGTAACCTAA
>chromosome_13,+,polyA site is 2522201
GGGCATGCCTTCCTCCTGCGCGCGGTTGTCTGTTGAGTTCGACTCGTCACCACATCTGTCATCACACGCCGGGCCTGAATGAATGTAAGAGTAACCTAAGTCGTCACGCTAAGTTGTACACGAATTCAAACTTGGCACAGTGGGCAAGCC
>chromosome_13,+,polyA site is 2532096
ACGCCTTCGACCCGAGGGGAGCTCGGACAGCAGGCAATAAGCTGGCTGTACCGATTGGACGCGAGATCACCATAAGACCGATTGTAAATGTAAATGTATGTGTGCTGTCGCATTGATACTACGTTGGAGCACCGACGTGGGAGACTTGAG
>chromosome_13,+,polyA site is 2594111
ACATCCGCTGGCAGTTGGTGCTGAAGGGCGTTCCTCCGCTGCTCGCAAGCGGGCGCCAACCCCTTCTGACTGGCCGCTAGCTGTAACCGTGTGTCGGCTACTGAAGGGCAATCCTTCAAGCAATCATGCCGTGCTTGGATGTAACTTTGC
>chromosome_13,+,polyA site is 2609586
GCGGAGTATCATTTGGCGGCGACTGCGTTGAGTAACCGTATCAGGCCAGGGCGGCAGGAGTGGGGCAAGCACGGGGTGATCGTGTAAAGTGCATAGTACATGATATTATGGTGCATTGATGGTGGCCGTTGATTCAAGGCCTCACTGATT
>chromosome_13,+,polyA site is 2612814
CCGACGCATAAGGCACTGGCCACGCGCGGGACTGTGGGCACGGGTTTCTGGCATACGGGCCAAGGCATCCGAGGAGTCGTGTTGTAATGCATCACATCCCGCTGACGGGCCGCTCGCCCAGCTCTTGGAAGAGGCCGGCAGCAGCGCCGG
>chromosome_13,+,polyA site is 2671271
GGCGTTGGCAGGATCGCCGGGCAGGGGAGTATCGGGCGGGTTAGTGCCGAGCGCACTTGAGCAAGTACTGCGAGCGACAACTGGTAATTTACGTTGAAGAAAAGCACGGCTATCTTCATCGAAAGCAGCGGCAAGGGCCGGGGAGACTCG
>chromosome_13,+,polyA site is 2674559
GGGGCACGAAGAAGGGACCTCCAGTCGCGGGACGCGTCCGTGGGCGCGCTGCTGGGCACGCGGTGGCGTGAGGGCGGAGTAATGAGCGCGCGTCGCAGGGTCAGCATGTGGATGGGCGCTGGGTAGTGGGGGAAGCCTGGGGCGTGTCGG
>chromosome_13,+,polyA site is 2674928
TGCAGTGTGTTTGTGCAGGATACCGTGGGTAGCCCGACGGTGCGAGTAATCGGACAAAGCGTGCATTGCCATGTTGCAATGTAATGATGCCACGCCACGATCTTTGGCTCCCGGGAATCGGGCATGAATGTGGAGTTTGGCACCCCTGGC
>chromosome_13,+,polyA site is 2676916
CAGAAGAGTGTCCCTAGCGCGGAGGTTGGAGGTGTGCGGTGCTCAAGTGCCGTGAAAGACAGTGCGAGGCTTATCCTGGATGTAACGGAGAAGCTGGTCATGACGAGTCGATACTTCTTCGTGCCGAGGGTTTGCGAGATGTGGGGGTGT
>chromosome_13,+,polyA site is 2705457
GAGTCCTGGTCGGATTCAGTCCCTCACTCTGCTCACCAGATCTCTTTGAACTCGAACAAAATCGAATGAGACAAATGTTTGTAACGACGTGAGCATGTTATGACGGAACTTCCAAATGATACGTAAAGTACGCCCCAGTTTTTGCACGAG
>chromosome_13,+,polyA site is 2723157
AAGGCACCATCGTGCCCACCGCCGCTTTTACTTCCGACACAAGTAAGCGAGATGGTGGGGCAAGAACGATTGGGACAGATGTTTAGGCGTGGGCTCTTCACACACGGAAGCGCAGCTACCATCGCTTGGGCCCCCATGCGGTACTGACCT
>chromosome_13,+,polyA site is 2781755
CAGACCGGCCGGTGCAGGCTGGTGCCGCAACGCGCAGTATGCGACTATGGTTATCATGGCTGCACGCTGCTGTGCTACCGAATGTAAACAATATTTCATGCGAGTGGCGCTTCACGACTGCCCAGTAGAACTATGCCAGGGATCGGTGGT
>chromosome_13,+,polyA site is 2792136
ACGTTGCGCGATCTAGGCGGGATATAAGCCGGCGTTGGCACGCCGGACTTACACCAGTCTTATTCTACCTTACTGGGTCAATGTAACAGTATAAGGAAAGCTAGCCTACGCGAGCCTGCTATTCAGTATACCGGATGCGATAGGAAACTT
>chromosome_13,+,polyA site is 2828435
CTCTTGCTTGGCAGCTGCCGCGGTAGTTAGCAGTGGGCAGGTTCGCAGGGCCGAGGTGCTGGCTGTGTCGCTAGTTGGTGCATTGTAAGCCGAAGTTAAGCTCAGGCCATCAATCGCACGACAATCGTTGCAGGCAAGGCAGCAAACCAA
>chromosome_13,+,polyA site is 2839536
TGGTGGTGTTATGTGCGTGTGTTGCCTGCCTGCTGCAGTGCCGCAGTGCCGCTGGCGCGTAAAGCGACTTGTGCACAAGGGAGCTGTAATCAGGACGTCAAGCAGCAAAGCCATGCCGCGCCCCCCCAATAACATATCTCATGCGCCATG
>chromosome_13,+,polyA site is 2867778
GGGGCACTGGGGATTGGCACGCGTCGGGCCCCCGCGGTAACCCCGAATCCGGCACGCAAAATTCCTCAAGCCTAAAGCTTTGTAATTTGGACACTTACAGCATACAACTACAATTGCATTTGCAATCTCCAACAGAAGAGCACAAACCCC
>chromosome_13,+,polyA site is 2877660
GTCGCACCTATCTTGTCGCATCACGGGGTCGTGGCGCCAATCAACCAAAGCAACCTCCCACAGAGATCGACATAGTCCCGTGTAAGAAACTATCTGCTCACAATCTAATCATAAATGTTGGGCTACTGACGAAGCAGCCGCTGCGATGTC
>chromosome_13,+,polyA site is 2890910
CACAACTCTGCCGTGGGTTTCGGCTAGGAACTGGTAAACAAAGTCCGTAAATTCTCGGATGAAAGGCGCCGTCAATGCTGCTGTAACTCTCCTGGCGGGATTCAGTGGAGCCGAGAGGGGGCGTGCAGACGCGTGTCACATTATGTGTAT
>chromosome_13,+,polyA site is 2902763
GTAGAAGCCACATGAGGCAGGAGTGCACGACTAGCAGGAAGATCGTGCATGAGCACGGGGGTTGCGTTTCTCAGGCATTGACATGTTGAATTGCCATCTTTTTGGACTGAGCCGATGACCGCCCTGCTGCAGCCCCTGCTGGCGCAGCGG
>chromosome_13,+,polyA site is 2902897
CCTGCTGGCGCAGCGGCACCGGGAAACTGCTCTGGAGGCGTGGCCACCCAGTGTTTCCAAGAGCTTTTACGCGCATTAGCGCTGTAGTATCCGGTATGGAAAACACTGTGGCCATCCAGGGCTGGTGTGGGAGAAACCCATGTTCCTAAC
>chromosome_13,+,polyA site is 2902958
AGCTTTTACGCGCATTAGCGCTGTAGTATCCGGTATGGAAAACACTGTGGCCATCCAGGGCTGGTGTGGGAGAAACCCATGTTCCTAACCATATCTCCTAAGAGAGGAGGAGATTGGATGACATCTCGAGACGCCTTCTGACCAGCTACC
>chromosome_13,+,polyA site is 2931390
CAGTTGATGGTAGGAAGACACGACAAGAAGTGGTGTGAGGTCGCCCCATGAGGTCACCTGGTGTACATTCCCCAGCCATGTAACACTATCTTGCTGGTCAGAAGCAGTTTGCAGTGCCCTCAGCCCTCCACGGGTATGACATGCCCCCAT
>chromosome_13,+,polyA site is 3007184
GTTGTCCATGCAGCTGTGAAATAATGCCAACGCAATGTAGATAAGGCTTACCCGTACAGTTGAGTCCAGTACGTGTGCGCGCTGTAATTTATCGACACGCCTTCCCATCACTCTCAGCGTCAAGTCAGTGTGCCCCTGCAAAGCGGTAAT
>chromosome_13,+,polyA site is 3017302
CTGCTGGTATACGGAAGACTGAGTGGACAAGCCTGGTAGGGCACGTGCCGGGCCGAGGGCACGGGGCACACATGGACGCTGTTGATGTTGCTAATCGTCAGCATGTTGCCCCACATCACTCTTATTCTCTCGCAACAGGCAGCGGCAACA
>chromosome_13,+,polyA site is 3073463
GCTGGTGTGTCGTCATACTGTGGGCCATGGCCTTCGCGTATCATCTGGACCAATGGCGAACCGTGACTGTGCACACCGGCGTCCTGTAAACAGGCCTGGAAAATGTCCGCATGCTCACTGCTTGGTGTAAACGTTACTGCAGCCGTCGGG
>chromosome_13,+,polyA site is 3161555
GATGAGCTCACGAGCATATGCGTGGGCTGCATGCTGGCGCGTGCTGGCCGTTGGCGCGTGGATGCCGTTGATGACTGGTGGTCTGTAAAGCGAAGGACGATTGAAAGATTGGAGCAACTCCGTTTTGGGAATTTGGGAGGTCATGCCGGT
>chromosome_13,+,polyA site is 3186429
GGAGCGGGATTTTGAGCGGGGAGTTCTGCACCCAGGGGTGCGCGAGGGAAGACCTGGGGCACAGCACGCGGTAAAGCATGAATTGTAATGACTGGAGGCTGAACGTGCAGATCGGTGAGCAGGCACGGTGAGCAGGGAACTAGGAGGTTC
>chromosome_13,+,polyA site is 3214216
GCGCCCTGTGGTTAGGCTGCGGTGGGAAAGCGGAGAGGGTTGCTCCGCCAAGGCGGTCTTGGCCGTTTGGGGTGGCATGTAAAACGAGGCACGGGGCTGAGCACATGGACTCATCATATGACTGATCCAGCGCCGTGCGTGTCCGCTGGG
>chromosome_13,+,polyA site is 3284719
ATTGTTTGTAGATTCTATGTCCGGCTGGCAGTGCGTGCTGGAGTTCTGACCTGTGCTGCTTGTGAGCGAAGTTTTGAGAAAGCTGCAAATGTGCTGCTGAACTGCATCGCGCTGCGTAACTGGGAGCCTGCTGGGCTGGGAAATGCCACG
>chromosome_13,+,polyA site is 3301937
AGTCGGTGGTGCGTGCGATCCGCGTTGGTGGAAATCAGCGTTTGTGGACGGTGGCCTCTTGTGATGAGAGCGACACCCTGTAAATAGTTTCGTGTACACAAACACGTGGATGGTCATCTTCCTGCAGGTGCGCTGCGGCTCTGCATCGCG
>chromosome_13,+,polyA site is 3320981
AAACGGGCGGAAGCGTGATGTAGATAGTTAGCGGGCGCCAACGTGGCATCCAGAAGACCAGGACTGATCAGAATGGCACGGGATGTAACCCACGCGCGCAAGCTTTTCGCCCAAGCTTTTTGCCACTTCATGCCCTGATTGTTACCCCTG
>chromosome_13,+,polyA site is 3333147
GTGGGCTCGGCCAGACTGCTCCGACGACGCTCACTCGGGTGCGTCACCTTGATGTACTCGGTGCATATTCATGCTATGGCATGTAAATACGCAAGCTGGGCCTTGAGCATACAGCGCTGACAGCGCTGACAGGTCAAGAGGCACCTTCTG
>chromosome_13,+,polyA site is 3349569
CGCGCGGCGCCTGGACGAGGGGTGGGCCTAAGGACCTTGGTTAACCCCGAGACCTGGAGAACATGAGAAGGCCGCGGGCATGTAACAAGTTTTGATGGTACGCGTGCGCTCTACTTGACTAACAGATGCGCGCTGTGTACCAGCATCAAG
>chromosome_13,+,polyA site is 3385196
TGCGGTTAGTTGCGGACTTTGGGTTCGGCCCATTCGACACACCCTCCAATGAACATTCAAAGGGTGTTGGATGCAGCACCGATGTAAGCTTAATACGCTGCCTTGCTACCGCATTGTCCGTCAAGGTGGGGTCCGATTAAGGTGGGGTTG
>chromosome_13,+,polyA site is 3391041
TGACCCCCATGACTTGGGTGCTTCGGAGAAAGGCGAGCACTGACACGAGGCCTGGCGGCTGGCGCGCAGCGCGGCACGGTGTAATGACACGGATTTTGCAATGTGGTTGGCCTGCTTTGATGGGCCGTGCCTACCAGCAGCGCATCACAC
>chromosome_13,+,polyA site is 3412739
TCATGCAGCTACTGGAGCGAAGTGAGGCGTAACTTTGGCGGATTGCCCGGCGATCTCGGCCATCCAGGGCCACGATTGTGCGTGCTGTATGGTATTGCCAAAAGTCTTGGTTCATGGGCTATAGGGATTACGCGTGTATTGGCGCGATGG
>chromosome_13,+,polyA site is 3412980
AGAGTACTCTCTGGTCTATTGCATTGAATACTTTCTTGCCTGGAAGGACAGCTCATGACCTAGAGCGGTGCCGCTGACGTTTCTGAAGCCGTGATACGTAGCTGCAAATTCTAGGGTCATGGCTGAGGGGAGAGATGATGATGCGCGGCC
>chromosome_13,+,polyA site is 3413068
CCGTGATACGTAGCTGCAAATTCTAGGGTCATGGCTGAGGGGAGAGATGATGATGCGCGGCCAAACACGGGGAGAGGAGCGTCTACAAGCGCGGTACGCAAACTTTCCGGCGGGGCGCAAAGACCTGGCTTTGACGCGCTGGTAACCTCT
>chromosome_13,+,polyA site is 3413125
CGGCCAAACACGGGGAGAGGAGCGTCTACAAGCGCGGTACGCAAACTTTCCGGCGGGGCGCAAAGACCTGGCTTTGACGCGCTGGTAACCTCTCAGTGTCTCGCCGCGCAGCCCGTCTTCGAGCCCGGGCAAAAGGTTACATGCATAGCC
>chromosome_13,+,polyA site is 3417418
GGCGTGTCCCACGGTGTCCCTGTACACACACTGAACTATGGCATAAGTAACAGCATGCCGCGTGCATATATGCATCAAAGCATGTAAAGAGCATGGAGCACATGGACTGATGGACATACCGCTTCCGACGTGCAACAGTAGGGCCCTTTC
>chromosome_13,+,polyA site is 3417467
ACAGCATGCCGCGTGCATATATGCATCAAAGCATGTAAAGAGCATGGAGCACATGGACTGATGGACATACCGCTTCCGACGTGCAACAGTAGGGCCCTTTCGCGCCATGTTGGCGGGCGCTGGGCTCCCTGGCTGATCGGGCCACGAATC
>chromosome_13,+,polyA site is 3456158
AGAATTCAAGGGCCCAGGCTCATCAGGAGGCATAGCCATGAGGCCATCACGTCGACAACGCAGAGGGTGCTGGCGCAGTTTTGACGAAAGAGGCGCTGCTGGCAAACTGGCCAAAATCTTGAGGACGGATGCATATCAGCCCATGCCGGT
>chromosome_13,+,polyA site is 3474631
ACACCGAGTCAGGTTAGCGCCACGCTGCTCATTATTAGGTAGTCTGGAGGTGTGTGGGCCATTTCCGGGACCCAAAGACATGTAACCCAACTCGACCCCACTCTGCGCCGCCAGCACGCAGTCTTGCGGCGAGGCGGCGAGGTAGCCTAG
>chromosome_13,+,polyA site is 3528266
CGTGGGGCTGCATACGGTTCCCGAATCTCGCCGACTACCCATTCCTGGGGAGGTGAGAGGGGCAGACCCCCCCGCTTCCGCTAGAAACTGGCATTTTTGGACCCCTGCCAGCCGCGTACCCAAGTACCATCCAGCCGCGTACCCAAGTAC
>chromosome_13,+,polyA site is 3619858
TCGGCGTGTGGGGACGCCGCGTTGGCGAGAGCCACGGATGGTGCTGATACCGTGGAAGCATGGCGCACCCGCGGAGGGCACTGTAACGCGGCAAGTGTGACTCAGATGCCCCCAGTAAGCTGGACGGTGACACTCAGCTGGTGTGGGTGC
>chromosome_13,+,polyA site is 3619927
CGCGGAGGGCACTGTAACGCGGCAAGTGTGACTCAGATGCCCCCAGTAAGCTGGACGGTGACACTCAGCTGGTGTGGGTGCGCTGTAACTGCTTCTGGATTGGCATATCTCCCTCGTTCTGTGGTGCCGATTTCACGTCCCTGGCTATGT
>chromosome_13,+,polyA site is 3655986
AAGGAAGGAGCCAGGCCCCTGTGCAGCTTGTGTGTGGCTAGCACGTATAAACGCGCCGGAGTGTGTGTGTGTGTTACAGGATTGGAAGTGTGCATTCCTAATACCTGCAACGAGACTAACCGAGCCGCAAGGGCCCCTCGTCTCCTGGAA
>chromosome_13,+,polyA site is 3663511
ACAAGACATTAGGGGCAAGGCATTGACAGCAGACAAACTGCCGACCGGGACCCAGTGCCGGTCGTCTGTCAGGTTACCATACTGTAAGGTCTGAGCAGGAGAGTCACACTGCATCTCCCAGTTGTGGATAGATGCTGGCTCCTATTATAG
>chromosome_13,+,polyA site is 3686891
GGGCAGGGAATGAGGGTGGTGTATAAGGATGAGGCGAGAGACTGGTTGGCATGTGTTTGCGGTGTTGGAGCAGTGGACTGGAAGAAGGCAAGGCTAGCTCGGAATGTGCCTAATTGCCAGCCTACCCCAATTTGGCCCACTTGCCCGTGC
>chromosome_13,+,polyA site is 3686991
GGAATGTGCCTAATTGCCAGCCTACCCCAATTTGGCCCACTTGCCCGTGCGGCTGGCCCGCACGGATTCAGAGCCTGCCTGATTTAATTTTGCATGCTTATATTATATTAGGATTATCCAAGGACTGGGAGGCCAGTAAGAGGGTGATTC
>chromosome_13,+,polyA site is 3712915
GGCCGCGACGTGTTGGGCAGATGCCCTGTCGTCAAGCAGGAGACGGTGCGCAGTATGCGCTTGGACACAGGGCAGAACGATGTAAGCTGTGAAGGGCTGAACACACACGCTGGCCGCTGGCTTGAACATCGGTGTGCGATGGGACAGGGT
>chromosome_13,+,polyA site is 3736422
TAATTAGGACGCTGTTTAGCCTTGTAGGCCCCCCTGCACGGACAGAGGCGTGCCAGGGGGCACAGCAGGCAGCGCACGCTTTTTTAATTCTCAACTACCGTATTCACTTCCGCCTCTTACTCCAGGGATCCTTTGTATCTATTATTGTGC
>chromosome_13,+,polyA site is 3756963
CCGTGGTAGGCTGTCGGCGCTGCAGGTGCCGTGCGACGCACGTCCCGGTCTACCTCTAAAATATAACAGCCTTATGGCTTATGATAACACTCATGAATCATGAGCCCCACCATTCTGTGTCCGCGCCCTGAGGGCTGGCTTCGGGAGTTC
>chromosome_13,+,polyA site is 3766870
GAGGCTACCGGGGAGCCCGCTGGCCTTCGTAGCCATGAACCCCAGTTGCCGGGGCTGCAGCAGAGCGTTTGGTGGTCCATTTGTAACATTGGCTAACCGATGTTGACGGCCCCAAGGTTGGAGGGCGAACCTCGGCAGGCCACAGGGCTA
>chromosome_13,+,polyA site is 3791706
CACTGGTTGGACACGTGGGGTGCCTGGACATGACGTGCATCGCACGGTGTTTGGGACCATGCCCTTCTAGGGGCGCAGAATTTAACAGTCTATTGGTACAAAAGCTTGCGTCTGAGTCCAATGCCTTCCTTACACAGGCAGAGTTTAAAG
>chromosome_13,+,polyA site is 3814416
AGTACATGATGTATTGATGTTGCCGTAAGAGCGAACGGGAACAGGGCACTTGATACGGTATCCCGGAAGGAGATGCCGCCCTGTAAAATCCATGGTTACTGCCGCCTACTGTGCCTTTCCCTCTGAATCAAGAATGACTACGCGCATACT
>chromosome_13,+,polyA site is 3825168
GTCTGTGCTCAACTTGTGCGTGTTGGGCTAGACCAATGAAGGCATGGTAGGCCAGTAGGCAAGGTTCGTGCGCTGATATGTGGTTACCGGTATGCGCGCACTGCTGCGGCTCCGACTGGATGATAACAGTCGCGCACAGGACAGGGGGCG
>chromosome_13,+,polyA site is 3884092
GCATAGCCATGTCCGGACATGTCGTTTTGCGCACGCGGCGAACAAGAAGAAGAGCGTGCAGTGCTTTGCAAGTTCGTTCATGTAAATGTACGCTACTCGAATGTCGGCCCGGAATACTTGAGGCGTAAATATACGCCGGTTACAGCCAAT
>chromosome_13,+,polyA site is 3895397
TGGTAGTATGCCCGGTAACTACCGTACAGTACATGGCAGTACCGGCTGCGCGCTCATGCATTCCTGGGGCTGCAACTTGATTGTTGAATGCCGAGGTCTGGGAGTACGCTGCACGCTACGGAGGTATGCCAACCTGCCCCTTGCGGCCTT
>chromosome_13,+,polyA site is 3895570
AGACCTAAGGGTGTCATAGCGAGCTCGGCGCCAGTGGGGCATGGACTGCCGATGAATTGGACTGCCAGCCCCGGAGTACCGGTAATCCAGCCCCTGCACATGGGAAAGCGGGCTGGGAAAGCGGGCTGGGGGGGCACAACGAGCTGGGAG
>chromosome_13,+,polyA site is 3916442
TATGTGGTGCGGTGCGCCCCCCAGGCATGCTGTGTTAGTTATGAAAGCGCAAGGGGTAATGCTGATGCGGTGTGTAGCTGTGTAACGAACCAGAGGTCCAAAAGTGCATGCTCGTTGCAAGCTGGCGGGGTGGAGTGTGTGGGCGTGTGT
>chromosome_13,+,polyA site is 3939622
CTGGGGGGGCACAACGAGCTGGGAGGCATCACGAGTCGGCCTGACCCTACCAGCTCCATCCCGCATTCCTGTGTAACGGATGGGGCGCCCGGCGCCAAGAAATTGTGCTTGCAGGTTTTGCGGCAAACCGTGCATAGCACTGATCTACCC
>chromosome_13,+,polyA site is 4006364
GTCACTTGGCTGTCGCGGTGGCCGTGGCACCGGTCGCGATTGCGATTGCGGCCCTGATGCTGGCATCCCAGAACGGGGGAGTTGTAAGTATCATCGCAGGCTAATCAACCCAAGCCAAACTCGCAGAGAGGGGGGGCAGAGGTGGGGATT
>chromosome_13,+,polyA site is 4014397
TCAGCGCGCCGCAGCCGGTTTCGTTTACTTGCCTTGGGTGCTGCGTGCACGAGTTTCAAGTTGTACGGTGGCTCGAACCGGATGGAAGGACGACTGCCATCCGCATGGCTCGTAACCCCGTGAATGGGTATTGAAGGCGAGGCAGGTGGT
>chromosome_13,+,polyA site is 4080093
TGTTCGCCAATTGGCTGGTTTCGGGCTTCCGATTTCGGTGAGTGATGGTCAAGGAGTGACTGATTGTCAACGCGGTGTGAGTCTCAAGAACTGTGATGTATTCCCCGACTCCAGGATTCAACCGTCAAGCTGCGACGGCAAGGCTGCAGC
>chromosome_13,+,polyA site is 4240992
TGAGGGGCTTGCAAGCACAGCTCCGAATGGGCTGAGAGGCTTGCAAGCTGCGTGCTGCTCAGGGGCAATTGCGGCAGTTCATTGAAATGCGGAGCTATGAGGTGCGAGAACGTTGCCATTTGGGCTAGCAGGCGGTGGCTGAAGGAGAAG
>chromosome_13,+,polyA site is 4259221
ACTACTTTGTCCGCCTCGTGCCCCCAACTCAGGCCAACCCGGGCACGAAAGCCTGGTGAGTGGTGAACATGAATGAGCTTATGTAACAATAAAACATCAGCGGCCCAGGACTTACTGTGTCCCATCAGGTCTTACACTCCTGCAGATGGC
>chromosome_13,+,polyA site is 4264772
CCCGGTTTGGTCCGGTTCTTGGCCACTGTGGGTAGACCGTCCAATTGGTCTTGGCCCAAAACGAGAGAGTCGGGCAAATTGTCTGTTACAGTGCCCTCCACGGGCGCGACATGCCCCCACGGTGCTAGGGCCATCCGTGGCTCTCGCCAA
>chromosome_13,+,polyA site is 4264864
GCCCTCCACGGGCGCGACATGCCCCCACGGTGCTAGGGCCATCCGTGGCTCTCGCCAAGGCCGCGTCCCCACACGCCGAAGCAATGTGTTGAGTTTGCGCCTAGGACAGACCCCTCTCGGGACCAGGGGAGAGGGATCTCCCCTGCTCGG
>chromosome_13,+,polyA site is 4283256
GTTCTACATGCCTGGCGCGCCGAGCGTCTTCTGCTAGTCGGACATGGCGGTGAGGGTGAGGGCACCGGTACACAACAACACAATTACAGACACCCTGACATAATGAGTGGCCGGCTGAAACAAACAGTAGCCACTCACAGGTGTTCATTC
>chromosome_13,+,polyA site is 4283362
GTGGCCGGCTGAAACAAACAGTAGCCACTCACAGGTGTTCATTCTGCATTCCAATTTTTTCGCCCACGCCTGCCCCGAGACTTTTAAAAGGTATCGCATGTGCCCAGGATCCCGAACTGTCAGCCGTCATTCACACCTTGCTCCCACTGC
>chromosome_13,+,polyA site is 4295415
CTGGTTACGGCACTCGATTGCCTCCTGCACGAAGGCCGGAGGACTGAGCGCCTCTGTACTCTGGCAGAAACAAACTCGCCTTGTAATCTGGGGTAGTCTAGTTTGCAGTGCTGTGCGTTAACGGGTTGGTCGGAGGGTGGCAGGTAGGCC
>chromosome_13,+,polyA site is 4314730
ATGTCGCAGTGTGGTCGTTGCCCCATTGCCTGGTTGGTCCGCATGACCAGGGGAGGTGCGTCACTGCAGGATGGCTCCAGTGGTGCAACACTGACTGGCTCGAGTGTGCTTTTGTGCTGACAGGAAGTGGGGGCCACGAGGCGCAACTAT
>chromosome_13,+,polyA site is 4342270
GCTGCACAAGGTTCGCTCTAAAGGCATCCCAGGCGGCTTTGACGTCTGACAAATGGTAGCAAGTGAGACGAATTGCTCAACGAAATTGAATCTGGACCTGCGCAAATGACGGAGTCACATACGAGTACCGTACTGACACAGTGGACCCGC
>chromosome_13,+,polyA site is 4342395
TACCGTACTGACACAGTGGACCCGCACCCCTTTTTTTTTAGGAATCATCCTTACAGGATTGAACGGAAGCAGACGCGCTGCGCTTGTAATGGAAGGTTCATGGTACGCAGCGCCTAGAATCAAACAAGCTCAACACAAGCGACAGTGCAG
>chromosome_13,+,polyA site is 4438305
AGTGTAGGTGCAAGGGCAGGTGCATGGACAGCGCTGGGGTAGCGGGAATCCGTTGAGATGAACGGAATGCTTGACGGAACTTTTGAACCCGACCGAGTCAACACGATCCCCGACCGAGTCAACACGATCCCCGCCTCCCCCCCACACACA
>chromosome_13,+,polyA site is 4448742
AGGACTGGTAGTGCGGCCACACGTGTAGGTGTCCTGCAGCGCGCCGCTAGTATTCTGGTGGCACATACTGATCACCACGGTGCAAGCCACAACAACCGCAACTTTTTCACGGGCCGGGGTTTCACAGGCTTAGGGTATCGGATGTCACAG
>chromosome_13,+,polyA site is 4451897
CAAGCGGCACGCCCCTGGGGTCCAGAGCAGGGTGTTCGTTCTCCACGTCACTGGCTCGTGAACTGCGTCAGCAGGTCCCTCTTGTAACCAATGCAATCTTTGTGGCAACCAGGGGAGGTGCGAACCAAGCTGCGGCTGTGCCACTGACGA
>chromosome_13,+,polyA site is 4470248
ATGAGGCTGGGGGCTGGGGATGAGGACGCGAGAGCAGCGGCCCGCGCGCACCGTGCACGCAAGCTGGCAGTGGCACCGCACCTGTGTAAAGTCGAGGCAGCTCTGAGCTTTCCCTCCTCAAGCACGTCACCGCTCTGCATGAGTGTACGA
>chromosome_13,+,polyA site is 4479722
TGATCAGGTGCGCCGCTATATTGGCAGCCAGCGCAGCCGGCGTGCACAGCGGCGGCTGGGATTCGTGTTGAGCACGTGGCCATGTAAGCGGACCGACTAGTCACGTGCTTCATCCCCTGTTTGCTACTGTGCTGCGGCCACGCTGACCTG
>chromosome_13,+,polyA site is 4502442
CGGGGCATGCGGCGCGTTGGGCAGGAATGGCTTGGCATGCACGGGGTGACCTGCGAGGCGACGGTGCATCGCAAGCTGAGTGTGCAACATCCCTTCTCCAATGCACAATCTTGGGTTGCTGCAGCACCGCGCTTATAGCACCAGCACTGC
>chromosome_13,+,polyA site is 4544125
TTGGTTCCGTGCATACCGGGTGCGGGTGCGGGTGAGCAGCTTGTGTGGGGATGAGGCTGATGGTAGGACTCGACATGGACTATGTTACATTCAGATCAGAGTGCCTGCAGCGTTGGCATTCCACACATGCATGCCCCGCGCCGGCTTAGT
>chromosome_13,+,polyA site is 4552312
TTGTACGCATCATCGTGCTCTGATGACATACGATGGCTGGGCATCAGAGACAGGTGCCTAGGGCCCTAGGCTACGTCACTTGTGCAACACAAATGCCAGACGCCTGTCCAATACATACTGCAGGGTCGAATGCGGGTTTCCCGCTAGCTC
>chromosome_13,+,polyA site is 4552431
GCAGGGTCGAATGCGGGTTTCCCGCTAGCTCATGCGTCGCTTGCACGCACGGCGCAACAGTGATTGATACGGGAAGGCAGCTGTGTAACCCGCGTCACTGCCGCACGGTTGGAAGACATACAGTGCCCGTTTGTGAACGCCTAAACGTCC
>chromosome_13,+,polyA site is 4597579
GGGACAATGATATGGTATTCAACTGCGGGGAGGGCAACAGTGATGAAGGACTAGTATCGCGACACCGAACTTTCACCTTTTGTAATGAACGACGAATCCGCTTCTGCAACACGGGCGTCTCTGACGGCCCTGGCAGGCCCTGTGGTCCCT
>chromosome_13,+,polyA site is 4649762
CGCAGGTCGGGCATACAGCGCTGGGCAGCAGCGGCGTGAGAACTGGCGGCTGGCTGTTCCGTTCGGCGTTGATACACGAGTGTTTAACGTTGATTCAATGCCGGCGAGCCCGCGATGCCCGAGCCTGGTGCTGGTGGACTGAGGCGGGAG
>chromosome_13,+,polyA site is 4649901
TGAGGCGGGAGGTGACTTAGGCTGGGCAGCAGCAGCCGCGTGGCAGCGGTGTGTCAGCGAGCGGCTTACTTAGTGGGCGGCTGTGATTGCACAGTTTGGAATCTTGGGTTTACACAGTTGTCTGCTTGTCAGTAACAGCCCCGGTGGCCC
>chromosome_13,+,polyA site is 4664121
TCGTCTCCGCAGGGAACATAGCACCCCAAAGTGTGCAAAGCGGAGACGACACATGGCATTAAGGAAGCAACAAGCAGCTCCGTGTAACAAAAGGCTGTGAAGCAATGCCGGGTGCCTTCGTGGCGGTGGGACCGCCCTGTGGCGTGGGCC
>chromosome_13,+,polyA site is 4720911
CCTGGTGGCTAGTACAGCAAGTGTGTGATGGAGGAGAGCCCTGAGCGCCCTGGCTCGTGAACTGCGTCAGCAGGTCCCTCTTGTAACCAATGCAATCTGAGCGCCCCCCGGATGAAAGGGAGAAAAGGGGAGGCAGCCATGGGAGGCAGC
>chromosome_13,+,polyA site is 4742059
CAGGGACAGCCGCGACTAGCTGGTGCCTCTGTTGTATTCCCTCATACTACCCGCCCTGATTCCTGACTACAAGTATTGAATAGTGTATATACATACAGTGCGTCATTCCCACCTTACCTCCACTGAGTCAGGCCTCTCTACTTCGCAACG
>chromosome_13,+,polyA site is 4742119
TCCTGACTACAAGTATTGAATAGTGTATATACATACAGTGCGTCATTCCCACCTTACCTCCACTGAGTCAGGCCTCTCTACTTCGCAACGCTAACCATTGCTATTCCTGCGAGTGCTTAACCTATGGTTTTGCAATAGCCCACAACCTCA
>chromosome_13,+,polyA site is 4745988
GGATAAAGGTTTCCGGCACGGGCGTTACGTATACCGTTGTCGAAGGCGGCCTAACTTCGCTGCCGCCGTGAAACGTCGCTTCTTGTAAGCTACGCCCATGTATCGGCAGATTGCGCTGCGTGCATCGGATCGGGCCGAGTTATAGACGAA
>chromosome_13,+,polyA site is 4748237
GGGTGAGGGCGCCAGTCAGCCACTCACAGGGCTAAGCCGCTGGGTGCAGCTGCTACTTTCATCGATCTCCCTTTTCAAGTCTTAATATGGTTGTTAATTGTTTTGTTGAAGACGCGATTTAGTTCAAGGCCTATAAGCGCCCCTGTGCAG
>chromosome_13,+,polyA site is 4749428
AGCATGTATTGGATGCCCGCCATCATTCGAGGCGCCCGATACAACACTTGGCGTCCACAGTTCACAAGGATGATGGCCAACACTTTAATGATCTAGTTGGTCGAGTGACGAGTCGCTCTTTCTCTGCTGGCCCCACGCCAGAATCTAACC
>chromosome_13,+,polyA site is 4773967
GATCAGCTGACGTGGCAGATGTGGGCCGTGGTGCCTAGGTGCCATCGTGCTGAGGGCGCCCGATGTGCAAGAGCTTGCAAATCATGAATGAATTACAGTGGTGGAACATGGAGACAGCTCCCTGGTCTGCTCATGTCCGCCCAGCACGAC
>chromosome_13,+,polyA site is 4790258
CGGTAGCCTTAAGCAGCAGGGTCTGCACGTGTCTCAGGCGGGCAAACGACTCGTTTGTGGTGCCACGCGTCTGGCGTGGCCTGTAAGGCGTCAGGTCTCGTATGTGTGCGGCTTCGTCCTTCGCTTCCACAAGCGAGTGCTCGGCAGACC
>chromosome_13,+,polyA site is 4850210
AGAATTGCGCATCCCGCGGAGTCGCGCACGTTTGCGCGCTATCCTTGAGGCCTAATCTGAGGCCCCAAACTACAGCTACTTCAGCAAAGACTCGTGCCATCTTGAATTGGATCCATTGTGGTACAGCCCACACACGCCAGCTGACACAGT
>chromosome_13,+,polyA site is 4864890
AGCTGAATTTGTAAGTGGCTACTTCATACAAGACGGTTATCGTTGCCTATGAGAAGTTTCAACTACATATGACGCAAGACAATTGTAATAACGCAATCGGAGTGCGCTGTGGCAGCCGTTTGCCTTGACTCGGGGAATGCGGAAGCAGAC
>chromosome_13,+,polyA site is 4882787
AGGCATGCCGCATACCGTATGGTCAAGTGAACTGTTGCCACATTGTGGATGTGTGCTCGGCCCTTTGCGAGGGCGCTGCGTTCTGTAAACCTACTTTCTTCTTGGTGGTGCCGGAGTTCAGACGGCAAGGGCAGTACAGCCGACACGCAC
>chromosome_13,+,polyA site is 4892709
GGCCGGATCAGGGCGTTGGCTGTTTGCCTGAGATGGTTACCTGAGGGAGTTATGATATCAAGAATGCGGATGTTACAGAGGGGACAGTCCCAGCACCCGAAGACGCCGAGCCATCACATGCTATCAGGGCCCAACATGACTCCACCAACC
>chromosome_13,+,polyA site is 4893735
TTCCCGGCGTTATAAGGGCCCACCGGCCCGGGCCACTGGTACTTACGGGGACAGGATAGCACGCATGCTCGTGCACACCACCTTGTAACCAACAACAACAACAGTAACAGCGCGCGAACGACGCACCAATGCCTTGTCCCTTCTTGCTAC
>chromosome_13,+,polyA site is 4898936
GGGGTAGAATCTTCCGAAACAGACCCCATGCCTCAAATGGATAGAGCTCAACGAGAAAATCACGAATCCGCTTTCAAAATTGAAAATGGGTTTCTGGATGCAAAGTTATGGCCCCTCAAAGTTGTCGGTCGGTCGGTCGGTCTGGGGTCC
>chromosome_13,+,polyA site is 4922170
TTGCTTGCGGCAGGGTGCTTCACACGTGAAATGCGGAGACACGGCTGTTAGCCCAAGTACAGTGCATGGCAAGGCTTTTCTTGTAACATACATAGTGCTAGACGCCTTGCACTCTGCATGACGTGTGCTTCTGCCGGGCGCCAGGCGAGG
>chromosome_13,+,polyA site is 4997010
AGAAGGCTGGGCGGGTGTAAGGCTCTAGAGGCGAGGTCCTACAGTGTCAGCAACGCGTGACTGTGCAAGGTTCCCTGTTTTTGCAGTTAACCAAGACCCAGCTGTTGAAGCTGCCTGAGCTTAGGAACCCCGATGGTGGCCGCAGGCTGG
>chromosome_13,+,polyA site is 5012559
GGCCAGCAGAGGGCTCCGGCAGGGCCACTGGCGATGTGCATGACGTCGAGTCACTATGCAATGCGGGGCGACATACCGTACAGTGTAAGATTAAGGTTGATTGCAATCACGGTATGGATGGAGGGCCTCCTTTTGCTGCCTGTGGGCAGA
>chromosome_13,+,polyA site is 5024397
ACGACGACGTGAGTCGCCAGCATGCCGAGCATATTCGCCTCTGCTACTGCGTGCATATGCGCGACGGTAAATGGATCTGCACTGTAAAGGCACGGTAGGAGCTGCCAGGTACCGCCGCACCTGCTTACAGTATTAGTGCTGGCACTGCTA
>chromosome_13,+,polyA site is 5040129
TATCCGGACTGCATGGCTGCATGTGGTGCGTGGATACATCGTGGTTCAGGAGGGAAGATGTGTCGTGGAGTGAGGATGTCGGAATGTAACCAGCCTGATGCATGAGTGGGCACGATGTGGGCACTGGGTAGCAACGGAGCACTGCACGGT
>chromosome_13,+,polyA site is 5040222
CCTGATGCATGAGTGGGCACGATGTGGGCACTGGGTAGCAACGGAGCACTGCACGGTGCTCTTCAGCAGCTTCCTTCCTGTAACGCTGTAGCTTCCCTCAATCCGACGCAAGTGAACCGTGAACAGGGGTGAACGCGCCCCTGGCGGCCT
>chromosome_13,+,polyA site is 5050982
GCGGCTCTGAAGCGTCTGCATGGGTGATGACGAGTTGTGGTCGGTGGTTGGACAGAGTGGAACTTATGTGAGCAGTGCAGGAATTAATACATGTGAGACCTCCTTGGGCATCATCCAAGTGACCTCACTGCGTACGGCGTGTAACACGCC
>chromosome_13,+,polyA site is 5051041
GAACTTATGTGAGCAGTGCAGGAATTAATACATGTGAGACCTCCTTGGGCATCATCCAAGTGACCTCACTGCGTACGGCGTGTAACACGCCAGAAAGTTACTATGCCACCCCCAAGAAGCTCTGCATTACTGGTATCGCATTCACCAAAC
>chromosome_13,+,polyA site is 5086889
CGAGAGGGTAGGCGTCGCAGTTACGAAGCGGGAATCGGTTGGCAGAGCAGGTTAGAGACACAGATGGACAGCCGAGTTGCTTCGGCGTTGGAACTGTAGAAGAGGAGAGAGCGCATGTCAGTGCACGGTGCATCAATGGCATTTGCCCCG
>chromosome_13,+,polyA site is 5097338
TGAGGGCTCGGTTGAAAGGGGCGCAAAAGACTGGCCGAATCCGGGAGTGCGCTGGCGCGCGACGCGGTCACGAAGTATATATTTGGTAATGCAATGCCATGAAGCTATGACCTACGCTTCAGGTGTGCCAGTCTGGGCTGCGTCGTGTGA
>chromosome_13,+,polyA site is 5099594
TGCGCCACCTGTTGAGAGGCGGGCGGCGTGCTGCGTCGCGGTGTGTTGAGGATGCGTCGCGGGGCTGCCGGACTGGCGATCTGTAACGCGTTGATGCTGGTCAGTCTCATTTCACGTGTTCTCCCACGTTCTCTCTTGCGGAATGTAAGG
>chromosome_13,+,polyA site is 5149926
GCCACAGAGGCATGAACCTTGGCTTCCGGCGTGCGCCTTGTAGGGCTTGGTGGCACGGCTAGGTGGCCTTCAGGATTAATGCATGTATGTCCAGAGACCCAAAGCGCATGAGTGAATGGCAGTAGCGCACCGAGTGCGAGCTGATAATCA
>chromosome_13,+,polyA site is 5149985
TAGGTGGCCTTCAGGATTAATGCATGTATGTCCAGAGACCCAAAGCGCATGAGTGAATGGCAGTAGCGCACCGAGTGCGAGCTGATAATCAGGTTGACGATTGGTGCCACAGGCTCTGCTGCCTGCTTGCACGCACCACTGAGTCAGGCA
>chromosome_13,+,polyA site is 5150092
CACAGGCTCTGCTGCCTGCTTGCACGCACCACTGAGTCAGGCAACAAAGGCACTAACACAAGTTGCCGCACGTACGCCCCATGCAACAGCTAGTTCGCAGCCTTGCATTTCTGTGTTTGTCTAAGTTTGATGATGCTTGTGTGTGCAAAT
>chromosome_13,+,polyA site is 5150415
GAGTTACTTACGGATACCTACCGAATATCGAGCGTCGTGTTGCCGCGTCGACCCCGGTAGTCATACTTACCCGCGAAAAGCCTGTAACCCTCTCGGGCGATCGACGAACGATCTGACCCCGAGTGGCACCCATATGCATTGTATGCGCCG
>chromosome_13,+,polyA site is 5194831
CACGTGCGTGGCTGGCTCTGGGCCTGCGGCCGTGGCTTGCCAGGAACAGGAAGTGCTGGTCCCGCCAAAGGATGACGGTTCGCTTGAAGACGTGCTAATTGTACAGCTGAGTGTGCGCAAGCTCGGCGCGCTTCTGTTCTGTTCCTCTTG
>chromosome_13,+,polyA site is 5195067
TGGAGACGATCAGACGGTTTTTGGACTCGGGTATTGTTGAGAGTAAGCAGGAGAGCAAGCAGGAGAGCACAGCGTCAGCTCGGCAACAGCAACGATGTGACAGCTTCGGGAGCTAGAGGCGCCCAGGGCGCTTCACCAGTTTATTGTGTT
>chromosome_13,+,polyA site is 5195202
CCAGTTTATTGTGTTTGGATGTGTGCTGTGACTGGCTGTGCTCGCTGCTGGCTGTACAAACGGACCCCGGCTATATGCGGGAGATAATGAATCCATTTGAACCGTCGGCCTTCGGCAAATGTTGTGATGTGGTGGTGCGCGTGGCCTAAC
>chromosome_13,+,polyA site is 5195291
AATCCATTTGAACCGTCGGCCTTCGGCAAATGTTGTGATGTGGTGGTGCGCGTGGCCTAACCTGCCAGCTACCGTCGGTACAGTAACAGCGCGCGAACGACGCACCAATGCCTTGTCCCTTCTTGCTACGCATTTATGTGGGCACGGGTG
>chromosome_13,+,polyA site is 5201890
GGTTGACGCTGCAGGGGGCTCAGCGCTCGTTCCCCACGATAACATGCCTGACGCCCCCAACCGTGTTGCCGGTAGTCTGCGTAAACTTCCAACACCCCCAAAGCGGCGCTCTGCAAACGCCTCTTCATTAAGTATGGTGGACAGTTGAAC
>chromosome_13,+,polyA site is 5237300
CACGAATTCATTCCAGGTGCCGACGCGGGCACCAACTGTAACATTACATATGGAATGCATTACGGCATATGACTGAACAGCCCCTGTGATGAGTGCCATGACCCGGACCCTCACACCGTGCAAGCCCCAGTGGGAGCCACACACATCGGG
>chromosome_13,+,polyA site is 5259855
GGATGCCCAGGAGAACGCAGGGCTTTCGTTGCAAAGCGCCTTAATGCCTTAGAGTCGCGCGGTCATGCACTCGCGGAACCTTGTAACGTTGTAGTATGTCTTTGTCAGTTAGCGATTTCGTAATTACTGCCGCTCGATGGCGCCGGCCCG
>chromosome_13,+,polyA site is 5265086
GTCTGGAGGCACACGCGGGACTGGCAAGGCCTGTTGCCGCGTCTTGGTTGAAGTGAGTGCGCTGCGGCCGCACCTGCAAACCTGTAACGGGACAAGCTGGTCGCTGCGTGCGCTCTGGGCTTCTTGAAGTTCTAGCAACACTACATCGTG
>chromosome_13,+,polyA site is 5275971
GACAAATCGATTGCGCGTGCGAGGGGCTTCATTTGGCGCCTGATTGCGATGGTCTGCGTGGCAGCGGGCCAATCTGCACGTTTGTAAAAGTCGCATTTTGTCTTCGCTTGCGCTTAGCTTGGGTACTTTTATTTCCCAGCAAACCTAAAC
>chromosome_13,+,polyA site is 5284512
TCGCACGAAGCACACCGCAAAGCGCACGTGTGTGTTCTGCCGCCATGAGAGAACCCCGCGACGACTTGACGAAGATTTATATTGTAACCTGCCTCAGCAGCCGTGCGACCAGGGCTGTCCGCCCAGAGCTGCGCAGAGGGCTGCGCGCTC
>chromosome_13,+,polyA site is 5329460
CGTACTGTACGTACTACTGAGAAGCCAGGTTATGCTGCCAGTAAGGCGCGTGACGTTAAATGATTCATCACGTAATGCTGCTGTAATGTGGTGTACGGGGCCGCGCCCGCGTGCCGCCCACATCCCACGAGTTACTAAACCTCTGTTGCC
>chromosome_13,+,polyA site is 5329587
CGAGTTACTAAACCTCTGTTGCCGAGGCGCTGTGGCGGGGGCGGGGTACTACCAGGGGTTAATTACATGCAGGGTAGGGATCCTTAAGTACTCACGTGTATTTATCCAGTGCCAACGTGTACATACTTACTTACAATACAGCTCGAATCC
>chromosome_13,+,polyA site is 5364210
ACGCCGCCTTCCTTGCCCGTACGTGCTAGTGGCCAGAGCGCTGTACAACCTTGCAAACGCGCTAAACACAGGTTGCGTGTATGTAACGATTGATTGAATGCAGGCGTATGTAGGGGAACCAGATGAATAGGAGCGGGCATGGAATGACGT
>chromosome_13,+,polyA site is 5364297
GATTGATTGAATGCAGGCGTATGTAGGGGAACCAGATGAATAGGAGCGGGCATGGAATGACGTTTGCTTCTGTTTTCTGAGTTATAACTGCCAGTGTGCAAACTTCACGCACCTCGCTCAGCAGGTGTGCAGGTAGGATCGATTCACCTG
>chromosome_13,+,polyA site is 5716231
CATATCCTTGCGGTGTTGGTTTGGGCGGCGGTTGCCTGGACCTGGGCCCCAGGCCGTGCCGAGTAGGTGGACAAGGTGGAGAGACTCGACTGGTGCCCCAAGCGGAATACCATGATTGCCCTTGCACCACCATGAGGGTGCCTCGACCGG
>chromosome_13,+,polyA site is 5718884
CGGCATCGGGCTAGGGCGCACGTGCAGTTGGAGGTCTCCGGATGTCGTACGACGTGGCGTACCGTCGCACCGATGGCATAGGGGGCAAAACTTCATTACACGTGTGGCTTCTGGTGGCCCCGCCGATGATGCACGATGAGCCTTGTGACA
>chromosome_13,+,polyA site is 5718965
GGGGCAAAACTTCATTACACGTGTGGCTTCTGGTGGCCCCGCCGATGATGCACGATGAGCCTTGTGACAACAAAACCGCTTCCGTAACAATATTTATCCACTTCGCGACTTCTCTCGACTCTAGCGATCGATTATTATGCAATTATGAGG
>chromosome_13,+,polyA site is 5735249
GTGCGGGCGGGCGTGGACCACACGATAGGCAGGCTGATTGTCCCTGCCCCAGAAACGGGGTCTTGTCCTCGATTTCCAAGTATGTATTATAACCAATCCATTTTGTCTATAACGCAGTTGCTTGAACTGATCCTTGCAGTTCGTCCAGTT
>chromosome_13,+,polyA site is 5743008
GTGACCTGCGGCCGTGCCTGCGGCACGCAAGCAAACCGCAACCAATCGTGCGTCAGGCCGCCGTGCACGATAATGGAACATGGTAACTTTGTGTCGAACACTGACCCCGGCTATACTCAGTGGTTAGAGCTATCTAGGGCTCGGACACAC
>chromosome_13,+,polyA site is 5791754
ATAACTTACTTTATTTGGTGTGGCGTCTGCCCCAACGCTGGGGCGCCAAGAGCTATCGGTTGAAACTCCATCGTGTGAAGGAATGTAATGCGGAATTGGATTCTTCATTGCATGAACAGCGCACAGTAGAAACGCCACGTTGTTGAGAGG
>chromosome_13,+,polyA site is 5826137
CCTTCGTCCGTGTGTGCTAGTTTGCGGTTGACGCGGGGGCTCGACAGGGTGTATGTAGAAGGAGATAGCTGCACATGTACTGTATTAATGAAGGTCCTTGGTTCGTACGTTCCAACTGGCGCTCCCTATGCAGCATCCCCATTGCGCCTC
>chromosome_13,+,polyA site is 5869595
TTTGATGCGTGTGACGAGATTCAAGCAGTGATTTGAAGGCCCATGCTGCAGCCGCGCACGGGCCCGAAGGGACTGGCGGGGTCCTGTAACATGATGCACAACTGCAAGGGCATGCGCCCGGGGTTTCAGACACGGGGGCACGTTGGGACG
>chromosome_13,+,polyA site is 5931609
CAAAGCGCTGGGGTTTGGGGGCGGGTTGACGCTCGAGGGAGCGCAGATCTCCCCCACCAAAACCTGCTCGGACCATTTCGTGTGTAGCATTTTTACATGAGAGGACGCATCTGTGACTGCAGCGTTCATGAGAGGATGCGGGGCGGGAAC
>chromosome_13,+,polyA site is 5945124
AGGGCCAGGTGTTCAGGCATTGCAAAAGCGGCGCCACTGGCCACTGTACATGCGTCGCAAAAGGCCGATATGTAAGGCATCCTGTAACTTCCACGTTCGGCGTTCGGCGTCAGGCAAGCGCGTCGTGCGCATCCGGGATTCCGCGAGATT
>chromosome_13,+,polyA site is 6008918
AAAGGTCCCCCATGCCGCCACCCCTGCTCTCATTGACTCATTCTTTCGGCCTACATAATGGCTTGCTGGTTGTCACATATGGATGTAACCATAGCGTGGTCGGGCCTTGAGGCGCTTCCTCCCTCCAAGAGTTCTCCGTCCGTGGCTGTC
>chromosome_13,+,polyA site is 6072427
TTGCTGTCCGGAGCAGAGAAGAGGGAGGTAGGGATTTATGCATGACAAATCAGGCCGTAAGCTGTCTAGGGCTCCTAGAGATGTAAAGCGCCAAGTCGTGCCATGGGCCGTGGAAGCTGCCGTGGGTTTTGTGCACACAGTGTTCACGTG
>chromosome_13,+,polyA site is 6109847
GGGATAAAGAAGACTGCTCTGGCTGCGGTTCTTATATCGTCGTCGGCACTTGGACCAGAGTTGGCACTTGTGCTGATGGTTATGCAAAGATTGTCAACGGCGCTGTCGCACCATCATGGCCGTTTGTGAGGATGCAAGGAATGGCCCTGA
>chromosome_13,+,polyA site is 6122093
CGCGATGCGAACGTTAGTTCAAACGAGGAGCCCGCGCTGCTTGGTCGGCCTCTCGGGGTGTGAGCGCGCGCTTCCAATCCTGTAACCCATCGTCCCGCCATGCAACCCCTCCCCAGCCCCTGTGACCGAATATGAATTATGAGTTGTGAC
>chromosome_13,+,polyA site is 6182749
GACAGGTCACAGGACAGCTGTGACACCCCTGACTGTTGTAATTGCGCTGTTGACCAGAGGCGGGGAGCTAGTGCCGACGCTGTAACATACGACGGTGTTACAGATCCTCGAAATACTGAAGCACATTTCCAGTGCCTGCTTGCCGTGCCA
>chromosome_13,+,polyA site is 6226965
GCGAAAGGAAGCTTGGTCGCGGCACATGCAATGTGGCGTCAGGTTGACTTGGAAAGACTTCGGCTTCCCTAGAATCCAATTGTTCATTGTGCGTCCATTGTGTACTGTCTTTCGCCATCGGTACGCGCCACTGTGCCACTCGCTTAAAGG
>chromosome_13,+,polyA site is 6227024
TCGGCTTCCCTAGAATCCAATTGTTCATTGTGCGTCCATTGTGTACTGTCTTTCGCCATCGGTACGCGCCACTGTGCCACTCGCTTAAAGGTCTTCCACATCGTACGTCAGACGCCACGACGTGGGCGTCCCGTCCCGATCCACAGTGCT
>chromosome_13,+,polyA site is 6250123
CCGAGGGCATTCTAAGAATGCGGCCCTGAAGGAGCGGTGTTCGTGCTAACCCTAGTGCTAAACAGGCTTGCTTATGTGCCGTTTGTACTGAAGGCTGCAGGCATGGGTATTACCGTATATTTAGGGGGCTGGGTGTCAACGGCGTCACAG
>chromosome_13,+,polyA site is 6291462
GCGTGTCGCAGAGGTCGTATTCAGGCACTGACTACCAAGGTCGAGGCGCTGGTTACTGAGGTAGAGGAGCAGATGCCCGATGTACACTCTTACAAGTACAGGTGCGCAACCGACCCGCTCCATTACGTTACACGCCCGCACCAGCCGCGC
>chromosome_13,+,polyA site is 6367608
GGAACTGCGGCCGGCTTCTGTTGACATGCAGTGCTTCCTCTGATTACACCAATTCACACAACTAAAGCCCAAGCCACACTGTAAGCTGCGTTGTTGACCCGATATTTGTTGAGTCAATACGTTTCATCTTCCTCAACCTGGTGACCCTCG
>chromosome_13,+,polyA site is 6373257
TGCCTAGCTTGACTGTGGGTGTCGCGTCCATGCGGCCAGGAACAGCCGGCCGGTCCACCATGCAGTTTAATTCCGCAATGGCGGCTCGTCCGCCTCACCGCTACGCTATTGAGTGCAATAACACCGCCTTCCGGCCCGTGTTACCCTACT
>chromosome_13,+,polyA site is 6415364
GACCTGACCGCGCATGTCCCTGCATTCGACACGTGCGCACTGACATGGCAGGGCTCTCCAGCGCTGGTGCGCATGAATCTATATTTAACAAGGCTGCTGATGCACGCCGTTCATGCATCCCAAATTCCCACGGAAGGGAGCCGAACGTGG
>chromosome_13,+,polyA site is 6423191
AGGCCTGCCCTGGCTCAGGGACATCGAAGTGATCGGACAGGATCGGACGCCCAGTCAGAGTCAGATGCGGCCTGGCACGGGCTGTAATGAGTACTAGCGAGCCCAATCTACTGTTCTAGGAAATGCCACGTCCTCCTGATGGCACATACG
>chromosome_13,+,polyA site is 6441461
GGTGTAGGGAGGAGCGAAGGAGCTGGCGGGACGCCTGGATAACGACGAAGCTGGAGGCCGGGCGGGCGGTGTAGTGTCCAACCAAACGCCGCGCCGTACATACGATGCCTTCTCCAATACGCATTTTAGTTCATCTACGTTGATGATACT
>chromosome_13,+,polyA site is 6481611
ATGAGGATGAGAGGGAGGTGGGGCAGTGGGGCAGCTTGCTTACAATGAGCGCGTGCGAGAATCCACGCGCAAGCACAAGTCGGGTAATACCAAGGAGGTGGCTGCCTTGGCAGGAAAAGGGCTGATCCCGGGTCGTTATCACCCAGCCAC
>chromosome_13,+,polyA site is 6481783
CACACGCCTCTATGTTGGGGGCCTTTGGCATCCCCGCAAATCCGGACGTGGCCGGTTGGGTGGGGTGCACGCAATAACTACGGTTTAACGAACATATCGACAGCGCATGGTGTGGCACGGACAGGGGTGTTCCTGGGGGGCTTCGCCCCC
>chromosome_13,+,polyA site is 6502651
CATCCCAGCTGGCCCCCCTGCTGGGGCGGTCGGGTATTGAGGAGGACACGCGGCAATCGTTATTCACGTTGTCCACGTGTCTTGTAAATGATGCAAGGGGCTGGAAACCGCAAAGCCAAGCCGGAGCATGCGAGCAAACAGGCTGCGGGA
>chromosome_13,+,polyA site is 6539633
CCGACGAGTGGTATTGTTTAGTGAGCGTTGATTCTTCGGGAAAGCTTGATGGGCTCATATGGAGGCGCGAGCACAAACAATATATAATGATTCATGGTTGGACAAGGCAGACTGCTGAATAACTTCACTTGGCAACGGGAATCAACTTGT
>chromosome_13,+,polyA site is 6539842
ACAGCGGTGGCCACGTCCTCATCCCGGTATGTGCCCCCGCCGGCGGACGAGGTGGACGAGGAGCCGCCCCGCAGCCGAGTCGTGCTGAATCCGCCCCACAACGTGCCGCCGCCATTGCCGCTGGTGGCAGAGCTCTCCGGGTACACGCCG
>chromosome_13,+,polyA site is 6577082
TAATCTAGGTGATTTAGGGCGCGGTGGAGGGTGAGGTGGTTGGCGCTTCGGTTCTCGGGTCTGACTTTTTGCAGGTGGCATATTCAATAGCACTTGCAGGTATGAGAGCTAGACGGCCCGTATCAGGCATCTGCCGTGCGGGTTGCAATG
>chromosome_13,+,polyA site is 6577149
TTTGCAGGTGGCATATTCAATAGCACTTGCAGGTATGAGAGCTAGACGGCCCGTATCAGGCATCTGCCGTGCGGGTTGCAATGTGGAGATGTACATGCAGGCAGCAGGCAGCAAGTAGCGGAGTCAAGGCTGTGTGATACACGCAGGGTA
>chromosome_13,+,polyA site is 6577198
CCCGTATCAGGCATCTGCCGTGCGGGTTGCAATGTGGAGATGTACATGCAGGCAGCAGGCAGCAAGTAGCGGAGTCAAGGCTGTGTGATACACGCAGGGTACGTGCAAGGCACGGGAGCGTGCTGCCAGAGGGACCTAGCAGATCAACAA
>chromosome_13,+,polyA site is 6577300
GTGCAAGGCACGGGAGCGTGCTGCCAGAGGGACCTAGCAGATCAACAATTGGAACCAAACTGGCAGGTTTTGGTTTGATTGTGCAAGAGTTTGCGCGCTGCAACGCGGCAACAGTCGGGGTAAATCGCTTCGCCGCACATGCATCGCGCT
>chromosome_14,+,polyA site is 33457
CATTCGAGGTTCCCTCCTCGAGTGTGCGTACGTGTCTCGTGCGTTTATGGAGCCCTGGCTTGCCCGTGGCTGTCATCCCACATGTAACCTCTATTCGCTAACTATGGTTGCAGGTGGGCGGAAACTGGCAGGGAGGTGTAGGTATCTAGC
>chromosome_14,+,polyA site is 38506
CGGCTGTGTGGGCTAGGCTATGTGGGCTAGGCTGTGTAGGCAAGGCTATGCGAATGTGGACATCACACGGAACCAGTTGTGGTTAGTACAGGCGCCACCATGCCACACGGTGCCACACGGTGCCACACGGTGCCACACGGTGCCACACGG
>chromosome_14,+,polyA site is 38575
GAACCAGTTGTGGTTAGTACAGGCGCCACCATGCCACACGGTGCCACACGGTGCCACACGGTGCCACACGGTGCCACACGGTGCCAAACTGCCGTGACCAGCTCCCTGCCGCCCCTACCGCCTGCATAACGCACAGCACGGCACGACAGC
>chromosome_14,+,polyA site is 76341
TTTGCTTCAGCTGTGGTGTGGGGCGTTCTACGGCAGACAGAGGCGGTAACACGCATTGCGTGAACCCCACATGCTGGGCTGGGTGTATGGCACATGTGATGCAAGGCGTGCGGTGTGAGTAGAGCCCCTCAGTGACCCGTGCTACAGCCG
>chromosome_14,+,polyA site is 258058
GAGGTGCCGCCGACGTACGCTGCATCATTTGTTAATATGCTTTAATAAAGGGATTGTGACGTAACAGAACCGCGTAAAAGCTTGTAACATGGGGAGCACGCCAAGTGGAATGGCCGATTGTGATCATGCCGAATATGGGGTGAGGGAGTG
>chromosome_14,+,polyA site is 285913
GTGCGGCATCGTTTAACCACCATCGGGTGCGCGCTTATCTTTGCCGGCAATTGCTGCAAGCATTGTCACATTCATTACCCTGTAACATAAATTGACTACACAGGCGTGAGAGCGCGCTTGAGGGCAACTCGCGTATATACCACTCGCGAG
>chromosome_14,+,polyA site is 302701
GCGTTTCGACAGCACTCCGCTAACACTGCCTGGCAATGCCCCACGCAGCAGACCACACGCAGACAAGCGCAGTGACGCGCGCATGTAAACCAAACGACTCTTAGCGCACACACCAGCATAGAATGCTGCCTGCATACATCCTGAGCGACA
>chromosome_14,+,polyA site is 306216
TACGGGTCGGCCGTGCTGGCAGGTGCGCACACACTTGCAGAGACAGGCTGATAGAGACGTGACCCGCCGGTGATGCACCCGCTGCTGACCATATCGTTTTTGGCTTCTTTTGCCCCCGGCCCCTCGCTGGCTCGCTCGTCTGGCTCACTC
>chromosome_14,+,polyA site is 357264
CGAGAGAAAGGAAAACAAACGGTTGGCGTGCGGAGAGTGGGCGACACTCGAGGCACACCGCGACATGGCAGAGCGCGCTGTTGTAACAAAGCAGGCAACACGGCTCCGTGTCCAGAAGCCGTATGGAATACGTCTGTACGGACATGCGTG
>chromosome_14,+,polyA site is 448004
GAATGTCCAGCCCTGTGGTTGGCATGGATGTATGGTGGCGGGGGCCTTGGGCTCAGGCATGAACAATCATGCTAGCTGACCCGCGTAACGAGAGCAGATGTGCGCCGCGCGGGGCAACGATGGCTGAACGGCAGGGATATGGCGTTACAA
>chromosome_14,+,polyA site is 448100
GATGTGCGCCGCGCGGGGCAACGATGGCTGAACGGCAGGGATATGGCGTTACAATTCGCTAATTATGGTTGGCATGTGTCTGTGTAAACCGATTGCTACCTCGCATGCCTGTGTGCTGTGGAATGGAATGGGCTTTGATCCAAGACACAT
>chromosome_14,+,polyA site is 470414
GATAAGTCCTTGCGTGGAGCGTGCTACGGAGTACGTGCGAACAATGAGGTCACTAGAGGTCACCACATACGGTACTCATAGTTTTAATATCCTGCACGCTTGATGAGTCATTGGTCGTGACGAGACGGGAAACCGTCGTGCTCCCGGGGT
>chromosome_14,+,polyA site is 470514
TGATGAGTCATTGGTCGTGACGAGACGGGAAACCGTCGTGCTCCCGGGGTGCTTGATAACTCAGCGCCACAAAACTTGCATGCTGTAAGTGCAAAATGTGCAGCGGGGCAGCGGCGAGGGGAGAAGACAACTCGGCGGGCAGGTTCGGAG
>chromosome_14,+,polyA site is 508629
AAGGGCGGGGACGCCGCGCTGGTCGTACGTTAGGTGATGATGATGTGTTACATACAGGGTTGGAAGTGTGCGTTCCTGAACCTGTAACGAGACTAACCGAGCCGCAAGGGCTCCTCGTCTCTCCTGTTAGCATTGTTGTGAGCTTCATGC
>chromosome_14,+,polyA site is 529131
TGGCGGGCTGGACTGATAGTGACTGCCGCAAAAAGCACAATTGGGCCGCATCCGCATTGAAGCAGCGGTCTGAGCTGTGTGTGTAACGAGCTTTATCGCGTTCTCCGGCAGCCTTCAAGTAAGCTGCTGGTCGAGAGGTCCTTCCCTCGG
>chromosome_14,+,polyA site is 537650
TGTCAAAGCTGTAGCTGCGGCATTTGTGAAGGCTTTTGAAATTTGGTCACTACAGGATGGCTGTTTGGCAACGATGGATAGTTGTAATTGCACGTTTGCAAGCACATCCCCGCCACGCGCATCGACGCGGAAGCATGTCGCACTGCTAGC
>chromosome_14,+,polyA site is 561175
GTACGTGGGAAACCTGGCTGGTGTGAGTGTTGGCCTGTGGTGCCTGGTCGTGCGTGCCGCAGCAAAGCAATCGGCGGCTAACTCTGTAAGGGCACAACCCACTGCGCCCTCCTGTGCAATGCAGAAGGTGCTTTTTGCATGTGTGCTTGT
>chromosome_14,+,polyA site is 573517
GGTTACTCTCATCAAGCTAGTTGGCCTCGCTTGCTTGTACACAGTCCGCACCCGGTCGCGCTGGCCCTGTGTGCAGAAATGCAAAACCCGTCACTATCGGCTTAGTCAAAGCCGCGTCTCTGAGGGCTGCCTATGGGTGGCCCCAAGTAC
>chromosome_14,+,polyA site is 576849
ATTTGGTTTGAGGGCATCAAGTTCTAGGGGTTCAACTGGGCGCAATTGCTCATCCCCTCTTGTCTTGTAGTCACTTGAAAGGTTGTAACAAGACTCCTTTGCGTCCCTGCCACCTTGTCCGGTATCGCGCTGATACGCAGGGGCCGCAGG
>chromosome_14,+,polyA site is 595065
GACGTGCCCCTGTGGCCGCTAGATCAGGCCCGGGGCTGAGGGGCTTGATGATTTGCGTGGACATGACACATACATACACCTGTAGTCAACCTTTCCAGTACGCCTTTAGTGGTAGCTGCCGGACCTACCTCAACAGCTAGGGCATTCATC
>chromosome_14,+,polyA site is 641291
CGTCGAGTAGCTTGGTGGTGAGGGGACCGTGCGGATGCACGACGTGGGCCAAGTCTCAGACACGCCATGCCGTGCCGTGCCTGTGTAAGAACAATGTTCGCGTCAACCAGGTATTGTGTGTGCGCGAGGGCGGGGGGACAACTATGTCAA
>chromosome_14,+,polyA site is 647717
TGAGCGGCTCAGCATGAGCACATTGCGGCAAAGCACACGTTGCTCACGGCTTGGGTACCTACACTTCATAGGCGTGGTGCATTTTTATGCGTGTCCGGCCCTACCGTGCCCCCTCCTCAAAATTGTGTCCTGCGTTGTTATAGAATACAT
>chromosome_14,+,polyA site is 647774
CCTACACTTCATAGGCGTGGTGCATTTTTATGCGTGTCCGGCCCTACCGTGCCCCCTCCTCAAAATTGTGTCCTGCGTTGTTATAGAATACATGGCTTCAGCTTGCAATGCAACACCCACCGGATGCCTGGGGTCTGGGAACCAGCTGCA
>chromosome_14,+,polyA site is 658820
GTCGGCACGCTCGGCACACTCGGCATGAGAACGCTCAGTAGGTCATCGTACTTCTGTACGCTGTATAACGTATGACCGGTAGCTGCAATAAAGGATTCAGCTTGATGTCAGTACCACCATTCCAGGAAGCACGCCAAGAGCGTTGGGTCC
>chromosome_14,+,polyA site is 668800
GGTAGGCGGTGGCAGGCAAGACCCTAGCCCGGCAATTTTGGGATGTGAGCCGAGGGGTTGTGTCTGGGACATGAGTCATGTAAGGTGGGTGACTGGAGGATTTCGTGCGTGGTTCAAGTGTGCAAGGCAAGGTGGTGTCAGGTGTAGACT
>chromosome_14,+,polyA site is 668912
TTCAAGTGTGCAAGGCAAGGTGGTGTCAGGTGTAGACTGAGAGGGTGAGAGGCGTCGCAGTGCGCTGGCGTCGGGGTTACCCTGTAAATTGACAAATACAAAGCCGATGTCTGGAGTCTGCATGCTGGCGTTAGATACCGTAGGCACCGG
>chromosome_14,+,polyA site is 674931
GACGCAACTAACAATCCAGTTCCAGGAGGCGAGGGGCCCTTGCGGCTCGGTCAGACTCGCTGCAGGTATAAGGAATGCACACTTGTAACACACACACACACACACACACACACACACACACACACACACACACACACACACACACACACA
>chromosome_14,+,polyA site is 762910
AGAAGCTTTTGCGGGCATTAGCGTTATCGTGCCCATACGGTCCCAGGGGGGACTGACAGTAGCGGATTGCTCGGGCCAGAATGTAAGGATGCGGATTACAAATGAAGGGACAGCCCGACAAGCGGGGGCACGCCGTACCCTTGAGATTGG
>chromosome_14,+,polyA site is 765893
GCTGAGATGCAGGGGCACGGGGCGCAAGTAATTGAGGCCGCGCTGTGCCGCAATTGGCCGAGACCCCAACGTGTGGCCATTGTAACACGGAGAGCGCTTACGACTGGGCGGCATTGCGAGTGCAAGGGTACCTGCTTGTTTTACGGGGAA
>chromosome_14,+,polyA site is 766079
GCTGCGGCCAGGGCGTGACCGCGTGAGAGGCCCCGTCTGGGCCGCCCAGACAGCTGAGATGAAGCAGCAAGTCATAGCAACAAGAATACAAGATAGAGGATGGATCTGTTGAAGTCCAAGTACAAGCAAGAGCAGAGGGTGGTGAGAAGG
>chromosome_14,+,polyA site is 792240
TTCTGAGGGGCCGCAACGAGCCGATGGGCCCAGGCGTCCTGACGGAGTCCTGAGCGTGTACCTGCGTGCGATGGAACGCATGTGAATGATTCATTCGCTTGATAACGGCCGAGTCAAAGCGTGCGACACCGTGCGTCATACCGTAAGTAA
>chromosome_14,+,polyA site is 1003777
GCTGCTGCTGTTGCCCGAACGAGCAGTTATTGTGCGTGGTCCAGCATGGGCAAGTCGAGAGAGCGCGTCTGCGGCGCGATGGTGGTAATGATGATGGGGATGGTTCCCCTGCTGGGCTGCTGAGGCCTGCAGGGAGTGCTAGTTGCGCCA
>chromosome_14,+,polyA site is 1053229
AGCACGCACGTGGCCGCCAGCGCGTGCGTTCGACACTTGATGCGGCCTGCAGGGGCCGCGCTGCTTGTGTACCGTACTTGTGTAACTTGGAAGTGGTGAGCTACCGTATTTGATGGCTGCGCTCTTCGACAATGCGCCGATTCCGAAAGG
>chromosome_14,+,polyA site is 1066226
GAGGAGGTCTGCGCTGCCTATTGCGGCCGTTGCAGACAACACTGGCGACACGCACTGCGGCACTGTGAGCGTCGCAGGGGTTCTGTTGACAACCTTTCTACTGGCCTACCCCTCGAGCCCCAAAGGTGTCGGTCGGCAGCAACATGGATG
>chromosome_14,+,polyA site is 1101349
ATTTGCGCGCCAATGTCAGCATTGCTGCTGGTTCAGGTCATGATGTAGTGCGCACTACCGGATCCGCGGCGCACCCTGAGTATGTAAGAGCACGTGCGTAAACACTAACGCCGCGGACGATCCTTGGGCTGTTGGGCATTAACTGCTTGA
>chromosome_14,+,polyA site is 1107125
GTGTAGGCAAGTAAGGTGCACGCCCGCCAGACCCAGGGTTGGTCGACTGGGTCCGCAACAGGCACTGTGCTGGCCACCGTGTAAACGTGTCACGGCGTCACGAGCTGGCTGGCCGTGTGTGCCAGCTGACCCAGCTTGCGCAGTACCGAC
>chromosome_14,+,polyA site is 1127011
CTTCCATGAACGTCTTCCATGCCATACTAGGCATGGTGTAGACTCGGCGGTTGTACAAGCGCCATGCATGCCAGACTGCAATAGTGTAACTCTTAAGTTAAGATCCAAACAGATGACCAGTCACGGAGGGAGCGTTAACTAAACGGGGTT
>chromosome_14,+,polyA site is 1131295
CATTGCTAGTACATAGATTTTGTTACAGACACAGGACAACGGGTGCCCTGCAATGACTGCATTACCCGGAGGATGAGTCAACATGTAACAGCAGCCCAAGCATCCATGCAAACTCGTTAACTCGCACACGGCGTCTTCGCGCAATTGCCT
>chromosome_14,+,polyA site is 1166404
TGCCCTGCACCTGACCGGACTGCCGTTGCATACGCGCATTCGCGGGGCTTGCAGCTAGGCAGGACGTGTTGCAGTCAAGGTTGCAGTGATACACCTCTCGTGCACTGTATCCGGAGAATAATGTGAGTCCCCCTGCTGACTGCACGGAAT
>chromosome_14,+,polyA site is 1166666
AGGCTTGGCTGAGAGTTGGCTCGTGCGCCTACGTTTGTATGTATCCACCAAAGAGTTATATATAATCGTAACTAACTGGCATTGTAATGTTGCCTGCGCGTCTGTGGCCCATGCATCGTGTACGTACCAAGGCGCTTCTTTCAGCAGGGG
>chromosome_14,+,polyA site is 1226773
AAGTGCGTGGAAGAATGAGGGAGTGTAGGGCAGACATGCGTTATGCTATTACAGGAAGGAGCAGAGGGCAGGCGCGAAAGACACTGTAAGGATCCGCGCACTGTGGCGCCGCCCGCGTACTGCAGGTGACCGCCTGCCTCCCGCACACCC
>chromosome_14,+,polyA site is 1226951
AGGTGCGTGGGTCTTTCTGCAAGTTATGACCCGCATCGTTAGTTCGTGGCCGCATTGGTGGAGTGCCTTTGCTGCCGAAGAGCTTAAATCACTGCTTAAGCGCACCATTCCAATGCACAATGAAGGGCACAATGAAGCGAGCGCCAGGCG
>chromosome_14,+,polyA site is 1311273
GAAGTGATCGGGTTCGAGTGGAAGCGGTTGGTCCCGCGGGGCTGTCCCGGGCAGCAGTTGGGTGCTGACTCGGCGTGCAAGCTTTAAGTCCGAACCCCAGCAAGTGAGAAGCTAAAACTATCCTTGAGCTGCGACAGTGCAATGATAGCG
>chromosome_14,+,polyA site is 1327671
GTCGTGGGCCCCGGACCCTAGGCGCCGGGTGTGGTGTGCGTGTGTTGGACTTGAGGATGCGGTTGGCTGTGCTCAGCCTCTTGTATTTTGCTGCCGCTGACCACTGAACGTATGAGAAGTATTTGGTCTCACCAAGGCCGCTGCGTGCGG
>chromosome_14,+,polyA site is 1327954
TGGTTAGTTACGTCAGTGCTCTGTTGCACGGCGCATTTCGGCACTTGGCGACATGTACGACAAGTCGTCAAAGTGACGGCTGTGTAACGGAGGGTAACGGCGATGAGATGGCGTACGTGTTCGTTGTTAGTGCGGACGCAGGAACCCAAG
>chromosome_14,+,polyA site is 1354821
AGATTCGGGGAGAGAGGGAAGCCCGGGAGAGAGGTCGATTGGCACCCGTCGTGCCGGGAAATGTGCCGATGCGTGGCACGCATGTAACGCATAATGTTTATAAGGTGCCACAGATTATAAAACAATGAACAGCACTCGGGTGTGGCCTCA
>chromosome_14,+,polyA site is 1378616
GGAGGACGAGAGGACGTGGCAGATGGGGCTCAAGGCGCGCGCTTTAGGGCGTTCTGCACATGCAGGCTGGTGCATCCTCCCGTTCAAACACCTACCGCTACGCAGTACCCCGGCTTGCCCCCTCCCCTCTGTCCCATTGCGCACCGTGTA
>chromosome_14,+,polyA site is 1397278
ATGTGGCAAAGGTGTCTGCGACATGATGCCGCAGCGCCTACATGGGTACAGCTGGCCCTTACTTGCATCACGGCCATACCTGTAACACAACGTGTTGCCAACAGTCGACTCCGCCGCTGCGCATGTCCCTTTCCACCCGTAGTCTCCAAG
>chromosome_14,+,polyA site is 1402078
AGAGTGTGCAGTTCAGTTGTATTTGGACCATGGATGCACGAGGGCTTGGGTCGGTCTGGTTGCAATGGCTAGGGAATTCCATGTAATGCTGCGGTGTTCATCTTGGAAGTCCTGTGTTATGGACCCCATGCTGATTTTGGGGGTTCTGCT
>chromosome_14,+,polyA site is 1408476
TGTTTTAGCGTAGTGGCTCATTGCCGGAAAACGGTGGACCTATGGTCGAGTTTAAAGTGCGAACGCAACCCGTTCTTGAAGTTAAGTGTATTGCATCCCATTTTGACTGCGCATGCATTGAGCACTGGCTGGTTAGGGTGGTCAGGGGTT
>chromosome_14,+,polyA site is 1408746
ACATGGCTGCCGGGCTGTGTGGGAAATTGGGGAAGGGCTTGGACACTTTCAGACGGCCCACCGCGAGGGCTGACCTGGAAAATTTCAAAAACAGTGACGAGGCTTGTTGCACTAGCACGCGGCATCTCAGATGCTCGCTTGGCAGAGATG
>chromosome_14,+,polyA site is 1418173
GCCGTGTACAGTTTGAGTATGTATGAAAGTACAAGCTGCACATGCCCATGCGTATAGCTTTAGCCGCAAGGCTGGGGTCTGCTGTAAAATCGAATGGGCACTTGGACAGGGACTGCCCACGGGGGGCTGGCGGGCTGCCCCAGGGGATGG
>chromosome_14,+,polyA site is 1438622
GCCAGGCCTGGCCAGGCCTGAGAAGCAGGTGTCCTGTACGTGCGGCTCGACTGGAAACTTCGTGTCCAGTCTGACCCAGTGTAATGGAGCAGGCGCTGTACCCAGTATGTGTTTGCAGCTTGGTGCCAGTTCGAAAACTCTACCGTCGTC
>chromosome_14,+,polyA site is 1447074
GTGCAGCTTGCCAACAAATACAAGCAAAGGCAGGTTGGGCATGCATACGGTACAGATAGGTGCAGGACGTCCGCCAGGCATGCTGTAAGGCGGAGCTTGACTTCAGTAGCTGATTGGCTGTGCGGCTCTCTTGCAATCCGCTTAATGGCA
>chromosome_14,+,polyA site is 1450815
ACCCACAGGCCAACAAGAAGCTGGTCAAGACGGTGAAGAAGGAGAAGGCTTTCCCCAGCCGCAAGTTCGCCCTGAAGGCGTAAATGTAACCGTTTTCGCAATCTTCAGGCGTGAACGGAAAGGAGGTCCGGATGTGTCGGTCGGGTTGCT
>chromosome_14,+,polyA site is 1450895
TAAATGTAACCGTTTTCGCAATCTTCAGGCGTGAACGGAAAGGAGGTCCGGATGTGTCGGTCGGGTTGCTCCGTGGTGACAGTGTAACACGCGTGCCGTGCAAACCCGGCCTCCTCTGGCATTGCCCTCAGCCTGCTGGACGTGAAGCCA
>chromosome_14,+,polyA site is 1461621
GGTCGGCGCACGTAGCGGGCAGTGACGCCTGTGAGCGGCACTGTCCGCTGTTACTCCATATTGGCTTTACGACGACTAATGTGTAGTTCTTGTGACTCGCTGAGAGCAGACTGATCACCTGCGGGAGCGAGAACGCCAAGGCGTGTTCAG
>chromosome_14,+,polyA site is 1490198
ATGGTGCTATGGCTGAGTAAATTAACGCAGTGGGCGGCACAGCCATTCAGGCTGTGATTAGTTATGATGATGGGGGGCAACCAGTTAAGAAAAGTGCGAGTGACTTTTGCCCCGACACCGGATGATGATGAGCGGCCGAGGCTGATTCTT
>chromosome_14,+,polyA site is 1490268
TGGGGGGCAACCAGTTAAGAAAAGTGCGAGTGACTTTTGCCCCGACACCGGATGATGATGAGCGGCCGAGGCTGATTCTTGTAAGCTTTGTAAGCTACGCAAAAACGTCAGATTACGTACACTACCAAGCCGCACACAGCCACGGTCCAG
>chromosome_14,+,polyA site is 1514496
GGGGGCAGAATCACACGGACTCAGGTAGCGCGCCGCAGAGATGGTCGAGTGAGGATGGCGAACTGCAGTGGGAAAGCTCCCTTTAAAGATGTACAGCACATTATAGCGCCACAGCCTCGCACGATTGAAGTTGAGCCGGCAGCCCGCCAG
>chromosome_14,+,polyA site is 1543241
GATGGATGCGCAGCTAGAGGGCAGCAAGATCGCTGCTGCGTGTCTTGGGGTCAGGGTCCTGGCGGCCATATCCATATCTCTTGTAAGCGCTGCAAATGGCTTGCTGCTGGGCTGTGGCCTTTTCCCCTCATACAACCTTTCCTACACTAT
>chromosome_14,+,polyA site is 1617078
AGCGCCTAGTGCGGTGCTGTTCGTGCGCACCTAAATAGTGCCTTTACAATGTCGTCGCGTCGCATGCGAATCATGATGTCATGTAAGTGTGTGACAGGCGCACACACCTCCTGATACGCGTGTGGGACTCGCGCAGGACAGGGATGGAAG
>chromosome_14,+,polyA site is 1626852
TTCACTGCAACATGTCAAACGGGCTGTCTGCACCTACAACTAGGACCGCAACGAGGCTGCGCGAGAAACTGTTGAGGGTCGATGAGCTGGGCTATGCGGACGAGCTGTTCCTTGTTCTGGATCGGCACTGGGAGAAGCTGGGCTACCATT
>chromosome_14,+,polyA site is 1662033
GGCTCTGCTAGCGCGGCAGTGGTGAATGTCCCGTGATGTGGTCTGCGTGGCAGGGCCAAGGGCAGGGCCGCCAGGGCGGGGCTGTAAGCATGAAGCGGCGCGCCTTCAAAGAACACGTTCCATCCAGCAGCCATGCAGTATGTATAGGTT
>chromosome_14,+,polyA site is 1701293
GCCCTAGAGTAAACCATGGCTGGGGCGTGACAACTCCAGTGCTGGCATGACCAGCTTGTGGGTTGGCCTTCATGTGAAAGCTGTGTAACCATTTTAAGGGCTGGCATGGCCTAAGAACCTGACACCAGCCCGCAAGAAATGCCGCATGGT
>chromosome_14,+,polyA site is 1809137
GCCTTGGAGTTTGATGGGGCCCGGCGCGAGGCGCAGCGGTGACAGCATCTGCAGGGGCCATAACATGCGCTCCCCCTAGCATGTAAGGAGGTCTCTTTGAGTACTTCTGGCTTCCTGGCTCCTCCTGGGCCAGGGGCTCATCACGGGATG
>chromosome_14,+,polyA site is 1835897
CTGGTTTGGGCCCTGCATGAAAGGTGAGCGCCGAACAAAGCATGCAAGCGAGCCATGTCTTACGACATCAACGCTACCGCTTTTAAACGTGTATCTTGGAATCCACAGCGGTGTCCTAACTGCAGTCCTGGGTCGCCTCGCCTGGAGAAA
>chromosome_14,+,polyA site is 1838828
GCGGCGGGCACATACGGTACGCGCGGAGGCATGACGCGTCAAGCTGGTGCGTGCGGTCCTTGTGATAGACTGCATTGGCATGTGCTGTAATGTGGAAAGTACCGTACCCAAATAGCGGACCTCCTGGATTATGAGTCAGAACGGCTGCAG
>chromosome_14,+,polyA site is 1851865
AAGTGGGCGTAGAGCCACTGGGGCGGGTAAAAGACCCCCGACAGCAACACGGTACAATTCATCCCTGTGCAAGGGGCAACACGGTGTAACACAGCTGCCCACCTCGACTGCTCTCATGAACCCGACCCCCTGACCCCAACCACAGCACAG
>chromosome_14,+,polyA site is 1902140
GGTGTTGCTGCGCTGGCTCAGAAGTGCAGTGTGCTTCGGGCAGGGAGCGGGCGGCCGAGAGCCTGCTTGGCGGCGTTGCTGTAGTACCTTGTTGGCGAGATGCACCTTCTTGATCTTGACCCGTCTCTTGGCCCGTCTCTTTGACTAAAT
>chromosome_14,+,polyA site is 1902285
TAAATGACTTGACTAGCTGACTTGACTTGACCAGGGCCAAGATTGGGAGGGCGCAGCGGGTGAAGTCGGCGTGAGCTGTGTGTGGGTTACCGCATGCATCTACGTGTATGGTGGGTTCTGGGCGGTCATGCTCTGTGGCGCGCATCACCC
>chromosome_14,+,polyA site is 1924531
GTACTGAGTGGAAGGTCCCCCTTACGTTGGACTATATACCCTTACGTTGGACTGCACGGTCACCAGACGGTCACTGCCAGTGGTGTAAACAACACGCCTGCTAATCAAAGCCCCAGCTGCCACTTGAGCTGCCATAGGCTCCCACGGCGC
>chromosome_14,+,polyA site is 1936386
AAGCGGCACAACCCGGTCGCTGCGCCCAAGGCTGCGCCCGCCTCCGGCCGATCGTGCAGGAAGCTGCCTGCCCTGAACCTGTCAAATGGAGATGGAGCCACGCGCGCTGACACTGCACACACCATTTCCCTGTATTTACACGCCACCTGA
>chromosome_14,+,polyA site is 1938318
AGCAGCAGGAAAGGCTTTACACGCAAGTAGGCTAGGAAACACCGTTTTGGCTGGATGGTGCGGGTACGCTTGTATGGAGCTCTTGTAGGTCGACAAGCGAGAGGCAGTGTGCAATTGAGGCGACACTTTGTCTGCAACGAACGGCAACGG
>chromosome_14,+,polyA site is 1938440
ACACTTTGTCTGCAACGAACGGCAACGGGCCGCCGGGATTGGTACATCCGTACATTTTGCTAGCTGCTGCACCTGTGACGAAGTGTGACGTACGTGATCATTGGCTGGCCATGAGCAAAGTTGGGTACCGATGGGGTTTTTGTAACGACG
>chromosome_14,+,polyA site is 1956193
GCTGGCGCACCCCCAGAGCCAGAGGTATGGTTCAGTCCAAACAGGGAAGGCGCGCCAGCGCCCATGGGGAGCATGCTCGAATGTAAGGCTTGGAGCTGCGCAGGTATGAGGAAGCCGCCGGTGCGGGAGGTGGCATAGCTAGGCAGGAGT
>chromosome_14,+,polyA site is 1960072
TCCACAATTGGTCAGGACGCGCACAATTGCAAATGCAGAAAGTCGTCTGGATAGTGCTATACAAGTATGGGGTCCCGATCCTATGTAACTGTAACCAACGTGCTGATGGACGCATACTCAGCCGCTCAGCCGGCCTAACCCCGGCACCAG
>chromosome_14,+,polyA site is 1983436
CAGGAGCCTGGCGTGCCTCCTCTCGTGGTGTCTTGTGCGCGTCTTGGCTGAGGTTTCCCCATCGAGGCCGGGAGGCGATGTAACGCTGAGAGGAACCCGATTTCATGTGATCTCTACCTGTGCCATTCACGGGAAGGGCGTGGGCTGATA
>chromosome_14,+,polyA site is 2002853
GTCTTGGGCGGATGCCGGACGGTGTGCGAGGCATGGAGCAGAGTATGGGACACGGAGCCGTGGCTTGGACATTTTGCCCTGTAAGTGCACTGGCAATATAAAGATTACAAACTGTGGGCCAAATGGTGCGGATGTCTGCAGATGTGATGG
>chromosome_14,+,polyA site is 2128739
CGTGTGTGTGAGACGCGGCGCGTCTAGGGTATCAGGCTAGCGTCTGGTGTGACGCATCGCGTTAGCTAAGACGCGCTCTCCATGCAATTGTACCGCGTCACGACTCGCGTTCCATTGCGTCTCGCAGACGCAGTGAAACGCGCTATCTGC
>chromosome_14,+,polyA site is 2274506
TCAAGGCAGAATGAGTGTGTGAGTGTGTGCATGTGCGTAACGTTATGTCATTTGCCTGTTGACAGGCCGGGAGACGCACACATGTAAAGATTGTATCGTATTGCTGGTGGGATGCACTGCCATGGTTACAGGGGTGGACATGGTTGGAAA
>chromosome_14,+,polyA site is 2369512
AATCCATAATAAAGGCAAAGCAGGTGATCATTGTGCTAGTGTACACGGCAGTCTCCACTGCCCCCCTGACTACAGTCACAACTGTTACACCGGGGTTACACGTGTCGGTTGTGCTCGTGTGTCCTTGCTGGGCATGGATACGCTCGTTAA
>chromosome_14,+,polyA site is 2400235
TGGAGGTCGGCGTGCGTACCGGTGTGTGTCTTATAGCGCCAAGCTGCATGGAAAGTGCCGTACTAATCCAGCCAGGCCGGCGTGCTGCAAATGTATTTGTGTTGCGCTGCCCGTCATGGGGCGGCGAATGAGCGAGCCAACTCTGGTGCG
>chromosome_14,+,polyA site is 2400341
CTGCCCGTCATGGGGCGGCGAATGAGCGAGCCAACTCTGGTGCGTAGCCTTGCGCGTGCAACATGTTGCCAATCCATCAACGTGTAATCCCAAACGGGCACTTTGGTCCCCTGCTTCCGCGAGCTCCAGGGCGCCGGGCATTGGTCGTGC
>chromosome_14,+,polyA site is 2419783
TTGATATGAGATGGTTGTGGCGCGTTGACTTCTTTGCTCCATCTGCAGGATGTTTGGTTGTGGCGAGTTGGGCAGGGAGTATGATGTTCCGGTGCACTGGTTGGGACAGCCGCTCGGCACACCGGGGGAGGTCTATGTCCGTGATGTGAG
>chromosome_14,+,polyA site is 2419932
GGGGCTGTCATGCGTGGGGGCTCCTTGCGCTATCCCTCTTGCACCAATCCGGATCTGGGCGTGCACCAAACACATTGTTGCTTTGTGGTGGCCCGGTCGATGGAGCAGTGACAGTCCGCATGCAAGGCTGCAACCGGGCCGGGGCAGGAG
>chromosome_14,+,polyA site is 2420043
CAGTCCGCATGCAAGGCTGCAACCGGGCCGGGGCAGGAGGGTGGGACACTGGCTTCACAGACCAGCAGTTCCACGCACTCTGATAACTTGAGCAAGCCCAGCCCCTTGGCTACACGCTTGCGCTGACGTACTCACCTGACGCCCGGGGCG
>chromosome_14,+,polyA site is 2431753
GAAGATGCTCTAAGGCGCACGATGGCATGGCAGTGTTCGGGCGGCATGGTGTTCCTGCGGCGAAGCACGAGTGTGTTGGATCATGTAACCTTCAAGCTAGCAGGCATAGACATGCCGTATGTCACGATCACCGGTCATTTGGGCTCAGAA
>chromosome_14,+,polyA site is 2445058
GCCCGCCCACTGGCCGGCTATGCCTTCGTGTGCTGCTTCGACAATGGGGGGTTTCCGTTTGGGCCGGAGATGGTCCTTCTTGTAATGTCACCCACACGTGGTTGCGTAGCGTGTGCTTGTGCCCTCCCTGGGTAGTGGTAGGGGAGGTGT
>chromosome_14,+,polyA site is 2509845
ATGCGCTGCAGCTTGGAGGGCTAGCCAGTTATGGCAATTGTGCTTTGTGGTCGGTTAAAAGCTCACTGTTCGCACCCTTTGTGTAATGCTTTCCATACTACTGGGGGGCTGTGCCCTGCTGTTACGGTGTTACCCTTTTGCTTTCAGCTC
>chromosome_14,+,polyA site is 2535470
CTGACCTGAGTCACACTTGGGAGACGTTGGCGGACTGCAAATTTTGCAGGGTGGTGCTAGCTAGCTGATTAGCTAGCTGCTTTGTAAGTCTACTTTTCCATTCAGGGCGGGTGGGTGTTTATGCGCCTACTTGTTGAGGCTGGCAGGTAT
>chromosome_14,+,polyA site is 2568642
GTGGCCTGGCCCCCAAGCATAGGACAGGCTAAGCGGTATGCGTGCGCGCGCAAATGTGGTAGGCGCTTGTAGCAAGCGCAACTGTAACTCCAAAGTTTCATTTGGGCTTCGACAATGAGCGCTTGCAGCGTATCAGCTACGCAAGGAGCC
>chromosome_14,+,polyA site is 2625374
GCTGTAACCGCGGTTACCTTGTGTGCTGCAGAACTCAATCAACTGCTCAGGCACGCGCTAACTCTGGTGACGGCCTTGAGTCTTGTGAGCGGGAAAGCTTGAGTCCTGACGGGGCTTGAGGGAAGGGGGATACTTGGGTTGATGGCTTGC
>chromosome_14,+,polyA site is 2677366
AATGGCGTGCAGCTGCCTTGACTTTGGCACTTGGGTGCAACAGTGATCACGGTACTGGGCAATGAGGATGTCCACGGGCCGCGGTAACGCAAAGCCACGAGTGTTCCTGTTCCGACTTCCGAGATGCCATATTGTGCGCAGCCAGCCAGG
>chromosome_14,+,polyA site is 2729674
ATATACTGTGAGTGTATTACGCTGAGAGCCGCAGCCCTGACAAGCGGACATAGCTTTCTGCGGATTGTGCAAGTGCGGCTGGTTTAAATGACGGTCATGTTACAGAGTTTTGGCATCGCAGGAAGCCGGGTGTCAGGAGGAGGGCGCAGA
>chromosome_14,+,polyA site is 2750218
GCAATGGCCTAGCACTATGAGCGGTTCAAGTGTCTCTTGTGTGTTGTGTCGCATTGCATGGCCGTGGTGACCTGCAATTTTCTGTAACCGGACATGCAGAAGCTTCGGTTCGCGTCCTTTCCTCGCTTGCTACGGGATCGGGAGTCGGCA
>chromosome_14,+,polyA site is 2811631
CCCAGCCCACGTTTGGCCGGGTAGGGGCACGAACCGTAGGGTAGTTTTGGGTAGAAGGTGCGGTTACATCGGCCCTCTAAAATGTAACGAAGCAAAGCTTGAGATGGTCGCACCCCTGCCTGCATCTCGCCCTTATGGAATGTCACGCAT
>chromosome_14,+,polyA site is 2951110
GGCGCGGAGGTGTCGTAGCACTGAACGGAGCAGCTGTTGAAGCAAGGCGCTCTTTGCACGGACTGCCAAACCTTATGCGAAGTTGTAAGCGAACTGGTGGTTCTTGTGACCATATCTTGTACCCCTATGCGGTAGCTCGGGTTGCGTGGC
>chromosome_14,+,polyA site is 2978006
GCCGGAGGGTACAGGAGGGTGTGTGATGGGACAGGGTTCAAGGCAGGTTGGCGAGGTCCCGTAGGGTGCAGCTGATGCCCAGACCCTTAAGCAGACGGCAAACAGTTTGCAGTGGCAGAGCAGAAGTGCATGGCTGGTCGAACGCCGGCG
>chromosome_14,+,polyA site is 2978077
CTGATGCCCAGACCCTTAAGCAGACGGCAAACAGTTTGCAGTGGCAGAGCAGAAGTGCATGGCTGGTCGAACGCCGGCGTTACTGTACCGACAAGTTGCTGGCTGGCTGGAAGTTTGCTGATGCGCATTCCTCACGCTCCGGGTGCCCGG
>chromosome_14,+,polyA site is 2984639
ACTGCGCACGCCGCCACCAACACACATGGTTGTCGTAAGGGCACGTGCAGGGTGTGGCTCCGGTTTGATGTGAATGTCTTGGTTAGTTTCTGTTTTTTTTGGACGAATGGATCCTCCGCTATTCACTGCTCAAGCCTGTGGGAGCGACTG
>chromosome_14,+,polyA site is 2985101
GGGCGTGGGAACCGGGCATGTCAGTGCGCGGGGCATACGCCCTCACACGCTGCGTGCCACGGCACGCGGCAGCGCCCTGCACTGTAACGCAGATCGCCATTCTCATGCTTTTCCGCGTCACTTAGTTGCATGGGAACTGGGGTGGACTGT
>chromosome_14,+,polyA site is 3001728
TATGTATACGGACCTGGATCTGCGCACTGACCGTACCACGAGCGGCTCGGCGGTACACCGGTCTGGTTGTCGCTGTTCTTGGTGTAGACCAAACACATTATTGCTTCGTGCGGGAACGCGGCGAGTGCGATAGGGCCTCGGATGCCCCCC
>chromosome_14,+,polyA site is 3001963
TTATTAATCCAGAATTCCAGATTTGCCAGGCAAAGCGCCACGGACGGCACTGCGCACGCCTGCGCTGGGGACTTGCCGCGCGTTAACAGGGCGTATTGAGCGACTGTGTGCTTGACTGTGTGGATGTGCGATGGGACAGGGTTTAGGCAG
>chromosome_14,+,polyA site is 3002220
TGTACCGACAAGTTGCTGGCTGGCTGGAAATTTGCTGATGCGTATTCCCCACGCTCGACTGTGGGGAACTGGGGATGTGTAATGTAAGCGGGCATTGCCATCGACGATGATGGGCATGGGGGGCGGGGGCACCTGCAGTCCACACGCCCA
>chromosome_14,+,polyA site is 3024225
AGCATTTCGCTGTGCGCGGAAGTACGGCCGTAGAGAAGGACCGCGATGCCAATTAGGGAGTGAGGAGATTATGGCATTGGGTGCAATACTGCAATGTGTACCGGTATGTGTGAAAGTTTACAAGGGGGGACAAGTCAAGACGGGCATGCA
>chromosome_14,+,polyA site is 3135433
CAGTGTGAAGCGGACTCCTGTATTCCTTGATCAATTTGCAACGTCAAGGCATGAGCGCGCGGCTCGTATTAGCGGAGTGCTGTCGAAAACGCGAACGCGAATGTGCGCGACACGCCGTATAACGCCAGAGTTACTGTACCGAGGCATCGC
>chromosome_14,+,polyA site is 3142650
GAGCGTGGGCCTGCTGTGCACGCGTGGGGGACGCAGTGGCCACGAGATGCTGGTGGCTTCTGGGCCGCACTAGGCCCTACTATGTAAGCCCCCTACCTAGCTTATACAGTGCCAACATGCATGGATGTAGGGTGCGATGGGACTTGGTCA
>chromosome_14,+,polyA site is 3150320
GTTGAAAGTTGACCGCTGTAGGGGAGTCCTCGTGGGGAGTCCTGCACTGTTGCTTTGGATGTGTGAGTGTTGCGGTCATGACTTGCAACATAAATCCGCAGGCGTGTCTGCTCTGGGGTTCTTGCTTTGGGCCTGTCTGGACAGTCGCAC
>chromosome_14,+,polyA site is 3226429
GCCCGCGTCAAGGTGGCTGGGTTGATAATGACCCGGGATCAGCCCTTTTCCTGCCATAAGGCAGCCACCTTCTTGTTCTGGTCTGATTCTATCCGGTACCGCATGTCGTGTAGTTTCCACGCCGGTTGTGTGGCGCATCGGTGTTTGTTC
>chromosome_14,+,polyA site is 3261618
GCAATGGACGCGAACCGGACGAAGATTGAGTGGCCCAGTCTTTGACAGTGATACTGCGGTGACATTCATTACCGTCTTCAGGAATGTACGTAAGTGCGTAACCGCCTCAGCAGTGCGCGGGCGGGCGCCGCATCATCATGGCCTTGCCGC
>chromosome_14,+,polyA site is 3261789
CAAGGGCTGCGTCCAGCACTCCAGCCTTTTGCAATCAACATTCAGGACCCACAACTGGACGAAATGCCACACCGCGCTACTCCTGTAATTCCCTGTCCCGCACCGCCGCATCAATCGGGCTGGATTGTGCCTGCAGTATCCAGCCAGTGC
>chromosome_14,+,polyA site is 3264115
TTCCCGGCGTTATAAGGGCCCACCGGCCCGGGCCACTGGTACTTACGGGGACAGGATAGCACGCATGCTCGTGCACACCACCTTGTAACCAACAACAACATGAGCGGGCACAAGTGCGGAGCGCCCCTGTGTGGGCAGGGGGTTGCGTGC
>chromosome_14,+,polyA site is 3498507
CGGGCTGCAGGGGCTCCCCTGGTTGGAGGCGCTAGAGCCTCCGTGCAGCCATGTCAGGGACAGGCACGTACGTGCATGTGCATGTAACACGCATCAGAGAACACGCGCACCAACACGATCCACTCGCAGGGAGCATGGGTTTAAGGGCCA
>chromosome_14,+,polyA site is 3546936
GGGTGAGGCCGATGAGGCGAGGGCATTATCTTGATTGGATGGGCAGAAATGTTGGTATAAAAGGCTGGCTACCAAAGCAGCTCGTGTCAAGCATCGCATTGACTACGTTGCCGGTGTCACCGGTGGTTGTTGGGCTAGTGGCGTGCCAGT
>chromosome_14,+,polyA site is 3590549
GCTTTGCGGCGATGCGGCATACGCCGATAGTTTTGGTGCCCCCTTCACCAGTCGTGGTGGGCTGGGGGGGGCGAGGCGCTGTAAGAAGTACCCGTCCCCATCGACAACCTGTGCGGGAGGGAGCCAGGGAGGGAGCTGTGTGAGCCGTCC
>chromosome_14,+,polyA site is 3597108
CCGGCGCCGGATAGCGGCTGGCGGGCGCGAGTTGCGCAACGGGACTGCAGAGTAATGAGGGTCAAGCAATATTGCTAACTCGAGTTAAAACAGTCATGACTCCTCGAATAAGCAACCTTGTTTGGGACATGTCCAGGTCATCGGCAAGAC
>chromosome_14,+,polyA site is 3599392
CATGCATACACACATTGCGGACTGGGCGGAGTGCCTTTCGTCGCCGACAAGTGAACATGCCGACATTCTAGTCTGCAAAGTGTGTAATGTAGTGACAGTTTGTGTTAAAACAGTCTAATATGTGAAGCCTTAAACTTCTGTAGTCTTTGC
>chromosome_14,+,polyA site is 3599508
AATATGTGAAGCCTTAAACTTCTGTAGTCTTTGCGCTCGCGAACGAGGAAGTCTGGGGGCTGTAGGCCGACTGTGTGACATTGTGACAGGGACCCTTGGGCGTGGTAACGACCCTAAGCCAGGGGTAACGGGGCCTTCGCGAGGGGTAAC
>chromosome_14,+,polyA site is 3647704
ACAGACCTGACGTGCTGCTGCTGACGCGTGGTTAGGGCGGTAGGCCACAGCTGTGTCGTGCCATGTTGAGTTGCGTTGCAGTACCTGTACTGTACCCGTATGGGGGCAACCGCGTGTCGGCGCAGCGCAGCGGTTTCTGTGGAGTTCTGA
>chromosome_14,+,polyA site is 3709101
CAGAGTTGGTCGGCCGGTCGGGCCCCACTGTGGGCTGGGAAGCATGGTTCGAGCCAAGCGGCGCAGGGGTTCCCTTGCACGCGGTAACACGGATTTAACTTCTCATCCTATACCTCAAGTCAAGCAGTGCAGAGGCTGCCTCACGGGTTG
>chromosome_14,+,polyA site is 3728998
GGGAGGCAGTACTGCAGGACCCCGTTGCGGGCACGGTCAGTTCTTGGGCAGGTGGCCGGTGCAATGCCGGCCGCGCGTGCTGTAAGCGGGTCGCTGCTTCGTCGTGTGCTGGTTCGAGGCAGTGACATGGGTCGTACCTGCATGGGTGTC
>chromosome_14,+,polyA site is 3729143
GTGTCGGCCTGTGTCGGCCAGCGCACACTTAATTCTTATATCCGTGCATGACGCCTGACGCGTCGCTTAGCGGGTCATTCCTGTAACACACAACTAGCTACGTCCACCCGCACGCTGCTCCTTTTAGCTGCCGCAATCCTGCCGCAAGCC
>chromosome_14,+,polyA site is 3808130
CGGCCCCCGGGCATGAGGCGGCGGCTGGAGTGTGTCCGTCTCCAGAGCAAGGCGGCAGGTGCGGGCGGAAGCAAACATGCACATGTAAGGACTTACTGTTGAATGGGCCCGCGTTCAAACCCGCACACAGCTGCAGCTCCAAGCACACAA
>chromosome_14,+,polyA site is 3838867
CGGTGCCTGTTCAAACCGAATCCAGCAACGTCTGGGAGATGAGGCGTTGTTTCGAAACCTTTGGCCTCAAACGGTACACGCGGTGTAGGCTTGGCCACTTGCCTCGTCACGGTAACTAAGGCAACCGGCACTCAGCCATGAGGACAAGTT
>chromosome_14,+,polyA site is 3993899
CGAAGCATACCATCCATATTGGCTGCGTCATGCCCAACCCCGACCCCGCCGCCGTCTGGACTGGACGTCGACACTTCAAACTTGTGATTTATTCACTCCGTTCCCCATGAACGGCTATCCCCCCTGGAACTGATGGTTTCCGCTCGAGCG
>chromosome_14,+,polyA site is 4000856
TGCTAGCTGATTAGGCGTGACGAGGAGGTTCCTACCTGCCTAAGCGGTTTATACACCGACAAGGCGTGCGGCCAACATGCATGTAACAAAATGTGTTCGAGGATATGTCGGCCACGAGGCAGAACCGGGTTGCGTGGCCCAACGCGGCAA
>chromosome_14,+,polyA site is 4006677
TGGGGTTCTTCGGTATGCTGCGGCGCAGCAAGCTGGCGGCCCTGCGGTTGGGAGGAGTGCGTGCGTGATGCGGGGCGGCGTGTACAGGCCCGTGGCGGTGCTGTTGCGGTCCAGCAAGTAAGATTGACCAGCGGGGCGTTGGGACGGGAC
>chromosome_14,+,polyA site is 4007045
CACGATGAGCGACCCTGAGACCCTGCGCCGGAGTGGTGCCACTGCTGCTGCTAACGCTCCAGCCTCCTCATTGATATTGGTATGTAACCATGACCTGACGCAGTTTTGGCCTGCGGGCATAATCAATGCAGATCGGGGGTTCGGGGCAGC
>chromosome_15,+,polyA site is 233394
TGATGCACAAAGTGTGATGCACGAAGTGAGCCCCTTAACACATCATGAGATAGAACCCGCATACGAGCCAGAAGGCAGTCGTGTAACGAGAACGCCACCAAAGCCGTCAATGCCCGAGGCCTCAATATTGGCCTTGTGGGGTTAACGACG
>chromosome_15,+,polyA site is 405042
GGGTGGCAGCATGCACACGGACTGAGTGGGTCCACCAGGTTAGGTGTCAGCGGCGGTGTGACTATCGCAGACTGCACTACTGATCAAAGTTCACCCTGTGCCCCGCCCGGGCCCTACCTGCCGCTCCATCCATGCATTGATTGCGCGGCG
>chromosome_15,+,polyA site is 405142
CCCCGCCCGGGCCCTACCTGCCGCTCCATCCATGCATTGATTGCGCGGCGGCGACGTATGTCCATGTGTCGTACATCAATATGTGCAACATGTTAGTTTCTCGGGATCGATCAACAGCATTTGGGCTGCAGCCAGCTGGGCGTCTTGTTT
>chromosome_15,+,polyA site is 448609
GTGGGGAAAAGCTTGACACCAAGGTCATGGTCGATTGAGGCAGGGGAGGGTAACTGCGTGTGGAAAAGGTTCCATGTTTGGTGCAAAGTTATGGGCCTTCAAAGTTCAAAACCCCATCTCTTCTGGCACACAGTCCCGAGTACCATATGC
>chromosome_15,+,polyA site is 466748
AGAACGCCGAGACAGGGCACGGGAAGCATGTGCGCGGCTGAGTCCCGAGAAACAAGTTACGCCCAGCCCAAGTGCTGTTGATGTACGGTACATGGACATACGTCGCCGCCGTGCAATGGATGGAGCGGCAGGGCCAGGGGCACAGGGTGA
>chromosome_15,+,polyA site is 510607
CCGGCGGTTGAATCGGGTTTTCGTTGCACCATTACGAGATCGCGACCATTCGGCGTTGCGGCTTGCAAGCGCAGTTTATGCACTTAAAACAACATACATACTCCGACCGTTCAGTGTACAGGCTCGCCCCGCTTTAACTTGCTTCACTGC
>chromosome_15,+,polyA site is 514509
ACGTCGAGAAGGATGAGGATGAGAGTATGCTTGCACTGTGTAAACAATCAAAACGAACGTGCGCTCGCTCTGGGCGTGTGCGTGTGTATTCCCGATGCATGCTTGCGCCGTCTCCCTGCCTCCACCGTATGTAATATGGTGGTCGATGTG
>chromosome_15,+,polyA site is 573011
CAGAATAACAGGCAGGTGCTGTGGCAGGTATTGTGGCAGGTGCTGTGGCAGGTGCTATGGCAGGTGCTGTGGCAAATGTTCTGCAGGAATATATCAAGGGGTAGGACTGTGTACGTGTACGCGCAGATGCACGCGTGCATGCAGAACATT
>chromosome_15,+,polyA site is 595809
GCTGGTAGAATGCCAGGGTTACTGTACTGAGGTGTCGCCGTCGCTGACTTCGTTGGACAAGGGGCTCTGAGATGTAAACGGTGTAAACAAACTCGCCCAGCATCTGCCCTAATTGATGTCGGTTCAGGGGTCGGTTCGGGGCCGGGGGGT
>chromosome_15,+,polyA site is 607942
AGGGCAGGAGGGGCAGAGAGGGCGGAAGCAACTACCTGTGCACTACTGTAGGTCTGTTGCACGTATCGCCATCGCACAGCCATTGTTGTTTGAACTACGGGTACCCTCACCACTGGTACCATGCCACCTGCATCGCTGCTGCCACCACCA
>chromosome_15,+,polyA site is 639032
GCTTGCTGAATGCCAATTGAGCGGCCGGCCGCTGGCTTGGCTGAGCTGGCATGCTTTTCCATCGGCGATTCTCCCGCGCCATTTAAGCGTCAATCTTACAACAGGGCTAGCATCTTCCAGGGGTGGGCAGGGCTTGCATCTTCCAGGGGC
>chromosome_15,+,polyA site is 677304
TAAATCGACAAACGAATAAACACCGTTCATTGGGTGGCTTTTGCTGTCTATCCTCACACTCGAGGCTGACATTAATGACGGTATGAAGAATTGCTTCTGCCGTGTCCAAGCTTTGCACCTCTGCGTGCTCTTGCGGATCCTGCGGAGCCC
>chromosome_15,+,polyA site is 677630
GTGGAGCTGCCCCGCTGCCTTGGACGATAATGTCCTCCACGATTGGAAGTGTGCGTGTGGTTCCCTCCCCGCCCGATTCTTGTGGCTTTCCCTAAGCTCACCCTCTCCATCCACCCCGCCTCACCAAGAATCCGAACGCATGGACGGTGT
>chromosome_15,+,polyA site is 862976
TTCATGAGCATAAAGCGACCTCGGCCCTGGCCATCGGGCCGTTCCAATGCAATCCTATCTGCTGCTTCTAATGGAGTGAATCTGTAATGGGAATCGGGTGCAGCCGTGCAGGCCTGGGGCGGAAGGGGCGGCGCTGATAGCCTGGGGCAC
>chromosome_15,+,polyA site is 868883
CAGCACAGCCAGCACGAGGCTAACATCAAGTTCATGAGCATAAAGCGACCTCGGCCCTGGCCATCGGGCCGTTCCAATGCAATCCTATCTGCTGCTTCTAATGGAGTGAATCTGTAATGGGAATCGGGTGCAGGCCTGGGGCGGAAGGGG
>chromosome_15,+,polyA site is 914651
CTGCGCATGGGGGCATTGTTACCTCTTCCTACTCGAGATGTGCTCGTGCGCTTTTTCCTTTCCTTCTTCCTGCACTTTGCTTGTAATATGATTGTTGTTACTCTCTGCTATGGTAGTGGCCTCCACCCAGCAAAGGCGCTATTACGTTAG
>chromosome_15,+,polyA site is 1140899
ATCCATGCATCCCCGCCAGCGCTCGTATCTTCCTTCGTTCGGAACGAAATTTGCCCAAAAAGGCCTCTGGCGGACGAAATTTTTTTGAACTTGACTTGGAATTTCGGCCAAAACGCACGGGATCTTGGGGGGTCTTTCGGCAAACAGACG
>chromosome_15,+,polyA site is 1146177
CGTGTAGGGTGACCGATGGTGCGGTCGCGCGCCTTTTTGGTCCTCCCTTCGAAGTGGCTGTGTGAAGGCCGGGGCCGAAGGGTGTAATTACTTCAAAGCGTATTATGCAGATGCCAATATTTAAACATCAATAAATTGATGCGCTTCGAG
>chromosome_15,+,polyA site is 1220789
GCATGCGAGCAGGGACACGGGGGTCGGGTGTCATGGCGGTTAGTGGCGATTGTCATTGGCAAGAGCGCCAGCCCAGGCGCTGTTTAAATGTCATAATCTATGACAGTATTGACTTATGTGACTTGTCAGTCACACGCTCCATAACTTTGA
>chromosome_15,+,polyA site is 1224429
TTTGATTGCAACGCCGATTTCCAGTGGCTGACCAGCGGCAAAGCGCGGTCGGAGTTGACGCACCTTTACAGAGGTCGGTGTTTTAGGACGACACGCTTTACATCACTCGTTGCCCAAACTAAAGGATTCACAGCTTGTAGCAGTGAAGCC
>chromosome_15,+,polyA site is 1233903
GCCGGTGAATACCTAGTAGAAGCAAGAGCAGGGAGCATACGGTCGCAGGTGTGTAGGGCCTGAGTCCGGTAGACCCACAGCTGTAACAAGCTGCGCATCAGCCCTTGCCTGAACGAACCTGCCCCTCCTCCCCTGTTAAGATTGCCTGTG
>chromosome_15,+,polyA site is 1254566
AATGCGGAACTTGCTCGTGGGCGCCGGGATTGGCAGCTCGCGCACGTGTGTGTGGGGCGTGTCGCTTGCGGTTGGCGCGTGAGAGTTAAAAACTGAGCAGCCCGTGCGGGCTGTGCCCTGAGCCGTCGTACTGCATGGCGAGCTAAGATG
>chromosome_15,+,polyA site is 1254736
TGGGCGAGTTGGGTGGCGCGTACTGTATCAGAGGCAGCCACTGGTGCTAGCGGCTGGTAGTAGGAGTTCGCGCGGCCGCCCAAAGTAAAGTTTTGTCCAGCTGAGGAACCAGATATTGTGCCAGCTCAGGAAGGTTTTGTGTCAGCGGAT
>chromosome_15,+,polyA site is 1461756
GGAACTGCTGGATTGTTAGCAGTGCTCGTATCTTAAGAAGGCAGGCGCGGCGCCAGTGACAGATTTCCGAAAACAGGCATCTTTAATTTTCAGAAACCCGCTGCCGCCGCATCTTTCATCCCCAAAATTTTTCCGGGGGCTCCGCCCCCA
>chromosome_15,+,polyA site is 1493330
GAAGGCCGTGTCCTTGCAACTGTGACAGATTCGTAGCGGCGGGCGAGGCATGACGGCATGAGGCAAGGGACATGAAACCCGTGGTAATCCGTGGTAGGTACCGTTATTAGCGGCGGCCCTGACCTCGCTCTGAGGAGCAATGCAATTCAT
>chromosome_15,+,polyA site is 1747942
GGTTGCGCGCGGCGGTTCAGACGTTGAATGGCGTGTCAACAGTTGGTGGCAGCCCCCCAGCAACGCCAGACGCGACGGTTATGTAGCAAGGTATACAATAACTTGTTATACGTGTCCAAGAGGTTTGCGGCTGATCGCCGAGTCGGACGC
>chromosome_15,+,polyA site is 1748087
GACGCTGATGGGCAGCCCATAGCGCTGCTGCAATTGTATTGCACAATCGACATACACTGTAAGTATATTGAAATCATATACTGCAAATACTGATTCTTTATGCAATCTACGGCTTGCTTCGCGCACACCAGCAAGCATCTCTGATACTGA
>chromosome_15,+,polyA site is 2092507
GAGACGCAAAACTGGCTTTTCGCCCGGTTCCTGCGCAAAGGAAGGGTGTTCGGGATTCGTGCGTCCGGTGTCGCTGTAAGCCTGTAACCAAATCCTCGGAACACGGGTGAATGTACACGTATGCGGGGTCGGCCCATGGGGTTTGCTCTG
>chromosome_15,+,polyA site is 2110448
GACAATGGGGGCGGCAGCAGCCGTAACACGGTAGAGCAAGTTGGGAGGTGCTTGGACCCCAATCCGGGCCCCCGGTTGCGAAACGTTGTTTCTTCACTTAATTGCGCGCGCCATCATGCCCTCCTGCACGGTTGCAGTGCAATGCCTTCA
>chromosome_15,+,polyA site is 2231886
CTGCGCCAATCGCGATGGTGGAAGGTGCCCGGGGCAATATAAGACCGCTCCGGAGCGCCAAGAAAGGAACCCGGCACTCCTGTGTAATACGCCTCGAGTAATTGACAAGCACGAACCTTGCTCATACCGGAAGAACAGTCTCCCAGCCCT
>chromosome_15,+,polyA site is 2277807
GTGGGGTGCCTCTTGCCAAGGTCCCACAGAGATACGGTAGGGTTAGCCTCGATGGGACTCTTCCTTAAGGCACGCGGGACCTTGGTCCGTGCGTAGGTATTATTATTATTATTAACGGCGGACCCACAACACCGCACGCCCTCCCCGCTG
>chromosome_15,+,polyA site is 2469855
GTTTGAACGCTGCTTCTGCTAATGCGAAGAAGCGCACGGCCAGTGTGGCTATGGACGGAGACCGCCCGGTTGAGACGCGTGCGTGTAACGCAAAGACGTGTTCTTCGGTGCCTCTTGCGTCTTTGCCTACAGCTGGGGCTGAGCACCGTG
>chromosome_15,+,polyA site is 2474636
GAGACTGGAATGCTCGGCAATGGGCAGTACGGTGGGAAATGCCCAGAAGGCATCCCCTGTCAATAGCTGAAGCTTAAGCTTATTGTCATTACACTACGCTTTACACTGCGCTTGAGTTTGAACATAGCAGGCACCTGCATAACCTAATTG
>chromosome_15,+,polyA site is 2481678
ATAAAGCTTTGGAGCGTTTACGCCGCACGATGGCGTCATCGACCCCGCGGGGATGGTGGGCAGCAACCCGGGTTCACTTTTGGGCAACGTCCCGCATGCACAGTACGGACCGCGTTTCAAGGTTGCGGACATGTCGGACAAGGTGTTATT
>chromosome_15,+,polyA site is 2481748
GGTTCACTTTTGGGCAACGTCCCGCATGCACAGTACGGACCGCGTTTCAAGGTTGCGGACATGTCGGACAAGGTGTTATTTTGTAAGCGGTTACCTTGTCTGACAGGTCGGCACCTGCCGTACGGCCCTCCCGTGCGTGGGAGTAGATAG
>chromosome_15,+,polyA site is 2497768
GACCAACCACTGGACCAACCCGGGCAGCACCCACGACTTGGCTTACGCCTAGAGGGTGTGGGATGGGACAAGGTATCGAAGATGCTTTAAGGAAACAAATGCGCACGATGCCAGAAGGGGTTGTCGGAGCTAAGGCAGCACAGGAGGAAA
>chromosome_15,+,polyA site is 2498074
CCACGGGTTTCGGGGCATGGGGTCTGGGCTTTTGTTTCCAACCCCTCGCCCCCGCCCCTGTGGCCAGCTGATCCTTTTGATGGAGTCGCGTATCATGTCATATGATGCTTTCGTCAGTCCAGCTGTGTGCACGCCTCCCTTCCCCGTCCA
>chromosome_15,+,polyA site is 2510723
CAGGCCAGGAGTGGGGCACGCGTGAATTGGGCGTTGCTCACTCAAGCTTAATGAATCGAACGGGCAGACAAATGTGCACTTGATAATTTTCCGCTTGGCAGGGTACAAAGCGTGTGGTCGCCGCTCCGCGATTCTGCTTGACCAATCCAC
>chromosome_15,+,polyA site is 2519051
GCTGGCTGTGTAGCCACAAGCCCAGCCGCCGGCGCCGAGTCGCAGCGGGGTGCCCCCAAGGCTCATTTGTGAGCTCTTAATGTAACTGCGCGGGTAGGCATTGAAATGCGTAAATGCAAATGCAGGCACATTGAAAAGCCTGTAACTGAG
>chromosome_15,+,polyA site is 2519109
AGGCTCATTTGTGAGCTCTTAATGTAACTGCGCGGGTAGGCATTGAAATGCGTAAATGCAAATGCAGGCACATTGAAAAGCCTGTAACTGAGGGGGTTGAGTTCCAGTGGGCGCTCAGTGTGGCCCTGTGCAGCTAACCGTGATTGAGTA
>chromosome_15,+,polyA site is 2531190
GCTAATTCCCAGAACCCAACAGATGGCAAACAATTGGCAGAGGCAGGGCAAGAGTGCGCGGCTAGTCGAACGCCGGAGTTACTGTACCGACGAGTTGCTGGCTGGCTGGAAGTTTGCTGACGCGCATTCCTCACGCTCCGGGCGCCCGGC
>chromosome_15,+,polyA site is 2531746
TGCAGGCAGATAGATATGAAATGTGAGGTACAGGAGTAAGTTAGCTGTCAGGAGAGGCGGGGACGGCGGGCACAGCTGGCGAGTGAAACTGGCACGATCAGTAGCAGCTGCCTGGTCGGTAGGTGGTGCGCACGGTTACGGGGGGCTCGG
>chromosome_15,+,polyA site is 2637208
GTGTGGATCCTAAGTGTGTTAGCAGCTCCCAAAACTTTCCCGTTCGGGTGCTGAACTCTCCCGTAAAAGGGCTTCACTTGCCCGTAAGCACTTCCCCGTAAGGACTTCCCCGTACAAACTCCTACTTTCTTCGAAAAGCATACGGGGAAG
>chromosome_15,+,polyA site is 2639374
AACGCCCGGCCAGCTGGCGTCTTGAGTGGTATTACACATGTGGGCAAGCGTGCAAGGCAATCCGTTGCATTAATCGTGTGAGGAGTAAAGCTGCAGCTCAACTCCAGGCAACGCCGCGACCATGGAGCCGCCGGCTGTGTGCAGATGCGT
>chromosome_15,+,polyA site is 2673747
TGCGCAAGTCAGTTGCAGTAGCAGATACAACAAATTCTTCTGACATATGAGACACTGAACAGAACAGTCAAACACGCGACTGTGTAAAGTGTCACTTGCGAACCCTAGCTTGGCCGACCTGTCTCAGCAACACGCGGGAGTATGGATGCG
>chromosome_15,+,polyA site is 2748042
GTGTGGCCCCCACAACGGTATTGCACGAACTTCCGTGCCGGTGCATGACTACCTGGTATGCGACCATTCATAGCCTCCGGCCTGTCACACAAGCTATCGGCATCAAACATGACGTCGTCCTGACTTGTTCTGGCGCGTGGCGGTTGTATG
>chromosome_15,+,polyA site is 2748299
GGAGACGCGTACCCCTTCCCAAGGGCCTTGGTCTGCAGTAGGTCTGGACGCCCCGGCCCGCAGTCCTGCGTACATAGGAATGTAAGCTAGTGTGAATGCAAATGCAAGACGCCATCGAGGGCTCCAGGCTAGCAAGCAGCAAGAAAGAAG
>chromosome_15,+,polyA site is 2764421
GACAACTTGGTATTCAGAGAAGATGGCCGGTGACGAACCACTGCAATTGCCGTAACCCTTTGCGCCGGCTGCTAGAAATACGTGTAAGGGCACAAATGTCCCCTGCTTGCTGGTGTACGTATGCGCGATCCGTAGGCTGCGGCGAAACGC
>chromosome_15,+,polyA site is 2767545
GGCTAAGGGCATTCTTCGTTTGTGTTATTAGACCGTGTGGCACTTGGGTCCACGATGGTTGAAATCATAGGTCCAGGTTGTGAGTAACCGACGTATGACCACCTACACAGTGCACGGCACATGTGTAGGTTTCCTTTCAGGTAACATTGA
>chromosome_15,+,polyA site is 2767602
GTTGAAATCATAGGTCCAGGTTGTGAGTAACCGACGTATGACCACCTACACAGTGCACGGCACATGTGTAGGTTTCCTTTCAGGTAACATTGATTGTCGACAAGCAGTCATGATAGTTGGCAAGCGTGGCATTGGATATGCCGACGCAGT
>chromosome_15,+,polyA site is 2767705
GCAGTCATGATAGTTGGCAAGCGTGGCATTGGATATGCCGACGCAGTACATGTGGGGCTCCGAGCGCGCCATGCGGCGCCATGTTACCGGCAACAGAACGCTCTTGACTCCTGTCTTGCTCTGTCCATGGCCGTCACCTTGCATGTAACT
>chromosome_15,+,polyA site is 2767765
CGAGCGCGCCATGCGGCGCCATGTTACCGGCAACAGAACGCTCTTGACTCCTGTCTTGCTCTGTCCATGGCCGTCACCTTGCATGTAACTTCTTTCGCTACCTAGCCCCGTTGTGCAGGAGTTGACGCCAGTTGAGGCTAGGACCCTCTA
>chromosome_15,+,polyA site is 2772118
TTACCTGAAAGGAAACCTACACATGTGCCGTGCACTGTGTAGGTGGTCATACGTCGGTTACTCACGAACTGGACCTATGATTTCAACCATCGTGAACCCAAGTGCCACACGGTCTAATAACACAAACGAAGAATGCCCTAAGCCTACAGT
>chromosome_15,+,polyA site is 2772651
GGGCAACTGCTGGGGGGGGCAGGGTTATGATGGCAGGGATTCGGGCCGAATCGGGCTGTACCGTATGCTGAAGGGCCATGTAAGGACTGTGTTCGAACGAGTTGTACGTGCGTTCATGTGTGGCCCCATCAACTGGCAAAACCCATGGGA
>chromosome_15,+,polyA site is 2792653
GCAATCGCGCTCCTCAGGCTAGGGCGGCAAGGGCAACGCCGCGCCACCGCATGCCCAATACACATGCATGCGATGGGAAACTGTAACTGTAAGTTTAAGTCGTTACGATGTTCGTCAAGTTCGCGGCGCTTGTCAATCCATGGGGCACTT
>chromosome_15,+,polyA site is 2799336
GAATGGTGGAGCTCCAAATGCGTGCGGAATGCCCCAAGGATTAACGCACGCACAGCTGGCGAAAATAATATCGCATCCGCCTTGAAAACCTTTCGCATGGTTTTCGCCGGTCCATTGACCCGTCCATCGGCGGTATTTCCTTCCCATTCT
>chromosome_15,+,polyA site is 2799546
GGACGCGTACCGGTGTTCTGCGTCGGGAAATTGCCAAGCATGTGGGGACATGCCGCCACAACCAGCGGCGTTGTCGCCCCATTCAACTCTTTTAGCAGTCTTTGTCGCCCAAAGTGCCTTATGACCAGGTGTGGTGGCCAGATTTTGGCC
>chromosome_15,+,polyA site is 2799980
CAAGCTACAGGATGGATACCTTGCCCGCTTCTCCTCCTAACCATCACCAAGCTGAGTCATGGCCTGCTCCCCGGCATGTCACTGTAATGTTTAAATGCGAGTGCAGACGGCAGTGGAGGTTATTGTCGCTTGCAAGCAGCGAAAGCGGTC
>chromosome_16,+,polyA site is 8465
TGCTGCGCGGGAGGGAGGGGGGCTGGGCGGCCGGACCGGGCATTGAGGAGCCGTAGAGCCGTAGATAACACTGCTGCGTGTCACTGTAACGGTGCCGGTTGAGCATGTGCCGCGCGCCTGTGCGGCGCCCGAACACGGACAGGCGTCGAT
>chromosome_16,+,polyA site is 171252
GTACCGGTATGCTGATGCCGCTAGTTGGGGGATGGCGTGAGTGCGGGTAGCTGCTGGTCGCGGGGGCTTGCATGAGACCAACATTTGACGCTTTGTTGGTCTTGCACCTGCGCACGTGAGTGGTACCGCTTCCGCTCTGCCTGAATGAGC
>chromosome_16,+,polyA site is 219980
GGGCGTGAGCCGGAGGAGGTACGCGCACGGTCAGTAGGTATAGTAACGAAGTCGCGGAGCTGTGGTTATTGTGTTGGAGAGGCGGAAAGGTGCGACGTGACAGTGCAAGGCGATATCGATCGTATATACGGCAGAGAGAGAGGACAGCGC
>chromosome_16,+,polyA site is 220069
GTGCGACGTGACAGTGCAAGGCGATATCGATCGTATATACGGCAGAGAGAGAGGACAGCGCAGCGGGCGTCATGCACATGTGTCAGACATCGTGAACCTGTAGTCCTGTACCACGTCCCTGACTGGCTGGCTTCCTCCAGCTGCCTTTGG
>chromosome_16,+,polyA site is 229266
AACTTGAAGCGAGCGGGCTTCACGACACGCTGCCGCCAGAAGAATGCATTTGCAACATTATGAGCAAGAGGCTGTTCAATCCTTGTAAGCTGCCGGATAGCGAGCACACGTGCATGTCGTGGAGGCTGTTCCTCCGTTTAAAGGCTGCGG
>chromosome_16,+,polyA site is 238386
TGAGGCACCCATAGAGCAGTTTGACCCTAGAGCCGGCAATGGTGGGAGGCGTGATGGACGAATGGACCTTTCACGTCCTGCTGTAATGACTGAAGGCTAGTGCACCTTCTCCCTGAGACCAGGCCGTGAGACACGGGTTACACTGTAGGC
>chromosome_16,+,polyA site is 250029
TGACTGTGTGGGTGTGGCTGCATGTACGGTATGCGGCAGCCCCGCCGGCTGGCATGGACAAAGGAAGCCCGAAGGCCGTACAACTGTAATTACGTTATGCATTACACGTGCGTGTGCACACCTGCGCCAGCGTGTGCAGTGCAGCAATTT
>chromosome_16,+,polyA site is 296858
AAGGGGGAGTTGGCGAGATTCGGGGATAGTATGCAGCCCCACGCGGTGACTAGGTCGCCTGGAAGAGTGAAAGTCACTCACTAAAGCACTCCATGACGGAAGTCAGTCAATTAGTAAGCGCCCCCGCACGGAAATGGATGCGATGGGACA
>chromosome_16,+,polyA site is 302755
GGCTGTGGTGTTGGCGTGTGGCTATGATTGGCAAGGGTTTGCCTACGAAGTTAATTATTTTTGGGGACTTGCGGAAACGACTGTAATGTCCTGTTGACCATCCGCTATTCGCCACGCCAACGGACGGTCGCGCACAAGGTCGTCTGCTCT
>chromosome_16,+,polyA site is 329911
CAACATGACAGGAAGGGCCAGTAGGCCAGTAGCACAGGATGGGTATCGCGGGCCTCTTGGCCATGCCTTGTCAGCCGTAATATGTAATACTTGGTCTGAGCTGCTGCCCAGCACATTGTGAAGATTTGGGGGGCTCGGCTCCATGAAGGG
>chromosome_16,+,polyA site is 335546
GTCATGGTGATGGTGTGGACGCGTGGCGAGTCTGTGTGCGAGCACAGACTGTGCCTGCTGGATGTTGGGTGTTTGCACCCGTGTAAACTTGAGAAGATCATATCTGGCAAAGTCAGCTCACAGCTTTAGGCGCGGATAGTGTGGGTATGG
>chromosome_16,+,polyA site is 343984
GGAGAGTCTGGCACACAGACGGCTCCAGGAGAGACGGTGAGGCAGCGGCTGCCGGCGCATCGCATCAGCCTGCCGCAGTGTTTATGAGCACGACCCGTCACTGCCCCTTGCCGCTACCCCGAGCAAGTGCTATCCCCGCATCCCGCGCTG
>chromosome_16,+,polyA site is 367903
TGGTGCTGGCGGCAGGATGAGAAGCAGGTTGGGAATGACACATGATGAAGCGGAACAGGCGCCGCAAAGCTGATGCATGTTTGTAACCCGCCGGACAAGACTTCCGCATGCTGCCCGATACAGAGTTACAGTGCCCTCCACGGGTGCGAC
>chromosome_16,+,polyA site is 368079
GTGGCTCTCGCCAACGCGGCGTCTCCGCACGCCGAAGCAATGTGTTGAGTTTGCGCCTAGAAGAGACGACCACTCAGGACGGTGTAAGAGGGCTTGCGCTGAGACGGGATCAACCTATCTAGCTCCTCACATCACGGACCTAGGCCATAC
>chromosome_16,+,polyA site is 398964
CGCATCACCAATGTGACATTGAGGCGGCGCTAACTGCAAGGTGCGGGCGGGGGAAGGCGGCCTTATGGCCAGTCTCAGCAGCTTGCAACCACTCGCTGTGCCTGGCTCCCGCTTCCTCTCTGCCCGTGCGTGCCCCGCCTACGGTGTGCG
>chromosome_16,+,polyA site is 445316
GCTACCTGGTGCTCTCTTTACCTTTGAACAAGGCGCCTCGATGCATGAACTGCTCACCACAGCACTTTGCCCCGGGCTTTGTAAACTTTTTTCTTGCGCACCCTGCGCCGTGAACACCACGGCCCTTTGCTTCTCGCGCCGAGCCACAGA
>chromosome_16,+,polyA site is 456785
CGCAAGCTGTAGCTGCAGTGCGCAGGCTGTGGCAGCAGGCTGTAACCGCTGTCACCCCGGACAGTGCTGGGGCAGCAGGCTGTAACCGCTGCCACCCCGGTCACCCCGGACGCCTATCGCGCGCTGCGCAAGGCGATGAAAGTAACCTGA
>chromosome_16,+,polyA site is 462187
GTATCTCACAACTCGGGGTACCACCAGGCGGCTGGATGGGGTCTACGGGAGCCCCTTCTTCCGCGGGCCTTTTCACTATGAGCAATAACTCGTACAAGGATGCTGACCCGACCTACCCCCCACACTATCCGCCTGGCTAGTTAGATGTCT
>chromosome_16,+,polyA site is 505843
GGTGTGGTGTAATCCTCTTCCACGGTGCATGCCATTCAAGTGCCACGAAGACGCGGTGAGGAGGCTCTGGAGGCAGTCACTTGTAACAAAATTGCGAGTACAAGCGACCACCTTCTGTACCAGTACGCCGATCGGATTGTACCCTGGCCG
>chromosome_16,+,polyA site is 515441
TGTGGTGTAATCCTCTTCCACGGTGCATGCCATTCAAGTGCCACGAAGACGCGGTGAGGAGGCTCTGAAGGCAGTCACTTGTAACAAAATTGCGAGTACAAACGACCACCTTCTGTACCAGTACGCCGATCGGATTGTACCCTGGCCGAC
>chromosome_16,+,polyA site is 534580
TGCAGAGAAGAGCGGATGATCAAGGGACGCATGGAGGCACCGCAGCTGGAAACCGGAAACCGGATACCAGCGGTATGCATTGTGTAATTTGACAAGGCAGCCAAGACAGCCATCGAGCCAAAGCTTCATCCCTGCTCCCTCTCCAGTGCA
>chromosome_16,+,polyA site is 578408
CACGCCCACGCCATCTTATCTGCCGCTTGCTACTGCCATTCGATGGCAGCCGGCATATGATTGATGGTGTGGCCCATTCGGTATGTTAACACACACGCTATCAACACGTTATGCATGCGCTGGTATATCAGCGCTTTTTTAAAGGAATGC
>chromosome_16,+,polyA site is 578518
ATGCATGCGCTGGTATATCAGCGCTTTTTTAAAGGAATGCTTATTGGGAAAGTTGCTGAGCAACTACTATTGCCCGCGGTAGGGTGTAACCTAGCACTTGCTGTCCCGGAGACTGACGTGATGTGGGTTGGGCGGCTGGCAACGGCTAGC
>chromosome_16,+,polyA site is 578717
AGGAGTATGATGGGTTCGTGATGACACACCGTGTTTTGCTATTGACAACATGGCTGGGCGGCACGAGCCAAGTGTGACACGTAAGCACATTGTGGGCAGGTACACCGGAAGATTCCGCAGTCTGCCATTGCGCACCGTTGCAAGACCATT
>chromosome_16,+,polyA site is 578774
GCGGCACGAGCCAAGTGTGACACGTAAGCACATTGTGGGCAGGTACACCGGAAGATTCCGCAGTCTGCCATTGCGCACCGTTGCAAGACCATTCTGCAGAAACTGGAATAACCGGGAGGGCCCCCCTCCGCCGCTCGATGTGACCGCAAT
>chromosome_16,+,polyA site is 588258
GCAGAGTCGTCGTGGCGAGTGTGTCCTGGTGTGTCAAACTACCAACACCTGGTGAGCAAATGTGGTACCACACGCCAGTCGCAGTGTAATCTGCGTGGCAATATATCTGCGTGGCAATATATTTGGAGCTTTTAGGGGCGTGGGACATCA
>chromosome_16,+,polyA site is 588475
AGGTGCAAGGCGGCAACTCCAAACGTTGATGCGGGCATGTCGATGCCGGCGATGCGCACCTCGTGGACGGCGCGTTCTTCTGTTGATACTTTTGTGATAGTTGCCGACTTAGTATTGCGTGGAAATTGCGGAGATTGGTGCGCCGGGGAG
>chromosome_16,+,polyA site is 598919
CCAGTCCCGGACGGGCACTCGGTAGCCTGTACGCAGGTGAGTGCGGTGTTGCAGCAGCTCCTTTCTTCATACGTGCACAGTTTGCTACTTTGCTCCATCGTTCTCGTGCCATCTGGTGGGCTCGCTGCTCACCGACCACATTTGCGCGCC
>chromosome_16,+,polyA site is 606882
GTGTGTTTTGCGGTCTGGCCAGTGCTCGTATCTTAAGAAGGCAGGTGCGGCGCCGGTGACAGATTTCTGAAATAGGGCATCTTTAATTTTCAGAAACCCGCTGCCGCCGCATCTTTCGTCCCAAAAATTTTCCGGGGGCTCCGCCCCCGA
>chromosome_16,+,polyA site is 612728
GCGCCATGTGACGCTTGCGCTTGAAATGTGGAATGTCACGTTGGCGCTAATGGTCCAAACCCTGGAGAGTTAGAGTCACTCAGTTGTAATGTTGCACGGAAATTGGCATCAGTGATGCATCCCTGGTTGACATGCTGCACGCCGTACGCA
>chromosome_16,+,polyA site is 617840
GCACGGAAGTACGGTATGCACGGTACGTATCCAGATGACATGCCCGCGAATAATGTTGATGACTCTGTTTGAATGTGTGTGTAAGGAGAGTGCGCCTGGATTGCTGGTGTCGGGTGACGGCCCGACAAAGTGCACCCGTGTTGCTGAAAG
>chromosome_16,+,polyA site is 618326
TGTTTCGGCACGGTTGCGGCTCGTGAATATGACAGTGATTGATGATGTTGTTACAGGTGGATGTGTGGTCATCTCAGGACCTGCAACGAGACTAACCGAGCCGCAAGGGCTCCTCGCCTCTAGAACATCAAAACGTCATAGCAGTCCACG
>chromosome_16,+,polyA site is 618516
GATAAATTGGGCATCAAACGTGCCATGGCAGCGACAGGGCGGCGGCCCCGACGGCGAGGCCGCGAGCCGGGCGGTCCCGCAATGGCAAGCAGCCCCCCTTGCTCCCCTGCCTCCCCTGCACGCTTCCAACAGCGGTTGGAATTCGTGTGC
>chromosome_16,+,polyA site is 641570
GTACTTATCGATTGCTTGTACTTTTCATTGACATATGCTTCTTGCTAGTGACAACGAGGCCGCTGAGGCAAGCCCTTCACCTCCTGTAAAGGCGTTGTCAATTTCAACGTTCCGTGTTGACCCACAAGCTTGAATTCATAAATGTCTTTA
>chromosome_16,+,polyA site is 643974
GACGACGACGCGATGAGTATGACCTAGATTTGAAACGAGAGTATGAATGGGAAGGCTGCCCTCGTCAGCAGCTATGCACGCGGAAACAGGGCTGAGCATGCCGCTGGGGACGGCGCCACGGCGGGGACTGGGGTCCATCACACTGTTTCA
>chromosome_16,+,polyA site is 653802
AGGCCTGCCCGCGTCGGCGGCGGCGGCAGCAGCGGCGGTGGCGGCGGTGGGCGGCGGCGGGTCGCGGCTTGTGTCGTCAGGTGTAACAAACTGACTCGCGGCTTGGCCTTGCGACCTGTTGGGACCTCAGTGCTCTGTGTTTGCCTCATC
>chromosome_16,+,polyA site is 675856
GTGGGCCTTCTGTTGGATTTTGGGGCTGGCGCTGTAGCTGTTGAGGGGGTGTACAAACAAGATGATTGTTCACAGATGCCTTCTGAACTTTTACATGCCGGTTCGTGTCGTGTCCGCTGTGGTTCAGAATACGGTAGCTTCAAAGGCAGG
>chromosome_16,+,polyA site is 676282
GCGGCAAGCTACAAGTGTGTATGGTGCCCCTACGAGGAGGGCAGACCACAGCATGTTACAACATCCAGCTTTGTGCTGAGCGTGTAATATTACGATCTGGTCTTTGTCGCCATCCCCACGATGCACTGAATCTCAGCCAGGCCCGTGTCG
>chromosome_16,+,polyA site is 694889
GCATCCTTAACTTTATCCTTATTGTGGCTTCTATGACCTTGCGTCGAGAGCCCCCGCCTCTAGTGAAGGGGAAGAAGAAACCTGTAAACAGAGGTGCCTGCCTGTGAAGAAGCTGGAAGAAGGGGAAAAGCCCCGCACCCAAGCCCGCAC
>chromosome_16,+,polyA site is 749599
TAACTTATCTGCTGTGGACCCTGCCAATTACAGGGTGCCCACAAGGCGCTCGAAGGTCACCTTGCTGGCCGGAGAATGGCCTCATTGTAAGCTTTGTGCTGATGCAAAGGGAAGCTCCCATGCACATTGTTGCAGTGCTGCATCTTAAAA
>chromosome_16,+,polyA site is 825090
TCGCAACACCCAGCACTTTGATGATGAGATAAGGGAGTTGGGAAATAGGACAATAGGACTGCGTGCGCCGCTGGCGGAACATGTAACCCTAAGCTGTTTACATCAGGGGAGCCATGTTCAAGATTGTGGGACGGCTACAGGATCATGCAG
>chromosome_16,+,polyA site is 833585
ATCTGCATATGGCGACAGTCCATCATTGCTTGACATCCAAGGCTTGTAAGTTGGACCTTTTGGCAGTCGCGAACTCGGGTGGTGAAAGCTTATAAACCGACTTGCCGGCGAGAAGGCGGTCACGGCGTGCCTCAGAGCATGGCCGCACGG
>chromosome_16,+,polyA site is 833703
GTCACGGCGTGCCTCAGAGCATGGCCGCACGGCATGTCCGACTGACTCGCAGTGAACGAAACCCCTACTTGAGGTGTTGGTTGTAACACCTGCACGAGATTGCGGACTCTTAGGTTGCCCGGCCGTTGGCAATTCGCTGGTCACGGACGG
>chromosome_16,+,polyA site is 876059
CGTGACGGGTTACTGGTCGCATGCTCTGCACGGCTCTATCTGGCTAGGTTGTCGTACGCAGGGCCGCTGCCTGAGTGCCTGGTGTAACGGGATACGCTTCGTGCCGGCTCAAGTCAGTGCAATCACGGACTTGCTCTGTCGCTGCATCAA
>chromosome_16,+,polyA site is 892317
AGGAGGGCATAAGCGAGTGACACGCGCACAACATGTTGCGCTCGACACGTTGAGGAAGCTGATGTAGGAGTGCAGCTTGCTCTGTAATTGCATAAATACGGCTTGTCGTTGTCAAAAGAGTCCCGCACCATGGATGGACGGCAATCGCCT
>chromosome_16,+,polyA site is 968174
CAACGAATGGGCCCCAAACCGTCGTCGGTAGTCCTAGGACCCAAGAAATATCGCCCCGGAATGAGTTCGTGGACAATGGCCGTGTAACCGCAAGGCCGCGTCCCCCTTTTCCGCAGGCTATAAAGGGGGAAAGCGCATGTGTAGACGCAG
>chromosome_16,+,polyA site is 977234
AAGCGAGGGTCAGTGCTGGCGTGTGCTGGTCAGTGAGATTGGAGCCCGCATGGCGTGCCAATCGCATATGGACACAAGACTATGCAATCTACTTCACCATCGCATAACGCTTGTCGGTGTTCCCTGCCCTTCCCTGCCCTTCCAACGCAA
>chromosome_16,+,polyA site is 980167
TGGCTGCTGGGGAAGTCGGGGATGCAACGGCAGGTCGCCGAGCGGGAATATTGTCAGTATTCGTGCCAGGTCATGCCTGCATGTAAACAGCTACGGTTCGTTTGCTAAGTTTTTGAAGTGTCCTGCAAGGGTTAAAGACCGCACGCGCGC
>chromosome_16,+,polyA site is 980363
AAACGCGAGGCAGGGGATGCGTGGCGATGCGTGCGAGCGTGTCACTTGCAATGTGCACAACAATGTGACATGGGGCGCGCTGGCTTAAATAATTTCTCGCACGCTGTGCGCATTGAACGGCGATTCGCTGAGTGAGGGATATGCGAGGAG
>chromosome_16,+,polyA site is 990400
TATGCGGTACACTCCGTCCTATCCCCTCGTTCCTGCAATCCCTGCCAACATTTCTATCTACTACAACACAAACAATGCCGCTGTAACAATGCGTCTGCTGCCCTGCGAGCGCACACCCAAACCCTTGTTGCTTCGTAGCGTAGCCCTACC
>chromosome_16,+,polyA site is 1011139
CTAGCTAACCACGGCAATCATCGATGGCGGTGATTGTGTACGTGGCCTCCCAGCATGGCAAGGCACCAAACTCGCTTGGGCGGGCTGTAACTGTAATGCACTGGCCGCATGCCGTGTCACCGCCGTGCGCCTACCTCACCTACGCTTTGG
>chromosome_16,+,polyA site is 1068504
GACGCTCCTCGCTGCAGGGCGGGGGGCGACATGTGTTTCATACGGGTGCGCAGTGCTTGCATCGGATGGCGTACATCACGTGTAAGTGCCCGCCTGCGGAGCCGACGAGCCGTGTAGACAGGTTTGGCAGGCTGCACCAAGGATTTTTTG
>chromosome_16,+,polyA site is 1084917
AGCTCCCAGGAAGAGCTGGGTTCTGGATGCCTCGGGCCTCCGCAGCGTGTTAGCTAGGATTGTACTGGAGTATTGACCCGGCCCTGTAAACTTGTCATGATGGACCTACATGGCGCAGCTGAACTGCTCTGTGCCAACCGGCGACGACGT
>chromosome_16,+,polyA site is 1108629
TCGCGCCGTGCGTGTCACACGGGCAGGCCGACAAGCGCCAACTGTACTACATTCGAACCGGCGCCCGTGGGCTGCTGCTTCTTGTTATTCATGCCAATTCTTAGTTCCCGTTATACTTTCACAGGACCTAGTCAGCAGATGAGAACTCAC
>chromosome_16,+,polyA site is 1117735
GGGGCGTCAAGGGGGCTGGGGGACCGTTCTGCTGTGGATGGATTGCCTGTTGGGGCTTGTTACAGTACCGTACCAACGATGCTGTAAAAATGAAGGCGCATGATGCCAGAAGAGGCTGTCAGAGCTAGCAGGCAGCACAGGAGGAACCCA
>chromosome_16,+,polyA site is 1141592
GTTGAAAAGGTGCAACGGTGCGGCAGAGCAATGTTACCGCCGCATTGGGCACGTGCTTGAGAGCAGAGCAAATGAGTTCACGCTGTAAGTACCCGATCCGTGTGCGATGCCCCCAGGGTTACCGTACCACCAGACTTACCCAGAGACATG
>chromosome_16,+,polyA site is 1176347
TGGTTGATGGGCGCTTGGGCGTACACGGTCGTACACGTGCACACAAGGAGGGCGGACGAAGGCCGAAATGACATGATGCACATGGAAAAGCAGGCACATCTTCCGGTAGCATGCCCCCACGTCCTTTGTCTGCGGTGTTATGCCGCTACA
>chromosome_16,+,polyA site is 1180902
GGTGTGCGCGAGTTCATTGGGGCTCACTATCTTGGTTTTCCAGCTGAATGCAAGGGCTGGCTGCAGTCCCCAACTGATGCCGTTAATACATGACGCGTGAGGTGTTCGCTCAACTCCTCAGATTTTCCAGCGCCCCGTGTGGCGTGTGCT
>chromosome_16,+,polyA site is 1180984
TTAATACATGACGCGTGAGGTGTTCGCTCAACTCCTCAGATTTTCCAGCGCCCCGTGTGGCGTGTGCTTGGCTTCACGGCTGCCGCAAATTGGAAGAAAGCTGCCCACCCGCATCTCTTCTTACCTATGGGTACTTGTGTTGTTGCTGTA
>chromosome_16,+,polyA site is 1191172
GGCTTTCGTAGGGACAAGGGGTGTCAGCTTTGTACAGCTGGAAATTGGGCTGAGCCCCTGTACGCTTGGGAGCTAATAGGCATGTAACGCCCCGTCAGAGCCTCCATGCCGCTACGACGCGCAGGCGCATCGGCTAGGGACACTCGGGTT
>chromosome_16,+,polyA site is 1236942
GGCCCCTGCTAGCTAACAGAGGTGAGTAAAAGTGCAGAGGGCACGATTGCATGGGCTTTTGACTATTTAGGCTGACTGACACGACCAATCACTTATCGTAACTGCTGTCAACCAACGCGTCTAGGTATTTCGTGCACCTTGCGCTGGCAC
>chromosome_16,+,polyA site is 1249457
TGCCCCTGGCTAGCAGCAACTGAGCTGGATTCCCACGGGCCTTTCGGGCCCGGCCCCAGCTTCTGAACTCTACAAAAGAGCTTGTAACAGCGCACGCAAGCTCTTGGCTTCCCACGTTTGTCAATGGTTGGCATCGTTAGCCACCAAGGG
>chromosome_16,+,polyA site is 1254405
CGGCCGCTGTGCAGCAGCTTTGTAATGGCTACTATTGCCCGGCGGCAACTGGTGTGCATGCGTTAAGCACAATTGCTATGACATGTAAGGTGAAATTTTAGACGTGTGTGCCGCGAGTCCATCCAATACATCACACGTGCAGGCCGCCCC
>chromosome_16,+,polyA site is 1267997
TCTTACGGCAGGGAACACGTGAGTGCGCACTGAACGTTAACAGTGTTGAGTAGGAGGTGATGAGGTCGTAAGCAAGGATGTGTAAGTACATAAGGAACGAGCTCCAAACCTAATGCCTTGAATACCTAGTCGATGCGACGACATCACAGT
>chromosome_16,+,polyA site is 1270824
GCGGCTGCGACCGGCGCCTGAAATGCGGTGGCGGTGGTGGCGCAGTGGGTGCATAGCAGTGGGTGCTGGGACTGTCCCCTCTGTAACATCCGCATTCATAGCAGTGATATGTAAGGGGCACGGGTGTTATATTATTGGCGTGCGCTGCAG
>chromosome_16,+,polyA site is 1289410
CGTGCGGGGCTGCAAGGCTATCGCGGGGGCATCTTGCGCCAACGCCTGGCCTGCTGGCCAAACAGGCGGAGCAACTCTGATGTAAACCCATGGGCGTCCATTGCTCACCACTCCTCAAGCCCGGAAACGGGGACTGCGGTTATAGACGAG
>chromosome_16,+,polyA site is 1369849
GAGCCTCTGCTGGCAAGTCACCATGGCGGCTTTGCTCTTTGAGGCTTTTAGCAGTTGTGAGGCGCAAGCAAGGCATCGTGTAAAGTCACGACGCTCCTTACGTCCCTATCGCGTCGGGGTCCATCGTCCGGAGCATGCCGGAATGCCGTA
>chromosome_16,+,polyA site is 1411147
GTGACGGGAGGGGTGGCTCGCGACAACAGTGTGGTACGTATGTCGTGCGAAGGGCAAGCAAGGCGGGGCTTGCAAGGCTGCAAGTGTAAACGGCTTCCTGGCGCTCGTGGCCTCCGGTCAGGTCCGTAGAATAAGGAGAGAGGATTCTAA
>chromosome_16,+,polyA site is 1502206
GTATGACGGTGTTATTACGCGCATGCACTACCGCACAGTTGCACTGCTTGCGGTTTTGACGTCCTGTGGTGTTTGTGGGGGAGATGTAAGGTGCGGCGTTGACTCGGAATCTCAGGCACTCCTGCTCTGGTGCCTATGGGCGTCTACGGG
>chromosome_16,+,polyA site is 1502385
ACCAGACCCTGGGGCTCCTGATGATGCGTAGTAAGCCGTAAACAAGCGCTATCCTCACGCGGCTCTTCTTGGGGCTACGGCTATGTAAGCAACAATCTGAAGCCAGAAGGCCAGCAGCGGTCCCCCACCCGGGCGAGCTCTGCCGCCCGC
>chromosome_16,+,polyA site is 1504347
ACGGCGGTGAGGCTCAGGGGCACGAGCAACACACCTGGGCCGTGGCGAATCCGCACATGGCTGGTTGCGCATGGCGGCCTCCTTGTAAACTAGATCACCGCTGGCTTACCGTACCTGACCGTACTGTGCGGTGTCCCCGGTTGCGAGGGT
>chromosome_16,+,polyA site is 1545710
GTAGAGACCGGCAAAGAAACATGTGTTGTGACTGGATGTTGCTCAGGTCCTGGGCCGTCCGGTCCAAGGTGCATTCCTTGCCATGTAACACCAGTCAGAGCAATGCGTCACACCAACCAAAGGATGGGTGGGAGTGGGCACCGGGATAAT
>chromosome_16,+,polyA site is 1556258
TGTATGCAGGTTCATGAGAAAGGGAGAGATGCGCAAGGCAAGAGAGCGGATGGAGAGAGGGTTTTGCCGGAACACAGCATGCTTTAAAAGTGCGCGCGTCTTTTGCTCGCGTACTGATAGGTGTAGAGCATGCATGCACTTGTGAGCACA
>chromosome_16,+,polyA site is 1560171
GCCAGAGAGAAATGCAAAGTACGGTACTGAGGACGCGCGCGATGGTGCTACAGCGTGCATGACGACGGGTGAATCGCAACTGTAAAGTTACACTGAATGACCCGGTGTATTCCACTATTTCTAACCGCTAGGATTAGAGAGGGGATGACC
>chromosome_16,+,polyA site is 1568236
TGGAGGACGCGGCTTGTAGCAGGTCGCTGGCTGAGGCGCACCCCTCACATAAAGGGAGAGCGAGAGAGAGGTAGCACCTTGTGTGTAATGACACGTACGACTCGCTGCGCCGACGCACGCAGCTATGAGCAGGGGGCCCAGGCGGCACTC
>chromosome_16,+,polyA site is 1613878
TATCCATTTGACACTAGGATGTGTAGGTGGAGGCACACGACTACGGTCTCTGCGCGATGTTCAAATGACCCGGCCGCGCGGGCTGTAATGTTAGTATTGGGCCAGGTGCCGCGCCGCTAGCCAGGAGATATGAAACTGAGGAATCAGTTG
>chromosome_16,+,polyA site is 1619612
CGCACATGGATCCAGGATACTAATGGGCTGACTTACGCTTGGGCGCACGGTAGGAGTTGTTCCTGCAAATTTCAAGTGACACCCCCTCGCGCGCGACTTTCCTGGCGTCAATTTGCGCCAGACCGAGGCTACAAATCGCCACTTTCCTGG
>chromosome_16,+,polyA site is 1657831
CATTCGAGGTTCCCTCCTCGAGTGTGCGTACGTGTCTCGTGCGTTTATGGAGCCCTGGCTTGCCCGTGGCTGTCATCCCACATGTAACCTCTATTCGCTAAAGATGTCATCAGGAACGGTTCGGCTCCGTTACCTGTGTAGGCACTGAAC
>chromosome_16,+,polyA site is 1681451
CAGAGCTTGGAGCGAGTGGCAAAGCAGCCTCACGATTGGGGATGACGCTGCACTAGCGGTGCGAAGCACAGTGCAAACATCGTACAAGACAGGATTATAGTCCCTCTGGCGCTTCGTCAGGGGTGCTCCTACGCTTGGGGCAGCATCATC
>chromosome_16,+,polyA site is 1685879
TGGCGGCGCTGTAGTGGCTGACGGCGCCGTGGATGCGATGGGAGGGGGGCTGATGCCCGCCCCCAATGAGTAGGCCCAAATGTGTTACTGAGTCGGGCATCGGCCATGGGATCTTCACTTTGCATCCCTGCCGTTGTTGCAACCAGCCGA
>chromosome_16,+,polyA site is 1685937
GCCCCCAATGAGTAGGCCCAAATGTGTTACTGAGTCGGGCATCGGCCATGGGATCTTCACTTTGCATCCCTGCCGTTGTTGCAACCAGCCGACGCACCAGCTATTTTGAAGCTCAGCTAGATCAGTACTTGAGCGCACGGCGCCATGGGC
>chromosome_16,+,polyA site is 1686094
AGAGGTTGCAAGGTGGCTCACGCCGGCGCCAATGGCAGCAGTGCCTGCCAAGTTGCGTCATGCATGCCGGAACGAGTAGTATGCAATCTGCCATGGACAGTTCAACAGTGCACACAACGCAACCGCCGCACGTAGCTCCAGGCTAACCCA
>chromosome_16,+,polyA site is 1727972
CAAGAATGCTCCGAGCCTCCAACCGGCGGACAAGGTGTGGCGCAGGGCGGCTGGTGTTTTGTAGCATGGAGCCTCACGAGCCTGTAACGGCTGCAAGCCAAATCCGCTATTCTCCTGTTAGTCCAATCATAAAAGCCAGCAGGAATGCGC
>chromosome_16,+,polyA site is 1732699
GCTTGCTGTGCTTGTGCTTGACCGCGGGACGCGGCTAGTCCGGGAGATGAGGTAGTTTTGAAACCTTTGGCCTCAGACATGCATCAACGGGGCGTGGCAGCACAGCCCGCTTTTCCCCTTGACAGGGAGAGCCACCTTTCTTGTCTGTAC
>chromosome_16,+,polyA site is 1739104
GGGAGGTGGCTACAAAGGTGAAAGCTTGAATCAAAGCTTGGAGCGAAGAGCTAAGGCAGACCCGGCGTGCATGTACGGTACATTTAACAGATATTGCGTGCTTGAGTAATGCACGTGTGCTATGGTGCAGCATGATGAAATACGGAAGCA
>chromosome_16,+,polyA site is 1739160
CAGACCCGGCGTGCATGTACGGTACATTTAACAGATATTGCGTGCTTGAGTAATGCACGTGTGCTATGGTGCAGCATGATGAAATACGGAAGCAGGCTGCTGGACGACTTGCCCCAGATGAGGCGACTGAGGAGCTTAGACGTCGGGTCC
>chromosome_16,+,polyA site is 1739317
CCGGGGAGTGGGCACGTTGCCATGCAGGGAAGAGTCCTGCTCGGCTCCATGGTTACACAGTTTCGGCACCCGTAGTTACGCATTTAACATACATAGTGTAGAATTTTATATTGTGAGGGGCATCTGGGTCCAAGACCGGCGCAAGCAAAC
>chromosome_16,+,polyA site is 1744256
CCCCACTTAACTTGATGGTTTGCTCATGGCTAGACTACTCGTTTCGTGTGTTTAGGGGCCCTGGCTCAATCTGCGGTCGATGTAACCGTTGACGATATCAGATTGTCCGGGTTCAGATTTTCAGACATTGCACCGTGGCGTGGGGGCAGC
>chromosome_16,+,polyA site is 1765535
TGGTAGGCCAAGCGGCCATGGCCCATGAGACCCCAGGATGGCTGGGGGCTTGGCTGGGGGCGCTCAACCGGTACTGGTAGCTGTCATGCACTGCCGGACGGGCTGAAGATCGACTATACTGCCCCTGGAGTGACGCTGTGCTCCTGCAGC
>chromosome_16,+,polyA site is 1765613
AGCTGTCATGCACTGCCGGACGGGCTGAAGATCGACTATACTGCCCCTGGAGTGACGCTGTGCTCCTGCAGCGAAGTGCCTCGTGTTGAGCTGGCACTGTGTCATGTGATGGAAGCTCGGGGAATTCGGACACTATGAGGATGCCACATG
>chromosome_16,+,polyA site is 1773189
CTAATTGCTGAATCAGCGTTTTCGCGCTTGACGGGGCACCTGCGGCGGACGCACATGCTCTCTGCCAGCCCCGCCGGGTCACTGTAAATCAACCCCCTCAACGGACAATGGAGTGCGGTGGGACAGGGTAAGCGGCAGGGTGCCGTAGTC
>chromosome_16,+,polyA site is 1788926
GCTGATGGTTAAAGCTGGCAGTCCGGGGTATTATGTGGAACAAGGCATCTCGTAGCTGCATGTTTGTGCAATCATTGCCGTATCTAAGCATCTGCGCAGAAGCTCTTTCATGACAAGCGGTCTGCAGAATCACATCCAGTGGGTGGAAAT
>chromosome_16,+,polyA site is 1789091
AGCATCGAACAATAGGGCTGCGATGTGGTTGGGCACCTTCCTGTGTTTGGTGTTCCGCCCCCTTACTGCGTTGCAGAACAGCATGCAAGTAATGCGTACACGGTCCTGTCTCAAAAGTGGTATGGTCCTGTCATTATAATTTGGGCATTT
>chromosome_16,+,polyA site is 1789632
CCCCCTACCCTTTGCCACCATTTCAGGTGCCTGGAGGAACCCTCTGGCGAACGCGTTTGGCAAGGCGCCCGTAGATACAAGTGAGAACAGCTTCATATGATGGCACGTATCGTCGTATGGTCGCCTGCCTCCCGTCCGCCGCTGCCCTCC
>chromosome_16,+,polyA site is 1805995
GTTGGCGAGGTCCCATAGGGTGCAGCTGACGGAGCGAGGGCATACAGACAAGGCGCGCCGCTTTGTCGTCTGCGTTTGACTTTCTTAATGTTAAGGAAGCAACAGGCTTGCGTACCATGTCTTGCTTCATGGCGCTCCAGTTCATACGGT
>chromosome_16,+,polyA site is 1806187
GGGTGCAGCTGATTCCCAAACCCCAGAAGATGGCAAACAAATTGCAACGGCAGGGCACGAGTGCGCGGCTGGTCGAGTTACTGTACCGAAAAGTTGCTGGCTGGCTGGAACTTTGCCCGCACCCTTGCTGCCGTATCTGCGCACCCCAGC
>chromosome_16,+,polyA site is 1870099
CTGGGGCCAACGTGGAGCGTGTGTTTTCAACGCCACGCATGGATGCGCGCCCACCAAGAGCGCGGGCTAGCGGCCACGATGTTGTAAGCATATAGCATCAGTCAACAGCTTCTAGAATTAGATGATTGCTTCTTTCAGGAGTGCACTTCA
>chromosome_16,+,polyA site is 1873579
CCGCCAGCAGCAGGCGCCGGTTGCCCCCAAGGGCGCGAGTGACGGCGGTGGCAAGCTGATTCCCGTAGTTGCGGTGTGGGGCTTTGTAAGAGGTGTAATACTGCGACACAGGGAGCGATGGGACAGGGTAGGGGGCAGGTTGGTGAAGTC
>chromosome_16,+,polyA site is 1918424
GGGATGTGGCCAGGTGGCTTGGGCAGCCAAGGAGAATGGCTAGTGTTGCCCAGTGCTCTAAAATCATAGCTCGGACCTGCTTTTAAAGGACTTTGTGCAGTCGTATTGCGTATTGGCCGAGCGGCTCTGAGGGTGCAACGAACAGCGTTG
>chromosome_16,+,polyA site is 1918531
GCGTATTGGCCGAGCGGCTCTGAGGGTGCAACGAACAGCGTTGCGGGAATGCTGAGTGTCTGACGTCTTGACGTCTTTGACGCCCTGAGTGGCTGAGCCGCGCTACCCTGTCCCTTCGGGCTTCGGCTATACGCGTGGGAGTGTGGGGCT
>chromosome_16,+,polyA site is 1944726
CCCAAGCGTTTGAATGGGTGGTGTATCCGTTTGCACTGGCAATGAGCATTGAAGTATGTATGTGCATGCGAAGACGACCACGTGCAACAGCAACAGGAGAACCAGCGCGTGAGCGTGTCATGCGATGAATCACACGTGCGCGCGCGGGAT
>chromosome_16,+,polyA site is 1945331
GTTACTCCAAACGCATGGAGCTAACAGCTGTACGATATGCTGAGCGGAGAAGTATTATTTTACTGAGTGGAGGTGGCCACGTGTGAAACAATAAAACGAGCCCCGGAGTTCTTACACGGTGCCTCGGCAAATATTGCCTATCTCTGTAAG
>chromosome_16,+,polyA site is 1945395
GAGTGGAGGTGGCCACGTGTGAAACAATAAAACGAGCCCCGGAGTTCTTACACGGTGCCTCGGCAAATATTGCCTATCTCTGTAAGCAGCAGAACCCTTGCCTGTCACTGTCAGAGCCCCCGTACCATACCGCACAACTGTTCTTGCGTC
>chromosome_16,+,polyA site is 1956995
AGAGGGTCGATGGAAGACGCGTCGGGTACGTGTGCGCACTGCAAACTTCTGCGCGCCTTATCAATGAATTCCGTCTTGTGATATGTAATGGCAGCTATCTATCGAACGAGCAAGCTTCTGTCCAGGGCTTCTACTTCTTCTCGTGACCGA
>chromosome_16,+,polyA site is 1978481
ATGCAGGCACGCAGGGGCCGAGCTGCAGTAGCTGGGATGCGCGTGTGTGTCGTGTGCGTGCGGGCGCAAGCGCGCGGTGCAGTGAGGTTTAAGCCGTTGTCCTGGTGGTGTCGAGGGCCCCGTCATCGTCTGCAATTACCGGTACGTTGA
>chromosome_16,+,polyA site is 1978645
GCGGGGGAGCCAGCAGATGGCACCATGCAGATGCTCGAGCGGGGGGGCGGGCGGGCTCTGCGGCGCATCCCGTTTTGGCCCTGTTGTTGATGTTCCCATGCTGCGTACCGGTGCCCCTGCCGCCTGCGGTCGGACTACTGCCTCGTCTTT
>chromosome_16,+,polyA site is 1992705
TTGCTAGCATTGTGGCGCTTTAGGAGTAGGAGGACCAGCGGAAGAGAGAGTGTGGGAGCGAGGGATTGCGTTTCATTTCAAATGTAAACGCTGAAGCAACTTGCACTCCTGCCAGCTGCTACTAAACCGGTGTACACAGGGCCAGCGTGT
>chromosome_16,+,polyA site is 2000668
GCTTGGAGCCGGGACGAGGGCTGGGCCTTGCTGGTCCTGCGGCGCCTCCAATACACATGCGGTGTGATTCTGTGGTCTCGTGTGTGCGGCGCGGCATACTTCGACGGATAACACCCTATCGTAGCAATCGGGGGGAGAGGGGAACTTATT
>chromosome_16,+,polyA site is 2000744
CTCGTGTGTGCGGCGCGGCATACTTCGACGGATAACACCCTATCGTAGCAATCGGGGGGAGAGGGGAACTTATTGGGCTGACTTCAACAGGACGCGGATGCCAGCAAAAGATCTCGGTCTGGGTGTGCTGCTTCTCGGTCGGCGGGGCAA
>chromosome_16,+,polyA site is 2000967
GGTGGGGTCTCGGCCACGGGTCTCGCGCCGGCTCACACTCTTGCACAGGCAGTGTTCTAGGGCCAGATGTAGAGACATGGCGGCTAGGCCATGGAAGAGAACATCAGAACTGTCACACGGCGCATGTAGGGGCGTCCTAGGGCATCTCCC
>chromosome_16,+,polyA site is 2012963
GCTTGTCTTTGCTTGAGCTTCTTGGTGACGGCCGCTAAGCGATTTCAGAGTTCAAAGACCACCGCAAAATATATCAAATTCTGCAATTATTTTTACGCTGTCGCAGCATGTGCGACTCCCGAGTTTTGCCGGAATATCGCCCAAGTTTTG
>chromosome_16,+,polyA site is 2034973
CCGCACATGCAGTTGGTTTGGTGCGGTAAGCAAGGCCAGGATAGAAAGTGACACGATGCGGCCGGGCGTGAGGAATGGAAGCATTGTAAATGTGCTGGGGGTAAGCCGCCTGTGTGCTCGCTTTTCACCATGGTGTGCGGTACAGAGTGG
>chromosome_16,+,polyA site is 2081496
CAACGCGTACAGTTTTCCCCTTGCCCGTGTGAGCTCAGACAGGCGTGAACACAATCTTACTCAGGCCACTGCACGAAATGTGTTGTAATTAACACGTCATTTGCGTCACAGCACGGTGCGACGCCGTTTTGGTCCATCGCGTTCACGGCC
>chromosome_16,+,polyA site is 2101166
ACCGTGCCGCCGCATAGGCGAGGCGCAGCGTTGAGGACGCCATGGCTACTAATCAAGGTCAAGCACGGGCTGAACTGAAGATTGTGATGAGGGTCTGAGAGTTGGCTGTCAGGACCACGATGGGGTTGTCCGCCTGGCCTGTTGCGCGGG
>chromosome_16,+,polyA site is 2107548
CAAACTACGGCGCCAAACACAATGCCTTGGCAGCCGCAAGCTAGTGATCAAAGTGAGGACCGGACGTCACGTGTCGCGTCGAGCCTGTAAATTAACAAGAAAAGGTGGCTCTCCCTTGCAAGGGAAAAGTGGGCTGAGCCCACGCCACGT
>chromosome_16,+,polyA site is 2114591
TTGGACTGCGGTGGTTTGCGGCAAACGCCCAAATCCACCTCTTTGCACACGTGCGGGACGTGCACGGACAAGCATGACGTTTGCAAGGACATAGATTGGAAGCAGCCTGACCGCCGGTGTACAGCCGCGCATGTGTGTCGATCGTGCGGC
>chromosome_16,+,polyA site is 2114726
TGTCGATCGTGCGGCACCGACGTCCTGCTTCATGCGTTCAAGCGGGGAGAATAGGCTTGGGATCTGGTATCCCAACCAAGATGTAAATCGAAAGAAACGCTCTCCAAGCCCTGGTCTAGTGGTTTTATCCTCCTGGATATTTCAGCGTGC
>chromosome_16,+,polyA site is 2123828
ACAATGCTGTCAGGCTTGTACACTATATGGTACATGAATGTCCGCAATATCATCGCCGCGGGCCAAATCCGCGTTCTCCGGATGTTTAAGAAGTCCATATTCGGCCCTGCCTCAGCCCATTGACCGGACTGATGCTAAAGGTGGTCGTGC
>chromosome_16,+,polyA site is 2147973
AGTTGGCGTGCAGTTCCGGTCGCTGTGCCGTGTTGGAGCCCGGATGCAGAGGACTCGCAGATAGTGCACCGGGGGCATGTTGAATTACAGTGTGGTCGGAGTGCGGAAACGCCAAGAAAATCGGCACATGGTCTTGTTACAGCAACTTCA
>chromosome_16,+,polyA site is 2181485
GGTCCTGTGAACTGCATGGGTGCGCGTTCTACTCATCAGGAGTGCTTGATTAAAGCTCATGAAAGCTTCTGTACATAGTGCTGTTATAAAAGGAACTGCGGAACGGAAGGTTACGCGTCTGGGGGCGCATTGCCCGGTTCACCGGTTGCC
>chromosome_16,+,polyA site is 2181560
TAGTGCTGTTATAAAAGGAACTGCGGAACGGAAGGTTACGCGTCTGGGGGCGCATTGCCCGGTTCACCGGTTGCCTCTTCTGTAGGCGATATCTGCTTGACACGGACCAGTTCACCCCATCTTCCATTCACTCGTGCCGTTGCCAACAAC
>chromosome_16,+,polyA site is 2181783
CCAGAGTCCCTTGGGTTGCAGCGGATCACACGTCCATACACAGTGTCCGATATCCTGGCCGATAGAAATGGCAATGCATGTATGACTGTGGATGCCGGGAGAGACGTCCAGACGCCATGACTATGGGAGTACACAAGGCCCAAGTCCGCA
>chromosome_16,+,polyA site is 2189177
TTTTGGCCCACATCGGCCTGGTACTTGGGTGCGAAATCCAAGTGATACAACAAATGCCGAATGGCCGGCGGCCGCTGGTCGTGTAAGTGTGAACGGCGGGTCACCCCGACAACTTCTCCAACAATGGAAGACGGGACATGGCAGTGATGG
>chromosome_16,+,polyA site is 2209527
TAGTAGGTAAGCCAGTGGCCTGGCGGTGGTGCGGATGGAGTGGGCCAGTGGCTGTGTGATGGGACAGTGGCAAGGCAAGTTGATAAAGTCCCGTAGGGTGCAGCTGATTCCCAGAACCCAACAAATGGCATATAATTGGCAGCGGCAGGG
>chromosome_16,+,polyA site is 2241220
GTATGTGTGTACGGTGGGTCGGGGCTTTCGGGCTGAAGTTCTTAGGCGCATGCACCATTTCGTGTACGGCCTGCTGGCACTGTGTAACTGAATTCCTTCGTGTTCGAGGCGGTGGCGATGCCGCACCCGTGTTGCGTAAGGACCCGCTGC
>chromosome_16,+,polyA site is 2269701
ACGTGCTGCTGCCAGGTGGAAGGAGGCGACGGACAGGGAAAGGAAAGCAAGTTGCTGTTATAGCTGAGTCCCGAGGAATAAGTTACGCCCAGCCCAGCCAAGGGGCCAATGACACCCAACGACACCCTATGTTACACGACAAGGGGACAA
>chromosome_16,+,polyA site is 2277091
TAAGTAAGCAATGCGGGATGCGTTTCCATAGGACAGATAGCTAACGTTATGCGACTGGTGCAGAACTTGAGCAGGTGGATTGTGAAAGCAGCACTCGTGATGGAACATGGCAAGGGGCAGGAAAGCGTAGTCCCGATGTGTGTGGTTCCC
>chromosome_16,+,polyA site is 2277221
TCCCGATGTGTGTGGTTCCCACCCGTGCCCACATAAATGCGTAGCAAGAAGGGACAAGGCATTGGTGCGTCGTTCGCGCGCTGTTACTGTACCGACGGTAGCTGGCAGGATGTGTCGATGTTTTGCTGACGCGCATTCCTCACGCTCCGG
>chromosome_16,+,polyA site is 2300529
TGGTTCGGACATCACAGCTGCATTCTTGTCTTGCACGGTGCTGGCTGCAGCTGTGGCGGGCGGCTGCCTGGGTTACGCATATTGTATTCGGATTTTCGGACCCCACTAGGGTAAAGTAACTGCATTTGCAAACCGCGTGCACGCGAGTGC
>chromosome_16,+,polyA site is 2300617
CGGATTTTCGGACCCCACTAGGGTAAAGTAACTGCATTTGCAAACCGCGTGCACGCGAGTGCACGTGCACCAGCGGACGGCATGACTAATAAATCGGGAGCCGCTCCGTTCCCTCCTGTTCCATCTGGCCGGAAACCAGCGCCGCGTCGC
>chromosome_16,+,polyA site is 2308637
CACGGGGATGGTGTCCAGGAGCAGGGCACTGGAGTGTTGGTGTCCGGGTGCACAGCAGATGCCGCGGGCGCCAGTACGGCACAGTGAAACCTACGCGGCAATTGGTGAGCGTTGTGGCGTTTGCGCCTGCCAGGGTCGCGCCGCCTGGAC
>chromosome_16,+,polyA site is 2308721
TGAAACCTACGCGGCAATTGGTGAGCGTTGTGGCGTTTGCGCCTGCCAGGGTCGCGCCGCCTGGACAAAGTAGCACCAAGATTTGGAATCGCTACGCTCGTGCGAGTACTTGCATTTCCAGAGACCAACTAGCCAACTCAGTTACTGGTC
>chromosome_16,+,polyA site is 2322424
GGGCTGAAGGCCATGGAACAGGGCAAGGGCAGGGTGGCGTATCCGCAGACCCAGATAGTAACGTTCGTGTCTGGAGGAGTACGGTGTATACCGAAACGTATGTGCAACAGTGCCGTTATGCGCCCGTGCATGCAGCTGGCCCGGATCACT
>chromosome_16,+,polyA site is 2335810
CGCCGGGGAATTCCGAGCGAGCCTTGTACGTCACGCTTGTACGTAACTCGGTTACTGCGGACACAGAACTTGCTATTTTTATATTTAAGGAATTCGGCCACTGACGCCGTGGACGCCGCCCCTGCCTTCGTAAGATACGAGCGCTGACCG
>chromosome_16,+,polyA site is 2357728
ACGCGGCTGGACACATGGCGGGCGTGCCTGATCAAACCGCCCCCCCGGCTATAGGAGAAAGGTGGCGCGGGCAGGTAGCCGATGTAACGAGGAACGGTAGCGGAACAGTCCGAGATGAGGTAGACGCTTGCGGCCTCACACTGGAGACGC
>chromosome_16,+,polyA site is 2365334
GGCACGCGGTCCCCGGGTCCCGCAGAGGTGCCGATGGCCGTGTGCTGTGTGTACTGGTATGGTGCCGCTTCGGCGTCCATTACTAAGACCGGACCTTACAGTGCCCTTCACGGGTGCGGCATGCCCCCATGGCGTACCGGTATTAGGGCG
>chromosome_16,+,polyA site is 2373847
AGAATGATACAAATAGCCGGCACAGAGGGAACGTGCCAGAGCTGTGCAAGTGTGCCAGTGAGTAATGCAGATACAGTATGAGGTAAATTGGTACCTACTGCTTCAGTGCCTCTGGTGCCACCCTTGTCGCGAAGGCCCATACCTGTGCAT
>chromosome_16,+,polyA site is 2391583
TGTCGGAGCCCAACCTCGCTGGTGGGTGCCGCGAGGCCCCGCAGCGCAGACAGTGGACCAGGTTCCTATGGTATCCGTTGGCTGTAACGGCAGTTGCGGAGCTGGGACGTGTTCACGCTCTTGGGGGCCGGGTCGTGGGTTGGGGCGGGA
>chromosome_16,+,polyA site is 2412293
CCTCTGTGGAGCCGTAGCCCGTACTGTAGGTTTCAAGGCCAGTGGTGTGGTGCAGTACTTAGGTGATTGCTCGACCGGAGCTTCTAGAAAGACCACCTTAATTGCCATCGTGCGCCGACATGGTTTGCTGCACGGTTGTGGGGCTCTGGC
>chromosome_16,+,polyA site is 2412391
TAATTGCCATCGTGCGCCGACATGGTTTGCTGCACGGTTGTGGGGCTCTGGCGGGCTTCGGCTTGGCTTCGACTGGTGACGGTGTAGCAGCTGAGACACGCTATGTGCGCAGAAACAATGCACGGTTTGGCGAAGGTCGGCAGCCTTCTG
>chromosome_16,+,polyA site is 2626847
AGCAATGCGTGAGTTACAGGGCAACGGACGCTCGCAGTGATGGTTATCGGGGCTGGTAATGTGTGGGAGGTTGGGTCTCCTCTGTCAATCGCTGTCGTGCGTCTCCCACAACCGTGAGCAGCCAGCCTATCTCAAAGTGTCATTTTAGGC
>chromosome_16,+,polyA site is 2832668
TGAAACTGCGAACACACGCGCGCATGTGCACCGATTGCGCATTTCTGGACGCGCATGTCAATGTAAGAAGACGTATATCGTGTTGTAACGCAACGTAAGTGCCGCTCTCCTGAAAGTTGCGTGGGGTGCGGGGCAGCGGCGGTTGGTGTC
>chromosome_16,+,polyA site is 2835026
CTTGACGACGCCTTAGTTTACCTGGGGGAACGGGCACACCGGATGGAGCATCTTTACTCTTAAGGCATCGTGCGCATTCATTTCTGTAATACATTGAGACCTGCCGGTGTTGTCTGGTCAGCGACCTGTGCTGACGAGCATGGCGTAGCG
>chromosome_16,+,polyA site is 2847930
GCGTGGCACGGTGTGTGTTGGGCCCTCCAGCAGGGTCGTGCCTTGCGGACCGAAATGCGTGCACGCATTGTGTGATGCGGATATATAATGCTTGCTATGATGTAAGGGTTTTGAACTCTGGGCGATGAACCTTTGCAATCTGGCCGAGGC
>chromosome_16,+,polyA site is 2853603
ACGTGGGACTGCATGATATGACAGGTGGGTGTGGTGCGTGCGAACACCGTGGACATGCATTTGTCGCTTACCGTACATTCTTTTACAAGTTCGAAATTTGTCGCACCGCTTACGCTGACTGCTACCGTATCTTGGTGGCCGCTGAAAGTG
>chromosome_16,+,polyA site is 2853790
CGGCGAGCGGCATGTTGTTTATGACTGAGGACCTGCACAGAAAGGGCACGGTGGCTCAAATGCACCTAGCGCCCGTGTTCGTAACGGACCGAGAGCATTACCAGCTGAGCCATGAGCTCTCCTCGGCCACGCTCAGCATTCGCATTTGTC
>chromosome_16,+,polyA site is 2921624
GTTACCGACGCGCAATGGCAACTTCCCATGGCGCCCACTCGACTTCAATCCGTGACTTCAATCCTTGATGGATAAGGTTACATGTAACTATAAGTTGGGGCATGATGGCCCTGCTCCTAAAAGCTTTACATTGACACCGATGAGCATCCC
>chromosome_16,+,polyA site is 2953730
TGCCGCATCTGGATTGTGGCGCGGCAAGTGAGATACCGCTGCTGAACGCTCCGTTGGGAACCTGCCGTCACCAGCGATTGTGTAACACGGCGCTGCCCTATACCGTGTCACCGGATGTCACCATCCTGCAGCATGCATACTAGAATACCA
>chromosome_16,+,polyA site is 2960417
ATTATATGGGATCACCGAGAGGAGAGAGACTTGATTCTTAGCGAGGATGGAGATGAGGGAGACTCACATGCTGTAAAACTGGGCCGTGGGCCACTACATTTGAACTTTTGAAGCCACATCCCGTGAGTCCTTGCTGGCTTGCCCTGTTGA
>chromosome_16,+,polyA site is 2971060
ACACGGCCTGAGGGGTCGAGCTACAATGGATGGCGCATCCGCCACGGCTTGCGCAACAGGGCTGCGATGGACTGCGACAAGTGTAATAATCACTTTGTCGTAAGTGTCGCCGCATGGGTGTCAGGTGCCAGGTCAGGTACAACGCCGCAG
>chromosome_16,+,polyA site is 2994312
CAGCATCATGTGAGTGTGGTGCGTAGATAGGCGCGTCTGCAGGGCGGGGGGGTAGCCGTCCATGCGGACGGTATGGGTCAATTTTGATACGAAGTGCTGATGCCCCGGCGTGTACCCTGCTCTAAACGTCAGCGGCGAAGGAGGGGCAGC
>chromosome_16,+,polyA site is 3043289
GGTGCGGCCAGCTGCCAGCAGGCTAGACCAGGCACGCGGCTTTCAGGGGCCGCAGCGGATGCGGGAGACATGTGGCTACATCGTAACTCGAATTGACTCGTGCTTCTTAGCAGCACCCGCCACGTGTCAGCGCATGGCGGCACGTCTGCA
>chromosome_16,+,polyA site is 3070166
TGTGGACAGCAGCAGGGCCACACGATCGAGAAGCAATGCTCGGCGGCGGGTACAGGACGTTGTCAGGGGTGCGTGCGCCAATCAACCTGCGTGCCCCATACTTCCCGCCAGAAATATGCTGCCTCGGCGTTTTGCTATAAGACTACCGGC
>chromosome_16,+,polyA site is 3070237
CGTGCGCCAATCAACCTGCGTGCCCCATACTTCCCGCCAGAAATATGCTGCCTCGGCGTTTTGCTATAAGACTACCGGCGGTATGTAACAACTGGTAGAGTCCCTGGGCGGAGCCAGCAGCTAGCTTGCGCCTCCTGCAGCAGCCCTCCG
>chromosome_16,+,polyA site is 3087004
AATGTCCGGCTGTCAGGGCAAGGGTGCAAACGCTCTATCAGTGACAGTACGCTAGCTGTCAGCCGCGGGGTGCTGTAACCGCTGTAACGCAGAGTGTGCACCCATGCACAAGGCCCGCATCTACGACGGCTCTCAGCCCACAGCCACGTG
>chromosome_16,+,polyA site is 3098616
TGCAGGCGGCACGAGAGTAGGCAGTCAGTAGCGCAAGTTGCGAATTCAAATGTTACCTCGTAACCGACACTGCTAGGGCATTGTTGAAATTCACGCTGGAAGCCCGCTGCACTTCCGCTGCCGTCCACCCAGAGGCACCCCATACGTCTA
>chromosome_16,+,polyA site is 3098686
TGCTAGGGCATTGTTGAAATTCACGCTGGAAGCCCGCTGCACTTCCGCTGCCGTCCACCCAGAGGCACCCCATACGTCTACAATTAAAGCCCACTGCTCATGAACTCATTGGATTGCAAAGCATTACAGCTGTCCTCGGGGAACCTTCCC
>chromosome_16,+,polyA site is 3167350
GAGAATGGTGTCGCTGGTGGACCAGCCGTCTGGTAGTTCGACTTTAATCCATGCGACACATAGGAGAGTATGGACGGCGGCTTGTAACGCATCTGGCATGCATTTGAGTAGCTCGTTTGGGAGGCCGTCAGGGCCAGGACTCTTGTTGCG
>chromosome_16,+,polyA site is 3285659
TGTGCAGCGGCCTTGCTGCCGCGTGGTAAAGACTGAGAAAGGTATGTACCCGGCGTGGTGCCATGGAGCCATGGAACGAAGCCCTGTAAACATGCTGTGTGCTTCAGAGCAGGGCATACCGTACTGAATAATGTCGTGGGCACAACACCT
>chromosome_16,+,polyA site is 3333310
TCGGGACCTGGCGCGGGCAATCGGGCATGTCGCAGGCATGTCAAGGACAGGCACTCAGGCGTTTGATGCCATGCGTGCAGCTGTGAGAATGAGAGTGCGAGGTTACGGTGCTGTTGCGTTACTCCTCACCGTGCCACCTATCGCGCATCC
>chromosome_16,+,polyA site is 3333557
AGTTGCTTGGTCACATGCCCCGGGCCAGTTGCCCTTTGGTTACCCTCATCGTTTTGGACCGTACCGTTACGTTACGGCGTTTTGCAACGTTACATGTTGGCTATCCACACATGCGCTCGTCCACTGCTTGCTAATTGCTAGCCGGCCCAA
>chromosome_16,+,polyA site is 3354263
AATCCCCCGGGTGCTTTCAGCTTTATAAACATAGTCATTGTCACAATAAAGGACAGTGCTTGCTCTCGCGTCCAATACCCAATTGTAACACACTATGTCATCGCCGGCGGGCGAGTCCAGCGCCGCAGACACCAGCAGGGCCCTGGCGGG
>chromosome_16,+,polyA site is 3372983
GGGCGGCTAAATCGTCAAGATAGCATGGCCCGGTCACCCGCACAACCAATCAAGACCCGCTGGCGGGCCAGGGCGGGCGACCTTAAGTCTTGAACGCTGCTGGTAAACGCTACAGGCATTCAGCTGCGCTGATAGAGAGAGGGGCGTGCC
>chromosome_16,+,polyA site is 3439424
TGCGTGTGTGGGCGAAAGCCTGCGGAAGACATGCTCGGGGCGTGGCCACGTACTGTATGTGGACGGTCATGTTCGCCCGGGCGTGTAGCGTGGAACCATGCAGCGGAGCGTCCCTAGATGACCTGCGGTTAGTATGGATGCATGAGCCCT
>chromosome_16,+,polyA site is 3446570
TATGGCATTAACCCTGGCGATCGGTTCTGTTGGTCGCCGGTTAAACAGAACTTGTGCGTATGACATCCAATAAACGCATGACATGTAACATTAAGTCTGGCCCCGCGGCCCAACAGCTTAAGCAAACCCACAGCCCCTCCGCACCGGTTC
>chromosome_16,+,polyA site is 3454181
GACGCACTACAGGCGTTGCGGCTGCACGGGGGCACTTGAGTCGGCAATGCAAAGTGCTTGCGTTGCCGGCAATGGGCGATGTGTTGGATCAAAACGTCCGTCCCTAACATCTGCTCGGCTCCCCCATTGACCTTTACCGTATATGGGTGC
>chromosome_16,+,polyA site is 3454451
CGAGCTTGGATGCCAGGCCAAGTCTTTCTCTGCAATCGTCGCCGACCTGGAAGTAATCATCAAACAGTATCTACGAGATGTATATACCGCGTGGGACATATACATGCGTTTTCCTCCGGCGCGCAAGCACCGGTACGCGACTTGAGGCAC
>chromosome_16,+,polyA site is 3496496
CAGGGCGGAAAGGCACACGATCGAAGGACTGCAGGACAAGCCCGATTCTGGGTGACATAAGTGACAAGTGCAGATGAGTGCGAGTCAATTATGTTTGGTACCTTGCTCAGTTCGGGGGCGGGGTTGCAACAGCCACAACGCTCGGGATGC
>chromosome_16,+,polyA site is 3537315
AGTCAACTGGAGCTTGTCGGTGGATGATGCAGTGCGCGTTGCGCTTGTACCGTAAACGTGCACGGCCTTGCATCTCAAACCCGTGTAAGAAGGGTCTGCAAAGCTGGTCTAGGAGCGTGCAGCTTGCATTGAGGCAGGCGGAAATTGAGG
>chromosome_16,+,polyA site is 3570986
ATGGCCGGAGCGTGGCTGCCAAATGCTGGTTAGTCAACCGCCGTACCTGCGTACACGGTTGTTCAGAGACCGATTAAATACGTGTAATACAAGAGTCGAGCTGCCTTCGAACTGGTCGTGCCGCAGCAAATTGGTGTGCTGTTATCCTAG
>chromosome_16,+,polyA site is 3655574
CTGGGGAGTTGCAGTGGCAGGGCTGCGGGGGTATGCCGAGCGCGCTGTCACTCGGATAGCTGAGAGTCGGCACCACTACTGTAATAAATCAAGCAGCTAGCAAAGCTGTTGCTAACTTGCAGCTTACTCATTGCTGGGAGCCTTTCAACG
>chromosome_16,+,polyA site is 3690428
CCGTCGGTCTGGGGGTGGTGGGAGGTGGAGACGTTGAGGGAAGTGCCGAGGTGACGCCAGAACGTTTGCCAAACGTCGGACATGAAGCTGGGGTATCTTGCCCACCACTGTCCGTCACTGTCTCAGCCAATGTGCCAAGCACCCTGTCGC
>chromosome_16,+,polyA site is 3707212
ACCGCGCGGCATTAAGCCTGCGCTGGACGTGACGTACAAGGTTGTTCTTGACAGCCGGTTGCGGTCACGACACGTCTAATGTAACACGATACAGCCCTCATGCTCTGGCGTCTTGCCTGCACAGGGTGGGCTGGCATGTCTGGGCGCGTC
>chromosome_16,+,polyA site is 3711122
CATTCTTTCACAGATGGCACCGCTGTATAAAGTCGGAAACTTATAGCACCCGCTGCAGGTGTGCAACTATGCAGTAGAGACTGTAACATCCCTTTGATGACTCTTTTGAAGCCTGCCGTAACCTGACATTCCAGATCTACGGCCTGTGGC
>chromosome_16,+,polyA site is 3714164
GTCATCCAAGCACATGAGCTGGGGCCTGATGCCCGAGCGGGGCCCGACCGGCACATACGGTAGCACGAGTACTTCATAATGATTGTAACACAAAGCAGGATGCAGTTGACCCCCGGTGCGCACATGCACGTAATGGTGATGCACGTGCTC
>chromosome_16,+,polyA site is 3756315
CATGCTAGCTTCCATGGTGGCATGGCGTTCTTCGCCGTATAGCCTAGGTTGGGCTTGGTTGAGCGCTTCAGTGAACCTCCTGTACACATTTCACACGGTCTTGGTTGCCAACGACATGCCACCATGGAAGCTAGCATGTCTTGTGTTCGT
>chromosome_16,+,polyA site is 3819314
TGGCGGAGCAACAATGTGGGTGAGCGGGGGCAAGGTGTGTGTGAGCGAGCACTCGCTCAAGATGGCCACATAGGCAAACCCCATTATGATTGTGTTATCAATCGTACGTGCCACTCACAATTGACAATGGCAGCAAAAAGAACTAAGAAA
>chromosome_16,+,polyA site is 3837171
GTCAAGCCACGCTGTGGCTCCGGTCTGCTTAAATATCGGCCAGGATGCCCTGTTCTCGTATGCATGTATATGTTTCTCTAGTAACGACGCTTGCGGCCTGTGCACCTGGATACCTTGCTTCCCGAAAAGGGCGGGAGCTGTCGCGGGCCT
>chromosome_16,+,polyA site is 3855465
GTTTGAGCGAAATGCAGGCGCGAGGCCGAAGGGCGGGTACGCAGCAGCCGCTTGCGCTGTGCGCAGACTGTTATGTTATTACTAGTAAGTGATTTCATCAGCGGCCTGACCAGGCCTGGCTGCACTTCAGGTTTCCCGTTTCTGCATCAG
>chromosome_16,+,polyA site is 3879531
TCGGGGTGCCGCGGAGAAACGCGATGGACGCACTGCGCCGTCCTTGTAGGGCTTTGCGTGGGTGCCAGGGCTGGCGCCTATGTAACAGGTTGCCATGGGAAGCCAGGCATCACAGCAATACAGCGGTGCGGATGTGCGCTGTGTGCAGCG
>chromosome_16,+,polyA site is 3879665
TGCGCTGTGTGCAGCGGTGCAGAAGGTGCAGAAGGTACCGTGAGGGCGTGCGGGACAGGGGCGGGAGAGTCGCAGACTGGTTTTGCGAATCATGGTTTTGCACTTTTGGTCGGCACGCGGGTACCACCAGGCGGCTGGATGGGGTCTAGG
>chromosome_16,+,polyA site is 3879778
CACGCGGGTACCACCAGGCGGCTGGATGGGGTCTAGGGGAGCCCCTTCTTCCGCGGGCCTTTTCACTATGAGCAATAACTCGTACAAGGATGCTGACCCAACCTACCCCCCGCTCTATCCGCCTGGCTAGTTAGATTTCTTGTACGAGCT
>chromosome_16,+,polyA site is 3882430
ACGCCGGCTGAAAGTCCAAGCACAGATTGGCGCTGGGACGTCAAACGCTGGCTTGATACTAATTGTCAAACAGTGGGGCCAATGGCACCGTACGACCAGGTAACGCGGTCGTTCTGATTCCGTATTGCAGTAATGCGCGGCGCGGGCCAT
>chromosome_16,+,polyA site is 3884449
TCACGGTACTATGATATGACCTTATGTTGGACGTATGTCATGGTTGATGTTACTCAGACTTGCGCTGACAGAGCCCACTGTAAGAATTTTGTGACCCTGAGTAATGCTCGTTTCCAAGAATACAAACAAAGGGGCGCCGCGGAGGTGCCA
>chromosome_16,+,polyA site is 3913597
TTGATGGGGCGGTAGATAGATGGATATGTCGGTCGGCGTACGTCATGCCTGCGCATCACTTCGTATGACGTGTGATAAAATGTTGCATGACGTGTGATCAAACACTTTGCGTGTCGTCGCCGCCGAAGTGGTACACGGTCCTTCGGCCAC
>chromosome_16,+,polyA site is 3913682
CATGACGTGTGATCAAACACTTTGCGTGTCGTCGCCGCCGAAGTGGTACACGGTCCTTCGGCCACCAGCGCAGGGATGGGGAATTAAAGTACTTGCGTTGCTTCGCCGCTGGTTCCAAGGACTGCAGTTTGAAGACGTCCCAAACGATTA
>chromosome_16,+,polyA site is 4019928
GCATTACGGTAGACAGGGTCCCGGAGGCGGAAGGTAGAGTCCATGGCGTGCATTGGGAAGCGCCCAGGGGCAAAAGCCACCATGCAATGAAGTCGGGCAGCGGATGTCAGGGATCCCTCGGAGTCGGGCGCTGCAGGGACGGCACTGCGC
>chromosome_16,+,polyA site is 4038051
GCTGAGAGGATTGAGCCTGCGAATTGGAGCGTGAAGTAGAGACGACGTGTGCGAAACACCAGGGCCGCTGAGATGAAGCGAGTGTAATAACAGAGCGACACACGTGCAAGCTCAAGCGGGCTTTGTGCGGGTAGGTGGCTTTTCACACCA
>chromosome_16,+,polyA site is 4049855
GGCCACAGCCTCCCGGCTTGCACAAGGCACACTACCATACTGTGATGGCTCGGCGTCTTCGGGAGCTGGGACTGTCCCCTCTGTAACATCCGCATCCATACTGGCTCATGCTTGTGGCACTCAATCATCTCATGTGCACTTTGCAGCCCC
>chromosome_16,+,polyA site is 4055193
CGTGCCCGCCGAGGTGGGGCTTTGTGAGAAGCACCGTAGGCTCTGTCGCCACCCTTGAGGTGCCGCGAGGGACTTTAGGATGTAACTCCCGACACGTTGAAAGCAGATGTCGACCATACCCCAAACAGTCGGATCGCGTGCATCAAATTT
>chromosome_16,+,polyA site is 4070940
CACGCTTTGTCGGCGTATCTGGGCGCCCATGGCCGCTGCTAGGGTCCTGTAGACGTGCCTGTAGAGTATTTATCTGCGCTGTGTAACGGTCAACAGGCGATGGCTTGGGCCCATATGGTACCAAATGGTTTAGGCACGGTGAAGTGGCGC
>chromosome_16,+,polyA site is 4071066
GGTTTAGGCACGGTGAAGTGGCGCCTGGCGAAGCAGCCAAGTCGGGTGGCTGGTGGTGGGTGCAGAGTGTCACGATTGCGCGCAACACCCATTGCTTCGACCACAAACCGCACAGCAGTTGTCACATACAGTGAGCAAGCCACCAGACCA
>chromosome_16,+,polyA site is 4100190
ATATGCGAGCACAAAGAAGATTCCGAGTGCAGGTGGCCGCAACCGGCTGCAACCGTTTGTGCGCGAGAGGGCAAAGCGGACATTCATTACTTTGAGCGCAACCCCTCTGGGTCTGGGTCTGGATGTTGGTTTCGTTGGAATTGGAATGAA
>chromosome_16,+,polyA site is 4100243
CGTTTGTGCGCGAGAGGGCAAAGCGGACATTCATTACTTTGAGCGCAACCCCTCTGGGTCTGGGTCTGGATGTTGGTTTCGTTGGAATTGGAATGAACTACCCCCCGCCCCCCCCCCCCACACACACACACACACAAACACACGCACGCA
>chromosome_16,+,polyA site is 4178045
GCGATTCAGGGGGGGGGGGCGAAGCCCCTTAGGAACACCCGTGCGTGCGTGCGTGCGTGTGAGGTTCGGGTGCTATTGCAACTGTAATGTGACATCACAGTTGCCCAGCTCCTCCAGTCCTCCGGCCAACTGGCCAAGTTTGCAGCGTTA
>chromosome_16,+,polyA site is 4228469
TCGCTGCGACACTTAAACAGCCTTTGATTTGGACCACTGTTTGATTTGCACCACTGTTTATAGATACTGCCACAAACACAGTTTCTATCTTGTTCTGGTGTTTTTTTGCGTCTTCGCGCCTTTGCGTCTTTTTTTGCGTCTTCGCGCCTT
>chromosome_16,+,polyA site is 4256908
TCTGCGACTCTGGGCATGAGCAACCAGCTCGCAACCGCTCGCAAACGCGACTGAGGGTGCGTGGCCGACTCCGCGCCGTCCTGTGAGACAACTATTCTTATTTCCTTGTTGTTTATCCGAATGGCCGCCACTACATGAACCCAATGTGTG
>chromosome_16,+,polyA site is 4326525
GGAGAGCCGTGCGGACTTGCACCATTTTGGCACACCACGACACCAGTACGAGGGGCACGTGTCGGAGCGCAGATGCATGAACTGTAACACATCAAGAGAGCTTCAGGTGCCTCATGTGCCCCATTTTATGTGCCGTGCGGGACGCGCACA
>chromosome_16,+,polyA site is 4343041
GAGGTGGTCATTTTTGGAAGGTAGTGCTTCTGGGGGTCGTTTCGGCGGGGTTTGGGAGGTGTGAGAGGCGAGTCGCTCCAAACTGAAGGTCACCTGCTTGCGTTCAAACTCGAGAACATGCATTCTGATACTATTAGATTTCATATTAGA
>chromosome_16,+,polyA site is 4343245
GTCGGCACGCTCGGCACACTCGGCATGAGAACGCTCAGTAGGTCATCGTACTTCTGTACGCTGTATAACGTATGACCGGTAGCTGCAATAAAGGATTCAGCTTGATGTCAGTACCACCATTCCAGGAAGCACGCCAAGAGCGTTGGGTCC
>chromosome_16,+,polyA site is 4372937
AACACCCAGGGGTTCATACTGGGTTGCGTGGATGAGTAGCACGGAGGTTGGGGGAACAAGCCTGCTGCTGCTGCAGCTGTTCTGTAAGAATTGAAGCAGATATGCGGAGCCGCACGGTGACTCGTAACATGCGTCATAACATATGCAGCG
>chromosome_16,+,polyA site is 4391550
CAGATGGAGCTTGCAAGTTGCAAGGCGAGGCGGGCTGTTACAGATTTGAGTCTGGCTTCCGAGGTTCGAGTGTACGCCACTTTGGAATTTAGCACCACCTTTGCGGGTTAACCTTTCGATGAGTGGTCCGTAGTACTTAAGCAAATAGGT
>chromosome_16,+,polyA site is 4391753
TGCAGGCGTGTCCGGCCGGGCGGTGTAGAGCGTGCATGCTATTCTTATTCAAAACGACGGCACGATGCGTTGTGCTAACAAAATGTAAACGTGCACGGTACCTACACGAGCCTCACTTATCTACAGCACAGACAAGCACGCACCACAGAA
>chromosome_16,+,polyA site is 4399429
ACACACGCGGTGGAGGCGGATCGGACTGGATGTGGGTGTTGCGCAATGACGGGGCCCAGGCTTGATGTGATCGCAGGCTCGCTGTAACCTGCTGTTTTCATACTCCACGTTCTCTTTGCAGTCGTCACCAATCGCTTTAACCAGCGTAGG
>chromosome_16,+,polyA site is 4405593
CAATGAAATGCGCTCGCCTCAGCATGGCCGCAGGGGTTGCGCTGGATGGACGGGCCCTATGATAGGGTTGCACGCCTGAAGTATGTTTGCATTGTCGATTCTAACCACATAATATGCTGCATGAGTCATTGAAGTTAGCGAGCAGAGAAG
>chromosome_16,+,polyA site is 4405809
TGCGAGTTCGTGCCGGATGGCGGGTTTGCACGGCTGGAGTTCAGTGATTGCCTTCGCGCTCGCTTTGCGCAGACGCATACAAATTAAGTTACAAGTACGATTGTCGGCTCCGTTAGCACAGAGTAGCTGTTGAGCTGCAGACGCTCGGAC
>chromosome_16,+,polyA site is 4446859
TCAGGCGTCCGGCGCGCCGCCTGACCGTGAGTGGCAGAGTGGTACCCGCTTGAGGACTGCGCGTGGCATGTGCTGAGTGCCTGCATGTACTCCTGTACGTGTGACTTCGTCCAGGTTGTGCTTGCTCTCGGCCCTTAAAGTTCCTACGCT
>chromosome_16,+,polyA site is 4484570
GGCACGAGATGCCGAGAGCGAGGAAGTGCTAGGGGCATGCCAGGAAGCACCAGATGTACCGTGACAAAATGTTTGTCCTTCTAAAGTTGTTTGTCTCTCTCTCTGGAAGGCATGCAGCGGCATTGGACCCGCGTGCGCGCGCGTGCGTTG
>chromosome_16,+,polyA site is 4529170
CCGGATGCTGGTTGAAGGCTGGGCGGACGTGCCTGGGCTCGGATAACGGGTTGTTCCATTGTTTTGGACCTGCTGGACGGCTGTTTACACCCTGCTATCGATTGCTACTGCGGCGTAAGTGCCGTTAACGGCGCAGAGACAGGGGGCAGC
>chromosome_16,+,polyA site is 4529329
CCTGCGACTGGGGACTTCTGGAACATCTAGGTGATGCATGCGTAGCTCAGCCGCAAGGGGAGGTGCGTTCAAGTCCCTGACTCTGCAATGTGGAGTCCTGTTTACCGTGTGGCGTTATGCAAGCTTAAATGCGCAGCAGACACGAAGAGC
>chromosome_16,+,polyA site is 4529428
GTTTACCGTGTGGCGTTATGCAAGCTTAAATGCGCAGCAGACACGAAGAGCTTCATTCAGGACTCGACAAGTGTTCGCCGGTCACAAGAAAAGGGGCTGAGCCCCTCCACAGTCTGAGGCCGAACAACCTCATCGCCCGGACATACGGTA
>chromosome_16,+,polyA site is 4529532
CTCCACAGTCTGAGGCCGAACAACCTCATCGCCCGGACATACGGTAGCCGGGGTCGGTTTCCACAGGCACATAGCCAAACCATGTGGCTATCTAGCAGTCGCGATGCGCCGATGCCACAGCAGAGCCAACCGCAGCCAGACACAGCACAG
>chromosome_16,+,polyA site is 4547643
GCACTTGGGATGCACAGGCGCTGAGACGCACAGAAACGGGCACGCACGCCGGCAGAAGCGCCAGCACAAGGCGTAGATCCTTATGTTACAGTGCCCTCCACGGTTGCAACATGCCCCCACGGTAATAGGGCCATTCGTGGCTCTCACGGC
>chromosome_16,+,polyA site is 4565581
GCGCTCCCATTCTTGTGTGGAGGCGGCCGTTAGCGTCCTGTAGGCCAGATACCTGGCCTAGCGAAGCCTGGTACAAAGCCGCCGTAAATATGTCTGGGGTTTGAAGCTATTTCGATGTGACGGTGGACGTGGGTGTGGGCGCGTTTCCTT
>chromosome_16,+,polyA site is 4565810
GCATGATCCGCCAGGTGTGTACGGGGTAGGAGTGGGCAGTGGCAACCACGAGTGGCAACAGTGCGGAATACTTCAGTGCGTGTAGTGTTCGGCGCACGGAGCCTCTCACCCCACCAGTCACCCAGCCTGTCACCCACTGCCACACATTCT
>chromosome_16,+,polyA site is 4565953
ACATTCTGCCCACCCATGCATGGGTGCGCGTGCTGCAACCATTAGAGCGCAGCGGGCAGTGGCAAACCTAGCAGCCATCCTTTAAGCAACACTATCGCTAAGTATCCCAAGAACCGACCCCGGCGGTGGAAGGGGAGGAGGCGCACGGCA
>chromosome_16,+,polyA site is 4652374
AACAGTCAGCGTTGCCTGTCGATAGCGGTGTCTTGGACAGCCTGCAAGGACCAATCCTCACCTGCCCTATCCCAATCCTACAGTGTTGACACCAATCCTCACCTGCCCTATTCCAATCCCATAAGTGCCGACACCAATCCCCACCCGACC
>chromosome_16,+,polyA site is 4668268
GGCCAGTGGCGTGCTGTAGACTGGGTCTTGCGGCAGACTGGCACGTGCCAACAACCCAAAAACCTGCCGTCTTCAATCCTCTGTAAGTCCGGAAACTTGAACCTGCCCCTAAAGCACGTGAGCCTAACTCAGCACCACATACAAGGTTGT
>chromosome_16,+,polyA site is 4680327
GTGTTCGGAGGTGTGGACCTTGGGCAGCTGGTGTTTGGCGGCTGTGGGACACCGGCTAGGGAGTGCTTTGATACGTCATGTGTAAAACCCATTAAGCCGAATGATAGATCAGTGCAGTGTGCATAATGCAAGCCAGGCATAAGCTGCTGT
>chromosome_16,+,polyA site is 4689585
ATGCACCATAGGTATACGCTTCTGTTGATGTTAGGTCCTGGCGTTGCGTGTGAGCGTGCTCTGTCTGTAAGCTCATGCTCAATTATGTAACCTCACTACCGTACGTGGCGCTGCAATGATGTGGTGGCAAAACTGCACGTGAGTGGCCTA
>chromosome_16,+,polyA site is 4689838
GCATGCTACACATCGAAGCGCATTTCAATCGAAACGGGCCTTGAGACAATCTGCGCTTGTCGGGCCGCACATGGTGCACCCCTGTGACGGAATGCATGTCCTCTATATTTTCCTTTGCTGCACAGATAACCGTAGCACTGCGTAGGCTCG
>chromosome_16,+,polyA site is 4695399
CCGGGAAGGGGTAGTTGGCGAGATTTGGGGACCGCTGGGCTGGGGGTTCTGAAGGTGTACGCAGTGGCAGAGGAAGAGCGCATGTAAGATGACTAGCAGAATCCTCCCCTGCGCAGAATTGGTGTCTAGCTATCCCATGGGACTATGGAT
>chromosome_16,+,polyA site is 4701930
TGACGCCGTCGTCCCTGGCTACGCTCTATCTTTGCGTGGCTACACGGCGGTTCGGGCTCGCTTTGCCCGCGTATATTTTCTTTTTATGCTTCTCTACTTCTCTGCTTCTCTGCGTTACCTTTCTTATATTGCTCATGGCAGTTAAAGTAT
>chromosome_16,+,polyA site is 4703444
CTCATGCAAACACGCTATGCATGCGAGTCGCATTGCTTTTTAGCGTGCACACGTGCGGCTGTAAACAGTAGTGCAGCTCGGGTTGTAAAGACATGCTCGAAACCCGTAAGCGCCCATTTGAAGAGCCTGCTGCACGAGCCACACAGCGCC
>chromosome_16,+,polyA site is 4706566
CTGGGCTTCCCTTGCACCCTCGGCGACGGAAGCCGCCCAAGCACATTGTCTATGGACGTTGATGGAGACGTTGTTATAGACATTGGAAGTGTCACGCGGTTACAGTGCTCTTACTAACAGTGCCCCTGCAGCACAATAAAGCCTAGAAGG
>chromosome_16,+,polyA site is 4727813
CCCGGTCGGCCGACTGGTCAGACTGTCAGAGACAGTCCGCCGGCGAGGGTAGGCTGTAGCCGGCGGTGCCAGACGGGCGGGTGTTTAGCGGCAGGTATGAAAGCGGCCTGATGCGCCACCGGGAGAGCGAACTGATTACCTCAATCCGTA
>chromosome_16,+,polyA site is 4727988
GCAGAGAGGAAGCCAAGGGATGCTGGATGCAGTGGTGGTCTCTGGCGCAGTGGTGCAGAGGCAAGGAGTGTGTGGCTGTGAGGTGTAATAACGGTGCCCAGGCCGATTGCAGGCGTGGTGACCAGGTGGGTGGCCTTTCCCTAGATGCGA
>chromosome_16,+,polyA site is 4732623
GAGAGCACAAGCGCATTGCCATTTGCAAGTACGGCGTCGGGGGCGCGTCGCGCGCTGACGTTTTGAGCCACACGTTGGAGCCCTGTAAATGCATGGACAGTCGCCGCACTCGCCAGTCTCGCGCCTTACATTCACGTGTTGGGGAATCAG
>chromosome_16,+,polyA site is 4743833
GGGTATCCAGCGGCCTCCCCGTTGGGGAACGCAGTTGGGCTGTTGGGGCAACAGTTGGGGACCGCAAATGCTGAACGCAATATTGTAAATTGATGGTCAGTTATCATCTGAGAGCGTGGCACGGGGTGACGGGGAGTGCTGGGAATGCTA
>chromosome_16,+,polyA site is 4755936
GACTGGACTCCATCGCTCACGGCGCGGGTGTGCGCGGTGTTGCTGGCTGGTGCCCTCCGCCCACGGCGGTCTGATGTCGTGCTGTAAGGCACACGCTTCGTATGAGTGCTTCCTCTCCGTCCCGGGGTGGCCCTCCAGTGGGCCGGGGTG
>chromosome_16,+,polyA site is 4761664
GGGCGTAGCTGCAATGTGCAAAAAGGCGCGAGCGATGGCCCATGACGATAGTTGACATGGGCGTCATTGCGCGGCTGCAGTAATGTAACGCTAATTGGCAATGCTACCAGTTGTGATGCTTCTCTCCGAGGGCTGACGTGTGCATGTGTC
>chromosome_16,+,polyA site is 4762960
GAGCATGTCCGCCGGCCCGGAGTGCGGGCGTGCGGTGCAAACACGACACACGTGCCCGCGGCGTGCCCGAAACGATGTGCATTTTAATTTACGCGGCATTGTTGTGGTCAAGTCTCTCCAACTCAGTCTCTGTGGTCAAGTCTCTCCAAC
>chromosome_16,+,polyA site is 4773296
TCGATAAGTTGCGCGTGGGGGCCGTGCGTCGAGCCGAGATCAAAGACGGGAGAGTCGTTCCACTCGTTCGGCATGGAGCCCGTTAACGTGTGCACAGGTGCTGCTGTTAATTATATATATGACATGTTCTTCTTTGATACCGCACAGACG
>chromosome_16,+,polyA site is 4845318
CGGATGCGGCCGTGCGGTCAGGAGTGTGACGTGCCATATGCTGCTGGACGATGCGCTCCTCGAGTTCCGGACAGCTCCGGACACGTGATATCCGTCCCTCAGGGTCCTTGTGATAACCGTGCACACGCGCTAAGAAATCCCAGGAGTCCC
>chromosome_16,+,polyA site is 4845560
TGGCACTGGGAACTTATTTGTATGCTGGGGTCTGGGTTCTCTGGAACTGGGAATACGCTGCACATTATGCGGGCTTCCGGCTACGCAACCCTGCTCCTTACCCTGTCCCATTGCACCTGTGCCTGCTTGCTGGGATGGCAACGGCCAGAT
>chromosome_16,+,polyA site is 4864634
CTTCCTAGCGGAGTTCTGTTGTGTGGTAGCAGGCAGGGCGCATACTGGCAGACCAGAAGCCCAGGCTTGCAGTGCTCGAGGTACTAAGTAGCCGAAGGCTTGCTGATGCCGAGCAAGGGAAGCAGGAATGGGGCGGGCCGAGCGGGGCCG
>chromosome_16,+,polyA site is 4864733
TTGCTGATGCCGAGCAAGGGAAGCAGGAATGGGGCGGGCCGAGCGGGGCCGGTGGGTGCCAGAAGGCCGACTTGCCCCATTTTTGCGAAGTCTTTCATAGCTTGCCATATAGCCGCTCCAAGAATCCGATGCAATGAGCTGCCGACTTTC
>chromosome_16,+,polyA site is 4872578
TTTGTTTGTTGATGCTAGCATGCTTGCGTGCGGCCCAGTGTTGTCGAGTGGTAGCAACAGGCACCTGATAGCTTGGCAGCATATGTAACAGTGTTCCAGGTGCTTGGGGCTTCGCCCTCTCGTCCCCAGCCCCTAGTAGAGGTAGGATAG
>chromosome_16,+,polyA site is 4872737
GATGCAGGCGGCAGGCCGCTGAGGTCCGGAGCAGGGTGATCGCAGTCCACGTCATTCGGTCACTGCGTCAGCCGGTCCCTCTTGTAACTGGTGCAATCTGCCCTCGCAACGGGCAAGGCGATACTGTGAGGTTGGTTTACTGCCGTATGG
>chromosome_16,+,polyA site is 4888725
AACACCAGACAACAGTTGGGTCAACCTTTAGGATTGGTTGTCAGGCTGGCTGCGTGGTAGCTACGTAAGTGGTTCTGTGGTTGTGTTAAACAAAATAGTACCATGACTCCATCCAGCCGAGAGTGCATTACTGCATTGGTTATAACAGGG
>chromosome_16,+,polyA site is 4893585
TGTTGAGAGATTGCCGGCGTTTTGCGTCTATCTTGGGGCCCGGGACATGTTGCGTTGTGTCGTTGTGACTAGGTGACAGTCCTGTGACTACGTATCACCACACCGTGTCTTGCGTCTATGCCTCTACAGTATCAGATGAAGGCACGAAAG
>chromosome_16,+,polyA site is 4907633
GACGCAGATTGACGTAGGCACGGACGCAGGTGGACGCTGAGTTATTTGCAGTAGAGCAAGTACTGGCGTACTGCTCAACTCATGTAACCTCTGTGCAGTATTTGTCAACCCGGTGCCATCCTCGTTGGTTGCCGTGGCACACCACGCTGG
>chromosome_16,+,polyA site is 4927966
GCAGGAAGCTGAGTGGCACAGAACCAGGATATCGGCCGTCAGGCGTGTACGGTATAAAAGATGGCGATGCTATAGCTCGATTTAACGTCGGAAACTGCCATCCACCCTCATCCACTCCGTCCACCCCTGACTCTGTCCGCTGCTGTATGC
>chromosome_16,+,polyA site is 5011346
GGTCTGGGACCATTGGTGACTGGCTAGGGTTGGCCACCGGAGGAGTTGCATTCTGGACTGGACTGATGGACGTGAGTGGTGTGCAATATCCATGCCTTCAATGGTCCGGTTGCGGCCGTGCTGGTAGTGCGGGAGGTGCGTACGCATACC
>chromosome_16,+,polyA site is 5013967
CTTACTTTGCCCGCATCAGGCACAAGGGTAGATACGATACACCACCTCGTTGCGATGCAATATGCGCATGGGGCTGCCGCCCTGCAATACGGGTGGGAGATCAAGGGTCATCACTCATCAGAGTGCGTAAGCACGCTGAGAAGGCCAGAA
>chromosome_16,+,polyA site is 5022014
GGCAGGGAGCTTCGTGACGTGGGGCCGAGTGAAGGACGTACTCTGTGGAGTCTGCGCCTTGGGCTGGTATGCGCTGCTCCCATGAAAGCGCCACAATATGCCATGGGATTTTTGTCTGATGCCTACCAGTAATCATCTATCAAGTTGGGA
>chromosome_16,+,polyA site is 5031184
GTGTCGGATGAACGGCAGCACAGGTAGACGCTCGATTGCATGCAGTGATCACGCAGCGGTTACATTAGAAGCACGGAGCTGAGTAAAACGTGCGGCGGTTTCATATTGCTACACTGTGCATGTGAGAGTCTCTTCGAGCCTGCGTGCGTG
>chromosome_16,+,polyA site is 5032057
TGGTGATGATGTTGTTACAGGTGGATGTGTGGTCATCTCAAAACCTGCACCTGAATGGAGCCGGGCTCTTCGCCCCAAAACACCATAAAACGTCTTAGCAGTCCACAGAAAGATGGGATTCAAACAAACTGGGAGGCAATCAGAAGTATC
>chromosome_16,+,polyA site is 5032131
CCAAAACACCATAAAACGTCTTAGCAGTCCACAGAAAGATGGGATTCAAACAAACTGGGAGGCAATCAGAAGTATCATATGTGCTTGTAAAAACTGTGTGTGATCCGAATCACGCAGTAACAAGGAGGTGGCTGCCTTAGGGAGGCAGGA
>chromosome_16,+,polyA site is 5071372
AGGCCACGGTGGCTGCGCAGGCGACTGAGCAGCACGCGGCTCGGTGATGGCCATGGCTTGGTGATGGCTTGCGCTCTTTTGTAGGGGTGCCCTCGTCAGGTCTTACTGCAAGGTTGTCTCCAGAGTCTCGTTTCTGTGTCTGAGTTGTGG
>chromosome_16,+,polyA site is 5074496
CGTGGGCGGTCTGACAGACAGGCAGGACACTGCACTCCAGTACCAAACAGGATGACGGGTAGGCAGTATTGTTCACTCCTAATGTACCTAAAAGTCGTTACGTGATATGATGGGTACCTGTGAGGGCGGCAGACGCGCTGATGTGCAGGT
>chromosome_16,+,polyA site is 5074763
CGGGCTTTAACGAAGTGCTTGCTAGTGAATGCGAATGCAAGACGCCGTCGCGAGCTCCTTTCGCTGCACGGCATAGTGGGACGGCTGTAAAAAGGAGGCCAGCTGTGTCAATCACCGACGAAAGTCAGGTCCCGGTGCTGTCATGGGGTT
>chromosome_16,+,polyA site is 5081095
GCGAATCCTGTCGATCGTTGGGCGTACGCTGCGTTTTGGGTCTGGGACACGGGGAAGGAAGGAATGAGATGCCTGTGAAGCAATGCAACTGCGGCAAGTGCGTACCGGAGTGGTGTCCAACTGTTCGTGCATGCGTGCTTGCGTGCACAG
>chromosome_16,+,polyA site is 5081264
GGTGTTGACATAGGAAAGCACGGGGGCAGGGAAGTGGTTTTCCTCCAAAGGAAAGTGGACTACTGCACACACCATCCGTGGCCGGTTATCCCCCAGAATACCGGAGGAAGGACAAAGCGCATGGTTTCATTGGGGGGGGATGCAGGAGCT
>chromosome_16,+,polyA site is 5081392
ATTGGGGGGGGATGCAGGAGCTGGCGCGAGCCACGGATGGCCCTAAAACACCATGCGGGCATGTCGCACCCGTGGATGGCACTGTAACTACCAGGCCTGATTACGACACGACGCAGGTGTGACATGGACGCAGATTGCCGTAATGCTGAA
>chromosome_16,+,polyA site is 5084358
CTTGAACCGTTTGCCAACACTCCATCCCCCAATTCCAAGGGCGGAAGAGTGGTGTAGGTGCGCTCAGAGAGCTGGTTGGTAAATATTAATGCATGTTGTTGTCGAGTTTGCTGCAACTGGTGCTGTGTGGACTGGGTCGGTGTCGGAAGG
>chromosome_16,+,polyA site is 5084619
GGCTCGAGGGCTTGCAGCGCTTCTGGGGACTAGGGAGAGGCTGATGCCGCATGGGCTTTGACAGCCGCCATGTGTGAGTCTGGTGTAAAGCAAGAGTTCTCGTGCCTTGATAATTAAGAGGACGCAGATGTCGTTGGGCACTGATAACAC
>chromosome_16,+,polyA site is 5094114
CTGTGCAAGGGATGCGACGGTAAGCGCGGAAGTTGGAGCGGTACTCTGCACGCAGAGACTAGGTTAGGCGCATGAATACTTGTGTAATTGAAGCCCTACAGGCGCGCTGTGTACATGGGTCGACTCGGGAAGGCTGGACGCCTGCACGGA
>chromosome_16,+,polyA site is 5144410
GACTACTAATGGGTGGGGTGGGGGGAGGCTGTGGGTCGCGCTCCTCAATTGAGAGGCTATACTCGCGGTGTAGACCAAACTGTAATAACCCCGGTTTCCACCTGGAGCCGCCACTTGCCCCATGTGTTTTGCGCCAGAAGAGGCCCGCAG
>chromosome_16,+,polyA site is 5165695
TATAACAGGGTTTCGTTGTGCTCATGCTGTACGAGGGCGCGCAGAGGTGGTGCTGTACGAGTATACCGGTATGCGCAACCAATGTTATACAGTTGCATCAGAAGAGGCCCCGGTAATGACGCGCCCGGGCTTAAGAGCTAGCGAGGCCCC
>chromosome_16,+,polyA site is 5197717
CGCTAGATATGACCTGTAATTGATACAAAAGCATAAACGCGATTAAGCAACGTTGGAGAACGCCAGACCGACAGACTGCGCTGTAAGGCTTTTTAGCCTGCGCCTTCTACAAGCAGGTCGCAAAGGTTATAAATAGTCAAGCGTTCAAAC
>chromosome_16,+,polyA site is 5285891
ACTGCCGGCATGCGGCTCAGAGTCATACGGAGTCATAGCTCTGGGGTATCGATTACAGACGAATGCGGTACCAGAAGAGGCTGTAACATTAGTTTGAGGACGAGGTCAGGCTGAGCTGTTACCCTGCAAGCGGTGCGGAACTGGGGCGTT
>chromosome_16,+,polyA site is 5324411
CGCGCATATGCCTGGGCTAGTGTGGTAGGGCCCCAATCAGTCCAGCATGTCGTGCATGTGTGTCTGGCGGGTTTGGCATGCCCTGAAACCCCATCACATTGTTGTCTTGCGGGAGAGCGTCCGGCACCTGCTCAAGTGCTCAATATGCTC
>chromosome_16,+,polyA site is 5324487
CATGCCCTGAAACCCCATCACATTGTTGTCTTGCGGGAGAGCGTCCGGCACCTGCTCAAGTGCTCAATATGCTCTGTCCTTGTAGACTACCGTATCGAGAGTCCTGATGGATTCAGCGAGTGGCCTAGTGGCTCATTAAGCCGCACCTGG
>chromosome_16,+,polyA site is 5324583
GAGAGTCCTGATGGATTCAGCGAGTGGCCTAGTGGCTCATTAAGCCGCACCTGGAGGTGCCTCTGGGCGTGTCCACAGGCCTTGTTACCAGTTCTGTCGAACCGGATCTGCCTACCAGAGCGTGTGCGTTTGTGGCTTGTGCACCATGCG
>chromosome_16,+,polyA site is 5325018
TGGGAGAGCCCATGGTGCGCCGCCGGTGAGGCTATGGGCTCGTAGCAGTGGAGCCGTGGCATAGACGGAGGCTGTCAGAGGTGTAACCGACCATCACTGACTTTACAAGCCGCCATGAAAATGGCAGCGGGCCGGATACCCTACGCTATT
>chromosome_16,+,polyA site is 5343908
AAACAAGCAAGAGCAGAGGGTGGCGAGCAGCGTAGTCCCGAGTATGATGGCTGTAGTCCCCATTTCGCTGGCGCGGGTGGGCTGTAACAAGAGGGTCGAGCTGAGTATTCTTTCATTTGCTGCGTCCACTGCGTTGGCGGTAGAAGCAGC
>chromosome_16,+,polyA site is 5406384
TGTCAACCGCATGGCGTCTGGGCACGTGGATCAGAAGGAGTTGACCAGGCCAGATTCACCAGGCCTTGACCAGACAGCCCTGTAATCGACCTAGTCCCTTAAACACATGCACACGTGCACAGAGGCTCCCTCAATTCCCTGCAAGCCTGC
>chromosome_16,+,polyA site is 5431031
GAACCAACTTTGGAGAAGGCAGCACCAATCGTTGAGCCGGAACGAAAAGCAATACATGGTTGCCACATGTGCCACATGTTAGTAAAGCAAAGCCTATTGATCGCAAATAGCCAGCACTTGTGCAATTCCCTACCAGACCTCTGCCCGAAC
>chromosome_16,+,polyA site is 5446434
AGGCGTAACTGCAAGGGCGGTAGTGCGTGTGCGCCCTCATGTCGTGCGGAACCATTACGCAACCAGGCGCTACACTCGATGCTGTAAAGGTTACTGATGACCGTTGAACAATATTAGCAGCGATGACTCAGATGCGGCATGGAAGCAGCG
>chromosome_16,+,polyA site is 5462388
TGGCGGATCTGCGCGCCAAGGGCTGGGCCATCTAGCATGCATGTGCAGCGCACTGCAGGCACTGTGTGTCGGCTATTCCATGTCGCAATTTACGTTCCGAATGTAAGTCCTCGATTACATCTTGAGTCGTTGACGCCTTTGCGGCAGTAT
>chromosome_16,+,polyA site is 5471394
TTTGGCGGCGTATGCTATGCACCCTAGCGCCTGTCCTGGTCGGAGGGTACACGGCACGGGTACTGTTGACCTGTACTTCGCTGGAAGCACGCACTGGCGGTGACATCGCTGAGCAGAGTAGGGTCGGCATTGTTTACACTTGTGAAGTTT
>chromosome_16,+,polyA site is 5481475
GTACCGAAGCGGCACGCCGCTGAGGAGTTTTTGTGCGTGACGCCCCTGCGTTCCCACGGAACGCAGCGGATCCGCACCTTTCCTGTAAACTACCATGGGAACCGGTCACGGTACCTCGTAGCGCCTGTGTGCGCCGCAGGCTTCAGGCGG
>chromosome_16,+,polyA site is 5486506
AGGACGGCAGGAGCCTCTGGCAGAGCGGCACAGCTAGCCAGTGCCGCCGTGGCGGTGTGCCGGTGCTAGCCCGATGCGGACAAGTAACGGGTTACCCGCACACCAATACACACCATCACCCCTGCGCACTGGGTTGGCACGGCATGCAGC
>chromosome_16,+,polyA site is 5491643
GCAATGTTGTATGACAGCAGGCGGCGGCCTGACGGGGGCCAACTGCGGGACTACGGCGGCGGCCTGTGCGACTGTGCCTCCGTGTAAACGCAAAGAAGGACCAGGCATCGTCCTTGTTATGACGCTGCTGCACTGCTGCCGTGCCGATAG
>chromosome_16,+,polyA site is 5495966
TCTTCGAGTCGGTGTGATGAGGCAGGTCAGACTCTGCGACAGTGTATTTTGACGGAGCGGTTTGCCGGGGTGGGCCGCGGCATGCAAAGCAACAGTGTTAACTTTTCCAACTGTCGCATGCAAGTCCCACTTGGCAATGCTGCCGTACCT
>chromosome_16,+,polyA site is 5505538
GGGGTGTTGCTGCGCTGGCTCAGAAGTGCAGTGTGCTTCGGGCAGGGAGCGGGCGGCCGAGAGCCTGCTTGGCGGCGTTGCTGTAGTACCATGTTGGCGAGATGCACCTTTTTGATCTTGACCCGTCTCTTGGCCTGTCTCTTTGCATCA
>chromosome_16,+,polyA site is 5508188
GCAAACAGCATGCCCTTCACGGTCTCAACCTGAGCAGGCTCAACCTTAGCAGGCATAACCCTGTTTACGTGTGCGTGTGTGTGTAACTAAACCCGTACCAAGTGAGCCGCAACAATTCATGAGAAAGTCACTCGCCGGCAGCGGCAGACT
>chromosome_16,+,polyA site is 5544805
GGCTGTGCTTTGCACTGCACTTTTTGCACGCACGTCTTTTACCTCCACACCACGAACACCGTGCCATAATCCACCAATACTTATTTAATGCTGCTACCTGCTGAAGTCCATTGCAACACAGCTCTGCTCCACTACTCTGCGGCACGGATC
>chromosome_16,+,polyA site is 5547495
AGCTTACTCGAGTGGGGATGTGTTTGCTAGTTGTCTGCCCGCGTGGGAGTGTTGATGTTCGGGGTATCCGGTCAGCCAACAGGGCAAACACCATGCAGTGACACGGCCATACGCCGGAGTACTTATGCGCACAGCGTGCGCATATAGCTC
>chromosome_16,+,polyA site is 5547596
CACGGCCATACGCCGGAGTACTTATGCGCACAGCGTGCGCATATAGCTCTTGCTACAGCATAGTGATAAGCCCTGTATATGTGTAAGGTGACGACTCTCGTATACAGTAACCTGAAGCCGTAACTAGCAACAACGTGCGTGAGACACGAT
>chromosome_16,+,polyA site is 5576226
AGGTAGAGGACAGGCGTACACGGTTGGCTCGTTCCGAGCGCTGGGGTGCTGCGGGACGGTGCGTTGGGCCCACGGATTGGCGATGTAAACACATCGCCTGCATCACAGATACCAGTTACTCTCACAGTGCCCTCCACGGGTGCGACATGC
>chromosome_16,+,polyA site is 5617819
TTACGGCTGCGGAGTGCGTCGCAGCCAGTGCCCTGGAACGCATTATTAAAAGGCCCAAATGGGTCATCGCAGTGACCGCAAGTGTAACAAGACGTCACGAACCCACACCGCCTCACTCCGGTTAGCGCACGTGCTTGAGGGCTGTGCCGC
>chromosome_16,+,polyA site is 5661328
AGTGCTGCTGACAGAATGCAATGTGCAAGTTGACGGCTGGGGGCCGGTTTCAGCTGTTTCACCTGTCACCTTAAGTTTGCCGCGCTTTAGCGCCATTGTATCCGTGTCGCGCGTGTCCTGGACAGCCTTCGCGCCGGCGGTGGGCTGTGA
>chromosome_16,+,polyA site is 5661440
GTGTCCTGGACAGCCTTCGCGCCGGCGGTGGGCTGTGATGGGCCTGGAGCTGGAGCATGTCTGCGGTCACCAAAAGCGCTTCTGCAACACATAGTCGAGAGGAGGGTTTGCGCTGAGGCCTCCTAGGCGCGCTGGTGCAAGGAGTGCCAA
>chromosome_16,+,polyA site is 5662720
CGTCACGTGTTGCGGCGGCAGGCTGGTAGAACATTCCCTGGTTGCGAGCGGTACTTACTGCACCTGCATTCATGCACCGCCTTAATAAGAACCGCTCTGACCACACGAGCCCTCAGGAACGGCACCCGTCATCACCTGGACTACCAAGCG
>chromosome_16,+,polyA site is 5696511
AGCTGGAGGGGACTTCACTTGCCTGCATCAATATATATGTCGCTGCTGCAGAACCTGTGGCAGGTGAATACAAGACACGCACACCTGTGTGTGTACGGTGCATTGTACTCCTGCGGCTGTCACAGGACCGACGCTTCCATAAGGAGCGAT
>chromosome_16,+,polyA site is 5700800
AACCGTGCATGACTGCATGGCGATAAGAAAGGCCTCGGGATGTCGGGGCGCTCATCAGGAAGACGGCAACTGGTGCAGACAGTTACACATGGCATAACCATTGGTACCCCAGTTGGGCGCCAAGCGCGCAATCCCGATGACCGTCCACAC
>chromosome_16,+,polyA site is 5707044
TGCTGCTGCCAACGACAACGCGTTCCCACATGAGCAACATGATGTGTTTGGTTCACGCCATGTATAGGCGATAACCGGAACTTTGTAAGCAAGAGGGCTAACGCAGTAGCGCTTGACCAAACCCAAAGCAAGTAAGTCTATTGAGGAGTG
>chromosome_16,+,polyA site is 5757946
TTGCATCAAGCATGACGGTAGCGCAGTCGTAGCATCTAAGCAGGAGCTAGGAGGCGCCGTACGAAAAGGATGGTCACAACTGGGTGCAAACTCGGATGGGGTCCGGCACGCATGCCGTGCCAACATTGATCGTCGGTTGTCGTATGCCAT
>chromosome_16,+,polyA site is 5758037
TCGGATGGGGTCCGGCACGCATGCCGTGCCAACATTGATCGTCGGTTGTCGTATGCCATCTGACATGCCACGCAAACATTCTGCAACAAACCTGTTCCCAAGCACAAAGCACACGGGTAGCCGCTCACTGCTGTTTACTGCGCGTTGATT
>chromosome_16,+,polyA site is 5761015
GTGGCGGCGGTGTTGCCTAGCGCTGCTGGGCGGGCCCGGGATGCCGGGTGTAAGGGTATGCACGGGCCGGATGGTTGGGCGCTGTGACACTGAATCTGTGCGGCACACGCGTGCGTAGAATATGGAGATACTGCTTGGTAATGCACTAAT
>chromosome_16,+,polyA site is 5781498
CCTTGCACATGTCTGACGTGTCAGAGCGGGACCGCGGAGCGCCTAGGCCTGACAGGCTGACAGGGCCGAGTGTGGGATTGTTGTTACATGTCGTCACAGAGTCTCGTCCGTCCGTATTGCCGGGCTGCGCACCTCCCAGCAGCATTTGGG
>chromosome_16,+,polyA site is 5791257
ATAATTGGGTCGCTGGCTTCTTGTCATTGAAGACATGAAGTGGGGAGAAAGCGGATGCCTGAGCGCGGCCGCAGAGAGCGGTCTTGTAAAGCCTTGGACTGCAAACATGCCTGCCACCTTTACAGTGCCCTCCACGGGTGCGATATGCGA
>chromosome_16,+,polyA site is 5799397
AATCTTGAGCTAGGGGCAGGAGGAGAGACATACGGATGGCAGCGCCGTTTGCCGTGCACCTTGCCAGCAGTGAAGCACGCGCTGTAAAGTGCAAAGAGTCAAATGCACCCAGGGGCCCCGTCGCCATAAAGCGCCACCCCCTTTGAATGG
>chromosome_16,+,polyA site is 5835388
CCGGAAGGGGGCGTCAGAGCGTGCCGATGCATTGATGCTTGGTCGAGGAGAGTTTCAGTGGTGCTAAACCGAGCCTTCATTTGTAATACATCACTCAATAAGCGCACATTGCAGCTTCTTTGGACGGGCAGACCGACTTGCCAAAACTGA
>chromosome_16,+,polyA site is 5838818
CGACTCCGACCCCGACATGCTTGTTGTACTTCCGCCGTGTCATGATGAAAGCATATGAATAAGTACTCATGATTTCTATGCACATTAAATCGTAGATAGCATAAACAGGTGCAGCGGTGAGAGCAGCGTCGCTAGTCCCCCATCCACACT
>chromosome_16,+,polyA site is 5909101
GTATCGCAGGCCTTGTACAGTAACGGTACGCCGGCCCGAGGGGTCCGAGACCGGTATGGTATCCATGTGGGATGTTCACGTTGTAATGTCGGATGGGATATGCAATTTGTCCATGGGCGCGCGAGCAGAGCTGCGCGGCTGCAACACGAT
>chromosome_16,+,polyA site is 5911247
GGGGGAAACCTGCGGTTCTGCGCAGCTGACATGTTGAGTTGTGTACCACCATTGTTCCAGGTGTGACGGTCAACTACGGTACTGTAAGCAGGAAGCAACACGTGAAACGAGGAGGGCATACCCCACCGCATCCCGAGTGGCACGGTGTAT
>chromosome_16,+,polyA site is 5936150
AAGGCAGCAGGCTGCCTGACAGGGCCTGACAAGGAACGGACTAAATGACTTCGTGAGCGAGCGGTAGACGTTTTATGCGTGGAACAAATGCGTGTTGTGATGGACCTGTACTTGCGTCCTGGGAGGCTACATGTCGGGGCTTGCTGCGAG
>chromosome_16,+,polyA site is 5936237
ATGCGTGTTGTGATGGACCTGTACTTGCGTCCTGGGAGGCTACATGTCGGGGCTTGCTGCGAGTACCAAAGCACCGGAGTTGAAGCACGAAAGGAGGAGACGCGAGCACGTCCGTTGAATCCAACCTGACTGCCACGCAGCATGCATGGG
>chromosome_16,+,polyA site is 5939503
CATGGCAATCACTCACACGGGTATGGGTCGGGCCCCTCGGGCGCCACGTGGCCTACTAGGTGCGCCACTGAGCGTAGCAGGAACGCTGTGAAGACAGGAGGAGCGAGGTCCTGCACCGGTGACTTGCCATTGCCCTCGTATGCACGGCGG
>chromosome_16,+,polyA site is 5939758
AGTAGAGCAAGGGAGTGGGCAGCTTTGTACAGCTGGAAAATGGGATCAGCCCCCGGCGGCACATGGGATGGGTGGTCATGCATTGCAACGTGATGAGCGGTTGGTAGCTCCCATATCTGGTTGCGGTTGCGAAACAGAAATCGTGTCGAA
>chromosome_16,+,polyA site is 5939819
CATGGGATGGGTGGTCATGCATTGCAACGTGATGAGCGGTTGGTAGCTCCCATATCTGGTTGCGGTTGCGAAACAGAAATCGTGTCGAATCGGTGGTTCATCGGATGGCCAACTGCGGGGTTGGCGCATGCACTGGCGGGACGGGCCTCT
>chromosome_16,+,polyA site is 5977959
CGGCCAGCTGAGAGGCCTCGTGGCAATCCAGTTCATCAGGTTAGGCAGAGACAAAACTATTATGGATCTTGACTTCCATACTGTAAAGTACACGTTGGCAAATGCACTCGCGCGTGGCAAACGCACCTCCTGGGGCTGCTGTCGAGGGCT
>chromosome_16,+,polyA site is 6060257
CGGCGAGGAGGCTGTGCGAGAGGCGGTTGCTGACGCCTGTCGCACCTGGTCCATACGGTATCCTGTACTCATCAGGCGCACAACATGTAATCAGTGCATTTCGCAGGGTTACTCCTAGGGACGGACCCGCCCCCGTTCATGCAGACCCCC
>chromosome_16,+,polyA site is 6068443
GCGTTGTAGGCCGCAGGAGACACGCAGCACCTGTGTAGCAAGCAGTCTCTTCAGTCGCTGGCATTCAACAATGTCAACATGCTGTAAAACCTGACAGCTCTCGGTAAGGAGCAGGTGAGAGAGGGACAATCGACGCCTTCCCGCCAAAAA
>chromosome_16,+,polyA site is 6097078
GAGCGTGTGTGTTGGACCCTAGGAGCGGCACCAAGCTCCTTCCGGCTGTGGCTGTGGGCTTCATCGCGTCTGCGCGTGGCTGTGGCCATTACCTGTGGCCATCACCTGTGGCCATTACCTGCGATCATTACTACTCGTTAGCCCGTTCGG
>chromosome_16,+,polyA site is 6097265
AAGGGCTCAACTCCAAGAAATGCACACAGCGCACTGGTACGGTGTCACGTGAGGTCCAGCCGTGTGTTCCGGCGGCTACCTGCTGAACTGCTGTTCCCGAATGGCCAAAATGCCCTGGATCCTCCCGAATTTCCCCGGCATTGCCGTATT
>chromosome_16,+,polyA site is 6117979
TCAAAGCGTAAGACTGAGTGCATGGGGCTCTGGCTGGCTCTGATCGTGGGCTCTCCGCTCTCGCCAGGTCACCACCGCGGACTGCAACCGCGGCTGCAAGCCTGCAAGGAACCCCAGCACGAGACCATTTCCAGCAAGCTGAGACCGTGT
>chromosome_16,+,polyA site is 6118103
CCATTTCCAGCAAGCTGAGACCGTGTGCGGCACTGCATTTTACAAGTTGCACGGAAGGATCTGGCAGGGCAAGATACAATTGTGCAATCCACATTCCAGAATGGCTGCTGCAGAGCAGCTGCTCGCGTCTCTCAAGTCGCCCAGTGGCCC
>chromosome_16,+,polyA site is 6187707
TACCGCTCCTGTGAAATCCGGCCAGGACCTGTGAAGGCTGTGGCCCGGAAAGATGTCAGTTGCGTCGACATGTCGCTTGAAATGTAAAAGGCCTGGCATGTCCAGGCGTCCGCTCGGGCCTGGATATTTTTATTTTTGAGAAGCATGGTT
>chromosome_16,+,polyA site is 6191410
GCAGAAGCAGAACTGCTTTTTTGAAGTAGGAATGGTAGGAGTGAAAAGTGATGGGATTCACGACTCGTTGCAGTCATGAACATTTGAAATGACTTGGAGATTTTGGCCCCCGAGTCCCTTCCCGCCGGGCCTGAAGTTCACAATGAAACC
>chromosome_16,+,polyA site is 6206341
GTACAAAAACCCGTGCAGGAGTGTGGGGCAGGTGTGACGGCGCCTGCAGCTCCCGTACGGCATGTGCAATAGAGTTGCACGTTGTAACTGCCACGTGTTAACCGGCATACGCCACACGGTATTTGTGCGCTGAACTGTGAGCCTGCAACC
>chromosome_16,+,polyA site is 6237029
GTCTTGCCCGGGGCAGCCCGCACGGGCGGATGGTGCCAACGGAAATCCCCCAGGGGGGATACACCGAGCCGGAGAACCGAAGTGTAAGCGTAGATCTTTTTTCCGCTGGGTTGGGTTGCCGGTACTTAGCCAGGGTTCTTTGGCACAGTC
>chromosome_16,+,polyA site is 6252403
CATGAGACGGAGCACGAAATGCGGCAAGAGCAGGCGGGCGCAGGCACTCGTGCACCCCATGTCGGGCACATGTGCAGAGTTTTAAGATCCTGCAAATCGAACCTGTCATGATGCCAACCCGTTACACTGGTGCAAGCCGCGAGACCGAGC
>chromosome_16,+,polyA site is 6255495
TAGCCTATATGGTACTCAACAGCGACCTGGCTCGCTGGTTGAGTTACCAAAGGCGTAAGCCAACAGACTGACAATCACTCTGTGTTAACTCTTACCCACAAGCCATGTGAGCCGCCTCTGTCCGTTAAGCCTGCGTTAGCCTGCACCTCG
>chromosome_16,+,polyA site is 6276759
CGCTGGTTGTTTGGCTTGCTGTGTGGGCACTCCTAAACAGGTGATTTGCACTTGCTGCAGACTTGATGCCTATCGATTCCTTAGCCCCTCCCCTGGTCCGCCTCCACTGTCCCATCACACACCCTCCCCTGGTCCGCCTCCCCCCTCCCC
>chromosome_16,+,polyA site is 6277043
AAGCGAGGTGTAGGCATGCCTGCCGGAAGGGTCCGTGACCATTACACTGCCATGGCCATGCCAATGGCGTGGTTTTGTTGTCAAGATTGAAGAGTGGCGAGTCAACGCAAGAAATGCGACGCTGCGCGCTGCCCAAGCAGAGGGTTCGGT
>chromosome_16,+,polyA site is 6339886
TAAATGTATGTGTGTGCTAGCGTGTGGCGATGCGCGGAGGTGCGTGCCATGTGTCCTCGTGTGGTGTGTTGTGCAGGGCGCTGTGTAGCACGGTGAAGCTCTGTCTCGCGCGCGAGAGGCATCCGGGCTGCATGCTGCGCACATGGGATG
>chromosome_16,+,polyA site is 6346166
TCACATCCATGCCTTACCCCGGCTCTCATCCCCGGGGAGAATGTCACTAATGCCAGGGCGTGCCGCAAAGTGCACAGTGATGATGTAATACTGCACATGATAACATGTCAAACAGGAAACAGAACGTGTTGCCCTCGGACCTTAACCGTT
>chromosome_16,+,polyA site is 6360483
TAAGGCAGGTTGGTAAAGTCCCGTGAGACCATTGGGTGGTTGGGTGGTGCGGAGTGTGGACATAGTGCGGACAAGGTCCCCAGTAATGTCATGTGTTCCAGCACGTCTTCCTTCCTCGGTATGCATGCACGCACTACGTACGTTTCGGGA
>chromosome_16,+,polyA site is 6417296
CGCAGCCGAGTGGGTCGAAATCGGACCCGGTTGCAACATAACCGGAGTGTGTGTGGGTGCGCGCGTGCGCATTGATGGCAATGTGTACTATAGTTCCTTCTTTCCAGGTGTGCATAAGGGCAGGTGGAACCATGGGGAGCGGGAAAGCCG
>chromosome_16,+,polyA site is 6431046
GAGGACACAAGACAGCATACGGGTGCACATGTCCGCGTGTCCACATGTTGGTCGGTCAAAGATGTGTTCCCAAGGCGGATCATTTTACATTCGCGATAGAGCTCATCAAAAGCAGTCGATTGGCACCAACCTGACAAAAACTACCAACCT
>chromosome_16,+,polyA site is 6434448
TGGCGTGAGGATGCCGCAACTCTGAGATGCCCAACGAGCAGGGCAACGGTGAGGGCGGAAGGGTATGGCAGCAGTTGTGACTTGTGTAAACTGACAAGTGTTCCCCGGTCACGGGAAAAGGGGCTGAGCCCCTCCACAGTCTGAGGCGGA
>chromosome_16,+,polyA site is 6567941
GGGAGGCAACTAGCGCTCAATTGCTCACAGCTTCTGCACTGGCTTATGTACACGCGAAGGCATGCCAGTGGGACTCCTATCTTAATGTCTCCAGACATTAATCGGCCATTCTGGCCGTTTCCTAGACATTCCTCCCGGGGGCTAATGTCT
>chromosome_16,+,polyA site is 6568208
GTTGTGCTGGGGAAACCAGCGGGGTGGGCCGTGGCAGCGCCGTGGCTGGGCGAGGGGCGCGAGGGGTGCTGGAAAGGATGTCCGTCGAAGTTTGCGAACCATGGCTGCTCTCCGCACTGCAGCTGTGTTCTCTTACAACAATATGAGCAT
>chromosome_16,+,polyA site is 6577413
CAGCTTTGCATGTTCGTTCTATGGTGAGCATGCATGTGTATCACGGACATGCAGAAGTCATGTCCAACGCGGCGCTCTTTATCTCAATGCAGCTTTGCTATTTTGAGCCCCGCATACGCATAACGGCACACACTGAAATACGGGGCAGAA
>chromosome_16,+,polyA site is 6577584
GTTCCCTGCGTGTTACTGGTATGTGTTCGTGCCGCAGGGGGGTGCGAAGACGGTGTTTGTGTGTGCAGCACCATTTGTATGTGTACAACAAACGTTTCCAGCACATACCGTTACCGAAGAACGTCTGGGGTGAACATGGGCTGCTGTGGC
>chromosome_16,+,polyA site is 6587815
GATGGGCATACCAACTGCCTGTACTCGGACTTAGGTTCAATACGCGGACCAATTCGTGTCCTTGGGGTCTCCAAATTACAATGTAAGAAAGAAGTACCGAATCGGATGGTCTCGTGGAGGCCTCCAGAGGAGCATAGCGCACGGCAGCCA
>chromosome_16,+,polyA site is 6598136
AGCTAGTTACATGTTCTGGTCATGGAAACTGGGGAGGGGGTCCAATGCGTAGGTCCAATGCTTGTATGTCCTTTCTGCAGAGTGTAAGTTCAGTTCAACATTACGTTTTTGCACACCGTGTCATGCTTCGGGTCGGTGCATTGCAAGATG
>chromosome_17,+,polyA site is 50569
GGCGGAGAAGGGACAGACATGCGGAATCCGTCATCAGACGGTTCAGGGTTAGGGGGCCCTTGTATACGCACGCACGGGTTTATGAAGTGGGGCAGCCGGAATCAACTGGTCAACAGAAGTATAGCACTTTCGCCAGTACATTTAACCCTG
>chromosome_17,+,polyA site is 77576
AAGCGCAATAACGTACGGACACGCTGACCTGCCCACCTCCATACCAATGAGGCATAGGCTACGGTGTTATCCATTCGAAACTGTAACAATCTGTCACCCTTTTTCGAGCCTACCCTTCGTTGGCACCAATCTCAAAACCGCGGGTGTCAC
>chromosome_17,+,polyA site is 134308
GTCAGAGCATGTGTCGCGTCTTGGCCGTTGTTTCGCCTCCTGATGTTGGCGCAAAGGAGCAGACCGCTGAATGGCCATCAAATGTAAGACTACGTGTCAGGGATTCGGGTGCCATGGAATGATGGAAACTTTCCGGAAGGCCCAGCTGCA
>chromosome_17,+,polyA site is 185259
TTGGCCTGCCTTGAGTGTTGCGGTGTACATGCCGGGGCGCTCGGGACTGTGCCCGGTTGCCGAGTGTGACAGGAAGCGTGTAACGTGGGACTCTGGAGGGTTGCATACCTGGTGCACCGCTGACAAGGATCTGGATTGCTCACCCTGGCC
>chromosome_17,+,polyA site is 206189
GCGACCCGTGCTGCTGTGCCTTGCCTCCGCTGTTCGGACTTGGCCTTTGCCACATGCTCTGTGTAGCGACGTGCTGCCTGCTGTGTAAACCGGTTCGGCTGTGTTGCAAGGTCCCGCCCACGTCATGCCTTTCGCTCTTCGGAACCGGCC
>chromosome_17,+,polyA site is 230587
GTGGAGCGAGAGATGGCAGTAAGGCATGTGACAGAGGCGAGGCGGCCGCTTTAAGGAGGGCTCATACCAAAAAGAAACGCGCATGTCACACACGTGAGGATTTGCCCTTGGCTCCCCCTTGCTTACTTGGGCAAACCTCACGCAGCTCCG
>chromosome_17,+,polyA site is 342272
AGCGGGGTCCTGTGGTGGGCTAATGTGCATGGCGAGACGTGGGATGGAACCAAGTGGCACCATTCTGCAAATTCATGAAGCATTGTAATGGTAGCTCTTACCTGAGACGCGGCCCTGCTGCTATGCTGCTTTATGCGAGGGAAGTACCGT
>chromosome_17,+,polyA site is 347318
CCAATGGCAGCACTGGACGGCACGTGCCGACAGCTGCCAACAATGCCGTGCCCAGGGTGCAGCACCCCTGGGGGGGGAGATGTGTAATGGCGGTTTGCGGCGGGCGCTGTGATTCCAGGAGAACATGTGGCGGGTAGGTGGGTGGGTAGC
>chromosome_17,+,polyA site is 347802
CCTTGAGCCTTTGAGGCCCGGTCCTCTCCTGGAGACCTGGACCTACTGCCAGTGTGCCCTCCGCCACACACGCGTGTACTTTTAAGGCTACAGAAGCTCAGGCGGTCAGGCCTCAGCGACAGACTCGCTGCCAGTGAGCAAGAGCCGCAT
>chromosome_17,+,polyA site is 440456
TGTGATGTGGATCTGGTTGGAAGGCGGCGGCTCAGCTCTCAAACGCAAACGCACAAGTTTGCATATTTGAGTGCAAGCCGCTTGTAATTACGCTGTCGGATTGGTAGACGAGGCAGATGGTATGTATGACTGTGAAACACACTGCCGCAT
>chromosome_17,+,polyA site is 440774
GGAGGGGTCACACAGATTATTGCTCGACGCCGGCTGAAGGGGTCAGTGGACGGGGCCTCCGTCGACCTTAACTTTCCAGCCTGTGTAATGTTGCAACACACATTTCATGCTTGCACTGGTTGTGGGATTGGTGGAAGCAGGTAACTGCAG
>chromosome_17,+,polyA site is 473764
TACGGCCGTGGGTTGTGGGGTACACGAATGGCGGCGCTGGCGTACGGCCGTGCGCACGCGCCTGTCCGTGTCCCGTGACACCTGTAACTACTACGGCACCTGTGGTCATGAGCTCATCCCCCGGGGGCTGCTGCGGCATAATGCGGGCTG
>chromosome_17,+,polyA site is 505233
CGACGGCCAGGCCCCGTGCGTGTTCGTGCCTTGGTGCCTGTGGCGACCGTCTTTGTAGCCTTGTCGCAGTCAAATGAGCATTTGTAAATATGAATAAGGATGTCATGTGATTCCCTGCGTCTCATCGTGCTGGCGCTGTTCGCAGCTGCA
>chromosome_17,+,polyA site is 546710
GCTGCAGACAGACTGGTTTGCCTGGAATTGGGAAAGCAGTGCATGGACACGGGGTGCATCCAGGGAGTACCCGGAGGCGACCGTGTAAAACACAATGCTTCCCGTCCCCCTCTCCAAAGAGCCACAGCTTTGCCTACACCACCCATTATC
>chromosome_17,+,polyA site is 561464
TGGAATGGTGCCGCACTTGCTGCCGCCACGTGATCCGAGACATGCTTTCCACCTTGGGACATGACGCGGAATTTACAGAGACGTTTGTAATGCAGGGTTTGAGGCACAGAGGCAGTCATGTGCCTGCGTCGGGCAGGGCGGGCTCGGGGG
>chromosome_17,+,polyA site is 567160
ACGCGGCGTTGGCGAGAGCCACGGATGGCCCTACACCATGGGGGCATGTTGCACCTGTGGAGGGCACTGTAGTTGAGAGCCCTGTCTTCCACCCCGTACGCAATCGTGGCTGCACAGGCCCCATCCCACATCTGAGTCCGTGGTGCCGGT
>chromosome_17,+,polyA site is 567232
TTGAGAGCCCTGTCTTCCACCCCGTACGCAATCGTGGCTGCACAGGCCCCATCCCACATCTGAGTCCGTGGTGCCGGTTTTGTAACTTCAGGACCCCCGACCCCGAACCCTATGCGTTCTTGTTACTTGCTTGGCGTGCACGCTAGCTCG
>chromosome_17,+,polyA site is 573844
AACCATAGATGCCGTAGCATCGATACGTACGGTCGTGGCACACGATGTGACTGGTGGGGAGCACGAGCGCTATTGGCTTCTGGTGTACGTTGCGGCTATAGATACTGCGCCGCTGCTGATCAGGCCGTTGTGAGAGGCCTAGATAGCTCG
>chromosome_17,+,polyA site is 574034
CTGCTTGCTTCGGGTGCAGGTGGTGAGGGACAGAGAGCGAGGGACACACGTGCTGGTTCAGCCTGGAAGTAGCTGAACACTTGCAGCCCATCCGTACCCAAAGTCCCAAACCGTGGAATGGCAGGTGGCGCCCCCCTTGGACTGTGCTTT
>chromosome_17,+,polyA site is 598610
TGATGGAAGCGGATGGGCCATTGGTTTGTGAGGTAGCAGGTGCTCCGTGTGTACTCATGCGGTACACTGCAAACGTACAGGTGTAACACAGACCTGCCTGCAAAGCCCGTCTCGCCGTCCTGCATCCCGCGAGTGTTCTTATGGCAACAG
>chromosome_17,+,polyA site is 608750
AGGAGTTTGAAGTCATCTAGGGTGCCTGGTGCACCTGGGTGCACTGGGTCCAGTGAGCGGCGTCAACACTCAACACGCGCATGCAATCAACATTACATTTGAGTTGGGCGTTTGCGTGCGTTCTACGTCTTCAAGTGCCGCGCACGACGG
>chromosome_17,+,polyA site is 625929
CGGGGGATCGGAGACACTGGACGAGGGCGAGGGAGGGGCAGGTGGCATGGACGTACAGAACAATTTCGCTCGATGTGAATTATTGTATGCACACATATTAAGGCCGTCACACTCAAGACATTCAACATTGCCTGTCGCGCAGCAGACGCG
>chromosome_17,+,polyA site is 657403
TGCCGGCGTTGTGGCTTCCCGGTCACGCACCATGAGGAGGATTCGAGTGACCGTTGCAGGGGAGGGCGGCACGGAAGGGCCCATGTAAGATACTGTATGGCTTCAATAGGGGTGCTGGGCTTCGCAGGCGATGCTGTCCGCCGCAGGCTG
>chromosome_17,+,polyA site is 664650
TATGATATCCGAGTACCCTAATGCTTTGCGGCCAGTGACGGGCAGCCTAGACGATTACCGGACTGAGTGAGCCCAGCCATTCTGTACTAAGGAATGTGCCACTTCTGTGGTCAGACAAGCCGAATGGCTGCATCTGGGAATAAAACGGGC
>chromosome_17,+,polyA site is 665016
TGGTGAATTCAAGTGCACGCCCCCTGGCCCCTTCTGGGCCGTGGCAACGTCCCTTTACCGACACAAGTCAATAACCGACAATGCTTTAAGGGGGTCCCTTGCATCAGGCCCCCATTCACTGTTGCCCTTCCGGAAATGAGGCCGGAAGTG
>chromosome_17,+,polyA site is 665081
AGTCAATAACCGACAATGCTTTAAGGGGGTCCCTTGCATCAGGCCCCCATTCACTGTTGCCCTTCCGGAAATGAGGCCGGAAGTGAAACCAGCTGAGGCAGTCTGAGGCCGACACTTGGCGCAAGCCAAGCAGGGCTTGCATCTTCGGGG
>chromosome_17,+,polyA site is 689633
ACTGGAGGGCGCCGCACAGGCGCACCTACCTGCGGCTCGTGCATGTGAAGCCACTTGCAAACAACGCTGCCAACACGCACGCCTGTTGTAACGCACGGTAACGTCGGAAGCGAGTCAAACCATGATCCTGTCTTCAGCTTGGATGGCGAG
>chromosome_17,+,polyA site is 744987
GTTCAGCGCTGAAGTTGGTGGTTACTGGCGGACGGAACGCGGTGTGCTGCCCCCAAGCAGGCTGCGGGGGGCAGCAACCAATGAAAGATCAGGATGTCTGCCTGGCTCCTCTCGGTCCCTCCCCTACGGCTACCATCCCAGGGCATGTGG
>chromosome_17,+,polyA site is 759448
CATTTGCCCTCCCCGGGTGATGAACGTTTGCAAACTTGAGCAAGACGGTGATCATGACTTGCATTGCGGTATGTGGAATGCTGTAAATGGTGGGTGATTGTTTCGTTTCCGAAGCCTGCCCTCAGCAGCCCTCCATCTCAAAGGGCGGTT
>chromosome_17,+,polyA site is 778754
GCGCCACAGGTGGTTCTTCAGCAAGCTCCGCTTCTAAGCGTGTCGCACGATGCACTGTGCGGGGCGTGTCGCGTGTTGTGACTTGTAACGGCTGATGAGGCTCTCCGACCGGCCCGTCCTGCACCCCGCTCCTTTCGTAACAGCCCCACT
>chromosome_17,+,polyA site is 793888
TGAGAGCGCTCTCGCCAGTCCAGAGACTGGTAGGCTGCAGAGGCCGTGTGTCGGGCCCATATTGGGGGCAGGCTCACAGCTGTAACCTTGATGCGGGGCCCAAGGTTTCGACTGGGACAGCTGTAATGGTTGGCAGGGAGGGTTGGGGCG
>chromosome_17,+,polyA site is 936920
CCGTGCTCTACTTCAGTTGGTGGTTGTTTGATGGGGATGGCTGACTGCGTTGGAACACATGTATGGGCTGTGGAACATACGGGCATTTAAGGAACAAGCCATAAGACCACTTCACGGTTCGCTTGTTTCTTTATTTTGTTCCTAGGGGCA
>chromosome_17,+,polyA site is 937183
CGGATAACATTACGGCACATGACCACATGTGTGTATGGATGGGTGTGTTGGGGGCACCGTCGCAGGTAGATAGCTAGTCATGTAGCACCGGCGCAGCAGATGTGGAGCCGCGGAATTGTGAGTTCCTGCGGCCTGACTGCCGTCGTGCCC
>chromosome_17,+,polyA site is 937355
CACACACCTAGGCAGGCTTGCTTACAGAGTAGCCGATATTTGTAGCAGGACAAATGCACCTGCTACGTACTGCAGCTTATCTTGAAATACATCATGCGCATACGTCTTTCCTCCGACCCACGCAAGGCATGCACCGGGAAAGGTCACGGG
>chromosome_17,+,polyA site is 973812
TTTAGTGTGAGCAAGCTAGCTGTGGATTCAAAGTATGAATACACTTGTGTGGAGCGGTTTGAACAACGCCGGTGAACAACATTCAATAAGCTGCTCATCACACACATACACACACACGCCCGCCATCCCCCAATCTCCCCAAGCCGCCGG
>chromosome_17,+,polyA site is 1002151
CACGTGCCGGGGCCGGCTGCTAGCTTTGCAAGATTACCAAATCAAATCTGTAGGGCTTTGCATGTTATTGCGCAAATGCAATGAAACGCTGCAAAGGACAAAAGCCCGTGACAAAAACCGAGGACAACCACACGAAAGGCTTCCTGGTCT
>chromosome_17,+,polyA site is 1092237
CATAAAGCCGCGCTGAAAAGGCGCGCGGAAGGCAGGCACGAACAGTGTACGTACATACGGTAGTGCGGCCGTGTTTCAAATGCTGTAGAAGCACCGTAGAGCGGTACGTGCTCCTGCACCGAAGCAACAGTGAAGGCAGGGGTACAGCAC
>chromosome_17,+,polyA site is 1168009
GAAATCGCGTTGGAATCAAACAGGCTGACACAGACTTTGGTGATGGGCTCTGGCAGGCGCCAGGCCGAATTACACCAGTGTCACAGAATTGGTGATGGGACCCCCCGAATCGTACCCAGCGTCTCCAGCCCCGGCAGCTGCAACACACGC
>chromosome_17,+,polyA site is 1174920
GTTCGTTGGTTTGTGCCTTCACGGCACCTGGCCATGTTGGCAGCTTTGCTTGATGCGTATTCATTCTTTACGGTACATGAAGTGCATGTAAGCTCTTTAGCGACTGGCTCAACAACGCTCACACAGCGACAGTCCGCGCCAGGTCAAGGG
>chromosome_17,+,polyA site is 1177559
CGCAGTAGCATAGGTGGCCCTTGTGTGGTGCGGTTGCATGGTGCGGGCGAGCCATAGTTCAGCGTGATGCATTCATGCAGGGTAATGATTGACTGACTGACTGCCGGCTGTCTGACTGCCGGCTGCCTGGGATTTGGGAGGCACGCCTCC
>chromosome_17,+,polyA site is 1223901
GCGCTGGGTGCCGGCTGGGGTGTCGGGAAAACGACACTGCCTGTCACCCACCAGCCAAGGTGACAAGCTAAGGCCGTGGTGTCTGTAACAAAACTCGGCATTCCGCCATTCCTCATGCGGGCTCTTCGCTAGCTCTTAAGCCCGCCAGGC
>chromosome_17,+,polyA site is 1229342
CCGACAGACCGCACAGATGCAGGCAACGTTGTCTGCTTGGGAGTCAGGTGACGTTCGCAGAGCTCGTGTTGTCGTGAGCGTCGTGTAGAGTTGACCTGCAAGTGGTTTTGCTAGCTAGCTAGCTGCTACTCGGGCTGCGGGGCAAAAGCC
>chromosome_17,+,polyA site is 1229503
CCACACACGAGCATCGCTGCGTGGTGGTTGGACTGCCGGTCATGGCAGCACACGCACGGAGTGGCCGCAATGGCCGCCCGCTGCAAAGTTTTACGAGGGACGCAGGAGGAGCAGGGAAGGGGAAGGAGGCCACGGAAGGCATGATCAGGC
>chromosome_17,+,polyA site is 1229610
GGAGCAGGGAAGGGGAAGGAGGCCACGGAAGGCATGATCAGGCGAGGGGTCGCGTGGCAGAGCTGGATGATAGGGAAACCGGATGTAGTGTACAGCGGCAATGGGCAGCCCATGCGGGCATAAGAGAGTGCTAAGCTAGTGTAGAGGCTC
>chromosome_17,+,polyA site is 1229688
CCGGATGTAGTGTACAGCGGCAATGGGCAGCCCATGCGGGCATAAGAGAGTGCTAAGCTAGTGTAGAGGCTCAGCAAAGTGGTGTAGCCTACGGTTTACCCGAGCAAATGCTGCCTGTGTGGAACCGCCTGCCGGCCAGAGCCAGGGGTT
>chromosome_17,+,polyA site is 1229798
CTGCCTGTGTGGAACCGCCTGCCGGCCAGAGCCAGGGGTTGGAAGTAGGTCATACCCTACCCACCGACCAGCCCACGCTCCCGTCTCAACCCGATGCCAGTTGTTGTCGCGTCCTGGGTGAAGGTGGCCGCTCAGACCGTAGCCAGGCAC
>chromosome_17,+,polyA site is 1243645
GGTGGGGCGCTGCGCGTGGACGAGGGGGGTGCCTGAGGGCTGTTAACTCCGAGACCAGGAGAGATGACAAGGCCGCGGTGTCTGTAACACTGAGATTGCACGGAACTCTGCCCCTTGTGCTTGCGACCTTGTGTGGTAGGTGCGGCCGTG
>chromosome_17,+,polyA site is 1244159
TGAGGACATCTGGACAAAAGCTTACTTCAGGTCTTCAGGGCGTCCCAACCTCCCAGCAAGGCTGGGTGGCAGTGCTCGTATCTTCCATCTACACAGTAGAAATCTGCCCAAAATCCGCCGAAGGCGGAGAAAAATTTTGGGTTTGGGTGC
>chromosome_17,+,polyA site is 1253019
GAAGTCAACAGGGACACGCGCGGCGGGTCCCAAACTGCACATGGCATATGCCACCCCGTCTGAGGCCGAAGCTTAGGCTGCTTGTCAACATCCCCACCTCGTGGACATGGCCGCCATCTGCCGGGGTCCGTCTGATGCCTGGGCTCTGTC
>chromosome_17,+,polyA site is 1271511
CCATATGTACAGTAATCGTAGTTATGCCTGAGACACACTGTGGCTTCGTGTGGGAACGCGGCGATGCCCTCGCCATTGTGCTGTAACCGGTGAACATAGAGCAGTCCCCAATTTTGATGCTCTTCCGCAGCAGCTCTGGATTTGGTACGC
>chromosome_17,+,polyA site is 1280592
ACTCGCGCTGCGATGACGAAGCTTGTAGCTTGCGTAACTGGCGATACGGCCACATCCAGGGTGCAACCACCATGGTGGTGCCATGTAACTTCGAATCACGCACCAAGCCTCTCGATCATGGGGCTCCTTCCAGCTGAACGCGGGCACGGG
>chromosome_17,+,polyA site is 1327694
GAAGGAATCATCTGAGCGACTGGGAGTGTGGTAGTAGCAGGATGCACAGCCGCGTGTGTCTGATGAAGTCAGACTGTGACTGGATGGAAATGGACCTCCAACTAGCAGCCCTCGTGTCTCGTGGGTATCCTGATGGCGCACACAAGCACA
>chromosome_17,+,polyA site is 1372820
GCTGCCGTCAATGCCCCGCCCGTCAGCTGTCGAAGTTCCACCGTTCTTGGCGGGGGCATGCGCGTGCCTGGAATCCATGGGTTGTAAACCCTAGGCTGGAATGCCACAAAATACATACAATTCCTGCACTTTATAGACATCAAACGACAA
>chromosome_17,+,polyA site is 1376076
GCGGATGGAGAAGAGGCTGGGGCTGGCCGTAAATGGCTCAGCGTGTCCAAATGGGCGGGCGCGCAACCGACCTATAGCAGAACCATGTAACTCATCGATAAAATGCGCACCAACTCACAAGATTTGCATTGTTACAAGCTGCTGGTTTTC
>chromosome_17,+,polyA site is 1430043
TGGCCCACTTTCGAGTTTCGACGCCGGTGGGGCGGGGAAGCCGGTTGGCCGCGATGATGAAGGTGGCGGGCGACCTCGGTCTGACTTTAACATATTCTGAACTTGCGACTAGCCCTATTCTTCAACCGAGTTACTGTCAGCCCCTCTTGC
>chromosome_17,+,polyA site is 1461098
TACACATTAGACCACTGGGCTTGAACTACCGGTATTTCTTTGAGTCCGTGACCTTTATTTATACGTAATGTGTCTAGGTTTTTTAAGGTGAGCTGCGTGACGCTGACGGCTGCACGGTTGCATGGAATGTTAGTGGGAGGCGCAGCACGT
>chromosome_17,+,polyA site is 1461191
TGCGTGACGCTGACGGCTGCACGGTTGCATGGAATGTTAGTGGGAGGCGCAGCACGTGGCGAACTGTACAAGGGTCTCCGCACTCTGAAGTCTGAGCGCAACGCACCTTTCCTGAGTCCCAGCTTTAAGCGTCAGCGGCTGTCAGCGCCC
>chromosome_17,+,polyA site is 1464375
TTTCAGGGTGGGTGGTGGCACGGTTCGCTGCCCTCAGGCGTCTGCAACTCCCACGTATGCTGGACAACCCACGCTCCAAGTGCTTGTAACTGGCACGGTGTGGGCAGAGGGCCGTGCTGACAAAGACCGACCCAGGGCAGAGCAGGAGAG
>chromosome_17,+,polyA site is 1467035
GTACATGCTGCTCGTGACAAACTTGCATTGTGTGGCTAGCAGTAGGTATCGGCTCAACTAAGGACGCGTTAATATGCGTGTCAAGCAACACAGAGGGCTGGCACTGCTTGCCGTAGTTCCTGGGCAAGGTCAAGAGACCGAGGAATCCAG
>chromosome_17,+,polyA site is 1467158
GCAAGGTCAAGAGACCGAGGAATCCAGGGCAGTGAGACACTCTGATACACGAACCAGTCCTCGTGGCGTGGGCCAGCGAAGGTCTGTAACTTCCAGTGGTGTCACGTGGCCGAGCTGCCGAGGCCCTGGACCCTGGTCCCGCCGCGGCTG
>chromosome_17,+,polyA site is 1474567
GTCGGAAGTGCGGAAGGATGCGACGAATGCTGGGCGCGGCTCGGGACAAGTGCTGGACAAGTCAGAAGGACACGATGCGCTTCTGTATCCAGCTTAGTTGCCTTCTCCCCTGATGCCGTTGCCCCACGTTGCTGATCTTGCTGTCTCTCC
>chromosome_17,+,polyA site is 1481687
TGAGAGCTTGCCGCGGGGTGAGAAGAGGGAGTGAGAGCTGTCTCAATTGAGACGCAGGGCTGCTTGTCGTGCTGCTGCTGAACGTAAACGCATTGGGGTTCTGGAGCGCTGCGTGTGCGCGTGCGTGTCTGTGTTTGTCGATGTTGCAGC
>chromosome_17,+,polyA site is 1481746
CTGCTTGTCGTGCTGCTGCTGAACGTAAACGCATTGGGGTTCTGGAGCGCTGCGTGTGCGCGTGCGTGTCTGTGTTTGTCGATGTTGCAGCAGCTGCAAGCTCTGCTGCGGCTGTCGTCGGCAGGGAATGCCGCTGAAGCGATGTGTCAG
>chromosome_17,+,polyA site is 1481961
TGAACGCATCCACCAAACAAATGGCGGTTCCAAGACAGCTCAGACTAAGGGGCATGCTGATCAAGCCGGTGGCGCCTCAGTTTGTTAGAAGCGGACCAAGTGACAGGCCTCACACCGCATTCGGGATCCAGGGCGGATCCAGAGAGGAGC
>chromosome_17,+,polyA site is 1482064
CAGGCCTCACACCGCATTCGGGATCCAGGGCGGATCCAGAGAGGAGCAGCGCTCTCGCCTGGAACTAACGAAGAGATAAGAGAGGTAAGAGAGTTGGGCATTCGAACATGGAGTCGCAACTGTTCCGTCTGATCAGCCGGTCACCTCGAG
>chromosome_17,+,polyA site is 1538476
AAGCGGAGCAGCCATTCGCATGTACCACGGCGTGGGCCGGTATGGACGGGTAACGCAGGTATTGACGCTCGAACACTCACTGTAAGCACGGACGCGTGGATTGTGCGTGCGGGGTGTGTGATGGGACAGGGTTCAGGCAGGTTGGCGAGG
>chromosome_17,+,polyA site is 1540551
CTGCCCAGGCCATAATGAGATGCGCAGGCCCGAGATGGGTTGCTATCATGCATGGACACACGGCGCATGCACAGGGGCAACTGTAACAGGAAAAAGCATGTTGAGGTAGTACGGATGGCGGCCCGGGGGCTTTGTGCGGGAGTGGAAAGG
>chromosome_17,+,polyA site is 1549780
GATGCTTGGCGCCTGCCCGGTTGGGCTGCACCGCTGCTGCGCCTACCTGCTCGCAGCGGGCGCTTTCTTGAGCCCGCTATCTTGAAAGAAAGACAGAACACCTCAGACCTCTTCGGCCAGCAGTTATTGCTGCATCGCAACTCTCACGTC
>chromosome_17,+,polyA site is 1584911
TCTGTTGTATAGCGGGCTTCTACTGAGCCGCTACACATCAATCACTCTGTCGCGGGATCTGACAACTATCTGATCTGACTTTTATACCGTACTGCCAAGAAGGTTTGGTGATCCAAAGTTCGGGGACAGCCCACGAAGTTGAGTGCCGAA
>chromosome_17,+,polyA site is 1585015
TTGGTGATCCAAAGTTCGGGGACAGCCCACGAAGTTGAGTGCCGAAACAATTGCAGCTTATTCTTACGGAAACTCTCTCGAAAGTTAATACCACAAGCACCAATTTCCCGTGTGGCGCGCACTGTCGCGCGCGACACTGCTGCGCGGGAG
>chromosome_17,+,polyA site is 1585324
GTGGTAGGCCTGTCGGACTGTGAATTTGCCAAAACTGAAATGGACCCGGGTTGCTGATACCAGCGCAATGGCATGTGCGCGGTGTAAACTGGCATCCGCGCCGCCCGTACTCTCTGCTCCACTATTTGTACGGCCTTCTGCGCCAATTCC
>chromosome_17,+,polyA site is 1586049
GGGGGCGGGTGTTGTTTCTCTGGGTCGAAGATGGCCCCTCGCGGCGTGGGTACGGCGTGCCCCCGCTTGTCGGGCTGTCCCTTCACTTGCAATCCGCATCCACTCGAAAGCGTTTGTCAAACCGTACAGCATGCTGGACAAAACGCGCAG
>chromosome_17,+,polyA site is 1598394
GAGTGGCGCTGCTGATCGCCAACTTCTCGCGAGGTTGGGCAATTGTGACCTACTGTTTTGAATGTAGTGAGCATGCATGCAATGTAAGCTTGTGCGAACGCGCTTCTCCTGCTTCTGTGCCTAACCGGCGCAATCAAATCTGGCGCGAAT
>chromosome_17,+,polyA site is 1602238
CAGGCGGCACGCCCGTAAAGTCCTAGTACTGTAGTTGCTTTTCCGTGTCACTGGGTCGTGGACTGTGTCACCAGGTCCCTCTTGTAAGCCTTGCTGCCCATGCGATGTGTTTACCGTGGGGTTGTGTGTTTCGTGCAGTTATGGGGTGCA
>chromosome_17,+,polyA site is 1609094
TCAGTCGGTTTGTTGGGAGATGAACGTGTGTCCTACACGAAGCGACGAGCCGGCCGCAGGGAATGGTGCATGTTTTGTATGTGTAAAGAACCGCAACCAGCAGCTGCGCAACTTCGGCTCTGGCTAGCTGCAAGGTTCATTCTGAATCAT
>chromosome_17,+,polyA site is 1664134
GGTGGGCCCAATAGGTGGCGTATCACGATGTTGTTTGCAACAGTTGTGATGAGGAGCATGGCCATGTAGGCAAGGGCAACATGTAACGAATAGCGCGGAGTAATGGGTTGTGGATGCCCGGTTGTTGGGTGGGGCTCGCGTTACGCACTG
>chromosome_17,+,polyA site is 1664297
TTTTCTGCCTCTCCATTGGCCTCCAGTCAGTGAACAGCAGGCAGCTGGATTATGGAGCTATGCCGTCATGGGCGTCGAAGACTTGTTAACTCCATACAGGCTGAAGTACATGCTCAGCCGATACCCTTAACAGGGCTGGGGGCGGGGGGG
>chromosome_17,+,polyA site is 1685728
GTGTGGCGTGCGCCCCGCCCAGTGGCCGCCCCTGTCAGGGTCAGGGGTTCCGTCCCTAGTGAGGTTGGGCGGTACTCATGGCGCATGTAAAGTGTGCGAGGATTGTAGGGGACACGCCCGTGGCATGTCGGTGCGCTCGTACGGATACTG
>chromosome_17,+,polyA site is 1697784
GGGCTTTATGACGAGAGTGGACATGACGGCCATGGCAGCAACGGTAGTTTGCTTTGGCTTGGGTTAAAGAGGCAGCGGTATCTGTGAGTGCGGGTGAGTGTGATGTACCAACTACCAAGCCAGCAAGAGTGCCGCAAGCAGCACATGCGT
>chromosome_17,+,polyA site is 1708119
CTGTAGGTAACTTGGCACGCTCCATATTGATTTTTCGTGACCCTTGAACCTGTTTAGTGAGACGAGTGTGACTGTCTATGAGTTGCCCATGGCACGTGTGTCCACCTGCGTGTTCCAACGTAGCGTCAGGCAAATTAGAGTACGTTCTGT
>chromosome_17,+,polyA site is 1708454
ATGCGCGATGGCGCGCAGTGAGCGCAGTTATGTTTGTGTGAGTACCACATCCACCCTTGACCTTCCGCGTCCGGTCAAGTACTGTAAACAATAACCGGAGCACGCCACTGGCTGAACAAAGTAAGGTGTAGACTTGTGCAGGCCCTGCAC
>chromosome_17,+,polyA site is 1763071
GCGCCCGGGGTTTTATGCACCTTCGTCCATGATCACCTGGCATGCTGTGTCAGGCGTAGCGTTAGCCATCGGAATGCTGGATTAAGAAACTGGTGGAGTGCTCCACGCACGTCTGAACTCGTGATGGGTTGTAACAGCCCGGCACTGAGA
>chromosome_17,+,polyA site is 1770498
CCGTGGGATACCCACCCCCAAGGTGCTGCGTGTCAGCCTGTCAGGGCCTGCAGGATGACGTGTGGTGATAGTCATGGTCATGTTACCTGATTTGGCTCCGCATTCCAAACCAACTTCCCGCTGCACCTGGACGGCTGCCCTTCGCGGGCT
>chromosome_17,+,polyA site is 1770640
CGCGGGCTTTAACAACATTTTACAGCAGCAACCACAGAACCACTGGTGCAGTGCACAGGGCTCTCCTTACCGTTAGAGTACTTTCTGTAACTAAAGACTTGAGAGGTCAGTTTGAAACCTCAACACCCGTGCTGGCCACTTATGGCATGT
>chromosome_17,+,polyA site is 1825018
CATGGGCCGTTGTGGAGCGCCGGGCCGCTGGCAGTGGCACGGTCCTGCAGGGTCACGCATGTGTGCGTGTATGATGTAGGAAGTGTTACGTCAAGTGCTGCTGGGCCAAGCAAGCAAGGCGCGGCGCGCGCTGTTCAGTGTTCACTGAGA
>chromosome_17,+,polyA site is 1825140
GGCGCGCGCTGTTCAGTGTTCACTGAGATGTGCGTGCAGGCGGTGAAACTTGCTGGGCGGTGGTGCCCGTGCGCGCGTGTTCTGTTAAAGGCGCCCCTGGTCGTTAGAGTTGAGCTGGCCTGTCCTTGCAAACGATACCGTACGCAGCTC
>chromosome_17,+,polyA site is 1849428
GATAACGCCACGATGCGCAGGCAAGTAGTGAGTTCGAGTGCCTTTGCCAGCACGACATGGCGCATCGTGTGCGTGAGTCAATGTGACAGGGCAAGGGAAGCAAGTGGCTCAGTCCCAAGAAACACATTGCTTCCGGCCGTCGGGGTCCGG
>chromosome_17,+,polyA site is 1870499
GTGCGAGGGCAGCACGATTGCGGCAGTCGGTGTGATGAGAGGTGGCGTGGGGGTTTCCACGAATCGTGCTTCAGTCACGAGAGAGAAGCGCGTGCCTGCACTCGATGCCCTCGAAAGACGCAGTAGGAAATGGACGCAGGGCGCCGGAGG
>chromosome_17,+,polyA site is 1870599
CTCGATGCCCTCGAAAGACGCAGTAGGAAATGGACGCAGGGCGCCGGAGGTGTTGCAGAGGCTGGGGTGCTGCACCGGCTGTAACTCGACTGCGTTGGCGTATCGGCCGTATCCGCTGCTTACTCCCGCGGTCAGAACCTCCAGGCCAGC
>chromosome_17,+,polyA site is 1893878
CATTAGAAGGCCTGGGCCTGGTGTAATGGCGTCAGGCGCACGCCGCACGGAAACAGCCTGCCAGCTGGGGCGCTTCTACCGCATTGTAAGGACATGACTAAATCAGCTGGATAAGCTGGAGATATGTATGTTGCTCCTGCGCTCAGCTAG
>chromosome_17,+,polyA site is 1900150
CGGCGCTAGAGCTAGGCGAGTAGGCAGGCAGCGGCCAATGGGTTGATGCGGGACAGGGGCTCCGGCACCCAGGCAGTCGGGCATGCAACGCGGGTATGCAAGGTTTGGGAACGGCACCGCGCGCGCGCGGGCGGGCACGACGGCTGCGGC
>chromosome_17,+,polyA site is 1900261
CGGCACCGCGCGCGCGCGGGCGGGCACGACGGCTGCGGCTGCGGCACTAAGACACCATGGTCCCGACAACCAACAGATAGAGTGTAAAGGGAAGGACACACGCGTGTTTCGGCGGGCCTGAGGATGGTTCAGGGGCCACAGCGTAGTTGC
>chromosome_17,+,polyA site is 1913559
GTTGATCGAGCGCGACAAGAGCGCTTCTCCCTTACCAGTAGGGGCCATCCCCTCAAGAAAGCGGCCGAGCAAGGGCTGCATGTAAAACAAGATGGGTTGATGCTTCATTCCTTCGCCCCCTTTGGATGGGTTGTTGCAGCAGGGTCAAAC
>chromosome_17,+,polyA site is 1950547
GTGTGGTAATTCTCTGCATAGCAGGGGTGCTGCATAGGCGTGGCGGCCTGTCCTGGTGTCCTTTGGTGTGACTGCACAGGAATGGAAAGCTTCACGGTGACGGGGGCGAGTAGGGCACGGAACATCTCGGTGGCAGCGCGTGCACCATTC
>chromosome_17,+,polyA site is 1971782
GGCGGGTCTATCGGCGGGTGGCGAGGCTCGCTAGCCAGCTGGCTGCAGGAGCAGCGGCAACGGTGGTGCTCCATGGCTTCGTTGTAAGCCCGATCAATGAGAGCATTTCTGTGCCCTGTGTCTTGTGCCTGTTTGGGGGGGGGGGCGTGA
>chromosome_17,+,polyA site is 1999948
GGCTGCGTTAAGCCGCAAGTCGCGGGGTGGAGCAGGGCGTTGATTGATGACATGTAGAGCTATAGTTTGGGCAGCTACAGGTTGTAAAGACCAGAGTGCGTCGACTGCCGCCGGCCCAAACTACCAAAACTGGGAGAGGGGTCGACACGC
>chromosome_17,+,polyA site is 2011821
TTGCGTTTCACAGAGAAGCAGGTCTGAGTGGAGGGCACTTGGCTGGCGCTGCTGTGGAGTGGAGCGTCCCTGCATTTATTTGCCTTGAAAGAGCGAGGTGACTGTGCCTCGTGCCTTGTGCCTTCGGCTGGGGGCGGGGCTATGGCAGCA
>chromosome_17,+,polyA site is 2017393
TTTTAGGATGCGGACTAACGGCGTTTAGGGAACTCTGTGTGAATATTGAGATGCATGCGCAAACAGGCAAGCTAGGATAGGCTCAAGAATCTCACACACGTCTGGCTTCCCGTCTGTTCGCGTTCACGTTCAGCAAGCAGTTTGATTAGC
>chromosome_17,+,polyA site is 2077227
CAGACGCCAAGGAGGATGCCAAGCTGCCGGAGTGGAGGCATGGAGCCAAAGCAACAAAGCGGAAATACAAAGCTTAGGGAACTGTAACGCACTGGCTGTTATGTGCCGCGACTCATGTGCAGTAGCTCAAACCCCACGCCCAGACGGCCA
>chromosome_17,+,polyA site is 2085830
AAAGCGTGAACCAGTGCGTGCGCGCGAGGCACAGCAGTGTAGTGGGTATGGGTGTGCATGCATCAGGGCGCTGCATGACAAGAAAAGGTGGCTCTCCCTTGCAAGGGAAAAGTGGGCTGTGCCGCCACGCCACGTCCTCCGTCTGAGGCC
>chromosome_17,+,polyA site is 2085948
GTGCCGCCACGCCACGTCCTCCGTCTGAGGCCGAAGGTTCCGATACTAGCCTCATCTCCCGGACATAGCCGGGGTCGGTTTGTACAGGCACCGCCCGCCATATGTGCCCAGTCGCGCCCAGCTATCAAGCACTAGTGCAGCAGGCAGCAG
>chromosome_17,+,polyA site is 2113744
GCTGTCTGTTGATGACTCGCACGATTCAAAGCATCGGCTTCCCAGGTTTTGACCGCGCATGAACCTCGTAACATTCATGTGTAAGCCTGCGTGTCTGCCATCGCCATCGGCGCGTGCTAACTTGCAAGGGCAGGATCGCACGTGTGGGCA
>chromosome_17,+,polyA site is 2116639
GGTAAGGGGTGCACTACGGACTGTACGACGGTGCCACAGGTGCTGTCCATCGCCAGGCGTGACGCCTGTGACCCGTGGAGCGGGATGAAATGAAGCCGCAAACAGGAGCAGTGCAGGTTGCCCCCCACTTTGGGGAATGAGGGCAATGGT
>chromosome_17,+,polyA site is 2119997
GGCTGCAGCCCTCCGAAGGGACGCTGGGGCACTGCAGTGCGCGGCAGTGTGCAGCCGCGCACACGCTTTGGCCGTGCGAGTGTATTTGTGTGCAAGCGCATCGCGAGGTGGCGAGAGATTGAGAGACTCAGATAGCGCGCTGTAGGTGCA
>chromosome_17,+,polyA site is 2120097
TCGCGAGGTGGCGAGAGATTGAGAGACTCAGATAGCGCGCTGTAGGTGCAGAGGCAGTACGCAGCTGCAGACTGGCAGCTCCTGTAAGGCGGCGATTACGTTTCAGAAAGGGGAGGCCCGGCGCCGTGGCGGGAATTGGTGCGGCGGATG
>chromosome_17,+,polyA site is 2163391
AGTGTGGCTAGAGTTCCGGCCCACAAGTCCCACAAGGTGTGTCAGGGCAAGAGCACCGTGGGCACGGTGCACGGATACGGTGTAACAAAGGGAGGTGACATCTAGAGCTGGAGAGCCTGTGACACTGCAACGGTGCAACGTCTTGGGTGC
>chromosome_17,+,polyA site is 2177534
AGAGCTGGTGCACCCTTTGGAGCAGTGAGAGCTTGCTATTCCATGCGCTCGAAAGTTGAGCAATTACAAGCAACCTGAGCCTGTAACCAACGATGCATCAGACAGGGGTGCACGTAAGCAAGCGCAGGAAACGCAACAGCGCACCAAACC
>chromosome_17,+,polyA site is 2208647
CTATGCACCGCTACTGTGTCCGTGCCTAATAGGGCGGTGGTAATACAGGATTGCGTGTGTACCGGTGAGTGTTGAGCATATGTAACCATGTGGAGCGTCACAATCACATAATTGCTTTTGGGACTCGGCGTGGGGCCAAGTTTGGTGCTG
>chromosome_17,+,polyA site is 2230419
AGAGTGAAGACGACAGTTAGCATGGGGCCCGGCCCGGCCCCCCACAAATTAAAGCTCCTCCTCGCGGTAAGGACAGGGAGGACCTAACAAGTGGGGAGTAGTCTCAATCTGGTGTCACGGTCTTCAGCAGGCCGTTGCAGCAGGGAACGC
>chromosome_17,+,polyA site is 2270346
GTGTCGGGCCACGGTTAGGGTTTCTTTGTTGCCCCAGTTGACCAATGCGCCTACGATAGCTGTTATTATCATCAACGTTGCTGTAATTAAGCCTTCTCCAAGTCTTGAACGCTCCGCCTTTCCAAGTCCTTAGCAGTGTCGTCAGAGCTG
>chromosome_17,+,polyA site is 2291299
GGCGGGAGAGGCCTGCGTAGGAGGAGGTTCAAAATGGACAAGGAGTTGGGCAGGCCGGTTTCGGCGGTAATTGCACGAATCCATGTAAATTCGTTTTGTGTATGTCGTTCTGTCGCTCTAATCTCGACCGCATGCTCCTGGGCAGGGTTG
>chromosome_17,+,polyA site is 2321629
AAGACATGGACACAGTCTGACGAGACCACGTAGTGACAGCGCAAGATGCGCGATGGACAGGGCTGGCGCCGGTCTGGTGGGTTGTAAGACCTTTGCAAGACTACGCATGCAGTGCCGCACCGTACGTCCGTGTATCCTCCCGGCCTCCCC
>chromosome_17,+,polyA site is 2360206
CCCCTTGCGGGCTTGGTGAGGCGCTCTCGGGCGTGTGCACTTTTGGGTCAGCGCGAATCATCAAATGACTGCGCACATGTGCATGTAATAACCATGAGTAACGAAGCGCTAGCTCGTTGTGTAGTCGGTCGGGAGCACAATCACTCGAGG
>chromosome_17,+,polyA site is 2379467
GCGGCGGCGGTCTTGCAGGCGTTGCAGCGGCAGGAAAGGTGGCAGCAATGCGATGGCCGGCTATGATTCTCTGTGCGTTGAGTGAAAGCTATGCTCTGAGCAGTTATGAAACCTTACAATGGATACGGCCGCCCATCTGCCAGCCTGGGA
>chromosome_17,+,polyA site is 2382676
GATCGACTAAGACGTCCTCTGTGTTGAGTCAGGCACCGGCTGTAACGAATCGGGGCGGCAGTGGCTGGAGGGCGGGCTGAGGTGTAACACGAGGGACTTAACCGCCTGCTTCAGGGGGAGGTCGCGCCACTCAGGGGTGTTGTTGAAGGC
>chromosome_17,+,polyA site is 2394327
GACGTCGAATGTTGGATGTATGGTGTGGAGCTGCTTGCTCCCGTGTATGGGTGAAGGGAACGGCTCGCATGTGCGGGACCGAATGTAAGACACAAACTGATGGTAGCGTCCCGGTTGCGCCGCTGGCGGTGTCCTCCGCACAGTTACAAC
>chromosome_17,+,polyA site is 2421176
GCGGCAAGTCTGTGTGTGTGTGGGGGGGGGAGAATGTACTGCGCCGGCAGTGCAAGAATGTCGACGCAGACCATACGCTTGTTTACATGCTTGGACAGGATTGGTGAGATGATGAAAGGATTTGCCAGCTTGTGACATGCGTAACGCAGG
>chromosome_17,+,polyA site is 2441219
ACCGTCGCGATTGCACACGAACTCACCACGTGATGGTGTTGGCAACGTACGTCTGTATGAGTGGCCGCAAGAGGCTCTGAGTGTAAGTTTAAAAGGAGTGCTTAAAGGCATACGAACACTCGCACGTCTCGCAGGGCTGCATTGCCCCCA
>chromosome_17,+,polyA site is 2541972
AACAAACATGCCCTGATACCGGTACGGTACGAACCACGCAGTAGCTCAACAGTCAACACGAAGCTTGCATGCACTGCTATTGTAAATAAAATCTTGCTGGCATGTACACTAGCGAGTGCGGCACCCTGACGTTGTGATACCTCCGAAGCC
>chromosome_17,+,polyA site is 2569884
TGATGTCTCCTCAAAGAAATAATGGTGTGCTGTGTGCGTTTTGTGCAGGGTGGTGCGGCGTGGGTGTTATGTGCCGTGCAGTTGTAAACCAATTCGGCTGTGCGGGGGGCGTATGCACCAAGTGTAGGCGAAGCCTCATGTCCCGTGCGC
>chromosome_17,+,polyA site is 2570253
CTTGCCTGGCTGGCTTGGGCTGTGGGCTCCTGGAGGTAGCGTGGTTTGTCGTGCATGAGGTGGTGCAAGGAGACTCAATAATGTCAAGGATAATTGGAATCAGCACCCATGGACCCGTGTGGCTAACCCAGGGGGGCGCCGTGAGGAACC
>chromosome_17,+,polyA site is 2570328
CAATAATGTCAAGGATAATTGGAATCAGCACCCATGGACCCGTGTGGCTAACCCAGGGGGGCGCCGTGAGGAACCATTTGAATCAAAACAGGCTGTTCCCTGTCCAAGGTGGGCACCTCTTCCGCGCAGTACAGGGTTGGTTAGTGGCCT
>chromosome_17,+,polyA site is 2576259
GGCACTGCAATGCACGGCGCAGTACAAAGCTAACAAAAGGGCGGTTTGCGCACGTACGTTCCGCTTTGCATTCTTGACACACTGTAACGGGATTGACACATGCGCTCGTGTGCGTGCTGGTGCGAAGACGGGCAGTTCGAGGCCACAAGA
>chromosome_17,+,polyA site is 2599955
ACGTGAGGCGAGACGGGGGCTGCAACTGATTCATGTCAGCTGTCCATCACGTGCCGTGTGTTTGAGAGGGAGAGAGAGGAATGTGTTATGTGGCTGAGCTGAACTATTTGCTGCAGTGTGGCGACGCCAATGCCATCGGATCTTGGAGAA
>chromosome_17,+,polyA site is 2649910
CAGGCACCCAGCCGCTGCACGAGATGATGGGGAGCGTGGTGGATGCGGCACACATCGAGCCATGAAATTAAAGTACTACCACTGTAATTTGGCACGCGTATGGAACCCCCTTGTTTGTACGATGTATTCACCTGCCACCAGTTGGAGATA
>chromosome_17,+,polyA site is 2693029
CTGCCCTCCTGCAAACATGCACTGCAGGCGAGCCACGTTGGTTGCGCCTAGCGTGTGACCATGCTGTTATGTACAATAACGAAGTAACGCACGATATGTGTATGCGCGCTCCTCACGTGGGCTTCCCCGATGGACCTCCCCCGGTTGACT
>chromosome_17,+,polyA site is 2693555
GTGTCTTCCTGCTTCGTGAGAACCTGAGCCCGAGCCGGGGTGAACCCTATGACGCCAACGAATGCTATCGTCCTGCATCTTGTCTCCCTTGTAAGGAAGGGGCGTGTTCCTAATCCTATGCTGCCATGTGGAGTTAAGTGATGCGGCTAA
>chromosome_17,+,polyA site is 2698180
ACCACAATGTGACAAAAGCAAATGGCCAATTTTGTGGCGCCAAACGGCAAGCAATGGACACACGCTTGAAAGCGTGTATATTTTGTAAGGTTCAACCATCCCGCCCGCGCAGCAGTGGGGGAAACACACAGGCACGAGGGGCAGCCCGCA
>chromosome_17,+,polyA site is 2720782
CCTATTTTGCCGTCGAGATACGGTATGTCTCTCGACGAGGGGAGGCCGATAGCCCCCTTACACCCCGCTAACTGACACCAAGTGTCGCAAACGCACTGGGCGAAGGCGGTCCCGTGTGGCCGCTCCGTGCGGGTGGGGCGCGGCGCCTGG
>chromosome_17,+,polyA site is 2738972
GGTGTTGGACTGAACTCTATGTCAAGGACGTGCGTACGATGAGGAAGATGCTGCAAAGGCTGGCAATCTTGGACGGACGTGATGTAGCTCGCGACGACTGGCAGCAGGCCCTGTCGAAGACCCATCACCACAGGCCAGGACGCGGGCAGG
>chromosome_17,+,polyA site is 2748393
GCAGCCTCTTGTGTGCAATGTTCGGACCGGTAGGTGACGGCGTGCCGTCATATGGGCGAGAACCATCACGTCTGCTGCCGATGTAAGGGAACGTGAGTCGGGCAGTTATGGTATCCTGTCTTCACGTTCATGCGCGCCGCAACCTCCATA
>chromosome_17,+,polyA site is 2761858
AGAGGTTTACAAGTTGTTATGCATGGGTACTCAAGGAGGCGAGCAAGCAGGGTGTGGGAGGCAGGAACACTCATACGGTAGTTTGAAGCATGCGTGCTGACGCAACGCGCTCAGTCAGTGTGCACTGGGCCATTCCGCTCCACTACTAGG
>chromosome_17,+,polyA site is 2766882
GCCCTTCAGCAGGGATTGCCTGTGTTTCTTATTCATTTGTGATCCGTCCATGCGCAACTGGCGGGATTTCCCTTGATATGGTTGTAACACCTATGGAACATGGTAGCCTGCCTCATGCATGGTGGGGACCCGCCCGTGCGCTTTTGTGCC
>chromosome_17,+,polyA site is 2797567
TGTGCACGCCTGTGCAGGCCTGTGCAGGCCTTAGAGTTCAGGCAGGTCGAGCTTTGCAGGATGATTGCAGTGTGGATTGTGTGCAACACTGCATGTTGGATTCCCCTGTCGGGCTCACTTGCGCTCTGACAATCTTCGAGAAGCCATGCC
>chromosome_17,+,polyA site is 2797622
GCAGGATGATTGCAGTGTGGATTGTGTGCAACACTGCATGTTGGATTCCCCTGTCGGGCTCACTTGCGCTCTGACAATCTTCGAGAAGCCATGCCCAGCACCAACCGACCGCGACCCTATCCCAAAATAGCGGCATGGGCTTCGTGGCAC
>chromosome_17,+,polyA site is 2803554
GCGTGTGTGCAGCGGAGGAATTTGAGTGCAAGCGGGGCAAGGTGGCGTGGAGCTGTGGAACAAAGCGCTATTACGGTACTCTGTAAGGCCCACAGTTCCTCCGCGTCACAGTTGAGGCTGGACTCAAATGCATCCCCGGTGACTCTCCCA
>chromosome_17,+,polyA site is 2819684
GGCGGCAGGAGTGAAGGACCAAGCCCCAGTGAGGGAGGCTTGAGCCTGGAGGGATTAGACAGGTTCGGCACGGCCTGCGTGATGCAAAGAGTCTTACGCCTTTCGTGTTATAACTTCCCCGCTGGACGTGACCTCAAGAGTATTTGGCTG
>chromosome_17,+,polyA site is 2824160
GGAGACGAGGGACGCAGCTGAAGGAGGTGCATGACATGTTGGACAAGGAGTGAATGCCGCTGTGCCAAAAAGCTGGCAACAGCGTGTAATAGAACGCGAGCTTACCGGTCACCTGCCCTGGAGGCGGTACAAGATAGGCGTCCAAGCTGG
>chromosome_17,+,polyA site is 2826944
GTCCATGTCCATGTCACTTAGACCCGAAGACCACACCATACTTTGCATGCCGCTTTCATTTTCTCCTTCGATAAGCATGTTGTATGTAAATAGGTAATTCATGCGGGCACCGTGGGCTTTATTACGATGAACGGCGTGGGGTTGCGCCGC
>chromosome_17,+,polyA site is 2827058
GGCTTTATTACGATGAACGGCGTGGGGTTGCGCCGCGGACATGTCCCGTCGGCGCTGGGCGACATGCGACATGCACGACAGCTGTAGCTGTGGTGCCTCGCCCATAAAAGCCGTGGGCCGTCATTTGCGATATCACAATACCTTACACAC
>chromosome_17,+,polyA site is 2828736
GCTGGCACATACTGGTTATGCCCAATGCTGTCTGCTGACCTTCATGTTTGACAGACCTGGGCCATGCTGCATATCCTTGTCGATTTGTAAACCGGTCATTGCTTCTCGATCTTGCACCTGTTGAACGCTGCCGTGTCATCGAGGCGAATG
>chromosome_17,+,polyA site is 2879263
CCGTTCAAGTTCGAGTAGGCTTTTGGGCGTGGGCATGTTCTGTTGCGTGTACCAGTAGGCTGACTGGATCCGGGTGATGTGTAACCCAATTGCTCCGACACAGACAACGATGACTAAGCCCGGCCGGCAGTACAGCTGTGAGCGGCGAAA
>chromosome_17,+,polyA site is 2899272
TTTCACTGGACCGGCACGCCTGGACGCAAGGGGCCGGGCCTGGATGCTGGGTTAGTGGACTGCGTCACAGGCTGCTAGCTTGTGTAACAACTCGGTTGAGCCGCCAGGAGCCGCCCGCATCGTCCCGTGGATGATACACTGATGTAGCCA
>chromosome_17,+,polyA site is 2957981
CGAGCTCGAGGCCCCGCTTTTCATTAGTCCCGCCGAACTGGGCACATATTGTGAGCCTCAACATTACACGGCTTCAACTCGTGTAAGTTGAGACTAGTTAGATTCCGGCATACGATGTTTGGGCCTGAATGCCGGGCAAGTGCGAGAAGC
>chromosome_17,+,polyA site is 2973939
GAGATGTGTCGTGCCTGAACACACAAAATTTATTCTCCTACAACGCGGAACATCGGCACGCTGCCCGATGCAAGTCTGCGCCTGTAACCAGAAAAAAGGGTTCAACCTATGCAGTCTTCCTCTTGTCTTTGGCTCGAACGTGTTGGATCC
>chromosome_17,+,polyA site is 2985703
CAGTGATAGCGATGTTGTGTGGCCATGTGCGCAGACTGGGCGTTGTGTTAGATAGTCCGTACGTGAGCCCAGTCGCTCTTCGTGCAACTGCTCCTTTCCATGGCTCTATCTGTGCCTGCGTCAGACATTTCGCACCCTTCGTATCCTCCT
>chromosome_17,+,polyA site is 3009597
CGGAATGGCGGAAGTGGGTTACGCGGGCCAGGCCTCTTCATGGGTGTGTTTGTGCTCCATCTCATGCGTCGCGGACAGGCATGGCAATGCAGCCCTGATCACCTGATGCATGGCCCCACGAGTGCCGCAGTACGCATCATACCTGGCTCT
>chromosome_17,+,polyA site is 3098602
CGTGTGCAGTTTGTGTTTGGGCTGGGGAACAGCTGGCGCAATTGCCTTGTGCTGAGGCCAGAGGTGGAAGTAGCCGGCGCTAAGGTGTAAACCCACGGTCACGCCCAAGGTCACGCCCACGGTGCAAAGTGCAAACCCAAAGCTTGTGGA
>chromosome_17,+,polyA site is 3112051
TGTGGAGGCCTGGGGCGCTGTGGAGGCCCAGAGTGCCCTTGGATCAACATGAGCCGGTCTGATCAAGCCCGCTGATTGCGTCTGTAAACCACCGCTTCTTTGGCCCCACCGCCCAACGCGAACGATGAATCCACCCGAACGAGCATGCCT
>chromosome_17,+,polyA site is 3123716
GGGTGCAGATGCCCCTGGACATTGCAGGGGCGCAATAGGCAGACGAGATGGGTGAGCGCAGTGCGCCATCGTGTCACGGGATTGTAATCGGACGAAGTGATGTGGTTATCAGTTCCATGTTCGGGTTGCAGGGTTCCGGGTTTGGGCGTT
>chromosome_17,+,polyA site is 3134722
GGTCGCGGCGACGCGGGCTGCATGGTCGCATTTGAGTTTGCTGTTTGGTATGGACGGCCAGGATACAGCAGTATACGATGCATGTAACAAGTCTGTCGCGTACTGACCGTGAATGGGCCTTCGGGAGTGTCGCAAAACGCCGTGGACCAC
>chromosome_17,+,polyA site is 3147591
TGGCGGACTATTGACCCAGTAGTGTGGAAAGTAGTTGGACCTGAATTCTTTGAGAGTACCGCGCATTAATCCGTGAGAGAGTAACAAAGATGGCACCTGAATGGTCCTTGCGCCCGGGCCTCCCGCGGGATGCTGTGCATGCCAGCAGGG
>chromosome_17,+,polyA site is 3168282
CGTGTTCTGGGGATGTCTTTGCGTTCTGGGCCAGCAACCCGGCAACCTGTGGTTTGAGGACCCAAATCTTGGTTACGGTCTCCTGTAACATGTAAAATGAAACCTTTAGTAAACGCGTCCGTCCCCGATCTCCAGCCGATATTGGACCAG
>chromosome_17,+,polyA site is 3191669
CTCAATACGATGCATTTTCATGGTGCAGCGCCAGGACACCCCCTGCGCGGCGCAACTACAAATCTACAATCCAGGAGATTAAGTAACAGCTGCAAATCTGCAATCCGCTCACCAGCTTGTAGGGAGCTCTAGGGCTCTGGGCCCCAGCCG
>chromosome_17,+,polyA site is 3197988
CGATTATGTGCACATGGGTGCGGTGCGCTGACCCAAACGGGCAACGGCTGTTGTTACAGTGCCCTCCACGTGCGACAAGCCCTTGTAACTTCCGTCTCCGCGTCCCGCCGTCCCCGCTCTGCTCGGCACCGCCGCTCTGGGATATCCGTC
>chromosome_17,+,polyA site is 3222608
TCGCAGTTGCGGTGCAAGGGGCTGTCGTGAGCTGGCGCATCTGTCGTGCATCGTGAGCCTCGGGCTCCCGAACATGCATTGCATGTAACCACTTGCACCGCTTGCACCAAGATGCGCTTGCAGTGCAGCGTGCGACAATCGGATTGGCAA
>chromosome_17,+,polyA site is 3222695
ACCACTTGCACCGCTTGCACCAAGATGCGCTTGCAGTGCAGCGTGCGACAATCGGATTGGCAAACTGAAGTCGTCCAGAAAATGTAATGGTGCATCTGGAAAGTGGGCATGAATGTGCTGAGACAGGGCAAGTGGGTGCATGGCCCGCTG
>chromosome_17,+,polyA site is 3230970
GATGTGCGCCGCTGGTCGGATCTACCGTATTGAAGCCTGGGCGGGGCTTGACGTATAGTACGCTGCACGTTGGAGTGAGCACGTGTAAGCCTACAGGGAGTTTTCGTGGCACCGCGCATATGCGATGAAAGAAACATAATGGAAGACCCC
>chromosome_17,+,polyA site is 3231065
GGGAGTTTTCGTGGCACCGCGCATATGCGATGAAAGAAACATAATGGAAGACCCCGGCAGAGGGCGCACCATCCCATGCCAATGCAAGAGCACGCAGCCGCTGCTGCTGGTCCGCCCGACATTGAAGCAAGCCAGGCCCGTATCTGCATG
>chromosome_17,+,polyA site is 3235835
GGTGGGTGTGCTCTGGACCGGGGCCGGGTTTCGCTGCCGCATGTGCCACCCTGCTTTCGGCTTTCGCCGTGTATTGACGTGTGTAGAATGCTACGCATTAGCCCAGGGGCTCCCTCGTGTCGATACAGTAACTCGCAGTTCAGTTCACGG
>chromosome_17,+,polyA site is 3236146
CAACTACAGTGTGTGCGCAATGAACATAGGCGCTCAGATGGACACCCAAGGGTGAATGCAGAATGCCGCGTGTATGCACATGCAATGTTTCTTGGCATTGTATACGTCCTGTTTCCTGCGCAATGTCAGAGGCGCAGACGTGCTACACAG
>chromosome_17,+,polyA site is 3242894
AGAGGCTGGCAGGCTGCAGGCATGCAACGGCCGTGTTTTGGGCCCGGGTCAGAGGTCGACCGTGGAGGTCGCCCCACAGCTGTAACATCACTCCATTTGATGGGTTGTAGAGCGTGGCCTTCAACGCGTTTTCAACGCGTTTTCAGCTCC
>chromosome_17,+,polyA site is 3265658
GTGTTACAGGTTACGTGTAGGGGGGTTGCGACGCGAACGCGAACAAGGGGTGCGTGCAGAAAATGTGGTAAGCGAAATGTTAATGTAACCAGGATCATCCTTCTGGTTGCTTGCTACTTGTGGGGAGGTGGTTTTCGAGGGGCAAAAAGC
>chromosome_17,+,polyA site is 3270677
TCTGATAGTTGGTGCGAGCTGTGCACACGGCTCACATCAGAATGCGGCAGCTGTGCCGCAGCGGTTGGCACCGGTGGAATGCGGGTAACGCGCTGGGACGCGGCTCTCCCTCACAATCGGTTGCATAACTATAAAATAGCTGGTCCCTCA
>chromosome_17,+,polyA site is 3273514
GCTGTTTTGAAGATGGCATCAGTCCGCGCATCAGTCTGCGCTGCGGCGCCGTTGCATAATTGCCATCCTGATAGGCTGATATGTGTAAGATGTATTACTGCCCTTCGGGTGGAAGATTGAGAAAGGCATGTGTGGATCATTACCGAGCCG
>chromosome_17,+,polyA site is 3273815
GCTTTGCACTTACAGAACACCTATGCGGGGCTTGGCTGACCGTCTATCCTCGAAGCACTCTTTCAGTGCTGTTATCAGATATAGTTGACATTAAGTATCAATATTTGCGTATTCCGGGATAGAAATGCAACGAGGGCGGCAAAGATCACC
>chromosome_17,+,polyA site is 3277017
GGTCGCAGGATGCATGGTGCGTGTGCTGCTGCTCGTCTGGCATGTTGTGGCAGCTGGCGCATATCTAATGTTGGCGCGTGTAAGCTGTTCGCCGCCGCGCTATATCAAGCACTCGTGGGGACTTCGGGTTATAACAAGATGGCAATCCTT
>chromosome_17,+,polyA site is 3279895
GTCAAAGGTCCACAATTCACATAAATATCTAGCTACCGGTATGTGGTAGTGTGGTCGGAAGGTGACAGCCACCGTGCCACCATGCAAAATGAGGAACGTATCATCCCGGCCGCATCTCGTGCATTAATCGTAGTTTGTACGTGCCGCGCA
>chromosome_17,+,polyA site is 3317211
TGTTTGAGAACTCTGCTGCGGTGCTGCCTGTCGGGCGGACGGCTGGCTACGATAGTCACTGTCGTAGATGATGACTGAGACTCTGCAAAGGCGATACTGAGAGAGAGCCTCGGACAGGGGCACCCCTGGCCTCGGATGCCTCCGGTTGGC
>chromosome_17,+,polyA site is 3339268
AGGGTGAAACACTGCCTGCTCAGTGCTATGGACTGGCATCACTGCCGGCCTTCGGTCTATGCTGCCAGCGTTCAGAGATCAGTGTAACTCCAATTACACGCTTGATAGTCATACATTTGTTTGTTCGTGGGAGTAAGCGAAACGTCACTC
>chromosome_17,+,polyA site is 3347683
TGGGCGGTGGGATGCCATTGGCTCCGCATCATCCTCATCATGCATGGATAGCTTCGGCCTGCAGGCAACGCTGTAGATTTGCGTGTGTAAGATGTGCTGTTCCTTGCAGCTCATCAAGTAATAATGCGGCTAAACGGATAGCAGTTGGCT
>chromosome_17,+,polyA site is 3347914
GCCTCGAAGGAGGGTCTGTGATGAGCGGCCTCGCCGGGCGTTCTTCAGGCTGAAAGGATTGCTGGGGATTGAGAAACGTAAGTAAAGAGCGTGCGAGCGAGTTGAATGGCTGGGGCCTTGTGCTTAGCGGCGGCTATAGGTAGGGCTCCA
>chromosome_17,+,polyA site is 3348038
TAGCGGCGGCTATAGGTAGGGCTCCACCTGCTGCAAGCATGTATGGGAGACCTGGAGAAAGAGACGACATGGTTGCAGCGCATGTCAAAGACACGCAAGGTGGCTCTCCCTCTCCAGGGAAAAGTGGGCTGCGCAGTGCTCGTATCTTAA
>chromosome_17,+,polyA site is 3348152
CAGGGAAAAGTGGGCTGCGCAGTGCTCGTATCTTAAGAAGGCAGGCGCGGCGCCAGTGACAGATTCCCGAAAACAGGCATCTTTGATTTTCAGAAACCCGCTGCCGCCGCATCTTTCATCCCCAAAATTTTTCCGGGGGCTCCGCCCCCA
>chromosome_17,+,polyA site is 3373947
GTGTGTGGCTCCCACCCGTGCCCACATAAATGCGTAGCAAGAAGGGACAAGGCATTGGTGCGTCGTTCGCGCGCTGTTACTGTACCGACGGTAGCTGGCAGGTTGTGTCGATGTTTTGCTGACGCGCATTCCTCACGCTCCGGGCGCCCG
>chromosome_17,+,polyA site is 3391128
GTGTATGAGTTTTGCACCAAGGCCGTTGTTATTGTCTACCACTTAGACCACCTGATCTAGTGACCTCGACCGCGTATGATATGTGTATTACACTGTACAGCAGCTTGCTGGTGGATGGGTGAGGCATGGACGGGTCCGGGCTGCGGGCAT
>chromosome_17,+,polyA site is 3396680
GGTGTTTACATGCAGTGGATTTGGCGCTCCTGACAAAGTGCTTGGGGTTTGGGTGCGCTGCGGTATTGCCTTCTGAGGATGTAATGCATTCAGACATTCAGTGAAGCCGTGGTCAGCCGTGGTGAAGTAAGCCTTCAAGAATCTGGACGG
>chromosome_17,+,polyA site is 3397097
TCCAAGTAGCGCAGCTGCTGCTGGTAGCAGCATCTGCCGTTTGTCTCTTTCTATCTTACAGAATTGTTATGCCGTGTTCTTGCTTTTATGGCTGAAGTGAATACTTCCCGCCCACCCACCCTTGATCTGCCGGTAGGAGGCAACTGAGAG
>chromosome_17,+,polyA site is 3401022
CATAGTTAAGCGTGAAGTTCACGCGCTGCTGGCGTTACCACTGTCGCTGAGGTCGGTGCTGAAGCATGTTGTGCAGGGGTGTGTAAGTAGTCACGACTAGTAGCCCGCAAGCCCGCAGCCAGCATCAAGACATCGTCCGGGGAGAAGTGG
>chromosome_17,+,polyA site is 3404761
TAATGTTTAAGCGCGACCTTCCTAAGTACGCGGTTTACCGTATATTGATGAGTGCTGGGCCCGCGTCTGGACTTGCGCTTGCAAATTCTATGTGCGGGTATCGTACTGCACAACTTGACGCAAGTTGGCCAGCGCGCGTGACTCTTCGAT
>chromosome_17,+,polyA site is 3404855
CGGGTATCGTACTGCACAACTTGACGCAAGTTGGCCAGCGCGCGTGACTCTTCGATGATTACTTTGGCCTTACCCAGCCAGCATGTAAGCGTCACCTTTCCGGGTGCTCTCCAGCCTCTCCTTTAGGTCCGAGGTACCAGCTTCCTCATC
>chromosome_17,+,polyA site is 3431319
GAGGCTGGCGGTTGGCGTGGCGTGTGAGTGGGAGTGCATAGTCGTGCGCGCGCCGTCTAGGAAGCTGCGTGTGTGAGCTGTGTGTAAACTCAGAGGGAAGCATGGGGCTGACCCCTGTCCATAGGCTGCCTCTAAGCGCACACGTTTTCA
>chromosome_17,+,polyA site is 3454652
CCTGCAGGGTATGGCGTAGCAAAAGTGGCACAGCGCCAACATGCATACAACGCCTTGGGCACCGCGACTTCAAAAGAATTATGAACTCGCAACTCCCAGAGGATATACGTTCTCACGGTGCCTTGGGTGTGCGATGGGACAGTGTTAAGG
>chromosome_17,+,polyA site is 3454765
CACGGTGCCTTGGGTGTGCGATGGGACAGTGTTAAGGCAGGTGGGTGAAGTCCCACCTCCCGCCCGAAGCGGCGTCCACCTTTGCAATCATTTGTCCGTGCACGCGGCACTTCAACATTCCATCCGAGACAACTGCAGATAATGTAGCCG
>chromosome_17,+,polyA site is 3470377
CGATGCAATGGAGAGGGATGCTGCCGCCTTCCCAGTTGCGCTCAAAGCGTCACTCCCAGCGTGTTGGGAGTGGCGCACTGCTGTACTTGGTTTGAACCTGGTTTGGATCGTCATGTCACCTTATGCCGTGAGCCCTCAAGTTGTACGGGG
>chromosome_17,+,polyA site is 3478675
TACTGACCGCTCCTGTGAGGTCGCGGTCGTCATGGACGTGAGTCCTGTGGAGTCATCCCAGTGGTGCTTCAAGTGCTGGTCATGTAAGTTCCTACACGGAGGGACAACATACGGACACGCACTAGGTCAGTGTGAGCTAAAGGGCGGGGC
>chromosome_17,+,polyA site is 3478829
GCCTGGGCAGCTAGGCCTCCACTCCGAAGGCGTGGGATGAGAGCCGGCATGGGATCCCACGTCGATCGTGACCGCTGACCACTGTTGACCACTCGCAACACTAGCACGGCCAATGGTATCTCGAGTTGATGGCTCAACCGCCCCCACTTG
>chromosome_17,+,polyA site is 3521952
CTGCCGCATGTGCCGCCCTGCTTTCGGCTTTCGCCGCGTATTGACATGTGTAGTATGCTATACATTAGCCCAGGGGCTCCCTCGTGTCGATAACTCGCAGTTCAATTCGGTTCACGTAAGGGCGCCAACTCATGATGACCTCCAGCTTCT
>chromosome_17,+,polyA site is 3530590
CATGCGCTTTGAGATGGCGGGACCCTCGCGCGCTGATGCGCATTTATCATGCAACATGTGTGGTGTTGATGCACGCTGTCCATGAAACACATAACGGGTGTGGAACGGGGCCCTTGGGGCTGAGTCCAGGGGTGGGCAGGTTGAGGGACC
>chromosome_17,+,polyA site is 3530903
TAGGGAACAATGGGTGGAATCCCGCGCACGTGAATTTGTGGAGGGGTATGCAAGGGGGTATGAACCTCCATGTGAAGCGGGTTTGTGCAGTCAGTGTCAGTCGGTCGGTCCCGATTTCGGATGGGGTTCGGCACTTTCTTCCCCCCCCCC
>chromosome_17,+,polyA site is 3558324
ACATAGCGAGGCCAGACAAGAACTTGTACCCGCTACAGCACATGTAGGCTGTGGGCATGTGTAAAAACTGTCGGCAGCAATGTGTAAAGCATGCGTGTTTGCAATCCGCGCGGTGTGGCGTCGCATTGAGTCTGTGTGGTGCTATCGCCT
>chromosome_17,+,polyA site is 3602711
CATCCTTCTGGAAGGCTGAACGGGGCTGTGACACGTGCTAACTGCACGGGGCCGTTAGACAGGTGCTCGCAGGCTGGGTAGGAGTAATGCGACAGGCATACTGGTATGGCGCCGATGCCCGATAAGCACAAACACGACGCAAGCATACAT
>chromosome_17,+,polyA site is 3647662
TACGCAGCGCTTCGTGCGCAGACGCACTTTGCTACATGTTTGTGGGGCTCTGGCGGGCTTCGGCCGGGCTTCGACTCACGGTGTAGCAGCTGAGACACAGCCATGACACACAGTTTGGTGAAGGTCGGCAGACGACTTGGGGGAGGGCGG
>chromosome_17,+,polyA site is 3696417
GTCAGGGGGCCGAGCGGGGCCCAGCGCTTTTGCTGGAGGCGACCGCTGAAGCCTTCGTCACGACGGCCATGGACTTCATTTGCCGCTAACCATGATGGTTTCAAGCTTTCGGGCGCGGCCAAGCCTCTACCAGACCAACAACCTTGCAGC
>chromosome_17,+,polyA site is 3700167
ACCCCCCAAAACCCCCTCAGAACCCCTTAGTTTTTTGTCAGGTTGGTGCCAATCGACTGCTCTCGGTGAGCTCTATCGCTATGTAAAATGATCCGCCTTGGGAACACACTTTGGCCGACCGACATGTGGACCTGTAGACATGTCCAACCG
>chromosome_17,+,polyA site is 3730261
GGGGCAACGCGTGCGAGGAGCCACATTTATGTGTGCGCCCTGAGGGCGCGCGTGCAGGTAGGGTGTGCCAGAAACTGGTTCTATTGTAGCCGAGGGTGTTGCTGGTTTGATTGTTGGCTCGCGAAGAAGCCGGGACAAGTGGAGGGCACA
>chromosome_17,+,polyA site is 3738478
GCACCAGTAGTGGGTGTTAAGTATACCTGCTTCGGTAGGCTACGTTGGTCAAGACACGCACGCACGCGCACGATCGACAGATGTAAATTCGACTTGCGCCCCTCACGGGTTCCCTGCCAAGTTTGACATTCTGGGTCCACAGGTTCAGTA
>chromosome_17,+,polyA site is 3743661
GTGGTGCCGCAGGCCCGACCATGCGCTCAACCTTGTGAACTAAACACTTGCAGACTGCACAACGCAGCACGGGCTCGCCCTTGTAACAAACACGCCAACAAGCGGCCATGCTTCACTCGTACAGGCTTGCACCATTCATGGCTAGTTGAG
>chromosome_17,+,polyA site is 3755026
CTGCGAGTACGAGAGCCTCGGACCTCCGGACAATGACCGCCTGCTGGCAACGTGACGCGTATCCAGGACCTTGCATGCCCCTGTAAGCTGCAGCACGTTATGTCCGGTCCTGGCTGGCAGACGAGTGCTGTCAGCCGTGCCATTTTCCCG
>chromosome_17,+,polyA site is 3794146
GGCGCTGTGCGCCTGGGGTAGAGGCTGCGAGGCTGCAACTGCCATGAGCACAGCTAATGCGAATGCGGTCACGTTACACCAATGTAACATCTGGCGTCTGCTATTCTGTGCGCGCGTCCATGCCAGCACTGACGCGGCCAGTTGGGGTGT
>chromosome_17,+,polyA site is 3867946
AATCTGTTCAAAACAAATGAGATGAAAGAGCACTTCATAATGAAACACGTGCACGAGTTCATTGCACGACACGGTTGGCCAGATGTAGAACGACCGATAGCATACCGGCAGCATGTGCACGTTGTGCAGCCAGCGCTTGTCGCAGAGCGG
>chromosome_17,+,polyA site is 3868138
ACCGGGATGCGTATGGGATGCATCGGGTGTGTGCGTGGAAAGTTGGGGCGCGTGGCTCAGCCGAGCAATGGAACCACACAGTGCAAATCTGCAAAAGCTGTCTAGTCTACGGCCATTGGCATTTGCCCACGCCGAAAAAATGGAACACGT
>chromosome_17,+,polyA site is 3868197
GCCGAGCAATGGAACCACACAGTGCAAATCTGCAAAAGCTGTCTAGTCTACGGCCATTGGCATTTGCCCACGCCGAAAAAATGGAACACGTATACCGCTACATCAGGATTGAGTTCATTTGGTTTGGGAAGAATTGGTACAACGTAGAAC
>chromosome_17,+,polyA site is 4071075
GGGCCCTGACTGCCCTGACACTTGGACATTGACTCCTGCATACCGTTAACCCCGACATGCCCCCCTTTATCATAAACGGGGAATGTAACAGAACCCCTTAAGTTGGGACATCTCTTATCCAGCCCTCTGCGCTCTCATACCAGACGACCT
>chromosome_17,+,polyA site is 4123485
GCGCTGGCGAGCATGGCAGGGGGGAGTGGGGTATTAGGGCGCGAGTGGGGCATGGAGGTTGCCAGGGGGATTGTGTGAGCGCTGTAAAAGTGTTCTCCCAGGATCCGTTCGGTGCAGGGATGGGCTGACTGATTGCGCCGCGGTGGGGCT
>chromosome_17,+,polyA site is 4167028
CCTAGGTGGCACGCCATGGTACGTGACTTGCCGAGCGCGCTGCAAGCCTTATGCAAAAGTGGCTACGTATATGTTTAACATACATGAAACTTGATTGACAACTGGTGTCTGAGCAGCGCGGGCAGAGCGCATCCGGCCCCTGCCACCTTC
>chromosome_17,+,polyA site is 4193089
GGCCACACAGGAGGATGGAGGATGCGTGGGGATGGGCTGGACCGCCAGCACCACCGGCAGGTGCTCTGGTCGCACGGCGAGCTAGTAATACAGTGCTGGATTTGTATCGCTCCAACTCTTGGCGAGATGCTTCTTGCCTTTCAAGCACCG
>chromosome_17,+,polyA site is 4221961
GCCACGGCATGCTGGCGCTGACCAGGAGGATTGCAGGTGCACGTGGCTCGGACGACGTTATGGGACCTGACTTGCCCGAGGCTGTAAGCCTGTAATAGTGGAACCCAAGACGGCCAGGAGGAAAGTCGCGTGTCGCAATGGCACGGAGCT
>chromosome_17,+,polyA site is 4224976
TATATATAACCACGGCTGAAAGTCCTCTTGGAGAATAGCATTGGACGCAGGCGCCAAGACTTGGAAGATACATGCGCATCATGTTAAAAAGTGGATATTGTATTGGCTGGGAGCAGATGCCGCAAGGGGCGGGTGCCGGGAAGGGGGTGC
>chromosome_17,+,polyA site is 4269426
GTGGCCCCATGGACTCATTGAGGCTTTCCCTTCATGTTGATTTGGACGGCTAAGTGACCCTGCTGGTTGGCGTGTCCCTTCTTGTAACGTTGTGGTCTCAGGACATGCACCCGCGACCCAAGGTCCCGTTCATGTTCAGGCGACTGACAG
>chromosome_17,+,polyA site is 4380296
AAACAAACGGATTCCGAGAGTCGTATAACGAGAGGAGCGCGGCTGTGGGAGAGATGGTCTGCTGAATTGAGCAGAAGAGAGCTGTTACCGTATTCATTACCTTCGTGGCACGGCAGGGCCCAAGTGTGCGAGCCAAGCAATTCATTGCAT
>chromosome_17,+,polyA site is 4380437
TCATTGCATGGGCTGATAGGCTAAAAGCGCGTCAGGGACCACTGTGCGGGCTGCTCTCATGTAGTACTGCACGGATTACGACGGTTTACAGCATCTTCGCCCGACTGTCTCTGACCCTCGCTGACACGCCGCTCTTGCACTGCGGGAGCA
>chromosome_17,+,polyA site is 4381385
TGGCTCCCTAGTCCCGCAACACCGGCCCTGGCCCGGTGTTGCGGTGTTGCTCTCTCTCACACGACCTATCGTGCGTAGCTTTGTGAAAGCATCGGAGTGATCAACCGACTGCTGCCTCAGACTCAATACCTGGGGCCGGGCTGCGGAGCG
>chromosome_17,+,polyA site is 4387362
GCTGCGTGCAGGGCTGCAAGTCATAGACCGTGTTAAGGGCGGCCAGGCTGATGGAGCTAAGATGCTGACTCTGAAGTCTATGTAGCATGTGCAACTCCTCAGTAATCAAAGCCGGACTGCACTGTCCGCCCACTGCACCTAGCAGAAGCT
>chromosome_17,+,polyA site is 4392034
GATAGTGCCCCTGTGACGTATGTGGCTCCTCACGCCAAGCGGAGCTGCCTTGCTCCGAGAACTGCGGCAGCAGGTCCATCTTGTGACCACGGGGATTCCAATCACGCCGTCCGGCCTGGGTTGTTGTTCGCTTTACTGGTTGCGGCAGCA
>chromosome_17,+,polyA site is 4392113
CTTGTGACCACGGGGATTCCAATCACGCCGTCCGGCCTGGGTTGTTGTTCGCTTTACTGGTTGCGGCAGCAGGTCCGTCTTTTAACCATGCAATACACGAGTGGCTATGCTCCGGCGCGAGATTGCCATGGGGACAAAAAGACAATAGTC
>chromosome_17,+,polyA site is 4398292
CTCGGTTATATTTTTGCGCTCGTGCACGGCGTTCAAATGGCTGAAGAGCCGGGCGTCCATGCAAAACTCCTCTGCTGGCCTTGTCAAAGCCCAATCCGCGGTGGCACTGTGGCACGTCGGACGTCTTCGGAGGCTCGATACCGTATGCAC
>chromosome_17,+,polyA site is 4402638
GGTTACGACCCTGGCACAATGGTGGTTACTGTATGGCAAGTTGGCAATGCGGCAGGCGTGAACCAGCGCATATGTAAGTATGTAACTGGAGAGTGCAGTGTCGGGCGATTGAGGTCTAGGCCGCTGCGGACATGGGACGGACCTGGGTTG
>chromosome_17,+,polyA site is 4402933
GGGCTTCGGGCTAGGTCAGACGCCCCTGTAGGCGGCGCTGAGTGGCTTGTGGCTTCCTCGACCCAGACTTCCCCGATGCCATGTAACCCCACACCCGTTACGGTCGGACATGTATCATACTGGGGGCGTCGTGACAGCCAGGACAATGTT
>chromosome_17,+,polyA site is 4485016
GTTTCCGCTGTGTTGCGCGCAGGCAATGCAATGATATGACGTAGGAGACGCAGAGTCTCAGTTTGTCAGGGCCGAGATGCTGTAGCAGCTTGAAGCTCGATTTGTGTCTTTTCCCCCAGCGCCCGGGATCGTGCACGGTTAGCTACGATA
>chromosome_17,+,polyA site is 4497646
TGGCTGTGGCTATGGCTGGCTGGCACGTGATAAAGCGCAACCCAACGCAAATTAACAACGAGCATGCCAAGGTGCGCGCATGCTGGCAAGACAGACACGGCGCAGACCTGCCAGAGTGCAGAGGGTCCTGCATATCAAGGGGGGTGCCCA
>chromosome_17,+,polyA site is 4497768
GGGTCCTGCATATCAAGGGGGGTGCCCATGCAAATAACGTGCATAGCCGACGCCCCTGCCCAGTTCCTCCGTGGCGGCTTTGTAATGCATGAGCCCGGCATGTGCAGCAGGGGAAGTTGCGAGTACCGCGTACCGCGGTACCGGCGTACG
>chromosome_17,+,polyA site is 4499916
CATGTCAGGTGCATGTTGCCACGTACGCACCAGTACACACTAGTTTGTCAGCACATTGCCTTGTTATCGGCGATGCTTTTAATGGTAACAATTGCCTCATGTTGGGTCTTGGTATCATCTGCGCCCCGATGCCCGACCCAGAAACACCTG
>chromosome_17,+,polyA site is 4520203
GTGCATTCTGTGTGCCACACTGCCCATGGTCGCGGGTTTTGCGTCAAAGGGGGCGTCGTACATTCAGTTGCTTGTGGTTACCATGCAATATGCATCCGGAACGTGTGGCTTGCAGGAGGCTGCGATGGGTTGCACGAATGTACGTTAGTC
>chromosome_17,+,polyA site is 4520282
ACCATGCAATATGCATCCGGAACGTGTGGCTTGCAGGAGGCTGCGATGGGTTGCACGAATGTACGTTAGTCCATTTTCACTTGTTAAACTGTCATGGACGCACGGTACGCCTCTGTCCTAACGTTAGGGGTACCTCTGTCCACGTGATCA
>chromosome_17,+,polyA site is 4574262
ACCAAAACACAGTGAGAGACAACGTGTCACAGCAGGATGGTAATGATGAAGTCATACGGTTTGGGATTGCATGATGTGCTCGTAAGCCAGGCCGGCACGGTCGCACGCGTTTTGGTGGCCAAATCAAATGTTTATGCAGAGAACTAGTCC
>chromosome_17,+,polyA site is 4736015
TGTGCGCGGCCAACAATGGCGTGCAGGATTGCATCATTGGTGCCTTGCCATTGAAATGCTTAAATGCGAGTGCAGGCGGCACGTGTAACATATCTGTGAGCAAGCGTGTTCTGCGCGTCTCTGCTGCTGGGGACCTGGGGTTGCGGGAGT
>chromosome_17,+,polyA site is 4796827
TGGATCTAGGTGGTGATTGGGTTACCATTTAGGGAGTGCTGTTGTGGCAACGTATGGGCGGACTCATAGCACCGACTGGACGGGTCATCAGCTGCCATCACTGCCTCTGTGTGTGTTGGGGAGGGGGAGCGCCCGTACATAATCTCCGCC
>chromosome_17,+,polyA site is 4911872
AGAATGCGGGACAGGTGGAGAGGAGGATCGCAATGCAGTGGAGGCGGCGCTCCCTGATATACCGGGACATGGGTTCGCAGCTGTAAAGCACACCGGCGGATTCTACGGCTCGGAGGGGCTCCCCCAAAGCCCATCCCAGCTTACACTCCA
>chromosome_17,+,polyA site is 4970464
GCGTGTGCAAGGGTGCGTCACGCAACTGTGTCGTGCGGAGTCGCAACACATTGCAGGTTGTGTAGTGCTGTTTAGGTATATGCGTGTAAATTCTAGGCCAAATGGACGCTGGACGCATGCCTGCAGATGCGCTGCGCCTCTGCTTCATAA
>chromosome_17,+,polyA site is 4970591
TGCGCTGCGCCTCTGCTTCATAAGGGTGGCATTGCGGTCTGTTAGAAAACACGAGATAGGGGTCACGAAAACTGTGCGTTATGCAATGCTTGAGCGGTCGCGCTCGCGGGAGTTGCGGTGTGTGTGTGTGTGTGTGTGTGTCTGGCGCTC
>chromosome_17,+,polyA site is 4970830
TCCAGCGTTATACCAGCCGCGCAATCGTGCCTTGACGTTGCACATTGACTGCTGGGCCGTTGGGGTCTGGGAAACCGCTGCACACTAAAAGGCTACGCTAACCTGCACCTTACCCTGTCCAGGCCAGGCCATGTCGCTTTTGGTGGGATG
>chromosome_17,+,polyA site is 4971229
TCTCGGACTTGAGTCACACGCGGGATCCTATGCCTGTAAGTCCCGTCGACCCTGCCCTCGCCGCGTGCAACTCTCTTCCATGTAATGTATGGACAACGTGCATTGGCAGCCTTGTCAACCATGAATTCATGCGCACCAGCGCTTGAGAGC
>chromosome_17,+,polyA site is 4974855
AGTTGCCAAACTGGAATGCGAAATGCGGCGGGTACGTTAAGCGTGCGATAACGGCATTTCTGGGGACTCTGATGATCTCCTTTGTAACTCGGGTTTCATAGTGCAGTTTGAGCTGTCCCATTGTCAAATCATCGGAGTGCGGAGATGATG
>chromosome_17,+,polyA site is 5179109
TTTGGGGGCCAGGTCGTTAAGACGCGAACTTCTCCCCACCGCGAGGGAAACCTGCACAGTGCCGGGTATGCAAGTACTTCATGTAATACTTGCTACATGAATGCATTCGCGCTGCATTAAACGCCTCCAGAACATCAAGTGACGTTTCGG
>chromosome_17,+,polyA site is 5198092
AATCCCTTCTGCCTGAGGTTCGCGTGCGGTGGGCTAGCTAAATGCACTCGACTGAGACGCGGCACCTCGCGGCTGACTGACGCTGTAACCAGACATGATATTTTGCGCGCAGCAGAAGACGTCTACCGCCATCGAGGTTGGGGGGTCGGC
>chromosome_17,+,polyA site is 5204773
TCCATACAGGAGGGCAGCAACGGGGCCAAATGGTTTCTGTTGCGGTACATGTCTGTCGGTTTGACCCGGATGCCCTACGGCCCTGTACATGCATACCAAGCAAGACACGCGTGACTACGCGTGCTGACCGAGAGAGGGTTTGTGTGAGCC
>chromosome_17,+,polyA site is 5267704
CCTAGCATGAGCACGCAACTGATGCAAAGTAGGCGTCGCAGTGCGCTGCTTTCACTGCGGTAGTCTTGATGCTGTGTGCACTGTAAACCCTTGCAAACCGTTGCCGTCAGGAATGGTATGATATCGTGTGCCGTCGTGCAGCATTGCAGC
>chromosome_17,+,polyA site is 5493436
TCAAGCAAGAGTATTTGAGCATTGAGTCAGAAGGCGCAGCTCGCCTGGGGAAGCCCCTGCTGTGTCAGGTGCTGATCAGACATGTTTACGAATTGGCGAGTGGACGAGTGGATCTGAGAGATTGAGGATACAGTGCGAATCCGAGAGCTC
>chromosome_17,+,polyA site is 5493825
GCATACCATGTGCTCTTGACCAACATAGCCACATCCAGTAGCGACATACAGTCGCCGACTGTAAGGCGGCGAAGGTCCCTGTAATGGTAACAAGCGCCCAGTGAACACCCAAGCGCTGCCCCTCGTCATTTCCGTAGGGTGGCAACAAAA
>chromosome_17,+,polyA site is 5589424
GAGATGCCCAGAGGCCGTAAGCAAGTTGGTCAGTGACAGTGCGAAGTCCGCATCTTGACTCTACTTCATACATGTCCGTTGGGTGTAAATGCATGCTCTGTCTGGGTTACACAGGGCCCGCCAGGCCCCCGCGGCCATCAGGACCCTTCA
>chromosome_17,+,polyA site is 5620189
TGCCTGGGGAACGGGTCAGGGACAGGCCGGTGCCGGGCGGCTTTTGCATGGATGAACGCGTCAGCTCATTTCGTACTATCAAGTAACATTGGAGTAAGCCGTTGCATAGCAGGCCAGTCTATCAGGATACTTGTCGGCGGACGGGTGACA
>chromosome_17,+,polyA site is 5620318
CTTGTCGGCGGACGGGTGACATGTCCACATGTCGGTCGGTCAAAGTGTGTTCCCAAGGCGGATCAATTTGCATAGCGATAGATCTCACCGAGAGCAGTCAATTGGCACCAACCTGACAAAAAACTAAAGGGTTCTGAGGGGGTTTTGGGG
>chromosome_17,+,polyA site is 5620441
CTAAAGGGTTCTGAGGGGGTTTTGGGGGGTCGGTCGGTCGGTAGGTAGGGGGGTCCGGGAGACGTTTTGTGGCATGGGGTCAAGAAAGTTTGTTCCTACCCCCCCCCCCCTGGTGCGTCCGTCCCAACACTTTCGGCATCATAGTCGCCC
>chromosome_17,+,polyA site is 5626823
GGGGCGGGTGTTGTTTCTCTGGGTCGCAGATGGCCCTTCGCGGCGTGGGTACGGCGTGCCCCCGCTTGTCGGGCTGTCCCTTCAATTGTAATCCGCATCCATTCCCGGGTTCGTGCCGCTGCCGCTGCACGCATGCTAATACAGGGTGCC
>chromosome_17,+,polyA site is 5670733
GCCTCAAGACGGCAGCTCCAGGTCCAGCTCCAGCGCTGCTGCTGCGTCCGCATCTCGCCCCCGGCCGGGCAAAGCGCCATTGTAAACCCTGCCTGCAACATGCGCGCTCCTGTCTCTGGCCATAACTGCGCCAAGCCCCTCGTGTTGCGT
>chromosome_17,+,polyA site is 5676684
GCAATCCAGCGAGCGCTCGGGCGGGCGAGGGCGCGGCTTGATGGCAGTAGCCCTGCTGGCGAGTGACGTATGCGCCGCCCGTTGTAAATGGTCAGTGGTAAACGCGCCGCCTACTTGCGCCTCTGCCAATGCATCTCGGCTGTGCACAAT
>chromosome_17,+,polyA site is 5703378
GAGCGAAGCGCTGACTCGTCGTGTGGCTTTCTCGCCTGGATGCTTGCGCGCAAGGGGGCTTCCGTGCTTGCGGGACCGCCATTGTAACCATTTATTGCCTTTGTATGTGCCAGGCACCCACAAGCGCAGTCCCTCCGCGTCTTAAATTCT
>chromosome_17,+,polyA site is 5746942
CTCCAGGCGGCCACCCGAACTGTCGGGCTGCTGCCAACCTGATGGGCCGGAGCTTCGCACATTCATTCATACGCTACCGTGTGTATGCTGTCAGCTTCCACACACCTGTTGCTTTGCTGGTCTAGGTAGCTTGCATTGGCTACACGAGGC
>chromosome_17,+,polyA site is 5808625
TCCTGCGGTGATTGTTTAGACGTTGCCGTGGTGCTGCATCCGGACCTGGAGAATGGTGCATGGACGCATGGTGCATGCGCGTGTGTAGAGATGGCTACAGCTGGCTTCAGACTGGAAGATCCTCTCGTCTGGTGATTCCTCTGATTTGGG
>chromosome_17,+,polyA site is 5815483
GTACGTGTCCCGTATGTTAGGTGCAGGGATTGTTGGTTGGTAGCTTGACATCAGCTGGGACTGAAAGACCCGCTCCCTACATGTAACATATGTATAGAGAGGCTCTGTGCCTGTGTCACTGTGACCGCTTCCCTCCGTGCCACGGCCGCC
>chromosome_17,+,polyA site is 5844828
CGCGCGTTGCTCCAGGCAGGAAGGAGCGAGGAACACCCAAGCACTCGGCATGCGGATATTACACGGCGGCGAGATGTATTAGTGTAATGGCAGCACTTTATTTGTGCATTGCATCCGTGTAAGATGTGCAAAGTGCACCATCCAAGGTGG
>chromosome_17,+,polyA site is 5923928
GTGCGAGTTGGTGTCCGCCACTGTCGCGTCAGACAATTGGACCCAGCCTTGAGTGGCGCTGCGGGGTTGGCGGTGCCATGCTTGTAAGCTTTCGGGTTGAGCAAGCGTGCAACTGGTCATGCGCGTCGTGGTCACATCCGATGGAGCTCA
>chromosome_17,+,polyA site is 5942744
AGGCATGGTGGGGTGGAATTGCGGCGGCAGCGCAGCCAGGCCAGGCGCAGCAGGGACTTTCGCAGGCTGTTGTTGGCTGTTGTTATATTACATGCCTTTACGTGCTGTCAGGGAAAGGCAGTTTGTCATCTGAGTTGGGGTACGTGCGAC
>chromosome_17,+,polyA site is 5973359
TGTGATTCATTGTGACGTACCGCTGCCGGGCCGAATGTGTTTGGGCTGATGCAGGCGCATTCATTCTCACACACTACTGCTGGTAGCTGGCTGGGAACTGCACCCCCCCCCATGGTCACACTGTTTGACTGCCAATCATTGGCACGCGCG
>chromosome_17,+,polyA site is 6028263
GACGAGTCCCACGGAGTAGGAGGGCAGCGGCACCGTGGCGCAGCCGCGCAGGGTGCGGCGACGGGATTGTCGGTCCCAACCGTTGAATGTCATGTACCCATGTTGTCACGCTCCTGGGACAGGACATAAGCGCAGCCAGGAAAATTGTGC
>chromosome_17,+,polyA site is 6095596
GTTGTACAATCACAGCGATATATACCGGGCGTACCAAGCACACAGGTGCTTCGTGCGGGAGCGCAGCATCTGCACGAGTTGAGCTGTAACGAGCCCGTCAAATGCAACGCTCCCAATTGACTCTACCTACGGGGCGCCCCCATGTCCCCT
>chromosome_17,+,polyA site is 6120718
AATCGAAATGCTCGGCTGGGAACGGACGAGGTGATTGCGAGCGAACCTTGTGGGTACGGTTCAGGGCGGGAAAGCTTGATGGACGGGTAAGCTTGATGGAAGACATCCCCCGGAAGGAATCCACTGGCAGGTTGTCGCGTCCCGGCCTCG
>chromosome_17,+,polyA site is 6120829
GGAAGGAATCCACTGGCAGGTTGTCGCGTCCCGGCCTCGTCCTGATGGGGACTGAACTACTCAAATGAGCCTTCCTTTCATTATTCAAGGTAGTCCGTTCACGCCACGAAGCCTCAGGGACGGAACTGCGGCGCGAGTTGCGGTCAATGC
>chromosome_17,+,polyA site is 6218670
CTTCGGAGCTTAAATTGCGCGCGCAATGCTGTCTGGCATTGAGGCACGTGCATGCCTGCGGTCCAGCGCTCTGCTGCTCGTGTAACGGATGGAGCTTGCAGAGTTGCCGGGAACTGGCGCCCGGGGGCCGGTAGGTGCGACGGATTGACG
>chromosome_17,+,polyA site is 6267806
GGGCCTGCTACATCCACAAAGAGCTAGCCCTTCGGCCGCGGTGGCATCCTGAGCATGCGTGCATTTGGGCCTGAAACAATGTAACAATGCGGATGGCTGATGAGAATACGACGCCTACGATGTGATGGTAGCAAGGGGCTACGCGGCCGT
>chromosome_1,+,polyA site is 41823
CACAGAGCACGGGCCGGGTATGTCGCACATGGCGTTACGGAGTGCTGCGTTTCGGAGAATGGTGCTGTCATGCACGTGCATTGTAAGGGCCTCAGACTGACTTACGAATTGCGCTGCGGCTCAGCGGCAAAGTTGACAGCCAATCGCCCA
>chromosome_1,+,polyA site is 53524
ACCGCTGAGGATTAGCGGTGCGTGCAGGCGCCATGAGTGGATGGCATACTAGCTGCTGCACTAGGTACTGCAGCGGCAGGATGTTACACGGTGCGAAGCAAGCACTTGCCGCCGTGGTCCTGGCCGTGGTCGGGTCTGCCGCACGGCCTG
>chromosome_1,+,polyA site is 61301
GGCGGGTTCGTTCGGGCTCAATGTGCGCTGCTGGCCAACTCAATCGGACGCGTCACGCGTGGCGACGTGCACGGCGTGCGTGTGTTCATCCATACTCACGCGGGTACCACTCTGGTCATTTGCTGTGTCCAAACTTTGACAGCCTGGTAG
>chromosome_1,+,polyA site is 106035
CCGCAGCCTTTGATGGGAGCTCTCTTTCTTTTCAAGATTATTTTTGATGCTCGATGCTCTTACTCTTTCATCTGCGAGATTCTGTAAACGTCAATGTCTGCCCCTCTCCAAACCACCTCTCCACACTCGACACTGCGTCAAGCTACCTAT
>chromosome_1,+,polyA site is 152441
TATGTGTAGTAGGGGCAGCCCTGACCTGCGGGCTGGCGCACTGCGTGCTCGTCTCCTTTCTATAAGGTGTGTATAACAAAATTGTAAGGAAGTCAAGCGACGTACAACAAGTTCGGGTTCCGGGCGCTTCATTCCTGCATGGAGCCGCGC
>chromosome_1,+,polyA site is 210903
GTCCGAAGAACTCAATCCTCAAGGCACCCTGTTGCTCGTGCGGACGAGCGCAGAAAGCAGATGCAATCATGCAAGGCCTCTGTAACACACGGAGGCCTCACATACTTGCCGTGCATACTTGCCCTAAGCCGCCAAATGTGTTGCACGGGC
>chromosome_1,+,polyA site is 227713
GCGGTGGCTGTGGCGGCGGCGGTGGCAAGCAGGGTGGCCGACCGGCGTGCGCGTGAGAGAGCTGCACGCAAGCAAGAGACATGAGTAAGCGAGGCCTGTTGCGCGCGGGCCTTTGGTCCCACATGTCCCGACTCCCTAGTGTGCTCTTCC
>chromosome_1,+,polyA site is 231507
TTATGCGATGCAGCAAAGCGACGGTTTACGGATGTTGCCTGAAGTTACCTCGCAGACCTGCTGCTAAGCCGACGACACCACTCTAAACACCTGGAAGTCGCGCAACCCGCGCAATCTACTCTAACCTCGATGGCGGGGCAATTAGTGTCC
>chromosome_1,+,polyA site is 305225
CGGACATTGCAAGCTGGCAGTGTCAGCAACTCTGCATTCAATCGACATTCGTGGCTAGAACCTCGGATGGTGGGGCCTGGATGGAGTAAAAGGTGGCCTGCTGGAACTTTCCTTCAGGGTTTGCATCGACTGGGGGCAGGCGTGTGCCAG
>chromosome_1,+,polyA site is 348534
CCGCCTGCAGGGCGCCGGTCCTGGAAGGTGGCGGAGGGCTGCTCGCGGCGGCCAGACGCGCCAGGTTTGCGGCGGCCGGTCCATGTAAATGCAAAAGACGCAGCCGCGTCGTGCCACCCTGGGGTGTGAATGGTGTTTTGCACAGCGCAC
>chromosome_1,+,polyA site is 671144
CATTCGAGGTTCCCTCCTCGAGTGTGCGTACGTGTCTCGTGCGTTTATGGAGCCCTGGCTTGCCCGTGGCTGTCATCCCACATGTAACCTCTATTCGCTAAATATCTGATGGTTTCCCCGCGAGAGCTATCCTGCTTACTAGAAGCCGGT
>chromosome_1,+,polyA site is 675097
GGTGGGTGTTTCTCTCTGGGCCGGAGACGGTCCCTCGCGGCGTGGGTACGGTGTACCCCCGCTTGTCGGACTGTCCCTTCAATTGTAATTCGCATCCTTAAAGGCGGCCCCTGTACGGGGGCCCGAAGCGGCGGCAGCCTGTTTCGTCAA
>chromosome_1,+,polyA site is 787562
GTCAACACTAACAGTTGTGAAGGAAAGCGTCCTTTGAGGTTTCGGAAGCACGGCTTATGATGCGTGGGTATCAACATGCATTTGTAGGCGAAGCGCAACAATCAGATACCGTACTGCTAAAAATTATTCGTGCTCTGAATTTTCGGGAGG
>chromosome_1,+,polyA site is 810983
GCGTGCACATGCATCATGCGTCCCGGTTGACGCGGGCCAACGGCAATAGCTGTCAGCGGTGAGTCTGCTGGCGGCACCAGCCATGTAACCGCTCGCGAATCTAGGGACGGTCCGCTGCCTCAACCTACGTACGGTACAGGCCTACAGGAG
>chromosome_1,+,polyA site is 849343
GCATGCGAAGGGGTCCGTTCCCTTCCGTTCGTTGAGTCGTGGTAGCCTGTGGTCGGAGCTGGGTGTGGAGCGGAGGCTGTGTGTAACAGTCCGTTTGATGCTTTGACCGTTTCTTTGCATGGGGTGTGCACCTGGTGAGGGGAGCGCTGC
>chromosome_1,+,polyA site is 855807
CCCAGGCAGGGTTGCCTAGTACGCGGCCCTCTCTCCATAATACGCGTATTAATACAGCGTACTAGGATTTCTAGTACAGTACGTTAAAATACGGTGCATAATACGCTGGGCCAGGGAATCCGGGGGGGAGCCGACGCAAACACGGCACGC
>chromosome_1,+,polyA site is 855892
AAAATACGGTGCATAATACGCTGGGCCAGGGAATCCGGGGGGGAGCCGACGCAAACACGGCACGCGTGCCCGCACCATGTCCGAATCGGTGTGCATTGGATTTGCGCGGCCATAGTCTTCTAGCGGAATTTCCTTCAACTTATTATACTC
>chromosome_1,+,polyA site is 870169
GGCCTCGCGAATGGATGTAGGGAGCAGTGTACTGCTTTCCGTGCTGTGGGGCACTTCACATGTTGTGGCGGGCCGGGTGGCCATGTAATTTCAAGTCCGATTCCGGAGGCCCTTGTGGCGGAAGCCTAAACCTATGTCGGACGCGATGTA
>chromosome_1,+,polyA site is 872461
GTCTTCAGCGTGCATACACAATAACGGTTGGAACCCAGGGTGGCAAGAGTGCAGTGAGGGGTAGCCATCCATGGGATGGTGTGTATCAAATATGAAGTGAAGTGCCGACGTCCAGAGGTACAGCGGGCACACGCGACGCACTCCATACCG
>chromosome_1,+,polyA site is 886997
AACCGCGAGAGAGGAAGGGATGTGCTGGCATCAGCACACATTACGTTTTGGAAAACGGTACAAGCGGCCAATGGTGTACCGTATGTAACACACCGTTTCAGCTCGCGCGGCCCTTTTATTTTCTCCTGGTCTTCGGGTTAAGCGGAGGCG
>chromosome_1,+,polyA site is 908713
TGTCGTCGACGGAGTTACTGAACGTGGGCGTACAGCGGGTGGGATGAGAGCATGAGTGCGTGCTGCGGCAGCAGCGTACTATATGTGGCGGCCATCGGTATCGCTAAAGACCCGGCCCGAGGCAGAGCGAGTTGGGCTGTTGGCTGTGTG
>chromosome_1,+,polyA site is 908785
AGCGTACTATATGTGGCGGCCATCGGTATCGCTAAAGACCCGGCCCGAGGCAGAGCGAGTTGGGCTGTTGGCTGTGTGCGGGCTGAAATGCTGTTGCGCGCTCCTCGTTCTCGGCCAGGCCACAGACAACACACAATGCCACGCGGGAGT
>chromosome_1,+,polyA site is 917071
CCGGTAGTCGCTGGAACGTGGGGGCGTGGGGCGCGATCGCGCGCGCCCGAGGTAGCACCCTTGAGCGCGGGAATCAAATGCGTGTAAGCGTGCTGACATGCGCTGGCAAACACAAGGGCACAGCGGGTCTGACACCCTGTCTGACATATC
>chromosome_1,+,polyA site is 960021
GCCGTGGGGTACAGCACTGGTGGTGCATGGCCCCCAAAGCGGCTGGATGTTATCGGAGGAACCTATGACCATGACAGGTATTTAAATGACAATATGGACAGTCTGACAGGACTGGCGTGTGCACTGTGATCTCTGGATTGTTGGCGTGCA
>chromosome_1,+,polyA site is 960153
CTGGATTGTTGGCGTGCACCGGCCCCCGCAGGGGGCGCGGCGCACCTATACGTTTCAGAAAGGGGGGGCCCCTGTCAAGTTGGTAAACACACGTTCCCGGCCCCCGCCGACTGAACACAGCCGTTATTTAAGCCATCCGTTACACGAAGC
>chromosome_1,+,polyA site is 970555
AAGAGTTTCGCCCAACTGGTCAAGTGATGATGAGTAGAGGTAACAGAAACCGGAATGCGTGGCGTAGATGATGAACATGTAAAATGGCTGCCGGTCGGAGTAACTTACATCCCAGTAAACCGCTCACATGTCTCTGTACATTATTACCCG
>chromosome_1,+,polyA site is 995903
GCGCACTAATGTACTCCTGGGCAGGGATAGATGCTTTAGTGCATCTTTCTAGCTATAGGATTCACGCGTGATATGGTATTACACGGTAAATGCAAATGCACAACCTGGCTCGCTCGTATGGCACATACCGGTACTCAGTAACCCTGGCCC
>chromosome_1,+,polyA site is 1013098
GTCTGAGGGTTATACAGCTGCCACGGTTCGTTTGTTGCGGGCATTACGCACGGGCATTACCGCCGCCATTACGCTGCGCGATGTCAACCTGTCATCCTTACTTCGCCTTTGTACTGGTAACGCTCGATCCAGGCTCCAGCTATTTTGGCA
>chromosome_1,+,polyA site is 1037487
ACCGCGCGCGCAGGATTCCGAGTCAGAGACAGGCGTTGGCGCTGACCAGGACGATGACAAGAAAAGGTGGCTCTCCCTCGCAAGGGAAAAGTGGGCTGTGCCGCCACGCCACGTCCTCCGTCTGAGGCCGAAGGTTCCGATACTAGCCTC
>chromosome_1,+,polyA site is 1050902
GTCCAGGCAGCCGTGTAGCAAGGACAGGGATGCACAATGCGGGTGGAGGCATGGAGGTAGGGCCATCTGAATGTTTGGGTTACGTGTAGACACCAGTACGGATTTACAATCCTCCACAACTGCTGAGACTTGAGCGGCAGAAGCAGGCAC
>chromosome_1,+,polyA site is 1050987
GTAGACACCAGTACGGATTTACAATCCTCCACAACTGCTGAGACTTGAGCGGCAGAAGCAGGCACGCAGCGGATTGTGATTTTTGAACCTCAGTTCGGTTCTACGCTCTTCAAGTTCGGGTTTGCCAAAGAGCAGGGTACGTTGCGAAGT
>chromosome_1,+,polyA site is 1051595
TACAGAAAAGGGAACGTGTACTGATTGGGACATCCATGGGCATCCCAAGAGATGCTGAGCCGGGCGGCCCCTGGAGCCACCTGCAGCCGGCGGTCTCTCCTTTTCTTCTCTTCTCTTTCTCCTCTTGCCCTGTCGGGGTTCTGGTCTGCG
>chromosome_1,+,polyA site is 1213161
TGCCAGCCGCGGGCGGCGTGCATATGCCCAGTGATCCTGGTCATGTGGTGAAGAGGAAATGCCCGATGTAAAAATGAATTTGTGAAAACAAGAACATGCAATGCAGACCGGAGTCTGCCCAACCAGGGGCGCCTCTGCGCCCAACTTATC
>chromosome_1,+,polyA site is 1225430
CGACTAGAGAACCGGGTGTACTGCCGACGCCCAGTGTGGGGGTGAGGCCCGCCCGAGGGTCAAGGACAGGGTGGTCCAGGAGTGTAACCAAATGGACTGGCCCACACTTCTGCGTAGGTGCACCACAGCGGCCCCCCTTGTCCTAAATCG
>chromosome_1,+,polyA site is 1230705
CTCGCCGGGGACTAGCACACGGGTCTCTGTTCTTCCGAGCGCGCGGGGTGACCCTCCGCTGTGGGACAGGAGCATCTGCGCTTTGTAACAGAAGCAGGAGTCTAAGAGTGCCAGGTTCTGTCCCGCATGCGTTACAGGATCAGCGGTGTG
>chromosome_1,+,polyA site is 1243785
AGGAGGGTGACACAAGCCGGGGATTGTGTTTGTGCGCCTTGTCTGTCAAAGTCCAGTCGTCGCGGACACTAGCTATAATATGAATGTACACTGTGCTATCATGGCAAACCGACGATGAACCCGCACGAACCGCAAGTTGAATGCACCAAA
>chromosome_1,+,polyA site is 1345547
GAGACAGGTTTTGGGCTGAGCGCATGAGCGCAGCGATTCTGTGTGTAGCGGATGCACCCCCGGAGACGGAGCCAACAGTTGTAAAGACTTACAACGCCCAAAACCAATACTACAGTTCCCTTACTTCATGGACCTGGGCACCTGGCCCGC
>chromosome_1,+,polyA site is 1408165
CGATCCGGGCAGATGCAGGCGTGCCATGCCGGCCGGCGGCCGCGACCGCCTTCATGTGCGATAGGGCTGTAAGCCACAGATTGTAAGTTGTCGAGATGGGCTATCGACGGCGGGGCCCCGCTGCTCCGCTGCGTGCTTTCCCGCATTTCC
>chromosome_1,+,polyA site is 1418089
CGCCGGTCTTACCAACCGGAAATCGCGCAACCCCCGCTACTCTAACCTCGAGGGGGGATTAGTGTCCACACGCTCTCAAGGGTGCAAACCCATGCATGTGCTCACGGTACCGTGAGGCCCAGGCACTCCTACAATTCCCAGCTCCGCGTC
>chromosome_1,+,polyA site is 1443189
ACGCATGGTCTGGGCGGCGGGGGGGTTGCGCGCCTGTCGCCCAGCCGAGCGCCGTTTTGCCTGCCTTTCGCTGGCGCGGCAGATTGTAACCATACCCTAGCGGTGGACAACAGCAGCTGGTTTGAAGCGCTTGGTGAGGGCTTGCCGCCG
>chromosome_1,+,polyA site is 1465139
GCCCAGTCGCGCTCGGTGTACAGGTCATAGTGGATAGGAGGAAAAGGATGAAGGTGCGGCTGTGCCGGCGTATGAACAACTGTAACCTTGTGGCAGCATATGACGCAGGGCTCGATTCACAGCAGCAGGGGTGGACAGGAGCCCGGCATG
>chromosome_1,+,polyA site is 1570606
GGGGCACGATGGCATGTGAATGCTGAATGCTTAGTCCACGAGCCATATGGATGGAGCACTGCAACCGCTTGCTGGTGGATGTAATGGCATATCTGTACCACGCAGGTAACAGGTTCAGCTGCAGCATGATAGCTTGCTGACATGACAGCA
>chromosome_1,+,polyA site is 1653437
ACTAGTGCTGGACCAGAACTTCTTGGTTATATACTGTCCATACTTGACGCGCCTAGACACGTGCAAGGATTGGTTTAGTGAGTGCCATGATGTCATCGTAATGGTGCTGCGTTGGGCCCGAGGATTGCGCCCGCAGGCAGCAGGTCAAGG
>chromosome_1,+,polyA site is 1653609
GCGTGTCTAACGCGAATCCGCATGGGGACCGGCTTGCGAGTTGCGGCACTGTTCAGGCCGTTCAGGCCAGGTCACGAACAAGTGTATATTTCTGTTGACAACGCAAGAAAGTTATTACAAACATAATCACGAACAGAGCAGGAGTAAAAA
>chromosome_1,+,polyA site is 1667706
GACCGCATTGCGTGCTCCGGTTGTGGTCAGGGGCTGCTGTGTGCTGCTCACACAACAGCGGTGTTGCGTGATGACCTATGACCTGTGAAATCTGACACGAACTGTCCCCTCCCACCCATCTGCACGGACTGGCCCTCCTGTCCTCCATGC
>chromosome_1,+,polyA site is 1673344
TTGCAAGCCTGGCTTCTAGGGCTTGTTCGCGCGTGTACTACCACCAATAGCTCAACAGAGCAGCAGGGGACCCACAACTATCATGTAAATCCTTCATACGTTCCCGCGGCGTGTTATGGGCGTTTGGCTACATGTATGTCTGCGCATACA
>chromosome_1,+,polyA site is 1683496
CACAGCTCTGCATGAGGGGTCATCACTCTGCACGTGCCACTTTTGTGCGTGGATGCAACATACATTGGATATGATATGCCGGTGTAATGCTCTGCTGTCGTCGTACACACTATACACACAAGCCCCCTCGGTTTTCTTGGACGGGCGGGG
>chromosome_1,+,polyA site is 1863040
CGTGCGACACAGCATCAGAGCGCACCAAGAGGTGGCGCATGGCGGAAGCATGAGGGGAGGGGACGCTGCCTCCGTGTGATTCATGTAAGGTAGGCTGGAGCGCCCAGCGTGCGAAATGGGCGGGATTGCTGTACGCGGCTGGGCAGGTGT
>chromosome_1,+,polyA site is 1871760
TAGATGCACTGGCATCGTAGTGTGAGGGCTCCTTACATCCGGGTATCGGCAGGTCACAGTTCTGGGTGTTGCAGCTGCTAGTATGTAATGCTACCAGAATCACGTGCCGACTCGTCCACTTTCCGTGGGGAGCTCAAGGACTGGCCGTGG
>chromosome_1,+,polyA site is 1907874
GGCACCGGGGGTCCGTGCATGGGGAAGAATCAGGCGACATGGGCCATGGGCCTCCCTTTGCAGTGCCAAACAAACAATTTTTGTAAAGTTTCAACTTACAATACATCGTCGCTTTCGCTGCTCAAGTTGGAAACCCGAAATTGATTATTT
>chromosome_1,+,polyA site is 1911301
GGGATTGGCTTTGGCGCCGCAGTCTCAACACTCTGTAGTCTCAATTAGCGGTGTCTGCATCTTTTTCTTGAGCTCTTGGGTAACTACACGATCACCCATGTCACTTCTCCGCAATCTTATACGGAGGCGGGGGCAGACAAGCTCCCGCAG
>chromosome_1,+,polyA site is 1934181
GTGGCAGCGGTGTTAGCTGGGTGAATGCAGCTTGCGGGAAGGGACTGTGGCAATGGCGGTAGGCCGCCAACGGCACAATGTCTGGGGCGCAAGGAGTGTGTGCATCAAGGAATGGACTGGAGCGTGTGTGACGAGCAAGAAGGGCACAAA
>chromosome_1,+,polyA site is 1934355
GCCAACGCTCAGTAAGCGGTGCGCGACAGCGAACAGGAAACTTGCAGGCTGGAGATGAGGCCGCGGGCCGCTGTCCCATGTGCAAGGATGGTACGTTGGGTCTGGAGCCACTGGTCTGGAGCTGTATGTTAGCTTACAGTTCCTGGGGGT
>chromosome_1,+,polyA site is 1934479
TATGTTAGCTTACAGTTCCTGGGGGTTAGACTGTGAGAGTTGATCAACGGCAGAGGCGACGGAAGTACATGCCAACTGGGTGTAGCCATTTCTCAGTATAGGCTAGAGGCGATAGCTCCCAGACCGCAGTTCACATCAGCAAAACGACGG
>chromosome_1,+,polyA site is 1945519
TCACTGGCATTGGGTTCTGGTATGGCATGGTGTACGTTGTGCTAGGCGGGGGGAGAGGCCAGCAAGGTATACTCGTTACGGTATGTAAGGTGCAGGGGTTGCAGCGTGTGCAACAGTTGGACAGGTGGGAGCATGCCCGGGTCGAATTGC
>chromosome_1,+,polyA site is 1950418
CATACCGTGTACGGTACGTACCGTATGCGCTGCGGACCCGATGCACCCCTTGATGCGAACGGATGCATAACACGCATGCAATTTACTGTGCACGAAGAGATGACTGTGAAAGTGTATACAGCTTGATAGGCAAAGGGGTTGCGTAGGCAC
>chromosome_1,+,polyA site is 1950554
GGTTGCGTAGGCACTGGAGTTCGTTGGAACGCGTGCCTTGCCTGGCAAAACCCCGCGGCCGCGCAGGCTAGCCTCAGGATGTGTAAGCACAAGTCAGTGACTGGAAAGGCAAGCGCCCTCAGACTACGTATGGTCTGGAGGCATAGTTAC
>chromosome_1,+,polyA site is 2048781
GGTACTGCTGCATGTTCGGGATGTTCCGCTTTGTTGATGGTTCGGGTAAGGTTCTACCGCCAAGCAAGAGCACGCACGCCACTTCAACTGCCTTTTCTTCTCTTTTCTTCCCTTCCCCCCATATGCTGCTGGGCGTCGGTGGCGCTGGTG
>chromosome_1,+,polyA site is 2054775
GCTACTCAGACAAGTTGCAATGGCTTTTACGTGCCACATATATTGCAGACGTCAATAGACTTTAACGTTTGCGGACGATTATGCAAACAAATGTTACATGCTTTGCACCAACGGACTCTGTAGCTCCAGTACAAGGCTCAATCTAACGTT
>chromosome_1,+,polyA site is 2072334
TGGGCCACACGGCTACTCCTGCAGTCGGCCTAGCGCCGCAGCACTGCGCGGTGACAGAACGCGTGCGGCTCATAGCAAGGCGTTGTAACTAGATCTCTTCTTGACACCCATGGAGCTCTCATTTCAAATGCGTCCAGCAATGTCGCCGTT
>chromosome_1,+,polyA site is 2113992
GCGTGTTCCGCAGGGTTATGTACCGAATGTGGCGTAGAATCACAGCGTTTCGCCTACAGAGATCGCCGCGCGAGTGTTCAGACCTGTAATCATGGCACCCAACACGCTAGAAAAATTGACTTAGCGTCACGGCGCCCACAAGTCATGCCA
>chromosome_1,+,polyA site is 2131894
TACCTTATAAATTTACCTCAGGGCCCCGGCAGTTGCGTCATGCGAATGCAGCGTGCACCTGATTGGGTGATGTTAATTATGTTTTGTAACGAAGGCTCGAAGCTCCAGGCAAAAGACCACATCACACGCGGCGCACCCAGGGGCCCGCGC
>chromosome_1,+,polyA site is 2141694
CATTGTCGTTTTAGGAATTGCGTGCGTTGTCGTATGTAGGCGGATGCCGTGGGGTGTGGGGTGAGCCGGGGGTTGCATTATGTGTAAGTGCAGTATCACGTGATGTGTTGGAGTTTTTGGACAGGGTTACTTCAAAGGCAGACATGACCG
>chromosome_1,+,polyA site is 2141788
ATCACGTGATGTGTTGGAGTTTTTGGACAGGGTTACTTCAAAGGCAGACATGACCGCGGTGCACTGACTCGACATGGCATCGCTGCAACCTGTCCGCGGACTGCAATGTTAGCCCCACCATGCCTCGCCAGACCCATGCTTGACAAAATT
>chromosome_1,+,polyA site is 2157333
GCGCGTGTGAGTTCTGTAGCGGTTGCTTATGGTAACACATCGCGGAGCCTGTGAAACCAGCCCGATGACAAACTCGCGAGCATGTAACAGGGTTTGGCAGGCCTCTTCCCGCTTTCATGACAAGCTGCTTGTATGATATAGTGTGCGTCT
>chromosome_1,+,polyA site is 2167641
CTTCGAGGAGTGGCACACTTGTGCTTGATCACTGCGGCGAATGCATGCATCTGGGATATAACTGCCTTCACTGTGCAGCACCGGAAAATGGGCTGCCTGCCTGCCTCAAAGCGAAGTGCAGGGCACGTGGCCCTGCGGGAGCAAGTCCCA
>chromosome_1,+,polyA site is 2211965
AATGAAGGCGGTGTCCATTCGAATCCGAACGGCAGCACAGCTGGCAGGTGATCGCAGCGTTGCAGCTGAGCTGCGCTTGAATGTAACTGGGGCTAAGTTCCGGCAACTGCCATACGTATTTGCCCGTCTGCCACCCCATCCATTCCAGAG
>chromosome_1,+,polyA site is 2223705
CTGTGAAGCACGCAGCAGCCTGCCCTGCACTTGGCAAGTGCTAGACTGCTGTGCGCTGCTGGCCAGAGAAGACTTGGCCCCTGTAACACTTGGGTACCGCTTTGTGAGTTCTGGTGTCCTGGTAGCAAAGAACGCCTGCTGTTTGGTCTG
>chromosome_1,+,polyA site is 2234706
AGTGGACATGCGGGTTTGTGAGCAAAATGTCGACCGAGCACGCTCCGCGCGCGCGCCAGCGATGCGGCGCCGGATTTACAGACTGTAACTCTATTATGAGCCCAAGTGTGGGTGAGCCGTGTGCTCTTGATAAATGCCACACTAAGACTC
>chromosome_1,+,polyA site is 2241186
AGGACATTTGGCAGCAAGACACTGATACTCCGGTATACACTGGTACTGTACTTACCGGATAGCGCGGTCATATTGACACGACTTGTATGGATGCGGATTACAACTTGTATGAGCCTTAGAACCTTTTGTCAGGAGATCCTGTAATCATAA
>chromosome_1,+,polyA site is 2241242
GGATAGCGCGGTCATATTGACACGACTTGTATGGATGCGGATTACAACTTGTATGAGCCTTAGAACCTTTTGTCAGGAGATCCTGTAATCATAAGCTCTCCGCCTGTACTCGACGAATCCCAACCCCTGTTACATGCCTGCGCTAACACG
>chromosome_1,+,polyA site is 2264148
GGTCATGCAGGGGTGTTTGCCCCTGCAGGGGCTTCTAATATCGGCGCCAGCTCTTGCGCCTTGCACTTGTTTTGCATGCCCTTGTAATTCAAAAGCTTGACGCAGTCATGCTGATGGGCGTTTGCGGTGCGTATCAGCGCACGGGGTCGG
>chromosome_1,+,polyA site is 2298575
AAGTCCAGTTTCCGACAGCTAAATTCAACAGGTTGGTGCTGTGTTGATGAGTGTACAATCCCGTTGGTTGTGCGCTTGTATGTTAAATATGCATGCACACCACTGAACCCAATGTGGGCAAAGCGGGGGCGCACGCCGCATTCACTCCAG
>chromosome_1,+,polyA site is 2308227
CATCCACACAAACTCAGGGTTGGGGCCTTCCTTTGTCATCTCAATTGGGTTATACAGCATCGCTGCGGGCGGCTTGTTACTTGTAAATGCAGCAGCTGTGCGACCCAGTAAAACATCCCCTGTAGGGTACGTCTGAGACACGTACCCTTA
>chromosome_1,+,polyA site is 2329049
TTCAGCGGCGGCGCATTCTAGTAATAGGTGTATTCGCATCCCGTCGCATTCTTCGGGGATGATCGGCATCAGTTTGCAGGGATGTAATGCCAATTGTTCGCCCCTCTTCTTACTCTCCTCCAGTCCTGCGCTCGTCGTTTTAAAGCCACG
>chromosome_1,+,polyA site is 2333593
GGGACAGGGTCAGGGGCAGGTTAGAGGAGGCCCTAGTGTGCAGCGTATTTCCAGGCCCCAACAATCAACAGTCAATTGGCGATGTCAAGGCATGAACGCGCGGCTCGTATCATGCTAAAGTTACTGCACCGTGGCGTTGCTGACTTGCTG
>chromosome_1,+,polyA site is 2343602
TCGATGGCTGTGGTGTGGGCTCAGCCCCCTTTCTCAAGAGGAAACCCACCTTCCCCAAGTCACTTCTCCAGCCCCGTCACCATGGAAACGTCTATACCATCGTCTATACCGGCGGTCTGAGTCATCCTACTGCAGCACAGCACTCAAGCA
>chromosome_1,+,polyA site is 2354343
GAAGAGGTAGCGAGGCGAGGATACTATGTAGCATGGAGGCTTAGCAGCTTGCAGACAGCTAGCGATGCCGGTGCACGCCACGGATTGGAACCTGGATCGGGACTGGATCGACTGGCACATTGTTCGACTTGAAACTTCAAAGCATTCTCG
>chromosome_1,+,polyA site is 2354398
CAGCTAGCGATGCCGGTGCACGCCACGGATTGGAACCTGGATCGGGACTGGATCGACTGGCACATTGTTCGACTTGAAACTTCAAAGCATTCTCGATTTCTCGATGACGACACGCGGGCCACCTTCACCGACTGCCAATAACCATCACCC
>chromosome_1,+,polyA site is 2376375
GCAGAGTCACGTACGAGTGGAAATACGTAAATGTGGCGGGGTGTGACACACAGCATTCAATGACGGAATGCCTAAGCAACCTTGTAATCCACGGTAGAAGTTTCGTGCTCGCACCACGCAGAATGAATTCACCGGGACGCAAGCCGATTG
>chromosome_1,+,polyA site is 2394030
TTGGTTGTGGGCGGCTTGGCACACCGAGACAATGGGAGGGTTGTCGGGGATCGGTGGTGGTGACACGTGAGCATGGGATTGCCGTGAAGCCTGGGCCCAGCACCCCTGGGGCAGAGCCTGCCGCGCGCCTGGAAGGGTCCAGCAAGGGCT
>chromosome_1,+,polyA site is 2394463
GGCGGGTCACGGACGTGCGCCAGCCCGCATCATTGCACCCGGGAAGCCTACGTTTCCGGATAACTTATTGTGATGGTTGGTTTTTAACGTTTCATTTGTTCCAATAGTATATCACGAGCAAGCACGCAAGACTGCCGAGATGTCTGAAAC
>chromosome_1,+,polyA site is 2394566
ATAGTATATCACGAGCAAGCACGCAAGACTGCCGAGATGTCTGAAACTAGCACTCAGCCGGTTTGTTGCCTTCATGGCCATTTACAAATACCTCTCTGGATGTCCACTTGATCGTGTGTGAATTCGAAAGCCTGCTGGGCGAGGCGAGAA
>chromosome_1,+,polyA site is 2395107
TGAAGCCGAGCGTGCACGCGTGGTCGTCTGGCGCCGCGCCCAGAAAGCCCCCCGTGCCTAAACCTCAAGGCCACAGCACGTGTATATAACTTTGCCCATGCAACTATGCCAATTATAATTTGCATAGCCACCGTTAGCCGGGCGGCATTC
>chromosome_1,+,polyA site is 2453274
CGCATGGGGGCCGGCACGCGCCAGCACAGATACCTACTGGTCGCTTGGGCCCCCGGCACGGCGAGATGAGCGCACCTTGCACGTGTAAGCGCCTCTGACATGTGCCTGTCATGTCCCTGTCAGCTAACACTGGATAATTGGATAGCAGCC
>chromosome_1,+,polyA site is 2467356
GGAGATGCTGTGGGAATGGGGTCCAACTTGGTCCAACACGACAGTGTGACAGTTGCCGTGACTTGCAACTTCGAGTGTAGCATGCAAGGCCACCGCGGCATCGCCCACCGATATCATGCCTGCGTTTGATTGCTGGATCAGCTAGTTCGA
>chromosome_1,+,polyA site is 2485551
GTCACAAGACAAGAACGTGTGCACCGTGCACGGCATGCAGTTACAGTCCTTCTCACGCCGGGCTGTCACGCTCCGGCCCACCAGGTAATCCCAGGCTCTGGCCGTCGCGTTCCCACACGAACGTGGCTTTTGCTTGCTTCCGCAGCCACA
>chromosome_1,+,polyA site is 2493613
TGAGTTTGCGGGGCCGTGGCGTGGTGAGGTTGCTGATGATTTACATCGAGATGCTGATGACACCCGCCAGTCTCCAAACCCTGTAACCCCCGTTCCCTCGCTGGGATAATAGAGACTCAAGACATACACTCCCAAGATATTGTAGTTGGC
>chromosome_1,+,polyA site is 2504488
CACGTGGGACATTCGGACCTGCGTGTATATGTCACACATTCGGACCTGCGTGTATATGTCACACATTGTTGCTGTAGCCAACGCCTCATGGGCGTGTAGAATTGCCGTGATGGAATACCGGACACTGGGGGTGGAGCAAGGCGGTAGTAG
>chromosome_1,+,polyA site is 2504621
GAGCAAGGCGGTAGTAGTTCACAGTCAGGCAGGGTGCGATGGGACAGGTTAAGGGGCAGGTTGGCGTAGTCCCCAGTGCGCAGTGTAATCCCAGACCCCAACACTCAACAATCAAGTTGCGACGTCAAGGCCGTCGAACACCGGGGTTAC
>chromosome_1,+,polyA site is 2525628
AAGGAAGGAGGAGTATGTGATTCAGTCTTTCTGTGGGAGCCGAGGGTTGCCGGCGCTTGATCTGCGCGCCGCCGCGAGGCCGCTGTAACCTTGCTAGTGGCCTGGTTCTTCGCGCCAAGGCTGCACGTCGTACCCGCCCACACGTGCGCA
>chromosome_1,+,polyA site is 2569184
GCGGCACAAGCTGACGACTGTATTCACACAGATGCGGCTGGCACGCAAACAGGGATTCGGCTCACCACAGGGAGCTTGTGTATTGTCCATTGTGCCCGTGTTCAAGATTGCGGGAAGTGGTCAACTTGTCGTGCAGGTTGGATTGGAGAC
>chromosome_1,+,polyA site is 2569510
ACCCGTGCCTAAGATCTATAGAGCTCAACGCAAGCGTTCAGCTCTGATGTATATAAGGGCTGTTGTGTTCCTTGGGGGGGGCTGTAAAAGGTCTGTTGTCTTCCCTGGGGGGGCCTGGGTACACGGGTATGATGCCAGAATGAGGAGGGG
>chromosome_1,+,polyA site is 2574038
GTTCCGTGCGAGGAGGCGGAGGAGCAATTGCGACGCTAATCGCTATGAGGCGCAAAGCAGTGTGGGCTTCGGCACTTTGAATCTGTGAGTGATGATTTCTCAACGTGACTTTCAAGCCACTCATCTCGCATGAAGCCATATCTGACTGCG
>chromosome_1,+,polyA site is 2580447
GACTTGCATGAGTCGGTGGCGGGGTGCGATTGCATGGGGCCTCGAAACCAGATCTGCAATTCTGCATATCCGTTGCGATGATGTAACACACACACGCACATGCACGACTTGATCGGCCATTCGGCCGTCCACCCGTATGCATGGGCAGCA
>chromosome_1,+,polyA site is 2622938
CAGAGAGAACGGGATCTGACGGGATGCACAAGAGAGCGAAGGATAGGAATGGCAAGCGAGCCACGAGCCGCAGCCAACGCATTGTAATGCAATGAGTAGATACCAGGTTCCCCACACATCGGGAGGGGTTTAATTGAGCAGGACATGGGT
>chromosome_1,+,polyA site is 2628300
CAGCAAGGTGGCATTAAAGAGCTTGGGTGTATAGAGCGCGCTGGTTCCGGCAGCAAACGGTCAGATGACGGTCGGTGCATGTACCAATCGACATCAGTTTTGTCTGGGGTTGATTGAGATCTTGTAATCCTTCGGCCTCAGACTAGTGCA
>chromosome_1,+,polyA site is 2648657
GGCAGTCGTACGGCTCGCACAGGGATTATCGGCGGCTCAGGCGGCGATTTGACATTGTCGGGAAGTCGGGCAGGCCAACTGCAACTTCGGGCTGTTCTGAGATGGGTGGAGGTACTGGCAAGTGGTGGGCGAAGAAGCTGTGCCCGCCGG
>chromosome_1,+,polyA site is 2677012
CGGACGTGCCTGTGACGAGGGCGCGGATGGAGGTATATAAACGGTGTGCAGGTTGCGCTGGCGAGGAAGTGCAGACCAGCATGTGTAAATCTGCTTTTTGCACTGCGCGCGTTGCCCAACGAATATGTTCTTGGGGGCAGGGAAACCTGG
>chromosome_1,+,polyA site is 2754552
CTGGAGTCAAAGGTCACGACCTGGCGAAGGAAGGGCATTGCGAGAGGGGCATTGCGCTTGGTGTGGCCATTTGAGCCATGAAGGTAACAACTCTGCTGGAGCGCAAGGTTGAAGGACGGGGAAGCTCCGCACTGACCTACTACCGCAGAG
>chromosome_1,+,polyA site is 2778331
AGCATTTGAGGTGCAACGAGTGGCTAGCTTGAGTAGATAACAACACATGCGGCGCCGACTAGGCAGGGGGCCCACACTGACCTGTAGATGCCATGAGTCACCAGCGCGTGCCGCTCATCTCGCCGCACGCGGATGTTGTGTGTGAAGTTG
>chromosome_1,+,polyA site is 2778481
GACTGGGCAGTCAGCTGCAGAGAAAGAACAGCACGGCGTGCGTAAGGCACCGCTGAGATGGCCGGAACTGGTGCGCTCCATGCATGTAAGCCAGGTTGGAAAGAGCACCGTTTCGCCATGGCAGCATCGGTCTCGGCTCGTCATCGGTAT
>chromosome_1,+,polyA site is 2804621
CGCCGCGGGCTGGACTTACCGCCTCAGCGGCTTTAGGGGTTATGACCGTGGTTTAACCTTTGCATCACTACTGCCCATATCATTTAAGCCTGTGGATATACGTGTGGACATGCACCAACGATTGAAATGACTATGGTTACCTGAGCCGCC
>chromosome_1,+,polyA site is 2804729
CATGCACCAACGATTGAAATGACTATGGTTACCTGAGCCGCCTGTAGTGTTGTGGAAGCCACGCGTGCACGCGCAAACTACCGGTAATCGCCGGCCTTCCTGCTCGCCACGTGAATGCCCCCAAACTGCGCGCAGCGCCCAGTCCTGGCC
>chromosome_1,+,polyA site is 2813284
GCGGGAGGCGCGGCAAGTTCAGGGTGGATCGGAGGGGCGCAGCAGAGCAAACTGGAGACCCTTGAGCCGTTCTCTGGCTGACATCGTAATGTGACCCGAGCTTGTGCACTATCAAGCTGTTGCTTACACCTGGGTCAGCAAGTTGGAAAC
>chromosome_1,+,polyA site is 2833179
GTGGCTGGCAGGGCGTTGGTTGGAAAGGGAGACGAAGAGCAGGGGAGACGAAAGGTTGGGCCGGCCATGGCCACGCATGTGCTGTTTAACCCACATCTAGCCTCCCCCAGAGGCCCCTCGCTAGGCTGATTAGGACATACGAGTACTGGC
>chromosome_1,+,polyA site is 2866450
TAGCTTTGCGTGAGGGTTTTGTGGGGGAGGCCTGAAGAGGCTGGACACCGAGAGGCCCAGTGATGGCCTGAGGCGAGGAGACTGTAAGCTTCGTCTCACACACGACTGCCGCACCTTACACTGGCCAGCCTATGTCCTTGCATCTACCGG
>chromosome_1,+,polyA site is 2909848
CTGGCTCAATCCGCATGTGGGGTGCACGATGCACGGCGCGTGTGCATAGCATGGCGCGTTGTAATACGACGCAACCCAGTGCTGTAAATGTTCCAAGTTACTTTGCTTTGCGGTGTCGTGTTGTCGCACTACCGTCCTAGCAACTGTCCA
>chromosome_1,+,polyA site is 2937233
AGGGCTGACGTGCGACCGTAGTACGGCATGTTTGCGACGCTACAAGAAGTGGCAATCTGCAGCGCCCAAGCCTGGGATGGTCCTTGAACCCCATGAAGGCGTGGCGCTTGTCTCTGCCATGACGTGTCCGTGAGCTGCCTTCACGTCACG
>chromosome_1,+,polyA site is 3011092
TGGCATACTAAGAAACTATCGTTCTGCACGTGTGCATGCCTCGTAGTGCCGCGGCCTCACATGTGCGGTGTGAATGAATGTGTGTAACCTCTCGACGACGCAAGCCACCTGCCAAATGTCACGTGCCGTATTCATCAACTCGATCACCAA
>chromosome_1,+,polyA site is 3059660
[truncated: 1,356,309 more chars]
