# Supplementary material for: Bioinformatics Analysis of Alternative Polyadenylation in Green Alga Chlamydomonas reinhardtii Using Transcriptome Sequences from Three Different Sequencing Platforms
Source: G3 (Bethesda). 2014 Mar 13;4(5):871–83. doi: 10.1534/g3.114.010249 (PMC4025486; doi:10.1534/g3.114.010249)
Supplement: Supporting Information [file supp_g3.114.010249_FileS1.zip › SuppltSeq/SuppltSeq/chlamy_EST_cluster_5UTRSeq.txt]

>chromosome_10,+,polyA site is 278668
CGAAGACTCTGACTTGTAAACTGGTGAACGTTGCACATAACATACAATACCCCGCATCTGGATTCACTCTGAAGCTTAGCTGCTGAAACGAATTATGAGAAATGGAGTCAGCAAAACAACTCCGACCGCCGCTCCGTTAACCTGAAGCTG
>chromosome_10,+,polyA site is 2358638
TGGACTATTGTCTATGGCGCAATGTTTAGAAGGTCGCTGAAGGTTGATTGCTGGCGGGCCTCAGGAAGCGGCAAAAACGAAATGCAAAGCCTAAGCGGGGCCCGAACAACGCTCCTGAGTAGCCCCAAGTGTCGATGCCCCAAATTTTGG
>chromosome_10,+,polyA site is 3965470
CGGGGGCCGAGGTCCTGGCCCAGGTGGCCATGACACGCGACCGAGTTGGCCCTAAACTCGCCGAAGCCGGTGTGGTCAACTCCTTTAATTCTCATAGCTGCTCCTCTCAATCCATATCTGAGTGTCGGCTGCAGCTATGTGTGACTCGGC
>chromosome_11,+,polyA site is 260433
CAAGGGCAACTTTCGCTCCCTTTCAAATGTAAACGATATCCATAGCTTACCTTGAAAGCTTACATTTAACGCAACTGCACGTGCAAGAAATATCCACATAAGACAGCGAACGAGCCCGCTTACTACAAGTTTCGGGAGACGAGCTTCTTG
>chromosome_11,+,polyA site is 810318
GGGTACGACCCGAGGCCAAGCGGCCAGCGTAAAGACTTCACGCCGCATACCTTTCGGCGCAGCAATTGGGCGCATACCCTTAACATATTCAAGCTGCACATATTAAGGACACCCACTGGCACTTTGCGCTCGTTTCTTTGCGCTTGTTTC
>chromosome_12,+,polyA site is 1278106
GGACCGGACTAACGCGAAAGCTCGCGGGCCCTGACCTAAGTTGTATCCATACTGTTGCCTGTAGATTTGGTAGACCTTGTGTTTTGTAAACGGACTTGCAAACTCGACCGCAGTCTCTGCAGCAACGCGTAAACTGTGTTCTGCAGTGCT
>chromosome_12,+,polyA site is 2435240
CCGGATGAGGTAGCCCCGGATTGCCAGGGGGCCACTTCAGTGACTAGACCTTTCTTTGCGCTGTATTTCCGCTGCAAAACTTGTAGCTTTCTGATTGTGAACATTGCAAGCTGTCACTCAACAGGGAGCGAGAGCCTGGTCTTGTAGTCG
>chromosome_12,+,polyA site is 2541988
TGCATTCGTGTAAGGGCTGAGCAAAGCGCGCGTTGCAAGGCCGGGCGTTCTAGAAGAGGGGCCTGCATGCGTCTGGACGTCTTTAGAGTCCTCTTGCACACCGACCCTATACACATTCTTACATTGTGTCACAATAGCCAAAATGCAGAC
>chromosome_12,+,polyA site is 2817538
TGGCTGTGAGGCAATAGCGACCTCTACTCGAAGTACCTCATGTTTTGCCAGAACCAAGCTGAGGTTCTCGAAACAATAAAGCTTTTACATACAACCAAGAACTTTTTATTGATTGCCCAACCCTGCTATGCGCAGCCACTCGAGCTGACG
>chromosome_13,+,polyA site is 3791769
CTTCTAGGGGCGCAGAATTTAACAGTCTATTGGTACAAAAGCTTGCGTCTGAGTCCAATGCCTTCCTTACACAGGCAGAGTTTAAAGTCTGCGTCTGTCGCTCCAAAACTTGCCCCGTCGACAAGCTCGCTTGGCAAATACTGTAGCCAG
>chromosome_13,+,polyA site is 5195496
GCGCGCCTAACGATGGATGCAGCGATGGATGGGCTCAGACTGGGGGATGTGGTATGTGTGGGGCTTGGTTGTGGCTATTCTGCAATAAATTTTTCATGCACGTCGGGAGTTGGAAAGCCATGCACAGCTGAAGCGAGGACCTGATCACCG
>chromosome_13,+,polyA site is 6180176
TTGGGGGCCCTGGCCTAGCCCGCGGAGCCTTCGAAGAACAGAAACGTTATTGCTGCTCACTATTTTGCTGCATACTCCCTCCTGTAACCTGTGCTTGAACTTGCCCGTGCGTAAACGGCTCTCGGAGATGCTCGCGCGTGTTGCTCTGGG
>chromosome_14,+,polyA site is 1402333
TAAAGCATAGATGATTGCTTATGAGTCGCGGGCAAGTATATTGATTGCACTGCGTCACACGCACGTGGGGCGTGCGGCGGAGGTAACCAGGGCACCCACCAGAGGCAGCCCAGAACCGCGCAGGGAGCGCCTGGAACCGCGAGGGCTCTT
>chromosome_14,+,polyA site is 1402471
GCGAGGGCTCTTCAGCGTTAGGGCAGAAACCCTAACTGCAACCCTTCGAGGTGGTCGTGCGCGCCACAGGCCTGCTATTCATTTGCAAAGTGGTTCGTTGTTCTTTCTGCTCAGCCGACGGGAAGGTCGTGGGCTCGCGACGACAAACTG
>chromosome_14,+,polyA site is 3021431
CCATACGTCCTCTCGAGAGCCTGCAAGCACAGCTTCTGAACTGTTCGCAAATATTCGAACTGACAAGCGCTGAAAGGCTTCCTTGTGGAAACTGTATGCAATGCGGTTGCTTGTCACTATTGTCCTCGTACTAGCGCTCGTGGGCTGCAG
>chromosome_15,+,polyA site is 510658
GGCGTTGCGGCTTGCAAGCGCAGTTTATGCACTTAAAACAACATACATACTCCGACCGTTCAGTGTACAGGCTCGCCCCGCTTTAACTTGCTTCACTGCGCCAATCGGTGCTGCCGCCCAGTGCTGCAATGAAGCTTTACACCAACCCTG
>chromosome_16,+,polyA site is 1488501
TTGCACTCGACCGAAGGAGCACTCGCAGCCGTCGCAGAAATGGAGTTTCGCCGGTAGCGCAGAGCTTTTCCTGTTTTCTCTTTCAATTCTCCACTATACATCCCACTGATTGCTCAGGATGAGTTCCCTGTTCGGCAACCTGTTCAACGG
>chromosome_16,+,polyA site is 5544921
CACAGCTCTGCTCCACTACTCTGCGGCACGGATCGCAGAGAGGCTCCACACCACGAACACCGTGCCATAATCCACCAATACTTATTTAATGCTGTTGATGTTCGGGGTATCCGGTCAGCCAACAGGGCAAACACCATGCAGTGACACGGC
>chromosome_17,+,polyA site is 2762418
ACGCATGGTTCGGCTGTTGCACAAGATTTCGACATTCTTGCCCCAAGACGCTTGTCGTCGACATGTTTTGATACATGGATGTAAGATATTCAGGGCCCGAGAGCTATACTCGCGGACTGAAGAAAGTCAAGATGTCCATGGACTCGCGAG
>chromosome_1,+,polyA site is 4437626
TCACGACCGCATGGCAAATTGCCCTGGCGGTTGACACGGGATTTCACGGTCAGGAGATCGATGACACAGGAATTGCGTGTTTGCAAATAAACAGAGTGGATTAATCGAAACATACTTGGCGGTCCCGCAAGGGCATACGTTTCGGCGCAA
>chromosome_1,+,polyA site is 6469746
TATCGGAACCTTCGGCCTCAGACGGAGGACGTGGCGTGGCGGCACAGCCCACTTTTCCCTTGAAAGGGAGAGCCACCTTTTCTTGTTAGTGGTTGGCCCAAAAGGTCCTGGGACGGGCCGTGGCGTGGAGCGTGGATGAGTGTCCAATCT
>chromosome_1,+,polyA site is 8000748
CAAGCAAAATTGCTCCGAGATCAAGAAGTCGCACGATTCCCGCCTTTGAGAGCTATTGTTTACAACTGTGGTGTTTTCCGCTTTGTTACATTTATTCTGATTTCCCTTCGACGCGCTTCGTCAACAAGTAAGAATGCTGACTCGCCCGAA
>chromosome_2,+,polyA site is 1402306
CGTCAACTCATCGAGGAGTCGATCTCTATCTTGCCACTTGGCAGCAAGGATATGACCAGCGGTGCGTGCGTGCCGAATGCAATGCAATGCCCGCCGCTTCTCATTTCCGGCAAGGCTCGGTAGCGTAGCCAGCAGCTGCTCCTGTTGCTG
>chromosome_2,+,polyA site is 1402530
GCGGGCGCCCTCGACCGGGATGAACACGTTGCGGCGTTACTCGGCCGTCGGCGTTCCGACATCGAGTACGTAATAATCACTCTGCAGCCAGAGGTTTCTGCATGCAGTATATCGATCATTGATTTACCCATTTGCAAGAGACAGAGTTCA
>chromosome_2,+,polyA site is 2295919
AATCGCGCCAAGGCATGGGGTGGGGGTATTGCATCGTGGGGTGGCCAGCCCACCTTGTCTTTGAAGCTCGCTGGTGCCCCTCTGCAAGCTGCATGTACTATTTAATGAATCGTGACCATGACAGCACGCGCTGTAAACGAGCTGAACTCG
>chromosome_2,+,polyA site is 5580974
ACACGGGAATCACTTTGTGGAACAAAATTGTAACAAGCGCGAGGCAATTTGGTCGGCACACTGCCACTAGTACCAGGACCTGTAAGCCTCATTGAGAAGAAGTAGACATATATTTGAAGACATTGTGCTAGGTTCAGGAGGCGGGGAGGC
>chromosome_2,+,polyA site is 6344805
GGTAGCCCATGCCCGGCGGTGCAGGGATTGGCCCACTGTGCCTCAGCCCTTGTATGCCGCCATCTGGTTCACTTTCATACCACTGTAGCGATTGTATACTGTTTTGCAACATTTTGCAACATACACGCGGCGTGATACACACGACCGCTT
>chromosome_2,+,polyA site is 8613378
TTGCGATTGGACATGGCAGACAGACAAGGGGCAGACATACCTTGCTCCTGCTCCATGATTGTCATGTTTACGTGTGTTCTGCAAGAATATTATACAGCGACTCGTCTACTAGCCCTCTCTCAGCTATTGTAGGACGTGAAACCCCTCAGA
>chromosome_3,+,polyA site is 2484218
TATGGAGGGTAACGGGTTTTGCATCAAGTGCGGTGGGATGGACGCGGGTCCACGGCCAGTGGCGCAGTGCTGCACAACCCTGTACACGTCAAAGGTTATAGTCTTGGCGAGATGCAGTCGTTGGCGTCCACCTCCGGGCGCGTCGCCCCT
>chromosome_3,+,polyA site is 3145435
TGACTTCTGTACGTCGTAAATGTGCTTCAAAGACACAGCAGACGGCGAGCCGTCATAAAGAGCCTGTCACCGTTGTCCATTTCTGTAGCGGCTCGCTCTCACGCCTCTTTCTTCCTGGTCCGGGCGCAACCCCCAGTGGACGCGTTCGGA
>chromosome_3,+,polyA site is 3908957
TACGTCCCGGAGGGACAAAGGACGTCGCCTCATTCATCGGCTGCGCTGTTGCGACGTTGCCCTGCGCGAGTGTATACTTCTTTATTGAGCCATCGCTGGAAACCGAAAGCAATTTTAATCCCACTACTAGGAGTCTCACGGACCTCAGGA
>chromosome_3,+,polyA site is 4229855
CGAGTAACGAGTTTCCTCCGACCGATCATCCTGGCAAAAGTGCGGACTACTTTCGGCCTTTGCCACTAACTAGTTGTAGGTCGACGTGTAATAAATTTAGACCTCATAGATCACTGCCTGAAGAGAGATGGCCCCTCTTCCTTTCGCTGT
>chromosome_3,+,polyA site is 4823267
GCTTCGTGCGGGGCCCATTGCCCCGCGTGCCGAACGGCATGCGAGGTGTGTGAGCTGCCACCTCTCATGCGATCGAGCTTATTTTATGTCTTAGCTACTACTGCGCCCCTGCAAACTTAGCTAGCAGATATCTTCACTCTACTGCGGCAT
>chromosome_3,+,polyA site is 4840249
TGTGTTTGCCCGTACACATGTCACAGATGCATATGCAATGCCCCCGGCCTCCTCATCTTGTCATAACCTTTCACTTAGATTCAGTAAAAGCTTCGCCCCTTCGCACTACAAGGTGAACTCCCCACCCACCCCCTAAAGTTGCCTTCCTAG
>chromosome_5,+,polyA site is 468352
CTGGATGGTCGTCGCTGGACTCTCAAAAGTCCACGAACCTAGCGCCCGCAGCCATGTTGCACATTCGTCCGGTTGAGCTCGTATAACACATCTATTCACTCGTTTTCAACATACGTCTGGCGTTACCGAACCTCTTTCGCCTGCGAGCTG
>chromosome_6,+,polyA site is 4146582
ACAGCTTTGGCTCAGCAGAACCGCTGCTGTATTGCGTGTGCCGACCTGCAGCTTGAACTGAACTAGCTTTGTGTCTACACAGTAAATCGCTCTGCTTACATTGATACTGCCTTCGGTGCGCCAAGCTTTGTCACTGCAAACAACGTGTCG
>chromosome_6,+,polyA site is 5645576
GCACATGGTGTCACTGTGGCATACACCGAGCTCAATTGCCTGTGGTGTGATTTCTATAGAAGTTTTACTTACTTTAGGTGCTAGTAACGTAGTACCCACATTGCAACGATGCTCCTCCAGCACTCTTTGCCGCCGCAGCGGCGTCATGCT
>chromosome_6,+,polyA site is 6610656
GCACGCCTACATTTACGAGGTGCATAGGAGACGAGCCGCCCCAGCCTGACGGTTGGGGAGCTTGGAGTGGAGATGTTCACGGGTGTAACCCCTTGGGATGCCCTGTCCGCAACCGTTTCAGCTGCAGCCCGCAACAGCCCATACATACCG
>chromosome_6,+,polyA site is 7563153
CACCAAGATAAATTTTGCCTGGATCCAGAGCTGATGGAACCGGTACCTCTCTGGACCCGGTCTCAAGATTTCAGTTTCCAGTCTTTTATTTGCAACGCGATTTCTGAAGAAACCCTGGGCATCGCCTTTTGCCGCGCCGCTCGTTACAGG
>chromosome_7,+,polyA site is 513836
AGCCGGGTCAGGCGTTGACCATCGATCGGGCGCGTGTACTCAAGACTCGCCGTCTCGCCGTGACCCAACCATACATACACACTTTACATTTTGTTATTTATTGGCATCATCATGGCCCCGGCGCTATCCGTTCCGTTCACTCTCGCGACT
>chromosome_7,+,polyA site is 2036157
GGACTTGGTTGCAACAGCCAGCCGATCGTAGCTACGAAGATCCCGCGGGTCAAGGGGCAGAAACCAAGAACGAGGCCGGGCTCTGTAAAACTCCCTATTCTGAGCAGCAACAATACACCGCAGCAGCAGCACCTTCATTTGAACCGAGCA
>chromosome_7,+,polyA site is 4041223
CGGCGCGGGCAGCGTGTCCACTTACATGGACGACGACTTGACTCTGCGACAAGCTCATAGGAACTAAACTATCAGCCCCACTTTTAACTGAGAGCAGTAGTCACTAAGCCGCGACAAGTCTACCTAAACTGTACGCGACTTCGTGTGCCG
>chromosome_7,+,polyA site is 4404698
AAAGTGTCCCATGGAACATTATTACAACAGTCAGCCCGCGCAGCATACAGAGGAAAGGACGAAAGCGACCGGCCTGGCGCAAATTTAAACTTCGTCTACTTCGATCGCAAACCCTGTTATGTCATAACGGCCGCATAGCTGTGCACGTAT
>chromosome_7,+,polyA site is 6080300
GAAGAACTTGCTCTTAAGCCCCGCACCCTCGCCTGGAACCTTTACGTTTGCAGCGACTCGCTTCTTACATACGCAAGTACTGTAACACGACCACGCGCCTTTTGGTCGCTGGTCAAGTCCGCGCAACTTCCCTCCATCCATCGCGAGTCG
>chromosome_8,+,polyA site is 3090458
TCTTGCGCCACCCTCTCGCTCGCTACGCATGCGCACCCGGCCGCCTACACCGTGGCCAACACGGCCAGTTGCAGAGGCCGACATAACAGATCTGCAAACATCAGTCGCCGTCAGGCACACGAAACGTTCATTGTCCTATCATAGGGCGCG
>chromosome_9,+,polyA site is 2798892
CGTGCATTCCTCATCTTTGCACTACTGACATCACTGTGTCTAAAGGGCTAATAACACCCATTGTGCTGGTCGCGCTACTTATTTTTAACTACCAAGGCTTCCAGCTGCCGTGTTTAGCTGTGCCTTTTGCTATTCGCAGCATTCTGGCAT
>chromosome_9,+,polyA site is 2969246
CGAAGTGTGCCTGATGTGCCCTGAGCTCGGCATTCGCCTGCACTTCCAAACCTGCGGACCCGTCTTTTCTTGACTCTACAAATCTTACCGCTTCGCATCATTGCTCACCTGTCTCTAGTTGACGAAAAATAACAACTCGTAGCAAACTCA
>scaffold_19,+,polyA site is 713603
TTCAGTTGCCGAGCGTGACTCATGCGATCGCTTTTCAGCCCTGTGCTTCCCCGGGCCTATTCAACGTGTTAATTGCTCGCGTGTAAGCAAACGCGGCTTATAGGATCATGGCCGGGTCCCAGGGCTCACACCGGACTGGGCCGACTGGGC
>scaffold_20,+,polyA site is 50070
AAGCGGTAGCAGCGACACTCTTACTGTATGTTCTCAGGTCCGGGCTCCCAGCGAGCTTCCTAGAGCTGCAGTAGCCCAAGTTTTAATGCATCAGTGTCGAACAGGTTATGGGCGCTAGCGGCAGACTTCAGCTGCATTCGATAGAATTCG
>chromosome_10,-,polyA site is 833090
TTGGCGCGCTACTTAGAGCGCAAGCTACATTCCTGTTTATTCTTTGCGCAATGACACTCACCAGTTACCGAGTGAGGACAGTTTGTAAATCGTAGAAATTAGCGCTCCGTCGCGATAGGACATGGAACGGCGCCCACAAATTCTGCTAGC
>chromosome_10,-,polyA site is 1314578
TGGTCCAGGCCGGGGTCCCCTGTTGTGCGCCATGATCTCGACGCATCGGTCAAAATGCTGACACTCTTTTGATTTCGGTGGCTGTAAGCAGTAATACATGTAGTCTATTATCATGAGACGGAGACAGTCAAGCAATAGCTCGCTTCGGCT
>chromosome_10,-,polyA site is 4232915
ACGTCGACAACGATTGCCTTGGAACGCCAGCGAGGCTGGGCGAGCACGGTGGTGCGCGTCTGGGCCTGCAGCATTCCCATATGCAGCTTGGGTCATATCATAGTCTTGTTCGTGTGCGCCGGTCGGGTCAGGGGTAAATCCAAGCGGCAT
>chromosome_10,-,polyA site is 4233006
GCTGACGCCTTGCAGAAAAAGCTTCGACTTGAATGGAGGCCACACGATTTCCTTTCCGCTCTGGTCTACGTACGCATTAGTTCCGCAACGCACGTCGACAACGATTGCCTTGGAACGCCAGCGAGGCTGGGCGAGCACGGTGGTGCGCGT
>chromosome_10,-,polyA site is 4528226
ATGCACGAACTGCCGTAACTGGCCCCTGTCCTCTTAAGCCGCTCATGAGCATAGAGCTTGCCATGTTATATCCACTGAAGTACTTGCAATGCGATCATTGTCAGGGAGCGTTGCTCTCGGTTTGGGGCTCTTGCTTGGAACATTTCTGCT
>chromosome_10,-,polyA site is 5206197
ACTACTGACCCTCAAGCACTTGGAGTGGGCGTTAGCGCTCGCGGAGCGCTCGGTATCTTCTTGGCGCCAAGTTTCCTGCGTGTAGCGTTATTATCATCGAACGCCTCAGTAACACAGCTGTCAACATGAGTGGCGACTGGGCCTGTAGGG
>chromosome_10,-,polyA site is 5231017
GTTCACAGGGTGCCTAGCCAGGCACACACACGCACGGCCAACGTTCAGCCCGAGCCACAGGCCCGTGCCACAGTTACTTTCGTTAAACGCATTGCTATCGTATTGGCCTCCGCCTTTTTGTTGCGAGCGCCACTCTGTGCTTCACTCTGA
>chromosome_10,-,polyA site is 6191193
ACTCGGAAGCACGTGCGTGCAGGGCCAGCGTTGATCAGGGCCGGGCAAGCTCGGGCCAAGCCCTGGCAATGTTTCATGTTGGTGCAACCGTTGCTCGATGTATTGATTGCATGCGTACCGTGGCGAACAGATGCAGTCGCTGAAGTGAAG
>chromosome_11,-,polyA site is 2152038
ATGTGTGGTTCGACCAGCAGGGTTTCTCAATGCGAGGGCCTAAGTTGGGGACATATTCCAGCGCGCGCCTTGCACATTCACTTGTTAGTTATATAACTCGTTCAGCTTGTCATTGTGTCACCTCGTGATAAACTTCACAACGACTTTCCA
>chromosome_12,-,polyA site is 325861
CGGGACGCGCTATCTGCATGGGCGATTGAAGCGAGGAACCTTCCACAAAATAGTTGCTGCGCATGTGGGCGCTTGTACTGTGACTTTAAAACACCGTGGTCGCAATACAGTGACTGAGAGACAAGCTAGCTGCACACTCTGCTTGGAAGC
>chromosome_12,-,polyA site is 1747048
CAGGCGGTTTGGAATCACTCATTTATCAGCCATGGCCCCTTACCGAATTTTAATCCATAAGTATCTGCAAAACTTTAAGTGTAAGCACGTGAACTGAGCAAAAGAGAGGGAAGAATGTCCCAACTTGCGTTCCAGCCGGCCTACGATGCC
>chromosome_12,-,polyA site is 3210039
TGCAGGCGGCTTCTACATGACTTACTTTCACCTTCACTCACTCATAGTTTCCGCCTTTGGGTTTGCAAGCCCGCACATCGCCGAGCAAACCGCCCTAGCAAAGTTGCACCTCTGCCAGGCCCAATTTGAGGATTGCCCATATCATACTTG
>chromosome_12,-,polyA site is 3449609
GGCGTGCCTGTGCAATGCGGCTGGCATCAGCAACAGTGCAGACAGAATTTGCCTGGCATAAGCCTGTACCGGTAGCATCAACTGAAACGCCTGGGCGTCAAAGACAGCGAGCCGAGCGCACACCAGGGTTTGGCACTTGACATTCTCAAG
>chromosome_12,-,polyA site is 6688528
AAGCAGTGCATCGGCCAAGGCATCGGCCACGACGAGGGCGCTGAGCTGGACCCACCTGGCCGCTCTCGCAAAGGGTTTACTTTGAATTCTGGAACCCCGAAACACGCCAACACATCTAGCGCGAGCTCAAGGCGTACCCTAGCAGCTCGA
>chromosome_13,-,polyA site is 6315498
TAATGCGCCTGTACTGGTCGACTACAACCAAAACACGCGCGCTCATCAGAGCCCACACTCTCACCGTTCACACCAGACACTATGTAATTGCGACTACAGACGCCTCGTTGTTTCGTCGCGACGGGGGTTGAGGCTCTAGCTCTGCTATGG
>chromosome_16,-,polyA site is 430331
GGCTTACGGGCTTTGTATTAATCTATTACCCCCAACAAGTTCGTGCAGGGCAGCTTTGCACGGCAGCCCTGGACTTGTTACACTGTCGAAAAGAGGTTTATCATCTTGGCGCCAAAGTGCATCTCAGCGAATCTTGCTGTCAAGCGCAGA
>chromosome_16,-,polyA site is 3064988
CCCCGTGTTGCATGGGGCATGGGGCATCGCTGCGACACTTAAACAGCCTTTGATTTGGACCACTGTTTGATTTGCACCACTGTTTATAGGTACTGCCACAAACACAGTTTCTATCTTGTTCTGGTGGTTTTTTGCGTCTTCGCGCCTTTG
>chromosome_16,-,polyA site is 3362497
GCCTCCCAGCATGGGGCCCTCATGCGGGGCCGTGGAGAAAGCCTCGACAGACGTCCCTTTCGCCAGCCGTCTTCAATATGTGCAAGCCGTAGACCCGGTGCCTAATGCTGTTCAATCCACCTGAGTGGGCCAGCCAACCCTGTAGAATCG
>chromosome_17,-,polyA site is 578576
CGAACTCATTCCGCAACCGCCAACCATCACTTGGATCTACTGGCTCCGGATCCCTGGCCCGGCCCACATAAGCACCGCAACACTGTAAGGTCAACTTATATTTTGGGTTTGTGTGAAGCCGTCCCTTGTAGGTGACGTGCAGCAAGACAG
>chromosome_17,-,polyA site is 640139
TCTCATTCCGATCCTAGGCGAGCTAGTCTTTGACCGTTCTATTGAGGGACCCGTCCTAGTGGACGTTAAACTCTTTGGCAACATGTAAGCCAGAACGTGATCGTCTTGCGCCTCCCTCTCGCTCGCTACGCATGCGCTCTAGGCCGCCTA
>chromosome_1,-,polyA site is 2640728
AGGACGTGTGGACCTCATGGGGGATGGCACGGCCACAACCTCCAATCCAATGCCGGGCTTGACACTCGTTTGGTGCGACGTAACTTGTAACAGAGCGGTTGCTTACATACAGTTACTACACTTGATTTGCTTGTTGCTCGCACTTGCTCA
>chromosome_1,-,polyA site is 5951201
ACATGAGGCGGGCACAGCGCGATGGCGGTATTATGATAATGCGCTTGCTTGCAATTGTTTTCATACAAGTTAGTTGCGTTTTTAAGCAAGCTGCTGTCGGCAAGCGCTCTTATCATAAATTGCGAGCCATCTAAACTTGAGCTCATACCT
>chromosome_1,-,polyA site is 6685888
GTGCAACGCGAGCGTCACTCGGAAAGCAAGTTAAAATTGAACTGTTTGCAAGTTTGGTCCACAGAACTGACTGCTTGTCCTTGTAAATCATTACGAAACATTTCAAATAACAAAGTTAGCTCTAGAATGCAGGCAATTCAACGGCCGCCA
>chromosome_1,-,polyA site is 6885492
CGATTGGGACTGGGAATTGTCCCGCCATGTGACGGTTGACTGCCACTGGGCCGGCAATTCCGCCTTCAGGGCACGCTATCCTGTATACTAGGACAACACGTGTGATTATACCTTGTTCAGCCCTGCAAAGGAGGCGAAGATGAGTGCGCT
>chromosome_1,-,polyA site is 8123701
GGGGCGTGGCGTGCCACCCCATGCGGCCCTGCCCCCTGGCTCGATTTGCGCTTCGCCATGTCGACGACTCATTAGTTTTTGCTGTAATTGCTACGCCTACCTAAGTATTTGCCGATGCGCTAGGACACAGGTTAGGTGCGCGGAAAGTCG
>chromosome_1,-,polyA site is 9507860
CAGGTTTGACACGGACGCCATCGCGGGTAATCCCAATGCTTTCCGAGACTCATTGCTTCTTAAGATATGTGCAATTGCTTACTTAAATTGTACATGCACAAGTGGCAGCCGCCTAACAACGTAGCCATGCGCCGAGCGAATTCATGCCTT
>chromosome_1,-,polyA site is 9913801
GGAGGAATCTTCGCCGACCTCTCGGTGGCTTCGTTTTGCGGGCGTGCAACAACACGTGTGTTGGTTTGTTGATAGCAGAGTTTGTATTTACAATCAGTGAACCGCCATAAGGACGGGATGCCGAAGGGCGGCAAGTTGGCGAAGGGCCAC
>chromosome_2,-,polyA site is 435946
GGCTGTGAGCGTGACTAGGACATTGTGTGCGTGTCAACCCGCGTACCTACATACCCTCGTCTGTAACAGGCACTAGAGACGATGTGTAAAATTTAACGGAAATAGACTTGCTGGTATTGATTTCAATACTTCGCTTGTGTCAACTTCAGT
>chromosome_2,-,polyA site is 2598928
TGAGCGCAAGTGTTCGGAAGTTGGATGTTTGGAAGTTGGGGGTTGCCTTTCTCTGAGTCAAGACCGGCAGCAGGAATAGATGCGTTGTAAGTGAAGCACAAAACTAGGGAGTAGATACGGTCGCGGAATGCATCATTACTGGTTTGGTGA
>chromosome_2,-,polyA site is 2599051
GCCAAGTTGCAAGTCAGGACTCAGGATTGAGGTTCCTGAGGTCCGCAAGCAGCGGGGCTCGCGTTGACAGCGTATCTCCTTTGCTGTAACCAGCATCATAATCAGACATTAAGTCTGGGCTCGTGAGCGCAAGTGTTCGGAAGTTGGATG
>chromosome_2,-,polyA site is 2599341
CATTACTGCGACATTTGAAGGCACCCCTGATTTGGAGCTACACTTGCAGAGTGCGGACAGCTAGTACATGTGCACGAGTAGCTGGCAACACCTGCAGTTGTATGGGAAGAATGCACCCGTAGTCCACGAACTGATTGTCTTCGGAGGCTC
>chromosome_2,-,polyA site is 4747043
GCCTGCTCTCTGATGCTTGCTGCGCGTGCACATACGCTCCGGACTGGCCGGACCTGCGTGAATCGCCGCTCCACCTCCAACATTATTACTCGTGTTGCGACGCTTGAGCGCTCGAGTGCCACAATGAGCGTAGACATCCCTCACCAGCCC
>chromosome_2,-,polyA site is 5023247
ACTAGATTCCACGTTGTGAAGCGGCCAACTTCACGGCCTGGACTGCTCGTATACCGTGGCCCCACTGTTGCTTTCAGACATCAATCAAAGTGATTTTCAGTTGCGCCCATAATTCACACTCGGCTGTGCTCCTGCTCGGTCAGAAGGAGT
>chromosome_2,-,polyA site is 5491597
TTTCTCGAATGGCGACACGACGTGTGTTGCATATTACGGGTATCGCGGTTGTCCTGTTCAGCGAGCGCTTATACTTGCTGCCTGTAATACTAACGTCACATCTCCTATGACATGAAGACCACCTCGCTGCACTGTAAAACGTTTGCCTGC
>chromosome_2,-,polyA site is 6040922
GTTACACACTAAAGAACGGCGGGTAGCAACACCAGCAAACGTGACGAAACGGAACCGTGCAGCAAAGGTGGAGACAGCATTTGCAGTAACCTGCAGTGACGAACATGAGTCAGTTGTTCCCGGTGCCCCTTTGCTTAATCTGCATAGAAT
>chromosome_2,-,polyA site is 6041071
AAGCGGAGGAGTTTTGCAATTTTGTTGGTTGTAACGATCCTCCGTTGATTTTGGCCTCTTTCTCCATGGGCGGGCTGGGCGTATTTGAAGCGCTTTTGGAAAAGTTGCTGCGGGGTTCATCAGCTGAAGGGGACTCGGTTCGCAGATCAG
>chromosome_2,-,polyA site is 9791070
AAGCCATGGCTTAGCGCAGTATGACTTCTGTACGTCGTAAATGTGCTACAAAGACACAGCAGACGGCGAGCCGTCATAAAAAGCCTGTCACCGTTGTCCATTTCTGTAGCGGCTCGCTCTCACGCCTCTTTCTTCCTGGTCCGGGCGCAA
>chromosome_2,-,polyA site is 9791120
GCCTTCGCACGTCCATGGACAATTGACTTTCGCGAGGTTGCCCGAAAAGCAAGCCATGGCTTAGCGCAGTATGACTTCTGTACGTCGTAAATGTGCTACAAAGACACAGCAGACGGCGAGCCGTCATAAAAAGCCTGTCACCGTTGTCCA
>chromosome_3,-,polyA site is 3151933
GGTACTCTTGGTCTGATGGCCCCGCACGATTCGCATATTCTTCTATCTTTATCTAATAGTGGGCACCTACAGGAGAAGAGATTGTATCAGAGGGCGGGTGCACACGGTTCCGATGTCAAGCGCGCTCGACCTCGCCAAGCAGCGGCACAA
>chromosome_3,-,polyA site is 3154700
TTTGGTCTGGTCCCGCCAAGCGCTGTCAATGTCAGCCATTTTGGCCAGACGAGCGATGCCGCGTGCGTACAAATAGGGACCGAATAAAATTCGATGGACCTCTCGGTATACCTATCTGTGCCTTAGTACCGGTCTCAGAAAGACAACTCG
>chromosome_3,-,polyA site is 4366395
ATAGGAAATGCGGTGTGCTGCTTTGTAGTTGCGCAGGGCGAGGCGGACAGTTCGGGGTTGGATCCCATCCGGAGGTTGTGCATTTAAATCAGAGCCTAGAAGACGCCTGCATACATCGTTGAAATACATACTTCACCCATAACCTTGGAC
>chromosome_3,-,polyA site is 4993985
ACACTTGGCGCGGCCGATGTATTTGTAATATCCAGTGTAGCCTATAGTTAGTAACTTGATAACGCTGACATTCAAGTCACTCGCCTTGCAAGCTTTCCGAAATGCGGGCGTTTCGCGCCGGTCGCGGGTTAGCTTGGCGCAGCTCCCCCT
>chromosome_4,-,polyA site is 680581
CACAGCAGGCCGTGCGGTGCCTCCATGCAAGCGATTTCCGGGCACGGCTGCCGCTTAGTTTGATACAATCCTGCACTTGCTTGTAAGATATACTATTCTGCACTTGGCCAAGCTCATTCCACGTTGCTAGCTCACGCCCCCCAAACCAAG
>chromosome_6,-,polyA site is 7674925
CATCGCACTAATGAGACAAGACACCCGAGTGCGGTATAATTAGAGGTCACAGCGGCTCCTGTGAAACTTATCGGAAAGCGAATGTTTACTGTTTCTAACAACAGATTGACACCTTACACACCTCTTGCGACACCACGTCTCGCATTCCAC
>chromosome_7,-,polyA site is 3216450
CCTGCGACGCATGCTCGCACGACCCTGTAAAGGTCGAGACCAACATTATTTCAACTGGATTCGATCAACTTGTTAGCACTTCCTTTTACTTATTAGCTGAATCGACGTTCCACTATGCTTGCTTCACGTCCTTTCACGAATGCCCGGCCA
>chromosome_7,-,polyA site is 4558238
TTTGGAGGATTCTGGAATGAGGCCCATCCCGTCGCAATCGCGTCGAGTTCAGCCCGGCGGGCAGCCAGTTTGCTGCATTTGTTTTACTATAAGATACTCGTGCGCGCCCAAGACGTTACAGAGATTCACCAGACAGCAGCCGTTGGTTCA
>chromosome_9,-,polyA site is 2569715
TAGTGTTGTGAACACATATGATGTTATGCTCATGCCTACAAACTAAAGGGCCGTATTGCTCCAGCTAGTTGACAGCATTCAATTGCAATCTGTATCCAGACGTGCGATCGCAGCAGAAGCACCGGGCACACTAATATGACTGCGGACGCA
>scaffold_18,-,polyA site is 1151414
TTGAGGAATGATGCTGTGAGGCCCTCATAACACCGTCCCGGCTGCACGGTGGTGTGGTCCAGTGTCCGTACCCATGTGTGCCCGGGAATCCCCCCTAGCAACGGGTATGCTCCCGACTGTTCCCGTGCGTCAGGGTTTGCAGGTAGGCCA
>scaffold_23,-,polyA site is 152135
ACTGATATCAACTGCAACAGTTTCAGGGCGCCAGTGTAACCCTAGTTTGAGGGCTGGTGCTGATCAGCGCCGCGCTTGTCGGTTGTACCCCCAACTGCTATTGTGGTTGCGCGCCGCCAGAGCTCGTGGAACACCTCGGCTCAGCAGTGC
