# Supplementary material for: Bioinformatics Analysis of Alternative Polyadenylation in Green Alga Chlamydomonas reinhardtii Using Transcriptome Sequences from Three Different Sequencing Platforms
Source: G3 (Bethesda). 2014 Mar 13;4(5):871–83. doi: 10.1534/g3.114.010249 (PMC4025486; doi:10.1534/g3.114.010249)
Supplement: Supporting Information [file supp_g3.114.010249_FileS1.zip › SuppltSeq/SuppltSeq/chlamy_EST_cluster_CDSSeq.txt]

>chromosome_10,+,polyA site is 541926
GGCTCTGGGGCCTTTGGCATACGCGTTTACCTTGATCATCCGCATGTGACTGTGATTTAGCCTAATGCCTGCCTCGTCGCTATTTGTAGACCGCCCAAGCCGGAGGAGACCTCTTCACTGGCCTGGTGTCCGGTGGCATTGTCCGCGTGG
>chromosome_10,+,polyA site is 2696720
ACCCAAACTGGAATGCCAGCAAAGAGCGCCAGGATCCTATGGGGCACACGGACGAAGAGCTAACGGTCCTTGGTTTCTACGGCAACGTTATCATTCGCGACACCAACCCGCTGTCCGGCGTACATGGCGTTCAGCGCTACGCGCACATCC
>chromosome_10,+,polyA site is 5157287
GGGGCGGGTGTTGTTTCTCTGGGTCGCAGATGGCCCTTCGCGGCGTGGGTACGGCGTGCCCCCGCTTGTCGGGCTGTCCCTTCAATTGTAATCCGCATCCTCATCAGGACGCGGGCTTCCTGCGGGCACTGGAGGTGCTCTTTGGAGGCG
>chromosome_12,+,polyA site is 658755
GTTCGCTGTTTCGTATGGCCAGCCGGAGGACGTGCAGCAGTACCTGGCGCAGAGGTCGGAGCAGCAGAGGCAACAGCAGGCGGCCGCGTGTAAGACTGCAAAAGCTACCGGATGTCCCGAGGGCAGTTTCATAGGCTTACACCCTCCCCC
>chromosome_12,+,polyA site is 1408300
GCACTGCTCTTGACATTGCCGCTTGCATGCCCAAACACAGGACGGCGCGGCTGGGGCTGGGGCTGGGGCTGGGGCTGCCGAGGCGGCAGTCGAGGAGGAGGAGGAGGAGGACGTGACGGCCGCAGTGCTGGCGCTGTTGGCGGAGCGCTT
>chromosome_12,+,polyA site is 3384153
TTGCATTGCCGCGTGCTGCTGCCATTGCATGTATGCAGGGCATGGACCCCGTCAAGCAGGCGGAGATTGACCAGAAGATGAAGGACCTGGACGGCACTGACAACAAGGGCAAGCTGGGTGCCAACGCCATCCTGGCCGTCTCCATGGCCG
>chromosome_12,+,polyA site is 7054115
TTTGTGCACCGTGTTGACTGCCTCCCCCCCTTTCGCCAGTGCTGCTGAACACCACCAGCCTGATCATGAGCCTGGTGGTGGTGATCATGTCAGTGGTCATGCTGGCGGAGGTGGACCTGGTGGTCACGGTGGGCGGAGGGGCGGAGGGGA
>chromosome_13,+,polyA site is 604917
TATCAGCCAGGAATCCGTCCCCGAACATTTGCGTCGCTCACCCCCGACAGGCGTGTGCTTGCGGCTGCGAGAGACTATCCAGACCCTGTTCCCGGACAAGGTGAAGGAGAGGCGTGCGGAGGTGGAGGAGCGGCGGGCTGCAGCAGCGGT
>chromosome_13,+,polyA site is 5931998
GTCTTCGCGGCTTAGGGAGCATAAGATATGTTGCTTTGATAAGCCTATTGTTGGCCGCGCTCGGCTGTCGCGTCGGCTCGTTGCAAGCCCCAGCCCTCCGCTTCCGACGCTAACTGCAAGTAGGCGTGTCGAGCAACATGCCGCGGCTTC
>chromosome_16,+,polyA site is 2276070
AAAGCAGGATGACATCAGCCTCGTAAAAATTGCGGACTTTGGTCTAGCGAAGCACGCTGTGAACGGCATGCAAACCATCTGTGGCACGCCGCAGTACGTGGCGCCGGAGGTCATCGTGGGTGCGAAGGGGCATGTCTACGGGCCGGGTGT
>chromosome_16,+,polyA site is 4406629
ATCCCCTGCTCCCCCACAGGTCTTCGGGCTCACAGCGGTCGACATGGCGGCAACGGACCCTGTGGACGCACCCACGCGGCCACACGAACCCAACATCCCCTCCACCCCCTCCACCGCCGCCCACCCCACCACCTCCACACTCCCGGACAT
>chromosome_17,+,polyA site is 673882
ACTGCCCGTACACGGCCGTACGACTGTACACGTCACCTGCCGTACACAGGAGGGCCCGTACATTGACGTGCGCGTGGGCAACACGGCCAGCGGCAACCGCCTGGCCATCAGCCCGGGTGCCACGGGCAGCGAGAACCCGCTGTGCGCCTA
>chromosome_2,+,polyA site is 2293889
GGTGGGGGTATTGCATCGTGGGGTGGCCAGCCCACCTTGTCTTTGAAGCTCGCTGGTGCCCCTCTGCAAGCTGCATGTACTATTTAATGAATCGTGACCATGACAGCACGCGCTGTAAACGAGCTGAACTCGCGGGGTGGATTCCTCGGT
>chromosome_2,+,polyA site is 4230266
CACAGCCGTCGCTGGTTGTGCGCGACAGCACCCAGTGCTCGCTGTGCAAGTACGTGGTGACGCTGGTGCGCGAGGCCGTCAACAGCACCGCCACACTGGAGAAGATCGAGCAGGCGGCGCTGCAGGCCTGCAGCGCGCTGCCCGCCGAGC
>chromosome_2,+,polyA site is 5613805
CTAAGTATCTACCGCATACATAAGTCTGCGCAGTCTGACGTAAACCACTTCGGAAGTGCTGCTAGGATGTTCCTACGGAGTTGCTTTAGAGGCACACCTAATCATGGGCTGCCACAGACGGACGGAAGCAGGTAGAGACACGCAGGCGCG
>chromosome_3,+,polyA site is 1498119
CCTGCCCGTGCTGCGCAACGGTGACTGGCTGATGTGGAACAACGCCGGCGCCTACACCGTGGCCGGTGCCTGCGACTTCAACGGCATCGAGTTCACCACTGTGAGTTTGCCATCAACCATCGGCTCTTTTGTTCGGTCGGGTGCACGGTG
>chromosome_3,+,polyA site is 3516479
TTCAAGGAGGCGACATCGCTGCTGTCGCCCGCCGTCTCTTTCCGCGGCTCCATTAGCGGCGTGGCGGCGGCGGAGCCGCCTGTGGGCTTGGGCCTGCGCGGCAGCGTGGGCAGCGTCATGTCGCCCTTCGCTATGGCTGCCAGCGGCAGC
>chromosome_3,+,polyA site is 4232239
TCCCTCCGCGCTCCATGCTTCCTGTCCCCATGCGCAGCGCCCTGGCCGAGGTGCGCATCCCGCCCGGCCCCCGGCTGCTCATCCTGCACCACCTGGACACCTACCGCAACCCCAGCTCCGTGCTCAAACCCGCGCTGCCACTGCCGCCGC
>chromosome_3,+,polyA site is 5579436
TTGTTGCGCTCGCTCTATTGTTGTTCCGATGGCGAGTCTATAACATTTGCACTCTGGGCTTTGCTATACAAGCCCAGAGTAAATGAAAATGCGCGCCGAGCTCTTGGTTTTCTTGCTGGTGCTGGCAGCAAGCGAGCTTGCCGCCGCTGG
>chromosome_6,+,polyA site is 2942942
ATTCGGTGAGTTTCATCGTCGCTTGTCGCTGAACCCTGCCCCTCGCCTCGAAATTCTCGTCGCTTCAATGCGTTGATACTTATATTAATGGTCATACAGGCCGTCGAGGTCGGTCCGGTCAACGGGCAGGAGGGGCCGTGCCTGCTCCTC
>chromosome_8,+,polyA site is 729561
TCACAACAACATTGGGATTAGTAGCTATGAACTATCCTAATTTCCCGGTTGTGGGACTTTTGGCGGCAGTCAAGCGTATCGATGTAAAAATCCCAACCAGCGAGTACCCGGCGTCGCCATGGAGCTACACCGCGGCCTTCGGCGGATTCG
>chromosome_8,+,polyA site is 1663317
AAGTCGTCCACGCTGACACTAAGGCGCCAAGTCGACTTGCACCTTCTTCCTCGTCGGCAGTATCGATATTGGTTGAACTTGACTCAATGAAGCTTTTACAAAGGACACCATTCTCATGCGACTCTAGCGCTGGGCGCGTTGGGCGACAAA
>chromosome_8,+,polyA site is 3089988
AGACGCATGACTGCACTGAGACAGACGTACACGCACGCAGACTGGCAATATGCATACGGCACACCCTGCACAGGCCCAGACGTTGCAGACGAGCGCCGCATTGACATTGCGCCGCACGCTGGGGGGGGAGTCGCCGTCAGGCACACGAAA
>chromosome_8,+,polyA site is 3090051
CCCTGCACAGGCCCAGACGTTGCAGACGAGCGCCGCATTGACATTGCGCCGCACGCTGGGGGGGGAGTCGCCGTCAGGCACACGAAACGTTCATTGTCCTATCATAGGGCGCGACAGCTGTCATGACCTGGCGTGTGACCGTGCATATCG
>scaffold_22,+,polyA site is 202813
GCGGGCCGGTGTTGCGGCCCCTGGCGTCGTGCCGGACAGGGCGGGGGCAGCTGTAGCGGGTGCTGGGCATAGTGGCGTCGAGGAGCTGCAGGAGGAGGAGGAGGAGGAGGAGGAGGACGAGGCACGGAAAGCAGAGGAGGCGGAGGCGGA
>scaffold_27,+,polyA site is 30927
ACGGCCAGCTGTCCAACGACTTCCTGTTCATGGACTATGGCTTCATCGTGGAGGACAACCCGTACGACTCTGTGCAGCTGAGGTTCGACGTCAACCTGCTGCAGGTGAGAGCCTCGGCACGACGGGCTGTGGGGTCAGGGTTGTTGTAAT
>chromosome_10,-,polyA site is 1811404
GGTAATGATTGACGTTGCCGCCGTATGGATCAGCTTCTAAAACGGCGTTCGCGTGTTGCCTCGCGCCGCTCATTGCAGGGCTTTAACTCACTTCTGGGCATTGGCAGCGCCACCAACCGCCCGGCATCGCGCGTGCTCCAGTTCGCCTCG
>chromosome_10,-,polyA site is 5436456
TGCTAATCGCGGGATGATGACACCGCCCGCAGTTGAGGCAATTCCCTGCAGATGTTGACGCGCTGGCTATTGAGGAGTCTCTGTTATATAAACCCTTTCACTCACATGCTGTCTGCATACGCTTGCGGTTCGCCTTTGCATCTACTGAAC
>chromosome_10,-,polyA site is 5977575
TGAGCGCAAATGAACGATGAGGGCGGAGTCTGTGGAAAGCCGATTATGCTCGAGCAAAGCACGGCCCACATTTGGCTCTCCAAGTTAAGGATTTATCTTAACTGGAAGGAGCTGGGTCCGGCTATCCGTGACGACGACGCGCCGGAGGCG
>chromosome_12,-,polyA site is 9259458
CGTTTGACAGACTCTGACAGGACCGCAACTGCGTGCCGTGGGAAGCCATGTCGTTTGCTCTAGTGACCTAAATCGGTACAACTGTAAATACAAAATGTTGGCTGCAGAGCCGAGGGAAGGAGGACGTGTCGATGCTGGTGGCATTTTACT
>chromosome_13,-,polyA site is 4639623
GCCGTGGCATTCCCCATTGCCTTTGCAGGTTGGATTCGTGCCGGTGGGATGTTCAGCCGCTTGGGCTGTGGAGCTGTTGCGGCTGTAACGCGTTTCGTGAAATTGGGTCCTTTACGCGAAGACACAGATTGCCCCAGTTGTGTGAAACCT
>chromosome_16,-,polyA site is 2134718
TCCCGACCCAGATGCGGAGCGGGACCAGGACACAGCTCGCACCCCTCAAGCCGAGCCAATGGGAAGGCCGCTGCCCGCCATTGACTACGGCAGCGTTGTCGAATCGCTGCGGCGCTCGCCGGCCGCGGGCCGGGCCACCGCGTTGGCCAG
>chromosome_16,-,polyA site is 2378795
GACGACCTCAGTGGTGGGCGTGCTCAAGGGCGTCGTGAGCAGTGTGCTGGGGTTCTTCCTGTTGGGGGGCGTCAAGTTCCACATTGTAAATGTTGCGGGCATGGCCATGAACATGGCGGGTGGCGTCTGGTACTCATTTGCGCAGGTGCT
>chromosome_16,-,polyA site is 4133257
ACTGGCGCCGGAATAATGCAAGTTTGATGTCATAAAGAACTTGGGCTGCCGCGGCTGGTAGCAGCTTGCACACACGTGATTATTGCAAGCAGACTCATGACCCGGACGTTGGCGTCCGGCGGCACTCGGGGCGTCAGCTGTCGGGCTGCG
>chromosome_17,-,polyA site is 639334
CACACCAAGGCAGTGTAGGCATGGTTTGTGAGACTTTCAGACGCATGACTGCTCTGGGACAGACGTACACGCACGCAGACTGGCAATATGCATACGGCACACCCTGCACAGGCCCAGACGTTGCAGACGAGCGCCGCATTGACATTGCGC
>chromosome_17,-,polyA site is 4548100
AATTTACAACACCTGCTGCCTTCCCCGCACCTGCATCATTGCAGATGCGTCAACGTTGTGCTTTTCAAAATCAAACAGTAATGCGACCATTCAGATTTCCTTCCAGGTCCGCCCGGGTCATCAGGAAAAGTGTTGCTCGGGAGTGGGTCG
>chromosome_1,-,polyA site is 44472
AAAGGACACGCGAGCGCGGATGATGGGCCCCACACCCACTTCATCACCCCCACCCGCTGCTGAGCTGGCTACATACACTGCTTTTAAGTGTCATACTGGCCCTTGGCTAGTAAGCGACGGAAACCACGGGCTTCTTTGCTCTGTTATTGC
>chromosome_1,-,polyA site is 9913439
GGCCATGCGGCAGCAGAACGGCGCCCGCGCTCTGACGCAGGGCCTGGGGCTCAGCGCGGCGGGTCTGTCTGCGCTGCTGGACGAAACCCTGAATGAACTCTCTGATAAGAACATCCGCACCGGGGCCAAGGGCGGTAAGGCGCAGCAGCG
>chromosome_1,-,polyA site is 9913665
TGGCGAAGGGCCACAGCGCTGGCGGCGGTGGCAAGGGTGCACTTGCGACGCAGGACCGCAAGCAGCCTGGCCAAAAGAGCCAGCGGCAAAGCGGAAAGCTGCCGGCCTCGTCACTCGGGGTTCGCAAGGATGCTACTAAGAACAAGGCAT
>chromosome_2,-,polyA site is 486095
ATTCCATCAAAGCTTAATAAGTTAGTGCGGGAGCGCACAGGCGGGAGTCGAGCGACCGGCACTCGCGCTGAATCCAGCTTTCTTTAAACAGAGATGGGGAAAGGAGGAACTCAGCATTTCGAGTTCTTCGGGCCACACGGACCCGCCGTG
>chromosome_2,-,polyA site is 3820969
CCGGCCGCCTCGCCCTCCTCCGCCGTCGCCTCTGCCCCCTACGCCGCCCCCGGCCACGCCGTCACCGCCTACCAAACCCTCGCCGCCGATGCCGCCGAACCCTCCCCCAAACCTCAACCCCCGCCCTCCGCCCAGCCCCACGCCTCCGGC
>chromosome_2,-,polyA site is 6744023
CGGAATCGACTTCCTTGTTTGGCATCGGCCAGTTTTAAGGCTTAACATGATATCCCATCAGTTGTAGTGCTACATCAAGCCTGTAACAATGGCTTGCTTTTGTGGAAGTTCTGCCCCGAACCAAGTAGTCCCAGACCCCATCCCCGACTT
>chromosome_2,-,polyA site is 7789775
AAGCTGGCGTCCCCGCTGGCCTCCGGGCGGATTTCTATTTTGTTGCCTCCGGCGCGCACAAGCTCGCCAGCGATGCGCCAGCGGGCACTTACAATGCGCTGGCGGCCAGCACGGCCGACCTGACCGACGATGTCATCATTCAGGTGGAGG
>chromosome_3,-,polyA site is 1744865
TCACTGCCCCTACTCGCCTGGATTCCCGTCCCGTCGCGAGCGCTCGCAGCAGCGCTCGCTCGGTGGCCCCTCGCGTTGCTAGCCGCAAGTCTACTGTTCGCATTGCTGCTGTTGCTGCGCCTGAGCGCCCGATTACCGACTACCAGCGCC
>chromosome_3,-,polyA site is 1744953
CGTCGAGCGAGGGCTTTTGGACCCAGTTGCTGAGCGTAATTCGGCTACTTTCACCTAGTATAATTTCATTAGGCAATAGCCATGAACATCACTGCCCCTACTCGCCTGGATTCCCGTCCCGTCGCGAGCGCTCGCAGCAGCGCTCGCTCG
>chromosome_6,-,polyA site is 1420989
AGCGTGGGCAAGGGCGCGATGTTGCGCTCTGCAAAGCCCCTCATCTCCAAGCAAAGATGCGTGCCAAAGAGCTCTAGGGCTATCAAATTACGTTGTTTGGCAACGCTTGACAATAACGAGTCGCGCTCACCCACTCCGTCAAGGCGGCTG
>chromosome_6,-,polyA site is 1956926
CTGCTCACAACTGAACCTTCAAGCGGGACGCAAGATGGCGTCTCTGCTGGGCCGCAAGGCTTGCATTCCAGCGACTTGCGTGCAAAAGTCTCTAACACCGCCCGCGCCGTTGCGGTTAGGATTAGCATGTAGCGCTCTGCAAAGGCACCA
>chromosome_6,-,polyA site is 2118460
GGAGGGTGCGGCTGGGGGCGAATTCCATCACGAACGCGCGCTCAAATCGCTCATCCCCATGCCTCTCTTACATGAATGAAGAATGTAAAAATATTCCCCAATACCAGCAGCTCTCTAGCCACGCTGCAATTTGTAATCTGTAGATAACTG
>chromosome_6,-,polyA site is 2597650
ACAGGGCTGCCACTCAATTTCTGTTGCTGCCTTGTGTTGACACCGCGGACCCTTCTTATTTATAGTCGAAGAAACCGCCTCTGTAAATATCTGAACCATGCTGACCAAGCGCCTTCCAGCTGCGGCGGGTCTTCGCTCCTCGCTCCGCCG
>chromosome_6,-,polyA site is 3333599
ATGAATAGGGTTAGGCCCCGTTGACCAGGAACTGTGAACTTGGGGCGAAATTTTGTCGATTAGGACCCAGTTGTAGCAGTCTGTAATTCCAGTGCCACTATGCAGCCACTTTTCCCTTCCCAGGGCGTGAAGCCCCGCCAAGTGGGCTCG
>chromosome_6,-,polyA site is 6693105
CATGGCTCGCCAGGCGCACCCTCGCCAGGCACACCGCCGCAGCCCGCTGGTGGATACTCCACCGGCGGCAGCGCCGTGCCTGCCCCAGCGCCCCACCCCACCCCCCTGCACCAAGGCCCCGGCCTGGTCGCGCCCGGGGCGGCGCTCGCG
