# Supplementary material for: Bioinformatics Analysis of Alternative Polyadenylation in Green Alga Chlamydomonas reinhardtii Using Transcriptome Sequences from Three Different Sequencing Platforms
Source: G3 (Bethesda). 2014 Mar 13;4(5):871–83. doi: 10.1534/g3.114.010249 (PMC4025486; doi:10.1534/g3.114.010249)
Supplement: Supporting Information [file supp_g3.114.010249_FileS1.zip › SuppltSeq/SuppltSeq/chlamy_EST_cluster_intergenicSeq.txt]

>chromosome_10,+,polyA site is 441240
GCACCCGAGACACCCTCAAGCTGGCGGTATGTGGGCCTAACATCGCTAAGCTAATTATTGACGGACCTTCAGGCTCCAGAGGACTATTACAGCTGCGGGAAAGGGCCTAACCGTGGTCGCTGGCGAAAGTCATAGACCGGCAAGCGCGAT
>chromosome_10,+,polyA site is 678681
GCGGCCAAGGCTGCAGCAGGCAAGGAGTGGAACACGCACGTCCTGTGCACGTGCACGGTACATGTGGCAGGATGTGGCAGTGGTAACAGTCGCACAAGGAGTGGGCACCGGTGGGGAAGGTGCATACGGCAGCTTTCAGCGCGCGTGTCC
>chromosome_10,+,polyA site is 775360
GAGGGGTGCTTGTGGATGGCAACGTGCGTTGCCGAGGTGGGAGCCGTCCCTCCACGCCGTTTCTTTCGTGCTGCGATCAATGCTGTACTTTTCGTCCGGTTTGGCCGCATGCCCTGACCGTTGCTTGGATGCGTGTGTGACGCGAAGCAG
>chromosome_10,+,polyA site is 775474
TGACCGTTGCTTGGATGCGTGTGTGACGCGAAGCAGGGCAGGGCGTTCCTAAGCCGCATGGGGATTTGTCGTGTAAACATTGGGCCGCGGCCCCTGACGATGGCGCGGGAACGCACTATTCCACATCCGCAACTCTTTGCGACGCATGTG
>chromosome_10,+,polyA site is 775622
TGTAGGTGTTGGATGGCAAGGCAGGTCCAGCCTGCGCCCTGCGCCCATGCCAGCAGCAACTACTCGCAGCTGCATACATTCACTGTTTATATATACGAGAGCAGTAACTGCGTCACGTTCTGTATGGGGATACCGGCCGCAGGCTTGCCT
>chromosome_10,+,polyA site is 801971
GCGCAGCGCACACTCGGCGCCCCTGGTACCCGCCCCTCAGCCCCCGTGCCGCCCCCAAACCCCACCGGGGTCCTTCCGCGGCTTCCGAGTCAACACGGTTCGTGACGGGTTCATAATCGGCATTAATGCACCGGCTGAATGCACCACTCC
>chromosome_10,+,polyA site is 936691
ACCCGGTGCATCGGAGGGCAGCACGCGCAAACCTAAAAAAATCATTCATAATGGTTGGGCCACGCTGCACGACGCACACGCTGTAACCCCATATCTTCCACGCCTTGTTCGGACGGTCTACCGTACTTGCGAACATCGATGCACATGCCG
>chromosome_10,+,polyA site is 999214
TTGGCAACACAACCAGCGAGTCAGGGACTCGCTGGCCCGGCATACCCCCGCTGGGCCTGTAGCGGCTCCCATGCAGGACCGGGTTTGACACGCTGAGTCACACGCACTGAGTCACCCGACAGGCACCGGCAACAACCTACCGCTCAGCAC
>chromosome_10,+,polyA site is 1006265
CCAACGTAGGGGCGTGGCGTGTGGTCTAAGCTAGGGGGCGATGCCGAAACGTGCGGGTTGCACTAGCATGCCCCCTGCATGCATGAACAACTCGCCTTGGTAAAGCACCCACGACTGGCGCCTTTTGAGGACCTGAACTGCTGGGCACCA
>chromosome_10,+,polyA site is 1485172
CTGAGTGAATGTTGCTGACCTCATGAGGTGTGGTTGCTGACATTGGTTGATGCCGGGCGCCTGTAGTACTGATGTATAACATGTTAAATGTATGGACCCAATTGTGCAACTTAATATTCCCCTTCGAACGTATTTGCATGGCCACCGTGC
>chromosome_10,+,polyA site is 1546741
GTACGCGTAGACCAAACACACTGACGAGGCGTGTGCGGATTGTTCCGATTGTCGCTTCTACTGCGCGGTGGCCCGCCGCCTGCAACATGCCCGGGCCCCATGCCTCACAACCGCAGATGGCAGTAGACTCCACAGTGCGTCATTCAGGCG
>chromosome_10,+,polyA site is 1593219
GGCGCGGGAGGGGTCATCTACGCTGTGCAGACGCCGGGGGCCGAAAGCCATCTACAAGATACCAGCACTGACTGACTTGACTGTAACATGACTTGACACAATGCAGCAGCACTCCTGTCATCCTGTGCCTCTGGGCTGGCAACTAGGCTT
>chromosome_10,+,polyA site is 1641626
GGCCAGGTCTGCACGAGGGGTTGAGGAATGGTGGCAAAGCAGGCGTGTACAGCCGGCCGCAGCCGATAGCGGTCATGGCGCATGTAACAACACTAGAACGCACCTGCTGTGCAGCAGCGTTCGCGCCCACGGCCACCACCGCTACCGCGG
>chromosome_10,+,polyA site is 1656767
GCCGCGCTCAGAGAGACCGCTCAGGGAGGTCACCGCTCAAGGCGGGCTGCGAGGAGCGTAGCTCTGCACATTGCCACATTCGAAACCTGGAACGACGGCAGGTCACAGGCGCATATGGTCTATCTAGAGCCACGCCGGTGCCTCAGTGGA
>chromosome_10,+,polyA site is 1837199
GCATGGGGGATGTGCAGTGTGTGTTACCCCCAGGGCTCGCGTCTCATATTACACATGCAAGTACTGCTTGCAGCCTGGGACGAGCAAATGCCCGTTGTGACTCCTGTGTCACGTGTCAACCGTTCTCCCCTTCCAACTTGACTACTACAC
>chromosome_10,+,polyA site is 1895962
CAACACCCAGGTCAGGAGGGAACCATCTCCGGCCCGAAGGGAAACCGCCCTCCCCCAAGCTGGCTGCCGACCGTTATGCCTGTTATGTTGCCCTGAGGTTGTATGTTGGCTTGCCCCTTCCCCCGAAGGGGGAGGGGCAATAGCCATTGC
>chromosome_10,+,polyA site is 1896126
CGCCGCGGGGGGCCCTCCCGGTTATTCCAGTTTTGAGTTGAGTTATAACCTTGAAACCCGAGCGCAGCGAAATTTGTCGTGCAAATAATGCGCCTTTCTATGTATGTATTGCAAAGCGTAACTTTATGAAAACGCAAGCCCTATGCCAGA
>chromosome_10,+,polyA site is 2156776
TACCGTAGGTAGGATGACTTCGCCCAAGTGTTCACCTGAATGTTACACTTAATGACGAGTGGTGTGGAAACGAATACACATGATGTAAGAACAAGGTCCAACGACCTTGTCCCGAGCAGCCTCCTCGGGACGGATGCGCCCCGCCTGCCC
>chromosome_10,+,polyA site is 2472371
CACTGGCACGTTCAGAAACATAAGGGCGCACCGGCGCTCACAGCGTTTCACGAGGTTCAAGTTTTTGCACGGGCCTTCTGCATCTGTAAGTTATTCAACTTCGCAGGCCGTCCAAGCGCCACGCGCTGTGCTATGTACTGGGCAATTGCA
>chromosome_10,+,polyA site is 2763678
CGGGTGGACTCGCTCGTGGGTGCAGTTTACAGTTCCTCATGCTCGGGGTATCGCCCTCCATTGCGGGTGAGCCCTTGGTTGTGTAAGGTTCATTGAGTCAATGTCGTGTCAATCGAGGTCCAGTGAATATCGACATACAGCGGGTCGGCC
>chromosome_10,+,polyA site is 2872571
TGGGGTCCTGCTAGGACTTCATTGTTAACAGCGTAGAACCAAATACAGCCTTGGCAAGTGCCACACGCATATCTCCGTATACCGTAACCACACTCCATGGCTTGTCAAGTTCCAGCTCCGGTGTTCCTGCAATTCTGGAGCCTCCTGTAG
>chromosome_10,+,polyA site is 2997378
GCATGCCGTGAAGCCAACCGTTTTGTACTGCAGACTCCTAGCAAGCTCTGGTTACAGACGTGCTCTCTGTATGCATGTGCTCTGTAACCAGAAGGCTTCAGTCTCGTCCATAAGCACCGCCCATCAGCGATGCTGGTGCCTGGTGGTCCG
>chromosome_10,+,polyA site is 3113950
GTGTGGAATTGTGGAGTGATTCCCGCTCCAGGTGCTAAGCGGTAGGCGTGGTGAATGCGCCCTAATGGCCAAGCACATATGCTTCTGTAACATTTGTGCAAATGTGCGGCACGCTAGGCCACTTGCTTTCATGAGCAGGGCAGCAACAGC
>chromosome_10,+,polyA site is 3114241
AAGGAGTCGACATCATTTGCCAGCGCCGCATGCCCGCAATGGGCTCTCACCAGCCCAGAGTGTTACACCAGGAATTCCCGGCTGTAACAGCATCAATATAATAAAGGCCCCAACTTCCATCCACGCCTCACCCCGGGGCCACCATAAAAG
>chromosome_10,+,polyA site is 3324971
TGAGGATTTGCTATCGCTGCTTGTAAACATGTCGTTGTCGATCGTCGCGCACCAGCCGCTTACCCGCCGATGGCGTACAGGAGTAACTCCCGTGATGGCGTATATCGTGTTATGCCCAAAGTTTCCGTCACGGCGCTGCATTGGGGGAGG
>chromosome_10,+,polyA site is 3413801
TGCGATGGGACAGTGTTAAGGCAGGTTGATGAAGTCTCGTAGGGTGCAGCTGATTTCCAAGCCCCAGCAGATGGCAAACAATTTGCAACGGCAAGGCAGGAGTGCGCGGCTGGTCGAACGCCGGATTTACTGTACCGACAAGTTGCTGGC
>chromosome_10,+,polyA site is 3679415
GGAGTGGAACCAATGCATAGGTTATGGACTTTGTGCATGCACAGACGTTGCAGCGCAGCCTCACCTGGATGCGGTGCTGGCTGGCAATGCCGGGGTACTTGTCCGTGTCGATTTTGACAACCTGCACAGTGCAGTGCAATGCCAGCAGAG
>chromosome_10,+,polyA site is 3718104
ATATGCGCAGCCTGACAGGTTGCAGGGGTCGTGCAGGAATGAGCAGCAAGCTTCCGACGGCTTACAGTGCCCTCCACGGGTGCAACATGCCCCCACGGTATTAGGGCCATTCGTGGCTCTCGCCAACGCCGCGTCCCCACACGCCGAAGC
>chromosome_10,+,polyA site is 3874942
GGCTGCTGCGTGATCCCGCTGCTGCCCACGAGGCCACGGCCCCAAGCACGGCCCCTACGACCGCCCCGCACCTTGACGCCATGTTACATCCATCGTTCCGTCACCCGCGGTCTGCCATAGCTGCTGAGTAAACATCCGTCGCCTGCGCCA
>chromosome_10,+,polyA site is 4645752
TGGACTTGTTCATTAGTGTTGCACTGCGTGAAACAGATACAAAAGCCGCCGTTTACAGTTGCGAAAAAGCGAAATTGCAACATGTCAAGATGTCTAGACATTTTACATGGCTTCCACAAAGGCACTTTGTCTAGACAAAAAAATCGTGGA
>chromosome_10,+,polyA site is 4645848
GACATTTTACATGGCTTCCACAAAGGCACTTTGTCTAGACAAAAAAATCGTGGATTTGGGGGCCTGTTTGTCTACCCCCTTGACAAAAATTTCCGCTCCAGAGGCCAGGAATGTCTGGGTCAAGACATTCCCCCGCAAACAAGATACGAC
>chromosome_10,+,polyA site is 4677437
GGCATCTCGTGCCGTGCTCCTGGGCGGAAGGCAACCTGGGGGAAATAATCCGTCGATAGAAGGACAGGGTGCAGGTGGACACTTTCAGCGGTATGGGCAGCTTGCGCAAGCGGCGCGGTCAACAGTGTCGGGGGCAGGTGGCGAGGGCTG
>chromosome_10,+,polyA site is 5196975
AGCCACCTTACACCGATCCTTTTGTCGCCTGTTCCAGGCATAGACCAAACGCATTGTTGCTTCGTGTGGGAATGTGTGTGGGCTGTAAGCCTCGGCACGGCATCATTCGAGTTCGCAATTAATAAGCCGTTTACTCACAATTAGTTCCAC
>chromosome_10,+,polyA site is 5342112
TGTGAAGTCGTGACAACCCGAGCGCACTATCATTTAGCCCTTTGAGCTCTTCATCTGTCAGAGTGTGGCTTTAACATTGCCATGCAGCCGCAGACATGCGTACATAACCATGGCCCACCTACCCGGCTGCCACGCATCGTTCGTCAGACA
>chromosome_10,+,polyA site is 5358297
TTTTGTGATTGTGTACTTCCGCGGGGTAGGGACGCTGGCTCCTTTGACGCTGACTAACATCAAAATGCCTCCTGCCGATGTGTAACTCACAAATCAATCACTGGCCTTGATATCGCCCAAGACCGCTCAAAAAACGCCAGTGCGCTGTTG
>chromosome_10,+,polyA site is 5495127
TTTTGAGATGGAGGGCTGCTGAGGGCAGGCTTCGGAATCGAAACAATCACCCACCAATTACAGCATTCCGCATACCGCAATGCAAGTCATAATCATCGTCTTGCTCAAGTTTGCAAACGTTCATCACCCGGGGAGGGCAAATGGGTATGG
>chromosome_10,+,polyA site is 5564937
CGCACCGTTGCGGAAGCTGAATGTGAGCTGCGTGTAAACTCAGAGAGACGCATGGGGGTAGCTCTGGTTCCATCAGCTGCCTCTAAGCGCACACGGTTTCACACGGCTGACACTGGGACCATCGCGGGGCGGCGCCAGCCGCTCCGCCGC
>chromosome_10,+,polyA site is 5717377
CGACTCTGCTGCGGGGTCGCGTTGGTGTTTGCCGAGCGCTTGCATGCCATGGCTCAGACATTCCCGCTTGTCGCTGGATACGTTTAAGATGTATGCAATGTATGCAATGTGTTCACGTTTCGCGCGTACGGGGGCGCAGCCCATTTTCCA
>chromosome_10,+,polyA site is 5801442
GCGAAGGCGGGTGTGGTGACGGAGGCCTGGAGCGGTGCGTACGAAGTTGGCTGGGCTGTTTTGCAGTTTGTGTCGCCAAGATTGCAATGGCGACAGCTAGCCGCAGCGTATATAGTAGCGCCCAGGCAAGCCTCAGATCAGTCGCGAGGT
>chromosome_10,+,polyA site is 5801520
AGATTGCAATGGCGACAGCTAGCCGCAGCGTATATAGTAGCGCCCAGGCAAGCCTCAGATCAGTCGCGAGGTCAGTTGGATGATGCAAGAGAAAGGAAGAAGGGCCCAGCGGCCCAGCCCTCCCAGCCACACAGCAAGCGGCTGCATCCA
>chromosome_10,+,polyA site is 6079003
GACTCGTCGTCCGCATTATAGAGCGCCCCTTGGCAGCGACAGGCGACCCGCGACTATTTGGGCTGGGCGTCGATACAAGGCGTGTAACAACGTCCAGGTATGACGCACTGCTGCTGTCTGACAGCGCGCCCGCACACATGTTATCTGCAT
>chromosome_10,+,polyA site is 6080306
ATGAACCTCCGCTGCCGCCTGCACTCGCATTCGCATCTACGCATTTCAATGAAGTGCTGAGGAGCAAGCGACCATGCCGCCCAGCAGAGCGGCAGAGCTATTGCACCCAGCCACTGGCGTTGTGTCTTGTGAGGCTGGGCTTCAGGCTGG
>chromosome_10,+,polyA site is 6183603
GTAGTGCACCAGGCCTGGGACTACTCATGTTGTTGTTAGTCACTAACCCTTCCACTTCGGTCCCCCTGTAACCTATGCGGCCCTTGAGCTGCTCACGATTCTCTCTGCGTGTCTACCCGCCCCAGGCTCTCTTTCAGTACGTTTCAGTAC
>chromosome_10,+,polyA site is 6262256
GGTGCCGCTGGCGCCGCGGGAGGCAGAGGCAAGGGGTTCGAGGGGCAAGCCGCAGGCGAGGGTGCGTAGCAGCGTAGCAGAAACTTAACTATCAGCATTACAGCATAAGGGGTTCATGGCCACGGGTACCAACCAGGCACAGCAGTGTTC
>chromosome_10,+,polyA site is 6400995
ATGCTCATGCTCATGCACAATCGCCGAGCACCGGCTTATGGTGTTTCGAAGAGCAGCAATCCCACCCTCACTGATGTCATAATTAGCACCTTTATGAATGCTTCGTTCTTATTTGTGCAACCGGGTTCCAGGGTGGGCTTCAGGGCGCAC
>chromosome_10,+,polyA site is 6464074
TTCGGTACCGTTCCTGGTTTTTGCTCATGCGGTGCTCATCCATTTTATTACCCTCCGTGAAGCTGGGCAGTTTCTGAACCACTGTAACAATACGGTAACAATCTGTGAACCTGTGCTTGTGATCAGCACCAATCATCCGCGCAAGAGCCA
>chromosome_10,+,polyA site is 6545422
TTTGATGTTTACAGCCGTTGCCAGCAGGGAGTTAGTGAGTATTACAGGCAGTCCCTGACTCACTAGCCGACCAACCGGGGGTTACCTGAACCTCCGAGGCACTTGCCATCAGCGCACTCCTTCACAATGATACCGTTTGTATGGTCTACG
>chromosome_10,+,polyA site is 6545477
TGACTCACTAGCCGACCAACCGGGGGTTACCTGAACCTCCGAGGCACTTGCCATCAGCGCACTCCTTCACAATGATACCGTTTGTATGGTCTACGCCTAGTCCAGCGAGGTATGCAACCCAGGTTCCAGTCCCTGCCAGTCCAAAGCATT
>chromosome_11,+,polyA site is 292623
GACGGGCTTGGCCTGAGGAGTGCGAAAGAAGATTTCCGCAGGCCCCGCTCATTAGGCACTCACGGGGCACAACGCCCGAGCTCATTAAACCCTGAGGACAACGCCTCTGCCTAGCATTCACTTGTCGGTGGCTCTGCTGCGGCCCGTCCC
>chromosome_11,+,polyA site is 498066
TGACAAGTTTGCTACAATTGGAGACTCACAGCAATCTATCGCAGCGAAGTCTGGACACACCAAATGATACCACAAACACATGTGTAACTTCGTATTCGTGACATGACTCCTGTACCTCTCTCTCTACCAGTTATCAAATAGGTGCTGCGC
>chromosome_11,+,polyA site is 921399
GCGCAGTCCCTGGCTTGAGGGTTATGGTGGGAGCCAGGGCAAACATGCGGCCAGCATCCAAAGCAACTGGTCGCGCCAACTTGTAGTGCAAGTGCCGGGATAGACTTCGACCGTGGCGACATGGCAGCGCGGCATGTGCGGCTGGAGTGT
>chromosome_11,+,polyA site is 1168864
TGTTGCGTGCCCTGCTGCGTGCCCTGTCGCAATACGCCTTGAGTGTGCCGTGCACGGCAAGCCTGCGCCTCGCTATTGCTTCGTGTTGACAACGGAGCGGGCTTACGTGATCATGCGTCACCCTGTACGTCTTGAGGTCCGCACGCACAT
>chromosome_11,+,polyA site is 1380770
TGTTACATTTACAGCTCAACAGCTGACAGCTGATACTGTGCAGCTGTCAAAGTGAACTCAGGGTTTGGGGAACAATGTGCTTGTAACAATGCGATGATCAGCAGACTGGTCACGAGTCACCAGTGCCCAAATGCCCCATGTACGGCCGCC
>chromosome_11,+,polyA site is 1440288
TACTGAGAGAGACGCACTCTGCTGAGCACGAATGTGCCTGTGCAGCTAGGCCGTGCAAACGCGCAAGTGCACGTATTTGAAGCATTTGAACATGTAAGAGCGTGCTGACTGCAGCCGACCGATCGCGCTGCATCGCAGCGTCCCTCCAAT
>chromosome_11,+,polyA site is 2030049
GAGTAAGGGGCCTTTCCAGCGCTCGTATCTTCCTTCGTTCGGAACGAAATTTGCCCAGAAAGGCCTCTGGCGGACGAAATTTTGTTGATCTTGACTTGGAATTTCGGCCAAAACGCACGGGATCTTGGGGGGTCTTTCGGCAAACAGACG
>chromosome_11,+,polyA site is 2030269
ACCTGCGTGGCATATGGTAAGAAGGAAAAATTTTGGGGGTGAACGAAGCGGCGGCAGCCTGTTTCGTCAACTAAACGAAGCCGTTTTAAGGAATTCGGCCACTGACGCCGCCCCTGCCTTCGTAAGATACGAGCGCTGGGCCTTTCATCT
>chromosome_12,+,polyA site is 95172
CAAGTGCGTTACATGCAAATAATGTCACTCCGAGCTGTGCTGCTAGCCTCAGCGGCCGTGCACGGGCTCGCGACGTCGTAATCGGTAATGTCGATCTCCGCCCTGCGGCAATCACTGCAGCCGCTGCTATACACCTTGCTGCCCGCCCGC
>chromosome_12,+,polyA site is 103643
CAGTTCGGTCTGCAGCCGCAAGCCGCAACGACCTGAGCTGCTTCGTCCATCCGTGACGTTGACCTGACTTGACAGAAATTTTGAATCGTTCCAGCTGTTGTTGCCCACACAGTTCCTGGAGTACACGTGCAGGCCCACAGAGATATGCTA
>chromosome_12,+,polyA site is 207914
CGCATGGTGCAATGCCAAATGGTTACAGTAGTGGCAGTGAAGTCTTCACATTTGCCATTCAGTCTGTATCAGAAGGAAGCCGCTGTAAGCTACCTATATACAGTTGTGCTGAATACGGAAATTCAGCACCATTACACCACCCTCCCGCAC
>chromosome_12,+,polyA site is 219163
CCTGCTCTGGACCCACGCCGTCGGCCTACTCTAGCTCTAGTAGGCTTGCTCCCATAGGACGCTCCTCCCGTCATACCGAACATGTTACTAGGTGCCATCACTCCACCTCCTCTTCCATTATGACACTTCGGTTCTGAGGAGTTGTGCCAG
>chromosome_12,+,polyA site is 228339
CACAATGCCACCGTAACTGTTTAACGTATGATGATGATGATGATGATGTGTTACAGGGTTGGGAGTGTCCGTTCCTGAACCTGTAACGAGGCTAACCGAGCTGCAAGGGCTCTTCGTCTCTCCTGTTTGCGTCATTGTGAGCTTCGTACA
>chromosome_12,+,polyA site is 287360
GCAGCAAACAATAAGCTATGGCATGGCCCAGAGGGCCACAGCCACTGCGGCGTTGCCTTATGGGTTACAGTGGTTGCAAAATAATGTAACGCGTTGAGTAAGGTGCCGGGGGCGTGCACATTGCTGTAGGCGTGGGCCAGGCGTGGCTCT
>chromosome_12,+,polyA site is 620738
AGACTTGAAGTTTGCACTGTGTATGCAAGTAGGCCGTAAGAAGCACAGTGGACACAGTAACAGGTCCGGCATCATCCCGACATAGTAACGCCCTGGAAGATTACGCCCAACCCACGCCAGCGGACTGCCACTGTCCAGCTGACCGGCGGC
>chromosome_12,+,polyA site is 717094
AAGTGTGTAACTCTTTCTGTGGACGCTTTCGGCCCTTCCCTGAGCTACTCACCTCGAAGATTGGGGCGCAGGGGATGGGGGATGCAAAAGAGGTTTAGGGGTGGGGGGGCGGGGTGGGGGGAGCACGCGCACGATGCGCTTGCTGCCACA
>chromosome_12,+,polyA site is 810168
TCGAACTGAGATTTAACGGATCATGGGATTCTGTGGAGTAACCTAGTCTCATGACTCTCATCCGCTGGTACATTGTACTTTGCGTAGAAGCATTTACTCAACCTGTCCGGCGCTCCGGCTTCTCTGCAAGGGCGCTCGGTCCCCAGCGGC
>chromosome_12,+,polyA site is 1245754
GTTGGACGCTATGTACCGGTATTACATGCAACGTGTTGCCCCCGCTAATTTAGAAATGCGGTGTGGGCCACCCGGAACCGCTTAAGTTCCGGTACTTCTATTCAAATACACCCGAGGAACCCACCGTCATGGTGGCCTCTGTCCGCAAGA
>chromosome_12,+,polyA site is 1254032
GACAAACAAGGTGCTAATGCGCCCCTGGCACTAGCAACTACGGGTTGTCCGGATACACGATCACGTGATCTGATAAACAACTGTAAACCGTTGTCACACACACACACACACACACACACACACACACACACACACACACACACACACACA
>chromosome_12,+,polyA site is 1423004
CGGAGGAGGATGGACCCATGGATGACGGGGCAGTAGCAGGAGGCGGCTGGCGGCTGGCAGATTGTCCGCCGCGCATGCTGTGTAACCCAGTGGTGGTGTGTGGCGCACACGCGGAAAGGAAGCGGCCATACGGGGCAGGAACAGCTATTC
>chromosome_12,+,polyA site is 1640633
CAGACAACTGGGCGAAGAATCACAGGCTGGGACGGAAAGCGAGCCACGAGGCGGAAGAAGGATGCGGTGACCCGGATGAAGTGTTAATCTTGGCAGCATGCGCGTGAAGGTGTGGTCAAAGCGTCGTGTGCTGCGCGGGTGTGCCCTGCG
>chromosome_12,+,polyA site is 1640816
GCGGGCCCAAGCTGACGTGCACGTCGGTATAACATCCGTGCAGGCGCACAAAAAGAGGCCCCTAATTTAAGAGTCGCACAACTGTAACATAATGTCGGTGTTGTAGACCGGAATACCATTTCAAAGGCAAACGCGGCCCTCATGCGCCCT
>chromosome_12,+,polyA site is 1656232
CCGGGACGCGGCCACAGCGGGTTCCAGGCTGCCGCGGTGGCGGACTGGCGGGGCAGCGAGGGAAGGTATGCACGCTGGGATTTGTGATGACCCAGTCCGAGGCCTCTCCCAGCGCACCACGCTGTTTGGGTTTCAATTATATTCACACTT
>chromosome_12,+,polyA site is 1830751
TACAGGTGACATGAGCCCTACAGACCGGCCGGCCACCGCAGTAGCAACTTGTCGCATTCTAGAGGGAATTGGCTCTCCTCTGTAATAACGGCTATTCAGATTGCCTTAATGCAGCCATCCCAGTACGCTGCCTGCCCCTCCTCACATCGT
>chromosome_12,+,polyA site is 1872240
GAGGACGCTGCCGGCGACCAGTCCGCACCTGGGCCACCTGCTCCTCGAACTCATCGGGCTCCTGACCCCGCTCCTTCACAATCTTCTTGCTGCGAGCGGAAACCATTTTGGCTGCTCGCACTGCGGGCACGGAGTAAGCTCGTCAGTCGT
>chromosome_12,+,polyA site is 2211289
CAGAAATGCACGACCTCCTGATTTACTGACGGCTAACCAGAAAGAGGGCCGGAAATAGATGGTGCCTCATTGGAATGCCATTCATGTAATCTCGCGCTCAAAACGTTATGCAGGCGTGTGTGGCCATGTGGGATTGGCGTGGCACCAGAA
>chromosome_12,+,polyA site is 2344733
GGCACACCGCTCATGGCACGTCCGCACGTGCTCACACGAGCTGCTCAGAGCCTCAGACACAAGCTCGGCCCGGTTGCACTGTACAAGGCCCCTTGCACGATTGACTGTGTCTCTTACAGCAAGATGCAAATTCGCTTGCATTCTTCATAC
>chromosome_12,+,polyA site is 2412483
GGCCGGACCACCGCCCGACAGGGCTGCATAACGCAGCAGCATATCAATTACAACTGCTGGCTCATTATCCTTCCGAAACACCGTTTAACTGACCCGCCTTCTGCCTCAGTACCCGGGGTGCCATCCACCGCACAGCGACGCCATGCCTGC
>chromosome_12,+,polyA site is 2425675
GTGGGTGTTTCTCTCTGGGCCGGAGACGGTCCCTCGCGGCGTGGGTACGGTGTGCCCCCGCTTGTCGGACTGTCCCTTCAATTGTAATTCGCATCCTTAGTACCTTAGCTTCTACATTGCAGCTTTCTGGCGCGGCGTAGCTTGCCGCGC
>chromosome_12,+,polyA site is 2498661
CGCTACCTCAGAGTGATTTTTATTATATTGATTACAACAAAGCTACGTGAATGCCTTACTGATGCCCCAGAAGGATGTCAGTATTGAATAGCGTTCTTCTGCGTTGACCGAGGCTCCGTTCCCCATCATCGTTTGCTTGACGTTAGAAAC
>chromosome_12,+,polyA site is 2550755
CGCCCGCTTGCATCCATGATTGATGAATGTGCTTGTGCGCAGCCGGACGGTTGTGTGTGCTCTTCATGACCATGCTCAAGCTACTGTAAAAGTGTGGCGTCTTGTGGCCTTCATGTAATGCTATCATGTGCTGTCAGAAGCACGACTACA
>chromosome_12,+,polyA site is 2612075
GACTCAAACTTGCACGTCGCGTGTCCAATGACTGACGAGTCGTGGGAGCGCACTCCGCACATCCGCATTCTTCCCATCTTCTTTTTAACCCCATTATTTACGCATCGTCTAACTCAAGTGTCTTGACTCTACCTGGCACAAAGCTCAGCA
>chromosome_12,+,polyA site is 2675453
GCTGGACGGGATGTTGTGTCAACTAGTGACTACACTGGCACGCCTGTTGCGTCGCTTCGATGTGCAAATCACAAACTTGGCTGTGTAAGTATTACAAGGACTTCGCGCTCGGCGCTTCTCCACCCCGTCAAGTCACCCTGACCGCCAGTC
>chromosome_12,+,polyA site is 2688936
GGTGTAATCGCAATCGTCTTCAAACTCATCGTCTACCTGCTTGTGGGCCTGGTCGACGAGAGCGGGACAAAGTCCTGACTGTGCTGAATTGCCTGTATTGCACTGATCGTTCGAGGGTCTCCTTTTGGGGTTCTCAGCGCTGGCATCCAG
>chromosome_12,+,polyA site is 2707328
CTTGGAGTCGGGCACTGTGGCAGCCTCGCAGTATGTGTATGGCCGCCAGAGTCAAGTGTCCGATCCTTGCGTGTTACCGCACTGTATCTGGGCATCAGTTGTCACGCGCGTGTGTCCCTGCTTCGTTCACAACTCCACATCCGCATCTGC
>chromosome_12,+,polyA site is 2821157
GAACACGTGTGCCAACAGACAGCACGCATGGCGCATGCTTGGGATGCTCCAAGCATAAGTTACAGGGTATGCAGGTCAGGTCTCTTGCAGTCGGTACCCGACTCAACATTGCGGACAGCATCGACACACGTCTCCAATCTCCTCCAATCC
>chromosome_12,+,polyA site is 2938560
CGGTCTGCTCATATATACATTGTAATTAGGCGCCGGATTATGGAGCTGACTGGCAACGCCGCTTGCGGTGTCGAGCAGTGCTGTCAAAGAACTGAACCTGCTCTCACCGCGCGTGTACCCCGTGCGACCTGCCCCCAGACCACCCACAGC
>chromosome_12,+,polyA site is 2958383
CCGGACAGCTTCATTCTTTGCAACCGCTCGCAGGCTATGAGACTTTGACCTCGTCTAGCGTTGGAGCGGAGTTGTTGCAGTCACGTAACAGCATGTCTCAATCCCAGTCCATGGGGCCAGACGCTTCCTCGCCAACACGCCGTACACGTG
>chromosome_12,+,polyA site is 2996656
CCTGTAAGGTCTGCACGAGCGGCCACCACCTGATGACCTGGTCTGCAAGTAATAAACGAGGGGCATCTGCGTCGCTGCTTGGTAACCTTGGTTCCCAAGAATGTCCACCCATCCGCTAACTCGCCGTGCTGGCCGCTCGGGCTACTCCCG
>chromosome_12,+,polyA site is 3052570
CATCACTGCATGGAAAGTGGACCTGACGCTTCCCGATTGCCGATGGGATAGATGTTGCCAGATGTCGCTGACCCTTCGTCGTAGGTAAGCTCCCCCCGCGTGCCCACACGCCAATGCCCCCAGCTGCGAACAGCTGCTTGAGCAGGGTCC
>chromosome_12,+,polyA site is 3157349
CATACCATAATCGAACGATCCGTATTGGAGTAATCTTCAGCACCCTGCTTCTATGCCGTCAGCCTGAGCTGATGCTCGCCACGTTAACAGCTGCTCAGCCTCTTTCTTAATTCCTGCCTACTTATCCTACAAAACGCCAACAACCAACAA
>chromosome_12,+,polyA site is 3373735
TGTCTCCTACTCGTGCTGATGTATGTCAAGGCGCATGCAAAGAGCGTTTGGCGCAACCGGACGACACGGGACACTCATTCATGTCATCACCATTCCGCTGCCCATCGCAGCTGCAGCACGCGTCATGCCTCAGTCAGCACAGCTGCCCCC
>chromosome_12,+,polyA site is 3378517
CGAGCATGTTGATGCGGCTCGGTGCAACATGTGTGTGTGTGTGTACAAGGTTGTGAGCACGACGTTCATTCATGTCCTTGGTGCAACATAGCACGGTCCACCACACACAGTCCAACCCCATCACGAGTCCGCATGGCTCCATTCAAGTGT
>chromosome_12,+,polyA site is 3556165
ATCGGCTTGATACGGTAGCTGGATGGGGGGTCATTGCGGATTCCGGAGAACCATGTCGCGCAGTGTGAAGTCGCGGAGGTGATCCAATCACAATTTGCTGTGGCAGACTGACAGCGTCTTAGTCCAGCACGTGTACGCCCCAGCCTCATT
>chromosome_12,+,polyA site is 3738183
GTGCGGCAGGATTGGAGGTGGGCAGGTGGACATGGGATGTCGCGGCGCTATCATGCCATGTGGCACAGGAGGCACCAAACATGTTACCATGTTCGATCAGCTGTTTCAGCTCTGCGTGCGCCCACGGTGTGCCCGCGTGCCCCGCTTCCC
>chromosome_12,+,polyA site is 3817853
GAGGATACATTTACAGCGCGTCTTGACGTTAGGTGGCGGATACGCCTATGCCATCTGAAATGCGCTTGAGGCTCACGCCATTGTAATTCCAAAGCTATCGTTGTTGGCAATATAAGCTGCAAACAAAACTCACATGCAAACGCTGTCCGC
>chromosome_12,+,polyA site is 3967463
GCGCGCGGAGGGTGCGGTATGGCTTCCCGCACATGTTGCACGCCGCACTCTGCCCGCCCGCACACATCGTATTTACACTAAAAGCATGTGCTCCACGGTCTTTGACAGCAACTTAGCTGTTGCCTGCCCGCCCAACGTCATGGTTTCGTC
>chromosome_12,+,polyA site is 4123534
TGAGTACGCAAGACGCCTCTCGCCCTTCCCGAGCATCCAACGTTTGGGATTTCGTCTCTTGCGCTCAACCGCTTCAGATAACCTTGCAATCTGACTGCAGCCGAACTCACTGCGTGGCTGACCTGCTGGATTATCAGTAGATATACGGCA
>chromosome_12,+,polyA site is 4129512
GGGACAGTCCCAGCACCCGAAGACGCCGAGCCATCACATGCTATCAGGGCCCAACTTGACTCCACCAACCCCGACTTTGCTGCAAACCCTCCCGCGGGCAAAGTCCGTGTGACTCCGCGCACAGTGAGTCCTAGCCAAGCCTCAACCCGC
>chromosome_12,+,polyA site is 4163089
CACCACACACTCGCACTCCCACCTGGAAAGCAAACATCATGGTGTTGCCGGTTTTGGGGTCGCGCCAGTTGTTGAAGTCGCGGTCGTTGCCCTCGCCGTGGCCGAGCTGGAAGCCGTTCATCCCGACCATGGCCAGCGCCGGCATGGACT
>chromosome_12,+,polyA site is 4241734
GCGACCTGAAGCATGAGAAGCAACATACCGTACTTCGTGCGTCCACCCAGCGCCGTGCGCAAGCACAGTGCGCACGATGCTTTTCAAGGCACCTTCAAAGCATCATGTCTTGCCTTGGTCTTGCAACACCAACAGCCATTCTGCTCAATA
>chromosome_12,+,polyA site is 4252113
GGGGGAGGCCGGGTTCGGGGGGCCGAGGGGGGCTGTCGGAATGGGCAGTAGCCTTGCGGAAGAGACCCATGCAGAAACAGTGCAATTGGTCCTCAGTCCACATGTTGATGACCTCATTTTCATCTGAACCTGTCGAACTTCCGCTCTTGT
>chromosome_12,+,polyA site is 4462159
GTACGTAGCCCACGGAAGCTATCAAGCCCACGGGAGTAGGTGCATTACATCCAAGTACAAACGTTACACGTTCCCCGCCCCCTGAATGTGGGCAAGGGATGAATTCTTTACGACCGCCCATGGCAGACATAATAAGTTGCCTGTGAGCAG
>chromosome_12,+,polyA site is 4462250
GCAAGGGATGAATTCTTTACGACCGCCCATGGCAGACATAATAAGTTGCCTGTGAGCAGATGTCTCTGCCTATGAGACAGTCTTCAAGACGATATGTCTATTCCATCCGTATGTCGCCGTTACACATGCACACCATCATCAGTACACACT
>chromosome_12,+,polyA site is 4506054
CAAGCAAAAGCAGCTGATTATTGGGCTTTGACACTTTCAGCGGCACCACACTGCAGGTGCATGTCTGCAACGCACTTCAGCGCAACCGGCGCATGTCGTGCAGTGACCAGTCTCATCAGTTGTTGGCTGCACCAACACCACAAACACCAG
>chromosome_12,+,polyA site is 4515501
TACTATTGCAGTTACACACCGTCTGGACTTACGAATGAGCGAGCAAAGTGGTCCATGTGCGAGAATGAGGGGGCTGCTGCTGTGTTATTTTACAGTCACATGTACCTCGAACCACTCACGGACGCCACTGAGATTGCCGATCTAACGTTA
>chromosome_12,+,polyA site is 4515673
CAGGCTACTCCTGATACTCAAGCAATTATACTAAGGAATGTGGTGGGTCCATAATGGGGCAGTGCTAGCTTCCGATCGTCATTTGCAACTCAATACTCTCTTTACAGCCTCTTGCTTCGCCAGTGCGCGCATCTATGGACGCGGCCTTGG
>chromosome_12,+,polyA site is 4515869
CCTGCCGGAAACAAGTGGGGATGGGGCGCGGCGCCTGGACGAGGAGGGGGGGGAGGGCCCCCGCTAGTTCCGAGACCCCGAGAAAAAGACAAGGCCCGCGTATCTGTCTGATCTGGTTGATCCTGTCTCAGCGCGAGCCCCAATATATCG
>chromosome_12,+,polyA site is 4562797
GCGCCGGCACGGTCGCGGGCACCGCTGAAGATATGTTGGCGCGACCGGTCGCTTATGGTGCACGCTAATACCCGCATACTGTGTGTAAGCACCGATTGCAATTATAAGTTGCGCATGTAGATATCGGTCTTCTCCCGACATGCGCTCTGA
>chromosome_12,+,polyA site is 4566047
CGCAGCTCTATGGCTTTCTGGCAAGTGTGGCCCGCGCTCAGGGGCGCCAGAGGGTCAGGAGCCCGCGAGTGTATGTCAGTGTAATCCCTTGCCCTTTCGACTCCCTCCGGCTTTCAAGCCGCCCTCGCCATACTTCAAATGTTTAATCAG
>chromosome_12,+,polyA site is 4839501
TCATGCCTCGGCGCGACGTGACTTCAGCCGAAGCGGCTTGCGGTACGTACCGGCAGTCTTAAGCCCTCATGGTTACAGCTCAACTGTAAGTAGCTTCATCTTTCGGACCCGGCCATTCCGCCAACCTTTGCAAGTTGCAACCCTAGTGCC
>chromosome_12,+,polyA site is 4958626
CAGGCGATGTGATGTAAGGCGTGCGGTTGCGAGCGGCGTTGAGAAGTTGGGCAGGTGTGGCAGTCCCAAAGCTTTACACAGCCATATTCGTGGCAATCTCATCTTCGAGCATTGGGCATTACGCGCTGGGACAAACACGCAGGGGACTGA
>chromosome_12,+,polyA site is 4958747
CGCGCTGGGACAAACACGCAGGGGACTGAGCGATAGGGGTCAGCCCCGCAGTTATTCCTAGGACCTAAGAAATACTTGCCTCCGTAACTGCACTACTTCTCCGCTGCCCAGAAACAATGTATGCATACCGGTACGGTACCACCAGGCGCC
>chromosome_12,+,polyA site is 5144295
CATCCCCCTGAGCATCTCTTGTAGAATTGAGAGCAAAATGCGAGCCGTACGGTCGGGGTGCGGAACTTCGGACTGAGCACTGTCGAAGCTATCCACACGACGAAGGGAGGTGGTCCCCGTAAAAGCACGGGAGAAGTGGGCCGAGCCCAC
>chromosome_12,+,polyA site is 5144377
TCGAAGCTATCCACACGACGAAGGGAGGTGGTCCCCGTAAAAGCACGGGAGAAGTGGGCCGAGCCCACAGCCCCACACAATGTCTACCGTCTGAGGCCCGTTTCCGTGGTCTCCTCCTCCACGTTGCCTTGCCCGTCTGCTCCGCACATG
>chromosome_12,+,polyA site is 5174349
TGAGCTGGTCGCGTAGTCAGCCGTAGTGGGCGTCGTTGGAGGCGGTGTCACGCAATGGCGGCGCTGCCACTCCCCCATTCATCTAAGAGTCTCCCAGCAGGAAGCGGCGAAGCGCCCGCTCTCCGGGTGCCCGGCCAAGCCTTTGCATAA
>chromosome_12,+,polyA site is 5178855
CACCCGTGCCGACTTGACAGCCACACCTCACACACCGGCACTAGAATGCAGCCTCGCATGCTCCAATATGGTGCGGCACCCCCTGGAAAGTGCACCAGCGCCTCAGCGCCCTCATCGCCGCCGCTAGGCCCCTGCCGTCTGCCGACCGCA
>chromosome_12,+,polyA site is 5218655
AGTGGTGAATGCATCGGTATTGAGCGGCGACCAGACTCTGGGTCTGCACAGATGGATGGCTGGGGGACGCTGAAACGCGTTTCTGTTCAACGCAAATGCCACTTGCCATGAGCAACACGGTCGGTCAGGGCCGGAATGCCGGATAAGCCC
>chromosome_12,+,polyA site is 5218714
CTGGGGGACGCTGAAACGCGTTTCTGTTCAACGCAAATGCCACTTGCCATGAGCAACACGGTCGGTCAGGGCCGGAATGCCGGATAAGCCCACTCGCATAATGTATTCATTGTGATCCACCTGCTTCAGCACAGCGTACCGTGCATGAGC
>chromosome_12,+,polyA site is 5394629
ATGCTAGCGATATCTGGGCTAGACGTAACAAGCTTCTGAGGTTGAGAGATTCTGCCTTGCGTGTGCATGAAGCTCACAACAATGCTAATATGAGAGACGAGGAGCCCTTGCGGCTCGGTTAGTCTCGTTACAGGTTCAGGGTCGCACACT
>chromosome_12,+,polyA site is 5394705
CAACAATGCTAATATGAGAGACGAGGAGCCCTTGCGGCTCGGTTAGTCTCGTTACAGGTTCAGGGTCGCACACTTCCAACCCTGAAACACATCATCATCAGTTGTCTGCCGACCTTCACCAAACCGTGCATTGTGTCTGCGCAAAAAGCG
>chromosome_12,+,polyA site is 5469333
ATTTGAGGCTGTAGGCTTTTTACACCGGCCTCGAGGTCTGTCGCGTGACGCGTCCGGAGGAATGCCTCTTCCAACTGTGTACATGACTGCACTGTCCATAACACTCTTTCAGCTCCGCTGCCACCCTTCAATGAATTCCCAGCACACATG
>chromosome_12,+,polyA site is 5593284
GCACAGGAGTCACGAGTCCCCCGGCCAGGAGGTGCATACCAGCGCAGCCGTGCTGGCGCGCACGAAGCACAGTGGAGGCATGTAACGAACTTTTAGCAGAAATCGTGTGTTTCACGGCTGTGGGCTTCACGCTTTGCGCCCAGGGGTAAG
>chromosome_12,+,polyA site is 5719310
TAAAGGGCACCCACCACCGTCGACAGCGGGGGAGCGGGCGTCGGCATGACCTTGCCCGTCACGAGGCGTGGGGCAACGCTACGGTAACGGTAACACTACATTGCCTTCCACTTTGTGTGCTCCATCGTACGCACGAGGATACTACTACAC
>chromosome_12,+,polyA site is 5760903
ACGCGGGCCGATGGTGGCGCAGGGCAAGACGCCCTTGTGGAGCCGTGCGCCTGTCTGTCAGTGTCTTGCAGCTGTCGAAGGCTGTAAGCAAGAGTTGCTTAATGTGCCAGCTCCTCAGCTTCAACAGTTCAGCACTAATCGCTCCCCTCC
>chromosome_12,+,polyA site is 5838360
ATGAATTGTGCCACGTCTTGTGGTGCGGTGTCGGTGGTGACGTGTGCCCCACGCACGGTGGCCATGTCGACCCGATACGCTTGTGCGGGGCGGAGCTTTGGCCCCACTTCATGCGTGGTCGTATCAGGAGCCGTGCTTGAGGTTGCATCG
>chromosome_12,+,polyA site is 5997838
GCGTGGGCCCGACCGCGCCGCACCCGGCCTGGGTGTGTGGCTGGGCGCGGCGGCGAGCGGAGCTCGAGTCGGGAGAGGGCATTGTAAAAGCGGAAAAGTTGTGCACGAGTACGCCTCTCGTCCCTATGTTTCTCTCGGCGCCGGTGCGTC
>chromosome_12,+,polyA site is 6033421
GTGGCTGCCGCCTGTGTGCGCAGCCGGCGGCTGTGTGAAGCCCAAGCCGGCGGGTGGTGGCGCCATGGTGGCGGCGGCCTCCTGTACACTCTGCAGCCATGAGCCCTGATGAGCCAGGCTCGCACCGAAGTCCTCCACGTCCGGCTGCGG
>chromosome_12,+,polyA site is 6139524
CTCCTTGTCGCCTCTGACAGCATGTGGCTGCCGCATGTTCACCAACGACTCAACGACCGCTGTGTCATTGATGCGAACGTGCAAGGCAAGCAACGTGTCACTCAAGCGGCGCGTGGTGGTGGTGGTGGCGGGGGCGGGGGCGGGGGCGGG
>chromosome_12,+,polyA site is 6333430
TGCGGTTTACAGCTACATATGATTGCAGCACTGGGGGTTGGATCCAGGTGGAGATCGCACTCCTCCCCTGCTCGTAGAAGCATGTGATCCATCAGCAGGGCAGTGTATGCAGGCTACCATTAGCAGACGCAGCAGAGAGCGTAGTTCACA
>chromosome_12,+,polyA site is 6381668
CACGCAATGTGCCACATGGCACCTTGCGTGGCACAGCGAAACGCTAACAAAGGTTCTGGAGTTCGTGATCCGTACACGTGCATGTAATGGACCAATGCTATCGCTTGAATGATTGTGATCACCGATTGAGCGTTGACTAGGAGTTCGAGC
>chromosome_12,+,polyA site is 6418941
TGTAAATGATGTCTACCCGCTGACCCGGCAATCGCAGGAGTGCTGACTGCTGGAAAACGGGGCGAAAGGACGCAGAGCAAAATCATGCAATACATGCCCTGGCCTGGCTTTGCGCGAAATTCTTTGGCAGATACCAGCAAAGCAACACGC
>chromosome_12,+,polyA site is 6978114
GCCTCGCATCATGTGTCTTGCGATATGGCCTGTGTGCCGCATGCAATTATGCTGCCTGCCCTGTCGTTATGGACGCTTCGACTTGTTGCGTGCCCTGCTGTGTGCCCTGTCGCAATACGCCTTGAGTGTACCGTGCACGGCAAGCCTGCG
>chromosome_12,+,polyA site is 6978928
CGGTGTGTAGCTGGTTAGCGGGAGTGCCGTGCATGAAACACGCTACTCGACCCGCCATGCCCGCGCGATGGTACCACCAACCGTTCAACCCAGATCCATGCCGGGGTAGCATCGACCCCACAGTCAGACTGATAGCTCCTATCCAGGTGT
>chromosome_12,+,polyA site is 7094480
TTCCTGGCAAGCTGGACAGTCATATCCCATCCCTGAGTTTCGAGGTCCCCTTCATGAACGGACGCGGCACATCGGAACAATGTAAAATTACAACCGCCTGCCTCACGCTTGCCTGCTGACACTTGCCTCGTGCCGTCATGTCATATGCGG
>chromosome_12,+,polyA site is 7403317
AGTTGCTCAGGCTCCGGTGTGTTATGTGGAGGCCGCGTTGGGGTCCTGGATGACTAGCAGGACGAAGTCGTCCTCTGCAGGCAAGGAGGATCAAGGCGGAGTAGGACCGATGAGTGCTTGGTGCGGATATGAGAACGTTTAGAGCTGGGC
>chromosome_12,+,polyA site is 7403400
AGGAGGATCAAGGCGGAGTAGGACCGATGAGTGCTTGGTGCGGATATGAGAACGTTTAGAGCTGGGCCGTGTAGATTCTCTTGTAGTGACCCGGGCCCCAAACCCAAGCCGCCCGTGTCATGTGGAATGGTCAGCCATACTCACTTGCTG
>chromosome_12,+,polyA site is 7403484
AGTGACCCGGGCCCCAAACCCAAGCCGCCCGTGTCATGTGGAATGGTCAGCCATACTCACTTGCTGCTACCATGATTTCATGTTTATGTGAGCGGATCCGCAGGAACTCGAGGTCGTTCTGCACGCGGGCCGAGACATAGCAGGGGTCAG
>chromosome_12,+,polyA site is 7706418
GGACAGGGGATTGGTACTTGCAGACTGTCCCAGGCTGTCCTGACACCGCTGCAGTGCTGATTCGGGTCGGTCCTTAGGGTTTTGGATAGGGAGACCTGGAGCGCAGCGCATACTCGGCGCCCCTGGTACCCGCCCCTCAGCACCCGTGCC
>chromosome_12,+,polyA site is 7706518
GCGCAGCGCATACTCGGCGCCCCTGGTACCCGCCCCTCAGCACCCGTGCCGCCCCCGAACCCCACCGGGGCCCTTCCGCGTCTTGCAAGTCAACACGGTTGGTGACGGGTTCATAATCGGCACGTACGATGCAACACAACCCACATCTTC
>chromosome_12,+,polyA site is 8445561
CCAGTGCCGAAGGGCCGAAAGGCCATGTCGTAAGTTTGGACGCCTTGACAGACTCCTCGTGACTTTCCAACAGTTTCCCTTCTGAACACGTTCACTTTCGTACTGGCGCTCTCGTCATTCATCAAATAGCTTCCATGCGCAGCTCAGTAA
>chromosome_12,+,polyA site is 8520799
CTTGACAACTGCTTATGAGTTGAGATGACTCTGCCGACTACGGTAGACCAGGATGAGCGGGGCAGTTAAGGCCCTGCTTGTGTGTTTACATGCGCACAGAACCACCGATCACGATCACTTCATCAGTAGTTCCGAGCTACGACACTGCAA
>chromosome_12,+,polyA site is 8890472
ACAGGACCGCCGATGGCACAGCAGCGTAAACGCGCTCGTCAAGAGGAGTGAATTGGCGCCACTTTGGTATTAAATGGAGGGGGTTTAACACATAACAAGGTTACCGTATGTCCGTGGGGGTCGGGGTCGGTTGTCCCCTCAAGCCAGGGG
>chromosome_12,+,polyA site is 9057036
GAAACTCTTCATTCCAGAGCACGTTACACTGCCTCTATCCCACATCTGCGGCGGACCCTGGCTGCACACATGTTTCAGGATTACCTGAACCGACCATCTCACTCGCTTTCCACGCAACTACGATCTGACAGTAAGTGCATCACAGTCAAA
>chromosome_12,+,polyA site is 9061350
GCAGTGCTCGTATCTTGTAGATGCCCTCAGGCACCCGGCATCTACACATGCGTAGATGACCCTGACCGCGGCGTCTACACTTAAGCCCCCAAGCCCCCTAAAACGTCTACGCTTCCCCCATTTTTGCGCCAAAACCGGCCAAAACCGTCT
>chromosome_12,+,polyA site is 9293846
AATCAAGTTGTGTTCTAGGTGTTGACCGTTGTGGCATTTATCGTGATGGACGCTTCATGTAGACACCTCCTGATGCAGCCGTGCTGAACCGTACTTGGCAGCGATGAAGCCTCAAACAAGGGGTGTCAGCTTTGTACAGCTGGAAAATGG
>chromosome_13,+,polyA site is 303254
TACAGGAACATACTGCGCTTCCGCCGAGGTTGCGGAGGGTGAGCAGGCCTTGGGGCTGCGCACGGGTCGGGGACATCTAAATGTAACCCTGTCTCACCCGCGGAGCAGGCACTATCCAAGATTGCTCTCGCTTTGACCCCGCAAAACTGG
>chromosome_13,+,polyA site is 506433
TGAAGCTGGTGGCGCGATCGCCACGTCATGTTTCCCGCGCTGCGACACGACAGCTTAGCCATGACATTGATATGACCTAATGTGATCTCTCTAATTCCCGCATCCCTCCATACCACACTCCACTCGCATCACCTCTCGTCCGCTCGAAAT
>chromosome_13,+,polyA site is 674085
GGAAACTCGCAAAGTAGCGAGCGCGACCCCGCGCTCCGCTACTAAACCGGGCCCACCGCCCATGCGGCGCATGGGCCCCAATGAACAAACACACACGCCACGCCCCTTCGGGGCCCACAACAACGTACACTTCGAACGCAGGAAACCTTG
>chromosome_13,+,polyA site is 875544
CACGGCATACGGTACACGCGCAATTTGGGGGTCTCTGGAGTCGGCAGTTCGGCACTCCGGTGATATGGATGCGAATTACAATTGAAGGGACAGTCCGACAAGCACTCCGGTGATATGCAAGTTGCCCTGCGACAGTGCGACTCCGTAGCT
>chromosome_13,+,polyA site is 1387622
CTCCCAAACACCCAAGTTGGTGGTGTTGCTCCGAGCTACAGCCCCAGCCACTGCTGCCGCTTTTACCAGCCAGCTCCATTGTCTCCAATCTCCATCGCTACCGCTACCGCCACTGTCACTGCCACAGCCACTACCACAGCTGCTACCACC
>chromosome_13,+,polyA site is 1581293
CTAGCCCAGGGTCGAACACACAAAACACGATGATGACTCCCCGGGCGTGCATAGTGACAGGCATGCGTGGCGTTGACAGCAACTGGTGTGTGTGGTTACATTCGACAGCCAGTGTCCCTACCCTGCCGTTGCAAATTGTTTGCCATCTGC
>chromosome_13,+,polyA site is 1585185
TACCCACCCACCTGAAAGTCAATCGGCATCTCCAGCAAGGTTCTCTGCCAGTTGCTACAGACAGCATTGTGGCTCTGTGAATGCAACATTAGAAGGGACAGTCCGACTATCACAGGTGCACCGCACCCTCGCCCTGATGGACCTCCTCCG
>chromosome_13,+,polyA site is 1615175
TTACGCTAATATTAACACACTGCACCCGTGAGATGGAACAGGATTAGGATGGCGACTGGCGATTATGGCGGAGTTCCGTGATAGTGTGGAAACCCGGTCTCGCCCAGGGCGTGCCCATACCGGCCGCACCGTCCGAAGCCCGAACCATCC
>chromosome_13,+,polyA site is 1625484
GTACTGCGCTAACCCAGATCGTACATGTCCAATACCATGTCAACTGGCGTAGACCGCCATTTCAACATGCCTCCTATTCTCATGTAATGTATGACATATAGTGCCCTCCACGGGTGCGGCATGCCCCCATGGTGTCCATCCGTGGCTCTC
>chromosome_13,+,polyA site is 1867530
GACGCTTGTTGGAAGCATCCGCCCCTGTGTCCACGTGTGAGCGCCAGCGCTCAGTCGCTCAGGCAGGAGCCGCAGGACTGACATGTAACAGGACCAGAGACCCGCCATTCCTCTGGGGAATTCGTCGTATAAACACATATCATACAACGG
>chromosome_13,+,polyA site is 1883619
GAAGGCATGTACTTCAAAATCCTTGGGCCATAGATTACAACAGTCGTAGCATCTGCAACAGGCCCTTGCAGCCGCGTTGGATACGTAAGTCGAGTCCTATGGGTCCTATCCCGTCCGGTGCTCTCAGCGAAGTTCACTTGCCACCCATCA
>chromosome_13,+,polyA site is 1883715
CTATGGGTCCTATCCCGTCCGGTGCTCTCAGCGAAGTTCACTTGCCACCCATCAATCTGATAGGTGATTGCCTCCACAGTTGTAATTCCAGCTCACATGAAGCATTCATGTCCGCGCAACGTGTAGCCGTGCTGTCAAGCTCTATCCGTC
>chromosome_13,+,polyA site is 1975324
TATTTATCTTCCATCTACATAGCAGAAGTTTGCCCGAAATGGCTGAGAACGCTATTGGCAGTGCTCGTATCTCCCATCTATGCTGTAGTAATTTGCCCCAAATCCGCCGAAGGCGAGGGAATATTTTGGGGAATTGGGGTTTGGGGCCGC
>chromosome_13,+,polyA site is 2138437
CCGATGTCCGGGCCCAAGTTCTGAGAGTCTCACAACGCTGGCGTGCCGCCAGACATCTGCATACTGCCACACGGCGATGCTGTAAATGCCGCTGCACTGACTGCTACTCCAGCCGGCGCCTGAGCTAACGATACTCGCGTCTGATCGCCC
>chromosome_13,+,polyA site is 2347556
ACTGCTGCAGAACCATACCGGCAGCTCAGTCCGGGCTGGCCGTGACCATCTGCTCAGCAGCTTCCCACACTGGCAACGCTAAGCGTAACACAAGCAGTCAAGCATCAGAGGTCCAGTCCCCGGCTAGCAACTACCTACCAACCACACAGC
>chromosome_13,+,polyA site is 2488850
AGGCCGGGCTGACAGCGCGGTTGGGCAGCTGTAACTTGAAAGGCACGCGCTTGTGGTCGTGTGGAGATGCGGGGTCACACTACAACTTACAAGGTGCGGACATCCAAGAGACCCTCTGGCGGCCCCGTGCCGGCTGCAGCCAACGCATCA
>chromosome_13,+,polyA site is 2508090
GGGAGTGTGCGTACGTGGTGCTTGGAAGCCGCCGGCGTCCACCTTGCGAACGCCGGCGCACATCCCGGAATGGGGCGCACTCTGTAAGTGTTACGGTAGTTCGCTTACAGTTGTGAGTCTTACGTACTTCATGTGACTCGTGCACGGCCG
>chromosome_13,+,polyA site is 2508349
AAAACCGGAGGCCCGGGCTGGGGTGACCCTAATGTGTGTGTGTGTGTGTGTTACAGGATTGGAAGTGTGCATTCCTAATACCTGCAACGAGACTAACCGAGCCGCAAGGGCCCCTCGTCTCCTGGAACTGGATTGTTAGTTGCATCTTGC
>chromosome_13,+,polyA site is 2713598
TGGATGGAGGCGGACTCACGCCTTCAGAGAAACAGGCCGAATCCTCGTTTACACTGGACGCGCGGCACGTGCCGTTGCATGAACTGTAACACAAATGAGCAGTTGAGGGAATTGGCTTCGTGTGCCCCACGTGTGCGTGCATGCATGCGG
>chromosome_13,+,polyA site is 2782202
TGGTTCTGGCAGTACCCGGGCGGGGCGGGGTGAGGCTACAGGAGGTGGGCGACACTCGCCGTGCCGGGTGCGCAATACATCATGTACCAAACCGTGGACGTTACATTGTGCTACAATATCGTATTGAAGGCACCGTTCATGTTTGAATGC
>chromosome_13,+,polyA site is 3302319
TCAACCCTGTCCCATCACACACACACACACAAAACACGTGGATCAACCAGCATGCCGCGTGCTGCCCCACGCATTGCACGCTCGTTGTATCCCGGATGCAGCGCCCCCCGTGCCGTTGGCGATGAGAGAATACGATTTCTCTCGATGGCA
>chromosome_13,+,polyA site is 3493148
GGCAAGTTGCGGTCAAGTCCAGGCAGTCCATGGCAGATGGAAATTGGCAAGCGGCAAATTAGCAGTTCAGCACAAATGCAGTGTAAAGCTGTGTCAAACGCTTCAGAAAATTTTCCATGCGGGGCGGAAACTGCGCGGACGCCGGGCGAC
>chromosome_13,+,polyA site is 3620051
TGCCGATTTCACGTCCCTGGCTATGTGTGCTGCTATCATCAGAGCATTGATCGGAATTCAGGGCACATATGCCTTGCACGTAATGTTACAGTTGTCTCTTGGCCCCGTCTCAGCCTCGCAAATACTTATGGCAGTTTGCCCCGACCCAGC
>chromosome_13,+,polyA site is 3687045
GGCCCGCACGGATTCAGAGCCTGCCTGATTTAATTTTGCATGCTTATATTATATTAGGATTATCCAAGGACTGGGAGGCCAGTAAGAGGGTGATTCCCGACCAGTCCCCGAAAACGGCCCTGCGCGCCCGCCCGATTATTTGGCCCACTC
>chromosome_13,+,polyA site is 3785122
GGCTTTATGGCCGTGGCTGGCTTTTCGGGTTGGGGCTCCAGACGTCCGTTTCCTATGAGCTTGCGCCCGCGGTGATTGCCTCGGCGTAGATATGCACTGGTCCACCTCCTACTGGTCCACCTCCTCCTTCTTTGATTGTGAGAACTGCGT
>chromosome_13,+,polyA site is 3785573
CGATTCAGGGACGGTGGGTTGCTGTGCATGGGTGCGCAAACAAGTACCCGTTTACCAAGTGCAGTATGTTCTCACTTCGTGTGTTTAACAAGGATTGGATGCGTGTGAAGGTGCCGGTGCGGTATGGGCGTATGGCAGTAGTGCCTGTGC
>chromosome_13,+,polyA site is 3785655
GTTTAACAAGGATTGGATGCGTGTGAAGGTGCCGGTGCGGTATGGGCGTATGGCAGTAGTGCCTGTGCTCAGTCCTTCACATTTCGCCCTTGCCCTCTTGGCATCCTGAGCGACACGCTTTCACCAGTTCCTGTCCTCCGTCTTCGCCTC
>chromosome_13,+,polyA site is 3827414
AGGGTGGTTTCCCTTCGGGCCGGAGATGGTCCCTCTTGACCTGGGTGCGGGGCACCCTTGCTTGGTCGGACTGTCCCTTCTTTGTAATGTCGCAATCATGTCGGACACGGGTTGCCGCAGGATGTGGGGCTTTGGCGGGCTTAGGCTTGG
>chromosome_13,+,polyA site is 3827685
TTGACCTGGGTGCGGGGCACCCTTGCTTGGTCGGCCTGTCCCTTCTTTGTAATGTCGCAATCATGTCGGACTGTCCCTTCAATTGTAATTCGCATCCATAACGAAGCTACAATAAACAGGTTAACAGGACCGGAAGCGCAGGATCCACCG
>chromosome_13,+,polyA site is 3916598
GTGCGTGTGTGTGGGTGTGGGTGTGGGTGTGGGTGTGTGGGGGGGGGGCGTTTGCCCGTGCCCAACGAAATGGACGGTAGACTGTAGACCGCAGGCGTCGCGCCGCACCGATAATGCCACCCAGGCTCGGCCAACAATCATCTCTTGAGG
>chromosome_13,+,polyA site is 4043700
ACTGGTTGCCGGCGGTTGGCACGCATCACGACTGGGACTCCGCGAACTGCGGGTCGTACGCACTGCCGCCAGAGCAAACCTGCAATTGGTTCTTGTGCCAAGTATTGTTGGACTGACTCTCTTTGCGGGGGCGGTCACACACTCACACCG
>chromosome_13,+,polyA site is 4043984
CGGGTTGGAAATGCAGGGACCATCGGGCGGGCGGTCAGGCGGCCAGCGGCTAGACACCAGCAGCCTACTTGATGACAGCCCTGTTAGCGTGCGGGACCCACACGGGTACAACTCGAGGGCGGGATTAACAGCCGGGCTCAGCGAGGCATA
>chromosome_13,+,polyA site is 4265154
CCCCATTTCGGCCACTGACGCGGTGACGCCGCCCCTGCCTTCGTAAGATACGAGCGCTGGCGATGCTAGCGCCTCATCCATGATGTAACACAACATGATGCCGGTCCTCAAATGTATCGCACACATACCAGGCGTACCCCTGGCAAGTAC
>chromosome_13,+,polyA site is 4270532
GCATGGCTTGTGTCGAAAAGTTTAATGGTGATACTTCAGCAGCTTCACGTGGACCTCTGGAGGGGAAAGGCTTGGCGCCATGTGTACTTTGGAGCCTTTGCACACTGTTGCACATGAGAGAGACGTGCGAAGAACCGAACGCAGGCAGTA
>chromosome_13,+,polyA site is 4270628
TTTGCACACTGTTGCACATGAGAGAGACGTGCGAAGAACCGAACGCAGGCAGTAACCAGTAGTGAACTGACATCTGGACAATCCTAAGCATGAGAGAGGTGCGGCACGCTGCTATGTCTCGCAGACAGCGTGTCCGGGAGACCACGACAG
>chromosome_13,+,polyA site is 4314908
GCCAGCGGGCACAGAAGTTGGAGACGCCTGGAGGCTGGCAAAGCAGGAAAGCGTGAGCACAAGCAGCGGCAGCAATGGCACGTTAACTAGCCAACTACTGCTTTGGCGCACATGGCTGTAGAAATCTGCCCCTAGTCCACCGAAGGCGGA
>chromosome_13,+,polyA site is 4576905
GAAGGCAGAAGCAGTAGAGAAAGCGGTGCGCAGGACTGGTGGTTGGGTTCGTGCCTTGCTCCACGGTGCTTTAGGGGCTCGTGTTCAGGATGCGCCTGGTGATCGCTATATAGTGGGCACACTACGTATGCCTATGGTATGTATGCTGCG
>chromosome_13,+,polyA site is 4638750
ACAAAATTGCACCCAGCCCAGGCACCGTAGAGTGATAGGTTGCATCATCCTGCATGAAACGGACGCTGCGCGGTGACCACACCGAATCTATTCTTTTGTTCTGAGTCAGGCTGTGTTACAATGGACATGACCGAGGGCAAAAGGCGGAGG
>chromosome_13,+,polyA site is 4885061
TTACGTACAACAGTGCGCGTGTGATGGGACAGGGTTCAGGCAGGTTGGCGAGGCTGAGACCATTTCGAGTGAGTGATACGGTATTTAAGATTCGGCTACCATATGAGCGCGCATGCCTGATTAGTAGTTCACCGTAGTAGCCAATTGAGC
>chromosome_13,+,polyA site is 4896510
GGTGGGTGTTTCTCTCTGGGCCGGAGACGGTCCCTCGCGGCGTGGGTACGGTGTGCCCCCGCTTGTCGGACTGTCCCTTCAATTGTAATTCGCATCCATAACGAGACCCGGGCCAACGCCACGCCTGTGAAACGTGCGGGGGATCCACAC
>chromosome_13,+,polyA site is 5099659
TGCCGGACTGGCGATCTGTAACGCGTTGATGCTGGTCAGTCTCATTTCACGTGTTCTCCCACGTTCTCTCTTGCGGAATGTAAGGTGTGCGTGATGGCGGCTACCAAGGGAGGCCTTTCTAATCAGCGAACACAGCATGAAGTACGATAT
>chromosome_13,+,polyA site is 5212371
AGGGCCGCGCCCGGCGTCGCCACCGTCGCTGTCTCCTCCGCCTCCGCCGGTGCGGCTGTTGAGTTCCTGCTGCAGCTGGTCCATGCGCTTGCGCTGGTCGTCAGACAGCAGCTCAAACACACGCGCCACGTTTGCGTCCGCGCTGGCGGC
>chromosome_13,+,polyA site is 5729202
CAGTTCTATGCGCCCGGCCCCAGAACGCCAAGTGCCTCCGTACAACGCCCGTCATCTTAGCAGGGTTGCACCGTTGCACCCGTGTAATACACCTCTGACGCGGCCCCAGTCCACATTCAAAAGTGCGCCACCAGGTATGGTGTAATCATG
>chromosome_13,+,polyA site is 5869806
GCCAGCCCCTGCTACCGTGTCTGCTGCCAGGGGTTGGCACTTGGCAACAGCTGCGGACTGCATGCATGCACAGCGTGACTGAGCAATGCGTGTGCAGGCAGGGAGACCTTGCCCAGCAAACTCACTCCAGCCTCTCTCTGGACGGAATGA
>chromosome_13,+,polyA site is 5869871
ATGCACAGCGTGACTGAGCAATGCGTGTGCAGGCAGGGAGACCTTGCCCAGCAAACTCACTCCAGCCTCTCTCTGGACGGAATGAAGCCACGCCGTGTCGTATGTGCCAAGCCGACGTGTGAGGCAGGAACCTCTCTACGGAACAACTGA
>chromosome_13,+,polyA site is 5949666
CGGATGGGCCGTGAGACGTGTGTGAGTGCTGAACCCACGCTGTCCGGCACGAGGCACGTGGAAGAAGTGTGGAGCCCAAGCTTTAAAGTCTTGCACTCGGCGCCCGTCCACACCAGACTCCGTCACTGCCTGTTTCCCCGCTCATTGGTA
>chromosome_13,+,polyA site is 5978258
GCGTGGGCGGAGTGCGCGGAGGACAAGGCTACTTGAGCCTTCTGAGCGTTGCCGGTTAGGGGCACGGACCCAAAAGTTTCTAATGTAAGTTTGATCCATGTGAGAACCTGTACCCGTTTTGGGCACAAGGGCCCGGGCAATGCGCAGCAG
>chromosome_13,+,polyA site is 6216499
GCGTGCCCATACACGCGGCACCGTCCAAAGCCCAAACCATCCAAGATTCCTATGCATGGAATATGTATGCTATGAATAAAAGCTGAAATGGGGCCTGGGGTGACCTGTCCGCTCGCCGAGCTCGCGAAATGCAGCGACATGCCCCGACTA
>chromosome_13,+,polyA site is 6216865
CGCGGCACATGCAATGTGGCGTCAGGTTGACTTGGAAAGACTTCGGCTTCCCTAGAATCCAATTGTTCATTGTGCGTCCATTGTGTACTGTCTTTCGCCATCGGTACGCGCCACTGTGCCACTCGCTTAAAGGTCTTCCACATCGTACGT
>chromosome_13,+,polyA site is 6227122
CATCGTACGTCAGACGCCACGACGTGGGCGTCCCGTCCCGATCCACAGTGCTGGTATTGCTAAGCCATGTGGTCCAAAGAAACGTAAAGAAAGCACTGCCTAGTGTCGTCTACTTAGTCTCCATGCCGCCAGGTCTCCAATTCGTCAATG
>chromosome_14,+,polyA site is 219446
GACAATGAAGGTGGATACTAAGGTTTGAGGAGTCAGCTTAGGGGGCTGAGCCCCAGCGCACAGCGCGGGTGTTGCAAAAATGTAAGCAGCGGTAGCAACTCTACAGTAGCTCGCTGGAGCATCAACTGCAGTGACACTACTAGCAACGCC
>chromosome_14,+,polyA site is 435993
AGAGACTACAAACTGATTCACGAAATCTAACAAGCAGATAGCCATGATGGTTCTCGGTCGCGTGATGCTCGTACGGCGTCCCTGATGTAAGGCCGCCGGAAACGCATGTGCTCCACATGCTCGCTGTCCCAAACTGCAATCAGCTCTGCC
>chromosome_14,+,polyA site is 793398
CTGGTCTCACCCGGGGCGTGCCCATACCCGGGGCACCGTCCAAAGCTCAAACCATCCCAAATGCCCTGATATGGTATCTGTATGTTATGAATAGCTGTTATGGGCCCTGGGGTGACCTGCCCGCTCGCCGAGCTCGCGAACTGCAGCGAC
>chromosome_14,+,polyA site is 978641
TTTTGTGCACCAACTCACATCAAACTGTGTGCAGGCTCAGAGCATCTTTCTAGTGATTGAAGAAGACCCCGTTTGTGGAGGAGTGTAACTCACGGCTCAGGCATTCCTTGTGCCCTACGCCTGCAGCACAACGCACCACCTCTTCTCCTA
>chromosome_14,+,polyA site is 1366728
ACAAGTGCCCCTGGCTAGTGCATGACCGGTGCGCGCCGGCGCGTGCACCAGCACTTGGCTCAGGTCTAGCTTTGGAGGCGTTCAATTAATTTATAGGAAGCCGGCTGGCTGGCTCTCGCGGGGCGTAACACAATGAGGCACGCGAAAGGT
>chromosome_14,+,polyA site is 1367638
TGATGGATGGAGCGCCGGGGTGCGCAAACAAGAAGTAAGGGTGGCAAGGAGGAACCACTAATGTGTATGTTGTAACGGGGCCGTTGAGGCGTCCATAATAAGCATAATACGTACGGGAGAGTTGTGTGGAGCTTCAATTGTGGTTTGGTG
>chromosome_14,+,polyA site is 1381573
GCGATGCCTGTACAAACACTTACAAACCGCCCCCGGCTATAGGAGGAAGGTGGCGGGGCCGCGGGGGCAGGTAGAGATGCATGTGTACACATGACTGCGACGAATGTACAGGTAACCGATGGGACGAGGAACAGTCCGGGGGAAATGAAG
>chromosome_14,+,polyA site is 1393940
ATTATTACAGTACAAACCAGCATGCGCTCAGGGACTCATTAGTTCACCCACGGTCACTTTGATAATGTCGCGTGCGCACTGGTGCAACGCACTGTTTCCAACTTTCCGGCAGGGCCCAGGACGGGAGTAATCAGGCAGCATCTGCTAGCA
>chromosome_14,+,polyA site is 1443847
GCGGTGGCTGAGCGTGCCGACCACCGCATCCACGCTAGTGCGGCATTAGGTCCTCTCACAAATGATGGGCGTTGCTGTCGCTTGTAATACAGATTGGTGGTCGGCGTTCCGCGCGTTGCCGGAGTCCCCTCGGACTTGGATACGATATGG
>chromosome_14,+,polyA site is 1662090
AAGGGCAGGGCCGCCAGGGCGGGGCTGTAAGCATGAAGCGGCGCGCCTTCAAAGAACACGTTCCATCCAGCAGCCATGCAGTATGTATAGGTTATACGGTGCCCCGGGGATCATAAGGGTATGTGCCACCCCATAAAGTATGCTGCCTGC
>chromosome_14,+,polyA site is 2449043
TAATTAACCGCACCCGTTTGACCGGTGCGTGTGCGTGCCAGGGGTGCGTGCGGCGAGATAAAATCACATGCGTCCCTTCAACTGTAATCGAGCGCATCTATCTGCTTGCCCAACCAATTAACCATTGGTTGGAACCAAGACAAGGGAAGG
>chromosome_14,+,polyA site is 2580873
GACTGGGAGCCGCGCCGCGCGCAATGCTTAATCCGGGGCACCCCTCGACGAGCGAGGCGGGCCCTCATGCCTAGGCTGGGGGCTTAACCAATGTGTGGCACACCACGTGCTGGTTTACCGCGGTGACGACCGATCATGCCGTAATCATGC
>chromosome_14,+,polyA site is 2581063
GCCGCACGCCTGCCCCGTAGCCACCCCGCCAGGCTCCGAGGTATTAGGCTGCTGGGCACCACGCACCTAGCTACCCTCGCCTGTAAGCTCCCTGACTCCAGTGACTCGCCTTCACACATGCCAAGCCAAGGAGCTACCGGCATGAATCAT
>chromosome_14,+,polyA site is 2677464
GAGTGTTCCTGTTCCGACTTCCGAGATGCCATATTGTGCGCAGCCAGCCAGGCGGCCGGGCCGCAGCAGACCACTGGCATTAACACCATTGCAATCGGCATCACTAAAAGCCCCACGACACGGCACCCCTGTCCTGCTGTGCAAGCCTCC
>chromosome_14,+,polyA site is 2782803
TTTGGTGACCTACGCCGGACGCACGTAATGAATATGTGAGAGCTACGTGGTGTATCAATGTGTACTTGCTCGAGTAGCTAGGCCTGTAAAACAGACATCACGGTGTGGACCTATGTTACCTGCAGACACATTGCCGCCTTCTAGATTTGC
>chromosome_14,+,polyA site is 2951261
TCGTGTCAGGGGCATCTGGTGGGCTGCGCGGAGCACCAACTTCACTGGCACGCGCAGGCAGTGCATGGGACACTGGCGGTGCCGTAATGCGCAATAAGTACCACCCGTGATGAGGGGAACGGAGTCAGGGATTAGGAGGGCGCAAGAGCT
>chromosome_14,+,polyA site is 3002471
AGCAGGTGTGAAGGCGTGTTACATGTATCCTGATGCTCAGCAACTGCAGTTGGCGCGCGGCACTGAAGCGCGGTACTGTACTGTGTAGGCACCAACTAACTTGTGATCCTGCCAGGCTTGTCTGCCTGTCAACTACACCACTACGGCACA
>chromosome_14,+,polyA site is 3024347
AGGGGGGACAAGTCAAGACGGGCATGCACGTGTCGAGATAGGTCGGGCGTGCAGCGCACGCGTGCAGTAGTACGCATCGGGATATCACTCATGCATGGCGCTGACCAATAGCTACAACGTTATGACTTACAGCAGGGCTAATGTATAGGT
>chromosome_14,+,polyA site is 3045496
ACCAGACGTGACATTCCTGGTAGCCGCTCCCTAACCAAACACTCACGCACCAGTGGATGGTCTTTCCCACTGCGCTGCTACTGTAACGGTATACGGTTGACTTACCGCCCCATGTCAATCATCCCTCGGGAGGGAAACTGCCTAAGACCG
>chromosome_14,+,polyA site is 3150745
ATAGTCCGTGAGACAGCTGGAGGCGAGGGCGCATGATATCACGGGGGGCTGCTGGTGTGAGGGCAGTTCCCAAGCGGCTGACTGTAATTGCTTTTGCGCACTTCAAATCTCTCCACTGCCTCGCCCCTCCCCCATTCGCGTCTGCAGACA
>chromosome_14,+,polyA site is 4007140
TGACGCAGTTTTGGCCTGCGGGCATAATCAATGCAGATCGGGGGTTCGGGGCAGCGCGTGCAAGTGGTGCGTTACATACTTAAATTCTCTCAAGGTTGTAGTCGTTAGAGTGCGCGTCAGACAACCGACACTCAGCGAGCGGCCCCGCGG
>chromosome_14,+,polyA site is 4038105
TGCCCTTAGATGTTCTGGGCCGCACGCGCGCTACACTGACGCGACCAACGAGCCTATCCTTGGCCGAGAGGCCCGGGTAATCTTGTAAACCGCGTCGTGATGGGGATAGATTATTGCAATTATTAGTCTTCAACGAGGAATGCCTAGTAA
>chromosome_14,+,polyA site is 4038455
GGATCATTGAATCTATCACAATCCACACCGCGAACTAACACTGTTGGCCTCCGTCTGTGTAAAAGCAAACGGGCCAGGTCTGGGCGCAATGTAAAAGTTACGCCTGGCCTGGGTTGCCGCAAGGCATCGGTCTCTTATACTAACCAACCA
>chromosome_14,+,polyA site is 4040397
GCGACGCTTCCATGAGTAGGAGGGCGTGGGTGTCGAGACTAAGCCTCTGGCGTGAGCCTGGGTGAATCGGCATCTAGTGCAGATCTTGGTGGTAGTAGCAAATATTCAAATGAGAACTTTGAAGACTGAAGTGGAGAAAGGTTCCATGTG
>chromosome_15,+,polyA site is 192442
ATAGGATTGCAAAACACCGTTGAATTGCCGCTGGTCTGCGGCCGCGGGCAGGGCGGTCTGTTGGCAAGAGACCCCTGACGCGATGTAACAACATTACCGTGCGCCACCCTCGGTACGTTCTCCCTCCGGAGTGTACAAAGCGTAGCTGTG
>chromosome_15,+,polyA site is 327483
AGTAAGCCCGGATGGGCTTTGCCGGGGGTGCGACCAAGACGACGACCAAGCTAGCACAGGTTGCTTGCTTGTCTGACAGCAATCAAGTTGTCTTTTCTTATGAGCGAAGTAGCCCGTTTTGCAGCAGCTGCACGCTGACGCGCTAGGGCC
>chromosome_15,+,polyA site is 749134
GGTGGGCGAGGGAAAGGCCATCAAACGGGGCCGTGTACGCATCATGTGAGGCCCCGAAGAGGGAGTCAGCTGCGTGTTGGCTGTAATATTTAGTGGCCCGGCCCGAGCAGTTGAGTGGAGAGGCAAACCGTTCCACCAGCCCCACTGGGC
>chromosome_15,+,polyA site is 1172989
TTTGGTCGGCCTTTGGGCGGCCCTCTCTTTGCTTCGGCGGCCCTTGGGCGACTGCATGCAGCGGTGACAGGATGCAGGCCATGTGAATAAATACGGCGGGTGCTCCGTTTCTTGTCTATCTCTTCCATGTCCTGCGGCTACATACTATGC
>chromosome_15,+,polyA site is 1191237
AGCAGCCATGGCACCCAGAAGTTCCAATTGATTCGTTCTGCTGTTAGGGAGTATCAAGTCGCTGTACAAAGTCAGTCCATGTAACCTCATAAAACGCTAGCTACTGATAGCCCGGCCCCCATGCTGGCCACGCACCCCACGCACGTTCCG
>chromosome_15,+,polyA site is 1454737
GAGGTAGAGCTTCTTGGCATCAGCCAAAGAGGGGGCAGTGGATGGGTGCGCGTGGCTGTTATGCTGCCAGATGCAAAAATTGTAAAACGTTTGATCCCTTCCACGTCTACCTCTTAAGCCCGGGCGCGTCAATACATCGGCCTCTTTTGA
>chromosome_15,+,polyA site is 1613497
GGCCGTCAAATTACAAGTGCAGTACATGAGGATGACAGTGGGTACGAAGCGACCATCGCATCGCCTGCTGTTTGCTGAATTAGCACAACTACCACTCCATTTCTTTTTCGCCAAGCTTTGCATTGGATTCTACAACAGGATTGCCGTGCA
>chromosome_15,+,polyA site is 1614350
TAAGTGTTGCAGGCGTTATAAGGGCCCCCCGGCCCGGGCCTAGGTTTCTACAAGGACAGGAATGCACGTCGTGCTCACCACCTTGTAACCACACACAACAACATGTACCACTACCTAGGTGGATTTCACCCCCGCACCTACCGCAACGTG
>chromosome_15,+,polyA site is 1745790
TTCGAACGGGTACCCACGCGTTGCGCCGGGCGACAGGCGATATTCACCTGTGCGGGGCCCTCGTGGGGGTGCTGACAGTTTGCGGAAGTGCCCTTCCAGGGCGGTTAGAATGCTGGGAGGGTCGGTTACCACCTCGCCTGTTTCAGGGTT
>chromosome_15,+,polyA site is 1953436
TGCGGCTCGGTGGCGGCTTATATGACATCCACTACTGTTCATCTGTATCCCAATACAATCGCTGTGGTTGCCCGAATCCAAATGTAATAAGATTGGGTCGTGAGGCAGCACGACTGCCACCCTGCACGCACCTTTTATGGGTCCTCGCGT
>chromosome_15,+,polyA site is 2190387
ATTTTATTTCTGCAGTCAAATCAAATGTTATGAAGATGTGGGATTTGACACAACCGTGACTGAGGAATTGGCCGCCACCATCTGTAATCTACATTGTGGAACTAATGCGTACGTAAACCAGAGCGGAAGGCGGATTGGGCTTGTAGGCGG
>chromosome_15,+,polyA site is 2190502
AACCAGAGCGGAAGGCGGATTGGGCTTGTAGGCGGCACAAGAGCAGGCAGTCAGTAGCGCAAGTTGAATTCACAGGTTACCTCGTAACGGACGCTGTCGGCGGTCGCGCCCATGGCTGGCTGACGGAAGGTGGCTGCTGTATTGGGATGG
>chromosome_15,+,polyA site is 2190695
CCCGAAACCAACCTGGCTGTGTTCCGAGGGTTGGACAATTAGGGTATTAGGACCCTATTGCTCTATTCTGAGCAATTAGGAAAATGAAATTTCACTACTGCCCTAGTACTCTCCGATCGCTCCTGTTGCCCCCAGCGGTCTACTTCCGAG
>chromosome_15,+,polyA site is 2248472
CTTCCCAGCTGCAAGGGACTTCGTCCCTGTGGTCTTGTGCGGGGCAAGTGCGGGGCAAGGCGGGGCATGACCCCTGCGGTCTTGTAATAGCTGTTGGATGCCTACTGTGCCTCTCTCATGGACGGGGCGGGGGCTGTAGCGTGGCTGCGG
>chromosome_15,+,polyA site is 2474692
CTGTCAATAGCTGAAGCTTAAGCTTATTGTCATTACACTACGCTTTACACTGCGCTTGAGTTTGAACATAGCAGGCACCTGCATAACCTAATTGCTCTCAAAAGCCTCCCCCCACCCGCCCTTTCAGTCCAACGTGCCGCCACCGAATAG
>chromosome_15,+,polyA site is 2521608
GCGGGTGTTGTTTCTCTGGGTCGCAGATGGCCCTTCGCGGCGTGGGTACGGCGTGCCCCCGCTTGTCGGGCTGTCCCTTCAATTGTAATCCGCATCCATAGTCTTCTAGCGGAATTTCCTTCATCTTATTATACTCATAATGTTATAAGA
>chromosome_15,+,polyA site is 2590939
GACAATGGCTTTGTCAAGTATGGTGTGTAGTGCTTTGCCAGTCTGGGCGACTGTCTGGTAGGTGGCGAGTCTAGACAGGGTTGCAAGGTGTGTGCCCACTCTGATGGCGATAGCATGGCTGTGCATGGCTGCCCGTACATGCCCTGCTCC
>chromosome_15,+,polyA site is 2591197
CATGGAGTGCAGTGCCGAAGCACCGGAGCGCAGCATGGTTCCTCCATGCCGACTGCCCAGGTCGCCCAGCGCAAGCACACTCGTTAACAGGCTCTCTCCAAGCAGCCCGATTGTCTTACTCGCATATGGACGGTATACTCCCTCCGCTGT
>chromosome_15,+,polyA site is 2868647
GACAGGTGGGGATTGGTACTTTCAGACTGTCCCAGGCTGTCCTGACACCGCTGCAGTGCTGATTCGGGTCGGTCCTTAGGGTTTTCAATAGGGAGACCTGGAGCGCAGCGCACACTCGGCGCCCCTGGTACCCGCCCCTCAGCACCCGTG
>chromosome_15,+,polyA site is 2868747
GAGCGCAGCGCACACTCGGCGCCCCTGGTACCCGCCCCTCAGCACCCGTGCCGCCCCCGAACCCACCGGGGCCCTTCCGCGCCTTGCAAGTCAACACAGTTCGTGACGGGTTCATAATTGGCACTAATGCACCGGCTGAATGCACCACTC
>chromosome_16,+,polyA site is 118787
TATGCCACTGGCGTAAGACGCTCGCACTGCGCCATAAGGGGCTGTGTGGCTGCAGGCTACGTTGCCCGATCACTGTCGCGTGTAACACTCTTCCCACGTAAATGCGCACGTATCAACTCAACCAGCAACGAAGTGGCAAAGGCCAAATGA
>chromosome_16,+,polyA site is 229378
CATGTCGTGGAGGCTGTTCCTCCGTTTAAAGGCTGCGGCGGGAAGCAGGGGGCGCATTGCCTGCGGGCTGCTCCCTGAGTGCGTGCGATGGAACAGGGTAAGGGCCTAAGGGGGTAGCGTGTGGATGTTCGGAAGATGTGCAGCTTGCGT
>chromosome_16,+,polyA site is 335735
TTCTGGTGGGCTGAGATGGCAGCAGCCAGGTGCAGATATTTCAATCGGGGGGGGGGCACTCGCCGATTTCGCACGAGGCAGCCTTGAATTCCGTCGTCGACAAGGTGTGCAGTCAAGCTCACACAGCCTCATCATCAGTGGCTGGCCGGT
>chromosome_16,+,polyA site is 403467
CTCCTGAACCATCTGCATTTGCAGTTGTGACTTGACCTGCGAGAGAAGGCGTGCCGAGCGCGAGATGAGATGCCTCGCCGCTGTAACACGCGGACCGGCGCTCCCCTTATTTTGTCAAATGCACACCTGATCCATAATCGCATGATCATC
>chromosome_16,+,polyA site is 825518
TCACGCTTTTCTTTTTGCTTGTGCTAGCTCACTGGCCTCAGCTCTACAACGTCATGTTCGCTTGTGCGTGTTGCGTTTTTTTCAAGCACGTCAGACTGTCTCTAGCTGGAGTTCTATGTTCAGGGGGGTGGCCGTTCCTTGACCTTGCCA
>chromosome_16,+,polyA site is 833959
CGGCTGGAGGCTTCAGGCGCCCGAGCAGGATGCAAAGCGCAACGCGTCACAGGATCGAACTCCTTCGGGCCTCCTTAAAATTGAACGCGCGCGCATACTATACATCACATTTGGCACACACACGCCTGGACAAAGTTATCAAACGCATTA
>chromosome_16,+,polyA site is 1041820
CGCTGGCAAGTTATATCGGAGTCGGAGTTGCGGTTTCTTTACGTTCGCTCGTTCCGGGACAGTTATGCGGCTGTGGCATCCTTGTAATGGAGGTGTTTGAGATGCGCCCTCGCCCGCGGGAGTCTAGCGCAGGCAGATGGGGCAAGTAAG
>chromosome_16,+,polyA site is 1337600
ACTGCCAAACTGCCGGCGGGCGGCAGCGGGGCTGGCAGTACGGGGTCGGCTGGACGATGACAGTCCGCTGGCGAGGGTGGGCTGTAAATATCATGGCGCATCCTTCATTTCTCCCCGCGGCCGTGGGGTATGGACAACCATTGTGGCGGA
>chromosome_16,+,polyA site is 1628941
CATTCGAGGTTCCCTCCTCGAGTGTGCGTACGTGTCTCGTGCGTTTATGGAGCCCTGGCTTGCCCGTGGCTGTCATCCCACATGTAACCTCTATTCGCTAACCCAGCGCTAGCGTTTGCGGTGAGCCGGGCCTGGGGTTCCTCCCCTCTC
>chromosome_16,+,polyA site is 1630176
CATTCGAGGTTCTCTCCTCGAGTGTGCGTACGTGTCTCGTGCGTTTATGAAGCCCTGGCTTGCCCGCGGCTGTCGTCCCACATGTAACCTCTATTCGCTAATCCCGCCCGCCCGTGGGCTTTGTACGCGGGTGGTCTTGCGCCACGATGC
>chromosome_16,+,polyA site is 1716556
AATGGGGCGCCCTAACTGTTTATGGCACTGTTCACGGCACAATGTGTTACAATCACACCTCGGCAGCATCGTCTTATTGAATGAATCACCGATAACTCCATCTCACAGCTCACCTTCGTGCACTTCACTCCTCACGCTCCTCACGCTCTC
>chromosome_16,+,polyA site is 1791220
CTTAATGGTTCAAGGACATGGGACCACCTTTGGAGGGGCAATGTCGAGTTGCGCAGTTGGCTTTACCGCTAGCCTACCAGTTTAACTACCCACGCCCATGCATGAATGTGTACTGTGCCGCGTCCGTTCATTGCTTCGGCTCAGCAGCGT
>chromosome_16,+,polyA site is 1792113
ACAGTGTTGCTTCATGCGTGAACGTGGCGAGTGCGAGGGAGCCTTTGGGACAGTGACAGTCTCACAGACGGGAATGGTGACTGTAGCAGATGACGGATTGCTGATGCCCTCCATGTCCGCGATCACGGGTTGCGAAAGCTGCAATAGGCT
>chromosome_16,+,polyA site is 1792291
GTGGTGCTAACGCCTGGCCGGGCGCCCGGAGCGTGAGGAATGCGCATCAGCAAACTTCCAGCCAGGCAGCAACTCGTCGGTACAGTAACTCCGGCGTTCGACCAGCCGCGCACTCCTGCCCTGCCGTTACAAACTGTTTGCCATCTGCTG
>chromosome_16,+,polyA site is 1874044
ACTGGGGGAGAGGTCTGGACAGGTACAGTCTGAAGAGGTTCCCATGACATTGAAGGACATCTTCACGCCCTCTTACGACCGGTGTAATCGGCCACTGCCATGCCTGCCATGCCGCAATGCGCAAGCGTCCATGCCAACCTGCTCCTTCCA
>chromosome_16,+,polyA site is 2061376
GATGGAGGCGGACTCACGCCTTCAGAGAAACAGGCCGAATCCTCGTTTACACTGGACGCACGGCACGTGCCGTTGCATGAACTGTAACACAAATGAGCAGTTGAGGGAATTGGCTTCGTGTGCCCTACGTGTGCGTGCATGCATGCGGGT
>chromosome_16,+,polyA site is 2199270
TGCCAAACGGCACTTGTCGCTCCAAACCGCTACATGCCAAGATGGCGCCTAGCGGCCAGCGCCAGCAAACCGTCAAAATAGGCATCAAGGCCAATACTAGCTAGCATGACTCCCCTCAAGGCTCCCAAGCGAGCGACCGGCCGTGAGCTT
>chromosome_16,+,polyA site is 2277360
TCACGCTCCGGGCGCCCGGCCAAGGCGATAGCACCACACAGACTCAATGCGACGCCACACCGCGCGGATTGTGAAAGCAGCACTGTTATGATGCTACCTGCAAACTGCTGACCGTGGACCATGTCAACCCGGGTTCACTCGGGGCGTGCC
>chromosome_16,+,polyA site is 2322662
TGGAAGTTCTGGGGCGTTATTGGCTTGACTGCGGTGCACCGGTACATACGCCCACAATGTGCACGAGTGCCGGTGCATACGCCCACAATCACACAATGCACGTGGTATACACCCGTACACGCACAGCTGGTGTTTGGTCGGCAGCGCACA
>chromosome_16,+,polyA site is 2322712
CCCACAATGTGCACGAGTGCCGGTGCATACGCCCACAATCACACAATGCACGTGGTATACACCCGTACACGCACAGCTGGTGTTTGGTCGGCAGCGCACATCTACCTGGTCCTTTCCCCCCTTCCCCTCACACACTCAATTGGCAGGACC
>chromosome_16,+,polyA site is 2365497
GCCTACGCGGTGTTCCCACACGCCGAAGCAATGTGTTGAGTTTGCGCCTAGAACAGACGACCACTTAGGAGTCAGGACGGTGTATTGGGGCTCGCGCTGAGACAGGATCAACCCATCTAGCTCCCTACGTCAACGGACCTAGGCCGGACG
>chromosome_16,+,polyA site is 2405466
CGCCCCTGCAATGTCGGCCCAAGGCCATATGCGCATCAACCCTCAACCTCCACTAAGAGATCGACTTGCAGCGACCTCTCATGTAAGGAGTCAATGCCATCCCCTCCCAACCCTCCCAACCCTCCCTACCCTCGTCCCAACTCACTTGGC
>chromosome_16,+,polyA site is 2609311
AGTGTGTTGGCAAACACAACTGACATACTGGCCGCAGTTGCGCTGCTTGCACCACAGTTCGCTGTCATCCTTCGCAGCAGCACGTCCTCAAGCACGCTTAAAGTCCGCTCACCCACGAGTCCGCTCACGCGCCAAATTTCAGCCAGGCCG
>chromosome_16,+,polyA site is 2635235
CATTCGGGGATCTCTCCTCGGGTGAGCGTGCGTGTCTCGTACGTTTTTGGGGCCCTGGCTAGTCCACGGCTGTCGTCCCACATGTAACCTCTATCAGCTAACTATGCCGGGGCGACGTTACTCCATTGTAACGCGCCGTTAACACCGCCG
>chromosome_16,+,polyA site is 2678431
CTCAGCGATTGAAGAGTGCTTACAACATGACAGATTGACAGGCCACCGTCGTGCCGCACACACTTGGGCTGGCTCCTCGCTCTGTAACGCTGCATGCCTTGGCCATCGCCGGAAACAGATGGGCTGGCACGGGGCAGGCTAGTGATTTGT
>chromosome_16,+,polyA site is 2853940
CGCACTTTATCATCCGCATGCCCCTAGCAAGAGTTCACGATCCACCGCCGCAGCTGGCAGGTCGCAGCCATGATCCCCCTGTTAGCCATACATAACGTCATGATAGGGCCAGAGATCCTGTTCTGTTACAGATGCAGTGGCCGCAGTGCG
>chromosome_16,+,polyA site is 3043382
TGACTCGTGCTTCTTAGCAGCACCCGCCACGTGTCAGCGCATGGCGGCACGTCTGCATGCTTCCATCTCCAGCTCCGAGAGATTTGACGTCCGGTCAATTTGTCCACTACCGTGGAACACATAGCATTTGTGGAGTCCCACAACATATTG
>chromosome_16,+,polyA site is 3463446
CAGGGCAGTGGCGCGCCCATCCGCACGGGGCCTGTCGGTTGATGCGGTATGCCTGGCGTGTAGAACGCGTGCCCCAACACATTGTACCATGTGATTACAGCACTGGAAGCTTCGGAGTCGCTGGTGGGGGCGGTATGCAGCCTCTGCCGC
>chromosome_16,+,polyA site is 3648954
CTGCAGTGTGTGTTCATGCATTCGGGTGGGGCCTCTGGTGCGATAGCAAGACCGCGTGGACTGCGGTTATGTGCATGAACTGGAAATGCTGTGTTCCTTAGAAGGCTCATGGTTGCCTGTCCGTCTGATGGGGAGGGCCAGAAGCACTCG
>chromosome_16,+,polyA site is 3742521
TCATGGCTGCCGTGTCGCAATAGCACAGGAGCAGGAGCATGCGCCTTACGAAGGCAGAACAATGAGGTTGACATTCACATCTTGCAAACGGTCATTCCGGCCCAGGCCTCCCTTCATTACAACTTAGCCCATGAGCCCAGCTACCCGAGC
>chromosome_16,+,polyA site is 3744219
CATTCGAGGTTCTCTCCTCGAGTGTGCGTACGTGTCTCGTGCGTTTATGAAGCCCTGGCTTGCCCGCGGCTGTCATCCCACATGTAACCTCTATTCGCTAATGAATCAATTCTCCGCGCTGCTGGCCCGTGTACCGGCGGCGTGGAGGGT
>chromosome_16,+,polyA site is 3763832
TGGACCACTATGCAAGTGGGCTATTACGCCTGGTGCTGCGTCCAGGACTACACGCACACCGCACAGGTAGACGCTTCGCAAATGTAATAGTCACTAGTGATTGCATTGGTTACGCTAGAGCACTACCAAGAAGTACGTGTCGGCAGTTCA
>chromosome_16,+,polyA site is 3884757
CCCTACGGGACCTCGCCAACTCTGTCTCTAAACCCTGTCCCATCACACCCACAGCATGCATCATTGGCATGTGCAGTCGGTCGTGACACAATACCGAATCGTTCACTGGTGTGGCACACCGATATAGACGCAACCACCGATGTCCAATGT
>chromosome_16,+,polyA site is 3901248
CATATTGTGCGAGCCGGGGACTAGTGGACTGCGAGCCCGGTCAACCATGTACTGGCGGTCAGCCATGTAACAGCCATGTAACAAACCAGTACGGGATATATTTTGGGCCAATAACCAGTGCCCGAGGGGCCTCCCGGGTTATAAGTCTCT
>chromosome_16,+,polyA site is 4128409
CCCGTGGCTGGCGCCGGACAAACCTCTGAACTCTCTGTGCGTGCACACATCCGCCTGATGATGAGTCGAGAACGCGGCGGCATTGAACGTGTGCGCCAGAACGTGTGCATGCCGGGCGTCGGTTGTGAGCCGAACCATGGCTGCAGGGTC
>chromosome_16,+,polyA site is 4128588
GGTCAAGATATAGTACAGCAACATGGGGCGTAAGTCTGTTTGTCTGTGTCGGCTTCAACCAGCTTAGACGCTCTCTCAGCCATGTAACAAGATTACAACACGGCTTGGCCTGTTGACCAGTGGGGACTGCCCGGGCCCCGCCGTTCGCCG
>chromosome_16,+,polyA site is 4154422
ATGTACTAAACCTGGGCACGCGGCATGCAAGCTGCGCGATGCCGGCTGCCAAACGCAGCACTGGGCTAACTTTCCCTCATGTAATTACTTGATGGTGCCAAAGCACGTGCCCCAGTCCCTGTCCAGCATCGCTCTCCTCCGCTGGGCCAC
>chromosome_16,+,polyA site is 4491067
GTTCGACCAGCCGCGCACTCCTGCTCTGCCGTTGCAAATTGTCTGCCATCTCACCCATCTGCTGGGGTCTGGGCATGAGTTGTAACCCTAGGGGACTCCACCAACCTGCCTAAACACTGTCCTGTCACACACACATTGCCTGCAGGAGCA
>chromosome_16,+,polyA site is 4640069
CATGGGCGGAGCACTCGAATGGCGGAGCACACCCTCTCCCCTGCTTCTGAGCAGGCCCACTTGCATGCATGCGTCACATTACCGTAACCACATCCCTATGTCTTCCGCCTCTTGTCCCATGTTACAGCATATTACACTACCCCACAAACG
>chromosome_16,+,polyA site is 4652776
AAGTGCCGACACCAACTGTCGATAGCGGTGTCTTGGACAGCCTGCAAGGACCAATCCTCACCTGCCCTATCCCAATCCTACAGTGTTGACACCAATCCTCACCTGCCCTATTCCAATCCCATAAGTGCCGACACCAATCCCCACCCGACC
>chromosome_16,+,polyA site is 4728098
AGGCGTGGTGACCAGGTGGGTGGCCTTTCCCTAGATGCGAGCATCACTACACACATGGCGTTCCTTGGGCTCTCTATAGCCAGTGTGACGTTCTGCTATCCATGGTGTGCTCAACTGGGGTTGGGCCTCCACTAGGACGGGCGCTGGACC
>chromosome_16,+,polyA site is 4857915
CCGCGATGGGGATGAATGCATACTACCTCAAGCTGGTGACGCCTACCTTCATGGCAAACTCCACATTCAGTGCATTGTGGCAATGTAACAACGCGTGTCAATCTTGCCTCCTGAGTGCCCCGCCCGACTAGCCCACCAAAGACATTCCGC
>chromosome_16,+,polyA site is 4893712
AGTATCAGATGAAGGCACGAAAGCAAGTTGCAGCACGGTGACCTTACTGACAGGTTGCAACTGTCATCGCTGCGCCTAGGCACCGTACCCCATACCGTATCCAAGGAGCGTACCCGTATAAGCATATTGCGGGCACTGTACGCACGTGCG
>chromosome_16,+,polyA site is 4893812
CCAAGGAGCGTACCCGTATAAGCATATTGCGGGCACTGTACGCACGTGCGGATGGCGGGATGCTGCCTTCCGTGATATCACCTGTACTGGGCCAAGACGAAAGTATTGATGCTTCGCCCTATATGAACTGACACTGTGCAGCGCTACACA
>chromosome_16,+,polyA site is 4893871
ATGCTGCCTTCCGTGATATCACCTGTACTGGGCCAAGACGAAAGTATTGATGCTTCGCCCTATATGAACTGACACTGTGCAGCGCTACACACGATCAGTATCCCCACCAGCTGTGCCCAACTCATATCGCCCATAACTGATTCCGAAGTT
>chromosome_16,+,polyA site is 4898668
CGATTTGTGACATGCACTACTTACCGTACTGCCAGGAAGTTTTTTCCAGTGCTAAGTTTTTTTCGGCTGCCAAGGATTAATATTTAACGTTTTCTGAATAACTTTTTTTTGTTGGGGCGGGATTTAAGTCTGGAATTTTTCGGCACATGC
>chromosome_16,+,polyA site is 5045149
TCAAATGGACGTAAATGTGCCGCCGCTGCTCAATTGCACCGATCATCAACACATGACCTCAAATGGTTTCTGGCTTATGCAATGTAAAAGCAACTTGTTACAGTTTGCATCCCCCCACAGTTCGTGTCCCTCATGCCCGTCTGTTAGTTT
>chromosome_16,+,polyA site is 5064317
AAGAGCCGTGGCGACCGCACCGATGAAGCGAAGTAGGGGCTGAAGAGGAGTCACGGGGTCACGGGTCAGATTCTCAGAGCCGTGTAACGTGCAAGATCCATCACTAGTGAGTCCCGCAACAATGGCGCCAAGACCCTGCCACGACCATAC
>chromosome_16,+,polyA site is 5084782
TGGCCTACTGTCAAGCGCGTTTACTTCACGGGTAGCTACTGTCAAGCGCGTTTACTTCACGCGTATGGACTGGGCCCTGCCCTTGTGAAAGCGTCGCCGATCCACCTGGTTGCCCTGCCATCACCTGTAGCTCTCTGCACCTCCCCCTCA
>chromosome_16,+,polyA site is 5486585
ACAAGTAACGGGTTACCCGCACACCAATACACACCATCACCCCTGCGCACTGGGTTGGCACGGCATGCAGCCGTGCACACGTTCATAGTTTGTTGGCATGGCCAGAACGGCGGGTCCAAAATGCTTCAGGCGAGGGGGCGGGCCGCCGTT
>chromosome_16,+,polyA site is 5697715
GTGCCTGAACCCGGACCACCGGATGTCCCGGTGCGCGTCCTAGGAGGGTGGGAAATTCGAAAGTTGCCGGTGGCCTCTGGTTGTAAGGGTGGGCCGGGTACCCTGCCGAGCCAACTTCGGCTGCGTGCGCGGGGGATTGAAGCTGGCTGG
>chromosome_16,+,polyA site is 5764547
TGTTGCTAATGTAGGAAACGGCACGGCGCTATGGCTACGGGCCTATGGCACGGCACGGCGTCAGGACGCTGTACGCCACATGTAAATGTACGAGTGCTCATCTCTCACCCGCACGCCGGCGTCCAGCACAGGGTACTGCACGCGTGCCGC
>chromosome_16,+,polyA site is 5911341
GCAACACGTGAAACGAGGAGGGCATACCCCACCGCATCCCGAGTGGCACGGTGTATGGACGTGCCACACGCAGTATGATTTTGACACACGCTGCAGCACACACACTCCCAAACACTCGCTATCGCTATCCAGGCTCTGCCACCAATCCGG
>chromosome_16,+,polyA site is 5921606
TCAGTTGGTATTGCTTCGCTTCGCTTACAACTGTTGCTCCTGGAGTGGGGGAACCCAGTGGAACCCCTGGCACAACTGGACCGGTAACATACCGCCTTCAACCCCTATTGGCGCTGGCACTTGCCTGGGCACGTACAGCGCGTGTTGCCC
>chromosome_16,+,polyA site is 6262692
AATGGTGCAATGGTGTTGCACACAGGGCGGTGGGGCGGCCGAGGCAACGGACGCAGGAGCGCTGCGGAAGCGCAAGGCAAAGTCCTGTAAGCATACAGTTACGCGAGAGGTGAAGAGGGCCAAGCGGCCACCGCCCCGCATAATGGGGAA
>chromosome_16,+,polyA site is 6435791
TCCACCGCTGAGGGGGGCCCCGGATCCGGGAGCCAGGCCGACCACGCGTGGCCAAGCGTAGTCGGTGGTGCCTAAGTAACTCGACCTCCCTCCCCCTGCTCAGTCGTCGCAGTCATCTCCCTCCGCGCCACCCCCCGCCCCCTTCTTGCT
>chromosome_16,+,polyA site is 6437399
TCTGGGGAGCTGCGGGGCCGCCCCCATGCGTGTGCACCTTTCTGGCACCATTCCGGCCTGTCGTGGCAAGTTGGTCACCCAATGTCAATAAGACATCACTTGTCCAAACTCGCCTCACACTGCTGCTTCAAAGAAAACAATGTACCATAC
>chromosome_16,+,polyA site is 6578025
CACGCCACATCTTGTACGGGCTTCACGCAACATCTCCTGATCTCGGGCCAGGCTGGCCTCTCCCCGTACCGACTTCCCATTGTAAGTGAAGTGTTTGCTAGTGAATGCGAATGCAAGACGCCGTCGCGAGCTCCAGGCTAGCAATAAACA
>chromosome_17,+,polyA site is 352765
CATAGACTATACGAGTATTCACATAGTAGGCAGGTTGCGAAGCTACGTAAGGTTAAGGGAGGCCCGAAGGGACGTGGCCCGTGTAACCCCAAGTCAGCGACAGCGGCCTCGCCGAGAATGTGAATCACGACACCATTGCGCTGAGCTGCG
>chromosome_17,+,polyA site is 694074
ACGCTGCACCGCCCCATGCCATCCCTCCCTCCCGCCGCATGCCACGTTTCCTTCATTTTTAGGACGACGAGGGGGAAGAGCAAATATCGCAGGCGCACCAAATCAGAACGCCCTGCCGTCAGTCCGTGGTACTCTTAACACTGAGCACAA
>chromosome_17,+,polyA site is 779035
GGGTCAGCTGTGTGGAATAGAGCTCTGTCGCTGCGGTGTATGAAGGTTGCCCGGTGGTGCTGCTGGACAATCGAAGCGTCCTGCTAAAGAGAGTATCTAGTTGTTAGTGCGCCTGTCCCTGCGCCTTGCGCCATTCTCCACGACAGCCGG
>chromosome_17,+,polyA site is 779179
AGCCGGATCGGGAGCAGATGGGAGATCTTGTGAACGGGCCGGGCGGCGGGCCGGGGCCGGCGGAGGGGCGCCTTTTAACAGTGCCCTTGGGCATGCGCAGCGGCCGCTGACGCACTTATAACTGCCTGTCGCTGACCACTGCGCGTGGCC
>chromosome_17,+,polyA site is 898732
CAGTTGCAGACTTCTGCATGCATGCCCGGATGCAACCTGATGTCACAACCAATGCAAAACTGACGGGCTGAACGTAAGGAGGTAAGAAGTCGCCTACACACACGCAAGCGGCTCATCATCTAGCTATGTACTACCCAGGGGAGTACTGGC
>chromosome_17,+,polyA site is 1049958
AAGGCAGGGACACGGCAACCTGCACATGCGCAATGTGCCGCCCGATCCATTGAACCATGGCACCTTACCGTATCACAACATATATAATTGACTCAAACCGCAACACTCATCATCAGCACAGTCTTACACCGGGTTCCAACCTTTCACTGC
>chromosome_17,+,polyA site is 1079425
GCCCCGTGCGCCTGCGCGCATTACACCTTGATGGCGCGCTGCTGGTTGGCCAGGCGCTGGCTCATCTTGAGCGCGCGTAGCTTGATGTAGTCACGGTCCACGACGCCATCGTCCTTGTTGGCCTCCTCCTCTGTCTCCTCCTCGCTCTCG
>chromosome_17,+,polyA site is 1114247
CCACGCAACCGCGTCTTCGCATAGTAAGCGAGTAAGCACGGCCTTACCACGGGGTCTAGCTATGCGCCATGCAAGCGCTGATGTCAATACAGCATTTAGAGCACCCGAGCCAACCAAGCAATCCTGTCTGAACTCCGCCCTGAATGATGA
>chromosome_17,+,polyA site is 1123013
GTACCCCGCTCATAATATTTAGCCCTGAACGGCTTCGGTCAAGCATACTTGCGTCGATACAACGCACAGGTGGCACCATTTTGTGTAACCGCGCAATTCGCTTCGATCATCCCGCTGCCTATTCCTCATGCCACAACGCTTGCCCCTTCC
>chromosome_17,+,polyA site is 1194530
CGATGTGCTACTGCGCCGCAGGGTTTACTGATGCGTTTGAGGTGTTGGGAAGCGGTCATGTACTGGATGACGGAGGCAGTGTGTAACGTCACAATCAATGCGGTGACAAACAATCATCCTCTGAAGCCCCGGACAAACTGATCTACAGCG
>chromosome_17,+,polyA site is 1467466
TGGGTAGATGGCAGGGGGAGCATTGAGGCCCGGGGGGCTTTCCGAATGGGGTGGCCCAGGTGAGGTCGACTTGACTCACGCGTGTGAACTTACCATCCATCCTCCTAAAACAGATAGCCTGCATTTCTGATTTAGACAAGAACTGAAGCA
>chromosome_17,+,polyA site is 1540622
CAGGGGCAACTGTAACAGGAAAAAGCATGTTGAGGTAGTACGGATGGCGGCCCGGGGGCTTTGTGCGGGAGTGGAAAGGTCAAGTAAGCAGGAGCATGGAGCTGGGCGGTGGTCAGGCAACGACAGAAATTATGAGCGACAGTACCTTCT
>chromosome_17,+,polyA site is 1835209
GTGCTGTGTAGGTGGCCATTCAGGGCAGGGTGATCGCATTCCACGTCACTGGCTCGTGAACTGCGTCAGCAGGTCCGTCTTGTAACCAATGCAATTTTCACTGGCGTTGTAACACCTTTGCTTGGTTACAGCCCACCCTCGCCTGCGGAC
>chromosome_17,+,polyA site is 1864596
GCGATGGGACAGGGACAAGGCAGGTTGGTGAAGTCCCGTAGGGTGCAGCTGATTCCCAGACCCCAGCAGATGGCAAACAATTTGCAACCGCAGTGCATGAGCGCGCCAGAGCGCGCGGCTGGTCGAACGCCGGAGTTACTGTACCGACAA
>chromosome_17,+,polyA site is 1864769
CTCGGCTCCGGGCGTCCGGCCAGGCGCAGGTAGGTGTCCGTCGGATCGCCAGTAAGCGTGTTGGTGACGGTTCTGGCCATGACTGTATTATTGTCCGATTGTTATCATGCGGCGTGGCATAGACGTGTGCCGGAAAGCTGGAAGATACGA
>chromosome_17,+,polyA site is 2055574
TGCTGGAAGGAGAGCATTAGATAGGGAGGAATTTCTAGAAGCGCATGTGACTACTGCGCGCCGCACCCCCCAAAATTTTCTTGTTGAACTAATCGTGCGACTAGCCAACCGCCTATCTTGGGGAGTAACGGGGCTGCCCTAGGATCGTCT
>chromosome_17,+,polyA site is 2153865
GGTGAGGGCACTTGGTACAAAATGCAGCAGGCTGATGTGTGTGGTCACTGCTAGGGCGGGGCTTGTATATCAAGGCGGCATCATGTAAAGGAGACACTTTACAGGCCACAATGAACAACCCTAAACCCAGGCTGGCAGGCGGGCTGGGCG
>chromosome_17,+,polyA site is 2673286
CAATGTACGGTCGCGCTTGCGGCTGCATGAGTAAGAACACAATGTCTCTCAGACACATACACACAACGCAGTCATACTCTTGTAACACACATGGCTGGCAGTGCTGCACGCACCCGTCAATTGGGCCCCCCATGCATCCCAACGCGGTGT
>chromosome_17,+,polyA site is 2909933
ATTCGGACAAGAAAAGGTGGCGCGTACAGTACCTTATCCACGTCCGCGCATGCCATACGACCCTCCCGTGGTCTAACTTCTCATTTGTGCTTGTGCAGGTGCTCGAGCAGACGGCGCAGGGGCGGCGCGGGGCGGCCAAAAGACAAGTGT
>chromosome_17,+,polyA site is 3119451
GGCCGCAAAGACATACACATTCTTTTCAATTTGTGTCACGCTATGGCGGGTAGCCGTACATGGGGTAGCCACTCGCTACCGTGTAATACTCTTCCAATCGCCACTCGACCGTATTCAAGTCTATTCTGCAGTGGCGCAACTCTGTGACCA
>chromosome_17,+,polyA site is 3265846
CTCGCCTCGGGTGAGTGTCAAGAAATCGAATGCGTGTCATGGGGTCGCCTCGCGATGAGCCACGACACTCTGCGATGCCTGAGTGTAACAGTGCAGCAGTATTCATAATAGCGGTGTGTAGAGCGATACAAACACGGCACGCGTCACCCC
>chromosome_17,+,polyA site is 3440674
GTGGTACGCAAGGCGCCAATGCGGCAGTGCGGCACACTCTATGGTTTACGGTGCGCTGACGTGCACACTGCGCGTGCTGACGTGCAAATGCTCTTACACAGTCCCCAGTCGGACCCAAGCGCTCCATCTGAATGCCCTGTTTCTCAGTCA
>chromosome_17,+,polyA site is 3470464
TGGTTTGAACCTGGTTTGGATCGTCATGTCACCTTATGCCGTGAGCCCTCAAGTTGTACGGGGATACGGTATGCACTTCATCCGTTAGTTACATCCATTCCCGCACATCGCCACAGCCCACCCATACCAGCTGACTGTCACTGTCCAGCT
>chromosome_17,+,polyA site is 3522056
ATTCGGTTCACGTAAGGGCGCCAACTCATGATGACCTCCAGCTTCTTTGTCAGGACCCGACGCGCATCGAGTTTGCGCACCTTCTTTTACCTCGCGAACTTAGTCTCGCATTCAACCACTCTGAAACCTCGCGTTCCGCCACACTGCTGA
>chromosome_17,+,polyA site is 3549210
GTGAGCGGCTGGCGAGGAGAGGCGGGGGCTGTTGCGTTTTGGAAGGCGGGCGGAAGGCCGCACACGCCGGGAGTCGGGCAGGCTGTAGATTTCGCTGAAGCTGCGTTTGAGAAGGGAGCCGAAGGGACAGCTGGGGTGGGACAGTTGGTG
>chromosome_17,+,polyA site is 3622127
CGGCCAAAACTCCGGCGGCGGCGCAGAGGCTACCCAACATCTGAGGCTGCGTTACAGAGCCGTGCAGAGCCAGGCCAGCTTCCTGTTATAGCAAGTAGCAGCCCGCGACCTTGCTCTGGGGGCGTCCGGCCTCAGCGCCTGGACCGCTGC
>chromosome_17,+,polyA site is 3747069
GCGGCACATAATTGCATTTGCTTGAAAGATTTCAGTGTTACGCGCTGATTGTCTTCCGATGCAGCTCGCCCACACGGCAAGGTGTTATGTACTCATATGCTTGCCCACCCACCCAGCGTCCGAAGAAGCGTCACGACTGCTCTCCGCATG
>chromosome_17,+,polyA site is 4222074
CCAGGAGGAAAGTCGCGTGTCGCAATGGCACGGAGCTGGGGCGGCAATCCCGGTCCCTTGTCCCATGCGCGCGGGTGCCAAACCAGTAAAGGTTGTCACAACGTTCTACTCTATTCATAGCGCGAATGCACACCATAAGCTAATAGACTT
>chromosome_17,+,polyA site is 4347016
GATGTCAGGAACCGTAAACAGGGACAGGGCAGTGGCGCGCCCATCCGCACGGGGCCTGTCGGTTGATGCGGTATGCCTGGCGTGTAGAACGCGTGCCCCAACACATTGTACCATGTGATTACAGCACTGGAAGCTTCGGAGTCGCTGGTG
>chromosome_17,+,polyA site is 4359643
ATTCGGGGATCTCTCCTCGGGTGAGCATGCGTGTCTCGTACGTTTTTGGGGCCCTGGCTTGGTCCACGGCTGTCGTCCCACATGTAACCTCTATCAGCTCCCCCAAACTCGCGTGAAAAGGCCCTGTGTGTGGCGGCCTTCCTAGACTTT
>chromosome_17,+,polyA site is 4481750
AAGAGGTTGCCCGCTACAGACAGTTTCATTTGCGTGTGAGAGACGTTGGCTGGCGTTTCATGCGTGGCCCATTGAGCGGCGAAATCGTACTGCCGTATCAACCGCCGTCTGCACACATGTCCGTGCAAATGAGTCTAGAAGCAGCACGCT
>chromosome_17,+,polyA site is 4481915
AAAGCTTGGGAAGACGGCGAAGAGGACAAGCCCGTAAAATTTTACAGACCATCCACGAAATCCCTCCAAGTGGAGGGCTCTGTAATTTCTGCCAACACCAACCACATGACGTAACGCGACCTAGTAACTAAATCTATCCTCGGCACCCGC
>chromosome_17,+,polyA site is 4520400
TAACGTTAGGGGTACCTCTGTCCACGTGATCAGCGGCAGACACCAGTGCCGAACCCAGACGTGGGCAAGAATACGGTACAGTCAATACACATGGTACAGATGCTCCCCGAACTCAAACCAACCCCCCCATACACGTTTTACCAAGACGAG
>chromosome_17,+,polyA site is 4978856
CTGTCAATAGCTGAAGCTTAAGCTTATTGTCATTACACTACGCTTTACACTGCGCTTGAGTTTGAACATAGCAGGCACCTGCATAACCTAATTGCTCTCAAAAGCCTCCCCCCACCCGCCCTTTCAGTCCAACGTGCCGCCACCGAATAG
>chromosome_17,+,polyA site is 5686139
GGCAGACGGAGGGACAAACCAAGTCACCAACGTCATTCATTGACAGTTGAATGGCGGCAGGCGGAGGGAGGCCATAAGATAATGTGAGATGGGCAAAGTCTGCAGCGCATCGCGCCGTCTCTGAGGCCAAAGCACTGCCACGCTCTACCA
>chromosome_17,+,polyA site is 6018556
GCTTGGTATGCATTCGTTAGCCTTACGGCAGGCGAGACAAACTAGCGGTGCGCTCACGTGTTTTCACGTCCTTGGCTGCGCATGTTGACATCTAAATTATAGGCTCTGTAAGGCTGCAAGCATTGTCTTACTCCATGACATGCTGCTGGC
>chromosome_1,+,polyA site is 152664
TTTACATGGATCCCGGCTGCGCATCCGCTAGCCAAGCCTAGAAAGAGAGCAGTACGGCGCATCAATCCAACTACTCTAATGAATGTGGTGAATGTGGTGAAATGTGAAGCCCGATCTCCGGGCCGACGCTCTAGGCGTCGCCCGCGCATA
>chromosome_1,+,polyA site is 232695
TCCAGCTAAAGCAGCGAGACCTGGGTTGGGTGGTAGCACACGATACTACAACAGTCTGACGTAGAGTGCCCGGACGTGACGCGGGTGTTAATACAGATGAGGCCATGTGCTGCACCATCACATATCATCATCCTCGTCGACCCTTTAAGC
>chromosome_1,+,polyA site is 722697
CCGTCGAGGCGTCATTAGGTAAAAATATTACGGTCGGTGTACACTGGCCTGCGGCCCTTAATGAAGCGTACTTGCGTGTAAGTGTGTAACACAGGCATGTGCCGTGCTCCGGTCCTCCGAAGTTGGATGCGCGTACCGCACACAGCAGAG
>chromosome_1,+,polyA site is 789285
GAAATCCCGGCCGGGACTCCCCTTGAGGGGACGACCGACCCCCCCACGGACAAACCCTTGTTGTTTAGTGGATTAATCCCTCCATGTAATACCAAAGTGGCGCCCACCATTGACTCTTGAGGAGCGCTATCACGCTGTGCCATTGGCGGT
>chromosome_1,+,polyA site is 839118
CCTCGTAGTGAGGCAACATGAGCTTTGTGTGCTTGGACTCCGTGCAAGTGTCTAACACTCGCACTTGGTGGCTGACGGCCACTGTCAATGCTACTGGACCTGCCGGCGCATGCATTCAGGCGCCGTCCATGTTTCCTAGCCCCGGACTAC
>chromosome_1,+,polyA site is 839250
TTCCTAGCCCCGGACTACCCTAGCTCCTAGAAGTGGCATCGGCATCTCGTTGAGAGACGACCAATTGTCCCGTAACTGCAGCTTGTAATTCACTCTCAGGCTCCAGCAACCCGTCAAAATCTGGTGTCCCAACACTACAGCACAGGGACT
>chromosome_1,+,polyA site is 849451
GTTTCTTTGCATGGGGTGTGCACCTGGTGAGGGGAGCGCTGCTCACTCCAAGCGGGGCAGCAAGACCGAGGAACACGCCGTGCTAAGCCCCAACCAACCGCACCTCCCTCGACCGCAGCCCCGTAAGAAGATCATATTTGGGGCATTCAA
>chromosome_1,+,polyA site is 917154
GTAAGCGTGCTGACATGCGCTGGCAAACACAAGGGCACAGCGGGTCTGACACCCTGTCTGACATATCTACGCGACGTTACAACCTGTAATGTCAGCGCATGTGGAGACCTCCAGGCTGACTGTGCGCTGTCAGGGTCAGGCAGCTGGCAG
>chromosome_1,+,polyA site is 1421938
TATTCTGCTGGTGCTGGTTGGCTTGCACCAGCTTGCTTTGCAACTTGATATCACATCTCATCGTACATTCTGGTATTCTATTGTAACTTCACCACACGCAATGCCAAACTGCGATCCCGCCTTGCTCTTTTGCCACCCACTGTGCCCCGT
>chromosome_1,+,polyA site is 1509776
TGCGATTCTTTGTAGCACCTCTTTCAGGTCGCCTTGGGTGGATGGAAAGAACCTTAAGGCCATCGAAGGGTCGCCATCCGTGCTGTAATGGGCCGCATGCCTAGGCTACCAAGGACGTTTGGGAAGTGTTGTGGAAGGGGGCTTGACTTC
>chromosome_1,+,polyA site is 1843531
ATAAGTGTTGCAGGCGTTATAAGGGCCCCCCGGCCCGGGCCTAGGTTTCTACAAGGACAGGAATGCACGTCGTGCTCACCACCTTGTAACCACACACAACAGTTTAGTTTGGGCTGGTATCTCCACCCCCTCGCCACCCCATACACGCCA
>chromosome_1,+,polyA site is 2031976
CCTGCTGGGGGCAAGGGTCGCGTGGTAGCCGTTCACCGGGAACATCAACAGTCACAACGTAAGCAATGCGTTCATTCGATGTACTTGTATCCTGCTTTCCGTCTGCGTGTCCTACATCGCAACACCGGATAACCGTCCGAACCGTACCTC
>chromosome_1,+,polyA site is 2056637
CGGCGTCTTCGGGTGCTGGGACTGTCCCCTCTGTAACATCCGCATACTTGAGGTCATCAGTGCAAGAAGCTTGGGACTTATGTAAAACAAGGCAGTAGTACTACCACAATTTGTGGTTCAGCCGTGCGGCCCGTGGTTTGACTCTTTTGT
>chromosome_1,+,polyA site is 2103990
GGTTGGTTAAGGGCGTTGTGAGGTACCGGCGCTTCAGCAATGCAGGGACGCACACTGAAGGCCGTGCACAGCAACATGGCGATCAAGTAATTGACCTTGAAATAGTTCCCATCCTTGCGCAGACGCGACGCGGCCTGCAAGTCACGTTCA
>chromosome_1,+,polyA site is 2202505
CGCTTTCCATGTTTTTAGGTCTAGGCCTCGCTCCCAGGTGCGGGCCTTACAACTGAGACGGCACTTCGCAATATCTAGCTTCATGTGACCATCCCATCCAAACACCCTCCCAAGCCGGTCAATGGTGTTTAGCCAATCGATGGCATCCTC
>chromosome_1,+,polyA site is 2202698
GTGATGGTGGACCGGTAGCCCGAAGCTGTGGACACGTTCGATTCTGAATCTGAGTCGGCCATTTTGACATGAACCCGTAAAGAACAAAAGGAAGGGGACAGTAGAGTTTCTCAGGACTATTCCCGCAACTCCCCCCACAAAAGACGCGCG
>chromosome_1,+,polyA site is 2497729
CGCATTGATGTCGGGCCGGGGTGGTAGGAGGATGCTGGGCCATCCGTGTAGGCACATGCGTACAGGCAGGCTGCGTACATGGGTGTTACAGACTTGCCGGTTGTCAAGACGCCGTCAGTCCATGTCCTAGTCAGCCAGGGGTGCCCCTGT
>chromosome_1,+,polyA site is 2740606
TAGTTCATTTGCCTGGGCTGCCGCCGCTGCCGGGCCAATCCATAGGGGCGTTGTCATGACAGTTGGTGACAGGGCGCTCAGGCTGTAATGAGGATGGATGCGTGCTGTCCCAGCAGTCCAGGCGGAAATAAGCTCTCCTTGAGACGTCAT
>chromosome_1,+,polyA site is 2740678
GGCGCTCAGGCTGTAATGAGGATGGATGCGTGCTGTCCCAGCAGTCCAGGCGGAAATAAGCTCTCCTTGAGACGTCATATGTGTGACAGGGCCTGCGTCTTTACGGCGTGGGCGCGTGTGCTACCAAACAAGGACAAGTGTCCCCCTGCC
>chromosome_1,+,polyA site is 2813456
CGTGGCGGCGAGCGTGCGGTACGTGCCGACGGTATGCCAATGCGGCGCCAGCGCGCCTGCGCAAACTACTTCCGCACGAAGTTTGTATATTCCAGTGTTGTTCTTGTAGTGTCCATCATTTGGAGACTAGCCTGTCCGTATAGCACTGCT
>chromosome_1,+,polyA site is 2817554
CCGGCTGAACTCTCGCCATCGCTTTCCCACACAAAGCAACAATGCGCTTGGTCTTCGCCCTCCATCGCCCTGGGCCAACCCGGCAACACTTCTCATCAGATCTTCACACAGCAAGCATTATACGAATGCAGAGCAACCACAGTCGATGTA
>chromosome_1,+,polyA site is 2944653
GCATAATGCAGTTGCGTTTGAAGCCCGGGGACATTGTATGGTATGGACGCAACCCAGTTACACACCGTCTGCGTTGTGACGTCTGTAATCTGCGTGAGCAGTCTGCTACGTAAGTTTATTTGTATGCATGCAATAGCACATCAGTCAACT
>chromosome_1,+,polyA site is 2944920
TCTGACATCAGTCCTACACTCACCTCTCACGGCCTCTTGTTTGATGCACATACCAACAATCTGAACTCGCACCTCCTGCGCAATGTTATGCCGGCATGAGCCACGTGGTTCCCTGCGGTGTTCAGTCTCTGGCGCGTGCCGGGGAACTCC
>chromosome_1,+,polyA site is 3053372
CGTGTGCCGCATGCAATTATGCTGCCTGCCCTGTCGTTATGGACGCTTCGACTTGTTGCGTGCCCTGCTGCGTGCCCTGTCGCAATACGCCTTGAGTGTACCGTGCACGGCAAGCCTGCGCCTCGCTATTGCTTCGTGTTGACAACGGAG
>chromosome_1,+,polyA site is 3075873
CTGGGGCCAGCGTAGAGCGAGTCGTTGGGGCACCCAGTGTCACGTGTGGCCGCGGGTGGTCCCGTGGAGCGGAGGCACAGTTGCAAGCAGTGACCGCACCCCTGGTGTGCCTCACCGTGTGCGTGGCAATGCAGCACGAAGGACACGCTT
>chromosome_1,+,polyA site is 3196783
GCGATCGGACAGGTCAAGTGGCAGGCAGGCAGGGTCATCAGCCCCGCTACTGTGCTGATACCCACTTCCCAGCTTTTCCGGTATAATGAGCGCAAGCGCATACCGGTAGTTGCGAGACGGTACAATGTTCCGTGCACCTCCTTGCCCCTG
>chromosome_1,+,polyA site is 3212509
TGCTTTTCAAAATTTCAATCATGCTGACGGGCATTTCCATGGTGGTGCTTGGTCATTACATTACATGCGTGATCTATGCGGTGCATCAACCCGACGTGCAGAGGCCCCTCCTCAACACCATGCTTGCGTCCTTGTGGGAACGACGGACAC
>chromosome_1,+,polyA site is 3213988
AGCAGAGTAGGCTCGAAGAGTCAAGGGGCGACCCTGATGAGCGATGGGACGTGCAGAGCGAGCATTTTCCCTCAAATTCTTGTAAAAGATTCAGCGGATATGTAAGCTTAGCGTGGATATCGGCGTGTTTACGAAAAAAAACTCCACCTG
>chromosome_1,+,polyA site is 4116043
GGGTCTAGAAGGCGATCTAGAGCCATATATAGGGCATAGTCTTTACCAGTTTGGTGTCGTGTATATCGCTATACAAGTGCCACTGTAACACTACTAGCGAGCACGGCCACCCTGAACCGACCAGAACTCAACACCTTCCCTTCACGTGAG
>chromosome_1,+,polyA site is 4142526
ATCGCACGCACTCATTAACCGAATATTGAACCGGCTTCTGCCGTGCAACAGACATCCAAGCTCACATGCTATTATACGATGAATGTAAATACCCCAGGCCACCTGGGCACACTGTCGGGACCGTATCTGAATGTTGTCCTACACAACACT
>chromosome_1,+,polyA site is 4235276
CTCCGACGATTTTGCAAAGGACACGGCCCACGGACAAGGCATGGAGCCTTATATTGGACTACTACAGAACTACGTGCCTTGTCTGTCAAATGAATGTACAATGGATCCTAAGCCCCCAACGCCGCTGGCCCCCTGGCTTGTACCCACTAG
>chromosome_1,+,polyA site is 4519834
TTCTGGTGACCCGCATCGTGTAATCAAGGTTGCTGCGCTTTCCCCGGCTCGCGCATGCAAATCGAGGCCCGCATCCGGAAGTGTAAATACGGGGACGTGATTTCTTACACCCTGTTCCTACCTCATATCCTCAACGACACGTCGAGGATA
>chromosome_1,+,polyA site is 4533592
AAAGAGGCATGCAATCCGTGTGTGCTGGCCCATCATCTTTCAGTGATCTGATCCACGACCTGCCACGACCGCCCTTGACTTCCATAAAGGAACGCATGTGCACCAAGCTCATCATTCCAAGTCGACCGGCTATGACACGCCGTGTCACGC
>chromosome_1,+,polyA site is 4562950
GCCTACCCTGCTGACAAGGTCGATCTTAATAAGCGGACGTGTTGTGATTTACAACATCAGCCGTGCAATCGTAGTCAGCAACGTGGAAGACTCAATGTGAGCCCTTCGCGTCGAAGCGCCGACCTAGCGCACCACCAAACAACGGACAGC
>chromosome_1,+,polyA site is 4886678
GGGCATGGCTCCGCATGTGAGGTGCAGCTGCAAGCGATGGAGCGTGCGTGGCAAGGGACACGATGATTTCCTTTTACTGTTTTACAAAACTGGAAGGCGAGCGAAGCAGGCTCAGGACTCTGTGCACATTGTAATTCAGTAATTGTCATG
>chromosome_1,+,polyA site is 5096377
CGGCTTGCCACGTGTGATGCAAATTCCATACGACATCCGCAGTCCCGCATGACACAGCGTAGTATCAACCCTGCCATCCATTGCAACATGCCGCCTCCTGGTTCGCCCTGCCAAGCGGCTTCCTTTGCGGCCGCGTATGCAATCGTACTG
>chromosome_1,+,polyA site is 5372037
GGGGACGGCCAGTGAACGGACGTTTCGGGTAGCAATGAAGCTGAGTCGAGCGTATCTAAGCAGTCCCTGAGCAGCCGTCTGGTTTAAACAAACAGCTGCATCACTTGCATGTTCCTTAACGGGTCATGGTGCGGGGCAGTGTAACGGCGG
>chromosome_1,+,polyA site is 5658774
TGTGGAAGTGCGGGGATAGCGCGCGGTAAGCATTGCGTGGGGCCGCGCCACACAACGTCGGGCATATTCCCGGCATTGCATATGCAAAATTGGAGGAGGAGGGCGTGCAGGTGCCAGTACAATTCCACGTACGCGGTATCCCGTGCGCAT
>chromosome_1,+,polyA site is 5658882
AGGTGCCAGTACAATTCCACGTACGCGGTATCCCGTGCGCATACGCACGTGGCAGCCTGACCCCGTCACTGCTGCATGTAAGGTTGCACTTGACTCGTCACCCCCGCAACCCACGCCCGCAACCCCGGGGAACGAAGTGTTTCACGCAAC
>chromosome_1,+,polyA site is 5883275
CTCATTCCGATCCTAGGCGAGATAGTCTTTGACCGTTCTATATGAGGGACCCGTCCTAGTGGACGTTAAACTCTTTGGCAACATGTAAGCCGGAACGTGATCGTCTTGCGCCACCCTCTCGCTCACTACGCATGCGCTCCAGGCCGCCTA
>chromosome_1,+,polyA site is 5988063
GGTGTCCATTCCACACCAGCAAGAAGCGAGTGCGTGGCAGCTGGTGTGGAGCTTTTTTGTCATTGGGAAGGTATTGCAACTGTAGAGTCCAACGTCAGGATGAGCCTTTTTAAGTGCCCTTCACGGGTGCGACATGCCCCCACGGTATTA
>chromosome_1,+,polyA site is 6017823
CATGCGCACGCTGTGGGTCAAAGTACTGTTGCCGGAAGTGTTACACCGTGCACACCGAGACCCGGTGCCTGAAGTTCACTGTGTAAGCCACCTGGACCCAACTCGACTCCCCTTTCTCCATACGCTTGAATCACTCACTACGCTCAGACG
>chromosome_1,+,polyA site is 6121616
AGCAATCGTGTAACTCGATTCTCGCTACAGAGGACTTGGCACATCGGTGCACCCACGCCGTGGTCCACCTGGGGCCGCATGGCCCATAATGAGATGACCAATCGACCATCACCGCGTCCTAAACGGCCATGCGGTTCAGTGGTTACTCCA
>chromosome_1,+,polyA site is 6469081
AGAGCCACCTTTTCTTGTTAGTGGTTGGCCCAAAAGGTCCTGGGACGGGCCGTGGCGTGAAGCCCGTGGATGAGTGTCCAATCTGTGAGCGCCGGCAGTAGCACGTTTTGTTTTGTTTTTTTTGTTTTTGGGCTGAGCCCCCTGAGCGAA
>chromosome_1,+,polyA site is 6520696
CTTGCGTGGATTTGCGCAGTGCCCTGAGGTCCTGGTGGTCCTGGGCTGGTATCGCTGGCGACCCGCGTCAGCAGGTCCCTCATGTAACCCATGCAATCTGCCCTCGACACCCCCACCGCTGAGGGACGTGACGCCACAGCAGCGCACCAG
>chromosome_1,+,polyA site is 6571558
TACGACCGCTCTCCCTGAGGCTCTTCCGGCGCATGCGCCAAGTTCGCGTTCGGCAACTGGATGGACTAAGCTTCGGAGCGTTGCCCTCTTGCAACGGGTACTGGACGAGAATGACCTGCCGCTAGAGCTTGTGACTGTCTGTCCTAATAT
>chromosome_1,+,polyA site is 6731327
GCCCCAAACCCGGGCCAACAAAGTCTCGCCCCAGACATTAGCCCCCGGGAGGAATGTCTAGGAAACGGCCAAAATGGCCAATTAATGTCTGGAGACATTAAGATAGGAGCCCTGTCTCATGTGCAAAGGCAAGTGCCCACGAACGCGTGT
>chromosome_1,+,polyA site is 6901695
GTGGGACTCGCTGGAGTGCACGTCAGGCGCTGGGGGGCACGCGAGGAGGCGTCTCGGAAACTCGGCGGTAACTCGCCCGAAACTCAGGTAAAACTCATGCAAAACTCGCCCAAAACTGGAGTGAAACCGAGAAGTGGCCATTCTTGCAGG
>chromosome_1,+,polyA site is 7348222
GTCGTGTGATAGATCACGTATGTACGTGTCGTGTGGCTTTCCGCTACCCACTGGCTCGTGAATTGCGTCAGCAGGTCCCTCTTGTAACCAATGCAATCTACCCCCGCCCCTGGGGATGGCTCCTCTGTATGTATATGGCTGTGTGTAGGC
>chromosome_1,+,polyA site is 7808894
GCCCAAGAGTGCCGCGTTGCCATTGTCATCTGCATTGGTTGCACGAGGGACCTGCTGACGCAGCTCACAAGCACCCCTGCTCATAAGGGATCGCAGAAGGCGTCTGCTCATGAACCCTTCTCGCTCAAGCTGACAACAAGGGTTGTACAC
>chromosome_1,+,polyA site is 7929247
TTAAACTGTTGAGCTAGTCAATCAACAGGGACTCCTTTCGAGATTGGTCGAAGGCCTTGAAGGACGGTATGCTGCGGCGGTTGTAACCGCGCATACTGTACGCGTGTGCGCCAGCGGAGTACGCAGATGATGATGCTGTTGACACATGCA
>chromosome_1,+,polyA site is 8139370
ACATCGGCATCGTAGTAGCGTAGAGCCCCACTCGAGCGTCTCTCACTGGTGTCATGGAGACTATGCGATCTGATGCTAACGTGTAACGGCCAAGGCTTCGTGTGGGTCATGGCGACAAGGCTGCCGCCGGCCATCGAGCGTGACATGAAT
>chromosome_1,+,polyA site is 8251648
TGGCCGTAGGTCTCCTGCCCAGAGCGGCGCAACGGCACAAACACCTGGATTACAGTACCTCGGTTCTGTCCAACTCTCATATGTTTTAATGCTGCCTACGCTACCGCAATCCACTCCTGAACGAGACTTGCACGGGGCCAATGAGCCCCG
>chromosome_1,+,polyA site is 8717730
GTTGGGTGCGCTTATGGGGCTGATACCGCTAGTGGGTTCACCAGGGTCGTGTGCTGCAACTGCTGTCACGCGCCGTCTAAGGCTTAATGTCTGCTCATCTTCTAGGAACGCCTGAGCACCCAGCAGGGCCGGCGGCCGGTTACCATGCAG
>chromosome_1,+,polyA site is 8751428
GGCACAGTGAACTGGTTAAGACGCCCATCAGTAAACCATCTGCACCCAGTTCAGTGACCCCGGGTCACTTGGCGGTTCCCCCCGAAATCGCGCCCTGTAGCGCCCGCGCGCACATTCATAATATTCCTCATAATGCAAAAGGCCGATGCG
>chromosome_1,+,polyA site is 8751480
AGTGACCCCGGGTCACTTGGCGGTTCCCCCCGAAATCGCGCCCTGTAGCGCCCGCGCGCACATTCATAATATTCCTCATAATGCAAAAGGCCGATGCGAGCAAAGACAGCCCGCGAAACAGCGCCCCTCAGGAAAAACGACTTCAATGCA
>chromosome_1,+,polyA site is 8753405
CGACCGAGAAGCAGCACACCCAGACCGAGATCTTTCGTTAAACCTGGTGAAACTGCCACGCGACCACACAAGGCTTAATGCACAGTACGAGACTGTACGAGACACCCTTGTCCCAGTCAACTCCGACCCCTGATACCGTACTCCAGCTTT
>chromosome_1,+,polyA site is 9367162
CATAATGAGCTGGGTGCGGAGAGAGCTGCAGGGTCAGGGGCAGCCCTCGCATGTCACCCACCAAGGGCAAAATATGCTTTCTTAAAACAACAGGACCTGATGACATACGTCTCGCCTGCCGACCTTCATACACACGACCATGCTAGCCCA
>chromosome_1,+,polyA site is 9508637
ACCTCGCTCTGACCCTGACTATGACCCTGACTATGAACCTGACTATGACCCTGACTATGAACCTGACCCTGACCCTGAGCTGGTCGCGCCAGCTTGTGCCCAGCGAGCTTTCGTGTGCAGACCGGGATGCCTGCCCTCTGTCAGCCAGCA
>chromosome_1,+,polyA site is 9525843
TTCATCCCTGCTCACAAGTCGTCCCTGCCCCTCCCTTTGAGTTTCAATCGTGTAGAACTGCAAAAAGAGTTACCACAACCCGTTGTAAAGCGCTTGGCTGCCTGATTTGCACCCAGCAATACACGCCAGGCAGCGCACGGGTACCCAGGC
>chromosome_2,+,polyA site is 66093
GGAGGGTTTGCAGCAAAGTCGGGGTTGGGCCCTGATAGCATGTGATGGCTCGGCGTCTTCGGGAGCTGGGACTGTCCCCTCTGTAACATCCGCATCCATAAACTAGAAGGGCCCAATTCTTAATGTGCTGCGCCTGGGCCCACTGGAGGG
>chromosome_2,+,polyA site is 70763
GGTGCAAGATGGAGAGAAGAGTACAGAACTGCTTGCTGCATCTTGAAGCGTGAAGCTATGGTACACTGGCAGGAATATGGTACACCTCAGCAAAACCTTTCAGAGCAACATACATGCCACCCCGCGGGGGCATCACTGTCATTTAGGGTT
>chromosome_2,+,polyA site is 289502
ATACATCCTGGTCGCTTGCTATGGCTGCCCCAGTGTCTGCATGTTCTGACATGATCGGCTCATTCCCGGTTGCCATCAACTTATAAAGCCGTCCAGTCTAGGTCCGTAATGTGAGCTAGCCCTATTGCACTGTTCCGGTTTGCCTGTGCA
>chromosome_2,+,polyA site is 289640
TTTGCCTGTGCAGTGTGCAAGTCACAGACCAAGCGCACGAGTGCGCTGCGTTCTGGTGTACACGACAAGATTAGCCAGATACTGTAACAGGTGCCAAGATCGGTGCAGAGGTGCAGTGGATATTGTCGGGTGCTTGCAACAGCTAGCGCC
>chromosome_2,+,polyA site is 445912
GTCATGCTTAGGTGTTTGACTGCTTAGCGCGTCAGTCGAAGGAAACCGGAAACGTATCCGGTGTATGCGGTGTAACAGTCAGTGTAAGTGCTCGATCCCACTCACGTCCATTCCTTGTCGGCGCACCCGTGCAGCGTAATTGCCAAGAGG
>chromosome_2,+,polyA site is 738171
TTGTATACGGTTTAGCTGTGGCTAGGCAGTGGAGCACTGCGAGGCCGCAGGCACGAGGGGATTTTGCGGCGTGCATGCTGCAATGGTAAACAGCATCGTGCTTGCCTGCTTGCCGCAGTTCCCGGCTTCCTGCCACAACCCGCAGCCGTG
>chromosome_2,+,polyA site is 787639
ATAGTGACGCCGGCGTTCAGGGAGGGCTTGTACATGGATTCATTATTGCAGCGCCGGCTTGCGACAGGAACCCGCCCGTGATGTAACACACGTAAACGGACGGTGATGCGCAAATTATGTTTTGCCGTGTTGGTTCGTGTGCAAAAGCGC
>chromosome_2,+,polyA site is 996979
GGGTGTTGTTTCTCTGGGTCGCAGATGGCCCTTCGCGGCGTGGGTACGGCGTGCCCCCGCTTGTCGGGCTGTCCCTTCAATTGTAATCCGCATCCTTAGGGCGCGCGGTGCAGCCTTATCCCGAACTTCAGCCGCGACATTCCCAATCCA
>chromosome_2,+,polyA site is 1127722
ATGTTACAGCATTGATGGAGTGCAAGTATACTACAAGCTCCTTCGCAACCCAGGCAACTTGCCGTGTGTGTCACCGCGCCTCGGTCAAGGGGCGTTCATACGTGCGTGCCACTGCTGGTGCACCTTCACACCGACCAGGGTTCACTTGGG
>chromosome_2,+,polyA site is 1186540
CGGGCGGGGGTAGCCCCTACGCCCCCAGGACCCACCCAAACGCTTGTCGATGTCTCGATGCACGCAACGAGCGGACGGCGGACTGTGATGCAGACAGATGCAGCGGCGGGTCATGCCAACTGCAGGCCGTGACAACACCCGCCTGGCCGT
>chromosome_2,+,polyA site is 1333273
GGGAATCGAGAGCCTCCAGTACTAATTGGGACAGGTCACTTGCATTGGTCATTCTTCCTACGTGGCCGTGCCTGAGACGGCAGCTTGTAACAGTACATTTGAAGGTGTCCGCCCAGGAAATGCCAAGGGAATGCGGCCTGACAGGTGGGG
>chromosome_2,+,polyA site is 1338049
AGGTGCCGCCGCTGTGAGTCTAGCTCTCCTTGGGCATCAGCATGCAGCTCCTGCTGCCACTGCGACGGCCGCGGTACCCATGTGTGGCAGAAACTCGTGGGCAGTCTCTGGCTAGTCATAAAGTCCCTTAACCTGCTCTATCCTGCTAGG
>chromosome_2,+,polyA site is 1581043
CCACTTGTGCGCCTGACCCACGAGTTTTGATTGGGTTGAAAGCCGCCTGTCCAGAGACGGCGTGAGCTTCGGCCCATGTAATGTAACTGCATTGCATAAGGCTGCAGGCTGCTTGCTTCCACCACTACCTGGGCTGTACTTATGACCATC
>chromosome_2,+,polyA site is 1597848
AACAGGTGAGCAGCAGGGGTGCATAGTCAGGTCAGGGATTTCCCGGAGCAGATTGTGCGGCACATACTCATACACCGAGATGTGTAAGTATGTCATTATGTCATGGCACGTGACCACAACTAGGCTCGGACCCAGACCGGCTTTGGGCGT
>chromosome_2,+,polyA site is 1899847
CGCAACAAGTCTTCAAGGACAAGTACCGTGGACAAGTATCCAATGATGCGACTGGATGCCCGGATCGCAGTGCCCCTCCAAGATGTTACAGGCTTACAGCAAGCCCGACGCTGCCTAGCTCTTCTCTCTCCCGTGCTTGGCTGCCCACTG
>chromosome_2,+,polyA site is 2418504
TGGTGTGGCAGGAGACCTCATTGGTGGCCGCTGCACGGAAGAGCTATGCGGGCATTTTCACAACGCCCCGATTATTAAAATGTAATGTCCATGGTCATCAATTCCCCTGATTCTACTCGCCAGGTGCGGTTGGCGCTGCACTAAGATGTG
>chromosome_2,+,polyA site is 3125455
ACGGTCAAAGATACGCTGACTAACCGCCAACCGCATATTGACACCTACGCGCGACTAGTGGACCGGCGAGGTCCACGTAGTGTAAAACAACTGCCTCCCACAATACGGACTATATTTTGGGCCAATAACCAGTGCCCGAGGGGCCTCCCG
>chromosome_2,+,polyA site is 3203820
ATGGAGATGAGTCTTGCGATATGGCCCAGAGATGGCTGCATGCAATTATGCTGCCTGCCCTGTCGTTATGGACGCTCCGACTTGTTGCGTGCGTGCCCTGCTGCGTGCCCTGTCGCAATACGCCTTGAGTGCACCGTTCGCGGCAAGCCT
>chromosome_2,+,polyA site is 3208228
TGTGAGGAGAAACAGTGTGGACGTGTGGGTGAAGTCGTGCCGTTTCAAAGTCAGGAACTCATCGTTCTCATATTGTCACATATCAAATTTCAAGCGCTTTACAAGCGCATTTCGTGTCAACACCAAGCCTCCTCGACGGACGCAACCTCC
>chromosome_2,+,polyA site is 3492280
ATTTGCCCTCCCCGGGTGATGAACGTTTGCAAACTTGAGCAAGACGGTGATCATGACTTGCATTGCGGTATGTGGAATGCTGTAAATGGTGGGTGATTGTTTCGTTTCCGAAGCCTGCCCTCAGCAGCCCTCCATCTCAAACCTCCCGCT
>chromosome_2,+,polyA site is 3638617
TCTCCTCTAGTGAGCGTGCGTGTCTCGGTTGGGAGCTCTGGCAGCCTGGCATAGTCCACGTCTCCACGACTGTCGTCCCACGTGTAAACTCTGTCAGCTAACCAGGCCGCCGCCAGACCAGCAGCGGCGGCATCCGCCACGTCCGTTGAA
>chromosome_2,+,polyA site is 3817103
AATTCGAAACCGAGAATTCAAGCAAGCACGACGTCGTAGAGGCCTACCTGGAGGATGGCAGACGGATGCGATGGCCAACTTGTAACAATGCTTTCAACCAAACAGCTTTGCACACTGTGGCATATCAGCCACATGACTTGGCCAGCCTTA
>chromosome_2,+,polyA site is 3836731
GTGTCGAGCATCACGGTGCGCAGGAAGAAGGGGGGCGGGGCGGGTCGGAAACCTGCCGTACAAACCTTGCGTACAACGTACATCGTAACAATGGTGCTACTGTCAATGCGCCTTCCAGTGCTGCATGTCTCAAACCAGGGGAGGTATGGT
>chromosome_2,+,polyA site is 3928260
CCTGCGCCTGGCCAGTGGCGACCCAGCCTGCCGGTCATGGCTGATTGGCTGCCGTATACATGAGACGCCGACGGGACTGTACATGTAAGGCCATCAAGTCCCGCGCCGGGAGAGAAACAGCAGGAAATGCCGCTACTTGCACCTACCAAG
>chromosome_2,+,polyA site is 4143690
TGGATGTGGAGAGGTATGGATGTGGAGAGACGTCGGCTGAGGCGCGGGTGAGTTGCGTGGCAGGCTGGCAGCGAGTCACGGTATGTAACAGTCGGCTGGACAGGCCAGCGCCGGCGTGGGCAGGCTGGAACAGCCTGGCTGCTCATGCGC
>chromosome_2,+,polyA site is 4285108
GGCGGCTGGGAGCTCTGGAATGCAGTTTATCAGGTTCAAAGTCTGCACAGGAACATGCAGTGGGGGCATGCCCTCGCTGCTGAATGCACCCTTGACGTGACCACCCGCGGCCGCTCATACAACACCACTACTGCCGTACTCACCACGCAG
>chromosome_2,+,polyA site is 4377743
GCTGGGCGCGCGGCGGGCCCTGACGGCATACCGGTGGAGTTATACCAACACTATGACAGTGAATTTGCGCCGGTCCTAGCGGATGTGTTTACGGCGGTGGGGGAGGGGGCTGGGGTGCCTGACGGGCTCCTGGATGGCGTGTGGTCTTTC
>chromosome_2,+,polyA site is 4561332
GGGGTGTGGGCGTCGGGGCTCGGGGCTCGGGAGCAATGCCACGCGCCTGCAATGGTCCTCGCAAGACTAGACTTTCCGATGTGTAACAATATTCCTGGTGTAGTGCAGTAGTGTAGCATTATCAAATTGACCCGCGCAAACGTGAAAGAA
>chromosome_2,+,polyA site is 4928330
GCTGCCATCACTCAGTACTTGGCAAGGCGTTACGAAGGATTTCCGCAACCAGCCACTTCCCTAGTCTCGACATGCATCACCGGTACACACACACACGCACACTACACTCCCTACGCACTGACCCACTACTTATGTCCACGATGTCGTGTG
>chromosome_2,+,polyA site is 5000844
GCAGCGGAACCGTGTCGCAGTACAGGTCGCCTTTATTCGTATGGCTGTTTAAATGCAGCACCAGCCACACGTCCAGAAAAAAGGGCGGTCGCTGTCGTGTGCCAGTGTGAGGTTGCGATGGGACAGGTATGGGGCAGGTTGGCGTAGTCC
>chromosome_2,+,polyA site is 5078293
TATCGTTGCATACGGTTGCACCCATCTTGCACTGAACACATGACAAAATATTGGGGTGCGCTAACTGTCCCCGAGCTTGCATCAAGATTGCTGGCCGTCACAGCTTGCCAGCTGTCAGTTCGTATGTCACTGCCCCCGTATCCATGTACG
>chromosome_2,+,polyA site is 5118575
CCTCCCATAAGAGCAAAAATACAAGAGAGATGATGCATGGGATGGAAGCGCAATGAGGGAGCGCTGCTGCGTGGGTGTTCTTGTGCGAGAGGCACAGCCAGCTGGGGATCGCTCAAGGGCTCTCGGAGCTGTGACTGTTTGTGGTTAGCC
>chromosome_2,+,polyA site is 5175937
CCAGGATGAAGTTGAAAGTCACTGCAGTTGTTACACCGCGTAGCACGGCTGCAAGCCTCACGCGCTGCCTGCTCTTTATATGCAATCCCCTTCCCTTCTGTCCACACCGCCTTTCCCTGACATTAGTAAGCCCACCGCCTACCCCTAAGT
>chromosome_2,+,polyA site is 5368359
TTCATGGCTCAATGCGGGACGTGCGAAGTACAATGTTCCGTTACACAGCTCGGGCTTGAGCATCATTCAGTGAAGGGACTAATGAATCTTTTATTGTGCACTCCGCCGTGTGCCCGGATGCCGATATAAGGCTGGCCCTGCTCCCGCGCA
>chromosome_2,+,polyA site is 5444553
GATGAAGGCCTTGTGCTCAATGTGAGCAATTTAAGGCGTCCGGGCGCGAGCGCGTGGGGGACTTTATTGGTGTTTGAGTATGTTACTTCCGTGTCTGTCACCGGCCCATCACGGCATCACGACACGGAGGGCACACGTGTGCCTCGTTTC
>chromosome_2,+,polyA site is 5525000
GGCACTTCGGCACGTGCATGCGTCTGCCTCACAGCTTTGCCCCTGAGAACGTAAGGGTTTGCAGCCCGTGCACTGGCCAATTTTAAGTCACCGTGTCGCAAGCATCACCCTCAGTTCGTGCCAGCACCCCGCTTCCCGCCACTAAGCGTG
>chromosome_2,+,polyA site is 5839834
AAGCGCTTGTAAGGGCTTGCGAGCGGCTGCCGTGGTTTGGGGCCGCGGGGTTGGAGGGTATGGACAGCGCCGCGGCGCAATGTAATGTTACACGGCATGATATACGATGCGCAAAGCCCCGCTGGGCAAACTTGCTGCGCGCATCCCGGG
>chromosome_2,+,polyA site is 5963511
CGCCGGGACGCATCTCTGGGGGAGGTGCAGGGTCTCTGGCACGGTGACCCGTGGGCGCGCCGCTGAGCTTGTGCGAACCTTCAAGCATGTCCGACTTATGCTGCTTGTACTGCAGCCACGTCAAAGCGATGGTGTTGGCCTGGTCAACAC
>chromosome_2,+,polyA site is 6041521
GGAAGGCCTTGGTGCAGGCGACGATCTCGCGCAGCACCTGCATGGGGTCGCGGCAGCCGAACATGGGCAGCTTCCACATGGTCCAGTAGCGGTTGTCGTAGTACAGCTGCGGGCGCACGGGAAATGGGAGGGAGAAGAGGTTCAGTCACC
>chromosome_2,+,polyA site is 6174746
CGGTATGCGAGCACAATGCAGTTCAGTTGGCGTTGTGCCTTTAGCCTGTATCAATGCTGAATTGCTAACTGCAATTGGCACCAGTAAGCTCCAGCATGCTCCCGCTCCCCCCCGGCAACTCCAGCTAACGCCTCCAGCGGCACTCCTCAG
>chromosome_2,+,polyA site is 6325572
GCTCCACCAAGGGTGGGGGAGGTGTACAAGGACAGGTTGCATATTGTAGGCGCTGGGGAAGCAAGGGCACCACCTGCAATGCGCCAAGCGCGACTGCACATGACCACGTGTCATTCCATTTACGTACGCCATACTCGGAAGCCAATGGTA
>chromosome_2,+,polyA site is 6335996
GACTGATGAGTTGATGCTTAGCCAAGAGTGTGAGACCTTTACAGAGTTTACACCAATCTGATGCAATGTACGATCCAGCAATCTTCTAAATCCTTCCTGGTTTGCATGACTCACTGGTTCAAACACCGGGGCCCGTGTTGCGGCCGCTCC
>chromosome_2,+,polyA site is 6415083
GTGAAAGCGTTACACATCTTACTTGCCCTTGGGTGCCCCACGAAGGAGGCGCGGGCAAGTCTGCATCCATGCTATGCATCAATGTAAACGCGGCAACGCAGAGCTAGATCCAGAGTCAGCAATGCGTTTGGCGACCGGCAGCAGCACAGC
>chromosome_2,+,polyA site is 6428694
GTGATTCGTTTGCGTCCCACCGCCTGGCCATCCAATGCGCCCAATGCGCGAAGGCGTTGGTGTGGGAGGAAGGCCTGACGGCGCGTAAGTCCCTACTCTAAAAGGTAGCCCCAGCTCGTCATCAAGTCCTTTTACGGCGTTCCTGCTACA
>chromosome_2,+,polyA site is 6486107
GGAGTGCCCCTGGCTTCTGCCATCACCGTGCTCCCACGCGATGGCCACCATGTGTTTGACCTATGCCCAGTACCTGCGACACGTGTATAAATCAAACGGCCTACGAGGGCTAGCGCTGGACAAACCCGCATGCATGAGTACTCCGCATGT
>chromosome_2,+,polyA site is 6535523
ATCACGTCTGGACGCCTCCGGTGGCCCAGTCGGCTGGCGACAGCGATGGGCTGTATGTCTAGTTATGAATGCGCTCGAATCTGTTACAGACGGCTCGAGAAATTCTTGTGGCGTGAGGCTCTGGCGCGTGCTGCGGCTCGTGCCCCAATG
>chromosome_2,+,polyA site is 6597070
CCGCCTTCGATACTCCTGCAACCCGCAGCTCGCAATCATAGCTGCGGATACCTCCCCTGCATCCATCGCATTATGCACGGCGTCTGCGTGCTTTATACCGTCGTGGCGCCGGCAGCCGCGGTGGTGGCTGCCTTGGCCTTTGCCTCCTCC
>chromosome_2,+,polyA site is 6615298
ATGGCGGGTGGTGGTGGGGTGGCTGGGACTGACTGCCATGTCGCAGTTGTGATTGACTGGGCCTGGAGGGAGTGTGCCCCAAATTTAAGCACTGTGGTGTACATGTGAATAACGTTCGAACACAGCAACCGCGGGCCGAGCAGAACTCCG
>chromosome_2,+,polyA site is 6870633
CGGTCGTGCGCTGAGGCCCACCGGACTGATTGATGTGATGTGACTCCGCTGGCAGTGGTCGCTGTATATACAAAAGACTTTCAAGCACTATGCCGGACTATGCCGGACATACCGCTCCCGCGTTGCTTGCCCGTCAGGTGGCGTGGTGAT
>chromosome_2,+,polyA site is 6914863
ATGTCCAGAAGACCAGCGCTCTGCTAACTTCCAAGAGTCAAGACACTGGCAGCATCATGTCGTCACTACTGTCCTACTTCCTGTAATCAGTTCACAGACTCCAGCCGAACAGCAGCACCACTTCCGCCCCCGGTGACAGCTCTCAAGCAG
>chromosome_2,+,polyA site is 7014893
TCAACTGGGGTTGCCTCCGCCTCCAGCAGTAGCAGCGTGCAAGTGCGTCAGCGCGTGGCACGGGGGGCAGGCAAGGCCATGTGTAAGAGGGCGCGGCGCCACCCGAGAACTTGAGACTTGAGACCTGCTGGTGTCTGATTTGCTGTTTTT
>chromosome_2,+,polyA site is 7015486
TGAGTCATAGAGCCTGTTACCAACGGGCCCTCCCCTGCCTGTGGGCCTGTGGCTTCGGTGGCCTCCTGGCTGCTCCTTTCTTGTCACTGGGCCTGACTTCTTGTCCTCCCAAAGCGCCGCAATGCTAATGGGCCTCCGCAGGCCGACCCC
>chromosome_2,+,polyA site is 7023053
CTGTCCCGCCAGTGTGCACGTAGCGCACGTACCACTTCTTAATTTGCTCCGCCATATGCTTGGGTGATGCCTCCCATGGTGTGTAATCAACTGGCTGCGGGAAGATCTCTGGGCATGCCTCGCGTGCCTTGAACTCCGCCACGGCAATGG
>chromosome_2,+,polyA site is 7028459
TTGTGCGCTGAACTGCCTGAACAGCAGTACGGGGAGTGGTCTGGGCAGCGGGCAGAGGGCATGTCACATTACCGTCAGAACTTTGTAATATGACGCGCCGTCAGCCCCGCCATCCGGTGTTCAACGCTCCACCTCATGCATATTAACATC
>chromosome_2,+,polyA site is 7132514
CGGCTGGGACGCTGCGATTGCGGGCTGCAGTCGAGCGTGCGTGGCTGGCTGTTGGCGCGCGGCGCGGCTGGGAACGGACAGTTGCGATATGCGTGCGGCGCCGTCTGGTAAAGATGCGTGCCGCGCTGGCTGGCTCAGATGGAAATGCAG
>chromosome_2,+,polyA site is 7306300
GAACGCTTCGCTGGGGGGGCTCAGCCCCAAAAATACGTATGTCTAACTGGTCACACCGAGGACACGACAGTGGTCGCGCCTATGTAACTCAAAAACTCCGTACACGGTGTCCCGCACCCAACGCAGATTCAGCCCAACAGACCCCGCGCT
>chromosome_2,+,polyA site is 7722292
GACGCGCTGGCCAGCACCCCGCTCGCCAGGCCGCCCACGCCCACAAAGGTCACGTGCGTCAGCATGCGCTGCACCGTGGACCCCGGCAGCGGCACGCCCAGCACCGCCGCCGCCCACAGCGTGCTGCAGGCGCAGCGCGCCACGTCGACG
>chromosome_2,+,polyA site is 7768659
GCCGTGCCTGGCCTGGGCTAGATACCGATCGTGACATCCCATGGCGAAGGGATTGGGGCGCATGGGAACTGATTTCGCAACTTTGTATTGGAAGGCGAAGTTTTGACGGCCTAGCCAGTAACTGTTTCTGCGGCATTCAACGGGTTGTCG
>chromosome_2,+,polyA site is 7768748
GGAAGGCGAAGTTTTGACGGCCTAGCCAGTAACTGTTTCTGCGGCATTCAACGGGTTGTCGCGCAAGCACCGTCGACGTCAAATAAAACTGTGCAAGCCGCATTGAGAACTGCCACCATCCGGGGCCGCGCCTTTCAGTCGCCGAATTCT
>chromosome_2,+,polyA site is 7768904
AGCGAGAGCAGAGGGTGATGAGAGACAAGTTCCCGTTGTGCGCCTTTCAGTCGCTGGTCCAGCGGTGAGGCACGGATGCAGTCTGTAAGCTCCTGCCTAGCCTATGGTTGTCCGGCCCACACCACACTGTCTCAGGCCAGTCAGGGCCAG
>chromosome_2,+,polyA site is 8102583
AGGGTGGTTTCCCTTCGGGCCGGAGATGGTCCCTCTTGACCTGGGTGCGGGGCACCCTTGCTTGGTCGGACTGTCCCTTCTTTGTAATGTCGCAATCATAACGAGGTGGGAAGGCGAATGCGCCCATGCGCGCACGTGCCGCGATGCGAA
>chromosome_2,+,polyA site is 8123000
GAGCTCTCTGGTACGGCTTGCTGGTTAGCGATTTCACAGACAGAACCCCGCTGCGCCTATACACGGCCGGTGGTAATACGCGTTTAACCAACAAGAGGTCTTACCAGAATCGATATCTCGCCAACCTAAATTAGTCTGTGCGCTCAGCAA
>chromosome_2,+,polyA site is 8239206
CGGGCTCTGATGAAGCGTTGCCGGCGGAGCGTCCCCTGGCCCTTAGGATGGACACTACCTACACTACCTACAAGCCCGCCCCGGTGTGGTCCAACGCTCCACTCGCCAACAAATTCTGCCAACCGCTCTGTACCGTGGGCAGGGCGATGG
>chromosome_2,+,polyA site is 8533743
AGTAGGGTTAGAGAGGCGCGGAAGGCGCGCGCGCCAGGGGCTGAGTACTTCCATATACAGGACGTGTCGCCTGGAGCCCTGGACCAAACCTGCCACCACAATCCACCCAGTTCCTTCCAGTTGGGCAGCCCTGCGCGCCAGGTCTCCAGC
>chromosome_2,+,polyA site is 8617068
GCTGCGTTGTGGCCACGCGGACGGACGGGTGCTTATTGATACTGTACCTAGTATCTGTTGATTTGATTTCTGCAATTTCATTTTGTAACATCCAGCGCGGCCCTGTTCATCCCATCACAAATCACAAACATGCGCAAACACCCGCACGCA
>chromosome_2,+,polyA site is 8639350
AGGGCGGTTCCTCTCTGGGGCCGGAGACGGTCCCTCATGGCGTGGGTGTGGTGCACCTTCGTGAGTCGGACTGTCCATTCTTGTAATAATGTCGCATTCATAGTCGGTGAACAAGAATTGCGGTACGCCACAAGCTTGGGTGTGCGGAAA
>chromosome_2,+,polyA site is 9124935
TTCTTGTGGTTGCCAGGCTTTGCCGTATCCGGAACGGTGGCCAAGCGCCTGGTCCCCCAGACATCGCCTGCACACAACACTACGTAACAGACCCGCATACGGTACAGCACACAGACCAACGCCTGGCAAATCTGCTCATTCCCTCGCATG
>chromosome_2,+,polyA site is 9181385
TTGGGCCTACCTGTAGCGCCTGTAGAATCCGAATCTGCGAGCTCTGCGAGCTCTCAGGGGAGAAGGCGACTGATGTTAACCAGGTTAAAGGGCACCAGTAACTGTTCCATGGGGCTCCCTGCGTACGCACGACAAAGGGGTGAGACAGCG
>chromosome_2,+,polyA site is 9274110
GCAGGCTCCACTAGCCAAGAAGCCAATGAGCCTCTGCGCTACACAATAGGCTAGCATATGGCTGAGGCCAACCAATACCATGTTAACAGAGTAATTGGCAGTCATGTGACCCAACCGCGCCCAACTCTATGGGGTTGCCCCTAGCACTAT
>chromosome_2,+,polyA site is 9308720
TGTCGAATCGGGGTTGGATAGGCGTATCTGTGCATGCTGCTTGCCTGGCTCCATCAGACACAACGGACAAGCAGTCCATTTGTACAATCACAATATCACATGATGTTCAAGCACTAGCACCCGGCCGCCGTTGGCACTCTCCTGTCAGAT
>chromosome_2,+,polyA site is 9548067
GTAGGGCCCGTGATCCACTTTTAGTCACCAGGGTACCCCCGGGCATATGCGTCTCCCGTGCACCGGTGCGCCAAGCGAGTTATATAAAGCTTAATCATGAGCCCCGTCGTCTGTACGCAATACAACACGCTTGTTTGCAATTGCTGTTTG
>chromosome_2,+,polyA site is 9920896
GATTTACAGCACCCACCCAGCGGACAGTGCCGGGCCGACCAAGCGGCATCCGCGGCTCTTGCCATCGCCGCATGCTCATTCTGCAATCAATCAATCATCAGTATGTGTGGTGTACGCCTAGTATAGACAGTAGATCCCGTATTCAGGACG
>chromosome_3,+,polyA site is 163926
GTGTGCGGCCCTTGCCAACAGGCAGTGGTGGCCTTTATATGTATGCCATAGCTCCTCTTGCCCTAGGTCCCAACCAATCAACCTTATAAAGCTCATATTGCCGCCATCCTGTCATGCCGCGTGGACACAACAATTCTTGCACTGACCACT
>chromosome_3,+,polyA site is 191436
CATGCAGCATGCACTAGTTGACTTTCACTTCACTCACTCACGTCTCACGTATTGGTGACTTTGTGACAATTATTCCCGTGTAAAAAGGATCCACCGCCTACGCTCCTCCAAGCACCCACGCCCCCGTACTTCCGCATTATTGTGCTCCGT
>chromosome_3,+,polyA site is 251195
GCCGACTAGACGCGCGCATGTGTGTTTCCACAGCGGGCAACTGGTCGTGCAGGACCTGTTGGTCGCTCCTTAAACTCTATACGGTATGCACCCTGTGCCCCTGATCAATGCGGCGGTATCCCCACATGCGAGCGGTATCCCCACATGCGA
>chromosome_3,+,polyA site is 299707
CAAGGCGTGGCTGTGTGTGTCTCATTCTGACCCATACATGACCAGTGCCCTGGGGGCTATGCCAGTGCGTGACAATGTAATGTAACGCAGCAAGCCTGCACTTGCCAACCAACTGTTCGGCTCCCTTTACCGCAAGCCAACCTGCTTACA
>chromosome_3,+,polyA site is 816629
TTGGGATTCAGGCCCCATCGAGCTTGACACAGTTTACTGGTTCATTGCCATGCGGGTGCGGAGATGCAGACACCAGTGCGATCGTAAAGCGGGTCGCGTAAATGCTCCCGACCATGGGGCCGGAGACGGCCAGGACGCGCGGAGCACGGC
>chromosome_3,+,polyA site is 816750
GGAGACGGCCAGGACGCGCGGAGCACGGCAGTGCTATACTGCTATGCTAGAAGTCAGGAGGCTTGATTGCCGCAGGCCGGGATGTGTGAGTGCCGTCGTTAGAGGCTGCTTGTGCCCTTGCCTCGCCACAGTCGCCAGTGCTTTGTTTCA
>chromosome_3,+,polyA site is 817021
AATCGGCGACTCGAGCCAAACATCCTTACAGTGCCCTCCACGGGTGCGACATGCCGCCCCCATGGTGTGTTCGGGCCATGATGTATCAGGCACTAGTACGCGCTAGCACTAGTGCAACCCTGCCGACACCAAAATGTGCCTGTGCGTGCA
>chromosome_3,+,polyA site is 817630
TTGACAGGACCTGTTCTGTTGTTGTTGGTTACAATGTGGAACAAGGACCCCCACCACATGCGGGCGGTACAGTGACTGCCAGTGTAAGCAGACCAATGTGTGCAATCTCCTGCCCTTCGAGCCGCCCAGTGAACCGCACCCATATGATGT
>chromosome_3,+,polyA site is 869550
ACGCATACAGGGTATCCAGATTCGAGAGCATGACGCAGGGTGTTACAGTTATATGGCGGAACTTTACCAGAAACATTCTGGCTGTGCTTACGAACATATACCGCTGGCCTACAAAGGCCGCGTTCGTACGCGCAATTGCGCGAATGTGCT
>chromosome_3,+,polyA site is 962113
TGCCCGTTACCGCACGGCGCCCATGCCACCCATGCGGTCCGCTCCGCGCTTTCAGTCAGCCACAGCCGAGTGCGTGCCGATGTAACTTACAGAACTAGGAACTGTCCTGTTGTATCCCGTCTGAACTCCTGGGGTAGTGGGCATCATAGG
>chromosome_3,+,polyA site is 983179
GGTTGGTGTAGTCCCGCAAGCGTTTCTCGGTCCCGCGGCTGGGAGAAACAAGTTACGCCCAACCCGCCGACGCCCGGCGCCAATCAAACATGAAGGAACGTCGCCCGCACGCAAATGATAACAAGCCCCCGTTACTAGTACCACGTTAAC
>chromosome_3,+,polyA site is 1086706
TACAGATGCCGCCTGTCTTACCATTTGCAAGGGGGCTCCTGCTCCTATGCTCACGGCTTCATGACCGCACATACATGACACGCCTGTAACGGTACATGGGCTGAGCTGGTGTCTCACAGCCGCCTTGGCATTCCTTCCCTCAACTCAAAC
>chromosome_3,+,polyA site is 1097637
ATTGCGAGGTGCGAATGCGTCTATGGAGCAACGCCTGCATGGGACATGATGCTGCACTGCAGGGTGGCGGTGGAGGCTGACGTTATAATATAGACTCTCAAACAGTGTGGCCCATGCAGAGACCCCTGGGCCCTGGCCCACCAAAGCACC
>chromosome_3,+,polyA site is 1440879
GCTGTGGTGTGCTGTGGCTTGGTGGTGTTTCGGCTTGGCTTCCGGTTCCAGTTGTGCCTCGGCACAGACTATCAGACATGGGCCTTCGGGCCAAGACATTGCGCGTCTCTGACGCCAGCCATCGTCTTCGGACGTGATATTTGTGTGGTG
>chromosome_3,+,polyA site is 1441208
GGTGGGTGTTTCTCTCTGGGCCGGAGACGGTCCCTCGCGGCGTGGGTACGGTGTGCCCCCGCTTGTCGGACTGTCCCTTCAATTGTAATTCGCATCCATACAGACCCGTGGACTGCCGCTAACGTTCCCCTCACCGCGCAAAGGCCCGAG
>chromosome_3,+,polyA site is 1498880
CGATTGGACCTGGAACGTGTAACGAAAGAACGATGATGCATTGGTCCCGTCCAGTGGGGACGTGGATGCTGTCTAGTCAGGATTTTGACCATCAGGATTATCTCTGATCAGACTCAGCCGTCGAATGGCAGCGACTGTATGCGTTCCGGG
>chromosome_3,+,polyA site is 2943601
AGAGAGACTCCCACCAGAGACCGCGGCATCATAGAACTTGACACGCAGCAAGGGAAACCCTGACAAGCAGGTATCTTGAGGAAAGCATTACATGCATGCCCACATCACGATGCACCCTCCAATCACAGTGCACTCGCTTGCCTCCGCTTC
>chromosome_3,+,polyA site is 2943762
GGCTTCATGTGAGAAGCCCTTTCGATGTGTGTCTATTCTGCTAGCCTCCGAATCATCGATGGCACCTGGAATTAATCAGGTCTACAGCCTGCTACCCATGCTGCTCCCACTATTACCCAAACAAGTGGGAGAAGGCGACGTTGGCGCCCT
>chromosome_3,+,polyA site is 3090180
ACTGGTGCTTCCTTTTGACGACGACTGTACGTGGTGGTGGGGATGGGGGGCACTACTGCCTTGCCGTGACGGTTGGCGTTTCAGCTTTGATGTGCTTGAGTGATCCACATCAGCTTTTGCGTCACGCGAGCGACCAAGCAGGCCAGGCAT
>chromosome_3,+,polyA site is 3090306
CGAGCGACCAAGCAGGCCAGGCATGTCTGAGTGTGTGCTTGTTGCAGGCATCATATGGAAGTTCACGTATGAGCACAAGTTCATTAACATAGTATGCGCACACGCATAGTCTTAAGACTGCTGGTGCCGGGGGGCTTACGATTCTTTAAG
>chromosome_3,+,polyA site is 3090369
CACGTATGAGCACAAGTTCATTAACATAGTATGCGCACACGCATAGTCTTAAGACTGCTGGTGCCGGGGGGCTTACGATTCTTTAAGCTACCTCGCTTCACCAGTATTGTGAGGGCAATAGCCGCGCCCGTAAATGTCCTAGTACGCCCC
>chromosome_3,+,polyA site is 3150151
GGCAGGCAGCGGGCGGAAGAGCTTTAGATGGCTTGACCATGTGCTTGGCCATGGCCGTATGCGCACGTGTTGACGTGGTTCAGATTTAAATAGAGAGACGTTCTGGCTCCTAGCTGACCAGGCAGACTAGGGCAGACCAGCCTTTTGCCA
>chromosome_3,+,polyA site is 3508554
TGCCCCCGGTCTCGCCTGTACTGCCAGCAGAAGCAAGGGCCTTCGGGTCGCGAACTCTGCGCGACTGCCATTCCTGTGCCGTATAAGGTTCGACGGTCCATCCGTCCCTCGGGGCTCGGGCTTCACGTCGTCAGCTAGCTGCTGGCAGCC
>chromosome_3,+,polyA site is 3537639
GGATATGGCTCTGACGCCTAGTTACCGTTCAGTGCTGCGCGCGAGTAGTGCGGGCGAGTATTGCGTGTGAGCGCTTGTGGTTGTAAGGGCAGTGCCGTTACCGCTGCAAAAGAAGGAGCACTTGGAGCACGTGATAAAGAAGGCCAGGGC
>chromosome_3,+,polyA site is 3684839
AGAGGCTTGTTGGGTTGCACACGCACTCTGCTTTGGGGGCGTGTAGGTGCTTTGGGGGTCGTATTACGAATGCAAAGTGCGTACATATTCTTGATAAGCCGTACTGGTGCCTGGGTTATCGGAGTGAGGGCAACGCGGATACTCCTGTGA
>chromosome_3,+,polyA site is 3961707
TGGGGCGCCGCGGACATATTAACTGGGATCGTGTCTCAGAAGCCCTTCACCTCACACAATGTATATGGTACATCAGGCTGATGTCAAACTGACAGTCTCACACACATGCACGCCGCGCTCAGCGTTCGCAGTCCTCCGCAATTCATACGA
>chromosome_3,+,polyA site is 4142906
CATATCCCGTAGAGGATGTGATTTCGTTGCTAGTATGTGGGGGCATTACCACGAAGTACATGCACTGTGTGCAACTCAGGAGGGGCGAACCCCACCCAGCAATCTCGCACCCACGCTGGCTGACCAAGTTGACCAGGCTCCCCAAACCTC
>chromosome_3,+,polyA site is 4173860
AGAGACATCTTGACGAACTGGGCGATGCAGGTAAGAAGTTTGCAGAGAAGTGACTCAGTGAGCAGACCTAGCAGAACTGCCTGCCAGAACAACCTGCCTTGAACCCTGTCCCATCACACACCTAGCAGAAGCGGGGCGTGGTCGATGCAC
>chromosome_3,+,polyA site is 4329818
CTCACGTGGTGAAAGCAGGAGAGCCGAGAGCGGGTACGTGTAGCAGACTGACATGGCTTCATGGCAAGTTCAGTCTGCATTGTAACCTGCTCTCCTGTGATGCCTTACCAAGGACATATGCGCCGTAGTTAGATGACCCCGGCTCGGCCA
>chromosome_3,+,polyA site is 4330428
GTGGTGAGCAGACTGGCGCGTTGCATTCTAGGATTGCGTTTCTAGGATGCCACCTATTAGGGCGAGCTTCAGTTGCCATGCTGTTGACATATTACACATCTTACCTCAGTCTCCGAGCTATAGCGGCCTGCACATGCAATGCCGTGGCTG
>chromosome_3,+,polyA site is 4535744
CAACACGGACGCACAGCGGACCGCCATCATGTCATGAAAGTATCATCAGTTCACAGCGTTAACACAGCGCGGACTGGTGACTGCAAAACACACATCAAGACACACTGCATCCTCACAACACACCGGCCGGACACCTACCGTACCAGTAAC
>chromosome_3,+,polyA site is 4620654
GCGTTGGTACCGTAAGATCCGCATGGAGATGTGCAAGACCAAGTTACATCTATTGTGCTGGAGCCAAGTATCTCCTGACTAACTGTAAAGGATTGTGATGTCTTAATCTTGCACCACCGCATGATCCCGCCCCCGCATCCCGATATTACC
>chromosome_3,+,polyA site is 4693894
CGAACGGCCGAACCTACCAGCTCCCATTCCTACATACGGACAGATTATGTGCGTGGTGCTTTGATGGCGGGGTAGCCACCTCTGTAAATCCTGGAGGGCAAGCAGCAGCGGACTCGCCACCTACCGGCCTCACCCTGGCTTGCCAGCTTT
>chromosome_3,+,polyA site is 4874476
CACCCTGCCTCCGCCTGCCTCCGCGCATTCTCGCCCGCCTGCCCCCCCCCACCCCGCCCCGCCCGGCCCGTCTCACCGGCGGATCTCGTTGGTCTTGGGGTCCACGTAGCCGTCGGCCGGGCCATCCGGGTCGCCGGTCTGCACCACAAA
>chromosome_3,+,polyA site is 5009766
ATTGGTTCCTCGCCCAAAAGGTTCTGGGACAACCGTAGTGCCGATGGGGACTGGGAGTCATGCACAGCTTGATTTGTCAGCCTGTAACATGCTGGCCAGAGTGCGGAGGTACCGTGCACGTCGGGTTGCTGGTAGACCCGCGGAGTCCTC
>chromosome_3,+,polyA site is 5016437
GTAGGAGAGCGAAGCTAATCTACGAGCGTCCCGTTGGCTCTGTTTCTTCTGGGTCTGGATGGTGCCGGGGCGACATGCATGGTTAACAGGCGAAGGCATTACAGTGGATGAATCAAATCGCTCAAGTGGGTTACATCAGGAGCACCTTCC
>chromosome_3,+,polyA site is 5350383
TGGGTTGGTTCCATGGAGATAGGATGTAAGCGTATGGCAAGGCCTTCAAGTGCACTGCCACATAACAGTAAGGCCACCATGGTTGCTGATGTGGTGAGCAAGTGCGCCACGTGCTCGAAAAGCTAGCATGCAGATGAGGCGGAAAGGAGG
>chromosome_3,+,polyA site is 5448354
CTAGCTGCATATCTCAGACGCGGTCAGGCTCACAGCTTATGGGGTGTCGACTGTGCTGGGGTGTTTGCCGGAGTGACCACTGCATGCAATGACTCCTTTGCGGGCATCGGGACTCATACAAGCCGTGGGTAACAAGCCCCGAGCCCCAGC
>chromosome_3,+,polyA site is 5551153
CGCGCCCTCGCCCTTACTCCTGCATCTCATCACCCGCCGCCTTCTTCCCCTTCTTGCCGGCCGCCTTGGCCTTGGCTGTCTTCACCTCAGCCATCTCCGGCTCGTCAGAGGCAGGCTCGGCGGCAGCAGCCCGCGCGAGGGCAGCGGCGC
>chromosome_3,+,polyA site is 5565693
TTTGGCACCAGTGCGTTATGTCCCACATATCAAGCGGGTGCACTGGCCCACTGGGTTTCGCCCCGCTCCAGCATCGCATTGCAACCTGGACAATTTGCCATACCATTTCATCACTCGCGTCCGGCCTCCCCATGCAACACAAGTTTCTCT
>chromosome_3,+,polyA site is 5579239
TCGGGCTCTAGAGCCCTGGGGCTGGGGACTCGAGGGCAAGTGCATCAGGACCCGGTGACAGCGCACCCGCCGGTTGATGATGAAACACGACAACCCCATAATACACGTTCATATTGTCAACTTATACAAATGCAGTAGTTTCTAGCGCGC
>chromosome_3,+,polyA site is 5928379
TGAATCTGCGATCTAAAGCCACGTGCATGCACCGCTACCTCATACCTGTTATACCCCTTCAGTTCCCTGAGCCTCCACCTCGATTTCCCTACAACCCCGACCCCCACCAATGCCTGCCCCCAGACCCCGCGCCCACGCCCTACACGTCAA
>chromosome_3,+,polyA site is 6008737
AGGAAATACAAGTGGGCTGCAGGCGTGGGCTGCGGGTCATGACGTACTTTACAACCATCGCGAGGCCGCCTTGCATTGGTGCAATCCTCACGGTCCGTGTTTATAGTTCTGCAGCGGGTTTCAGGTTTGTCCTGGTAGCTCTTGCCCGAA
>chromosome_3,+,polyA site is 6008844
TCTGCAGCGGGTTTCAGGTTTGTCCTGGTAGCTCTTGCCCGAATGTCTGGAAGCTCTGGAAGCCGAAGCCGGGTTCAAACTTGGAAACATATCATACTCGTCCTGGCACATACCGTATGCTGGCCCCCTCTGGCCCCCGGTGTACTTGCT
>chromosome_3,+,polyA site is 6094109
CGGGCACAGGTACTTCCTGTATGCGCGGCGAGTCCGTACGTGACATACTGACATGCCAGGATTCAGCACTGTTTGCGCTGTAACGTTTTAACAACTATGAATATGCGTACTGGGCTAACATTTCCCATCACAAACGCTCGGACAATCGCC
>chromosome_3,+,polyA site is 6223992
CACCAGACGGACATTCCTGGTAGCCGCTCCTTAACCAAACACTTACGCACCAGTGGATGGTCTTTCCCACTGCGCTGCTACTGTAACGGTATATGGTTGACTTACTGCCCCGTGCCGATCATCCCTCGGGAGGGAAACTGCCCAAGACCG
>chromosome_3,+,polyA site is 6249737
CCCATGCGAGGGCTGGCCGTAGCTTGCGTGCGAATTGCACGTGCACTTTACGGTGGCAGAGTCTTGTAGTCCTACCTAAGAATTAAAACTGTTAGCTGCAAGCACGCATCACTGCTGTGTTACGCTTCCGGCGTCAAAATGCACTCGCCC
>chromosome_3,+,polyA site is 6285170
TCGCCGGACCGGGCAGAGCAGGGGTCGGGCAGAATTGCAGTGCAATGATACATTGTCACTGAATTGCGTGACTGAAGTGGGATAGCAACTATTGCAGTCGCCTGCCCGAACTCTACCTCAAAAGCATTTTCACGTTGCAGCGCTGCAAGG
>chromosome_3,+,polyA site is 6584518
CACCGTAGGTTGACGGGGATGCACAGGCGGCGTCCGTCAAGACTGTACCTCCAGGTACCTCCTGGCACGCGTACCCAACCCCTCAACCCTCAGAATGCCGCAGTGGAAGCATGGGTTCACCACTGCACAGGAGAGACATGCCCTTTGCCT
>chromosome_3,+,polyA site is 6592438
TTGAGGCTACGGAGGTCGTGTGTGAGGGAGAGAGATATGTGTGTGTGTGTTACAGGATTGGAAGTGTGCATTCCTAATACCTGCAACGAGACTAACCGAGCCGCAAGGGCCCCTCGTCTCCTGGAACTGGATTGTTAGTTGCGTCTTGCA
>chromosome_3,+,polyA site is 6620261
TCCAAGCGCACCCAACACTTCTCCGGGCATCCCGGCTGTCAGGCGGGCACACGCGTGGGGCACACGCTTGGTTGCATATATCCGCCATGGTCATTACCCACGCGGCCACCACGTCTCCGTCCTCCGCCCCCCTTGAACCCCACTCCCGCT
>chromosome_3,+,polyA site is 6902390
TGCCTTACAAGGCTAGCGGCCATGCGGAAAAAGAGTCCTGCCTGCAGCGGATTCACACAACATCTACAACCACAGCACACCGTGTAAGCTCTACCATTCCTACCCAGTTCTTGTCCCCTGCCCCTTGCGTGACCGCGTGCCAAAAAAAAA
>chromosome_3,+,polyA site is 6936606
CAGCAGTTGACCGCCTGGCCGCTGTGCCTGACGGCCCTGACCGGAGTCACCGGAACCACCAGCACACGCCGGCTCCTGACATTTAACAACTTGCCAATGACACTGTGTGTTGAAAGTGTGTGTGTGTGTTTTGCGTGGTCTGGCACCCGC
>chromosome_3,+,polyA site is 7379163
GCTATGGAGATGGGTCTTGCGATATGGCCCGTGTGCCGCATGCAATTATGCTGCCTGCCCTGTCGTTATGGACGCTCCGACTTGTTGCGTGCGTGCCCTGCTGCGTGCCCTGTCGCAATACGCCTTGAGTGCACCGTGCGCGGCAAGCCT
>chromosome_3,+,polyA site is 7518911
GTGGGTTGCAGAGTTTTGCCTAGGCAGGAGCAGTCAGGACGTCGGACTCGGGCTCAGGTGCGTGACGTACTGTGGGTGCCTCATTAACTCTTAAGCATCTTCTATAACACGTTGTACCACCAAAATAAGTGCGGAGGCCTTGGCGAGAGG
>chromosome_3,+,polyA site is 7519054
CGAGAGGCCCTGGCAGCTCTGCCAGAAAAGACGTTACACCAGAGGCTAACCAGTCGCCCATACGCAAATCGCTATTGCACTACCTGTAAGCAGGCTGGCAGCCTGCCCGACTCCCGGCGTGTGCGGCCTTCCGCCCGCCTTCCAAAACGC
>chromosome_3,+,polyA site is 7526317
CGGCTTCTTAGGCTGCGTACGGGCGCGCACTGCAATCCTGCTAAGCAGGGGCCGCGCGGGCCCGCTTCCTGACACTACGCACTTCAATGACACGGGCATGCGGTGCGCTTCACACTTTGCCACCCATGCTGGCTCCGGTGTCTTCAAGTC
>chromosome_4,+,polyA site is 33361
AGGAATGACGGGATGTACAAGGTTGAACCGCTGGTGAGGTAGCAGCCTTCAGGCCTAGCTGCATGCACCCAGACGTTGTTGTGTGTAAGCCTCTGTTCGTGCTTTACTGCTTCCAAGACTCTCTCGCTACAGCTGCGTGAAACGAAAGAT
>chromosome_4,+,polyA site is 37221
GCGTACGGAACACGCACATGCAGGGGGGGCCCTTGGGACGATGACCTGCCCCTGGTGGCCCTCGGCCCCACGAGAAGGGCGTCATGTAACACCATGGGGGCCTGTGTAACACGCACGCATTTTCTGCGTTTGCGGCTCTTCACTGTACTG
>chromosome_4,+,polyA site is 60327
CGGGTGTTGTTTCTCTGGGTCGCAGATGGCCCTTCGCGGCGTGGGTACGGCGTGCCCCCGCTTGTCGGGCTGTCCCTTCAATTGTAATCCGCATCCATAGTCTTCTAGCGGAATTTCCTTCAATTTACTATACTCATATTGTTATAAGGA
>chromosome_4,+,polyA site is 563620
CTGGGCACTTGCCTATGACGCAAGTATGCGCCGTCCTGAATGCAGGGCTCTTAGTTACAGTGCCTCCACGGGTGAATACGGGTAAATACAACGGACACTATGCAATCTTGTGTGTCTTATTCCCACGCATCACCATCGAATGGTGTCTGG
>chromosome_4,+,polyA site is 767146
GCGTGGTCATACGTGCGCCTTACTAGCTAGCTATGAAGTCCGAACTGAGGGGGCGTAAAGCAGTATGTTAAATATTACCCCTTGTAACACACGCGTGACCCATTGTGCAGCAGCTGGTACGGTAGCTGACCGGCCGACCTGGGACTGTGA
>chromosome_4,+,polyA site is 854784
CGGACTACCGGTGGCCGGCAGTCTTGTTCATTCGCGCCAGTGTGCTGTACGCATCATGCGCAGGTTGACACGGTGGTGTACTTGTAATGGTGCTACCGTTCGCGTCCACACGTGCTGCGCCGTCTGACTGCCGCCTGCCAGCCGCCCCCT
>chromosome_4,+,polyA site is 899966
TCCCCGCACCCACTCATGCACACGCACATCAAGAATTATTCATCACTCATCAGATGTCGAAGGGTAGTGCTACAGGGAAGCATGTTACTTATGCCCGACATGCCTGCAATCGCCGCTGGCACCACAACTCAGCCATCACTGTTTGCGCGT
>chromosome_4,+,polyA site is 1220389
GACGTGTACAGCAGTGAACGTTGCGACTGTGAAGGTCAAGAAGGCATGAGGGCTATGAAATGTTCCGCCACTGGCCTGGCCAAATTATCCAAAGGCTCCACCAGCGCTCCACTGGCCCCAGCCATACGGCGGCAGCAGGAAGCCAACAGG
>chromosome_4,+,polyA site is 1274092
GCAACCGATACCGCACGTGTCAAGGACAGGCTTGACAAAATTTGGGTCTTAGCGCCGCCAATCCGCTGGCACTTGCACACGTGTGACAAGGCACACAGGAGACTCATCCTGAGCAGTGGTTGGCCCCACGCCAGCGTCTTGGCCCCAGGG
>chromosome_4,+,polyA site is 1424664
ATTGGGCAGGGCTCGCTTCACTATGTAGTGCCCTCCGCGGGTGCGACATGCCCCATTGATTCTTTTTATGAGGATGCAAATCTGTAACACATGTGCCGTGCGGGATTTGCCAGTCCATGATCCGCACGCACGCACCTGCCGTCCCACGCG
>chromosome_4,+,polyA site is 1480919
GACCGTGGCACGCGCGCCACTCGGACTCCCGGAAGGGGGTGTGCGGGGGTGGCAACGACACAACGCGGCGTGCGCATTCCCATGTACCGCGGCACGCTGGTTGTGCGCATTCCCATGACCCGTGACCCCGCCCAGCTGTACAGGCCGCCA
>chromosome_4,+,polyA site is 1492488
CCCGAATGGGGGTGCTTATGCTCCTGTGCTCCCAAATGGAATCTAGTAACGCGGCTAACCTGGCTGGGTCCGTATGGAGTGACTGAAACAGCACAGCTCGCTCGCTTATATCTTGCCCTCGGCCCCTGCATTGGCCGGATGGGACCCGTA
>chromosome_4,+,polyA site is 1712304
TGCTGGTCGGAACAACAACTGTCGGTGCTGCGGTCGTCAAAACATAATCTTGTATGCATATATGTGCTATGTAAAGCTTCAGGGCTGTGTCAGGCCCCGTTTTCTGGGACCTCCGTCCCCATGTACCCAGCTCAGCACACATGCGTGCGT
>chromosome_4,+,polyA site is 1737104
GAGGCGGACTCACGCACGCCTTCAGAGAAACAGGCCGAATCCTCGTTTACACTGGACGTGCGGCACGTGCCGTTGCATGAACTGTAACACAAATGAGCAGTTGAGGGAATTGGCTTCGTGTGCCCCACGTGTGCGTGCATGCATGCGGGT
>chromosome_4,+,polyA site is 1971402
CGAATTGTGGGCGCCAATTGACGGGGTTAGCTGCATATGGTAAGGAACAAACCATTTGGTGTGTGCGGCGGGATGCTTTCTGCAATGTGTGGAGCGCCCATTTGTGTGTGCGTTTTTTGCACCTCGGCGTCGCGCCATTGACTGGCTGCG
>chromosome_4,+,polyA site is 1971801
GTTCTATAGTACACGCTTGCCCGGGCGAAGTTGGGACTGTGCAAAGAGGTTCAGTGGTTGCGGTGTACCAGATGGCTAAAATGCTCGTGTAGGTCTCAGAAAACGCTGTGTTTGGTGCGGCGCGCTGTACGCACTGACCACCTCTGCATA
>chromosome_4,+,polyA site is 1972154
CAGAGGCAGCCTTGTGCCGCCATGAGCAAACGAACGAAAAATGTGCAAGGAGCATCGAAATGATGTCTGTGATTTATGCACCCACTAATACTGCGCGTGTTTCTCGCTGTTTCAATGAACAAGTGTGTCTCTGACGACGTGCTGTGCCAG
>chromosome_4,+,polyA site is 1972312
AGTAGATGTTAATGGTCCGCTTAGCGTAGAATGCGCGTGGTGGCAGGACAAGGCAACACCTGCCACTGGACGACCCGTTCACTGAGCCGGCCGGCTGGTACGAACTGACTCTCCGTGCGCCCCAAGGTGGTGGGGTGTTAAGGACGTGAG
>chromosome_4,+,polyA site is 1974064
CTACATCTTCATGAGGGTGGGCGCTGCAGATGCCGTGATGTGTGTGGAAGTAGCAGTGCTCCTCGCGAACCCGCGCGTAGTTGTAAGCTTCTGGCAATCATTACGCAACGGTTGTGACTATCCGTCCCATGGCCATAAGGATTGCCCACC
>chromosome_4,+,polyA site is 1991856
GACAAACAAGTTGCTAATGCGCCCCTGGCACTAGCAACTACAGGTTGTCCGGATACACGATCACGTGATCTGATAAACAACTGTAAACCGTTGTTACACACACACACACACACACACACACACACACACAGGCACACACACACACATACG
>chromosome_4,+,polyA site is 2104646
GAGGCGGACTCACGCACGCCTTCAGAGAAACAGGCCGAATCCTCGTTTACACTGGACGTGCGGCACGTGCCGTTGCATGAACTGTAACACAAATGAGCAGTTGAGGGAATTGGCTTCGTGTGCCCCACGTGTGCGTGCATGCATGCGGGT
>chromosome_4,+,polyA site is 2295987
GACGCAAGTTGGCGCACAATGGCTCGCTCATATGGTTACCTCGCGCGCTGTGAAAGGCCAGAGAGCTGTCGTCGTGGGCGTGCTGTAGTCGGGGTGGCATGCTGCTTCGAGGAAAGGCGCCTGCGGGAGAGACAGGGAAAACGGGAAAGG
>chromosome_4,+,polyA site is 2338224
AAGTCGGGGTTGGTGGAGTCAAGTTGGGCCCTGATAGCATGTGATGGCTCGGCGTCTTCGGGTGCTGGGACTGTCCCCTCTGTAACATCCGCATCCATTACCTGTGACTTGACCTGAGCAGAAACAACAGCTCTAGCATCCCGCGGCGGT
>chromosome_4,+,polyA site is 2906615
GCCTGCATTATCCAACACCCGAGTGCGCAATCCATCCACACCAGGGGTCTGACCGGCGGTCTCGCTGGCGGCCTTGCGCGGCACGGTAAACGCGGACATACGCGATGGGCTTGGAAACTTGCCCCTTGCCATGTTCCATCACGAACTCTG
>chromosome_4,+,polyA site is 2906695
GCACGGTAAACGCGGACATACGCGATGGGCTTGGAAACTTGCCCCTTGCCATGTTCCATCACGAACTCTGACATACTGACGTAATCCAACTTGTGTTCCAGGCGGTGGCGAGTGCAGTCATGTACACGGTAGGCGTGTGATGGGACAGGG
>chromosome_5,+,polyA site is 609290
CCTGCGCTGTTGCATTGGACATGGGCGCAAGGAGGATTGAATTCATGCACGAGTTGGACACTGGTGATACATCATTGCTGTTGCCAGCAAACTGCCCATATCAAGCTTATCTCACGCCTGCCGCCGTTTGGGCTGTCCAACCTCCATCAC
>chromosome_5,+,polyA site is 744268
CACAACATTGCTAACAGGAGAGACGAGGAGCCCTTGCGGCTCGGTTAGTCTCGTTACAGGTTCAGGAATGCACACTTCCAACCCTGTAACACATCATCATTGCAACAGCCCGCCCGACTGCCCGCCCACCGCCTGCCCCTGGGCATGTGC
>chromosome_5,+,polyA site is 798411
CTGGCGTACTCGTGTACCCCAGCACCTGTGGCTGTCCGTTCAGCGCTTCCACACACACGGAATGCATGCAGTGCCCAACGTGAAACGGCAATGCATCCCATTTATCTCACGATCGCAGGCCCGCAGTACCTTGAGAGCTGCATTGGGCAG
>chromosome_5,+,polyA site is 2063517
GGCCTATATCTGCGCAATCGTGCAGCGGCACTTGTTGGCACACAAAGGTGCAGCAGTGCGGTACAAACGGCCGTTGATGCCGTCCCAACGGAGAGCCATCCAACACACCTCGTGTCCCTTTCCCTCCCGCTTGACGGCGGAAGACCTTGC
>chromosome_5,+,polyA site is 2133068
GCGTGCATAAAGCGTGCGACAGGCACGCGCCGCTGCTGAGCTGGCTTAATTTCTACAGTAGTCTCACTTGTGCAACTGAATATGTAATTGCGATTAAGGAGCGAGGTTTGTGGGCTGTTGCGCCAATGGTCACTCCGGTACAACTCCGGA
>chromosome_5,+,polyA site is 2546351
CAAAGAAAGCGGTCTGCAGGTGTGTGCGCACAATGCGGCATGCACGCACGCTGGCTTGAGACCTGCCCGAGTAGTCCCAGAGTGTAATCATAGCCACAAGTAAGACTCCTTCCTTAACCATTCTTAAAACACAAGATACCAATGTTGTGT
>chromosome_5,+,polyA site is 3024597
GTAGGGCCGAGGGGCGAGGGCAGTAGGGGGCTACATACGCGCCTACGGATGCATAGGATGCAAGGATGCTGATGCTGAAAGTTTTAACTGTTGTATTGTTGTCCTTGTTGTTACAGGTTGGTTGTGTGCAGTCCAGCTGCACAACAAGTA
>chromosome_5,+,polyA site is 3024662
ATGCTGATGCTGAAAGTTTTAACTGTTGTATTGTTGTCCTTGTTGTTACAGGTTGGTTGTGTGCAGTCCAGCTGCACAACAAGTAAGAACTGCACACATACTGTGTCCAACATATCGGTCCAGCGAGCCATCTGTCACGCTGATCCCACC
>chromosome_5,+,polyA site is 3268568
CTCGTCCTTAGCCATCTCCATTCCAAGGTCCAACGCACCCAGCGGCATTGCGCCTCCTACCGGTTCTCGACGTCCCAAGAAGTGTAACCTGTCACGTCCAAGCCTCTCCCTCTTCCTGTCAACCCCCCAGTGCCCCACCAACTTGTAATT
>chromosome_6,+,polyA site is 25691
TCATGGTTTCTGAACGACTAAGGAACCTCGGGTGCAAGTCATGGTGCAAGTCATACGTACGTTAGCCTTCATGATCATTGTCAGAGCTCAAAGCAAGTCAATTTGTGTCGCGGAAAATGCCATGTAGCCCTGCCTACCTGTGGGCGGTCC
>chromosome_6,+,polyA site is 53853
GGTGGCTGGGTTGATAACGACCCGGGAGGGGAGGGCTCAGCCCTTTTCCTGCCTCCCTAAGGCAGCCACCTCCTTGTTTGATTGTAACTTAGCAGAGACAAATGTTTGGGGTCGGGTTCAGCGCAAGCTGCAAAGGGCTTCTCACCAGCA
>chromosome_6,+,polyA site is 132791
TATGTGCGGCAGTGTGCGGCTCGCCATCCACATCTAACTGGAACCCCGGAGTGCACCTGGTGTGCGTGCCGTGTGTTGAGTCATAATGAGTTCATAGCCGTGTGCGGAGCCTTTATCATGAGCCTTCCTTTGTTGCTTGTGCGCGGGTGT
>chromosome_6,+,polyA site is 138677
CACGCTCAATGCACCCCTCGGCCGCCATCACCATCCATCCTGCCCGGTCAGCTAGCCAGCAGCCTCAATGCAGGCCGTTACTTCTTGTCAGTGAACTCGGCGTCAATGACGTCGTCGTCCTTCTTGCCGCCGGGGGCGCCACCCGCGCCC
>chromosome_6,+,polyA site is 153732
GGCAGGGAGCGGCAGTCTTCGCAGGACAACACCAGCGTAACTTACGGTACTGATGCCAGCCAACATACTGTGGATCCCATTGAGAACACGCAGTTGGCAGAGGGTGCTGGACCTGGTCGTAGACACGCACATTGCAGTGCCCAAGAGGGG
>chromosome_6,+,polyA site is 153878
GGGGATAGGGAAGATGTGGTACGAGGCACTGGAAGCGGGAGGAGGCCTGCTAGCCAGGGGACCAGGGGGGCCGCATCCCTGTTTCAAAGCCGGTCGCGCAAGAAACGCACGCACGGCGCATTCTCCCTAGCAGGTCCTCATAAACTCTAC
>chromosome_6,+,polyA site is 537097
TGTTTACCTGCGGCGACTGGTCAGGGCAAGAGAAGCAAGTATATATAGACAACAAGGGATGATCCTCCCCTGACATGGAATGATGTAGCCCCGTGCTCACCTCTCTGTCGTGTGGTGTATGGACAGCGTGCTCCGGCAGCCTTGTTAGAC
>chromosome_6,+,polyA site is 615560
CGGTCAATCATGGACTCATGGTTGATGGTGTGGCTGCTTCTGGTGCGGGATACCGTATGGACTTGACTGTGTGGCGTGCATGATGTAAAACCTTTCATCAAACCAGTCGTCTGGTCATCCCCTTTTGTCCGCATCAGCTATCCACGCAGC
>chromosome_6,+,polyA site is 837354
GTCCCCCGCATCCTGGCCGACCAACCCCACCTGCTCCTGCCACTCCCGCTCTGCCACTCCAGTTCCTCCTCTCCTGACAGGCTGACACCTCCTCCCCCTCCAGACACGACCAGCCCCCAGCCGCCCACACCCTGCCCCTCACACCAGCAT
>chromosome_6,+,polyA site is 1258239
CCTCTCGTCTTCTACACGACACCAGCCCGCTGCCCTCAACACACTATCTCGCCTGGCGCTCACGTCCGCCGTGTGCACCAATGCAATGGTCTTACAGTCAGGTCTTCACCTTGCCTCGCGCTCTTCTACACCTCACGGCACTCCGCGCAG
>chromosome_6,+,polyA site is 1490100
CGGTGCTCTGTACTCCTGCGCGTGGGCACGAGGCCTAGGATACGTGCCTTACGTAGCGCCTACGCAGCATTTGTCCGCGGCCTGTTTATCCTCTCCGCAGCTCTCCTGGTCCCCCCGCCCAAAGTGCCCCCCTCCCTCGTCCAGGGCGCT
>chromosome_6,+,polyA site is 1639987
ACATACGGATCGGATCTGTGTGAACGGGTCAATGGCACTACCTAGCACCATGGTACGGGCACCGTCGTGTGGAACAGCAGGGCCCAAGTATCCTGTACTGAGTTGCCCCTATCGGAATTGGCTCAGCCTTAAGCTCTGCGGCTAACCCAA
>chromosome_6,+,polyA site is 1829077
ATCTGGGTCGCAGGCAATGCGTGAGGACATGCAGTGCAAGAACATCGTTACAGGATTTCGACCGCAGTCAAGTTGGCCAGGAGGTAGCGCATGCAATGCACCTGCTTATGACACGCATGCGCAGATTATAGTTAGGGGCACATGCATTTG
>chromosome_6,+,polyA site is 1846248
CTGAGTTGCTGAGTTGCCGTCAGCAAGTTTGGTTTTGGGTCATGGGCCTGGGCTGGGCAGTTGGGGCATGCACGTATTACTGATGTAATCGAGTTGCTCACAAGCTTATTCCGTCACTCGTCACGCACGTGCGTCTCCTCCGTGTGCTTC
>chromosome_6,+,polyA site is 2154351
TTGGAGGCGTTACAGCTTTCGCGGCAATGCTTTGAGCATGCCCTATGAATGCTCGCCAAGATGGCCAAGTTTGATTATCAGCAAGATAACGCCTTATTGCCGGTGTGCGCCTGCGCTCTGCGCCAGCTGCCCAGCTCCTCAGCTACTGTA
>chromosome_6,+,polyA site is 2303964
TTGAGTCCGAAGTGTGACCGACACCGTAATCAATATTACTTCGCCGGGTCCGGAACTCCGGGTCCGGGGCTGTACGGTATGGTAGCAGGCGCAGTGCAGGTTATCAAGGTGAGCGCAGCCCACACAGGCTCCGGCGCTCAGCGTCCGTGT
>chromosome_6,+,polyA site is 2324459
TAGTCACCCTAGTCACAGTAGTCGTGCGTGCAACCCCCGCACGCACCTACACACACGCATACGCATGCACGAGCACACGAGTATAACCCTGGACCGCCGACACACACACCACGGGAGACAGCTAACCGTTAACTCAGCACTTCAGCACAC
>chromosome_6,+,polyA site is 2336758
GGAGGTCATCAGTACTTTCTTGGCCCTGCTTGCGCCATTGCCTCGCTCATGGAGTAGTGCCCGCTTGGAGATGTCTACACTTTGTAAACCTGAGAAATGCTTCGCTGCTTGCAGCCCCAATCTTTCCAGTGACGCGCGATCTTGCGAACC
>chromosome_6,+,polyA site is 2374656
GGTTTCGCCCAGTCTGTAATACAGGCCGCCGGACAACTACGCATTCGTTACATCTCGGGTTGCTGGTGCGTCCTCAGGCCTGTAACCAATTGGATCAGTGCCTCCTCATGTTGCCAACCGGAGTCATCCTCCGCCACCTATCGTCGCAGC
>chromosome_6,+,polyA site is 2382973
ATCAGGCAGGATTGGGTGCCCAAAATTGGCACGGACGATGCCAGCTGACACCGTTAAGTATGACTGGCTAACTGCCCGCTGACATGTAACACGGCCCTGGTCACGGCGTGTGCTGCGTGCGCCGCCAGGTGCCACGCCCTTCGCCCACTG
>chromosome_6,+,polyA site is 2594883
GTCGTGTAAGAGTCGGCGGAGAACCTTCTGGCGTCGCTTGCGCGGCCGCACCCTGTCCGGCGCCCACCACAGGGCCCTGTGTGTAAATTATGAATTCGCATTCGCACGTGCACCAGCTGAATTCCAGCTCGTCCACTTGTGTCACAGCTC
>chromosome_6,+,polyA site is 2676840
CTATAGCAGGCGAGAGGATTGTTTTCCCTGGCATAATGTATCTGTCAGCCGGTATGTTTGAGGGAGTCCGCTGGCGAGAGCGCTGTAAATGGGCGTGACGCGACTCGAGTCTTGTCACCGCGGGCTCGGGAAGGCGAGCCTGAGCGTGGG
>chromosome_6,+,polyA site is 2698672
GGCCACCTCGCCTTTCTCTCCTGGGGCCGCAATCTGGTACGTCCCATCACCCGAGTAGTGTAACACCATAAAACGAAATCCTTTTGGTATGCGTGGATTTTCTTCTTCTCCGCTACGGTTCGTTTTGTTATGCCGCCGCTTTCTCCACAG
>chromosome_6,+,polyA site is 2882110
GATTCGTCAAGGGCTCTAGCACCGGCACTTAGTGCATTCTCGGTTCAGGTGCTTGGACTGTGGGCTCTCGTCCTGAAGCTACTAATACTAATACTCCTTGTGCACCGCTACTGCGCCGGCCTACATTCGCCTACCCTGGATGGCTATCAG
>chromosome_6,+,polyA site is 2906444
GCGGGAGGGTTTGCAGCAAAGTCGGGGTTGGGCCCTGATAGCATGTGATGGCTCGGCGTCTTCGGGAGCTGGGACTGTCCCCTCTGTAACATCCGCATCCTTATCGTACCGTTCACCGATCAATGGCCTTTCAACGCTTGGCGCTCTGTG
>chromosome_6,+,polyA site is 2954761
AGGATTTCCATCGAGCACGGTGCTTGATGTGTCGCTGAGACGCTCAGTTGCCAACTGTGACGCAACGTGGGACCACCTCGTTTGAAACGGTATGACAACGCGAGAAGTGCCCAAGGCTCAAGCCACACGCGTGATGTTGCAGTCATGCAC
>chromosome_6,+,polyA site is 2982344
GGACTTCCTGACGCAACCTTCTCCCACGGCTTGTGTGCTCGCATTACCGTCTACCGGACCTGCCAGCCCAGCCTAATACCGTATAACTCGCAGTCCCCCCTCTGCTGCGTCGGCTGCCCACTCCATTGTCAGCGTCCGCCTGGTGTCCCA
>chromosome_6,+,polyA site is 3474667
CGCAGCAGCTCAGTCCAGTTGTCTTTGATTTATTGCCAGCATTACCGCGAGCGGTATGTGGCCGGCTTTTAGCAGCTTTTCAATAGTCTTGCACAACTGACTCGCATTGAGTATTGGCCAGACTTGCTTACCCACCCGCCCACCCTGCAA
>chromosome_6,+,polyA site is 3499938
TGCGCATCAATAACTCTGCCCGGGAGCAGCCCCGCGCCAGTTTAGTGATAGCGCATGTCAGTATCAGCAAACTGCAGTCTGCCGGCAAGTCAGCGATGTCTCGGGCTGTAGACCAGCTGCGCAATCTTGCCTTGACGTTGCAAACTGAAT
>chromosome_6,+,polyA site is 3518385
CGGGTTAAAATTTACAAGGTACAGCTTACAACGGAGCGCGTCTGCGGTCTATGCATGGCTTGTCAAATGCGAGTGCGAGTTATGCAACGAGGTACTACAGTAACCAGCCGTACATAACATACCGTATCACACGTATGATAATCTAACAGA
>chromosome_6,+,polyA site is 3547203
ATCATGCCAACCGCCGAACGGTTGTCGTGTGCTGTGCCATGCGACGACTGAACTCTTGCATGCTCTGGTTGCAGAGGTCACCCGGCGATGGCAAGGCGTGTTGCTACATTGTGTCTGTCATTTCCTGTTCAGCGGGCGGGGACAAGGGTG
>chromosome_6,+,polyA site is 3632383
GACGTGCATAATCGACAGCCCCATTTGGGGCCGCCATAAGGGATGGCCCCTGCATGCTTGCGCGCTCGGGTTGCCCTCTCTTGTAACACCCGCAATCATAAGGGAACCATGGTTCAGCCTGATTCGGCCCGCCTCACGCTCTACCCTGTT
>chromosome_6,+,polyA site is 3637182
GAGCAGGGCTGTCCCCATTGCCCCAATGCAGCACGTACCACACGTATGTTTAGTCCGTGCTGGGAGTCTTGGGGCCTCCTGGGCTAACGGAACCTGCACATGTTCTTGAACCAAGCTCCATCAGACACACTACTACAGACATCAAGTAAT
>chromosome_6,+,polyA site is 3678153
TGTCCGTACCGTGTGCTGGTAGAGGAGCAACGGTGCGGACTTCAGCGCTGCAACGTATTGCGCTTACAAGAGATGTGTTATCCGTAAGATATCCAACGCGCCTCGTCACAGCTACAAGGAGCGAGCATCTGCCTCACAGCAATCCAACGC
>chromosome_6,+,polyA site is 3758314
CTGGCAAAGACATGCGTCTAGTTTACAAGCGTGCACGTGCACACATGGTGCCATGCGGGGTCCACTCAGGGGCGTCCGGTGCTGTAACCATGATATACCTGCTGCACCTGTTGCAATCTGCTCCAGGCGGCCCTGCCACTGAGGTGTGCA
>chromosome_6,+,polyA site is 3783697
GGAGGACGCGGCGTGGCGGCACAGCCCACTTTTCCCTTGCAAGGGAGAGCCACCTTTTCTTGTTCGCGAACAGGAATAAACTGCAACGGATAGTCCTTAGCACGAGACATCCGACCCTGAATTCCGAGCCCTTGCCTCACGTTGATAGCG
>chromosome_6,+,polyA site is 3821687
ACGGGTACTCTGTCACAGTACTGTGGTGCAAGCGGGCGCGACCGCGGGCGCCCTGTAAAGGCATCTGCCATTCGGACGTCATGTAACTGGCCGTCTCTACCTTCCACGCACGCACATGTCCGCAGCCTCAGCACCCCCGCTTTGTCCAGG
>chromosome_6,+,polyA site is 3980289
CGCCCGTATCAGCGGCAGCACTGCGTTCACGGAGTCGTTGGACGCTGCGTGCGTGTTAACAACTGCGGAGCTGCAAGACGTTGAATAACGTCAGTATCTACAACAACTTGATGACAATATCAAGGGTCAATTGACTGCATGCCTCACTCG
>chromosome_6,+,polyA site is 4216678
CTTCGCGGCTGCTGGGAAGAAGGGGTTTGGGTAGGCCATCGATGGCGGCGGCATGCACCGGCAGCCCGGAAATGACATGTTGCAAAGCAGTGGAACGGTATCAATGGGATACGCGTAGCCGGAACTGTCATGACCATGCGCACGGGACTA
>chromosome_6,+,polyA site is 4353447
GCAAGCCCACGTTAGTAGCGGCACACCGACGACCGCTAGAGGCCACGCACGGGAGAGGCCTTTCTGCGTTTACCGCACTTTGTCAACTGTCACAACTGTACAGGCAGCAGGGGCCTGTCCAACTCAGAAATTGATGACATCCACCTCCTC
>chromosome_6,+,polyA site is 4364022
GGCTAGCGGTTGCCGCGGTGTCTCGAGTAGAGAATGTGGAAGCAGTGAGTTAGCTGAACATAGATGGTCGGTTCATCATAATGTAGCATACTTGGTTGCAAAGTTACAAGAAGAGTAGCTTGACAACAGCCCTATCTTCCAAATATAGGG
>chromosome_6,+,polyA site is 4364202
AGGCCGGGGAGCTGAGTGGTAACGCGGCAGAATCGGGGAAGCGATCCCCGAATGGTCCAACCCAATTACCCAATCCGCAGTGTAGTTATGTGTGAATGAGCCTCGACTGCAACCAACTGTTGGATGCCCGGCTCAACTTGATGCCTTGAT
>chromosome_6,+,polyA site is 4453961
TTGCGGGGGTGCGCGTCTGGAGCGCGGGGCGATGCCCTGTTGTGGCTGTTGTACAGGACCGCCGCAGGCTGCTGCCGGCTGGGCGTAATCTTTATATCCAACGACACCATACAACGACCAGTGCGCAGCGCTCAGTGTCCGCCCAATGCT
>chromosome_6,+,polyA site is 4509618
GACTTTGCCAGTTGCCAAAGGTCGTTTTGGCACTGTGCCGCAGGCGCACCGAGAGTTCACGGTCCCGAGCGCCCACCGAAGTTGGAACGCGCCACGTCCGCGGAGATTGTACGGGTCCGACAGGGGCCCCGTCGCGGGGCTTCAGCTGCA
>chromosome_6,+,polyA site is 4839085
CCTGCCGACGATACTTTCCAGGGCCCGCGTCTTCCGTGCCAGAGTCGCCGAGAGTCGCCAATGCGCGACGGCCCTGACATCGAGCAGAAATTGATGGGGGCGTGTGTGCCTGTGTGTGTGGGGGGGGGGGGGGGGGGAAGGCCGGGGCCG
>chromosome_6,+,polyA site is 4925998
GGGTGTTGTTTCTCTGGGTCGCAGATGGCCCTTCGCGGCGTGGGTACGGCGTGCCCCCGCTTGTCGGGCTGTCCCTTCAATTGTAATCCGCATCCATAGATTGCATTGGTTACAAGATTCATAGGAAGTTTTGTTGAGTACGTAAGCAAT
>chromosome_6,+,polyA site is 5103896
TGAGCAGCGCTAGCGTTTGCGGTGAGCCTTGCTCGGGGTTCCTCCCCTCCTTTAGTGAGGCGAGGAGCATGGGGGTCTATCTATCATCTATTCGCTAACAGAGAGCCGCCACGCCACGCTCTGCTCTTGCTTATACTAGGAATTTAGCCG
>chromosome_6,+,polyA site is 5103957
GAGGAGCATGGGGGTCTATCTATCATCTATTCGCTAACAGAGAGCCGCCACGCCACGCTCTGCTCTTGCTTATACTAGGAATTTAGCCGCCACAGAGCCGCCACGCCACTGCGCCTGCGGGTACAACAGCAATCGGGCCGTCCATACACA
>chromosome_6,+,polyA site is 5255714
GTCTTGTCGTTGTGTTGTTGCATTCGGGCGCCTGTAAGAGCTGAGTAGGCTTTGCTTTGGCTGACGTGTTGAGCTTGGGAATGTAAACTCCGTGCAGACAATCACAACACTTCTCTTTACAGGAACTACTACACATCACAGCAGGATCAC
>chromosome_6,+,polyA site is 5472695
GATGAGCACGGATCAGGACGGGACCGGGGCATGGCTGTAGGGTCGTGTTGCTTCGGTCAGGGGTCAGCATGATGCATCACTTGCAATGCAGTTGCACACCTTTGCACACTGCTGGCCTTGCTGCTGGCTCTGGGGTCTGGGCCCGCCTGC
>chromosome_6,+,polyA site is 5570492
GACGCACGCGGGCGACGCGGCTTTTGTCATATGATACCGCGTTCACTGGGTGAGCGGTTGAGCGGCCATGCGATTACGTGTGCAACAGCAGGGGTGCATATTTGTTTGCACTGTAAAATATAAAGCAGCCCTCCAGGTATTGCGCCAGCC
>chromosome_6,+,polyA site is 5690961
CCTGCTGTGCACGTGTGTGTATAGTGCTCCAGGTTGCAAGTCAGACGTTCCGCCCAACAGTACGTGCTTGCCTCAGAAAATGTCAATGGCGTAACTACTCTGTTTATGTATTGCTTTTGGCGACGTGGGGCGTGTCATCATGCAGCCTGC
>chromosome_6,+,polyA site is 6259149
GCAAAAATTGAAGTATTCAAGCGTCGTGCCATCCCTTACACTTGCGGAGGGCTGGGAGATAAGAATACGGGACTGGCCAGTGTAAGCCTGTGAGCCAAGACCTCAGCAGCTGCGCTGCCGCAACGCGCACGCCAATTGCAACCGCAACCA
>chromosome_6,+,polyA site is 6276079
CCTACCGTGCTCTTTAATCATTCTCTTATCTCCAAGTAAACTATCGGCGCAGAGCGCGCGCAACGGGCAACCCGTCAGGGTATCTGTAACCACGTCTGTAACACGCCTGCCGTCAAGCTATTTTGCTCTTCTGTTTCCCTGCACCGTGAC
>chromosome_6,+,polyA site is 6276684
ACACTCAACGTCTGGAATTTATTACCTCCGTAATGCCCACCTCAACTGGCTTTTAGCATGGCGTGGATTGCCACGGCCTCTGCAACTGGATAGTGGGCCAACTGGGTGCTGGCCCGCCAAGCATGCGCGTCACCAACCTCCAGAGCCCTC
>chromosome_6,+,polyA site is 6289453
ATCAGTGACCAGGGCAGGTTGACTTGGAGTCTTGTGATACCGGAAGCCACCAATAGGCGGTACCGGAAGCCACCAGTGATTAGTGTACGTGGTACGGGCTCGCTTTCGGACACAACCACTCGAGGTACCCGGTTGTTAGAAAGGCATCTG
>chromosome_6,+,polyA site is 6504832
CGCCGTGACGCGGTTTGCGGCGCCGGCCTATGTTGAAGCCGTGCGTGTGGTGGCCCGGGGTTGGTTGCCTGCTGTTCGTTTTTTAAGCTCCCCAGGAAGCGTCCCGGAGGGGGGGCGAAGCCCCCCAGGATCACCCCTGTCCGTGCGTGC
>chromosome_6,+,polyA site is 6505124
TCTGGTGCCCACAGCCTGGTGCTGTGGGCCCCAGGAGGGGAGGGCTCAGCCCTTTTCCTGCCCTAAAAGGCAGACACCTTGTTTAAGCTCTTAATAGGTAAGTGTTCCCCTGCCACGGGAAAAGGGGCTGAGCCCCTCCACTCTCTGAGG
>chromosome_6,+,polyA site is 6573181
TCCGGTCACAGGATGGATCCCCGTGGCTTATGTCAGTCCAGGGCACTCAACGCCCCTTCCACGCTTGCGGGGTCAGGCTGTCTGTAACATCGCAATCATAAAGGCACAGAGAAGAAGTGGATGCAAGTAAAAGAGCAACGCGCACGTTGC
>chromosome_6,+,polyA site is 7049152
TGTTCAAGTGGGAATTGAAGTCAGACCCGTAGAAATCCAAGGTCCTTTCTTGGGCGCCGGCTGAGCAGGTGGCTTACTGACACTGAAGTGCCGCGTTGCGTTACACAGTCTTCAGCCACTCAGTACGATACCGCTCGCTCGTTGCCGAAG
>chromosome_6,+,polyA site is 7142268
GGCACCGCCGCAGCCCGCTGTGCCCTCCCTCGAAACCGTTCGAAAGTACTACCACACCATCATCACCGCCACGCAACACAGTAAGCCCTGAAAATCGAGCGCACGAACGCAGCTGCCCTCGCCAAGCTCCGGCAGCTAGCACGCACCCGC
>chromosome_6,+,polyA site is 7171391
GAAGTACATATCAGTGTAACATGTATGCGTGCATGAAGCTGGCGCCTCTCGCTGCCGAGTCACATAAACACGCACACACACCGGTAATGACGGCCAGGCCCCTCCCCCGCGTGCAGCTGCCACCCCCAAGGAAACTCGCATAGTGCCTGT
>chromosome_6,+,polyA site is 7219894
CGACGGGGTCAGGACCGCGCCAAACGCACCAACGGCGCCGAGACGCGGTCCGCCCCGGCGCACCGCGGCGCCTCAGCCAGCGCCTCCACGGGCGCCGCGGCGGCGGCGATGGCAGTTGCTGCTGCTGCCGCCGCCGCCGCGGGCGCTTCG
>chromosome_6,+,polyA site is 7220079
CGCCTGGCCGGCCTCGTACCGCTTCTTCTGCTCCTGGATAATGGTCAGGCGGATGCCCTTGCCCTTGGGCAGCGAGATGAGCGGCTTGCCCTCCTTGCCAATCACGAAGATGTTGGTCAGGCGGGTGGCGAAGCGGTTGCCGGCGGCATC
>chromosome_6,+,polyA site is 7220422
CACCTCCTTCGCTGCCAGACAACCCCCTGCCCACCTTGTGCTTCTCCTTGTGCACGATCTTGCCCACGCGGCCGGCGTTGTGGCCGCCGGTGACCATGACCAGGGCACCCACGTCGTTCTTCACGAACTCCTTGATCTTGCCGGTCTCAA
>chromosome_6,+,polyA site is 7220476
CGATCTTGCCCACGCGGCCGGCGTTGTGGCCGCCGGTGACCATGACCAGGGCACCCACGTCGTTCTTCACGAACTCCTTGATCTTGCCGGTCTCAATGTCCAGCATGATCGAGTCGTTGGCCTGTTGAGGTGAGCGCGCGAGTGCATGGA
>chromosome_6,+,polyA site is 7337336
TTGCTGACAAGCTGAGGTTCGATGCCGCGAGTGAACTTGACCGCTACATGGCTTCATTGTGCGTTCCAAAATCGCTCAGAGACTGTAACTGCTGCCGCGCGTCACATCACTCAAGCACGTGCGCTAACCAGGGTGAGGCGGCTACCATCA
>chromosome_6,+,polyA site is 7512564
ATTCGAGGTTCTCTCCTCGAGTGTGCGTACGTGTCTCGTGCGTTTATGAAGCCCTGGCTTGCCCGTGGCTGTCATCCCACATGTAACCTCTATTCGCTAGCGTGGACTGCTGCCGGTGGTGGAACACGTGCGCGCCCGGCACGCTGTGTT
>chromosome_6,+,polyA site is 7641789
GCCGTTGCCCTGTTCGCCGATTGGCGCTGCAGGTAGGTGTGGCCGTGTGGGCCCTCGCGAGGCTTCCAAGTACTCAATCCATGTAATCTGCCCCGTACCGTAGCTTAGACTGCGTCACGCCGTCTACGCTACACGTCACTACCTGGCCGT
>chromosome_7,+,polyA site is 854883
GGGCGCACAGGGAGTTGGTGTAGTTCCTCGGCCGGTGCTTCTCCTCTACCATCTCACGCGGCACACAGGTGCTTTACGGCAATGTAATGACCGGCTGATACTTCTCTCCACCATTCCGTGCTTGTTCGCCCATGCGTCCACACGCTTTGT
>chromosome_7,+,polyA site is 920605
GATCCATGTCAGAAGGCTCACACACGTCCCGTATGCACAGAGTGAGCCACGTAGCTCACCCTCAGCCATCCAGCCACACCCTTTGTAAGTCATTTCTCATCCGCCCCCCAACCACCGCCGACAGCCGCCGCCACCGTCCTCGTCAGCGCT
>chromosome_7,+,polyA site is 1095166
CTTGCTGGCCACGTGCGGCCACGGCTACTTTACAGGCCAGTTCGCTCGCTCTCACAAACCGGGTGATCGGATGTAGCCCAAAATGTAAGCTACGCACGCGCTGCTCCCGCTCCACTCCCACCTGCTCTTATCGGAGCTTCCACCACGGGC
>chromosome_7,+,polyA site is 1163349
TGGTCGGATGCGCCGCAGAGCTACAAGGCAACGTGCTTGTTTGCTTAGTATGGCATAAATGGCCTCGGAGTTGCGCTATCGCCATGCAACATACATAATAAGTCCTGAATTGCACAAGTCACGCGCACACAGGTAGATGTGTTCACACCC
>chromosome_7,+,polyA site is 1169164
AACATGGGATGCTGTTCAACGTGTATTGAATGATGCAAGCTGGCTGGCGCTGGCATTGCCTGCCGCTGGCTGCACTGTCCAGGAAAAACACTGGCGGCTCTAGCCGGCTCCGTCACCATCTCCATGCCCAGGTACAGACGCTGCTTCTCG
>chromosome_7,+,polyA site is 1204602
TCAAAATTGGTTACAAGAGGGACCTAGTAATGCAGTTCAAGAGGGCTACGTCCAAGCAACGTTGGTGCATGTCTGAGGCCGTAAGTTTCGAATTGCCTCATCTCCCGGACGCTGCACCCCACGGGACTTCACCAACCTGCCTTAACACTG
>chromosome_7,+,polyA site is 1216531
TGAGCCACGTGTAGACCACGCAACGCTCGAGGATAGATGGGCATCGCCAGTAACACAAGACGCCAGACACACGGTTCACACACTTGAAATTATTCTCTTTAGAAGACAGCGTCAGGCATGCGGTACCCGAACAATAAGGTGACTGCCATC
>chromosome_7,+,polyA site is 1265131
GCATATGGTTTACACGCGCATTCCGCGTGTCTCACACCGCTGCAGTAGCCGTGAGCTCGCCTCACACCATAGCCTGCAGCCATTTCAATCAGCAAGCTTCTTATCTACCTTAGCCTGGCCAGCCAGATGTCCTCGCATTCCCGCGCCCTG
>chromosome_7,+,polyA site is 1285868
TGCACAAGCCGCTCATCTTGACAATGTCACAAACGAATGCGGCGGTACGAATAGTCACATCCCCACATCCACAGACTGTACTGTAACATCAATGCTCATGTTCACATGTATCGGACCAATGCATTCCTCGCGGCCCATAGGGCTTCAGCT
>chromosome_7,+,polyA site is 1375583
GAGGGCACACCCAAGCAGCAGTGGTGCCGCGTGTACTTTGCACGTGCGGCGTACGGCGCGGCAGTCCTCGCAACTACCAACACTTTAACTGACACACGGGGATCTCAAACGGGCTTTCGCGCAACTGCCACCGAACAGGGGCGGTGCGTG
>chromosome_7,+,polyA site is 1375921
CTGGTGGTTCGTTGGCGCGCAGCGCGAGTGGGAGTGCATAGTCGTGCGCGTGCCGTTTGGGAAGCTGCGTGTGAGCTGCGTGTAAACTCAGAGAGACGCATGGCCGCATGGGGCTGACCCGGTTTCCATAAGCTGCCTCTGAGCGCTCCT
>chromosome_7,+,polyA site is 1511914
AAAGAGAGCAAGTGTGGCCAATGCTCATCAATGGAAGCATTCATGGGCCCGGGGGTGAGACTCGGTGCTGCGCCCGCATTGTTGTGGTCAAGTCTCTCCTCTCAGTCCGACCCCCCACACGGCGTAGGGGTCTGAAGTCCACCAACTCCT
>chromosome_7,+,polyA site is 1650853
GGGTACAGGCTGCGTGATGGGGTGACGCACGGCGCGCGCCTGTTGCGGCGATGTGGGGTCCGCTCCAGTGCCCTGGAGTCTGTGTGACGCGCCCGCCCGGCCCGCTATACCAAGCCATACTAGTCGGCATGCAATGCCAGCACTCGGGCC
>chromosome_7,+,polyA site is 1656764
TGCGGCCGCGGGTACAGGCTGCATGATGGGGTGCCGCACCAGTTGCGGCGATGTGGGGTCCGCTCCAGAGCCCTGGAGTCTGTGTGACGTGCCCGCCCGGCCCGCTATACCAAGCCATACTAGTCGGGATGCAATGCCAGCACTCGGGCC
>chromosome_7,+,polyA site is 1714232
GGCTGGAAGTGCGGTGTGCGGTTTAAAATGAGGCACGCGCCGTGTCGCCGCCCCCCTGGCCCAGGCCTGGAGGCGCCCGTGTGGTGCCCTTTCAAAGCTCACCGAATCGAGCAGCGCCGGCCAGAGCCTATGGAACTTATGGATGCGGAT
>chromosome_7,+,polyA site is 1806265
CCGCAGCGGCCCGTCAACAGCCTTCTCATGTGGCGCATGGAGCAGCACACGCTGAGCCTCGGGCCGGCCGCGGACGCGAGCACGTGTAACAACCCCTGAGCACCAAGCGTCTATCTAACTAAGAGGCAGAAGCCCGTGACGGCGCGAGGC
>chromosome_7,+,polyA site is 1815657
AGGGTCATTTGGAGGGAAGCTGCGCTAATCAGTGTAGTGATAAAGCTTCGCGTTCGGACCCTGCAAAAATCGTCTACACTTCTGTAAACCCCACTTGCTCACTGATTCACGGCTGGCACGGCGTTGCCATCAAAACAATGGAATCCAACC
>chromosome_7,+,polyA site is 2272810
GGGTTTTCCCCTCTTAGTCGGGGCGTCCCGCCCACATTCTCCCCCTTCTGGACTGGACGTCTCGGCCAGGCCTTTAACGCTGTTGCAAACGTTCTGAGCGCCTTATCGGATCTGTTTGCTTCTTTGCGCGTTGCGCCTGTTTCTTTGCCT
>chromosome_7,+,polyA site is 2570478
TGCATGTCTGGCGCAAGTGCACGCTTTCCTTGACGAGTTCACGCCCATTGCGGGCTGCCTGCACACGGCAACCTCACAATTTGTACATCGCATGGTGTTGCTCCAAGCCTTTCATGAATGACAATGAACTCGGGCATGTGTGTCGTCTCA
>chromosome_7,+,polyA site is 2981628
GACGGCTGTGGTATGCGTGCGGGCAGCAGTGCATGGGTGCGCGCCGGTGGCGCTTGCACTTCTGGCCACCCTTGACCAAACTGCTAATAGCTTTGCGCACTTCTCGTCCTTTGCGTCCATGACTAGAGCGCAACCACAATCCGCCTGGAA
>chromosome_7,+,polyA site is 3737362
GTGTACCTGGAGCATGTGTGGGTGGAGTGCGAGCGGACGGCTGGATGGGGACCGCACACTCAAATTGCATGACCACGTCTACAGTAACCCATACGTGCGAGAGCTGTGACTCTCTGTAAACCGTATCTTGTAATACCGTGACCGTGACCA
>chromosome_7,+,polyA site is 3756770
CGCCGCGCTTAACGCTGCGACAGGTACCAGTCCATCCGAAGTCCTGAAACGTGCTGCCTAGCCGGCTGTGCTGGGCGTGAGCGTGTAAGCCGTGTGTTCTTGCGCTGTCACTTCACAACAAGCGACGGTTGGAGCATACGGCTGTACCGT
>chromosome_7,+,polyA site is 3765007
TACAGCATCAGGAACGAGCCGCCCCCCCTTGCGGGTCGTTTAGTCTTGTTGCAGGCATTAGGAACGCACCCTTCTGATCCTGTAAGGCACACCGACGCAGTATCGCAGCAAGGCAGGCACTGCCAGGCAGTAGCAGCGCACAGGACTGCC
>chromosome_7,+,polyA site is 3831291
CGCGGGCTGCAGTGCTTGCCCAACCCCTGGCCTCGGTGCAAGTCAGTGCAACAGCCGGACCCCGCGCTGCACGCACCAGCAGCACTCGCATGTACTCGTCCACAACGGATATTTGAGCCACGGAGCGAGCATTATGGTCGGTGCCGGTCG
>chromosome_7,+,polyA site is 4059499
GGACGGCCTTGGAAGGTTTGTCCTAGACAGCACTGCTGCTGGGAGCACGAGAGCGCTGAGGGAGAATGACGAAACACAGCTGTATGTAAATCTCTGGTTGCATGAGAGGCGACTCTGCACTCATTTGGTGTGCTTACGAGAATCGGCTAA
>chromosome_7,+,polyA site is 4059565
TGACGAAACACAGCTGTATGTAAATCTCTGGTTGCATGAGAGGCGACTCTGCACTCATTTGGTGTGCTTACGAGAATCGGCTAAATTACTCTCGTCTATTCTCCTCGAAGAGTCGAAGCTATCCGTCGTGTCGCCATGTTGCGGGTTGGT
>chromosome_7,+,polyA site is 4690122
ACCTGTGGCTGGTGTTTGGGGCATGCAGCGCTTTGTTCAGCACACCGGGAAGGCTTTGAGCAATGCTGCAAGGCAACCTATTCGCAACTTGCGCTACTGACTGCCTACTCTCGTGCCGCCTGCAAGCCCACTCCGCCTTCCGCTCTGGTC
>chromosome_7,+,polyA site is 4732814
GCCCGCCGCCACTCTCGTTACGGCTATTATTGCGGAGCCCACCTGAGCGTCTCTCATGGAGATGTGAGCTGACGCTAAAATGTAACGGCCAATGCGGATGTTACAGAGGGCGGGGACAGTCCCAGCACCCGAAGACGCCGAGCCATCACA
>chromosome_7,+,polyA site is 4807547
TGCCTGCGTGCGTGCGTGTGCGTGTGTTACAGTGCCCTCCACGGGTGCGACATGCCCCAACGGTACTAGGGCCATTCTCGCATGTTATTCCAGTGATCTGCAACGCGAGTTACGTGGCATCACATATGGTATTCACCATTATTGTCGTGA
>chromosome_7,+,polyA site is 4999986
TGTGTATGTATATACCGGTATGTAGCCCATGACAGGATTGATGGATGGTATGCTTCAGAGGCCCAATGCTTGCAACCATCATTGTAAAGGATGTATATAGCTAGTGATGTACCCCAGTACAAGAACCAACCAGGGGGCTCACCTGCTGGG
>chromosome_7,+,polyA site is 5011643
GGCGGCGAGTGACAAGGCAACTTCTGGTGCGCTAAGACCCCGCTGTTGCAGGACGGTTTGATGCACGCGGATATCGGACACATGTAAACACCGTGAACGGCCGCTATGTGAGTGCGCTTGGCCGTTGGTGTGCCTACAGTGGTGTGTGCG
>chromosome_7,+,polyA site is 5011715
ATCGGACACATGTAAACACCGTGAACGGCCGCTATGTGAGTGCGCTTGGCCGTTGGTGTGCCTACAGTGGTGTGTGCGTTGGCTGTTGCGCGCTTCTGCTCTGAACCTTCCCGGTCCCTGTGTGTGTGTGTGTGGGGGGGGGGTTGTCGA
>chromosome_7,+,polyA site is 5266746
CATGGCTGCGCATCTGAGGATGTGCCTTGGCCCTTGCTTGCATGATGAATAAACTACGCGGCTATGATTGGCAGTTTGGCTATGTTAATACCAGAACTCGTTTGCATGGCCCAGCATGTCAGGCTGAAGTTCTTACAGCCCGCAATCAAT
>chromosome_7,+,polyA site is 5266893
AATTGGTACGTAATTGTACGGTTGTCTTGCCGGAATGGAAGGAAGGTGTGCCTGTCGATCTGGTCTGATTGCAAGCCCACAGTCTTTAATGCACTCCCAGCCTTGTGCGCACGCTGATTTGCCGCCTTGATACGAGTCATTCACACCATG
>chromosome_7,+,polyA site is 5400321
CAAGCTGTGAGACAATCTGACATGACACAGCCGCATTTATCCGAGTACGTGCGGAAAAGGGCTTGATGTTGGCCGTGTCACGTGTGTTTACACCAGGCCCACTTGCAAGGCTACAGCCGAGCGCCCTAGCACCCTCCTGCCTCCTCCAGC
>chromosome_7,+,polyA site is 5508544
CTGGGTGCCCAAGCAAGAGACCTGGTTTGGCACATGTGTTTGGGCGCTCAGTTTAGAAAGCCAGCACTGTGAATCCATCATGTAACCAACAAGCTCCAGATGCATCAGCCGGGTGGGCGGGATGGCTTAGTGCCGGTCGCGGGGAGTGAG
>chromosome_7,+,polyA site is 5544628
GGCGTGTGGTGCGGGCTGACTTGGCACCGTTGGACTCGCGATGAGCGTTGGTTTGGGCTCTTTCTCCGAGAGCCCGAGATTTAAGCGTTGCAAACTCGCACAGCTCATATCTAAACTCTACACGTTCACATACCAGAGCTTCATACGTTC
>chromosome_7,+,polyA site is 5553677
TGGGGGGTGCAAGCAGTTTGTTTCTCTCAGACGCGAGCTAGCGCCCAAGCGCGCGATATGGGGGCGAGGAGCCACTATGTAGCTGTAACGATTGCATGAGTGGCGAATTTTACTTCGAGGGTCTAGGGTGCGAGCGGAGTGGGATTACCC
>chromosome_7,+,polyA site is 5556748
CGCGGGCATCGCTGAAGATATGTTGGCGCGACCGGTCGCTTATGGTGCACGCTAATACCCGCATACTGTGCGTAAGCACCGATTGCAATTATAAGTTGCGCATGTAGATATCGGTCTTCTCCCGACATGCGCTCTGATGACGGGTCCATT
>chromosome_7,+,polyA site is 5556837
TATAAGTTGCGCATGTAGATATCGGTCTTCTCCCGACATGCGCTCTGATGACGGGTCCATTTCCGCCAACTTAGGGTGAGAGTTAAGAGCCGGAGCCCTGTTGCCACCTGCAAAATGCCTTAGCAGCATGTGGCAACTATCTGCCCGAAG
>chromosome_7,+,polyA site is 5557874
CGGGCATCGCTGAAGATATGTTGGCGCGACCGGTCGCTTATGGTGCACGCTAATACCCGCATACTGTGCGTAAGCACCGATTGCAATTATAAGTTGCGCATGTAGATATCGGTCTTCTCCCGACATGCGCTCTGATGACGGGTCCATTTC
>chromosome_7,+,polyA site is 5559748
TCGCTGAAGATATGTTGGCGCGACCGGTCGCTTATGGTGCACGCTAATACCCGCATACTGTGCGTAAGCACCGATTGCAATTATAAGTTGCGCATGTAGATATCGGTCTTCTCCCGACATGCGCTCTGATGACGGGTCCATTTCCGCCAA
>chromosome_7,+,polyA site is 5559829
TATAAGTTGCGCATGTAGATATCGGTCTTCTCCCGACATGCGCTCTGATGACGGGTCCATTTCCGCCAACTTAGGGTGAGAGTTAAGAGCCGGAGCCCTGTTGCCACCTGCAAAATGCCTTAGCAGCATGTGGCAACTATCTGCCCGAAG
>chromosome_7,+,polyA site is 5623463
CCCCCAACTGCACGCTTCCCACCCGCATGCATGCACGCACACGTGGGGCACACGAAGCCAATTCCCTCAACTGCTCATTTGTGTTACAGTTCATGCAACGGCACGTGCCGCGCGTCCAGTGTAAACGAGAACACCGTACGTGCCCTACCG
>chromosome_7,+,polyA site is 5672033
TCCATTCCAGTGTCTGGATTTTATTGGTGCAACTGAACGCATGAGCATGAGCACATACAGAAGGGCGGAATTTGTAATTGTAATTGGAAGTAGTGTGGCACCATCGATAGCACTCCCTTTCAGCTCAAACATCACCATTCACCTATTGCG
>chromosome_8,+,polyA site is 222731
TGGGGAGGTCGAGGCCGCGGCGCAGCAAGAGGATTTTGTGCAGCTGATGAACAGCGGCATGATCAGGGCCAGTTGCTCAGCATGTGACACCCCTGGCGTGTGGCGGTGGCTCAAACGTCCAGAGGAATGCAGTTGCGGAGGCAAGCTGGC
>chromosome_8,+,polyA site is 222805
GCTCAGCATGTGACACCCCTGGCGTGTGGCGGTGGCTCAAACGTCCAGAGGAATGCAGTTGCGGAGGCAAGCTGGCAGAAGTGGTAACGGCCTAACGGGACTTCAGTCCAGCAGGGGGGCTGGCGCGGTGATAGACGGCAGGAGGGATGG
>chromosome_8,+,polyA site is 559092
AACCAAGTCACAACGTGACTGCTAGTGTTGGAAGTCACAACGTGACTGCTAGTGTTGGAAGTCACAACGTGACTGCTGGTGTCGTAAGGTCACAAAGTGACTGCTGATATCGCCGTAGCTCCACAAGGCTTGGCGCGTCGTCAAGTTGGA
>chromosome_8,+,polyA site is 735397
AAGCTGACGCCGTTCAAACCGCCGTTACACTGTATGTGGTTACCCCTTGGGGAGCAGGGCTCGCCGATGCCGAGTTCGTAGTGTAACGTCGCAAACATAGTCCGCGCACGCACCCCCATGCCTCACAATATTCAGTTGAGTTATGTACAT
>chromosome_8,+,polyA site is 871215
TGGCTCGGTGGGTGAGATATTGACAACGTGAACGAGGCGAGGGAGAGGCTGTGGAGACGTCGCAAACTGTGTGATATCGCGAATTTAATTGCATATATTTCCATTTGCTCCTAGTCGCATTTGCATAATGGCAGTCGGAGCTTGTTTCTT
>chromosome_8,+,polyA site is 871579
CCTGGGATGTTGCAGGGACGCATACACACCAGTTTCCCCTGCTCAAGTTACCAGACAAGCAGATGAATGCAAAAGCAATATGTAATAATGAATGCACGTGTAAACATGAATGAACGGAACATGTCGGAAGGGCACGCCCGATCAGCCCAG
>chromosome_8,+,polyA site is 918268
GCAGCCGCCTGCAGCGGTGGTGTGGGATGGGGGCGCGGCGCACGAACAGCCGCCGGCTGCTGCGGCAGGTCGCGGCAGCCCTTGTAATAAAGTAGCCCTATCCACACATACACCTGCTGCATGCAACACCACCGCACGCAACGCAGCAGC
>chromosome_8,+,polyA site is 1119728
ACGGCATGCAATGGCGGCCGGGTTGTGTTCTCGGGAAGAAACGGGGCCGTATTGCACGACAGAGCGTAAAGTTAAGACCCATCCGTGTAACCAATAATCAACTGAAGGACTCGTCCATGTGGGGTGGTGAGAACATACGGGTGCCGAGAA
>chromosome_8,+,polyA site is 1843035
CCGCAGTGGAGACAAGGGAGCGGGCTGGCATCGCTGGCCCGGCGGCCGGCACCGCTGGCCCGGCGGCCGGCACCAGGGGTTTATGTATACGGAACCTGGAGGTCCTGCCGGGGCCGAGCAGTCCTGCGTGCTAGCGGGGTCGTGGCGTCA
>chromosome_8,+,polyA site is 2083651
GTGACATCGAAGTCACAAGAGTCATGCCATGTGGGTCAGCCGTCATTCAAGTCAGCGTCAAGCTTCAGACCCCCGCAACCAAGGGGGTCACTCCTGCTACGCGGGGTCGCGCGGCGTCGTGCGCACTGCAACTCACGCCAAGGGGCGCCC
>chromosome_8,+,polyA site is 2665554
AGGGCAGCTGCGGGCGCGCACTGGCGCCTTGCTGCCGAAGACTGCCCATGCATACCTGCGGCATTAGTGCTGCACATCGATTGTAATGACTGCATGGCTATGTTGGCGGCAGCAGACGTCACGAACTGCGGCCTCTGCATTCAGGTGGGG
>chromosome_8,+,polyA site is 2665784
CCTACTAGTTGAGCAAGGTGTGCGTGAAACGGCGCGCGCTGCAGGCAGGTGGCTTCGTGAAACGTTGTGGCAGGAGACGCTGTAAGCCGCATGGCAGGCAGGACCGCAGTGCGCCAGCAGGGCGCTATGCGCGCAGGTGTGTGAGGACAG
>chromosome_8,+,polyA site is 2699682
TTCATGTGAGGCAAGACTGCGGACACGATTGGGCGGTGCGGCAGCGCAGGCATTGTCTTGCATGCGTTACAGTGCCATATCTCGCAATCAACTGTTGGTACATACCGCAGATTGTGTTCTGCGTACTGCATTGCGCACTCTGTGCAATGC
>chromosome_8,+,polyA site is 2777373
GTGGGACGCTCCGGCCCATTAATGAGTCGCCCACGTGAGCGCATCAAAGTGCAGGATTTTGTCGTGATGCCTCAATAAGCTGTAAAATACGCTGTTTAGAACATGCTCCGCTTGCCTCGTCCCACTCTGTCGATCGCGCCTCTCCCGGGA
>chromosome_8,+,polyA site is 3362817
TGAATAGCCCCTATGCGTTGGGCTCAAGACCTGATGGTGGTGCGCCTCTCGGGCCGCGAGCCAAAGCCATGCTTACTACTGTGTAACCCCCTGGCCCTTGTGCATACATCCTTCACCCTGCTCGCTCAACTCCTCAAGCACAGCTCCAGC
>chromosome_8,+,polyA site is 3597979
GAGTGCTTGGTGTCCTGATGGGTTCGGCTGAGCGGTGAAGCCCTTGGCGGGAACACAGCTGGCCCCTGAAGATTGCACTGGTGATAAGAGGGACGTGAAGCCTGATGCTTAGCTGCTCTATTTACCAGGGTCCGCTATGACTCAACTTTA
>chromosome_8,+,polyA site is 3598225
GCTACACAGTCACCGTGCGCCACTCCGCCCGTCCCTGCCACTTGGACGCCTGATAACTTGGTTTGTCTCCTAACATAAGCCTTGTAACTTGTCACGAATAATGCGCATGAGCGTATGAGCCAGCATCAGGGGCCGAGGCAAGGTCAACTA
>chromosome_8,+,polyA site is 3720228
GAGTGTCAGCATTGGGGAGATATACATGGACTCATGGAACGAGCGCCAGCAGGCACCGAGTCTGCACCAATGTGTGTCCAACCTCCATAACTCCATTCCAACCCCAAGTCCTCCCAGTCCTCACTCCCCAAGTCCTCGTCCCCCGAGTCC
>chromosome_8,+,polyA site is 3744211
AAGCGGTCTGGCCGCATATACCGGTATACGTACATGTACGCGCCCGTTGCGTCAGGACTTGCAATGTGTAGTGCAGTGCCGTGTAACACGACCGTCTCCTGAGCCCCTCATCATCCCCTAACTTGGAATGCCATTTGGTCACGTGGACAC
>chromosome_9,+,polyA site is 405302
CGATCAGATGCCGGAGGGGCGGAGGTGCGAAACAAGCAGCGACATACCGTTACCGCCCTGTGCCTGACTGAACGGCTGGCACTAGCAAGGGAAGCCAGGGTCCAGAGATGCGCCTGGTTGTTTGGGTAGGACCATTGGACCCGCAGCGGC
>chromosome_9,+,polyA site is 433246
CATTGTCTCGGGAAGGTCGCCCTGTCTCGTGGTGCCCTGGGCGCTGGGGCCAACATACGCGTGCAAAACGCGCCTACGCTGTATTCCCTCATGTACGGTATGATACCTCCGCTGGACCCGCCCTGGTCGTGCTCCGAGGTTCCAACCGCA
>chromosome_9,+,polyA site is 487365
TACCTTGATGTTACAGCAGAGTGGTTTGAAAATATGTGCTGAGCCGTAGGGTCTGGCAATGGCCAGGGCACCAGAACGTCGTGAAAGCACGCCGCACTGAAGTCCCGTGCGGCCGTGCGTCAACAAATGGACTTCCATCGTCCCAGAATT
>chromosome_9,+,polyA site is 487452
CACGCCGCACTGAAGTCCCGTGCGGCCGTGCGTCAACAAATGGACTTCCATCGTCCCAGAATTGCAGTCCTCAACGAAACATGGCAACCGCTAAGCCCTGTCAACAGTGTCAAGCCGGCAAGTATAGCTGGTTAGGATGCCTCACCTCGC
>chromosome_9,+,polyA site is 641476
GCGTGCACCGAGCCCAGTGATGGGTCAAACCTGAGGGACGAGCGTGATTCTGGTAGTTCCCCGGCGGGCAACCAACGGGAGAGACAAAGTGACATGTACACTCCTACACTTGGTGCGCCCCGATCAAGACAGGATGCAGTTGCGCAGCCA
>chromosome_9,+,polyA site is 669325
TACAAGCACGTGCTGACGCCCGTGTTGCATGTACGCTGGGTGTAGCAAGCGCAGAGGGCACCTGAGGTGCCGACGGGCGCTGTAAGCCATATGTGATTCATCAAGTGACAACTGCGCACTGCGGAGCCATTCCAGACGTGAAATATCTGT
>chromosome_9,+,polyA site is 676934
CCCGCTCTGCTGACGGCGCCTGTGTGTCGTGTTGAATGGCGCAGATAATAACGCCGATGTTCGGGATATGTGCGGGAGGCCATGTATAAGGCAGCATGTACGAAGCTCTGACGCCACAACAGCCGCTACTATGTACTGTGGACATGTGTG
>chromosome_9,+,polyA site is 712974
ATAGCATAAACCGGGTGCCCCTTCAACTGGCAAGTCGACGTTAGGTACCCGGCTTGTGATACCGCACATCTGCGTATCCCGCTTGTAACACACCAGTGACTTGCTGCTCGCCTCCGTCGGGGTCCCCTTAATACCATCTGGTGCGTGGGG
>chromosome_9,+,polyA site is 1077517
AGAGCCGCACCCAGGGGAGCCGCACCACTGACAACTGGTCGACTGGGCGCGCGCTGCAGGGCACGCGGTTCCTCGGGGACAACGCATGTTATATACTACTGAAGTGCCAATCGGTGTAGGGGTGATATAAACTATTCAAATGCATTGATT
>chromosome_9,+,polyA site is 1473116
TGCGCACAACTTGCATGCCTTCTCAATGGGCCCTGCGCGCGTACTTGGGCGCTTGGATCGTCTACACCGTGTCGCTTCCTCGTGTAATAACACAATCGTACCTACGTATCTACCCGTTTCCTTCCGGGTCAACCAACTAACCACGCCCAC
>chromosome_9,+,polyA site is 1933154
TACGGCAAGCGGATGAATCCCAACATTCGTGGGGAGCTGACACGTCTTACCAACATCTATGCAGGCAGCGAATCAACGCTTCGATTTAAGTTGCAAGTTTGCAGGGATCTGGAAGATTTGTGGAGGGACTGTGTGTGCGTGTGTGCTGGG
>chromosome_9,+,polyA site is 2278579
GTCTGGTAGGACAATGATTGCGACAAAGTACGGCACTAGCCACCTGTGGCTTCAACATTGCGCGACACTGTGCATCGAGCAAATGTAAGAAGAAACCATATTCCGATAAATGTGAGCCTAAGTTGCATATCCAGAAGCTCATGCAGTACC
>chromosome_9,+,polyA site is 2459196
CGGTAGTCGCCGCTAGAATGCGGGCATTGCAAAGCACCGGCAAGCACGGGCTAATTGTGCCATGCTATGGTAGTTGACAAAGTGTCATATGTGGCTGTTCTGTCCGTGCGCAGAAGTGCAGAGCCATGCAAAACCGGTGACAAAACGTCA
>chromosome_9,+,polyA site is 2743436
AGTAGGTCGTCGGCGTTGCAGGTGGCACGTCCCTGAGGTCCAGAGCAGATGTCGCTCGTGACTCGCGTCAGCAAGTCCCTCTTGTAACCAATGCAATCTATACCGTGGAAGGTGCACTATTTCGTCAAGACCCGCCAGACTGGTGCTCCC
>chromosome_9,+,polyA site is 2869068
CGATTCAATGGTCGGCACGGCGGGAGGGTGTCCCACTCCCCCGCGTTGCGGCCCACCGCTCCGACCGCACAAGTGCAGGGAAGTAAGGTTCTTTGCCCGAGCTCACTCATCTTTCCGCCACAGTCCCCTCGCCTATGAGCGACAAAGGCG
>chromosome_9,+,polyA site is 2925800
GCACGAAGCTGGGCCTGTAAGCTTGGCGGCTTGTTGACTTGGCTGGAGACGATGAGGGCCTTGTGCGCGGGTGAGCCCGCTGTGTAAGTCCAAGACGATAAATATTGGTCCCTTGTCCCGTACCTGGCTCACGCCGGGCAGCACCTTGGG
>chromosome_9,+,polyA site is 3308519
GCCGGTGGCCTCTGGTTGTAAGGGTGAGCCGGGTACCCTGCCAAGTTTGGCTTGGCTGCGTGCGCGGGGGTCAGGCTGCCTCTGGAACTAAGCTGCCAGACCAGACCCACCCCGCCAGATGCCTGCGCTAGGCAGCTTGCCCACCCTCAG
>chromosome_9,+,polyA site is 3356912
CTTGGCAGGCAGCCTTGCATCGCACTCAAATCCTAACAAGGACGTGGCGTGACGTGCGCGGTGCGCCAAGTGCATGTAAGAATGTAAGAATGTTCCATGTTTTGCCTCCCGAGCCGCCGGCACCTCGCGTCCCTGCAGACCCTGCTCCGC
>chromosome_9,+,polyA site is 3477836
AGCGTGTGTACAGAGATGCCATGGTCCCTCGTGGCGTGGTTGCGGTGGCGGTGCACCTGTGTGGGTCGCGGGCTATCTCTCTTTGTAATGTCGCATGCATGTGTGTGCAGCCAGGCCGCAGGGCATGCAGGAGCTCGCACTCACAAGGCG
>chromosome_9,+,polyA site is 4274260
AGTGCACGCAGGGCATGGCCAGGGCACCGTGGTGCGGCCCGACTTGTCTCAGCCGACTGGTTAATGCGTTGCACGTGCATACTCGGTAAGCTGCACCCTGCTCAAGGACTCAAGCTTCCTACTAGTGCGCGCCCCTCTTAGCCATGCCGC
>chromosome_9,+,polyA site is 4343929
GGTGGGTGTTTCTCTCTGGGCCGGAGACGGTCCCTCGCGGCGTGGGTACGGTGTGCCCCCGCTTGTCGGACTGTCCCTTCAATTGTAATTCGCATCCATAACCGCTGAAAATTGCATCCATAGGGCAACCATAAAGCCGGGGTCCGTACG
>chromosome_9,+,polyA site is 4382555
CAGCTGTGATGCCAAGTCGCGAAACCTATCCGCATATCCTCGTACGGATTCACGCCGCCGCTGTTGACAGCGCGCAAGCAGGTTGTATAACTCCTCCTGATTCGCCTCAAAGCGTTCTTGGAAGGTGATTTGGAACTGCGCCCAGGTGGT
>chromosome_9,+,polyA site is 4382680
TGATTTGGAACTGCGCCCAGGTGGTGATGGAGTTCTCAACCCCTGAATACCACGTGGCGGCGGAGTCGCCTAGCCGGCAGACAGCAACGTCAAGCGTCTGCTCGTCCGTCCAGCCGTACATGCGCTTAGCACGTTCTAGTCGTGCCAGCC
>chromosome_9,+,polyA site is 4426368
ACGGCATCATTGGGCGTTGGCCCGCGGGTGGATTGTCAGCTGCATGTGCAAGCGCCTGTGGATATTAGGACGTGTCTCTTTTGTGGATGTTTGAGGTCGGCCCACCAGGCACTCCCCCCCTGGTTTCCGCACCCGCTCTTACCCGCCTGG
>chromosome_9,+,polyA site is 4441157
TAGCCGCATCCTGTTGCGCAATCTCTCACAAGCTCCAGACTGAGAATACATCATGAGTTCATGACTTTGTTGACGTAACACAAATCCTGGTCTCGAGTTAACTCGTCGAGTCGTCGCGTTTGGGAGTTCTTCCGCAAAGGGGCAAACGCC
>chromosome_9,+,polyA site is 4499689
GACGCGGTATATCCAACCAGCCTTGTTTTCGTTACAGTCGTTTGTCAAGTTGTCAGGCTGTGTCAAAGTGACAAGCCGCAGTTAATCTCAACAGTGGCGACAACTCGGCTGCACTGCAACCAACCTGCTTTTCCTGGAAACCGACCCCGG
>chromosome_9,+,polyA site is 4524502
TGTGGCACATTACTCAGACATCCATAGGCGGAGACATGGTCGCCCCCCACCACTCTATTGCCACGCGCTCATGCCTCGACATTGTAAATTGCCTGCTGTGTGTTGGGGTCTGGGAATACGCTGCACCCTACAGGACTTCGCCATCCTGCC
>chromosome_9,+,polyA site is 4532072
CTTCGTGCATCACACCCGCTGTGGCTGTAAAGCGCGAAGGTTGCACACGCTCACTCACGTTGCCCGTCGCATGCACGGGGCTAGTAAGGGACATGCCGCAACCCGTCCTGCAGGACCATCTCAAGCTCAGGGAGACAGCCCTCCCCTGGC
>chromosome_9,+,polyA site is 4532555
CGGCGCGCAGGTTGAGACTGGCGGCCGGTGTCTGGTTGTGGGCGGAACGGTAGTTCTACGCCGCACAAGTGTGTAACCCTGCGGAACACGCCCTGGGGCATCTCGATGTGTCTTTTGCCGACAGTCCTATGATTGACGTGCGTTGCGCGG
>chromosome_9,+,polyA site is 4626939
TTGGCAACACAACCAGCGAGTCAGGGACTCGCTGGCCCGGCATACCCCCGCTGGGCCTGTAGCGGCTCCCATGCAGGACCGGGTTTGACACGCTGAGTCACACGCACTGAGTCACCTGACAGGCACCGGCAACAACCTACCGCTCAGCAC
>scaffold_18,+,polyA site is 361596
AGAAGACCGTATTGATTTGAGCTGATTATGGACGATGCAGTGAGAAAGAGAAAGACGTGATCTTGAGGACACGAGGACATGGGACGATTGCAGTAGCACAGTGACTACAAGCGGCAAGAGTACGAGGTATGCAGGGATTGTTTGTAGCAC
>scaffold_18,+,polyA site is 697935
GGCGAGGCGGTGGCCGGCGGCCTGATACGGTACTGAAGACTCTGAGTTACAGGCGGCACGGGGCAGTTACAGGAACGCTCATGTAACGACTGCCAATCTGCTGAACCGCTCATCGAAGATGCTTTGCGCCGACGTATCTACGGCGGGAAC
>scaffold_18,+,polyA site is 717237
ACCCCATGCCCCGAAATCCCCCGGGACCCCCCTTGAGGGGACGACCGACCCCCCGACGGACAAAACCTTGTTGTTCAGGGGTTAAAACCCCTCCATTTTACACCGAAGTGGTGTCTATCGACTCCTCTTGACGAGCACTATCACTCCGTG
>scaffold_18,+,polyA site is 729100
GATAATCCGGAGTGCGCCTGGTGCCACAAGGCTGAACAACTGTCGCGGACTGAGCGACGGAGGATGCTAGGGTTGCCACCTGTAAGGCTGCCATCAGGTGTTTCTATGGCGTGCTTTGTGCCTGAATGTGATTGCGGGCGGCGCTGAGCG
>scaffold_18,+,polyA site is 813907
ACTAACAACTGTAAATCATGCGCATTGGCGATGCAGCCCATCCAACTGCCCAACATGCAGCATGCAGCCCGGGGCGATGCATTGCCGAATGCAGTGGGAGTCGAGTGGGACTGCTGGGTAAAGGGACAGGGGCAGGATAGGCAGGGTGGG
>scaffold_18,+,polyA site is 958075
GTCGAGGCGGGCGCGCTTAGGCTGAGGGAGCTGGCGGCGTGTGTGGGGTGTCGCAGGAGGCGGGTGCCTCGGCACCGGAATGTGTAACCGCTGAGTTCGACGCTTCGCCCACGTTTCTGACCCGGCCTAAACGGCGTTGCCACAATGACG
>scaffold_18,+,polyA site is 1005238
CCCTGATGGGGCCCGTGCTGTAACTGAGAAGAGAAGAATAAGGATCATTTTGGCTGGCAATCTGGCTGGTTTGGTCCGTGTTGAAACTTAATAGTTCTTTCAGGGACAGAAACTACACATCCAGCAAGCTTATGGGGGAAAGGTAATGGC
>scaffold_18,+,polyA site is 1015884
TGGCACACGCCGTGTAACAACATGCGCTATCACTTTTCGGCTCGACTCGCCCACTCTTGGACTGCTGTTTTCTTGGAAATGCAGTGAACAGCTGGAAGTATAGCATGGGACTGCCAAACCGGTTGTTGGGATGAAGTTACGCAATTTCAG
>scaffold_18,+,polyA site is 1025693
GCAGCACCCATGGTTGAATCTGATACGAGTTTCTGCGACGTAGTGGGACTGTGGGAATCCGCTGAGGTGCTGAGCGGCGGGCCTGTAATCCCGTGTACCGTATTCTCCCCCGCGCCCCTCCCGCCTCGGCTGCGTGGGGCTGTCGAACCG
>scaffold_18,+,polyA site is 1186934
AGCGTTCAGAGGGGCATTTGGAGCGTCGAAGACGAAACCTTGCAGTCCCACCCACATGCCGCGTGACGAAACACGATCCCCGCAACACCACCATGACCCGTCATCCTCGTCCTCATTCTCACAAAAGTAACTAGGTCCCCTTCTTCTTCG
>scaffold_19,+,polyA site is 21633
TGGCCTGTGCGTAGCGTATACGGTACACAAGAGATAAGGGCAGGGCATTTCTGCATTTTGCAGGTGTGGACTTTAGCTTGCCATGTAAAGTGTGAAAGCTGTACGTGTGCGACCTCCTTATATGGCATTCCGTACCTCAACAACCCGCAA
>scaffold_19,+,polyA site is 788729
GGCGCCATTCCAGCAGGACATGACGCTTATGCATGGTGATGCGTAAGGGCGGGGCATTCAAGTCCCGCCCGCGCCACCACTTGTAACTCAGAGAGTCAGAGGTTACCGAGCGGCCCCGCCCACAGGAGACGAGCAGGCCCGTGCTGGCCC
>scaffold_19,+,polyA site is 788938
AGGATGGCATTGGACAGGCCGGACAGGCCAGCGATGGGCTATGAAGTCAGATGACGTCACGCGGGGGTCAGCCGAATCCACATAATCACATTGTGCCCGATCGAACCGTTCAGGTGTGTTCACACAGCAGCCCAGCTCGCTACGGTAGCC
>scaffold_20,+,polyA site is 45916
TACAGAAGGACTCGTTGACACGGGTTGCACCGGACACCTTGGTGGCAGTGCCTGTGATGAATCCCCGGGCTATGTCCAAGAAGTAAAGCTTACTTGGTGGGCCGGGACACGGCTTGCATTGGCTTAAGTCGCCATCCCGCTTAACTTCAC
>scaffold_21,+,polyA site is 245906
GACGGCGCAGCGCCTGGTTGTTGCGGCAGATACTGGTGACGTGGATCGCGGTGATAGGTACTTCATGCCGTACTGGCTACGTGTCATCGCAGCCTGTATGTGCCTCTTTTCCTCGTGCACAAGGCACCAGCGCAGCACCCAAAAGCGCAG
>scaffold_22,+,polyA site is 140755
TCGCTGACAAACTTATCGACATCGGCACCGTAGCTGCAGGCGCAGCTGCAGAGCCGGCGGGCCAGGCGTAGCACTGGAAGACTGCAAGAGCGGCTGCGGGCCTCGGAACTAGAAGTCGTATCAGACCATTGGCAGCATCTGGCAGCAGAA
>scaffold_22,+,polyA site is 174235
TGTCAGCATGGATGGCAAGGAGGCCGGAGCCTTGGCCGGAGCTGGACCAGCGAGCAGGTTGGTGGATACTACTAAAGAGACCTGTAAAAGCCTCGCCCCAATTATACATGATCGTATTTTGCCGCGGTGTAGCTCACTGGCCAAATCCCT
>scaffold_22,+,polyA site is 179833
GCAGGCTCCACTAGCCAAGAAGCCAATGAGCCTCTGCGCTACACAATAGGCTAGCATATGGCTGAGGCCAACCAATACCATGTTAACAGAGTAATCGGCAGTCATGTGACCCAACCGCGCCCAACTCTATGGGGTTGCCCCTAGCACTGT
>scaffold_22,+,polyA site is 193124
AGGCGGGGACTGGGACTGGCTGACAGGCAGAGCAGCGACGGGCTGCTGCCGGAACAAGCATCGAGATGGCCTGGTTGCATGTATCATTGTATGCTCGGTATCCAGCAACGCCATTTTGAGATTTTGGGGGGCGGGTCCAGTCAGGAAGGA
>scaffold_22,+,polyA site is 230318
CCTGACACGGTGCCTGATCCCGTGGAGAATCTACGACAGGCCTCCCAGGCCTGATCGAAAGCCCAACTACAGTACCCGCATGTAATGATACCACATGCTATGCGTTAGTTCCACTGCAAAGCTCTGCGCTTGCTGGCCAAGAGCACGGCT
>scaffold_24,+,polyA site is 40217
TATGAATGGATTGCTTTCTGTACCCACTCCCAGCGCTGTCTTCTACGCTTTACAAGGCTATCTAGGCTATCCACATCTGGCCGGTGTAATCGCCAGGTTCACCGTGGTCACTCCATGACTTGATCCCAGTTGCTTGTCTTCGTACCGTGC
>scaffold_24,+,polyA site is 244048
CGGTGTGCCCCCTCTTGTCGGGCTGTCCCTTCAATTGTAATCTCGCATCCATATGGCCAGTGAACAACAAACATTTCACAGGTGTAACATTGATGCACTGCTAGGTTGCGAGTCGGGTGTCCCAACGTTTGCTGCCTAATAAAACTGTGG
>scaffold_24,+,polyA site is 273849
TCACGAGCCAGCCAGTGTCTGGAAGTGGTCGAGATACAATAATCCGTGTACCCCACAACTAGGGGCTAACACACCGTGGGGGCTGTAACAGCAACGACCGCTCACATACCACCACGGCACCACTTCCTTTTGCATGGGCGTCCGGCGTGC
>scaffold_24,+,polyA site is 276592
TGTACTCGGGGTTCTTAGCCACGTAGGCTGTGTAGCGCGAGCGCAGCAGAACCTCCGGGGTGGCGGCACGCGTCGCGCCGTCGTGCAGCGGCGCGCAACAGGCCTGTTTGTGGGTGTTTTCGTGTGTTCGTGTGTTCGTGTGTGTTCGTG
>scaffold_27,+,polyA site is 216613
CACATAGGGGTGCGTGATGAGGGCCATGCACCGCTTGTAAAGCGCGCAGCGTTGCTGTGCGTGGTGCAGGATGCGCATGTGCATGTAACAGCAGGCAACGCTCGGGTCGGTTGCCGATTGTATGGTTCTACGCCGTGGGTGTATGGTGTG
>scaffold_29,+,polyA site is 51304
ATTGACCACATGGTTGGTTGCGGGAGGGCCACCGGAGAGTGTTTGAAGTGCTGCCGGCAACAATGCATGAAGCACGTGTCCGCTCAGGGGTGAGGAAACAAAATGCCAGACTGGCCAGACCCTATGCCCGAAATCCCCCGGGAACCCCCT
>scaffold_29,+,polyA site is 105355
CCCCAGCCGTCCGGCCTAGGTCCGTTGACGAAGGGAGCTAGATGGGTTGATCCCGTCTCAGCGCGAGCCCCAATACACCGTTCTAAGTGGTCGTGTGTCCTAGGCGCAAACTCAAAACATTGCTTCGGCGTGTGGGGACGCCGCGTTGGC
>scaffold_29,+,polyA site is 115258
TCCAGCGGCACCGGCGCGTTCCCTGCATCGCCGCATCCCCCGCCGCCTCGGAATGCGCCGATGCCGCCGTACAGGAGGGGGGCTGTAAGCTTGAGTGCCGCAAGCATGAGGCTGTTGGGGAGTGATTGGGGAGCGCAAGCCAAGCCAAGG
>scaffold_29,+,polyA site is 146985
AGGCTATAGGCTATGCGCTCTAGTTCTGATGCGACTTCCGTGCATGGAGTATGGACAATTATCATGCGGCAGGCTCCGGATTTAAACATCATGTCCTCCATGCCCAAAGTAGTCTGGGGCCGGGGAAATGTTTTGGCTTAGCTGCACACA
>scaffold_31,+,polyA site is 101070
CATAGAAATGCCGGTACTGTTTGGAAGCGATGTGGGAGACTGTCGCAGAATCTGACGCACGCACAGATGAAGGCAGGGGCGTGAAACCGGTCCGATACTATGGAAACCCCTGGATACTATCACTTGGGGCAAGGGATGGCCAGCACATAG
>scaffold_31,+,polyA site is 101412
AGGATACCTCCCATGCTTCATGGGACACTGTGGGACACTCAGACACGCGGCATGGCGCGAGCCGTGTGCAGGGCTCCTATCTTAATGTCTCCAGACATTAACCGGCCATTTTGGCCATTTCCTAGACATTCCTTCCGGGGGCTAATGTCT
>scaffold_32,+,polyA site is 154382
CTCTGGTGGAAGCTGGTCTTGGGCATAATAATACTACTAAAGCACTGGGGAAATGCGCCCGGTCAACGCGCGGAGAAACGCACATGAACACAAGCAACTCCCCGGCGTCCTTTCCGGCTTTCCCCTATCACGGCCCGATGCGCGTCGGCA
>chromosome_10,-,polyA site is 38641
GCATGAGAGTCGCGACAGCTTGCTGCTACTGCTACTGCTTGACGACACCAGACAGAGACGGAAAACACAAACCCACAGTGATTGATACCGTTCGGTAGCAAATCATGTCCGTACAACAGGCACATCCGTACAACAAGCATACTGCGCACC
>chromosome_10,-,polyA site is 110608
AGCCGTGGAACGGCAAAGGAACTGCGCTGTAAGCTGGACGTGGCTACAGCACGTGTGCACGGGTGGGACGCACGTAGTATTGTACAGCGAGCCAAAACAGCAGGCTGGTCACGCACACTGCAGCGATGAGGGGTGGCCCGTGTCGCACAC
>chromosome_10,-,polyA site is 113201
GCAAAGTCGGGGTTGGTGGAGTCATGTTGGGCCCTGATAGCATGTGATGGCTCGGCGTCTTCGGGTGCTGGGACTGTCCCCTCTGTAACATCCGCATTCCTAAGGCAGCCACCTCCTTGTTGTGCAGTGCAGCTTAATGTGCTAGCGGCT
>chromosome_10,-,polyA site is 278160
CAAAACAAATTCACTCGTGCACCCTTGCCTCTCATGAAAGCCGCTCACAGGGCCTTAAGATACAAGTGCGCCAGTTGCTGCGACGCCCACTCACTGACCAACAAGTTGTTCCTGTTGCTGCACCGCCGCTATCACTACTTCCGGCTCTCC
>chromosome_10,-,polyA site is 408151
TGGTTACTGTTAACAGGTAGCAGTCGGATACAACCAGGATACAGGACAAGGATACAGGATACGGCCGGATATAAGGGCCTCGCATGTAACAGGATACAGGAATACCAGGCACGCTAGCAGGGCAGGCAAGAGTCCATATTACAACAAACA
>chromosome_10,-,polyA site is 607730
ACAATCCAGTTCCAGGAGACGAGGGGCCCTTGCGGCTCGGTTAGTCTCGTTGCAGGTATTAGGAATGCACACTTCCAATCCTGTAACACACACACACACACACATAGTGCATCCTTACACACATCTACCCACACGGCGGCACCCCAGTCT
>chromosome_10,-,polyA site is 817482
CCTGCACCAGTCCGCTTGGGGCTCACTACTCTGGTTACAGTGCCAACTGCGCAACTTTGGCCGTCCCGTTGCCGGATCTCCTGTAATTGAAAGACAGCCAGCCACTCCCACGAGTTGAATCGTGCCTACTGCCCCAACGAGGCATTCGTG
>chromosome_10,-,polyA site is 925234
GAGAAAGCAGGGTGCACTTTGACGCTCGAGACTGCGGAGAGCCATTGAGCGGCATTAGGCGGGGTTCTACCTGTCAATCTGCTGTTACATATTATGATTGCGCAGTCGTCACGTTTGCTGACAGCTACACGACACCAGTACCACAGCAGT
>chromosome_10,-,polyA site is 956040
AGAGTGAGCAACGGCAAACCCATCCATCCAGTGCTTGGATTTGGCCATGTGAATGCTCGGCCGCATGCCGTCCGACGGACAAGAAAGGGTTTCCCTCGCAACGGAAAAGTGGGCTGAGCCCACGCCATGTCTCCGTCCAGTCTGAGGCCG
>chromosome_10,-,polyA site is 1224448
CCAGCGTTGCTGACAGGGGAGCAACCTCCCCTGGTTGCTGAGGGCCTGCCGGATCCGGATTGCAAGAATTGGGATTACAACCATTGCAAACTAGCAACTCGTCCACGGAGCGTGGCCCCAACCTGCCCCTTACCCTGTCCCATCGCACCC
>chromosome_10,-,polyA site is 1595105
TGGGCACTTGCCCCACGGCGTAGCCGGTGGCCCTATGTCGGCATGCGTATTAGTCCGCTGCGCTGTTGCTTACGGCTTGACTCACTGAGACATCTTGCCTACCTCATTGTCATTTTGATTACAGACGATGTAGTGCGCACACAGCCAACA
>chromosome_10,-,polyA site is 1623403
ACAGGTGCGACATGCCCCCATGGTGTATTAGGGCCACCCGTGGCTCTCGCCAACGCGGCGTCCTCACACGCCGAAGCAATGTGTCAACGTTACAACCTTACAGTACCCGCGTGTCATGAATAGAACAGTGTCGGAACAGCAAGCCCGCCA
>chromosome_10,-,polyA site is 1656625
GCTCCTCGCAGCCCGCCTTGAGCGGTGACCTCCCTGAGCGGTCTCTCTGAGCGCGGCCCGTTCGTGCCGTGGGCTGACCCGTGTTCTACTGCTCAACGTCTCTGGATGGGCTGGTGTCAGACACTCCACATTGTCATAGTTACAGTCACA
>chromosome_10,-,polyA site is 1727939
GGTACTGGTGCAAGAGCGCGAGCGGTGACTGTGCACCGTACATACGTGTGCGTGGCCCAACTCATGTGCTGTACAGTACACCTGTAACGCATCACGGATCAGCTGGATGGCGCGGTGGCTGTGGCTCCGTACTGCCAAGAGGCCAGGAGG
>chromosome_10,-,polyA site is 1728732
ATTTCGGTGCTTCGCAAGATTCGAGAGTCATTTGGTCCGAGGGAAAGCAAGATTTTGTTGGGAGTTCGTCGCAGGAAGCATGGTAAGACACGTCACAGTGCTGTCGTGCCCCGCGCCCATGCCATCCGGACCAGACTGGACCAGAGATCA
>chromosome_10,-,polyA site is 1820633
TTACAAGGCACTGCTGGGCTCGTTGAGCCTTAGCTAGCGCTGTCACGTTCTGACGCTTTTGCGCAACGTGCAACTCATGGGGCCTACATGGCCACCTTTCTTGTCCAGTCCCTGGTCAATCCCTTGTAGCGTTATTCAGTGATCAGCCTC
>chromosome_10,-,polyA site is 1996622
GCATCGATGCGAGCCAAGGGCAAACGTGAAGCATCAATTCCCCGAACTGCTCATCAGCACCACTGCTTCGTAAGTCGCCCGACTGTTATAGGATGAATGATGAAGCTGCGCACAGGGCTGGGAGCTGGTGCGTACTTCCATACTGCATTA
>chromosome_10,-,polyA site is 2180682
GCGCCGTCAGGCCTTCCACACTGGCGCAACTGCAGTGGTCAGTATCGCAAGTGGTCCATACGCAAATACGACTACACGTTTTGTGAGTCTTGTGGTGCTGCCGCCGCCTCCCCTTTCCAATGCAATGTAAGGTGTGCAACATACGGCGCC
>chromosome_10,-,polyA site is 2377902
AGATAGATGATGCAGGATGGTGCAGCCAAGAGAATGGCGTGGTCTATGTCTGGTGCAGTCCTTGTGCCGTACTATGGATTGTAATCGTGGTAGCTCGCCAACCAGCTCGTTTTGCCGCCGTGCGCCCAAGGCGGCAAGGCCCCCAGCCTC
>chromosome_10,-,polyA site is 2698494
ATGCATGAGCGAGTCAGGAGTGCTTAGGACAGGCCCAGATGTACACGAGGACGCAACGTGGCTTCGGTTTGCATAGCATGTTGTCGATACGGGTGTCTTACTTCGTTCGGCCCCATTGTGTGGTTCATACTGTTCCAGGAGCCCGTCATT
>chromosome_10,-,polyA site is 2714070
TTCTTTCTCAACTTGCACACAGCAGGGTAGTCCACGTGCCGCGTGCCACCCGAAACCAGCACAAGACGCTTTTGTCCACCTTGTATCTTACACCACCGCAACCAGCACACAATTCATCACCGCGTCATGTGTCTCCATGACTTTGGGTCA
>chromosome_10,-,polyA site is 2714147
CAACGAGCTAGTTGAGCAAATTTACGATGGAGCATTGAGGATGGAACTGGCGGAGGTTGGTTGAGCTGCGGAACTGGTTCTTTCTCAACTTGCACACAGCAGGGTAGTCCACGTGCCGCGTGCCACCCGAAACCAGCACAAGACGCTTTT
>chromosome_10,-,polyA site is 2869044
TGGCCATGTCCGTGAGGGTTGCACGTGCTATGGAGGAAGCTGGGACCATATGTGCACATATCGTACGGGCATCACAAACGTTGTTACTCCTCCTTGTCCGTCTACCGGTCCAGACCCCTGCCCCAAGGACCGGGCCGCTGACATGCTCTC
>chromosome_10,-,polyA site is 2872482
ACTTGACAAGCCATGGAGTGTGGTTACGGTATACGGAGATATGCGTGTGGCACTTGCCAAGGCTGTATTTGGTTCTACGCTGTTAACAATGAAGTCCTAGCAGGACCCCACGGCCAGTGCGCACCAGGGAAGGCGCGCAGTGCGCCGGTT
>chromosome_10,-,polyA site is 2972354
CTTGGATGTCCCACGCCTCGGATGCCCCCGGTCGGCTGGACAGTAACAGTCCACTGGCGAGGGTGGGCTGTAAGTAGTGGAGACTGCAATCGCAACGGGTATACTTACACCATTGACCCGCAGCTCCACCCGCTTGCCAATCAGCCTGAA
>chromosome_10,-,polyA site is 3213797
CCACGACGGTTGCAACTACCCTCTCATGCGCAAAGGACGAAACTGTGGGCACACACATAACGGCGGCAGGGCGGACCCGCACATTCAACACGGTAGCCCGTATACCTCAAACGGGTACCAGGTCTCATATCGGTACAGCCGAATCAGAAC
>chromosome_10,-,polyA site is 3414762
GCTCGGCAGGGTACCCGGCCCACCCTTACAACCAGAGGCCACCGGCAACTTTTCGGATTTCCTACCCTCCTCCCGGTCCCGTTTAATTATGACCCCAATCCTGTTTCCTGGACGGCTGTCCCAGGTAAAGCGCATGAGCGCATCCCGGAC
>chromosome_10,-,polyA site is 3660628
GTGAGCGGCTGGCGAGGAGAGGCGAGGGCTGTTGCGTTTTGGAAGGCGGGCGGAAGGCCGCACACGCCGGGAGTCGGGCAGGCTGTAGATTTCGCTGAAGCTGCGTTTGAGAAGGGAGCCGAAGGGACAGCTGGGGTGGGACAGCTGGAA
>chromosome_10,-,polyA site is 3677927
ACACACCCAGACACTCTGCAGGATCCTGCGGTTGTCGCCACTGCCCGGGGCCGGATGTGGGACTCAATGCAATCGCACCATGCAACCGCACTTGCCTGCGTATCCGCTTGCGGTGTTCGTTCACCAGGTAGGGGAAGGGCACGTTCTGCG
>chromosome_10,-,polyA site is 3784314
GGACTACCAGACCATGCCAGCCCCCATCACGGGTGCGCAAGTTGGTAGGGCACCGAACCTTGTCGCAGTCTACCGTCGTCCTTAACACACTTTACGGTTACTCCTATGGCTAGAATGTACCTTTTTCCGAGGCTGGCCATCTTTGGCTTT
>chromosome_10,-,polyA site is 3792697
GTATTTGCTACGCAAGTGCAAGGAATGATGATACGAAAGGAGCACTTGGGTCTGCAGACTGCAGCATGCCGTATCATAGTATGGTAATTTCCAGCGCTTAGTTGGATTGTGAGCGTGTCCTGGCTGCCTGGCCCCCTGGGCTAGCCATGG
>chromosome_10,-,polyA site is 3888628
TTCTTCGGCCGGTTACATGGCACTAACGTATTCAGGGCACGTGCCGCTATCAGGCTGGGAAAGCCGAGTCGCTCTCGCTTCTAACCACCGGCTCGTGTCAAACCCTTTGCACCTAATTCGCTGTATCCGATCCAGCGTCAATGACTGCGT
>chromosome_10,-,polyA site is 4224548
ACGGCCTGAACCTGAGGTGTGCACCGCCGCTTTAGGAGCCTATGAACAACCTGACCCGACCCGATGCAGGCAATGGGCCACGGGCAATGCACAGGAAGTGTACAGTATTCAAACCGGTGCGGCTTACGGCTAACCGCAAGTGCTAAGGCA
>chromosome_10,-,polyA site is 5089360
GATGCACCGTGCGGACGTGCGGTAGTTGGGGCCCACCTGCACATGTGTATGTGCGGACCTGCGACCAGAACGGCGGTGTACTGGAAGAGAAGCTTTTGCGTGTGTTCGTGTCAATGGTTCATCGAGTGGAGCGGCGCACGTACCTGTTGC
>chromosome_10,-,polyA site is 5094832
GGGTCTGCGTCAGGGAATGCAGCCGAGTGCATACCGTGCAATGGTTGCCCGGTGCCGCAGAGCTTGTGATTGCGACATACCGCATAAGAGTATATGCATGCTGAGCTGCTGATCGGTTGCAGCTGACTGGATGAGTCTTGCCCGTCTTTC
>chromosome_10,-,polyA site is 5243476
CGTGCGGCGTGCCGACGCGCCACAAGTATGACTGGTCGCTAATGATACACGTTAGTAGTGGCTGTCTACATATACTCACCGATTGCAATTCTAAGCTGCGCTGCCTGCTATTGGTCCCTCCGGCACATGCGACTCGATGACCGGAGCGCA
>chromosome_10,-,polyA site is 5341903
ACTTCGTTGGCACTGCGCGTTCAGCTATGGTGCAGTCCAATCGGCCGAAACACAAGCGGTGGCCTCCACCCATTAACGTGCTGTAACTATCCATGCGACGCGTGTGCGCGACCGCTCCCGCCGTTCCACAGCCTTGCCACCATCCCGCGT
>chromosome_10,-,polyA site is 5476417
GCTTGCAGCCCAACCCCAGCCCCGACAGCCAGCACCTGGGCAGGTGGTCGGGCTTTACACGCGCATACACGAGTACATGCACATAAAAGTCACGCGCGCACACGTGCGCTGCGTCTCACAATCTCACCGGCATGGATTACACTGCACGCA
>chromosome_10,-,polyA site is 5578143
CGCCCAGGCACGTGAGAGCGTGACACATCGTCTGCGCATAATTACACACGCCCCGCTCGCAGAGGGCGGGCTTGGCTACCCATGTAAATCCCTTGCCACGCGAATCACCACGTTTACTCACGACCTAAACTATGATTTTAGATTAGGCGG
>chromosome_10,-,polyA site is 5672962
GCGCGTTTGGGGACTCGGATGCGACATTGCTCCAACGGCTGCTGTAGTTTTGAGGGTGCTTGGATGCGACCTGGTTGCCGTGCAAGTGAGTAGAGTACTGGTGAAGCCACTCGTACGTTCCCAGGTGCTCTCGCGCCCATGCCCCCACTG
>chromosome_10,-,polyA site is 5673643
CCCAAAAAGACCTAAACGAGATGAGGGGTGTTACGTGACGCTGGGGCTTTGGCGGACTTCGGCTTGGCTTCGGCTCATGTGCGTAACACTATGGAGGTCGGCCGCAAACCAGGGGACGGGTGTGTCTCTCTGGGTCGAAGATGGCCCCGC
>chromosome_10,-,polyA site is 5718470
GCCATGTAAGGGGCCTCAAAGTGATGGTTACTGGTGTGCCTTGTAGACCGTGACGAGGCTGTTACCATGGCTGGTTAAGATGGTAAGCAGATCGTAGCGAGATCGTAACGATGCCGGAGGGGTAACGATCTACGACCTAGGTAACAGCGA
>chromosome_10,-,polyA site is 6013602
GTGCGGGGGGGCAGGGCCTAGCAGGGCCACCAGTACGCTCTCCCAGAACTCCGTGGCAAGCACAGTCACGCTGTGACAAACAGTGAAACAGAATCGTCGGTTGCCCCCACCTTCCAGACGTTCAAGTGCTGCGTAGTCTGCATATAGTAT
>chromosome_10,-,polyA site is 6153710
CGGGAGGGTTTGCAGCAAAGTCGGGGTTGGGCCCTGATAGCATGTGATGGCTCGGCGTCTTCGGGAGCTGGGACTGTCCCCTCTGTAACATCCGCATCCATACGTGCGGCTACATACTGTCCCTTCTTTCTAATATCGCAACCATACGTG
>chromosome_10,-,polyA site is 6433980
GAAACTTGCTGTTTGCTTTATGATAGTCGAGCCTGGACTGGCATGGTTATGGGTAAGGTGGGAAACAAAAATCAGTTCACGATTGAAATGGCGCGAAGTCGTCCAGGTACCCGCACAGCGATCCTTGCACATAAAGCGTCACCCATAACG
>chromosome_10,-,polyA site is 6441904
TGACGCGCAGTCCTCACGCTCGGGGCGCCCGGCCAGGCGATAGCACCACGCAGACATTGTGCGACCTAGCGCACCCACATTTGGTACCACTGCACCTTCAAACAGGCGACCGACGTCCACGGATGAGCCCCGACGACGACAATCAACGAC
>chromosome_10,-,polyA site is 6442022
GCGTGTCAGGGCAAGAGTCGCAGAGTGAGTCCGCGGTGACTACACAGCAGAAGCGCATGGCTGGTCGAACGCCGGAGTTACTGTACCGACAAGTTGCTGGCTGGCTCGTAGAGTTTGCTGACGCGCAGTCCTCACGCTCGGGGCGCCCGG
>chromosome_10,-,polyA site is 6442245
TTTTGGCGCACAATTCAAACTTGAGGCTGATACAGTGTGTGAATGGCAATTAGGAGCACAGGTGTGTGGATAGCACAGGTGTGCAACGCACTAAGCATACTACTCATCTGGCAAACATGCACGATAGTCGATAGACTGGGGAGGAAGGGA
>chromosome_10,-,polyA site is 6498324
GCAGGGCGTGCATTTCTTTCGGGGACAGGCATGCGGGTGACCGTAGCTGTTGGTGTTCCAGGGTCGCGGTTAGAGGCCAAGGATGCCCCCCTCACGCCTGCTCGCGCCCATTTATGTGCCGAGGTGCGGTAACACCCGTGGGTAACACCC
>chromosome_11,-,polyA site is 43351
CACAGCTGCCCGGCTCAACACGACGTCACAGCTCACGAAGCTCGTGAGGGCGTTCTCACGGACCTTTGCTCACACCTGTAAGTCTGTAACCCTATCCGTGCACCTCATCATCCACATTAGTTCAGGCCAGCCGGCCAGGCGTTCATCGCA
>chromosome_11,-,polyA site is 251429
ATGCTTGGCATGCGTATTCTGTACAGTTGTACCAGCGTCCTGGTACCTGAAGACGAAAGCTAGAAGATCAGGGCATAAATGTAAAGCCATCGGTCCGCCACCACAGGGTGTCCACCCTTCACAGCACCCATACCCACACGTGCGGTGGTA
>chromosome_11,-,polyA site is 614313
AAATCCAAGGTCTGTCCCGGCATATCCTCAGTCCTGGCGGCCCTCAGCGCCGACGGCTTCTAATCACATGCTAGTTCGTAACACATATCGCCAGGCGGCATATGTGCCCGACGGGCCCCCCTGGCATGTCGCTGGGGAGTGCGACGGCGT
>chromosome_11,-,polyA site is 1320412
GCGGCGTCCCCACACGCCGAAGCAATGTGTTGAGTTTGCGCCTAGAACAGACGGCCACTCAGGACGGTGTGAGAGGGCTAGCGCCAAAACGTTCCCAGTGCCTACCAAACGCGGTGCTCTCCTGCAAACCCCCAACCAGATACCGGCCTG
>chromosome_11,-,polyA site is 1359285
GGGGCTACCCTTAGAGTAGGCACTTACGCGCCGTCAGGCCTTCCTCCCACAGCGTCTCATATCTCTGGCCCCATACCGTACTGCAAAGCTAGCAAATGCCCTCCTAATCCAGTCCCGCGTTGGCATGCGTAGAATACGTGTGCGAGACCA
>chromosome_11,-,polyA site is 1359631
TCTCCCCCACCGGGCCTGGACGTCCCGGCCAGGGGTAGTGTAGCCACCAGGCTCTAAACGCAGTTTTTCGCAGAAGCATTCGGAGTAATCATCAGAAGACTGCGGGAGGAGCGTGCCTCTCATCGCGTCAGGTGGACTGCGGGAGGATCT
>chromosome_11,-,polyA site is 1594642
ATGTTTGTAAATACCCGAATTCTTGGTACCTATTGTGCGCATTGCGGTGCCCACGGAGGGGCAAACGCAGCAAGACGTCACGTTGTTAAGACTGCATCCGCGTCAGCGTGTCGCTGCACTCGGCAGGCGGTGGATCGCAGGAGACTCTGC
>chromosome_11,-,polyA site is 2614147
GCTGAGCGGAGGACTACAACACTGGGACCCCAAACGACGTGTGTGTGTTTTGGGTGATTGCTGGCTGTGCTGTTGGACATTCGTTTTAAAGCTAGTTACGTGGTCCATCGAAAGCCGTCACAAGAGCACGCTCCAGTACTTTACTCAGCT
>chromosome_12,-,polyA site is 100152
CCTGCTGGCCAAGCAAGCTGGCGGCGCCTCCGCTGAAGCGGAGGCTGCACGTGCATGGGCACTGACCATCCGGGGGCAGTAGTGTGGCATGTGCGGTTGGTGCCAGCCAGTGCTGAGCCATGCGCCGACACCCGGACCGGGGGGGAGGGA
>chromosome_12,-,polyA site is 263024
CACGGTGATGCTGTGGACCCTGACGGTGTAGGGCGTGAACGGCAAGGATGATGACGCTACGAGCAAGTGTGAAGTAATCCTTGCAACGCAACTCAAGGCACTTCGAGCCATGTGTGTTACAGCGGTGGGCACGCACAGCAGCCTCAGCGT
>chromosome_12,-,polyA site is 380986
TTTGTGTGCCAGCTTGAAGTAAACATGAATGGCTAATAGGGGAATGGAGCTACACGGGCTGGACCGCCAAGCAGGCTGTTGTTGAAACCTAGAAACCACGTGCCCGGCCGCTCTGACACGCACAGCACCTGCCTTGACACTGTCCCATCG
>chromosome_12,-,polyA site is 712147
ACAGCATATTCACGGGCTGCCGCGTGCAAACAATATTTGTGCGCGAACCGAAGCCATCAAGAGGCGAGTATCCTAGCAGCTTCAATACCCGCCCAACACAAATACACATAATGGTCAAATCACCAGTACATGCATCGAACCGATCACATG
>chromosome_12,-,polyA site is 719473
GTGTAGCAATGCGAGCAGCGGAACAGCAGCTTGAACTGACTACAAGGGAGGTGCAGAGCAGGGTGCACTGGTGCAGAGTGAGTCGAGCAAAGCGGATCCGACGGAGTCCTGAGTGTCCTCGCCCCGACGTCTCCAGTCCCCACGGAACCG
>chromosome_12,-,polyA site is 892396
TTTGCCCTGCTCTGCACGTCGCTCCCAGCCAGCGCGTTGCAGTTCAGGCGTCTACCTCCTCACGCCCAGGAAACTCACTTTGTGCAACGAAGATTTGCATGTTCGACTCCTCATTTCCATTTACGTTAACTGCTAGCCCGTCAGCCTAGG
>chromosome_12,-,polyA site is 1163689
GTCGCACGGGCTGCAGGGGCTCCCCTGGTTGGAGTCGCTAGAGCCTCCGTGCAGCCATGTCAGGGACAGGCATGTACGTGCATGTAACGCGGATCAGAGAACACGCGCACCCACACGATCCACTCGCAGGAAGCGTGGGTTTAAGGGCCA
>chromosome_12,-,polyA site is 1245568
CATAGCGTCCAACCGTGGCGTCCAACCTAACAATGCTATTGGCTAGGTCGTGGGGCTTCACCCACACATAAAGGACAAGCTGTAACATTTCAGACCTTCAGCTCGGCAACACAAAGACACACTTGCCAATTGCTATACAGCGCCCTTACT
>chromosome_12,-,polyA site is 1325564
TTTAGGCGTACCGTACTACATTAGGGCCCCGTCCTGTGCTCGTGTGAGCTGCGCTCGGCGAATAAGGACACGCAACGATTGTAATATCAGCAGGGGAGTTTCTAGGGACGGAATCAATGTCGCCACACTGCCATGCACGCATACAGGCAG
>chromosome_12,-,polyA site is 1409017
CCAAGACTGGCAGGCTGGTGGGCACTGAGCGGATGTCTCAACAGTCTCAGCAGCAATGTGCTAACCTGGAATGCGGTTGGCGCCTGAAAGACAGCTTTCACGAGAACGAGGGAAGCCCTTGCCAATACGTGCCAACGTGCCGGAGACTCG
>chromosome_12,-,polyA site is 1441609
CATTTACACGTAGCGTGAGCAGAACGCATACGCAACCTTCCGACCTCGACTTAACGTCGTCTCATGCCCGCACAACAGGCTGTGTAACACGCTGGGGACACAGCTGAACCCCGTTATACCTATCCATGCTGCAGCCCGTTCAGCATGCAT
>chromosome_12,-,polyA site is 1441681
ACAAACCTGGCGGTTGGTTTCATGTAGCGCAAGCGCAAGGGGCGTGACCGCAACATGACTGTACTCTTTGACCATTTACACGTAGCGTGAGCAGAACGCATACGCAACCTTCCGACCTCGACTTAACGTCGTCTCATGCCCGCACAACAG
>chromosome_12,-,polyA site is 1443660
GGAAGACGGCATGTGGACCAGTGGGCTGGCATGGCAGCGTCGCCCTCGCAACATCGCGAAGGTTTGACGCGCTACAACTTAAATCGAATAATTACCTTTATCCAAACGCACATAAGACGTTGTAGACCTACGAGGCTAAGCTTTCGCTGG
>chromosome_12,-,polyA site is 1486834
GAGGCAATGGCGGATCAGGGAGCAAGTCCGTGGGGCAAGCCTGGCTTGGACCAATTCCATTGGGATCTGTATGTACAATTCTGTAAGTTGCTTTCCAGCAGTCATCTTGTCAAACATGGATCACATCTCTTCGTCTAGGGCGACACTTCG
>chromosome_12,-,polyA site is 1698144
GTGTGTTAAACGAGGCGAATCCCATCTAGGTTAGGACACGGAGCATAACTCTCTCTTGCGGTATTAGATGCTCGCAGCCGTTGTAAGCAACTGCCATCTGCGCACAAACTGTCTCTGCCCGACGTGTCTGCAGGAACCCCACATATCTAT
>chromosome_12,-,polyA site is 1733409
GCTGACTACGGCTGCGTACGAAAGTTGGGTACGACGGAGACAGGCACCGCTGTTTAGCTCGGTCCTCGACAAGCGGACCAGTGTAACATGCAGCACATCGTATCGCTTGCGACCTGCCTGTATCACCACCCCAGCTCGTCAGACACAATC
>chromosome_12,-,polyA site is 1781945
GTCCCGAGGTTGCAGCAGCAGTTGCTTGGCGCCTTCGCCATTCGGCATCAAGCCGCCATACAGTTACACTGGTAGTCACACATGTGATAGCCTCCAGGCCTCTCCATCGTTGTGCTCGCTGGCTTTCTCGGCTTCGCATAGGTGCTTGTC
>chromosome_12,-,polyA site is 1784503
GGCGGGATGTGGGCCGCGTGCCGCCACAGGACGTGTACCTTGCAGGCGACAAGCAGCACTGCATACAATGGGCAGATGCTGAATGTAATTATGCGTAGTTGACTCGCTACGTGCCCTTTGTAAACAGGCTGCGAAAGCGGAACCGGTCGT
>chromosome_12,-,polyA site is 1813925
CATTCGGGGATCTCTCCTCGGGTGAGCGTGCGTGTCTCGTACGTTTTTGGGGCCCTGGCTAGTCCACGGCTGTCGTCCCACATGTAACCTCTATCAGCTAACGAGGCAGTGACAAGGGGTCCTGTGCTTAGCATGGCGCCTCCTGGCTGC
>chromosome_12,-,polyA site is 1838388
AGTTGTTTGTGTAGGTTCCGGCACACCCCAAGTTGTGTGGGTGGACTACAAGCAGGAACGGGGGAAATGTTGCGCACGCGGTAGCTGTTCCGCAGTAGCCCTCCCAAACCCCTGGCCACTAGTCCGAGAGCGTGGAACTACGTGAAAGGG
>chromosome_12,-,polyA site is 1910652
ACTGAACTGCTGTCACTTGGGGGGCTCAGCCCTAAGCCTGGGAGACGCGGTTGAATTGGATGTCGCACCCGTGGAGGGCACTGTAACGACAATGAGGTCAAAATTTACCCGGGACAAGAAAAGGTGGCTCTCCCTCGCAAGGGAAAAGTG
>chromosome_12,-,polyA site is 1951171
GGGACTTGCCGGAGTGGTACCCGCGTGGGCCAAGCGCATCAGAAGGCTCATGGTGGCGAGGGGTAGCGAATACCAAGCGCTTCAACACACCTGCACCACTCCACCACTCTACCTTCCGCAGCGTCCCAACCAGTAATCGCAAACTCGTCT
>chromosome_12,-,polyA site is 1951720
TATTTTCGTCGTGAAAACTAAAAGCTTGATAGCGTGACGGATAGCGTACGCACAGTGTATGCAGGATACGCAATCGCCACTGTAAAAAGAGTAGGCATCAAAAAGTTATGTGCACAATTGTCCGGGGGGGTGCGTGCTCCAAGCCAAACC
>chromosome_12,-,polyA site is 1951818
GTTTAGTATGCGGCTACTATGGTTCGGAGCTACGAGGAGGCGACCTGAAAGGCCGTACGGCTGCAGCCGTGCATGGGGTGTGCAATGGGACACGCAAATATTTTCGTCGTGAAAACTAAAAGCTTGATAGCGTGACGGATAGCGTACGCA
>chromosome_12,-,polyA site is 2186436
TCCTCCGGCCTTGGCCGGCAGCTGGTTGACTGGTTCCTCGAATTCGCGAGTCAGGGAAGTACATAACATGACGTTGGAAACCTGAAACCCATCTGAGCTATTGTCCAGCACACGTCTGGAGCACCATAACCTCCTTCGGCAGCAGCAAAC
>chromosome_12,-,polyA site is 2242915
GGCGGAGTGGAGTGAACTCAGGGCTGTGCGGATGTTACACAGAGGCCATGCACGATGGCTGAGGCCAGCACTGACTATTTTGTTTATCCTGCAGTCAGTACCGGTAACTCACACTGCATCGCTCATGAACTATTGTTGTCCAGAATCACA
>chromosome_12,-,polyA site is 2356535
CAAACAAGGTGCTAATGCGCCCCTGGCACTAGCAACTACGGGTTGTCCGGATACACGATCACGTGATCTGATAAACAACTGTAAACCGTTGTCACACACACACACACACACACACACACACACACACACACACACACACACACACACACA
>chromosome_12,-,polyA site is 2412279
GCTCGCGCGCGGTGTGCAACGCGCTTTGACTGGCTGGGGCAAATCACGTTACACCAGTTCAATTCAGCACTCCAACTTTGCTTGAAATTCCGCTGAATGAAAGGGCACGTAACCACCTCAACCGATCAGCCCATACGGCATACGTAGGGG
>chromosome_12,-,polyA site is 2559680
ATAGACGGAGGTGCGGCTTCTAGGGCCAAACCGACGTCTCACAATATAGACAGAGGTGCGGCTCTTAGGGCCAAATCAGTGTCTAACCACAATAGATGGAGGTGCGGCTCCTGTGGCCAAACTGACGTCTAACGCTACGCGTAGGCTTGG
>chromosome_12,-,polyA site is 2566206
GAGCACGGTGCGGGTCTCCTCGTAGATGAGGCCGCTGATACGTTTCACACCGCCACGGCGAGCCAGACGGCGGATAGCGGGCTTGGTAATGCCCTGGATGTTGTCGCGAAGCACCTTGCGGTGGCGCTTGGCACCGCCCTTGCCCAGGCC
>chromosome_12,-,polyA site is 2628729
GCGTGCAGTTCGTGAAGACTGTCTGCACTGTCTGCTGTCCTCTTGTGCGCGCACGCAGAGGGGCTACGCCACCAATATCCTGACTGTAAAGTAAAGCAAGTTGCCCGTCTATCTGCTGGGGGGATGGGGAAGTCGGTGGCGAGGCAGAAC
>chromosome_12,-,polyA site is 2907860
GAGCCGAAAGGGAATGGCACCATGTTCTATTTGGGACTCGTGCCAGCGGGTGCCAGCAATCGTCAGGACCAGGGGTGCCCCTTGTAAGGACTCCTAGGCAGGACTGCGGGATGAATGTTGGCTCTTGCAGTTCAAGTTGCAGCCTTGCAG
>chromosome_12,-,polyA site is 2937596
GCGGGGGCGCAGCAGGCATACATTCAGGAGGAGGTCGAGGCCGAGTCTGCAGGCTAACAGGCGTGTGCAGCAAGGGAGCCCTGTAATATCACGAAATGTCTCCAGGCAAACGCCGTTTCCTATTTTTCACTTCCCATAGAGAGTGTTGCA
>chromosome_12,-,polyA site is 2940966
ACGCCGCCGGGACTACATGCAGTGGTGGGACAGGCTACGGTATACAACACGGTTGTGCACGGCCGAAGCAAAGCAAATATCACACGGAAGTGTGGCAGGGCTTGCATCTTCCAGGGTTAGGCCGCCGCCGCTGGCAAGAAGGGCCCTAGC
>chromosome_12,-,polyA site is 3102055
ACATGATTTGGCAGTGCCGTCCATGCTCTTCGTTTGCTGCGCACTGTTGTCGGTTGCTTTTTAGGTGTTAGCCGTTTACTCTTAGTGCAAGGAGGGTTGAGGTCGTGAATGCACGGGGGCTTCGGTGTGTTGGGTGTGATGCAGGTCAGG
>chromosome_12,-,polyA site is 3102131
ATGACGTGCAAAGCGGGTGCGCGGGCAAGCTATGTCGCACTTGACCGCATTGATGCTGGCCTCGTTGTGGGCATGGACATGATTTGGCAGTGCCGTCCATGCTCTTCGTTTGCTGCGCACTGTTGTCGGTTGCTTTTTAGGTGTTAGCCG
>chromosome_12,-,polyA site is 3138621
GGCTGGTGCCGGATGTGCAGGGCGCAAGCGGGCGGTCAGGACTCCAGAATCAGTGGAGTTCTAGACCGAATTGATGGGCGTTAAGAAGTTACAGAGGCCAAAATCCGCCCATGGACATCTCCCATACTACCGCCTCCTTGCACCCCAAAT
>chromosome_12,-,polyA site is 3324649
AACGGTGCCTAGCATACCAACCTGACTTGTACATATTATTTACGCCCAAAGCAACCTAACCATGTTACGCCGGCGCCCGGGCTTCAGGCACGGGGTCACATGCAACAACGCGCTCCTCTAACACCCAGGAATGAGACTGTAAGGCGTTGC
>chromosome_12,-,polyA site is 3422074
ACAAGTAATTCTGGTGCGGGCAGCGAGGTTCGTGTGGCAGTTCAGTGGCCTTCCCTGCGAGTTACCTTAATAGCAACTTGACCTTCCAAACCTATTTTTGCGCGCCATATACGAGAAAGCGCCAAGTGGCGGTCTGCTGGCTGACCCCGC
>chromosome_12,-,polyA site is 3449680
CAGGCCCAGTGTAAGCAGTTGTGTGAAAAGCGCGTGCCGTCGGCAGGTCGGGGGCCAGGAGGGTGAGCGAGGGCGTGCCTGTGCAATGCGGCTGGCATCAGCAACAGTGCAGACAGAATTTGCCTGGCATAAGCCTGTACCGGTAGCATC
>chromosome_12,-,polyA site is 3593675
GGACGAGATCACGAAGGCAGCGGCATGGTCGATCCATGCTTACAGGGCTGCTACAGCGCTGAATCCGCACCGTATCTCTTGCTGCAAAAGTGCATTTGTCCGTCCGCCGAACACCCCCAATGAAAGGATCCGCCGCCGCTCTGTCTCCTT
>chromosome_12,-,polyA site is 3707474
GCTGCTTTCCTGTGCGAGTATTTCATATTACATGTATAATACGTATCTATGTTGCGTGTGGGTCAAATGGCCTCGGGGCTGGTGCAAAGAATTGTTGTCGCCTTTCCAGCGCGACCGACCCTGGCGCGAGCCACGGAAGGTCAGGCTAAA
>chromosome_12,-,polyA site is 3736993
CGCAGTATGCATGCGCGTGTATTGTGTAACGTAGAATTTGTTTCGCGTCCTTTGCGCCGTTTGCTTGCTTGGCCCAGATATCGGTACTCTCTGATGCAGACACCTTCCGTACCCTGCCCACCTGCGATTGCGACATGTCCTGGTACGCGG
>chromosome_12,-,polyA site is 3905650
CCTCCTTGTCGTGCCTTCTTTACAATTACGCGGTTAACGCCAAACAAGATGTCAACGGAAACGCCAGCCCTCCAGAGGCGCCGGGCGCTGGAAAAGTTTTGCAACGGACAGACACGAGTCTGCTCACCAGCTGTACGTGATGCATAGTGT
>chromosome_12,-,polyA site is 3952264
GCGACGTTACAAGAGCTCAAGAAGGGCCAGCCGCCGAGCCCAATGCGGGATGACATGGGGCTTACGAAGGCTGCGCTCGCCTGTAGGCAACCTCTCTGCTCCGTGGGCAGACTAGTCGATTCCGGGTCTCGGTCCACTTGGGTTGGAATA
>chromosome_12,-,polyA site is 4085940
AGGCGGGCTTCACAAGTGAAAGTAACATGGGGGCGCATGAACGAACTGCAGTGCTGCACATGTCTCTGGGTGCACTCCCTCGTTAATTGGTACAGTATGCGTTTCAACTTATGATACTGCCTGCACACATGCACACAATCCGGCCGTCTC
>chromosome_12,-,polyA site is 4095429
TGGAGGTTTTAACCGGGTGTCCTGATCTTGCTAGACTTGCTAGAGGGCGACCCCGCGTGGGATCTCCACTTAATCGATATAAAATTAACGCACGTTACGAAAGGATCAATGTAGTAGACTGAGCTCACTGTACCGGTCAAGAAGATTTCT
>chromosome_12,-,polyA site is 4194329
ATTTGTTGTGCCTTACACAGCAGTGACGCTAAACGGTGATACTGGACACGCTGACTGAGGACTACAGTAAGCAACTGGCATCCACTTAAAGGCACTTCCAACCTTCCATCTCTCCCACACCACGCCGCCCACCGACTCCAGAAGGACTTG
>chromosome_12,-,polyA site is 4468425
CATTCGGGGATCTCTCCTCGGGTGAGCGTGCGTGTCTCGTACGTTTTTGGGGCCCTGGCTAGTCCACGGCTGTCGTCCCACATGTAACCTCTATCAGCTATTGAACTCGTTCTACTCCGCTTGGTTGCGTTAGGGCGCCTCGGCGCCCTA
>chromosome_12,-,polyA site is 4468873
GCGCCACCAGGGCTATCGCAGGCGGTGTGGGACATCGTGTGCTTGGCTGCTGTGGCGGCCCTGGAATACGGCCGACAGCGCCTTTACGCTTGCCGTGATGCTGCAGACCGGACTGCGGAGGTTGCTGTTGTGCGAAGGATCGGTGTGGAG
>chromosome_12,-,polyA site is 4539477
CAGGAGTTGTGTGAACTGTGTGTTCACGTATGACGGGTACAAACTGGGCTTGTGACAAGCCATGAGCTAGGGCGTTCGCCTCGTGTAACTCGAGGACGCGTGCCGTGTGCCCAATCACGCAATCAGTCAGGCCCTCAGTTGCTCGTCATC
>chromosome_12,-,polyA site is 4679393
CAACGGATAACGTTTGTGAGAGTACGCGGGACGGCTGGCCGGGACGCCCGGTCGCTCCTGGAGGCTCCTGGATGCAGGATGATGCAAATGCTATACAGCAATTGGAATGGCCCAACTGCCGCCCTGGAATCCCAAATGCATGGGGGCCAT
>chromosome_12,-,polyA site is 4685429
ATGGAGGCTGCGTAGCATGCGGAGTCGCCAGCTAAAACGCTTTAGTAGCACGGCTGGCTTCGTTTTAAGCGGCCTTTAGCTTGAAAATGCGAGAATCCCGCATACAGCCTCGGTGGCCACGCCCCTGCCATTTGCTTCTCCCCCAGCAGC
>chromosome_12,-,polyA site is 5060287
CCAACGCTAGAATTGTTGGAAATAAACCAGCCTGCTATTGACATCGTACCGGCACTAACATTCTTTCAGCCATGAAGAGCCATGTAAACTGTCTGCGCGAATGTGGTGGGGCCCAAGTGGTGGCACGGCGTGGCGTGCTGGCAGGGGTGC
>chromosome_12,-,polyA site is 5090205
TCTAAGCTATCTATCACCAGCGGCGGGTTCCATTCCTGCTGTCATGTCCGCTGTTCTACTTAGTGCCCCCAAGGCACCCTCATGTAATAATCATGTGCGACCCGGCTGTCCACTTCGCCATGCAAGGGGTCACGATGAAATGCTATACCT
>chromosome_12,-,polyA site is 5144157
GCACCCCGACCGTACGGCTCGCATTTTGCTCTCAATTCTACAAGAGATGCTCAGGGGGATGCACATGGTCTTGCGCTGCGCTGTGCCAATACCGAAACCGTTACATTGTGCACTCCGCATGGGTAGCATCTGCCTGCTCTGGCAACAGGA
>chromosome_12,-,polyA site is 5178479
TTGTTTCCTTATGAACAACGATGCATGATGCTCAGTACGTCATCTTATTGGATAACAGCCGTTTGCTGTATGCCGTGCCTGGTTACCGCGGGGCGCTGACCCAGGACTCCTTCAGGCTTCAGCACCACTACACGCGTGCCGATCACTCCG
>chromosome_12,-,polyA site is 5178610
TTTATATGCAGATATGGGTACACCGAAGTAGCCTCCCACGGTTCACCAATGCCCGCCTGCGCCTGTGTCTCAAAAGCTTGACCATTAAGACACCAGACCATCAACGGCAACCTGTCTCTAGTGACTTGGGTTTGTTTCCTTATGAACAAC
>chromosome_12,-,polyA site is 5352049
GTGTTGCGTGAGCTCGGCAAGCTAGGTGAACCTGTCATTGGCACAGCAGGGTGGAGCTCGTGCCTCGCCGGGAGTCAGACCCTGTTACAGCGTTGTATCATGGCCATGTGTGCGTATGTGTGTGTAGCCCAGCACATGCCATCTGACAGG
>chromosome_12,-,polyA site is 5827103
ATGAGAGTGAGTTATTGCTACTTGACAAAGCATTACAGTGTCGACCAGTGTGACCTGACACCATCCCGGTACGTTTCGACATTAATCTTCTCACAACTCAATCTTCCGCACATCTCTCGTCTCTGCGTCATGTTATCGCAATGCGTGCTG
>chromosome_12,-,polyA site is 6226821
TCCACTTTTCCCTTATTGCGAAAGTGGTGTCGCGCGCGGTGCGTGTGGCTTGCGCTTGCTTGCGGTTTTGAGCCGTCTGCAGTGTGAGTGCCCTTGGCTGTTTGCTTGTGCCAGCTAGCCGGGTCCGCTCTGTCAGCATTCCGTTCTGTC
>chromosome_12,-,polyA site is 6405927
GTGCAGGGCCTGCGCCACGGTGCGCCCCATCCGGCCCATTTCAAAGGCATCACGCGCATCTGTTCATTTAAGGGGAGTTGCAGCCAATGCTCCCAGTCGTGCCACATGCCTATCTCTTCTTGCCTCGCCTCCTCCTACTACTAATCTTCC
>chromosome_12,-,polyA site is 6441899
CAAGGTTAACACGCATGCGCACGTGAAAGGTGGTGCATTATCATCTTACAGAGTGTGATGAAATGAGCCACATACAGTGTCCGTAAATCCGTTTGTGTCGTCTAAACGGTACGGTACGCCATTCGTCTGTCCGTCCAATACACGTCAACG
>chromosome_12,-,polyA site is 7121942
CGGCGACGGCTCGGCCGCCTGCTTCGGCCGGTCCGCGGGCGGTGGCTGGGAGTCGCGTGGCTGCGGCCGACCGTAGGCCTCTGTAACGCACAGCACATGGCGAATGCGCATATAGGGCGCACCCGTGAGTCCACATTGCCTGCCTACATG
>chromosome_12,-,polyA site is 7172600
TAGCATTTGTGAGTCCTGACCGCCAGCTTGGACCCAATTCTGAAATTGGCCCATCGCGGGGCCCTTCAGAACAAAGCACGAAATCAAGAAAGCCCGCCTGCCTCACCGCGACACCGCCTCGACACCACCATTGATTCAACGTCATTCCTT
>chromosome_12,-,polyA site is 7280807
TCTCCTGCGCTACTGACTTTGTACCAAGGCAGGCGAGTGTGTACCGATGGCAGATGGTTGGCTTGTATGAAGGGCACGCAGGTGTAACAACAATGGCATGTCTCTGCCTGCTTCGGAGTAGTGTTGGGTTATGGAGCTGGCCAAAAGGGT
>chromosome_12,-,polyA site is 7370979
TGCTGTCGCGCCAACGACCTGGTGGCAGCCGACGATGTATTCCAGTCGTGCGCCACTAGCGGCGCCACCACTCGCTTAAGTATAAGATGGCACCTGAATATGTGTAGGTGCCCTATGTTTCAATGACGGAAGTCAATGCTCGGCGTGAGC
>chromosome_12,-,polyA site is 7392032
AGGCCTGAGCCACAATGCCACGCCGCTCTCGTCCGGTCGGGTGGAACGAGTGAGCGGGTATGGGCCAGCGAAGTATGGTGTTGCAACCTCTTGCTACTCCTTGACGTCTTGTGAGGACAACATATCGCATGCCTAGTACTATTGCAGTAG
>chromosome_12,-,polyA site is 7538155
CATTCCACGGTGGACTGGATTATGGCAAACTTGGCAGGTTGCCTTGATGAGAGCTGCGTTAAGCAAGAGTGAGTTTGAACACTGTAAGTTGATATGTCTGCCCCGTCGGCGTCGCTGTTGCCGCCAGCTGCTTCCACTATCTCCGCTGCG
>chromosome_12,-,polyA site is 7720961
TTGAGGCCTTCAGCTGCGATTATGGGGGCACCCTATGCGGGCCCCTGCCCAAACTGGTATCTCCGATCTCGGCCAGCACCACTTAAAATTACATGGCTTGCTCGCCTCTCTCCTCGAGCTCGCTTCTAACTGGCTCCCTGTTGTATTCTA
>chromosome_12,-,polyA site is 7850105
CCTGTGAAACGCCAAGCGTGTGCGGCTCCGTCCGCCACACAGAATTACAGAGTCCTCGCCAGGTTTGATGCAAAGACTAATGCAAGAATCCTTAGGACTGCTCCAACTTGCGGTGTCAGTCTTGTCACAGCACGTGTGACGTCCACTCAC
>chromosome_12,-,polyA site is 8182658
TACACAGTATTACATCCGGTGATCCGGTCTTCATGCCATGCATTGGCCTGACACCGGAGGGCAGTACGCCCGCTCGTTGCCGGCAACAGACATCCTCACATTCACACTCCTTTGCTCTGCAGTAATGCTTGATACAGCGTCCATGCAGCA
>chromosome_12,-,polyA site is 8293414
GCGGGTGTTGTTTCTCTGGGTCGCAGATGGCCCTTCGCGGCGTGGGTACGGCGTGCCCCCGCTTGTCGGGCTGTCCCTTCAATTGTAATCCGCATCCATACGAGCTTATCAGGCGTTCTCTTAAAAAGTTGCGCTCATAGCGACATTTCA
>chromosome_12,-,polyA site is 8402296
GGCAGGGAAGCAGGACGGTTCGCGCGTGTTGAACCTTTTGGGAAGCACCGGCGTGACTGCCGGAGCATGCCGAACACCCCGTGTGTAATGAAAACACCTGCGTCGTGAATGGAGTTCCGGGAATCAAACCACCACTGACAGCAACGGGGC
>chromosome_12,-,polyA site is 8452522
GTGCGGTCGCAGGTACCAAATTGCAGATTTTAAGTTTACATGTTGCGCACGTCAAATTCTTACTTGACGACGCTTCGGGATATGCAAGCTCTCCTCTTCTCTCACACACGGTCCGACAGAACACAAACCGAACACCATCTCCACTCGACG
>chromosome_12,-,polyA site is 8633246
TTTGGCGGCACGCACTTTCGTGCCTTGTGCGTGCGTGCATGCAGACACGCGCGCACCTGAATCCCCCTGTATGGAGTTGATCTTGTAAACGGCGGACACGGTCTGCACCTTGCCGGTTGCGGGGTCCTTCTGTGCGCTGCGCGTATTGGG
>chromosome_12,-,polyA site is 8848880
GTAGTGATGTGGAGGCGGCGCTAAGTGGTGGGTACGATATGATGGCAACTTCAGCCAACGCATGCGATAAGGCTGGCTCTGTAAATACAGATGCGCGTCATTATACACGGTCACCCACTCACCCCGTCCAGAGGTTGCGAGTCATTCTGG
>chromosome_12,-,polyA site is 8954573
CTGGTGTCATCCACGAAGTACGGTGTCATTGCCGACAAGTAGCACCACAAGCAGTCGAGACCCGGGAAAGGAGGGTTCCATCTTTAAAGCCTTCGCGCTTTCGTGCCATCGAAGTCCGTGTACAGACAATCTCAGCATCCGGTAACCCGG
>chromosome_12,-,polyA site is 9108776
TTGATACGGTATGCAACGTAATGAATATACACGCGCAGACGAGCAACGTGTCTGGGGCTCGTGCTGCGGGCCAGGGATTTTAGTTAACGCACAGCCTAATGCCAGGGTGCTGAGCCCCCTCCCTGCTACATGCCCTCTACACGTGCACAG
>chromosome_12,-,polyA site is 9108841
ACGTTTGAGGCGGGCAATGTGCAGCAAGGCGGGGTGAGCCCACTTTTGGCCACTGTGTGTTTGCCTTGATACGGTATGCAACGTAATGAATATACACGCGCAGACGAGCAACGTGTCTGGGGCTCGTGCTGCGGGCCAGGGATTTTAGTT
>chromosome_12,-,polyA site is 9109399
CCGCCTAGCTACGGTGAGCGCCGCTGGCCACGCTGCCACAGGACCGCTCCTGCCGCCTCTGCTGGCGAGCGCGAGCACTCCTTGCACACTGCCCTACACATCCCTGCCACCTCCTCCACCTCTGCCGCCTCCCCCACCTCCACCTGCCGC
>chromosome_12,-,polyA site is 9231966
CATAAGGAGCCACTACCTAAAGCCATGCCTGCAGTCCCCGACCAGCCGTGCACTCCTGCCCTGCCGTTGCAAAGTGTTCGCCATCTTCTGGTGTCTGGGAATTAGATGCACCCTGCGGGACTTCACCAACCTGCCTTGACACTGTCCCAT
>chromosome_12,-,polyA site is 9254446
GAGGTCTGGACTCTTGACGTGGGGGCAGACAGACAGTGCCATTTACAGCCCCCCCCCCACACACACACACACACACGCTGACTGTAACTGTCCAGCCGACTAGAGCATCCGAGGCTCCCTCTCGCCGCGTTTCCGCACGAAGCAACAATT
>chromosome_12,-,polyA site is 9270785
AGAGCGCGCGGCTGGTCGAACGCCGGAATTACTGCACCACCAAGTTGCTGGCTGGCTGGAAGGTGACTTGACGTGGCTGTGCGTTCAAGGTGGAGCTAAGTCGTGTCTGCACTCTCATGCAATGCATTGTGCTGTCATGTGGCAGCTAGT
>chromosome_12,-,polyA site is 9278767
AGTGATCTGAGCGATAAATTTGCCTTACGATTCTGCTCATAACAGTTTTACTGCTTCTCATATAACCTCCCGTGTTTCACATGTAAAACAGAGCCGCTCAGCCGCAAGTGTTTATTGTTCAAAAGCATCCCGATTTGGCACACTGTGGCA
>chromosome_13,-,polyA site is 46496
TGACCCCACTTGGCCCGATGTGGGGTACGGCTGGTCTCGAGCGCGCTGCCAAGTGCAGGCGACTTTCTACGTGAGTCCTTACTTTAAGTCCTGACGATCCTCAGGCAACCACTCGCTCAGCGCCCGACAGTAAGTAAGTAAGTTCTTGCC
>chromosome_13,-,polyA site is 362040
TTCCAATCTAGGCACTGCTTGACAAGGCCGTGCCAGCCTGCCTGCTGACGTCAAGCCTGACGGAAAAGGTGATTGTCAGATCGTGTAAAGCCTCGCCCTGCCCCGAGCACCAACCCCCTTCATTACATAATTTACATTCAATGGCGGCAG
>chromosome_13,-,polyA site is 380439
GCAAAGTTGGGGTTGGTGGAGTCAAGTTGGGCCCTGATAGCATGTGATGGCTCGGCGTCTTCGGGTGCTGGGACTGTCCCCTCTGTAACATCCGCATCCATTGGCCAGCTTGCGTGACGCAAACAGTGCGGTTATGTGGACACGGCTAGC
>chromosome_13,-,polyA site is 531656
CGGCTCGGCGACGCCACCAGATGAAGAAGCCCTTAGGTGGGGGCAAGTAAGTGGGCTGTATCAGAATACACTATTGGAGATGTAACGTTGTAAGTTTTGATAAGCTCAGCGTCCGGGCCATTCCGTCTGTTTCCCATGCAAAGAAATCCA
>chromosome_13,-,polyA site is 538381
ACGCATGGAAGTTGCCAGGACTCGCCGCGCCGCTCCCCTCAGGCTGGCACGCATGGTCTCAGGCGTGCGGCACGCATGTGCTTTACCTAACGCAAGCTGCCACCCGGCGCTGTATGCGTCCCGCCCAATCCTGTGCGCGTCCCGCACGGC
>chromosome_13,-,polyA site is 644073
CGTTAGTCTTCAACACGCTGGCCATCAATACTACGGTATCCCAGGGCGTTCGGAAGTCTTTGGAGGTCCTGCGGCGTTACTCTACAATATCTGCACACAGTGAGACCCGCTGTGCCTGCACCGTGTCCCCATGATGAGCAGCAGAAGCAG
>chromosome_13,-,polyA site is 644146
TGTTCGGCCTCAGACTGTGGAGGGGCTCAGCCCCTTTTCCCGTGACCGGGGAACACTTGTCTGTAGCAAGCTGCGTTAGTCTTCAACACGCTGGCCATCAATACTACGGTATCCCAGGGCGTTCGGAAGTCTTTGGAGGTCCTGCGGCGT
>chromosome_13,-,polyA site is 644317
TCAGCATGCGCACGGGATGCTTTGATTGCTCGGCGTGCGTGGGGAGCCGCCTTTTACTTACCTACCCCAAGCGCGTTGTGGTGTAACTTGTGCATGCCCAAGTTTTCTGTAGCACCTGGTTTGGCTATGTGCCTGTGGAAACCGACCCCG
>chromosome_13,-,polyA site is 850847
GCCACGGTATGTGGCGCTGCACACTGCGGGAGTGCGGGACTACGCCAACCTGCCCCTTACCCTGTCCCATCGCACCGTACGGTTTATGGTGCTGTCTTCAAGAGGAGTGGGCGCTTCCACCCTCCCAAGACGCCGGAACCAGTGGAACGA
>chromosome_13,-,polyA site is 891241
ATTACAGTTAGGCACAGCGGTCGGCGCTGTCCAGAGGACACAGTGACCATCCGCGTTTGGCGCAGTCCCCTCGGTCTCAATTGTAAGCATCACTGACACACTGGCACGGTGTCAGGTAGGGAAGGCACGCGGGGGAAGGCCCTACCCTTT
>chromosome_13,-,polyA site is 1126751
CTGACCAAGGGAGAGTACGATGGGTTTCGAGTGCGGCGTGCATGGGCGCCGATTGACGATGCACCACATGAGCGACAATAACCTGTAAAATTACGAGTGATATGCCGTTCTCATGTCTCACGCGCGGAGTGCCAGGGCTCTGCGCTAGGG
>chromosome_13,-,polyA site is 1518380
GGCTGTCTTGCGGCTGCGGCCGACCGCCGGCATGCGCACGCGCACCACACGGATGGTATGACGGCAACACCAAGCTACACCCGTAACACGCACAGTCATACGCACACGGCGGCAGATCCGGACCGCGAAGTCTTCACTTCTGTAGCATTC
>chromosome_13,-,polyA site is 1530993
GGGACGCCGCGCTGGCGAGAGCCACGGATGGCCCTAATACACCATGGGGGCATGTCGCACCCGTGGAGGGCATTGTAACAGTGTAAGGAGTGCTTGCAGAGGCAGGCGGCCGGTGCCGCATCGTTATTGCCCAGCGGGTGGGCGGGAGCG
>chromosome_13,-,polyA site is 1592671
TAGCTAGTGCCGGCGGGGTGCTTGTTTTGCGGTTGCTGCGGCCACGTGCCGGACTTGGACGGTACATGACTTTTTGCTAGGCGAACAAACAATGCATAGTGGCCAGCTGCCGGCTCGCAGCAGTGTTGATATAGACGGAGGTGCGGCTTC
>chromosome_13,-,polyA site is 1951253
AACATTGCTAACAGGAGAGACGAGGAGCCCTTGCGGCTCGGTTAGTCTCGTTACAGGTTCAGGAATGCACACTTCCAACCCTGTAACACATCATCATCATCATCATCACGTGATGCTGCTGTCAACCGCAGTGTCTACAGTGTCTATGGC
>chromosome_13,-,polyA site is 2137353
AGGGCCTTAGCGGGGGGCACCACAACGGGTTAGACGGGTTGCTACCGGTTGCAGGGTGCTGCATACCTTGACGGAAAGATGTGTCAATGACGCTGCCCGACTCGTTGTAGCCCTGACATGCGTGCGGAGCAGGAAGACACAGTTAGGGCT
>chromosome_13,-,polyA site is 2137465
ATGTGGAACCCGGGCAGAGCGCTTACCGGGAATCATGCCGTTGACGCCCAGGCGTGTCTGGGCGGGGCGACCTGTGCAGGAGGCAAAATCAAAACGTACATTGCGTTCAAGAAGGGCCTTAGCGGGGGGCACCACAACGGGTTAGACGGG
>chromosome_13,-,polyA site is 2137521
GTGGATTGTGTTGCCTGCTGCCTGCCATGGCGTTGGCGGCGTGCGCACCCGGGCACATGTGGAACCCGGGCAGAGCGCTTACCGGGAATCATGCCGTTGACGCCCAGGCGTGTCTGGGCGGGGCGACCTGTGCAGGAGGCAAAATCAAAA
>chromosome_13,-,polyA site is 2258099
ACCTGTGTGCTTGAAAGATCCTTTCAAACTTCGTATCCGTCGTTGCTTCCATTACCTCCGGCTGCTGAGCCAGCTGTTGCAGTGCAAGCGCCTCCCGTGACGCACATAACCTGACACGCGGCATGCAGTCATAGTGCCATGACTGCCATT
>chromosome_13,-,polyA site is 2310204
GGGCGAAGGTTTAGAAATGCATACCGCTACGCAGTACCCCGGCTTGCCCCTCCCCCCTCAGGCGCTTGCGCCTGAGCCCGGTGTAAGATGGCCAGCAACAGAGTCGCTAGGTTACAAGAAGTCCTCTAACAAGTCGGTTCGGCGTCGGTT
>chromosome_13,-,polyA site is 2310268
AGCAGACAAGAAAGGCGGCTATAGGGAAAACTGGGCTGAGCCCACGCCGCGTGTACCAGTCTTAGGGCGAAGGTTTAGAAATGCATACCGCTACGCAGTACCCCGGCTTGCCCCTCCCCCCTCAGGCGCTTGCGCCTGAGCCCGGTGTAA
>chromosome_13,-,polyA site is 2310381
GAGTTGCTAGGCCGCTTGAGGCATGAGTGGAGGCTATTGTCGGTTTGAGAGATTGGGATTGTCGTTTGGGGCCGTGGCGGTTTGTAACGCTACACGGCAGTAAGGAGTCAATAAGCAGACAAGAAAGGCGGCTATAGGGAAAACTGGGCT
>chromosome_13,-,polyA site is 2357543
TGGCAAGGAGCGCAAATGCAGTCAAAGGGCTCAGCGCCTTCACGCCCTTGGCGGCGGATGGGTGGACCAAGCTTACACGACTTGTAACATGGATGTCAAGCATGTGATTAGCTATAAGTCGTGGCGTGTGAGCCACGCGCCTCCTTCTGC
>chromosome_13,-,polyA site is 2385343
AGGAGTTCAAATTGCGTGGGTTTAGGCTGTGCAGGAAGGATGGGTTATGGGTGACCCTCGGATGTGGGTCGAAGAGGGGTCCTGTAACCCGCCGCACGCATGCGCAACCCAAAGACATGAACAGGGTCGTGACCAGATTTTGGCCAGAAG
>chromosome_13,-,polyA site is 2488824
ACCACATTCACCAGCTAGCTGATTGATGCGTTGGCTGCAGCCGGCACGGGGCCGCCAGAGGGTCTCTTGGATGTCCGCACCTTGTAAGTTGTAGTGTGACCCCGCATCTCCACACGACCACAAGCGCGTGCCTTTCAAGTTACAGCTGCC
>chromosome_13,-,polyA site is 2492093
AGTACGGTACTGGCCACCGCTCGACAAAATGCTTACAAGATATAGCCTTGCCGCTTGCCGCGTCTCGTGCGCGCACACTCCTGTAGTGTGGCCACTAGCCAGCCCACCGCCTCAATCCCTCATTTATTCAGCATGAATTGCTAGCACATA
>chromosome_13,-,polyA site is 2492151
GCCCAGCTGAAATCCTGGAAGCACGTTTGCTGCTGCGCTGAGCCTGATGTGGGACGAGAGTACGGTACTGGCCACCGCTCGACAAAATGCTTACAAGATATAGCCTTGCCGCTTGCCGCGTCTCGTGCGCGCACACTCCTGTAGTGTGGC
>chromosome_13,-,polyA site is 2492250
CATTCGCCGCGACAACGCGAAACCCACAAAATGCACCCACCTGGAACGGAGCCAGGCATGTCCCAATCCGTGGCACGCAACCTGTGGTACTGTGGCAATGCCCAGCTGAAATCCTGGAAGCACGTTTGCTGCTGCGCTGAGCCTGATGTG
>chromosome_13,-,polyA site is 2537608
GCAAAGCACACCGTGCGTGTGGGCGTGGTGCCGGGCGATAAGGAAGCTGCTGACCACATCGAAATGGAGCAGCGTGCGAACTGTAACAGTCGGTCGGGCATCGGACATGACGCCTGGCTGCCGGTGGTGAGCTTTGGCTCAGTTCGAATT
>chromosome_13,-,polyA site is 2602774
CATTCGAGGTTCCCTCCTCGAGTGTGCGTACGTGTCTCGTGCGTTTATGGAGCCCTGGCTTGCCCGTGGCTGTCATCCCACATGTAACCTCTATTCGCTAACGAACGGTTCCTCCCCTCTCCGGAGGCGAGGAGCATGGGGGTCATTCGG
>chromosome_13,-,polyA site is 2723213
ATCGGCTGCGGTATAGGTTCTTGAGAGATATGGTTTCTACTCTCTGACCGACCAAAGCAGTTCAGATTTGCGTGTGCATGCCTGTAAGGCTGTGATACAGTGCCCAGGTCAGTACCGCATGGGGGCCCAAGCGATGGTAGCTGCGCTTCC
>chromosome_13,-,polyA site is 2791906
GCAGCACCTGTTGCATTGCCCGTTCATCCTCACTTTCCTAGGCATGCTACTTCCTGCATTGCCTAACGTTCGGTGTAACCCGTGTAACTAGTGTGAGTGACAGTCGACCATACCGGCGACTTTCCAACACTCCCACGTGGTCGACGGCAC
>chromosome_13,-,polyA site is 2792014
CCCAGTAAGGTAGAATAAGACTGGTGTAAGTCCGGCGTGCCAACGCCGGCTTATATCCCGCCTAGATCGCGCAACGTCCGCATGCAACTTCCCCGGCTACTTGCGCCCGCAGCACCTGTTGCATTGCCCGTTCATCCTCACTTTCCTAGG
>chromosome_13,-,polyA site is 2792371
CCCAGCAGTCCAGGCGGAAATAAGCTCTCCTTGAGACGTCATATGTGTGACAGGGCCTGCGTCTTTACGGCGTGGGCGCGTGTGCTACCAAACAAGGACAAGTGTCCCCCTGCCACGGGAAAAGGGGCTGAGCCCCTCCACTCTCTGAGG
>chromosome_13,-,polyA site is 3115280
GTTACGCCCAACCCAGGCGCCAATGAAACCTGGAAGTGCGCGCCCCCGCGCGAACGACTACCCGGGCCTGGGCTCAGTACTGTGTTACCGTTATCCAGAGCTGCTGTCAAGGGAGGGGTGCGCATTAGCAAACTTCCAGCCAGCCAGCAA
>chromosome_13,-,polyA site is 3999441
TGTACCTGTAACAGTTGCAAGTTGCGTTTGTGCCAGGCCGCCACAGCAACACTGCGCGTGGCTCAGCTACCGTCGGTACAGTAACAGCGCGCGAACGACGCACCAATGCCTTGTCCCTTCTTGCTACGCATTTATGTGGGCACGGGTGGG
>chromosome_13,-,polyA site is 4605932
CTGCTGTTGGTACGGCTGGTGCGGGCGGTACTGCTGCTGCTGGTACTGCTGGTGCTGGTGTTGTTGGCGGTACTGGTACTGCTGTTGCTGCTGGTACTGATTGTACTGCCCGGCGTTGGCCCTCCCAGCGTGCGCCCCGTGTCCTTGCCC
>chromosome_13,-,polyA site is 4690788
CGGCAGCAGTGCACTTGGTGTAGGGAATCTGTATCTGTATCTCTCATCGGCAACAGACCGGTGCCGGTAGAACTACGCCTTCTGTCACAAATCGCGTACATTTTGTTGTCTCGTGTACCAGTGTTACACATCCCCGGACCATGGCCCAGA
>chromosome_13,-,polyA site is 4773949
AAGTGCGCAACGGGCTTTGCGCAACGTCCTGGTCGTGCTGGGCGGACATGAGCAGACCAGGGAGCTGTCTCCATGTTCCACCACTGTAATTCATTCATGATTTGCAAGCTCTTGCACATCGGGCGCCCTCAGCACGATGGCACCTAGGCA
>chromosome_13,-,polyA site is 4899667
GAGGCTGCCAATCAATCGGGGTGCAAAACAATGAAGCCGATAATATATTGCAGGAGACAGGATACAACCGTGGGATACAACGCTTGAACCCAAACAAGCCTTGCCAACTTGCGCCCTAGCAGAGCTGCGAACAATCTCCAGGCGGCCTGT
>chromosome_13,-,polyA site is 5201961
ATTTCAGGCCAAAATGAATTACGGGCAAGGCCGGTAGAGCCGTGCCGCTATGGGGCAGTGAGGGGGAAAGCTACTTTGGCGAATGTAAGTGCTGCTCACACTGCTGACGTCCGTACACTCGTTCAACTGTCCACCATACTTAATGAAGAG
>chromosome_13,-,polyA site is 5329534
TCGAGCTGTATTGTAAGTAAGTATGTACACGTTGGCACTGGATAAATACACGTGAGTACTTAAGGATCCCTACCCTGCATGTAATTAACCCCTGGTAGTACCCCGCCCCCGCCACAGCGCCTCGGCAACAGAGGTTTAGTAACTCGTGGG
>chromosome_13,-,polyA site is 5799787
CGTCGCGGCAGGGGAACCTAGGGGCACGAAACCGTGTGCTGCGAACCCGAACCCTGCGCAAAAACGAGCTGTTCCTCATAAGAGTTAAGTCTCTCCTGTATCCACTTGCTTTTTAAGCCCAGATGTGTACGCACCTGTGTACCACTGTAA
>chromosome_13,-,polyA site is 5800027
GCGCCACTGGATTGCCGCACTGATGTGGTATCGACGTGGGGTTCTTCAGTGTACTGTGTAGTGCTAGAGCTCGCAGTCAACCTTTGAAGGTCTAGCTACCTGTGATGCCTTGCCACACGGCAGCAAGGAGTTGGACAGGTTCGTGATTTT
>chromosome_13,-,polyA site is 5931326
ATCGCTGCATCATCATCCTCCGTCGTTAGCGCGTCATCCAGCGCCATGCCAGCGCTATGCCGCCGCCGCAACTCGCCGCTGTACTCAACGAATTGGGGTGTGTGCGTGGCCACAGCCACACACACGACCCCTCGGCCTGCCACCTGCGTC
>chromosome_13,-,polyA site is 6562880
CTATGTGCCTGTACGAACCGACCCCGGCTATGTCCGGGCGATGAGGTTGTTCGGCCTCAGACTGTGGAGGGGCTCAGCCCCTCTTCGGTGACCGGGGAACACTTGTCATTACCGGTACAGCCACCCGACATCAGCATCGACATGCTACAG
>chromosome_14,-,polyA site is 409220
CACGCGCCCAACCACGACCGGCGCCGTACACCGTACCGGCACCACGTCTCAGCCAACTGGACGAGGCAATGCAGTACGAGGTAATACAAGGCAGTGCAGATCACACAGGCCTCAAAGCTAAGCCTTTGCACCACCACAGCTAAAGCCAAG
>chromosome_14,-,polyA site is 508564
AATGCTAACAGGAGAGACGAGGAGCCCTTGCGGCTCGGTTAGTCTCGTTACAGGTTCAGGAACGCACACTTCCAACCCTGTATGTAACACATCATCATCACCTAACGTACGACCAGCGCGGCGTCCCCGCCCTTCCGGCCTTCCCTGTCC
>chromosome_14,-,polyA site is 584528
GGTTTTGCATGGATGAACGCGTCAGCTCATTTCGTACTATCAAGTAACATTGGAGTAAGCCGTTGCATAGCAGGCCAGTCTGTCAGGACACTTGTCGGCGGACGGGTGACATGTCCACATGTCCACATGTCGGTCGGTCAAAGTGTGTTC
>chromosome_14,-,polyA site is 597513
CGGCTAGCGCATCTTGCTTTCGCAGCAGCCGCCTCACCGCCAAAGTCAAGCATGGGCAGGCCAGCAGCAATGCTGTCAAATGTATCGCCCGTGTCCTGCAATGAATGAACACGCCAATTTCAGAACGGGCGGGCAATCCGAGCGCACACA
>chromosome_14,-,polyA site is 660667
GCATGCAACCGCATGCGAGGAAAATTTGATGTGCTGTGCACGGTGGAGGCAGTGAATGACTGAGTAGCTAAGGTGGGGCACGGTGTAAACCATACAGGCAACGGAAGAAAGTAAGGATGGCGCGTGAGTGCTGTCTCTGGAACACTTCTG
>chromosome_14,-,polyA site is 1142236
TTGGCTACTCGCGCATGCATGAAGTACGTAGGTGCGAGTGTGGGACGAGATTGCCTCTCAGAGATTGCCACGCACCACTTGTAAGTCCTGGGCCACCTCAGCATATACTGAGCGCATCAAATCTTCGCATCGCAAGACCGCGCCCAGCCA
>chromosome_14,-,polyA site is 1438494
GACTGGACACGAAGTTTCCAGTCGAGCCGCACGTACAGGACACCTGCTTCTCAGGCCTGGCCAGGCCTGGCCTTGATACCATGCAAACATTGCTCGCGCGCTGATAAATGCAACAGGAGAGTGTCCGTTCGAGGCCTGGCAGGCCGAGCA
>chromosome_14,-,polyA site is 1631726
TCATATGATGCCAGCTTGCGGCAAGGGATTGGGAACGTAGATGGCGCTAGCTCATTCATGACACAAACACATATATACTTGACAAATGGCCGTTCTCTCACCCACGGACCCCATCATCTCTGACTGCTGTCACTTTAGCGTACTGTCATC
>chromosome_14,-,polyA site is 1663892
GCAGACCCAGCTGGTGCACAGCTCGCAGACGAAGCCCCTGCCGTCCGGCGACTGCAGCATGTGCCGCCCGCGGCTGCCGGTGGCGGACAGGTAGCTGGCCACGTGCGCGTGCACCACGCCGCAGCATAGGCACGCGGTGCCGTACATGCC
>chromosome_14,-,polyA site is 1851297
TCTCACGCATACGCCCGTCTTGCGAAGGTGTCAGACACCACCACAGTCCCTCTCGGTAGGATTATCATCCACATGCGGTACCCATACACACTCCTTATGAAGCGTCAATCGTTGGCTGTGGCTTGCGTGGTCAAGAGCCGCTTGCAGCCA
>chromosome_14,-,polyA site is 1853104
GGGCCACATGGACTTCGACGCCATGTAAATGCTCATGCTCACGGACACAGACTTATCGTGTAGGGGTTAAACCCTTAAACCCTTCAACCCATCCAAAGTGGTCCCAATCGACTTTCCTTGACGAGTCCTGCTCTGCATTCGAAGATGCAT
>chromosome_14,-,polyA site is 2420231
GAATTCGCACGTTTGCCGGGTTTGTCAGGTGCGTACGATGGGACAGGGCCAGGGGCAGGATGGCCTAGTCGCGTACCGAAGTGTTTAACGTGCAGCGTACTCTCAGACGGTCAGACCCCAACACTAGAAATACAACGTCATGGCAACATT
>chromosome_14,-,polyA site is 3310279
GCGTGTGCGCACGGGGACAGGGGCATGTATGACGTGGGCCGGAATGTGGGTGGTTGCGCTCTCAGCGGCTCGGGCTGCAACCTCTTAGCAGATGGGTGGAAACTGGAAAGACCGTGCCTGCTTTGTACGTCGGCTGAGGAATTTGGCTAC
>chromosome_15,-,polyA site is 88211
TTTTTACGTGTGTGCGCGCGTGTATGCGCACCTGACAGTGCATTTCTCGCATCCGGGGTAAGCTACGTCCCGGATGCAAGCATGTAAGATGCATGTGTGATGGGGCACGCCGCCTGCTATCTGCGCCGTGGGTCCGGTCTCCTAGCCTCC
>chromosome_15,-,polyA site is 237910
CGTCTATACTATCGTTTTACCATACACAGTAATGTAATATGAATTCAATCAACAAAGTAATTCAGGCTCGTCTTGCAATTTTTAACCATTCAATCCATTATTCCTAACTCGCTCAGCATTGCCCGAACATTCTCCGCCGCTTGGAATGGA
>chromosome_15,-,polyA site is 466791
GCTGCGACGTTCGGTAGGGGAGCTGTGGCCGCGCACTAGATGGGAGGAAGTTTCCGAGGTGCGGTGTGGCTGCAGATTGCATTGATCAAAGTTCACCCTGTGCCCCTGGCCCTGCCGCTCCATCCATTGCACGGCGGCGACGTATGTCCA
>chromosome_15,-,polyA site is 471710
TCCTTGTTGGCACTGACGAGCTGATGTGGCAGAGGGGAGGGCTGAGACTAATAAAGGCTTTTGACTGGCACATACACGTGTAACAACGGATGCAGTACAGCAGTAATCGCCTGATGCCGATTGTCTGCGCCTTGCCTCTGTTGCCTGATG
>chromosome_15,-,polyA site is 647861
GGTCTAGAAGGCGATCTGGAGCCATATATAGGGCATAGTCTTTACCAGTTTGGTGTCGTGTATATCGCTACACAAGTGCCACTGTAACACTACTAGCGAGCACGGCCACCCAGAACCGACCAGAACTCAACAAACCACCTCCTCATGCGC
>chromosome_15,-,polyA site is 787278
CTCTGTAACATCCGCATTCATACAGGAGCAGTCGTTTGGCGGGCCACCTACCGTGGTGTAACAAGAGGATTGTCACCTAGATTGACAAGGGAGCGAATGACTCGCGCACCTCTACCTCACCTCCGCACGGGCCTATAATCAGCCTGCACG
>chromosome_15,-,polyA site is 798785
GGGGGGGACTGTGGAGGCGAGCGGCGGCCTCGATGCCTGCTTGCACACAGGAGCGGTCGTTTGGCGGGGTACCTACCGATGTGTAACAAGAGGATTGTCACCTAGATTGGCAAGGGAGCGAATGACTCGCGCACCTCTACCTCACCTCCG
>chromosome_15,-,polyA site is 1155394
CTGCGTGTGGACTTCCCAGCTGCAAGGGACTTTATCCCTCTGGTCTTGTGCAGGGCAAGGCGGGGCATGACCACTGCGGTCTTGTAATAGCTGTTGGATGCCTACTGTGCCTCTCTCATGGACGGGGCGGGGGTTGTAGCGTGACTGCGG
>chromosome_15,-,polyA site is 1348452
TCCTCTTCATGCACGGTGACAATGCCTGGCTGACATGGCTACAGATGCGCGCATCCGCGTTGTGGCATGGCTGTGTACCAAGTTGTAAAGCACTGCTGTGCTGCTGGTGCTGCTGTCGTTGCTGGGGTGGGGGCGCACTTGAATCTTTTT
>chromosome_15,-,polyA site is 1951793
TCACAGAAGATCCCAGACCGAGGACATTTATTGGTTCACCAGATTCCAATTTTCTACGTAAAGCAAAGTACTGGCTGAAGCCAGGTAATTCAATTGCGCTCTGAATGGATTCCCATGTCCAAGAAGACCGAGACGATCCCTCAACAAGTA
>chromosome_15,-,polyA site is 1972956
GGCAGGGTCACATTCCATGTCCCATGTATCCCGAACGGTGCTCGGAAAGCCTGTATGAGCCCACACCGGGTCTCAGAACCTGTAAGCTATGGTCCTGGGGCAGTAGCGGGTGGTCGGCGTGCGCGCCTGGGGCTTTGGGCCAACACCGAG
>chromosome_15,-,polyA site is 2521825
CGCTGGACTCGGCAATGGTTCGCCCCCTCTTAAGCCCTCGCCCTCCCTCGCCCTCCATCAGGGTTGCGTAGTTCGTAGAACGCGTACTATGTACTACGTACTGTACGCTGCCCTCGTCGGCTAGTACGTTGGGAAAGTACGTTGTGCTGG
>chromosome_15,-,polyA site is 2768855
CGCGTGCGCGCGCGCCTGGTGCAACACAACGCTGTCGCTGAACAGACAAAGTGGCCATCGTAGGTGTGTCAAAGCAGTGTTGAGGTTGCTAGTGTAATTAAAGACGGGGTGACGTAGAAACTATACATCTCAGGCAGCTTGAAGCGTGAA
>chromosome_15,-,polyA site is 2848195
GTAGGCCAGGCACGGCGCACGGTCGCGCCCTTTAGGTTTCTGTGTTTGATTGCTCTGCGGGACCCAACCCCAGTGCCTTCTTTGTAAGCGTCAAGTAATACTACCGGTACACGGTCTTTGCCTGTCCCGCCTTCCTCTCTAACTCCCACT
>chromosome_15,-,polyA site is 2865450
TCGAACATTTTGGGTCCACCGCACGAATGCTTCAAGTCCAAAGTCTACTCAACTTAATAGAAATAATTAAGTTTGGGCAAGTCGTGTAAGACTAGAAACCAATGTTCACCTAGTGAATCGGTCCCGGCTGCGACCTGTCAGTGTGCCCCG
>chromosome_16,-,polyA site is 7814
GTCACAACCACCCACTCCCACGGCGGCGCCCACGGCGCCATCAGCCCACCACCAGCAGCAGCAGCCAGCTAGCACTACCGGTACCACCAGCACCTAACCAACCAACCAACCAACGCATGCGTCGCTGCTACCCCTTGTTCCCGAACAGGA
>chromosome_16,-,polyA site is 137501
GGGGCGCTGCGTCGCACCCCTGCTGAGGCTCGACCTAGTTGGATTTAGTGTTGTGGTGGTGTTGAGAAACACCGGGTTGTTTTGGTAACGATCCGCGTCAAGCTACGCCTCCACTGCAGCAGCAGAAGCGGCCTTTGGCGGGGCACCAGG
>chromosome_16,-,polyA site is 258692
GTTCAAAGCGTCTTTGATATACGGTATACCAAAACCGCTGTGACAACAGCTTGTGGGGTCAGGCTGGCGTGCCGTGACAGTGTGCAAATAACCCCTTGGGCTGGCCGGCCCTAGTCACGCCAGTGGACCTTGTGGTACGTACCGCGTGTG
>chromosome_16,-,polyA site is 304753
ACAGTTGGCGGCGGGGCACTTCTGGGCCGAAGTGTTGTGGGCGATAAGCAATGGCGAGCGGGACATGTGCTCCGAGTAGCATTAATTGAGCCAGTGTCTGGCCAACACAGAGTGCGCTGCATGGCGGGCTGGGAATTCGAGCGTCAGGAT
>chromosome_16,-,polyA site is 305288
TGTGGCGCATGGAGACAGGGCGCAATATATGCAAGACCTTGGCAGCCTTCAGCCCATGTGATATAATGCGGAAACAATGCCTTGTTATCTACAAGTGCCGCGGTTACCAGGCGGCGCAGGGGCGGGCTGAGGCGGCAAGCACGCATGCGG
>chromosome_16,-,polyA site is 401766
CAGGGGGCGAGTGGGTGGGAGGGGTTGCAAGGGGATCGGGTGAATGGATGATGTAGTTGAGAGGGCTTCGCGAGCGTCTTCGTGTAACTAGAAGGGAAATTTGGAGGAAGGGCCGGCGTGTATGGGTGGATGGGGTTTTGGGTCCTGTGT
>chromosome_16,-,polyA site is 402129
GTGCTTGCGTGTACGCGCATGTAGCAGAGTTAGGCAGATGTCGGCGGCATGAATGGGCAAAGGATGCAGCTGGGGCTGGCCGTGTAAAGGTCGCCCATGACGAGGGCGCAGGCCGTGCCTGCTGCCTAACAACATGCCCCAATCCAGTCT
>chromosome_16,-,polyA site is 791257
ACCTGCGGGCCGTGTGCCCGTGTCCGGGCTTTGGGGAAGGCATGTGCCCAAATTTGCTGTCCAGTCGTGCGGCCCCTCTCCTTCAATCTCTCGAACGCCATCGTTGCTAACGGTTCAGGCCACCACTAGCAGCTCAGCAACCCGTCTGTG
>chromosome_16,-,polyA site is 1117834
GTAAAGGATGCATTGGCAACATATGAACATGAAATATAAAATCTGCACCAGCTTGTGGCACGCACACTCGCAAGTGCTGGTGTAACCTTAAGAGCCCCGAAGCTGTCAGAAGGCGCGCACATGTGGACTCGCATTTTGCGCCACTGAATG
>chromosome_16,-,polyA site is 1432796
GTTGGTGCTAATGCGATTGAAATTTCTCGTGCGCAGGTGTCTCGCCAGCTGCACTGCACGCCAATCTACTCCGCCATGCCGTCTAACCCGTAACCCATCAGCCACTAATCTGTCAGCCTCAGGCGTGTCAGCCACTGATGCGTGCGGTAT
>chromosome_16,-,polyA site is 1453189
TGCTGCGTGTCGTTACTTGTAAAAGCGCAAAGGAGCCATACGTGTCGAAGATAAGTTCTGCCCTGTGGAGGACCTTTCCAGTAATCCCCGTCATTCGAGCAATACCAACCGTTCCAAGCCAACCAATGCCAAAGTTGTGACACCGGTATA
>chromosome_16,-,polyA site is 1467609
ATTGCGCAGAAGCCGAGTGTGGGTGATGATAGGGACACAAGAGAGCAAATTTACCGTACATTCTAGACTGTTCATGGGCTGTTGAAGGCACGATGCTCCGATGAGCCACGAGCCACCATCTCATTTTGAACAGCCTGCACGTGAATGGCG
>chromosome_16,-,polyA site is 1504570
TATAGCAGGACATCTCGGGCTGCGCCCAACAGTCCAGCTTGCCACCAGCATACATCAGGGGAGAGGCCTCCCCTTGCGTGCATACGCCAGCGTACATGCACTTACCTGGCAACGCACCCTTCAACATGCCTCCCGTTGCCGTGCATGCGG
>chromosome_16,-,polyA site is 1542036
CAAACGAAGCAAGGGAGCAAGCTTGAGACGGTTGAGCAGTCCACGCCTCCGTCGGTACGCTCACCGAGCGGTCACGCAATTATGTAAACATGGGCATTGATTGTGGTGTTGAGCTGCATCGGGGGATGGGAAAGCGATGGGGGCCACACT
>chromosome_16,-,polyA site is 1544343
GGAGGTCCGAGGCTCAAGGGCAGGCGGAGAGCGGAGAGCGTCTCACCACGGCGGGCCTCCACGCGGGGGCGGAAGTTGGGCTGGCCAGCAGCGGCGCGCAGGACGAAGGCCATTGTTGCTGTCTGTGAGCGCATGTGGGTGGGGTGCGAG
>chromosome_16,-,polyA site is 1545637
CATCCTTTGGTTGGTGTGACGCATTGCTCTGACTGGTGTTACATGGCAAGGAATGCACCTTGGACCGGACGGCCCAGGACCTGAGCAACATCCAGTCACAACACATGTTTCTTTGCCGGTCTCTACTAGCTCGTGATGTCATCAAGCCAC
>chromosome_16,-,polyA site is 1827830
CTACGCTCCGCCGGCAGCGCCGCGGACGTACGGTTGCATTGCTTCGCCACCCCGCTGACATGGCTTAGGTGTCTTCATATGTTACATGTAGCTATGTACAACTGCACCGGTTGCGGTCCCAGAGTTTGGGGCCTTCATAGCAGGGATTGT
>chromosome_16,-,polyA site is 2014315
AGCATCCCGTGACTTGCCACACGCCTCAGCTATAGCTGACTGCGAACAGGGTTGTATCGTGCACGACTCGTGTACTGTGCTTATGTAAATGCTTTCTGGATAATGCTGCCAGCAGCCAGGGCTCATCAGCAGTGGAGGCCCTTTAACGAC
>chromosome_16,-,polyA site is 2027423
GTGACGCAAGGGACCAGCTGACACGCAAGTCCAAGCAGGAGGCTGCCTGCTGGTGTCCGCCGATGCCCGCCTTGCCGCTACTCTTCTTAGTTCAGTAGTGTCCAATGCCCACATGGCAGGTTCGCTAAGCTGCCATAATGGGGTCGTGGG
>chromosome_16,-,polyA site is 2148295
GGCTCTAGCATGTCGAGCATTGAGGACAGCAACTGGGACAATGCATGTCTGGGTTGTGCATGCTGTTGCTGTGTGCATCTTTAATTGCCCCTGCGCATGGTTAGGAGAGGAGCTGACCATCCTTAGATTGAGCGTGGGTTCATTCGCGGC
>chromosome_16,-,polyA site is 2181421
GGGCAATGCGCCCCCAGACGCGTAACCTTCCGTTCCGCAGTTCCTTTTATAACAGCACTATGTACAGAAGCTTTCATGAGCTTTAATCAAGCACTCCTGATGAGTAGAACGCGCACCCATGCAGTTCACAGGACCCACATGAACCGCCCC
>chromosome_16,-,polyA site is 2195189
GAGGGTCTAAGCGGCTTACGCCCCAACACCGGCCGCCCTGCAGAGCGGCTGTCCTCCGGGTGCAGCGGCAGGGCGCGCAGCTGCAAGCAAATGTAGGATTGTCTTAAGCTGGCAATTTTCAAGTGGCCGACCATTAGTTGCAGTGGCCAG
>chromosome_16,-,polyA site is 2257555
GTTGGGTCTGATAGGCCAAATCATTAAGGTTAGCAGTTGCAGGGGTTTCGGACGTTCGGCTTGCTGTTCAACTGTGGAACGGCTGAATCCTGCTGGGCAGCTGCAGTACCGTATGCCCAACCTGGCCCGAACTAGGCTGGGCCCCAAATC
>chromosome_16,-,polyA site is 2279863
TACCGCAACCCTGGTGGCGGCGGCGTCCGGCTCTAAAAGTGGCGGCGGCGCCCGGCCCTAAAAGTGGCGGCGGCGCCCGGCCCTAAAAGTGGCGGCGGCGCCCGGCCCTATAAGGTTGCGATATTACAAAGAAGGGACAGCCCTATAAGT
>chromosome_16,-,polyA site is 2308848
GTGAGGCGAGAGTGCTCTGTAGCGTAAGCATGCGTCTGTGCATTGCCCCGCCCCCTGGTACCGAATCCTGCGTGTCTGCTTTTAGAGTGAGTCCACAGTACCCTCGCCAGTGAACTGCCACCCATTGGCTTACGGGTTTGAAACGGGCTC
>chromosome_16,-,polyA site is 2322415
TGAACTGCACTCCTGACACCACATCGTGCGCACGCCTGGCAGTGATCCGGGCCAGCTGCATGCACGGGCGCATAACGGCACTGTTGCACATACGTTTCGGTATACACCGTACTCCTCCAGACACGAACGTTACTATCTGGGTCTGCGGAT
>chromosome_16,-,polyA site is 2322499
CACCGCAGTCAAGCCAATAACGCCCCAGAACTTCCACACTGTTCCAAGGGATTCGCAGCAATTGGTTATGCGTCTCTGGTCGCTTGAACTGCACTCCTGACACCACATCGTGCGCACGCCTGGCAGTGATCCGGGCCAGCTGCATGCACG
>chromosome_16,-,polyA site is 2365634
TGCTGCAGCAAACATACTGCCTCATCACCGCTTGTCACCGCCATGGCCACCGCTGAACAGGCCGTCTCTGGACTGACCCGGATTGATGGCATTGCCTGGATAGCGATACCGATTGATTGGGAGTGTGTGTGCTGCAGCGTTGTGTGTGCA
>chromosome_16,-,polyA site is 2396350
TATCAACCGTTGAAGCATACCCAGGCACGAACGGGAGGGTGCGGTACTGGCACTGAGTCAGGCCGGCACAGCGTGTCATCAGAGTAAGACAAGTGACGTTTTTTGCCGAGAGGCGCGCCCTGCCATGGGTAGGCCAGGGGAGGGTTAGGC
>chromosome_16,-,polyA site is 2396430
GCAAATGCACGGACGCTACTGTTTGGAGAGTTGCAAAGGAAGGCACGCCAGCATAAAGGCTGAATCAGGCTGAATGCGCATATCAACCGTTGAAGCATACCCAGGCACGAACGGGAGGGTGCGGTACTGGCACTGAGTCAGGCCGGCACA
>chromosome_16,-,polyA site is 2853775
ACTCTTGCTAGGGGCATGCGGATGATAAAGTGCGGACAAATGCGAATGCTGAGCGTGGCCGAGGAGAGCTCATGGCTCAGCTGGTAATGCTCTCGGTCCGTTACGAACACGGGCGCTAGGTGCATTTGAGCCACCGTGCCCTTTCTGTGC
>chromosome_16,-,polyA site is 2883336
GCACGGGCGCAGCACGAAGTCGTCATAGGAGCTATGAACATCTCCAGGCGAACTCTCAAAGGGAGTAATGAAGGCTTTGTTGTTATGAGTGTTCGCGCGACGGTCAGCGGCCCTCGAGCCTAACGGGACGACAAGTTCCGCCTGCGAGCG
>chromosome_16,-,polyA site is 3180033
GGCCGCGCTCTGCCATTGTGTTTTGTGTCGCAGGCACTAGTCTGCGTCGGTGTCCCCTCCCTCGCAGGCATTTCCCCTCTCCCTTTTGTGTGCAGGTTCAATCTTCCCCTGCCACCTAAACAGGTTTCCGTTACAGGTCCTCCCCCATCA
>chromosome_16,-,polyA site is 3359607
CAGTACGGTATCAATGTACGCAGGAATGGCCCGCAACTGCTCGACCGCTGTCAGAGGGCAACGGCCCCCGCAACTGCACCTTGCAATCTGTCAACTCCGACTACACACTGGTGCCGCACGCCGCAACACAGGACGCCGCATGATATCTGG
>chromosome_16,-,polyA site is 3447338
ACCGCCGGTGCAAGGTAGCACGGCAACAACGGCAACAGCTAGCGTAGCTACTGACGGATGTTGCGCACTTGCGCCGGAGCTTTTAAGACTAACAATGCGAAGCCGAGAAAGCCAGCCAGTTACATGTGGGACGGCAGCCGTGGACTAAGC
>chromosome_16,-,polyA site is 3447469
AGCTCTCCGGCAGTGTAAGGTCGGGCGGGCGTGATGAAGCACAGGTGCAAGGCGGGGGCAGCGCTCCAGCCGCCTGCTCAGCAGTAAGTCCTGCCTTCAGGTTTGCCGCAATGCCGCAGCACTGCATCAGCACCGCCGGTGCAAGGTAGC
>chromosome_16,-,polyA site is 3671771
ACGGCCAGTATAGCATGCGCAAGCATGATACAGTATGGCGGCGAGTGTCAGTAGTTGTTTTTGCAATTCTTGCGCGGCGGGCCCAGTCGCGAGCCGCTGAGGGTCTGGCCAAAAGTCGCCACTTTCCTGGCGTCGGTTCCTCCATTTGCC
>chromosome_16,-,polyA site is 3710953
TTATACAGCGGTGCCATCTGTGAAAGAATGCTGTTATGTCTGATTGTCTGTGGCGTTGTGCGCCCCTCCCTCATTCCCTCACGTAATTGGACACTGCATGCAAGGCGCTCTCACCTGCCCTCACCACGACGATCCGTCTGTACGTCAAAT
>chromosome_16,-,polyA site is 3711004
GTCTCTACTGCATAGTTGCACACCTGCAGCGGGTGCTATAAGTTTCCGACTTTATACAGCGGTGCCATCTGTGAAAGAATGCTGTTATGTCTGATTGTCTGTGGCGTTGTGCGCCCCTCCCTCATTCCCTCACGTAATTGGACACTGCAT
>chromosome_16,-,polyA site is 3711117
GAGTTCGCTTGCTCTGGGCTCTGGCGCCCCAATGCAACACAGATGCCACAGGCCGTAGATCTGGAATGTCAGGTTACGGCAGGCTTCAAAAGAGTCATCAAAGGGATGTTACAGTCTCTACTGCATAGTTGCACACCTGCAGCGGGTGCT
>chromosome_16,-,polyA site is 3913856
AAGAAACTTGCCGGTACTTACTGCCAGGACGGTTTGAAGGGAATATGCACTATGCAGAGTCAGCAATTGATGGGGCTTGCGCTGTAAGGACTGAAGACGGCTGCCATAGCAAGGGGCGGCCATGTGCCGTTTGCAGCATGCGGAGGCTTG
>chromosome_16,-,polyA site is 4120749
TGTGAAGTGGACAGGAAATGAAGATTCCGAACCTTTCCGAAGCTGCACGCCCCGCCCGCCCGCTCTGCCGCCGGCACGCCCGCGCACCCTTGCGCGCACCCGGAGGGCAGCCCGCCGTTCGCTGCCAGACACTTCCCCTTCATCATAAGT
>chromosome_16,-,polyA site is 4128568
GCGAGCGCTGCTGTATCAGGTTGGCTGCACGGCGAACGGCGGGGCCCGGGCAGTCCCCACTGGTCAACAGGCCAAGCCGTGTTGTAATCTTGTTACATGGCTGAGAGAGCGTCTAAGCTGGTTGAAGCCGACACAGACAAACAGACTTAC
>chromosome_16,-,polyA site is 4343525
GTACTGCCGGGCATGTGAGTGCTGTCTCTTGAATATTGGTGGCGGGTAAGCGGGCTGCAAGCATAGGCAGCTGGCCTGCACGCTAACGTACTGCCGGGCGTTTGAGTGCTGTCTCTGGGGTATTGGTGACACTGGTGACGGGAAAGCGGG
>chromosome_16,-,polyA site is 4391475
ACTCATCGAAAGGTTAACCCGCAAAGGTGGTGCTAAATTCCAAAGTGGCGTACACTCGAACCTCGGAAGCCAGACTCAAATCTGTAACAGCCCGCCTCGCCTTGCAACTTGCAAGCTCCATCTGCCCTTTCACGTGATAAGCCACGGCAC
>chromosome_16,-,polyA site is 4446882
TGGGCTATCAGAACTTGGTGTTGATTTAGAGGGGAAAGGGTCTTCCCCTACCCCATGCGTGTCAGCGCCATGAGCGTAGGAACTTTAAGGGCCGAGAGCAAGCACAACCTGGACGAAGTCACACGTACAGGAGTACATGCAGGCACTCAG
>chromosome_16,-,polyA site is 4447065
ACCAGTGGCTGGCTCTTCCTGTCGACTGCCGTCGCCGCGCCAATCCCTTGCGTGACGGCACCCCAGCATCGGCGCAAGGCGTGGTAACTGGTAAGGAGTTGTCAGCTGTCCATCGAACCGATATGCAACAACAAAGCCCCCGGTCGGCTG
>chromosome_16,-,polyA site is 4547617
GGTTCGCCTCGCATGGGAAAGTCGCCGTGAGAGCCACGAATGGCCCTATTACCGTGGGGGCATGTTGCAACCGTGGAGGGCACTGTAACATAAGGATCTACGCCTTGTGCTGGCGCTTCTGCCGGCGTGCGTGCCCGTTTCTGTGCGTCT
>chromosome_16,-,polyA site is 4737146
CCTGCAGGCGCGCCTTCGCGGTTTTTGGGCTGCGTCGTGAGCCCTTTGCAACCAGCGCTCCCTACACCTCACCCAGATTTCTATGCAATATAAATCCTGATTTTCTACTGGCTGCAAGAGTCAGCGCTGGGTTTCAGGGGCGATGAGACA
>chromosome_16,-,polyA site is 4893489
GTGTGGTGATACGTAGTCACAGGACTGTCACCTAGTCACAACGACACAACGCAACATGTCCCGGGCCCCAAGATAGACGCAAAACGCCGGCAATCTCTCAACAAATGCATCATTTCCTTCCACACTGACACGATATGCGTCATGCGCACT
>chromosome_16,-,polyA site is 5243354
GACAGCGGTGCTGGCGTCAACTTCAAGGATCATGCGAGGAATTGACGAAGCGCGACCGGAATCTCTGCGGGCCAGTGGGCCCATGGAAGATTGCCCCATAACCTTGACTCGCTGTCCCACGCGCTTTGCTGCGCGGCATGTCGGCGTGCA
>chromosome_16,-,polyA site is 5687766
ACCGGCTGACAGCTAGCGTACTGTCACTGATGGAGCGTTTGCACCCTTGCCCTGACAGCCGGGCATTCACGCCTCTACAACGCTGTAATCCTCATGACAGCGCACACGACAAGTGTTCCCCGCGAAAAGGGGCTGAGCCCCTCCACAGTC
>chromosome_16,-,polyA site is 5732195
TCGGCTCGGCCCTGGGTGAGGGGGGTGAGGAAGGTAACCCGCCGTGAAGAAAGGCCGCCGCAATAACCGTCGGGGCCCATGTAACACACACACACACACACACACACAACATCGTCTTGCATTCGGTGCCGTGTCTCTCTCAGCAATGTT
>chromosome_16,-,polyA site is 5940918
TCGCAGCCTGGTGCGACTCCCGAGTTTTGCCGGAACATCGCCCGAGTTTCACGCGAGTTCTGCGCGAATTCCCCGCCAGTTTTTGCCGAGTTCCCGCCGAGTTCTCCCCGCGCCCCGCCCGCGCGTGCCCCCTGCGCCTATCGTGCACTC
>chromosome_16,-,polyA site is 5941052
CCGTGGATTCGTTGAGGCAGGGAAGTGACACGGTGAAACACGGTGGCTTGTTAACTTGTGCTGTCGCCCGCCTGTGTGCGCGTTGTTTAAATATCTCGCAAAATATATCAAGTTCTGCAATTACTTTTATGCTGTCGCAGCCTGGTGCGA
>chromosome_16,-,polyA site is 5951273
GATGGAGGCGGACTCACGCCTTCAGAGAAACAGGCCGAATCCTCGTTTACACTGGACGCGCGGCACGTGCCGTTGCATGAACTGTAACACAAATGAGCAGTTGAGGGAATTGGCTTCGTGTGCCCCACGTGTGCGTGCATGCATGCGGGT
>chromosome_16,-,polyA site is 6097556
AGAGCGGGGGCGTTCAAGGGCTGGCTGCACAGAGGCAGGACGCGCGCGTGGTGATCTCCGCGCCGGTGATGCGGTGTATGACTGTAACTTTGAGTTGCAGCTGCGAACAGCACTCATGTCATCAGGTGTTGCTGGCTTGCGCAGCAAGCC
>chromosome_16,-,polyA site is 6508850
CCCGCGGCGTGTTGACTTGTTTCGGACCGCGGCGTGCTGTGCAGGGCAAGGGAGGGGGCGCCGCAATTCCAACAAACCTTTGGTAACCCATACCTGAGGATTCCGAACACGTGGCTGCCCCAAGTTGCCTTGGTCGCTGTGGAAGCACAA
>chromosome_17,-,polyA site is 636783
CGTGGGAGAGAGCCACCAGCTCGTCTTTTGGCTCTCGTCCCGAACGTGCGCCCCGTATTACAGACCAAGCCTAGTCTCGTTGTAATATTTGAGAGTCTGATCAACTCCTACGACGGGAATAGCGACATCTCCGGCCGGAGTCTGGAGCTA
>chromosome_17,-,polyA site is 712910
GGCCTGTAGCAGGCAGGCTGGGGCAGCGCTGCGGTGGGGTATCACATTGATTACCCCCCATCGTGGATATCCTTCGGGGATTCTTGTAATGCTTCGAAATAGCATGGCCTTGGCATGTCTCTGCTCCTGCGCCTGTCCGCGGGGAACTGC
>chromosome_17,-,polyA site is 839498
AGGTCAGGTGCGTCCGCCCGGGTCACAATTGCCCGGGTCACATCTTCATAACGCTGTCGGAGGTAAAAGTCAGCCATTCGTGCTGTAGTTGGCACTCACGCCTCAAGGCTATGATGTGCCGGTCTGTTCCGGACTGCTCGTCTCATTGTC
>chromosome_17,-,polyA site is 1135602
TATTTGCTATTCACTATGTGCGTGATGGCGGGGCGTGGCTGGACGCATGGCGGGCCGTGCCTGTATGAACCGACCCCGACTATGTCGCGGAGATGAGGTAGACGCGTGCGGCCTCAGACTAGAGACGTGGCGTGGGCTCAGCCCACTTGG
>chromosome_17,-,polyA site is 1326522
TGGCGGACTGGTCGAGTGCCAACACCCGTCTAACACGCGGCAAGAGCGGGTTCGCGCCCCGGTAGGCTTGCGCCTCCCCGGATGTAATGTTCCTGCTCCGCCTGAAGTTCCATCCATGCCCCACTGCTCGGCGGCCGTCCAGCTATTGGT
>chromosome_17,-,polyA site is 1454324
GGTGGGTGTTTCTCTCTGGGCCGGAGACGGTCCCTCGCGGCGTGGGTACGGTGTACCCCCGCTTGTCGGACTGTCCCTTCAATTGTAATTCGCATCCATAACTTGTATGGGAACGCAGTACGGTAATGGCGCGCGTCAAATCGCAAGTTA
>chromosome_17,-,polyA site is 1584887
TTCCGTAAGAATAAGCTGCAATTGTTTCGGCACTCAACTTCGTGGGCTGTCCCCGAACTTTGGATCACCAAACCTTCTTGGCAGTACGGTATAAAAGTCAGATCAGATAGTTGTCAGATCCCGCGACAGAGTGATTGATGTGTAGCGGCT
>chromosome_17,-,polyA site is 1585296
AAGGAGGTAGTGAGAACTGCCGGAATTGGCGCAGAAGGCCGTACAAATAGTGGAGCAGAGAGTACGGGCGGCGCGGATGCCAGTTTACACCGCGCACATGCCATTGCGCTGGTATCAGCAACCCGGGTCCATTTCAGTTTTGGCAAATTC
>chromosome_17,-,polyA site is 1794058
GGTTGTTCGGCCTCAGACTGTGGAGGGGCTCAGCCCCTTTTCCCGTGACCGGGGAACACTTGTCTTCTTTCACTCCTCCTTGTCAAAGCCACGCCTTGGAAGCCTTCCCAGATTGGCCCGCTGCGAAGGCCGCGCGAGGGAGTCGGAAAC
>chromosome_17,-,polyA site is 2055810
ACCAGACGTGACATTCCTGGTAGCCGCTCCCTAACCAAACACTTACGCACCAGTGGATGGTCTTTCCCATTGCGCTGCTACTGTAACGGTATACGGTTGACTTACTGCCCCGTGCCGATCATCCCTCGGGAGGGAAACTGCTTAAAGACC
>chromosome_17,-,polyA site is 2073059
GTACGTAGCACCGAGATATCGTGCGCAGCTTTGTCACACGGTGTGAGTATGCAAGCGGCATCCGCTTTGCTGTTTGTAAGCGGGACGCGTCAGTAGCCAGGGCGAGCTGTCGGCACGGGACAAGTGTTCCCCGGGAAAAGCGCACGGTTG
>chromosome_17,-,polyA site is 2226246
CTACGGCCCTGGACGTGCTTTTGCCGCCTGCAGAGAGACGCTATGTGAGGCTGCGCGGCGTGCTATGTACGCGCTTACTAATAGATTAAACCGTTTGAGGATTTTCTCCCCCGACATACGCATGCGTTGTTTTGAGGTGCAAATTCGCTC
>chromosome_17,-,polyA site is 2321518
CTTACAACCCACCAGACCGGCGCCAGCCCTGTCCATCGCGCATCTTGCGCTGTCACTACGTGGTCTCGTCAGACTGTGTCCATGTCTTAAAGTCAATTGCACCCGGTATGTGTACCGCGCGACTCTGAGCGAGCTGGATAGAAATCTCCA
>chromosome_17,-,polyA site is 2362731
GGTGCCTGTGCCGTTGGCCCCACGCATGCCCCGACCGCGCACACAACATTGAGCCGAGGCTACGTCGTCGCATGGCTCCCCTTTGTAATAGAAACATGCAATCTCCCGTCAGCGCAAGAGTATTTAGGGTCAACACGGGCTTTCAGTTCC
>chromosome_17,-,polyA site is 2660895
GTTTTCTCAGTTGCCAACCAATGATGGTGATTGGCAAGGAGCAGTGCAAGTTGGGTAGCCGCTCACGCGGCTGATGCAGTCTGTAACATGATGATGTCTTCTGGGCTTGTGTCTTCCGGGGCCGCCAACCGTTCCAGTAAAGAAAACTTC
>chromosome_17,-,polyA site is 2672636
TCGTCGCGTTTCCGCTTCTCCTGGGAGAGCATAGCAATGGAGGGACGGCGGGTGTGAGTGGCTGGGCTGCGCGGCGGCTGGTTGTAAGGGAGGCACACTGGCGCAGGCTAGCACGAATTCGCAGTGCGCGTCCCCGCCTCTGGGTTTGGT
>chromosome_17,-,polyA site is 2737823
GTTGGGGCGTGGCCTCAGTAGGAAGTTGAGGAGGCCTGGCCCGCCCGTGCCGCCTTGTGCGCTCGCGCCGCAAAGGAGATGTAAGCAGGCTCTGAGGCGATATGTCGTGCCGCAACCCCCTCCACAACCCAACACCCATTGCGGCCTTGC
>chromosome_17,-,polyA site is 3010375
TACGGAGCATGCTGGTGGCAGCGGCTAGTAGCGTGGCTCTCGTGGAGGTTACAATCCTTCATTACCTGGGTGACAGACGAGGCAGTTTAACCAGCGTTTCACTCCACTTCCCTTTTAGAGGCAGCGATGCACTCGAAGTGCCGTACTGGG
>chromosome_17,-,polyA site is 3060976
TGCCCTCCACGGGTGCGACAAGCCCCCGCGGTATTGGGGCCATCCGTGGCTCTCGCCAACGCCGCGTCCCCACACGCCGAAGCAATGTGTTGAGTTTGCGCCTAGGACAGACGGCCACTCAGGACGGTGTAAGAGGGCTAGCGCTAAGAT
>chromosome_17,-,polyA site is 3197931
TCCCAGAGCGGCGGTGCCGAGCAGAGCGGGGACGGCGGGACGCGGAGACGGAAGTTACAAGGGCTTGTCGCACGTGGAGGGCACTGTAACAACAGCCGTTGCCCGTTTGGGTCAGCGCACCGCACCCATGTGCACATAATCGTGCGGCTA
>chromosome_17,-,polyA site is 3230946
GGCATGGGATGGTGCGCCCTCTGCCGGGGTCTTCCATTATGTTTCTTTCATCGCATATGCGCGGTGCCACGAAAACTCCCTGTAGGCTTACACGTGCTCACTCCAACGTGCAGCGTACTATACGTCAAGCCCCGCCCAGGCTTCAATACG
>chromosome_17,-,polyA site is 3231169
GGCGCGGGCACATATCCCTTCCCCCGGCGCACCGTATGTCAGCAGCGTCTTGGTGCCGTCAATGGCTGTGCCGTCAAGGTGTCGTAAAGCAGTTGTGCGAGGAACCGGTCGTGTGCTGCTACCCGAGTACCCGTCATGATGCACAGTACC
>chromosome_17,-,polyA site is 3231346
TCCCGATGTGTGTGGCTCCCACCCGTGCCCACATAAATGCGTAGCAAGAAGGGACAAGGCATTGGTGCGTCGTTCGCGCGCTGTTACTGTACCGACGGTAGCTGGCAGGTTGTGTCGATGTTTGCGTCATAGTGCGCAGGCGATGTCAAG
>chromosome_17,-,polyA site is 3242863
GAGCTGGAGAAACTTTTAGGAGCTGAAAACGCGTTGAAAACGCGTTGAAGGCCACGCTCTACAACCCATCAAATGGAGTGATGTTACAGCTGTGGGGCGACCTCCACGGTCGACCTCTGACCCGGGCCCAAAACACGGCCGTTGCATGCC
>chromosome_17,-,polyA site is 3255162
GAGGGTACGATATGTCGTACTGTAGGCAGGGACAGATGGCAGGGTGGCGGCTCAATCAAATGAGCAAGGTCTTACCACATTTGTAAGGCTGTCCCGGTCATTTGCGCTCGAGTCGCGTCCTGATTGTTCGAAACGTTTAGGAGCTGAAAA
>chromosome_17,-,polyA site is 3279612
TATGTCCTTGTCTGCAAGTCTCAAAGGTCCGGTTGAAAGACCTTCAGATAGACGTCCCGTTTCCTTGCACTGCATGCACTCCTGTAAAACCTCATGGTCAAGTTCGCATTGCCTCTCAAACGTGCCAAATCCATTACCAACTCGCTCATA
>chromosome_17,-,polyA site is 3404683
GCGTCAAGTTGTGCAGTACGATACCCGCACATAGAATTTGCAAGCGCAAGTCCAGACGCGGGCCCAGCACTCATCAATATACGGTAAACCGCGTACTTAGGAAGGTCGCGCTTAAACATTATGACATAACCCTCACCACATAACCCTCAC
>chromosome_17,-,polyA site is 3404800
GAAGCTGGTACCTCGGACCTAAAGGAGAGGCTGGAGAGCACCCGGAAAGGTGACGCTTACATGCTGGCTGGGTAAGGCCAAAGTAATCATCGAAGAGTCACGCGCGCTGGCCAACTTGCGTCAAGTTGTGCAGTACGATACCCGCACATA
>chromosome_17,-,polyA site is 3434098
CATGCGCCGCCTAGCGCTGTTGTGTAACGTCTGGCCGTGTGAGCATGTCCGATCCCTACGTGCGGAGGAGGGATTGCTGGGGTGTAAGGCTCTGCAGTCAGGTGCAGTCACTAGTCAGCAAAACAAGAAGGGTGACTCTTTCTCGACAGG
>chromosome_17,-,polyA site is 3661775
CTTGCATGTGCGAGGCCGTGGCCGTGTACGTGTCATGCATGCACGCACGAGCGAGACCGTGAGCATTTGTTGCACGCATACATTAATATCCTGTCCCGTAACCTGCGTGCTCTTCACCGCCTACGCGCCTCTTCCTCAGACCTCAGGCAG
>chromosome_17,-,polyA site is 3679040
AAGCCCACGGCCCAAGCCAATGCGCCAAGCAAGTGACTGGTTTGCGCCCTTTTTGGCGTTTGCCCTTTGCTTGATTGCTTTATGAAAATGCAAGCCCCAGTGCCAGCGAGCTAGCATTGATACATTACTCCTGGCGCCCAGCCTGGCCGT
>chromosome_17,-,polyA site is 3743304
GTCTTTGCGCCAACTCGATAATTTAAACAGCGTTGGGCAAATTGGACACGATAATACGAGACAAGTCACAATGCCCGCCCGATGCTCAACGCCCCCAGTGCTTTGGGCCCTGATGCTTGGGTGCGTGTGTGCTACCAACGCTAGCAATTC
>chromosome_17,-,polyA site is 3743365
TGGTGGATTGCAATGCACAATGGATCACACTAATACCCGAGAGCCTTTGATGAACAGCCTTGTCTTTGCGCCAACTCGATAATTTAAACAGCGTTGGGCAAATTGGACACGATAATACGAGACAAGTCACAATGCCCGCCCGATGCTCAA
>chromosome_17,-,polyA site is 3743436
GTGGTGCCGAGCGCCCAAGCCAGCATCCGGCCTGAAGCAGTGCCGTTCTAATGAGCAGCTCTGGTCAGCTCTGGTGGATTGCAATGCACAATGGATCACACTAATACCCGAGAGCCTTTGATGAACAGCCTTGTCTTTGCGCCAACTCGA
>chromosome_17,-,polyA site is 3743588
GCCTGTACGAGTGAAGCATGGCCGCTTGTTGGCGTGTTTGTTACAAGGGCGAGCCCGTGCTGCGTTGTGCAGTCTGCAAGTGTTTAGTTCACAAGGTTGAGCGCATGGTCGGGCCTGCGGCACCACGCTATCCCACCACGCCAGAACTAC
>chromosome_17,-,polyA site is 3857526
TGGTGTGCTCCGGTCGGCATCAGGTGGCAGCGCTCTCCAGTCCGCCTGCCGTAGTGGGCAAGGCCGTAGTGCTCGGCTGACAGTAAACAAACGCGTGGCAGGCGGCTGTCCCATGTCGCTTTCTTGAGAAGATCAGCGGAGCCCGAAGCA
>chromosome_17,-,polyA site is 3857619
GTTGATCGCTACATGGCAACCCAGGCAGCTAGCGCTGAAAGCCTCGTCGGTACGCGTGCACGCTGTGCCTGTCAACTTGCATGTAGGCTTGGCTGGTGTGCTCCGGTCGGCATCAGGTGGCAGCGCTCTCCAGTCCGCCTGCCGTAGTGG
>chromosome_17,-,polyA site is 3857688
TGATGAAGGACTGCAACATGCTGAATGGCTAGGCGGCGGGCAGTTTGTCCGCAGAAAGGGCATGAGTCTGTTGATCGCTACATGGCAACCCAGGCAGCTAGCGCTGAAAGCCTCGTCGGTACGCGTGCACGCTGTGCCTGTCAACTTGCA
>chromosome_17,-,polyA site is 3858324
CCCGCAGGGGGCCCTTCCTGGCAGCGCCAGGAAGGGGATCGGGGCGTGCTTCATACATGGCAGGGGTTTTTAGAAAGCCCGTGTATAACCCTGTTGTGGTCATGGCCCCCGCCCACGTGTCGCCAGATAGATGCTTTGGGGTTTGGGGCA
>chromosome_17,-,polyA site is 3867786
TATGAAGTGCTCTTTCATCTCATTTGTTTTGAACAGATTGCCGGCACATACAACGGCCTCGTCGTGAGCTTTCAAACACGCATGTAAGCCACGGCCATTATCAACTCACTCCACTCGGCGGCGATGCCTCCACTCGGCGGCGATGCAAAC
>chromosome_17,-,polyA site is 4224947
CAACTCAAAGGCGAGGTCCCGCACCCCCTTCCCGGCACCCGCCCCTTGCGGCATCTGCTCCCAGCCAATACAATATCCACTTTTTAACATGATGCGCATGTATCTTCCAAGTCTTGGCGCCTGCGTCCAATGCTATTCTCCAAGAGGACT
>chromosome_17,-,polyA site is 4294953
ATCCCAGCCGCGTTGCCTTGAGAGCACGCAAACTGTATGGTGAACGAAGGAAGGCACCACCAACACCGCCTTGCACCTGTAAGACTCCTGATAAAGCCCATTTTGACCAAGCTCCGCCGCGTCCCATGCCCCGTACCGTACACCGCACGG
>chromosome_17,-,polyA site is 4313803
GTTTACAGTTGCGAAAAAGCGAAATTGCAACATGTCAAGATGTCTAGACATTTTACATGGCTTCCACAAAGGCACTTTGTCTAGACAAAAAAATCGTGGATTTGGGGGCCTGTTTGTCTACCCCCTTGACAAAAATTTCCGCTCCAGAGG
>chromosome_17,-,polyA site is 4347757
ATTTTGGACGGTTGCATGTGCGGCCTGGTGGGCAGCGGCTTGGTATGCCGTTTCCCCAGCGACTCCGAAGCTTCCAGTGCTGTAATCGCATGGTATAATGTGTTGGGGCACGCGTTCTACACGCCAGGCATACCGCATCAACCGACGGGC
>chromosome_17,-,polyA site is 4381453
CAGCTGGCTGGGCGCTCGGTGGACTAAGCCGAGCGGGCCTTAGTTGAGCTAGCTACAGCGGCTGCGTGCGAGCGGCTGGTAACTGATGCCCCGTGGTTGAGTTTGGTTGCGTGAAAGCGCTCCGCAGCCCGGCCCCAGGTATTGAGTCTG
>chromosome_17,-,polyA site is 4392096
TGTCGTGGGAAATTGCGATCGCCCGTGTAGCAGACTATTGTCTTTTTGTCCCCATGGCAATCTCGCGCCGGAGCATAGCCACTCGTGTATTGCATGGTTAAAAGACGGACCTGCTGCCGCAACCAGTAAAGCGAACAACAACCCAGGCCG
>chromosome_17,-,polyA site is 4520242
GTCTGCCGCTGATCACGTGGACAGAGGTACCCCTAACGTTAGGACAGAGGCGTACCGTGCGTCCATGACAGTTTAACAAGTGAAAATGGACTAACGTACATTCGTGCAACCCATCGCAGCCTCCTGCAAGCCACACGTTCCGGATGCATA
>chromosome_17,-,polyA site is 5565687
TACCGGGACTTCTTCCATCCCCCAGTAGCCACTCATGTCAGACGAAGATGGCTTTCCCCGCCGAGCGCGGCCTAGCGCTTTCCATACCGATCTGCAAGGACTTGACTATGAACGTATCACCCAACACTGCGAGCGCTTCGACCCGCAGTG
>chromosome_17,-,polyA site is 5627038
GTGTTCGCTTCAGTGTCGCATAGTGAGGCCTGACTGGAGCTGACTGGGGTTGCAGTCTAATTAATGGCTCTGTGCTGTGTAACTATGCCCACCCCTGGCAATCCTAAGCTCCTTGTCCTGTATCTCTGCATTTCCGCAATCCAATTATCA
>chromosome_17,-,polyA site is 6102608
CGTTCCCTCGCCATGGCGATGAGACGGGCAGACGGCGGGCGAGTAGTGCTGTCCGATGCGACTACACACAGCCAGCACTATCGTAAAATAATCGAATAGATAGATATTCCTTTCAGTTGGGAGACGATCTGTTCTTAATACCGACCGCAC
>chromosome_17,-,polyA site is 6282745
GTTGCCACCCTCCATGCACAAGCAAGCTCTGGTTATCCGCTGCAGTGCAACACGCTGCCCGCTGTTCGTGCCTGCCGCTTTGTAAGCCACGCGGCGGGTAGACCCCCACACCGCCCCACACCCGCACCTGCTCGCGCTCGCGCTGCGTCT
>chromosome_17,-,polyA site is 6356052
ATAGAAGTCCGGAGAAACATGGGGACGTACCGTGCCTCAGACCGCTATGTACGTTCGGCCCACTGTCGTGCTTACGGGACAAGTGTATCAATGAATAGCGTGAGCTGAGCACTCCTGCTTATAGGCACCCATCTACCTAGAGAGCGGTGG
>chromosome_1,-,polyA site is 758
GTACGAGAGGAACCGCCGAGTCAGATAATTGGTAATGCCCTTGTCTGAAAAGACAATGGGGCGAAGCTAACATCTGTAGTCTAATGACTGAACGCCTCTAAGTCAGAAGACGTGCTAGGTGCGGAGTCACTTACCCAATGATGTCACCCG
>chromosome_1,-,polyA site is 2097
GCCCTGGGAAGAGTTCTCTTTTCTTTTTAACAACGCGAAGGCCCTGGAATCGAATCATTCGGAGATAGGGCTCAGACGTTGGTAAAGCACCGCACTTCTCGCGGTGTCCGGCGCGCCGTTGACGGTCCTTGAAAATCCGGGGGAGCATTC
>chromosome_1,-,polyA site is 287279
ACCTACCCATGACTGCATGACGGCCCTGTCATAAGCGGGGCTGGCGGGCCGGGCGCCTGCACAGTCCTTTTCCAGTCGCTTTTAAGCCAGCCGCAGCGGAGTGAGTGCGATGGGACAGGGTAAGGGGCGGGTTGGCATAGTCACGTTGTG
>chromosome_1,-,polyA site is 349112
TAACAAGTCATAATGGGAATACTACTTGCGACCAGTTAATGGAGCAGCAGCGGAGCGGAGCGGTATTGGGTCAGATTACATGTAGAGGACCAGGTGCGCGCTTCTGACCAGGACGGGCATCAACACTGCAGCCTGGAACAGCCACGTGCA
>chromosome_1,-,polyA site is 421913
GCAGGCGTGTGCATGAGCATGAGGCAGGGGTCGGCAAGGGCCACACCTCGACGGCTCGGCCCATACTACCCTGCCTCGGCCCATGCTACCCTGTGCCCTTGTCGGTTCCTCCACTTCCTCTGTATAGGGCTGCAGGGCTGTGCGGGTTTG
>chromosome_1,-,polyA site is 819257
CTTTAAGAAGACGTTCCGCAGACTCTCTGATCCCAACTGCCATTCTGCCAACCCGTTTTGCACGCCGAAAACCTGGCACACTGGAAGCGCTCATCACGCTCTCTTCTGTACACCTCCTGCACCTCCTGTTGCACCATTTCCGCCCACGAA
>chromosome_1,-,polyA site is 1013152
TGTGCGCCGCTCGTCCAGCGTGACGACCGTATCGTATGCATGGTGATCCAGGGTGATCTGAGGCTACGTACGCACACGCAGTTCCAATCACAGCAACGTGCCTTGCCAAAATAGCTGGAGCCTGGATCGAGCGTTACCAGTACAAAGGCG
>chromosome_1,-,polyA site is 1922023
CCAGGTTTTCCCCTGGCCGCGGCAGCCGAGGATATTGCCCAAACACCAGGGGTGCCCGTGAGGGTGTCGCTGCCAACGACATTAAATGGTATCCCCGTCACATCAATCCCTGGCCACAACGTTGCAAACAAAGCTAATCCAACGAGGGCA
>chromosome_1,-,polyA site is 2241170
GGGGTTGGGATTCGTCGAGTACAGGCGGAGAGCTTATGATTACAGGATCTCCTGACAAAAGGTTCTAAGGCTCATACAAGTTGTAATCCGCATCCATACAAGTCGTGTCAATATGACCGCGCTATCCGGTAAGTACAGTACCAGTGTATA
>chromosome_1,-,polyA site is 2457262
TGTGGATCGTGACGCGTGCGGCAGGTGGGGCCATGGGAGCCCGTAATCTTCCCGGCGAGTTGTGCAAACTGATTTCATACTTTGTTGAATTCATTGAAGGCGTGTGCGGTGCCGGCCGCGCGCTGGAGTTTTAGCGCGTGGTGACCCGGC
>chromosome_1,-,polyA site is 2485481
AAGCCACGTTCGTGTGGGAACGCGACGGCCAGAGCCTGGGATTACCTGGTGGGCCGGAGCGTGACAGCCCGGCGTGAGAAGGACTGTAACTGCATGCCGTGCACGGTGCACACGTTCTTGTCTTGTGACCGTCCGTCACATGTACCGGCT
>chromosome_1,-,polyA site is 2495101
ATGGCTGTCTTGCCGTCTTGGACATGGACTGACGGCGTCCTGAAGACCGGCAAGTCTGGAACAGCCTGCCGCGCAGCCTGCCTGTACGCATGTGCCTACACGGATGGCCCAGCATCCTCCCGCCACCCCGACCCGACATGCATGCGCTCT
>chromosome_1,-,polyA site is 2636548
GGTAGGCAGGGAAGGAAGCGGTAATGTGGGCAAGCCTTGAGGATTGTGGTGGTGGGTACGGCATGGAATCACGGCATGCGCATGTAACCCTGGCTGGACATTTCATATTCATAGGGAGAGGGAATGGCCTCGTGGCTTCCTTGCCGCCAT
>chromosome_1,-,polyA site is 2700646
TGCTGGAGCGCAAGGTTGCAGGACGTGGAAGCTCCGCACTGACCTACTACCGCAGAGCAGAGGAAACGGAAACGCCTCCCTAAATAAATGCTTGCGCCTTGCAGCCAACTTCCCAGCTTCCCAGGGCAACGTTGAGTCGTTGAGACCGTA
>chromosome_1,-,polyA site is 2793693
TGACGCCCCTTGTTACTGTCTCCCTCGAACGGCAAGTGGGTTGATTGCACACCAAATCACACTGCGTGAGGCCGCAGGTCATGCAAGAGCATTGCCTTCAGCCTTCAGGGCATGGTCGGGTTTGTTTTCCACAGGCACCGGTGGCCAGAG
>chromosome_1,-,polyA site is 2804592
GTGGCTTCCACAACACTACAGGCGGCTCAGGTAACCATAGTCATTTCAATCGTTGGTGCATGTCCACACGTATATCCACAGGCTTAAATGATATGGGCAGTAGTGATGCAAAGGTTAAACCACGGTCATAACCCCTAAAGCCGCTGAGGC
>chromosome_1,-,polyA site is 2804644
TCACGTGGCGAGCAGGAAGGCCGGCGATTACCGGTAGTTTGCGCGTGCACGCGTGGCTTCCACAACACTACAGGCGGCTCAGGTAACCATAGTCATTTCAATCGTTGGTGCATGTCCACACGTATATCCACAGGCTTAAATGATATGGGC
>chromosome_1,-,polyA site is 3059730
GGAGGCAAGACGACCTTCAACGCGTTGTACAGCCCCGGATTGGCTGCTGCGCTACGTCATTGTCGCTCGCGCAGTCGCGCGGTGTAAGATGTGCTCTGGAGTGCGAACCAAGATGAATGTGACACAAGTTCCCTCCCCGGCGTGCACGGA
>chromosome_1,-,polyA site is 3059799
TGCATGGCGCTGGAGGTGGGAGATTGGGGGGCAAAGGTGTAGGGAGGTGGAGCGCAAAACCGTGACTTGGGAGGCAAGACGACCTTCAACGCGTTGTACAGCCCCGGATTGGCTGCTGCGCTACGTCATTGTCGCTCGCGCAGTCGCGCG
>chromosome_1,-,polyA site is 3094029
GCGTGGGTGCGCTAGCAAGGGACCTGGTTTGGCACATGTGTTTGGGTGCTCAGTTTAGCAAGCCTGCACTGTGAATCCATCATGTAACCAGCAAGCTCCAGGCGCATCAGCCGGGTGGGCGGGGATGGCTTAGTGCCGGTCGCGGGGAGT
>chromosome_1,-,polyA site is 3293479
CGGCGCTGTGGGACTTGGCATGGGCGGCCAACCACCGTACGACAGCCTGGTGGGCACTGTTCGCTCCGCCATTTGCATTCTTTGCAGCCCGCCACTCCCTCCTCCTTAGCCTCCTCATAGACACCGTTGGACGCCTGCCGACACACCACG
>chromosome_1,-,polyA site is 3538284
GGCTTTTCGTCCTGGCTGTGTTTTGCCCTGTGTGTGTGCGCGTGTCCCCTCTCCGCGCTCCCGTGCCGCAGGGCTGATGATTTTAAGACGCCGCCTCCTGTCATGCCACCGGGGAGCTCTTCGTGAGCCCGGGCTCCATCCAGCCGCGTA
>chromosome_1,-,polyA site is 3570297
CCGTGTACGCTTGCAGGGAGTTTGCGGTAACATTTGGCGTGTGCGAAGCTCGCGCTAAGAAAGCGAGTGACGCGCCACCTTGCAACAACAGTTCTAGTCGTCTGCCCCCAGCGCGCCCGAGCCCACCGCTTGCGTACGGCGCGTCTCATT
>chromosome_1,-,polyA site is 3840354
GATGGCTGTTGTCGGGGACATGTTGGGGTGGCGGGCTTTGGCAGAACTTGATAGAGATGCCAGCGAAGTCAGTATGTGAATTGCTGTAACTACCATCGCAACGGCCCCTGCGCGCCCCTGGTCAGACGCTAGCTTCGCGGGAAAGGCCAC
>chromosome_1,-,polyA site is 3848168
GCACCTCTCGCTCCGCACCGCACCTCTGACAAAAAGGGGTCGCGTCGTGGGCAGCAATAGGCAGTAGCAACCGGAAGTGCATGTAAGCAAGCCGAACGGGCTGAACACTGGTAAAAGGGGGGGGGGGAGGAGCACTTGCGGATGCAAGGC
>chromosome_1,-,polyA site is 4052700
TACCGCATGCTACACACATACCGCATGCTACACACATACCGTGGAGCATGCCGTTGCATGGATGCTGCCTTGCAATCCACTGTAACCTAGACAATTGCCATCACGCTCCGAGCACCTGCGCGGCCTCGTCAGCAGGTTCAATGCCGTCGC
>chromosome_1,-,polyA site is 4053174
GACTTCTGTACGTCGTAAATGTGCTACAAAGACACAGCAGACGGCGAGCCGTCATAAAGAGCCTGTCACCGTTGTCCATTTCTGTAGCGGCTCGCTCTCACGCCTCTTTCTTCCTGGTCGTGTGCTCCTCCTGCTGAAGCTGATGGGCTT
>chromosome_1,-,polyA site is 4053368
TCAATACAGTTGGATGTGTGCCGTACTGATAACCGTTTTTCACACACATACACGTATAAGTATGTGTTAATGCCTATTGCATGTAAATAGGTGGCAGGGAAAATTCGGGCGGAGCGAGAAGTGCCTTCGCACGTCCATGGACAATTGACT
>chromosome_1,-,polyA site is 4129882
CCAGCCACAGCTCGTTCAAGGGCAACCGCCTCCCATGCCACGCGGTGTCCATCACTGCGACTTGCGAGACCGCCAACACACGTATTTTGTGGCTGCCTTACACTCAGCCCCACCACCGCCGACAAGCTGCACCGCATGCCATGGAACGGC
>chromosome_1,-,polyA site is 4142289
GCAGTGCCAGGTCACACCCGAGCCGCACGGCACAACGCCCTCTATCCCATCCAACGTGGAAGACCAAACTTCAAAATCCAACAATAACCAGGAATGAATGCATCCACAAGGTCATGTCGGTCCCAGCCCTGCCCCCATACCGTACGGTAC
>chromosome_1,-,polyA site is 4393009
TCACGCTGGTGAAGGGCCTTGAAGCGGTCACCGTGGCTTGCTGCAAGTGCCGCCAGCTAGCAGACCTCTGCAGTCTGCTGAGTAATGCGCCAGTATGCAGTTCTCCTCAATCCGGTAGCAGTACTGCCGGGACAGCAGCGACAAGGGGTG
>chromosome_1,-,polyA site is 4397286
CAGCCGTGAAAGGAGTGTGCCACCTATCTGATGGTGGGGGGGACGCCAGGACGCGAGCAAGGGTGCTGGGACTGTCCCCTCTGTAACATCCGCATTCATAGTGCACGGAGTAGCCTTTAGCCATCGGCACAGCTGGCAGCCAGAAATGTT
>chromosome_1,-,polyA site is 4397396
GGTATGCTGTGTAGCGGCTGGGTGGTGTGGCTTGACGATGTCCGCTTGTATCTTCAGTAGGTTACCATCCTGTTCAGATTGATGTAAGCATGTGGCTGCACGACGACAAACAGCCGTGAAAGGAGTGTGCCACCTATCTGATGGTGGGGG
>chromosome_1,-,polyA site is 4570429
TTCAGAGCAAGAGCGGGCCGCGCACAACCAAGCGCGATGGCAGGGGTCTGACCTGGATAACTGTGTGTGAGTTGTGCAGCCGTGTAAGGCCGCTGGCACGCGCGCCACAACCCCAGCCATGCAACCATACACCGCTGCAGCTACCAGCAC
>chromosome_1,-,polyA site is 4722055
CTTTGCGACTGCGCTGCCCTGCCGAATAATAACTAGTGCAAGGAGCTAAGGCCGCAAGGACCTTGAACCCTTGATAGTAGGTTGTAACCATTCATCATGAATACCCTTATCTCGGACCTGGGGTCTGCGCAAGCAGCTGAAGCCCTACGT
>chromosome_1,-,polyA site is 4931715
GGAGGAACTCGCACAAGCTTCGTGCGGCGTGTAGACGCCCTTGCTCGGGCGCTAGCCCAGTTCGCGCATCTCTGTCACCGGTGTTCACCCTTCAACCTTATGTCTCTGTCTCCTTTCCCGGCCCAAGCGGCTCACTCGTGAAGAGTCGGC
>chromosome_1,-,polyA site is 5070376
GAGTATTTCACATGCACGACTGCCAGGGCTCGGTGTTCCACATGCCAATTGCGTATGCATGCGAGCTGGCCAAACGCCTAATGTGTAAGGATGGATTGCGCCTGCGTGCCGCTCTGCCGCCCGGCCATCGGGGCGGTCAGGGGGGGGTCA
>chromosome_1,-,polyA site is 5096021
GCGCGCCACGATGCCTGCCCCACCACACTCAAAGTCGGTCAAAAGCATACACGTACGCATTCGCTTAATTGCCTTTACCAGTGTAAGGAGAAACGTACGGTAGAGATGTGCAATAGCATATAGATACCATGCGTTGGGCCACTTCGTGGC
>chromosome_1,-,polyA site is 5516383
GTGGGGCTCTGGCGGGTTGAGGCTTGGCTAGGACTCACTGCAGGGGGGGGGGGTAGTTTCAACTGGGAAAGGCCCCATGTTCTAAAACGAAGGAGCTTGACGAGAGGACTCCAAATCCACTTTCAGAGTTTCAATCAGGGTAGTAATTGC
>chromosome_1,-,polyA site is 5540250
GCGAAGTGCACGCCCGCCGCCCGCGGTCATTAGAGCACCGGCGCATTGGACCACGGTATTGGACCACCCTCAGCTCCGTGATCATTAACTTAGTGTCGCGCTGCCCGATGCGTGCATACCCTGCGCCAGGGGGGACGCAACCGGATTCTC
>chromosome_1,-,polyA site is 5576707
CGTTTACAATACAACCAAATGTATATGCCCGGGTGCATGCACCGTGGTGATACTTTGATAAGCGACACTGCGACATCGTTGTTACCCGCGCCGCCACCCAAGCCTGGCTGTGGTAGCACGCCACAAATGCAGCTGTCCGAACAGCAACAG
>chromosome_1,-,polyA site is 5789533
TGTGGGACGTGTCACATGATCACGCCCGGTCCGTGTGCAAGGTGACCCGTGTGAACGCCCACCTTGTTGCACGCCTTGTTGTCTGTAAGCGTAGCTTGCACGCGCCCAAACGCTCTGCGGATGCCAGGGCACGCGTGTCACGCACCCTCC
>chromosome_1,-,polyA site is 5915572
GCATGGGCTCAATGCGGGGGATGGTAGCCTGGGGATGCGCAGGCCAGGCGCCTTTGCCTCAACTCTGGGAGGCCACCCCGCCCTGCAAGTGCACGACAGATCCCCTGGCCAGGCTCGGCGTGGGGATGGGTATGAGGGGGTGCTGGCGCA
>chromosome_1,-,polyA site is 6574481
TCGGAGCAGGGAGGAGATGTTCACAACTAACAGGCACCACAAGTGACAAGTTCCCACGCCACACAAAATTGGGATAACCCTTGCTACACTCGCGTCACTATCATGGTCCATGCATCGTGATCGTTCTGCTCCGGTAGCCCTGTCCTGTCA
>chromosome_1,-,polyA site is 6601960
ACTTGGACTGATGTACAGACGAGACTTGGCGTTGGGGAAGAAAGGGTATGCGAGTGGGGCGATGGCAAAGCGGCGCCAAAAGAGTAAACAAAGCCGCATATTTTATTCCTGCCAGGCCGCATCGGCTTTCCGGTACATCCGCGGCCCCGC
>chromosome_1,-,polyA site is 6766695
CCTCGCGCTGAGACATGATTAGCCCACCTAGCTCCCTACGTCAACGGACTTAGGCCGGACGGCTGAGGAGGACAGGCTGCAGTTTTACACTTCTGGCCGATTTCCTACAGCCCGCCCTCGCCAACGATCTGTCACTGTCCAGCCCGGGGG
>chromosome_1,-,polyA site is 6769604
GGGGGCCTGAGAGGTTCGTTCCGCGCATGCACCGCCCAGCCCGCCAAGGATAGCTATCTGCTCCGTTTGCTTCTGCTGAGGTTGTCCATGTGTCACCGGAGCCCTGGGCACACGGCACACAAATGCCGCGGGCCCTGTTTCATCTGCACT
>chromosome_1,-,polyA site is 6905244
TATGCACCCGCCGCTGTGTCCGTGCCTAATAGGGCGGTGGTAATGTAGGATTGCGTGTGTACCTGTGAATGTCGAGCATATGTAACTATGTGGAGCGTCACAATCATATAATTGTTTTTGGGACTTGGCACGGGGCCAAGTTTGGTGCTG
>chromosome_1,-,polyA site is 6946170
TGTGCAAGGGGCCCTGGTAAATCCTGAAGGTGAGGCGGCGGCCGCCCGTTTACGCGTCAGTGCGTCACGCACGGCAGTGACGCATGCAAGGAAGCAGCGCACCAGGACTGGCAATCTGCCATCTAGAGCGAGGTGTCGCTGCGGGGGGCA
>chromosome_1,-,polyA site is 7241311
GCCGAGACTGACGCGCGGGTTGGAGGCGCCAAGCCACCAAAGCACAAACGCCAGCTGAGCGCTGGTGGGCGATGGCGTGTTGTAAGCTGGCGATAAGGCACGAGCTGCACAGTTTTGCAAGAATCGATTTGTGCTGCTCGGCGTGCGCCT
>chromosome_1,-,polyA site is 7537969
ACAGAAATTTGCCCAAAAATGCCTCCGGCGGAAGACATTCTTGATTCCTGTGGCCAAAAATCTGTGAAAACGCTTCAGATTTTGAAAGGTCTTTCTGAGAATCGCAGAAGACATTTTGGGGCGTTTCTGTCACTTGTCCGGGCCCAAGGC
>chromosome_1,-,polyA site is 7554576
GCACAGCAGTCAGAGCTCTCGCGCTGCACGTGCGACAGGAAGAAGTGCCAGATGAAGGGCTGCGGCCGAAACGTGAGGGCGTCACCGAAGTTGTTGCGCAGTGAGAACACGCCGCCAATGCCTGCGCGTGGACGCGTGTGGATTGGGCAT
>chromosome_1,-,polyA site is 7604117
CGGATGCGTTGCACCGTACCGTACGGCCAGAGCCGTACGGCCCTGCAGTGCCGACGGGCCCAGGCGGCCAGGCGCACGGGCTGCAACGTGCAATGGCGTACTTTCTCACAAAGCTAGTCAGCACGGGTGTCATGTACGCACAACGGAGTG
>chromosome_1,-,polyA site is 7604221
GCATTTACACGGGTCGCGGGGAGTCCTCCAGGCCTTTATTTGTCGTCGTGTCGCCTGGACTGACGAGCTGGCGGCCCAAGCGCCTGTAGTTGTATGCGCCGGGGCGGATGCGTTGCACCGTACCGTACGGCCAGAGCCGTACGGCCCTGC
>chromosome_1,-,polyA site is 7661673
GGGGGGGGGGGGTAGAATCTTCCAAAACAGACCCCATGCTTCAAATGGATAGAGCTCAACGAGAAAATCAAACGAATCCGCTTTCAAAATTGAAAATGGGTTTCTGGGTGCAAAGTTATGGCCCCTCAAAGTTGCCGGTCGGTCGGGGGT
>chromosome_1,-,polyA site is 7871575
GGGTGGTTTCCTTTCGGGCCGGAGATGGTCCCTCTTGACCTGGGTGCACGGGCACCCTTGCTTGGTCGGATTGTCCCTTCTTTGTAATATCGCAACCATAAAGATGTCATCACCCGCCTGCGCCCGGTCGGACGGATGCGTGACGCCGCA
>chromosome_1,-,polyA site is 7940161
CCGGAGGGGTCTCGAGTCCTGACAGCCTTACAGGGGATGTTGTGAGCGCGGCGAGTGCTTTGGCATTCGTTGGCGTACTTTCATTCTGCGTTACAAGCGAATTCACCGTCTCCGCCCCTTTCAAGCAACTGGCCCGGCCTTCAGTCAAAC
>chromosome_1,-,polyA site is 8157591
TCACGTGGTGTTGGCTGACAGTGGTGTACTGGTGTGCCTTCAAGGCTTCAAGCTTACAAAAGATATGCGCGCAGACATTCTTGTAATGCCGCGCCAGCAGTTCTCCACCACTCCACTCCTTGACAAGGCTGCCGGGCCATACCCACGGAC
>chromosome_1,-,polyA site is 8283432
ATCTGGCCTCGCAATGGCGCGCACCAGCCGGCAGGCACAAACACGCACACGGTACACTCTGTCAATGTGTGCTCCTTCCCTTGTACTACACACACGCACACACGCGCACACATGTACACCATGCGGTACCACGCTCCCCGCTAACACCAC
>chromosome_1,-,polyA site is 8293665
AAGGTGGCGGGGTTGATAACGACCCGGGATCAGCCCTTTTCCTGCCATAAGGCAGCCACCTCCTTGTTGTAACAACTCCCGCATGGAAGTCGAGCGGGCATTACAGGATTTGGCCTGTGCCCAGTACCGTACTGCGCGTGCAATGGAGGC
>chromosome_1,-,polyA site is 8432394
GACATATCGAGCAGAGGATACATATGTTTGGCAAAGTGTCCATCAGGATTTACACAGCGCTTGTGTGCTGTCTGTGGCACGCAACCATCACCGTTGCTTTATCACCAATGTGCACGTGTGAGCATATCGACAGAGCGCAGATGGTCGTCT
>chromosome_1,-,polyA site is 8489760
CAACCGCCAACCGCCATATTGTGCGAGCCGGGGACTAGTGGACTGCGAGCCCGGTCGACCATGTACAGGTGGTCAGCGATTGTAACAAACCAGTACGAGATATATTTTGGGCCAATAACCAGTGCCCGAGGGGCCTCCCGGGTTATAAGT
>chromosome_1,-,polyA site is 8733015
TAGTCATCTGGGCACTGCACGGCAAGTGGAGCAGTTGACTGCATTATCTGGGATAGAGTTGGGCGGTTGGGCCAGAGGGGTCACAGCAAGACGAGCGCCGTACATAAGCTCCATGTCGTGCCACAAAGGCTTGCGCAGACGGACATTCCA
>chromosome_1,-,polyA site is 9088706
GGTCTTTTGCCGGGGATAGCCCGCATAGCCGACTCTTTCGTTGGCGTAGGGGGAATGTCGCATTGCAAAGAAACACCTAATGCAACTTCACCAAGGGTGATGACGATGGCTGCTCAACAACCCGTACGCATCCCCTTTGCCTCAGCCTGG
>chromosome_1,-,polyA site is 9088951
ATAAGCGTACAGACCTGCAGGGCGCATTGGCGCCAGCTTGCGCCGCCCGTGTCTGTGTGGGGCGCCGCAAGGGCGCCCGTGTAATGTTGGAAGTCGGGCGCATCCCTGCTTTCGGGCCAACGATGCCTAGAGGCCTAGAGGGTTTGTACC
>chromosome_1,-,polyA site is 9508805
TGGAGAGGGCAGAGGGTGTAGTGAAGGGAGCGGGGGCCCGAGATGACCAGCATTCATAGATGAGTAATGCCCAAAAGTCCATTGTAACTCCTTAACATCATAATACCGGTGCCATCCGTCCGTTCCCGGTACTTGGGGATCTGCCTGGCG
>chromosome_1,-,polyA site is 9697931
TGTGGGGCATGGGTGCCTGGTGCCTTGGCATGGATGACATGACACTGCAGGCGCAGGACGGGCTAACCCAGAACCATCAATTCTTTAATACACTACCAGATTCACCTAGAGTATCTTATACGCGAACGCCGCCTCCTATCATATATGAGA
>chromosome_1,-,polyA site is 9719999
GTGAGCGGCTGGCGAGGAGAGGCGGGGGCTGTTGCGTTTTGGAAGGCGGGCGGAAGGCCGCACACGCCGGGAGTCGGGCAGGCTGTAGATTTTGCTGAAGCTGCGGGATCCTGCTACATGATTGACGCATGAATTACATTTCATCATGGT
>chromosome_1,-,polyA site is 9907160
GCTTTCTATGCCGCCTCGCACTCCTATGACGGTACTCTGCACTAACAAAGACAGCAGGACAACGAAAGCAAGCCTCGCCATGTATCAAATACTTGGCAGCCCTTACCCACTGCTTGACACACACCACGCCAGCTGCTGTCAATCCCAATA
>chromosome_1,-,polyA site is 9907234
AGGACGAAGTCTTGCCACGTTCCTTGCGCACGTGGGCATGCATGAGCTTGATTGCACTCAACGCAATGTGAGCGGCTTTCTATGCCGCCTCGCACTCCTATGACGGTACTCTGCACTAACAAAGACAGCAGGACAACGAAAGCAAGCCTC
>chromosome_2,-,polyA site is 251261
GCACCCCCCAGCTTGTTGTGCAGCTGCACTGCCGGGCCCAGGTGAAGAGGATGGCGGTGAGGAACCTCGTTCTCGTGTCCCTTTGTAACTCACACATGAGTTACGCCAGGTGTGAAAGTATTTACAGTGCCCTCCACGGGTGCGACATGA
>chromosome_2,-,polyA site is 456684
CCCCCCTTCCTCGCCCTGCCTGGGACACACATCCCCCAATCTGGGGTCATCTTGCCAGGACAAGGTATGTGGTTCCCCACGCAAACTTCCCTCGCCGTGACATTTGTGTCCCATCTCCCCTTCAGCGACACCGCTACGCCTACCGCATGG
>chromosome_2,-,polyA site is 683552
CGCCCTCGCCCACACAAAGGACCGCATAGTAACGGGGTTGTGCTCGCCGTTCCTGTCGGCGCGGGCCTGCCAGGCGAGCGTGGGAAGGAACTTCGTCACAACCTCGGCGTCCAGGGCCACCAGCTGCTCGTCATTAGGGATCAGCATCAT
>chromosome_2,-,polyA site is 683606
CAGGTTTTGCACTCGCCACAGCAGCAGGTGATTTTGGCCCGCCCTCAAATGGCCCGCCCTCGCCCACACAAAGGACCGCATAGTAACGGGGTTGTGCTCGCCGTTCCTGTCGGCGCGGGCCTGCCAGGCGAGCGTGGGAAGGAACTTCGT
>chromosome_2,-,polyA site is 683683
GATAAACACCGGCTTTTGAGGGAGGAGTCGCCTAGGCGTTCTTGGCTAGGAACTTCTGGACTTGGGCCCGCCCCTTGCAGGTTTTGCACTCGCCACAGCAGCAGGTGATTTTGGCCCGCCCTCAAATGGCCCGCCCTCGCCCACACAAAG
>chromosome_2,-,polyA site is 796186
GCGCTGGAAAGGCGAAAACAATTCATTGCACCAGCCCCGAGGCCACTTGCCCCACACACAACATAGATACATATTATATATGTAATATGAAATACTCGCACAGGCAAGCAGCCGCATGGCGCAGGTGTGCCACGCCGTGCCGTCGCCGGC
>chromosome_2,-,polyA site is 807872
AGACGTAGCGTGGGGGGCGCAGCCCATTTGTCCTTTGTGAGGGAAAACCGACTTGTGTAATACTCATGCATGACGGGGAAGTGTGTAACTCGGGATTCCGTGGGGCATGCGGGCGCCTCGCTGGCTCTTGAGCCCGGGCGCGTCATTACC
>chromosome_2,-,polyA site is 865040
AAGCGCAGGGTGACAGGGTCACGGGGTGAGCAGGACAGCCGTGCGCATGTTACTTTCTCACTTCTGTTGCCTGTGATAAGTGTGTAACGCAGTTGGCAGGCGGCCACTGGCTTCCATATGGCCGTAGGGCTCGAGTGCCTCAGCCCAGAC
>chromosome_2,-,polyA site is 896607
CATGGCCTTCCTGCTTCGTTGGAGCTGGACTAGCGGGCCGTCAATACCCAACGCATCATCTCCTGTACGCAAGGTATTCATTTAACATACGACGCATCTGCCACAGACGTTAGACACTCTCAGTCACTCCAGCCAGCCTGTATGGCTGGA
>chromosome_2,-,polyA site is 934532
TGTAGGCGCATTCAGTACTGACGAGACAGGCTCGTTTTACAGCTCAGTCGTGATGTAACTTGGCACATTACGCATACGACGTTGTAAGTGAAATTGCTATCCGCGGCGACGGCACCAGGCACACCCAGGCCGTCAAAAACACAGGCGGCG
>chromosome_2,-,polyA site is 1007622
AATGCTAACAGGAGAGACGAGGAGCCCTTGCGGCTCGGTTAGTTAGTCTCGTTACAGGTTCAGGAATGCACACTTCCAACCCTGTAACACATCATCATCATCACTTGCGCATCTTCATCTGTCCAGACCACCTTTCGCGGCGAGGCAGCA
>chromosome_2,-,polyA site is 1153104
TGTGTTTGAAAAGTCGCAACACGCACAAGCGAGCACCCCTGTCGCAAACACTGGGCCAGGGCAACTAAGACCGGACGCGGTATAAGATGATGCACGCGCGCAACACGGTACTCTTCATTCTGCACGAAGGTCTGACACATGGGGGTCGGG
>chromosome_2,-,polyA site is 1153179
CTGGGGGTTTGACACGGTGGCAGCTGAAAGACGTGCTTGGCGCTGCATTTGCAAATCAGGGGCACCCCTTGTGGGTGTGTTTGAAAAGTCGCAACACGCACAAGCGAGCACCCCTGTCGCAAACACTGGGCCAGGGCAACTAAGACCGGA
>chromosome_2,-,polyA site is 1357208
TGACAGCATGACAGTGGAAACCCCGTGCGTGCTATTAGTGCACCTGCATTTGTCATGTAACCCCTCGGCTGAGGCGCCACCAAGGCACCAACCCCTAGGAGCCCCGCGCCCCGCGCCATTCCGCGTCTCTAGGAGCTCCGCATCCCGCAC
>chromosome_2,-,polyA site is 1538367
CAAGCGCGGGAGCGGAACAGAGGCCGGCGCCCCTCCCTGGCCTGTACCGGGTCCCCACTGGAGTTGTTCCATCGCATGTCCATTGGAAAGCATTGAGGCCCTCGGCCCTGCGCTTAAGCACAGTCCCTACGCTACTTCGGCAGGCCGCCT
>chromosome_2,-,polyA site is 1839910
TGTCGGCGCTCTCGCCAGTCCAAAGAGGCTGGTAGGCTGCAGCGGCCGTGTTTTCGGGCCCGGGTCTGAGGTCTCCCCGCAGCTGTAACAAACTACTGCAAGTGCGGCACCAAGGCCGCCAGGTGCAGGCGCATGGCATGCACGGCACGC
>chromosome_2,-,polyA site is 1840562
TGGCGTGTGCGAGAGCAGGCGAAGCCGGCTTTTGGCTCTCGCTCACGTAGCGTGCGCCGTCAATACAAGACCAACCTATTTCTGTAACGCTTAGAGTGTGCATATCGCTCGGCGTCTCCGCCAGTCGTCGGAATCACTGGCGCAAGCATC
>chromosome_2,-,polyA site is 1955698
GTGCAAACGCCATGCTCCGCTCCTCCACATGCTGCTGCTCTCCATCATGCGGTCAGTCCACTGCTGCTCCTGCTGCTGCTGCATTGCTTCAGCGCTGCTGCTCGCCAGCCGCCAAACCTGCTGCCGCCGGCCTCCAAACCAAGCCGGCCT
>chromosome_2,-,polyA site is 2115076
TGCAGTCCGCATGTCTGACGGTCTGACCACACCATGGGGCATCACTATTATTGACGTGCGTTGCTAGTAGCTGCAGCAGCTGTTAACTCGGACTGTTCCGTCTTGTACTGTCGCATTCCCAGCCATCTTCGTCCATGCCACCAGCCATGT
>chromosome_2,-,polyA site is 2340342
TCTGTGCGGTGCGCGTTCTTGCACACTGAGTGGCCGCCGTAATGGAGTGGCACTAGTGCGGGAACTGTGAAACTGAGTGGCCGGTGCTGTACGGCCTATGCTCACACCGCACACGTCCACACGGAGTCAAGCCATGCCGTACTACTCTGC
>chromosome_2,-,polyA site is 2436584
GTTACAATATTGCCGTCTTTTGCACGCCCTGCTCGTAGCAGGCGTGCGTACCGCAGTCACAACCCTGGCCGTCCTATGGCTTTGAAGTTGGACCCGACTCTATTTGGATACCATACAACACGCAACGCACAATGCCAAGGCCTCCTGCCA
>chromosome_2,-,polyA site is 2595313
TTCTGCAGCGTGGTGGCGCGTGTGCCCGCGCTTTGTCGCGCGCCTGCCAGGGGGGGGTAGGAACAAACTTTTTTGACCCCATGCAACAAAACCTCCCGGACCCCCCGACCGACCGACCGACCGACCCCCTCTGCCGTACGACCCCCCAAA
>chromosome_2,-,polyA site is 2611691
GGAGGGTTTGCAGCAAAGTCGGGGTTGGGCCCTGATAGCATGTGATGGCTCGGCGTCTTCGGGAGCTGGGACTGTCCCCTCTGTAACATCCGCATCCATACCAGTGGCTTGACCAGTGGCAGTCAAACTGAGCTATAAGGCCACCAGACA
>chromosome_2,-,polyA site is 2672089
GCAGTCCTATGGTAATGACTGCAGCCTCTACGCAATACGCCTGGTGCGGGGGTTGAACCCGCAGTGTCAAGGGGAAATTGAGTAACGGGACCGGTGACCATTTCGCGCGCTTAGCCGGCACGGCGAGTCAGCACGGGGCAATCAATCGCT
>chromosome_2,-,polyA site is 2690433
CCTCAGCAAAGAGCAAATTTCACAAAGCTCTTACCAGTAGGGGAAGCCGTTGGGGCTGGGCGGCGCGCACGCGTCGGCGGTGCGCCACACGCCGCAGGGCGCGGCGCCGGGCGTGAGCTTGGTGAACAGCGTGGCGGTGATGGAGCTGGA
>chromosome_2,-,polyA site is 2786321
GCTAGACTGGGCTGCAGCGGGATGCATGGGAACTGGCGCGCGTCGGGGCGGCGCCAGCCGTTCCCGCCGCTACGCTCAACGGAAATGCAGTCAAAATCCAACCTAAATTGACACGAAATTCGAGCGAAATTCGGGGGAAATGGGAACCCC
>chromosome_2,-,polyA site is 3167284
ACTACTTCGCATCCGGACTAGCGAACCCTCAAAGCAACTTCTTTTAGTAGTTCTGCTGCACCCAGGTCGTGCGGTATGAATGCGTAACAGCAGGGACCTAGGGTGCCGCAAGTCCCTCGCTCGTCCTCGCTGGCTGCAGCGCGCCAGCGC
>chromosome_2,-,polyA site is 3499643
GACTTTTACGGGTAACACACACGGTTAGTGTCGCGTGTCCTCGGAATGGGATCTTATCGTATCGTACACCGATCGATGGCCTCTAAACGCTTGGCGCTCAGTGTTCTGGCCAGTCTATCTAGATTGGGCCTAGCGGATCCCTGTTCGAGA
>chromosome_2,-,polyA site is 3500144
CGAGGGAGCACGCGCACTGGAGGAGAACGCGGGCCCTTTTATGCATTTGACATGGGGGCATGTCACACCCGGGGAGAGCACTGTAACGAAGGCTCCATCAGACCGCCTGCCAGTCAGACCGCCTGCCACATCATCCATGGACCAGACTGG
>chromosome_2,-,polyA site is 3500389
CAGGTCATTTTGGGTGGAATTGGGAGGTCACACCTTCAAACCCATTTGCCTGTCAATTTTGGGGCTGTTTCCATGTCAAAGATACGAAGTGTTACCTTCACGACTCCTCTGCCCGAGTTTGGCGGCTGGGCACGTTGCCAAGGGTGGGTT
>chromosome_2,-,polyA site is 3638505
TTACACGTGGGACGACAGTCGTGGAGACGTGGACTATGCCAGGCTGCCAGAGCTCCCAACCGAGACACGCACGCTCACTAGAGGAGAGACCGAGAGATCCTCGAATGGTCCCCATGCTCCTCGCCTCGGGAGAAGGGAGGAACCCCAGGC
>chromosome_2,-,polyA site is 3764272
ACTGAGGCAGCCCAGGGGAATCTGAGTCTGGTTGGTGGTTGTTGAGGTCGGCATGCTGCTGCATGTGCCCCGCGTCCTGATGAAACGTCTGCTGCTGGGGGTCTCAGGATTTCGTCAACATCCTCTTTCTCTTCGCACTTCCCCGTGCCC
>chromosome_2,-,polyA site is 3764613
GCACGCTTGGCGCCACGACCGTATTGTTGGGACGGTGTGGCCATCACGCGGCGGCAAAAGCAGGAACGTGCGACAGTGTCGTTTCAACGGAGGATGGACGGTGAGAAGCCAATCGGGCACACATTCAAGCATCTTGGCAGCGCAGCACGC
>chromosome_2,-,polyA site is 3885943
TGTGGATGAGAAAGTATACAGTCGTGCTGGCTACAGCTCAAGTCACACGCGTGCCTGCAGTGCTGCATACGTGCGGCAGAGTTGTGAAACACTCTGGCTGCATCCTGCATACAACGTCCCCTCATAACGCCACCATGCATGCCGCAAGTC
>chromosome_2,-,polyA site is 3905768
AGCTTCGCGCCATATGCATGGTGACGCGCGCTGTCGACGGCGCCCGGCAGGTGACCCATTCTAGGTGTGGACCTTCCTACGTGTAATTCTGTTACGAATGGCATACTTGGCATCCCGCATGATGCGGCGTTTGGTTCAGAGCTGGTCCTC
>chromosome_2,-,polyA site is 4003547
TTCGGCTGTTGTGATGGCTAGAACGGTTCCTCATACGGTAGATGACACCCAGACACCGGCCTGCGGCCATACCTCACAGAAGGCTAACTGGAAGTCGAGGTCGGGCTACCCACACATATAGATTGAGCCGCGCATACCTGTGACATGATG
>chromosome_2,-,polyA site is 4012859
AGGCACCCTTAGGAGCTGATTGGTGATGGGCTTGGCATGTTTGAGAGACAATTCGAATATGACAATTGCGTTTAGAGAGATGTAACGGGAGTGTAGGCGATGCAACGTTCAAACCGCTTAGCCCCTGCCTGGTCACACATCTCTCTAGGC
>chromosome_2,-,polyA site is 4182681
GCCAGCATATCAGCGATGTCTCGGTACAGTAACTCCGGCGTTTACCAGCCATGCAATCTTGCCTTGATGTTGCAAAACTGCTTGTTGAGGTCTGGGAACACGGTGGACTACGCCAACCTGCCCCTGTCCCATCGCACCGGTGTCAACTGT
>chromosome_2,-,polyA site is 4182844
ATGTGGTAATACCCGCGTTCCTGTTCCCGACAGTGTTGCCGAATTGGATTTTAGGGTTGGTCGCGCCCTGAGTGTGTTTGTACTCGGCGTACCCCCAGCAATCCATGGACGGCCCTCCCATGGACCCTCCAGAATGCGCGGCCGTGTCAA
>chromosome_2,-,polyA site is 4306707
CGCGTGGGCGTGCCTGCTGTCCCTCACGGATGGTTGCATTATTGCAATTCCTGCTGTGTCTTCGTGCCCGCTGCACGGCTTGTAATGTGTTATTGCATTCTTGCGTGCTTGAGGCGCGCGGCGGCTTAATGTTCATGCCTGCCTTAACCG
>chromosome_2,-,polyA site is 4307820
GCTGGTGGCGGCGCGCCCACTATAGACGGCCAGTTGTGCGTGCGCTCAGGCCCGCCATATTGATTGACTTCCCGTGACTGTATGTCAAACGACTTTCAGACTCTGTGTCAGGCACGTGCGCGTGGCCTTGGACTCTAGGCCTGCCGGACA
>chromosome_2,-,polyA site is 4401931
TACGGCCAAGATGCTGATGGCTGTTTACCGGTAATCAACCCTGCCGGTAATAGACCTGGCAAATCGCTTCTTCATTCCGTTTGTAACATCTCATAACATGTCAGGTTGTGACGAATCCTGAAGCCAAGGCAGGTGGTAACTCGTAGTGCA
>chromosome_2,-,polyA site is 4408796
AATAAGCGCTAGATGATGACATTGGTGAGCCACTCGTAAGATCCAGATCCACTGCAAGTATTGCAATCTTACTTGCATGGGCATGTAAGCGAGCGTGCCAAGGTGCACGCGGCTCTCCGGCCGCGCAAGTTTAGTACGCGGTTGTGTCCG
>chromosome_2,-,polyA site is 4467518
CGGGCGGGGACGGACGGGGATAGGGGTGCCCCTGACTGCGCCCTTGCTTCAGGCACAGCATTTGCCGAAGTACAGCATGTAGCGTGTTCAACATCGGTGATGCTGTTGCGCCATTTTTGGCTGAGCCCCCCGAGCGAAGCGATCCGGGGG
>chromosome_2,-,polyA site is 4842583
TACAACCGACCGTCGCACACGTCGTGTCGCATCTCACAGTTGTCGGATAACATCAAGGACTCTGTGGCTGTGCCATAGGATTAGACTCATCCTCACCCTACTACGGTTGCTACGATATCAGTGGTGGCGTCTTAGCACCCTACTGTGGCA
>chromosome_2,-,polyA site is 4861181
CTTAGGGTGAGGCTGTACTGATGCAGTGCTGCTGCTCTGGGACAGACGCATGGCGGCATGGGTTCCCCTGGACAGACGGGCTGTCACTGACCACTGAACTCGCTCCACAACGCCTGCGGCGGTCTGCCAGGACCCTCACATTTTGATACG
>chromosome_2,-,polyA site is 4956864
AGGGCGCTCTCGCCAGTCCGTAAGTGACTGGTAGGCTGCAGCAGCCGTGTGTTGGGCCTGGGTCAGAGGCAGACCCACAGCTGTAACATACAATGGGCCGTATGAGGGATAAGCGGGTGTGGGTGCTGCAGGCAGGCAGGCGTTTACAAG
>chromosome_2,-,polyA site is 5023314
CCGCAAACCGTTTTTGTCAAATTGCTTTGCGGAACTCGGAATACTTTCAAAGAGTATTTGGCTGGACACTAGATTCCACGTTGTGAAGCGGCCAACTTCACGGCCTGGACTGCTCGTATACCGTGGCCCCACTGTTGCTTTCAGACATCA
>chromosome_2,-,polyA site is 5349255
CAACGAACTAGGGGGGGCAATGAAGTGCTGGCTGTGACTTACACAGACCACACCGTTGGTGCCGCGCCGGCCTGCATCAGTCTGCAATGCGTGCGTCCAGTCGCCGCACTGCCATATCGAGTCGCAAGCGCCGGAGGAGACAAGAGCGGT
>chromosome_2,-,polyA site is 5399259
AACCCCACGCATTAGTTCCGCAACACTAGTCAATCCCGAGACAGTGCGTGACTTCCTGTTCAGTGTTACGGCCCGATTGAGTGTAAGGATGCGTGTAGTGTTTACACACTTGCTCGCTGAGCAATGCACGCATGGACTAGCAAGGTGCAC
>chromosome_2,-,polyA site is 5413447
GTTGAGTTTGCGCCTAGGACAGACGACCACTCAGGACGGTGTGAGAGTAGCCCCCCGTGTGTTAATGGAAACGTGAAACCCGTGTATGAATGGGACGTGACCTGCCACCACAGTGACCACAGTGACAAAACAAGTCCATCGGTAGTACGT
>chromosome_2,-,polyA site is 5505178
TGAGAGGCCAGGTCACGGTAGCGGTCGGCGTACTCGCGCACAGACTCCCAGCACTCCTGCCGGCAGCTTGACAGCAGGTTGTAAAGCTCCTCCTCATCCACATCAAAGCGCTCCAGAAATGCCTCCTTGAAGCGTGCCCAGGTGTTGGTG
>chromosome_2,-,polyA site is 5541617
TGCCGCTGCATTCGGCGTGTGCGGTAGTTAGCAACCGGCTTTACAGGCCCGGGGCGCGCGCCTCGCCCGCCGCGATGGGCAAACTGTAACCTCGGCCTTCACGCGCCCAAAGCGGCGGCCCTGTAAGCCCCCTAATGACTTCGAGGCCCA
>chromosome_2,-,polyA site is 5611147
GGCGACCTGTCTCGAATGTGATTCAAGTTCGGCCTTACGTCGAATGACCACTGATAAACTGGTGCAAGATGTGTCTGTGTACTAGGCACAACAAGAGACAAAATGTCTTTGTGCGGTGAGCAAGCCTTTATGGACTCCCCTCAAATTTGT
>chromosome_2,-,polyA site is 6040520
GACTGCAGCTTCTACGCTGCAGTGCATCACGCCTCCTGTCCCTCCCTCCCTCCCTTACATGTCGTGCTGGGCACCGGTGGCGCTGGTGTTCTCCAGGTTGGTTTCGGGCGCATCCTTTCTGGTAGTCCCAACGCCAGCCCGGCCGGCGTC
>chromosome_2,-,polyA site is 6225603
TGACAACCTCTTCTGGCGTCTTCTGCCTACCTTTGCGTGCGCTGGATGTGATGAATTACCCGTGCGTCAACCCGGGTTCACTTCAATTTTGGGCACCGCACCACAATCCTTGGCCTCGCTTATTGTCGTGTCAGATTCACCATCCGGCAG
>chromosome_2,-,polyA site is 6485914
CACTCCGGTTGGCGCGGGTAACTGGCAGCAGCATTACCGTGCGTGACTAGACAGCATGGCCCACGCGAGGCCGGCGACCGCGTCAACTGCCCCGCCCCTGCTGAATGCCACATCAATTCGCTTGCTCACGACCATCACTCGTGCCAGCTA
>chromosome_2,-,polyA site is 6520312
CAGGTGACCGATGAGGCGATGAGCCAAGCACTACTGCACGACGCATAAGCTTGGAAATGGACACCTCACATGTACTCTACGTGTACACAGTGCTCTACGATACCTACATTGCTTCGAACGTGTCCAACGCGCCACGTGCCTTCCGCCTGC
>chromosome_2,-,polyA site is 6581628
GACGAGGTTATGGGGAGACTACTGGCAGGGACTGCGCCGGACTGCCTGCAGGTGCGCATCGGCTATGCTATCCGCGCGGTGTGGCGTCGCATTGAGTCTGTGTGGTGCTATCGCCTTGGCCGGGCGCCCGGAGCGTGAGGAATGCGCGTC
>chromosome_2,-,polyA site is 6663564
GGTTTCCCTCCCGGCGTACGCACGCACGCACGGACAGGCCGTCAGGGTGTTCCTGAGAGGCGTCGTCCCCACTGAATCGCTGCGCTCAGGGCGCTTGACGCTTGAAGAATGTTTCGGTACCGTGAATGTGTTCCTCTTGTATCCCGCGCT
>chromosome_2,-,polyA site is 6723329
AGGTATGTACAGTTTTAGGCCGGGTTGCAAATTGCTACCCCTTTTAGTTTACACTAAGCACTCACAACCAGCCGGAGTGTTTGAATGCTACACGTCCTCAGCCCGATGGCTCACGTGCGGCTACTGCAGCCGACATACTCATGACGAGGA
>chromosome_2,-,polyA site is 6763090
CATCACCCCTGCAGTCATGCCTGGCGTGAGTGCGATAGTCCTTGTGGTGGTACGTGCCCTTTGAGGGCCCAGGATGTGTCTCTGAAATGCTGGCTTGGTAGCCCCCATCCCCATCTGTCCCCGACACAAGTTTGGACACCCGCTCACCCC
>chromosome_2,-,polyA site is 6808609
AAAGTCGGGGTTGATGGAGTCAAGTTGGGCCCTGATAGCATGTGATGGCTCGGCGTCTTTGGGTGCTGGGACTGTCCCCTCTGTAACATCCGCATTCATACCTGAGGTTGTCATTGAACGGACGATTCTTACTTATCATGTCGCATACCA
>chromosome_2,-,polyA site is 6935416
GGAGGGTTTGCAGCAAAGTCGGGGTTGGGCCCTGATAGCATGTGATGGCTCGGCGTCTTCGGGAGCTGGGACTGTCCCCTCTGTAACATCCGCATCCATATGCCCGTTTCGCGGTATCTGCTAACAAGACCCCCAGAGTATCGAAGTGTG
>chromosome_2,-,polyA site is 7139916
ACGGCGGGGGTACGGCGTCATGCACAACCATGGCGTCCAGTCCGTGTGGTGGGGATGGCGAGCTGCGTTCTTTCGTCTTGTAGCATACCTTGCGCGCCAGCCACACACTTCGCTGCCTTTCGCGTTACATTATTACAAATGCAGTCCCTT
>chromosome_2,-,polyA site is 7313267
TTCAGCCTCTATGGCGCTATCCATATGTAGGGTAGGGTGTACCTGGGCGTACGTTCCAGGTCTGGTGCATCGATACCGAGTCCTGTAATACAGTACAATCCTGGAGCCCTGCCCGAACCACAGGCCACGTCGAACCAGTGTGCCAAATTG
>chromosome_2,-,polyA site is 7361970
TGTGTTAAGGAAGAGGGCTGCCAAGCCAGTGCTCACCCAGGGGTGCGGGGGCATGCAGCCAGTTCCGTGCGTCTTACAATGCTCAAGCTAAGTCATACGCTGCTCGCAAATCCCCAACAGCGCTTCAACTCGCCGTCGTATGTGTGCCCC
>chromosome_2,-,polyA site is 7448684
TCTGCAGGCGCAAGTACGGCTCCGGCTGGACGTGCTCTGTCTATAAGCCACATGTTGCTGTTCGTCTTTGGAGTGGTTGTTATTGTAATCCTGCCTGGTGTCTGGAGAGGTCTGGCATCACACCGCGTCCAACGTGGGGGGTCAAATGCA
>chromosome_2,-,polyA site is 7791378
AGGGAGTGCGAGCAGCTATAACTGGTCAGACAAGTGGATGCGGGAGGCACTCAGACATGACGGGTGAATGCTGGCACGGTCTGTAACAGCTGCCTGGTCAACGAAGTGCTTGCTAGTGAATGCGAATGCAAGAGTGCAAGACGCCGTCGC
>chromosome_2,-,polyA site is 8333848
CTCGATTTGTGGTCGCATCAGGGTGACTGGGCCTGGGGCGCTCGCGGGACCCTCAGCTATTCAGTGCATGTTGCTTTTTGCAGTTGTAAAATGCACGTTCACGATGGCAAGAAGTGCGCTTCCGCTAGTTTTGCCCGAGGCCCCGAGCAT
>chromosome_2,-,polyA site is 8334152
GATGATAGTAAGGCATGTGCGTTATTGCTGATGATTGGTAAGGATGGGGTCCGAGCAATGGACGAATGCCATACGGAATGTGATACGGAATGCCCGTACAACCATACCCATCCTTACAGTGCCCTCCACGGGTGCGACATGCCCCCACGG
>chromosome_2,-,polyA site is 8832750
CGCCAGGGCAGCCCGGCACAGCTGGCGGGTGCTGTAAAGCCGTTCCTTGTTGTTGTTGAGCGCATGTTACACCGCGGGCATCCAGAGCCCATCAGGATCACTACGGTACCCCACCACTACTGCTGCCGCCTGCCGGATCGCTATCACAAA
>chromosome_2,-,polyA site is 8901321
AACGTGGCGGTTAGAAGGCTTCAGAGTGACAGGCGCGCGCGTGCCCTGCGCTGGAAGGGTGTGCCCTACCCGTGCCCCAGCATTGTAAACACGGTGACAGCGATACCACTGCCATGCTCAAGAACTCGAGTGCTCCCGCCCCCCCCCCCC
>chromosome_2,-,polyA site is 8901414
AAGCCGCGACGTGTGTGACGTGATGCTTGCCGGCACGCGGCAGCTATAGTGCTTGCGGGGCGCGGGGCGCCAAACCTGGCATTGTTTAAGACAAACGTGGCGGTTAGAAGGCTTCAGAGTGACAGGCGCGCGCGTGCCCTGCGCTGGAAG
>chromosome_2,-,polyA site is 9029104
GTCGTACATCTCCCCTCTGGTATGATGTAATCCTGAGCGCTCCCATGCATGGCTGTGTGTCGGAAACTCCCGCTGACACCGCTGGCACGTATCGCAATTATGGCTTGTTCCGGCCGGCTCCGCGTCAGTGTGCGCTTCCTGCCGTCCTGC
>chromosome_2,-,polyA site is 9043853
GGTGGGTGTTTCTCTCTGGGCCGGAGACGGTCCCTCGCGGCGTGGGTACGGTGTGCCCCCGCTTGTCGGCCTGTCCCTTCAATTGTAATTCGCATCCATAATGAATACATATATCCCAAGCCTGCTAGCCTCTAGGGCTCATCCCCTAGC
>chromosome_2,-,polyA site is 9043961
AAGACCTAAAAGTGATGAGGGGTGTTACGTGGCGGTGGGGCTTTGGCGGGCTTCGGCTTGGCTTCGACTCATGCGCGTACCGCTATGAAGGTCGGCAGTCAACCAGGGGGTGGGTGTTTCTCTCTGGGCCGGAGACGGTCCCTCGCGGCG
>chromosome_2,-,polyA site is 9044182
GCTGTGGTGTGCTGTGGCTTGGTGGTGTTTCGGCTTGGCTTCCGGTTCCAGTTGTGCCTCGGCACAGACTATCAGACATGGGCCTTCGGGCCAAGACATTGCGCGTCTCTGACGCCAGCCATCGTCTTCGGACGTGATATTTGTGTGGTG
>chromosome_2,-,polyA site is 9103183
CTAGAAGGCCCTGTGTGTAATGCACACGATATCGCTCACGTCCACGGTCCACCTGGCAGCATTTACCAGCAAGCGGATGGTTAAAGGGGGGGGGTGTACAATATTTCGGTTTACTCCAAACCCAACTAAACCAGACCCCGCCAGCCCACA
>chromosome_2,-,polyA site is 9163442
ATCGGTTGCTGCAATCATATTGTACTACAGAGCCCGTACGACACAGCACGACGCCCTTTTATTGACGTGAACAGTTGCTGTAACATCCCAGAGACCCAGACAGTCCAAAGCACATTCCCGCGAGTCTGCACGAAGCTCTTCATCCCCCAC
>chromosome_2,-,polyA site is 9239054
AGGCCGTCAAATTACAAGTGCAGTACATGAGGATGACAGTGGGTACGAAGCGACCATCGCATCGCCTGCTGTTTGCTGAATTAGCACAACTACCACTCCATTTCTTTTTCGCCAAGCTTTGCATTGGATTCTACAACAGGATTGCCGTGC
>chromosome_2,-,polyA site is 9239290
TGAGGCTGCGCGGCGTGCTATGTACGCGCTTACTAATAGATTAAACCGTTTGAGGATTTTCTCCCCCGACATACGCATGCGTTGTTTTGAGGTGCAAGTTCGCTCCATCCTAGCATATGGTTGTGAAGTGTGGGGACCCGACGTATTAGC
>chromosome_2,-,polyA site is 9311893
GGTGCGGGCGTGGCCGTGCCTGGGGCGGGCTGCCGGGCTGCCGGCACAGCGGTGGTATGCCCAATGGTGTGTGTGGGCCCGAATTAACGGCCATAAACAGCAGACGTCTGTGCGCTGTCACAAGCACCGGGCGCAGTGGGTTGGGGCCAC
>chromosome_2,-,polyA site is 9720934
TGTATGCATTATGCTAAGAAATCGGCAGTAGCTGCGGAGTCACCTGTCGCCATGACCGTGTCTAACGACAATCAACTCTTGTAGCCCCGGCCCTGCCCCGGCACAGCAATGTCTCTACTCCGTGCTACCTATCCGCATCCACGCGAGCCC
>chromosome_2,-,polyA site is 9721054
GAAGGCGGCATCGGCGAAAGCCTCGGATGGCCAACCACGGGGCCGTAACCCAAGCCGTAACCATGGGCCGCAAACGATGATAAATCTTTCAAGTGTTGCATACGAGCCCTTTCTGCGCGTTGTATGCATTATGCTAAGAAATCGGCAGTA
>chromosome_2,-,polyA site is 9752707
ACCGCTGTCATGGGTCACCCTACTGCGGCACCCTACGGTGGCACCCTACTGTGGCACAGCACTCAAGCACGTGCGCTACTGCGCTAACCGGGGTGAGGCGGCTTTCTCGCCACAAAATCGAACCTGTCCCTGAAGTGTCACGCTGAAGTG
>chromosome_2,-,polyA site is 9752794
GCGACGGGAGCGAGTCCATGCAACCGATTGAAGCCCATTTGACGGCCGCACCGCGCACAGCCGCCCACAGCAGGTGAAACCGTTAAAACCGCTGTCATGGGTCACCCTACTGCGGCACCCTACGGTGGCACCCTACTGTGGCACAGCACT
>chromosome_2,-,polyA site is 9786834
GCTAATTCCCGCCGGAGGGCTTCGCGGTCTCCGCTTGGATTACGGTATGCCTGTACCGGTATGGCATAAGGGCGCAATTCCCTTTTAAGCCGGACGCCCACCAGAGGGCTTGCTTCTGTGGTTGGTGGCGGTGCGTCCACTACTGAGGTC
>chromosome_2,-,polyA site is 9787612
ACGTCTAGTACGCCGGTATGCGTTGGCGGCCAGCAAGTGCACTGTCTCAAGACAGTATCCGCGCAGAATGTAATCGGAAGCCCGCATAGGGTTTGCTTGATGCGGCGCTTCGGTCGCGAACGACGCACCAATGCCTTGTCCCTTCTTGCT
>chromosome_2,-,polyA site is 9787720
CTATGTATGCAAGGCATAGTGGCTGCGACACTCTCGCGGGGCACACATGCTGTGCATTATTGCCCGCCAGAGGGCTCCACGTGTATTGATGTTGCTCGCACGTTTTATACGTCTAGTACGCCGGTATGCGTTGGCGGCCAGCAAGTGCAC
>chromosome_2,-,polyA site is 9787839
GGTAACTTCATATTTGCGCGACTGCCCATCGGAGGGCTGTGGTTGGTTGCATTGCGCTCGGCACGAGCGCCGCCGTACTCACACGATGTACAGTACGCTTGAAAGCTGGTACCCCCGGACTATGTATGCAAGGCATAGTGGCTGCGACAC
>chromosome_2,-,polyA site is 9881148
CGATTGAATGGCCCATTGTGGCACGTTGTGGCCTGTGGCATGGGGCTGCACCATGGCAACGCTGTGAAACGTCGACTGTGCACCTGTAAAGCCAGAGCCAAAGTCAGAACGCACAGCCACAAAGCCCCACGCCTACATAGCTACTTCATT
>chromosome_2,-,polyA site is 9942326
CGGGAATTATACAGATAAATCATGCCGTTGGACACTGGCAGTTTAGGCGGTAGAAATGGCACTGACCGTGGAGTGCACGGGCATGTAAATACAGAGCATGCCCCGCTATGTTCCAGCCTTTGCATCGGGGCTTGAAGTCCAAGATAATGT
>chromosome_3,-,polyA site is 437036
CCACCGAAGGCTATCCTGTGTGATGCTCATGACCAGACCGTATAACCGCCGTAACACCGCCGTAGATGTGGCATACGACGACGCATGTGCACACACGTTGCTCGCGCACACGCGCCAGGTCATGACACTCGACTTCACTGGCCAAGACTC
>chromosome_3,-,polyA site is 461891
GGCACGCACTCGACATTATGTGTAATGCCTGCTGTTTGATTCTTCGCTGTCCTGTTGCAGTGCAGTACTGTGCCTCCAGCTGTATTCAAAAGAAACACGAGCATCGTAGTGCGGTTTCACAGACACAGACTTCCTATACAACCATCCTGC
>chromosome_3,-,polyA site is 467903
ATTGCGATCCTGCGACGCGATACGATGCGATACGTGGCGTTGACCACACGGCGTACGCAATGTCGCTGACGACAGCAGCCGGTTAAGGACTAGTGGATTTCATGCATGGCAAAACTTCTGACCGTCTGGACGACATCAGCGAAGAGGCCG
>chromosome_3,-,polyA site is 1213716
CGAATTTCCGCCAGTTTTCCGCCGATGTCCCCTGCGCCCCGCCCGCGCGTCCCCCCATGGGACTCTTGTGCACTCCAGCGAGTCCCTTCGCGCTCCGATGCTTCTCTTCAGCCCCCTGCCGCCGCCCCAGCGACTGTCCTTTCGTCAGCC
>chromosome_3,-,polyA site is 1249474
AGGTTGGCGGTTGGCGCGGCGCGTGAGTGGGAGTGCATAATCGTGCGCGAGGCCGTCTGGGAAGCTGCGTGTGTGAGCTGCGTGTAAACTCAGAGACAAGCATGGGGCTGACCCCTGTCCATAGGCTGCCTCTGAGCGCACGCACATGGT
>chromosome_3,-,polyA site is 1253413
TCATAGCAGTCCACGGAAAAAAGTAGGGAAGCAACAAAGATATAAAACCGTGATGCAAACTCGTGTGCGTTGTGTCCCGTTGTGTAATCAGAATACAGACCCAATCACGTTCTGTGCTTGTGTCATTGTGTGCGTTGTGTGCTTGTGCCT
>chromosome_3,-,polyA site is 1314394
CACTGTGGCAGTTAAAATAGCCCCTTTCAAGAGCCTCCCTGAGCTTTGGCACCCTCCGGGAGTCGCCGCACGATATGTCCAAGCGGTTTATCCATCCATAATGTACAATCCGCGCAGCCACACGCTTCGCTGCGCCCGCCTGACCAGCGG
>chromosome_3,-,polyA site is 1314453
TCTCCGGGGAGAGCGTCCCGAGCCAAGCACAAGACGCATGGGCCAGAATGAGCCCAGTCCACTGTGGCAGTTAAAATAGCCCCTTTCAAGAGCCTCCCTGAGCTTTGGCACCCTCCGGGAGTCGCCGCACGATATGTCCAAGCGGTTTAT
>chromosome_3,-,polyA site is 1449247
CAAGTTGCAATGGCTTTCACATGCTACATATATCATAGATATCAGTAGACATTAACGTTTGCCGACGATCGTGCAAATAGATGTTAAATGCTTTGCGCCAACGGACCCTGTAGCTCCGAGACAAGGCTCAATCTAACGCTTAGCAATCAT
>chromosome_3,-,polyA site is 1472997
ATGCAATTATGCTGGCTCGCGTCGCTATGGCCTGGCCAATGCAAGCCCACACCAATCAGGGCAAGATGTCCCCGCGCGGAGCTGTAAGCCGGTTGGATGGTCGGTCAGTCGCCCCATTGGCGAGGGTGCTATATAACAGGGGTTCCCCTG
>chromosome_3,-,polyA site is 1943127
GGTGCACACACTGGGATCCGTCAGGGCGGCATCCGCCATCGTTTTGTTTCTACGATAGTATCATGACAGGCACAAAGCGCTGTAACGTGACCTGCACAGGTTGTACATCAAGTACTTCTGGTACTTCCCTGCTCTGGTAACTCAGTGGCC
>chromosome_3,-,polyA site is 2061604
GCCGTTGTGTATGGCGACAGGCGGATGTGGTTGAAAGGTTTGCCGCAGGAAAGGCGGCCGCGGCGCCTCAAGGCGCAAAGGACATTAATGCTGAGAGGTACTGTGTGGTCGCACGCCCACTGCTCTTACATGATGAGCGAGGAGCGGGCC
>chromosome_3,-,polyA site is 2104521
CTCCAACCGGGAGCACAAGTTGGTCGCCAACGCACTGGGCTCCATGCGGGTGGGGCGCGGCGCCTGGACTGCGGCGGGAACCTGAAAGGCCGCGGATGCTGTAGTCTCAGACTCAACCGTCCCATTGCAAGGAACACAACCCCTGATCTC
>chromosome_3,-,polyA site is 2139050
GACAGAAGGGTCGGTGGTCGGCCATGGACACATGGACATGTGTGGCATGGCTGCCAGTCAAGGTGTGCCTCCAGTTGAGCACTGTAAAGCTTGCCGAGAGCAGTCGATTGAAGCCGACCTGGCTACAAACTAAGGGGTTTTGAGGGCAGT
>chromosome_3,-,polyA site is 2399237
AGTAGTCGGAAGGTGTGGAATCAAGAAGCACGGATGCATGAAAGCAAGCGCTGACATGTGACAGGCCCCGCTGGTACGCACCATGTAACCGATGGACCCCACGTCCGGCGCTTTGGTGTTGATGACGGCGTGTGTCTTCACGCGCGCCAG
>chromosome_3,-,polyA site is 2545434
GCTTTGAATAGGTTACGTGTGCACGAGGGAACCAAGCCCTCTGGACCAACTTTGTAGCCGGCCATCTGCGGCCAGGCTGACCGTGTAACGTGTGCGTGTGTGTGAATCAACCTGGTCTACAGTTCCCCTGCCTCGACAACGCCTAGCCAT
>chromosome_3,-,polyA site is 2694913
TTTCAGGAGGCACTCGCAAGGCCACCTTGAAACATGGAGAGTTTAACATCCGCATCGTGCTTGGCCAGCTGACATATGCACCTGTAAGCACGTGTGATACTCCACTCTTCCCAGGCCTCGCTTCTCTGTTGTAGCAGTCGGCACCAGGTG
>chromosome_3,-,polyA site is 2737774
GCCTGTGCCATGCCGGTCTATTGGTCATACTGAACGAACATACTTGCACCTGTCTACGGTCACTGCTAATGCACGGCGATGTAACATGTCAGAGACGGGGTCCTCTCCCTGCCCGGGTCACTCGTACGAGTTAAATACTGTCAGTCTCAC
>chromosome_3,-,polyA site is 2748725
TGCACAGGGGGGCGCGAAGTTGGCGACGTCCGGCAAGGCCGTCCTGAACCGGCCCCACTTGTTTTATGCGCCCAAATTGGTTGTTACATGTCAAGTATCAAAGCAGCGCTGGCGCCTGCTATTGCGCAGTCTTGCTTTTGAACTCCGGCT
>chromosome_3,-,polyA site is 2832786
CTCAATCTGGTAGTCACATGGCTATTGTGACTGATCGCCTCTGAACCTGAGCAAAGCACAAGCAGCATTGCTCAGTCTCCTACTGTTGAGAGTGTTCCTAACGGGCCGGCATTCTGGACACCAACGCCGTGCCGTCTGCTAGAAACTACC
>chromosome_3,-,polyA site is 2846833
CACGTAAGCGACCTTGACGATATCCGGCGTACCCGGATTCCAGAACAGGTGCTTGTTGCAAGGACACGCGAGTGCGCGTGTGCAATATCCGAGTAGGTTCCCTGTTACCCCTGAGACTGTCGGCCGAACACGGAGCACGGCCACTTGGCC
>chromosome_3,-,polyA site is 2884042
CTCACGCCATGTTCGTAGCCCAGGTGCCCCGTCATCATGCCGATGATGGCGATGAAGCCTTTCCTCACTCTCTGATACAGTTCTTAAATCCCCGTGCCCACTCGCCAGGACAAGCCATCCATCTGGGTTGAGAGCATATAAAACACTACT
>chromosome_3,-,polyA site is 3107857
TTATGCCCTGACTGAGGCCGTGAGGCGCCAGCACCATGGCGGCATTCCACACCACACACTGGGTAAGAGCTGATTGCAAGTGTGTTACATGCCAGCGCCCCCGTGGCTTCACAGCCTTCACTTGACATGGCGCTATTGACCAACCGGCCG
>chromosome_3,-,polyA site is 3215389
CGACTGCCTCACAGCCACTTGGACCGGCCTGCTGTCGCCCACCAAGCTGCACACCCTTGGCACCGCCCCCGCCTTCCCACACGTTTAACATGTTCAGCTGCTCACGCCGCGTGGTCTGGCCCGTGCCCGCGTAGTTCCACACCTCAGGGG
>chromosome_3,-,polyA site is 3256651
TGCCGGTGGGGCGCGGCGCCTGGACGAGGGGAGGGGCTGAGGACCCGGGTTGACCTGGGACCAGGACAAGATGAGAAGGACATGTAAGACAACGAGCCTGTCTTCTCATCTCGCCTCCCCACGCATTCCCTTCCCTAAACCACTTGCCTT
>chromosome_3,-,polyA site is 4073392
AGGAGCGACCAAGGGCATGAGTCTATGCGTTCCTTCAGTGATGTCGTTCCACCTGCCACTGACGCAAACCACATGCAGCATGATGCAATGCGGTCCAAGTTCGAAACCATACAGCCATTACCCTTCTATAAGCTTCGTGTGTTCATGAAA
>chromosome_3,-,polyA site is 4209864
CGTACTGATCACGGTGAATCTAGTACTTGTGTAGCCACACAATGTGGAATGGAATGGCTGCTGTGACGCAGCACCTGCACTCCTGTAGCAACCTCAGTGGCCGACATGGCGAAACCGCTTGCTACTCAAGTTGTTGCCGTATACGCTGCA
>chromosome_3,-,polyA site is 4209916
GAAGTTCTTAAAATACTACAGCGTCATACGGGTGGGGCACCCGTTTTTATATCGTACTGATCACGGTGAATCTAGTACTTGTGTAGCCACACAATGTGGAATGGAATGGCTGCTGTGACGCAGCACCTGCACTCCTGTAGCAACCTCAGT
>chromosome_3,-,polyA site is 4209990
GCCATTTTGACGATCGGGCTGGGCAAGTGACTGACGTTGCGGGGTGTCAGAAAGCGGTGGGGCCTGAGGCCCTGGAAGTTCTTAAAATACTACAGCGTCATACGGGTGGGGCACCCGTTTTTATATCGTACTGATCACGGTGAATCTAGT
>chromosome_3,-,polyA site is 4210129
GGCGATGGCGGGAGACGATGTGGCGGGCCCCGGTCGGTCTGTCAGTGCCGGTCCACAGGTGACGGCTGTACAGTACTCCACTTGCAAACCGTCTTGCACAGGTGGGATGATGCCATCATGGCGCCTTATTGGTTGATCAGCCATTTTGAC
>chromosome_3,-,polyA site is 4622027
AGGCGCGGCAAGCAAGAACCGCGCGACAACGAGAACCGGGGCGTGTAGGGGGGATTTCGGCATAGCTGGCGCGTGTTATCACTTTGAATCTTGGGAGATAAAGACCGAGACTGTCTACGCGACGAACTGATTGCCTCGCAAGGGTTTTGC
>chromosome_3,-,polyA site is 4745493
CCTTCAACGGGACGCTTAAAGCTGAACACAGCTATGGCCACACAAAACGTGCATGGTCCTCCAGAGCAGGAGAACGCATGGTAAACCAATGCTAAGTTGGCAAGTACTATGTAGATTGAAAGCACGGGAACTCTACTCACTGCACACTTG
>chromosome_3,-,polyA site is 4745775
ATGTTCTGAGGTACCAGACGTGCGGCAGACTGGTCAAGACGTTTACAGCGCAAATTACAGCGGGGTTTACAGGCCAGCCATTGTGTACGGTATTGCGTTACTGTATACAACATCCACGCCTCTGGATGCTGCGTGCCTTCGTTTAAAGGC
>chromosome_3,-,polyA site is 4825482
CCCAAAGCTGGTGTGGCCAGGGGCACCCCTTGGCCTAGCGGCTGGCGCCCTTCGTCCGCCTTGTGGTCAAGTCCGATAGAAATTAAGTGCATTTCTTGTGCCCTTACAATACGCAACTGCACGTGCCTGATGCGTACGCTCTGGCATTTG
>chromosome_3,-,polyA site is 4866993
CGCTCGCTCCTCATACATGATATGCTAAAGCGCCCTCATACTGCCGTATGGGAAGTGACAAACGACTGAACGCATTTGGGAGCTCAAAAGGATCGCCGTGCTCAATACCCCCCGCCCAAGGCGTGGCGTGTGTGTTTTGCCTTTGCCGAC
>chromosome_3,-,polyA site is 4867055
TGTTGGGACCGGTCAGGACCACTGGTGCGAACAGGTGAGATAGCTGATCCGTTGCCGCCTCACGCTCGCTCCTCATACATGATATGCTAAAGCGCCCTCATACTGCCGTATGGGAAGTGACAAACGACTGAACGCATTTGGGAGCTCAAA
>chromosome_3,-,polyA site is 4879646
CCCCGCACTGGTGGGGATTTCGGTGGGGATGCACCCGGCTACGGAGGCGCAACGACAGGACAACTGCCTCGTGAGCCATGCTGTAACATATGCAGTAACATGCAGGAACACGAAAGCGCACCTGACTTGCGCGCCGCCACCAGCCAGCCG
>chromosome_3,-,polyA site is 5287330
GGTGTACCGGGCTATGCGCGAGTGACTGTGCAGCGTCGGAATGCGGGGCCTGTGGTCGTGTGTCCCGGCGCGTGTGCTGACTGCAAGAAGCGTGTGTCCACGCGTGTCTGCCAGCCTATCCCATTCCCCGCGCTCACGCAGCTCAAATCC
>chromosome_3,-,polyA site is 5293029
CTATGTCCGGGAGATGAGGCTAGTATCGGAACCTTCGGCCTCAGACGGAGGACGTGGCGTGGCGGCACAGCCCACTTTTCCCTTGCAAGGGAGAGCCACCTTTTCTTGTTAGGCACCTTCTCAGTACTCGCCTACACGGCTACACATCCT
>chromosome_3,-,polyA site is 5341379
CTGTATCAACGGACTAAGTAGGCTAGAAAGGAAGGCGCTCGTCTGTCCCAGGTAGGCATGGGATGAGTAGGAGGCTTGTATTATAAGACTACCAACTCTGGGCGCTCGACCCTTCCTGAGCGGGACTGCCAGGGGACCACAGCATCTTGT
>chromosome_3,-,polyA site is 5341459
TTTGCTGGTGCTCGGTTCGCACATGGCAAAACGCTTCCAGTCGGTGTGATCGGTAGGAGGGACAGGAGTGAGCCCCGTCACTGTATCAACGGACTAAGTAGGCTAGAAAGGAAGGCGCTCGTCTGTCCCAGGTAGGCATGGGATGAGTAG
>chromosome_3,-,polyA site is 5353381
TCATTCCCTCCGAGGCCGAGGAAGGAGCCAGGGGGGGGGGGCTGGGGGAAGCCATGCTGAGCTCCTTGAGCAGGCACGAGCAATGTACTGAACTGCCAGAGCGTCAACATGCGCTTGCAGTGCTGCAGAGCAGGGCTTGCACAAGGGCTT
>chromosome_3,-,polyA site is 5400496
CGCTATGTTACTCTTGTTCCTTGGCACTTGCGACTCGCCTCGCTTGCATCTAGCCAGGTACTGAGGTACATCAATGCCGAGTTGTTACAGGTGCGTTCTGCCCGTTCAAGGGCTTTTCCTTGGTGCTGGTCAATCGCGCCCCACCCGTGT
>chromosome_3,-,polyA site is 5448765
GCGGGTGTTGTTTCTCTGGGTCGCAGATGGCCCTTCGCGGCGTGGGTACGGCGTGCCCCCGCTTGTCGGGCTGTCCCTTCAATTGTAATCCGCATCCATAACTTTGCAATTACTACCCTGGTTCACACTCTGAAAGCAGATTCTGGACGC
>chromosome_3,-,polyA site is 5505567
CACGCACTGGAGGGGAAGTCTGGCGTGGCGTGCGCGCGGAGGTCGGTCACATCACAGCGCCAGACAATCTCCCATCGCGACGCTATTAATATCCTTACGGCTTCGTACCAATACCATACACGTCGCACAAACAACAACGACACATGGCGG
>chromosome_3,-,polyA site is 5550526
GAATGGAGGTAGTGGCTTAACAGATACGGTAAAGGGCTGGAGGCAGACACGCTGGCAACGGACATGATCGCTGCGTGATCACACTGTAACCGGCTGACGAATTGAGTACTTGTCAAGGGTTGGAGACCAGTCGACATATTCCAGCATGAA
>chromosome_3,-,polyA site is 5686746
GGCGCGTCACCGAACGATATCGACGATGTTCCGCCCGGAGCCTGGCTGACGCGGGTAGACGCACGTGTCGGATTAGTGGCGGACATGATTGCAATACTTAAATAGATAAGGCGAGTACTATGCACTTTCATGAGTCGGAGCGATTTGCAA
>chromosome_3,-,polyA site is 5770493
GATAACTGTTAACAGGTAGCAGTCGGATACAACCAGGATACAGGACAAGGATACAGGACACGGCCGGATATAAGGGCCTCGCATGTAACAGGATACAGGAATACCAGGCACGCTAGCAGGGCAGGCAAGAGTCTATATTACAACACCCAC
>chromosome_3,-,polyA site is 5987115
GGCAAGCAACTTCGTACAACTTCCGGATTCCAGGTGTGGGCCACGCAATATGGTTGCGGGCCACAAGAGTTCTTACGTGTAGGCCACGAACGGCTCCTGATCTCTGTGCGCCTGAGCCCAACTGCTAAGGCAATCACAAGACGACACACC
>chromosome_3,-,polyA site is 6284840
GAACGTTCCTCCACATTTGTCGACAAACCATGGAACTGAACGCTAGCGTTGGCCGCCCCTTCGGCCACCCCCGAGTTGGAAGTGTATTCCATCGGCTTCGGCTTGGTTGCTTTGTTGCCTGATTGCTTCCCTGACTCCCTGTGCTTGCCC
>chromosome_3,-,polyA site is 6284924
GCTGGTGTGGCAAATAACACACAGCTGGTTGTCCAGGGCTCTTTAACGCAAGTGGACAGGTCAAGCACCAGCCTGTGCAGCAATGAACGTTCCTCCACATTTGTCGACAAACCATGGAACTGAACGCTAGCGTTGGCCGCCCCTTCGGCC
>chromosome_3,-,polyA site is 6289806
GAACGGAGCGGAAGTTGGGGCTGACGGACCTTCTTACGTTTCATCCTGCGAGCTGATGACGCCCAGCGGCCTCAATCGCCTGTAAGCCCTGGCACCCTTAATCCCCCCGGTGGTCTCCCCGGTGACGATGTCTGCCGGCGCAGCGGTGCT
>chromosome_3,-,polyA site is 6529652
GCGCCGTCACCGGCCGACCCACCACTTGCGCGGGATGTAGAGGTCGACGACCTGGCCCTCGTCGTTGATCATCTTTCAAGGGTCTTGAAATGGACCTCGTGTGTGCGGCGGGGAGAGAGAGAACCAGAGTGCGATGGAGGCGAAGTTGAC
>chromosome_3,-,polyA site is 6532976
TGTGTGAGTGGGTTCGTGTGTTGGACGATACGCCCAGGACCTACCCCGGGACACCTCCCAGTCCATTTCTACAGCCCTATGCATTCAACTCCCGCGACCGTGTTGGTGCGTCATGAAAGCAGTCGGAGTGTCAGACAAGCCTCGCCACTC
>chromosome_3,-,polyA site is 6540256
CGCGGTGAGTCTGTGAGGTCCGGCAATGTGCCAACTGCGCGCGACAGGACTGCGCCCGAGGTCGGGTGCAGCCCAGATTTGCATGTAATAGGGATCTATAGCTTGGGCAAAGGGAGGGACAACTCGCACGTTGGGCGGGCTGAAGCAGAG
>chromosome_3,-,polyA site is 6656272
GCTAGCCCCGCTCCGCGCAGAAGGCCATGCTTCCATTACGCAAGTTGAAAGCACCCTTACCCAACTGTTTATGTTACCGGTCTTGTTAACGTGTGACCATCGCGTGTTCAGCAACGGCACTGGTGCGTCCGAACTGCGAAACACACACAT
>chromosome_3,-,polyA site is 6664890
GCGTGCCGCCTGCAGCGCCGTCGGCCTACTCTAGCTCTAGTAGGCTTGCTCCCATAGGACGCTCCTCCCGCCATACCGAACATGTTACTAGGTGCCATCACTCCACCTCCTCTTCCATTATGACACTTCACGACAAGCTCACAGCCAGGG
>chromosome_3,-,polyA site is 6665217
CGGCACACGATCGTATCCTTCGTCCTAATAATGACGATAGCTACTGTGCAGCTGGTCCCACGGTCGTGTGTGTTGCAATTTGTAAAGCTATTGAAGTCGATGCCGTACTCCCGCCACGTGGGTCAATTTACAGAGCAGGGGAGGGGGATG
>chromosome_3,-,polyA site is 6876679
ACTGGATGGGCTGTCATATGCCGTTGTGCACATTGACCCTGCAAAGCAACCTGTTACAGCACAGCGCATGCGCAGTAACTCAGTTGTAACAGTGATACTACTCTTGAGCATAAGTCATGGGGGGTACCGTCGCCAGACAACGCGAGCTGC
>chromosome_3,-,polyA site is 7010530
CCAGGCAGCTGGGACTGGTGACCTTCCTGATGGTTGCATCTGACCCAGGCTCCCTGGCAGTAGCACCACGCCCTCACCGACCTGTAAACGCTGCATTTTACATTTACAACTACTTGCTTATTTCGTTAGCTTCCGCGCAGAGTATACCCC
>chromosome_3,-,polyA site is 7109391
GAGCTCTCTGGTACGGCTTGCTGGTTAGCGATTTCACAGACAGAACCCCGCTGCGCCTATACACAGCCGGTGGTAATACGCGTTTAATCAACAAGAGGTCTTACCAGAATCGATATCTCGTCAACCTAAATTAGTCTGTGCGCTCAGCAG
>chromosome_3,-,polyA site is 7367062
GGCCGAGGTGTGCATGAGATTGGGGTAACGAAGTTGGTTGGTGTGCGCCCTCTGGTGTGTACATATTCGTGCTCACACTGATGTAAGCCATACTGGTATGCTTACATTGCCGCGCCCTGCTTTCGCCCCTGATTGTCAATACTGGTCCCG
>chromosome_3,-,polyA site is 7650567
GCTGCCTTCTGGAAGCAGCTGCCTCCTGCTCGTACCGCTCCGTACCAGTATGTACTGCGAGCCGCCCGGGGTGGGCCGGTGAAGTAACCGCGAAGCCACAAATTGCGACTCTGGCCCTGACCCCGCCTGACCCGCCTTGTGGGGTTTGTG
>chromosome_4,-,polyA site is 202434
GTAAGGCGTAAGACAAAGGTCCGGACATGCGTTGTGATGATGATGATGTGTTACAGGGTTGGAAGTGTGCATTCCTGAACCTGTAACGAGACTAACCGAGCCGCAAGGGCTCCTCGTCTCTCCTGTTAGCAATGTTGTGAGCTTCATGCA
>chromosome_4,-,polyA site is 423146
AGTTCGTGGCCCTTTTTAAGATTGGGACACAAGTGTGTGTGCGTGGGCTGACCCTCAGGCTGTCCGTTGTCAGCAGCTTCGGTAATTCACACCACACCGATCGGGCGACCAGCCACATCTCCAGCTGGGGCGGCGGGAGGCATGTGCGCA
>chromosome_4,-,polyA site is 690025
GGGCTGAGCCCCCCGACCTCTCATCGTGCGTCTGGATCTTGTGTGACCCCAGCCCGAGGCATCCGACGCTCTACAGGGGTGCCTGTTGTACTGCTTCTCGGCACTTGAATCCAAGCCCAGCCTTCGAGGAACACGTCAACAACGAGAACA
>chromosome_4,-,polyA site is 690128
GAATCGTGTCTTCGGTTGTAGCTGTACCAGAAACTATAGTCGTGTGGGCACTTGTCTGGTTCTCGGGACGGTATGTGCAGATTAATACATGGCGAACATTTCTGGGCTGAGCCCCCCGACCTCTCATCGTGCGTCTGGATCTTGTGTGAC
>chromosome_4,-,polyA site is 771722
TTGTGAAATTCTCTCGTCGCGTATCGTACCGCACGGTGCCTTTGCCCGTCCGCACAGACTGCAGCGGCTCCAGAGGGAGTGGCTTGCAGCTACCGTACCAAAAGTCATGTGAGTGTCACTAAGTCACGTGGGGGAGGGGTGCGCCTCGGC
>chromosome_4,-,polyA site is 897614
GTGAGGCGTCAGCGTGAGGGGGGCGGGCCCTCTCGCCCTAGTCACCTTGCCCCGTTAATCCATGCCAGGCCCTATGGGCTGGCGTTGTAATTATTATTATTATTACTGTCTACCTGCAACCCCACCAGGTCTTGCAGAACGTCCCGGCCT
>chromosome_4,-,polyA site is 1089492
CGCGTGTCAAAATGCATGATGCATGTGTGTGTGTGTGTGTGTGTGTTACAGGATTGGAAGTGTGCATTGGGGGGGCTCAGCCTGTAACAAAAATGCATGAGGCAGGCCCGTACAGAATGCCCAAGAGGGGACTTGGGACTAGGTAGGCAA
>chromosome_4,-,polyA site is 1592673
GGTGGGTGTTTCTCTCTGGGCCGGAGACGGTCCCTCGCGGCGTGGGTACGGTGTGCCCCCGCTTGTCGGACTGTCCCTTCAATTGTAATTCGCATCCATACCTGCCGACTGGGTCCTGCGACACAGTTTTGCCCCCGGCATCTCATCTTC
>chromosome_4,-,polyA site is 1964708
TGAAGTGGAGTTACAGCGCACCTGCAATCCTGCAGGCACGTGATGCACGTTGTCTGTGGTTGTGGTTCAGGTTGCTGGCCCGTCAACACATCAAGCTTTACATGGTGAGCATGCCATTGAGCTGACGCTCGGTCGGACGTGAGCTGCACA
>chromosome_4,-,polyA site is 2120132
AGGTTGCGATGGCTAGGCTGTCGGACGGCTGGCGGGCTGGCGCGGAGCGGAGCTGCGGGGCGCGCGGCATCCGAAACCAACCTGGAAAACACCAGCGCCACCGTCGTCCAGCAGCACATGTGAGGGAGGGAGTGAGTGGAAGCGTAAGAA
>chromosome_4,-,polyA site is 2372655
CCCTGCCACGGGAAAAGGGGCTGAGCCCCTCCACTCTCTGAGGCCGAACGTCCTCATCACCCGGACATAGCCGGGGTCGGTCTGTACAGGCACATAGCCAAACCAGGTGCTCAGCAGCCACACCGCCACTGCAGAGCCAGCCAGGACACC
>chromosome_4,-,polyA site is 2372762
CAATCAAGTACTGCCCGAGATACGCTCTCCTTGAGACGTCATATGTGTGACAGGGCCTGCGTCTTTACGGCGTGGGCGCGTGTGCTACCAAACAAGGACAAGTGTCCCCCTGCCACGGGAAAAGGGGCTGAGCCCCTCCACTCTCTGAGG
>chromosome_4,-,polyA site is 2688061
GAACTGCCTGAAGCGCCAAGCAGGGCCGAGCGGCCCAGAGAGTGGTTGACCGCCCCAACGGTCGTGAACGATGATGACCGTTGCAATCGCAAGCCGTCCGGTTCAGTTCGCAGTTCGCCAAGCGATTAGACCCCCAACCCCCCTGTTCAC
>chromosome_5,-,polyA site is 43480
TGAGGGCCCACGGCCGGCCACCGGGCTATGGGCCTATGGGCTATGGCTGCACCCTGCGGGACTTCACCCACGTCGCTTACGGTAGTAATAAAGTACGGTACGCGGGTACGGTACACACGCTCACGACGGCCGGCCAGCGTGCTATGGGCC
>chromosome_5,-,polyA site is 727226
TGATACTACTTGCCGGTCAGTGATTCAACTAATGAGTCAAGCACAAAGCATTATTACGAGCAGTCCCAACGGGGACACATTGCCTGTAACACGCCGAGGTCACCAGATACTTCGCGCCTCCGGACTCAAAGGAGCCCGGGGGCCGCACTT
>chromosome_5,-,polyA site is 832859
ACTGTGACTCCCAGGTTGGCACATTCGCCGTCCTTGTGCACCGGTAAGCATGAATTGACGGTGCCGTGTGATTCTTTGACTGTTGTTACGACCTGTGCCAAGTATGTGCCAGCATGCTGCCGACATTGCCGCCAACCTGCCCAGCATCCT
>chromosome_5,-,polyA site is 832958
AATCGTGGGCAGGTAGCGCTGAGGCAGATGCGATGCATGTTGCATAGGGATGGGTGGCAATGTCGGCAGCACGAGAGCACCATAAAGCAGGCGTGCCACACTGTGACTCCCAGGTTGGCACATTCGCCGTCCTTGTGCACCGGTAAGCAT
>chromosome_5,-,polyA site is 868076
GTGGGGTGCCTCTTGCCAAGGTCCCACAGAGATACGGTAGGGTTAGCCTCGATGGGACTCTTCCTTAAGGCACGCGGGACCTTGGTCCGTGCGTAGGTATTATTATTATTATCAGATACGTAGATTGCTTCAATCTCAGCACTTATGTAC
>chromosome_5,-,polyA site is 917514
GAGCCACTTTGAAGCCGACCGAAACCGCACGCGACTTCAGCTGGGGTCACAGGTCACGAGGTGTGGCCGCAGTCGCCAGCAGTGTGATTTCGCGAAGGTTGCGCACCGTATCGCCGTCCAGTGCCAAACGTACTGAAGCGTGTCAATATT
>chromosome_5,-,polyA site is 917645
AGCTCGAGAGCGTGTGTGGTGGTGGGTACAGGGGGTGTGCGTGCGTGCGGTTGCCTGCGGTTGCCCACGGTTGCCCACGGCTTTAACCACAATTCCGCCAAACACACTTACACACTGGTCCTTGCGGCCTTGAGCCACTTTGAAGCCGAC
>chromosome_5,-,polyA site is 917777
ATGGACGAGTTGTCGTGTCGTGGGGGGTCAGGCGCGTGGTTCTTAATTTTGGTTTACATGTATCGAGGAAGACCGTACGACATGTAGTACGTGCATTGGCCCTCAAAGCAGGGGAGGGAGCGATCGCGGGTAAGCTCGAGAGCGTGTGTG
>chromosome_5,-,polyA site is 1563978
CCTTGAGCTAATCGCGCCCGCTGAATGCAACAAGTCAGGAAGTGGGTGTCCGTAGCCAGTTACCCCCACGAGTCACCCGCCTGTTAAGCTAATCCGCAATCCGCTCACGTCCAGTCGCACTGCTCGCTACGCCTTAGCATCTCATTTGCC
>chromosome_5,-,polyA site is 1739215
CATTCGGCGGATTTCAAGTGCAACCATTGAATCAATGCCGGGACTGCGATTGAGAGTCCTGTACAGAACTGCAACGATCTGTAACAGTCCCACACTCCCACCCAACTGGTACGCTGCATGGCAAAGGCTTCTTGCTCTACATCTGCCCAC
>chromosome_5,-,polyA site is 1792108
GTCATTCGGGGATCTCTCCTCGGGTGAGCGTGCGTGTCTCGTACGTTTTTGGGGCCCTGGCTAGTCCACGGCTGTCGTCCCACATGTAACCTCTATCAGCCAACCCGCCTTCTAGGGAAACCTCTACACCATATCTCTGCTTGAACTTTA
>chromosome_5,-,polyA site is 1802920
CAGACCAGAGCGGAAGGCGGAGTGGGCTTGCAGGCGGCACGAGAGTAGGCAGTCAGTAGCGCAAGTTGCGAATTCACATGTTACCTCGTAACCGACGGTAAACGCTGTGGACGGTCGCGCCCATGGCTGGCTGACGGAAGGCGGCTGCTG
>chromosome_5,-,polyA site is 2277362
CTAGCTAGCAGATGACAGGCCATCATGTCTGCAGCACCGCATTACATGGTGTACGGAGGTCGCATTCTGTACATTCATCCGGGCGCTCGCGTCAATGGAGTTATCGAGCAGGTTCCATTCGTGAGGGTTATAAGCTAGCCTGATAGCAGA
>chromosome_5,-,polyA site is 2520855
CCTTCCGGCCGTTTGGACTAAGTTATCACGCACGCGGATCGAGGATGGTGAGTTGAGTCGACACAGATTGATAACAGTCTGTAAGCTTGCGCTAGCGGCAACTCAACTGGCGAGCCAAGGGCTGCTAGTCCCCGAAGACACTTCCAGCAC
>chromosome_5,-,polyA site is 2526410
CAACGTACTATCACGCCGCACTATCCCTTTCCGGGTCAGTGCACTATGCCTATCAGGGTGAATTTACGATCCCCGCTGCGTCTTGTGTACTAATCCGTGGCGCACTGACCCAAAGGGATGTGCAGTGCAGTGACTGTGCAGTGCAACACT
>chromosome_5,-,polyA site is 2915363
AGCCAAAAGCATGTGCGTTGTAATTGTGTTTGTGCGTGTGGTTACAAGGTGGTGCACACGATCTGTGCGTGCCTTCCTGCCTTGTGAAAACAGTATTCGGTTCAAGTTTGGAATACGGTTGTGATCTCGGAATACGGTATCAGCGCAATC
>chromosome_5,-,polyA site is 2945124
AACGGAGCGGGCTTACGTGATCATGCGTCACCCTGTACGTCTTGAGGTCCGCACGCACATCATGCTATCACGCGGCATCACCCTTGTAGTCTGGCTGACGCACCCCGAGCCAACCTATATGCATTCGATATGTGCGCTAGGCCCAAGTGC
>chromosome_5,-,polyA site is 3078646
CAAAGTCGGGGTTGGTGGAGTCATGTTGGGCCCTGATAGCATGTGATGGCTCGGCGTCTTCGGGTGCTGGGACTGTCCCCTCTGTAACATCCGCATTCATAGCTCCGTGTCTCCGTGTTTCCCGGCACTCACGAATCCAAAGCAGACTCA
>chromosome_6,-,polyA site is 24920
GACTTGAAAGGAGGACTACAGCACCGCCCGGGCAGTAAGGCAACAACGATGTCAATTAAGACAATTGGAAGCAGTGCGCATGTAAGGACCAATGCCTTTACAACCGCTGCATAAGGCAGGGGATAGCGGAGTAGCCATGCCCAGCAGCCC
>chromosome_6,-,polyA site is 185369
ATGGCGCAGCCGGTACAAGGTTACATCTTCGCACGGGCCTGCGGTAGCGAGAATGGTGCATGCGCCCAAGACGCATTGCATGCAATGGCTTCCAGCCGCACTTGCACAGAGCTCGGAGCGGAGGGATGCAGTACCGCTCGCCCAGCCAAA
>chromosome_6,-,polyA site is 441395
CCCATGGCTGGCTGACGGAAGGTGGCGGCTGTATTGGGATGGCTGGGCTGGACGACGGCGGCCGGGCTCGCGTTGGGACTACCAGAAAGGATGCGCCCGAAACCAACCTGGAGAACACCAACTTGTCAGCTGATAGAGGTTACATGTGGG
>chromosome_6,-,polyA site is 441448
TGCGAATTCACATGTTACCTCGTAACCGACGGTAAACGCTGTGGACGGTCGCGCCCATGGCTGGCTGACGGAAGGTGGCGGCTGTATTGGGATGGCTGGGCTGGACGACGGCGGCCGGGCTCGCGTTGGGACTACCAGAAAGGATGCGCC
>chromosome_6,-,polyA site is 441510
CCAGAGCGGAAGGCGGAGTGGGCTTGCAGGCGGCACGAGAGTAGGCAGTCAGTAGCGCAAGTTGCGAATTCACATGTTACCTCGTAACCGACGGTAAACGCTGTGGACGGTCGCGCCCATGGCTGGCTGACGGAAGGTGGCGGCTGTATT
>chromosome_6,-,polyA site is 650589
CGTGTGTGTGAGACGCGGCGCGTCTAGGGTATCAGGCTAGCGTCTGGTGTGACGCATCGCGTTAGCTAAGACGCGCTCTCCATGCAATTGTACCGCGTCACGACTCGCGTTCCATTGCGTCTCGCAGACGCAGTGAAACGCGCTATCTGT
>chromosome_6,-,polyA site is 945195
TGGTATAAGTTCAAGCCAAGCGTGTACTGCACACGCATGGACCTGCTCCCAAGTGCAACCAACGGGAGAGACATCGCATCAGTGTAACCGAGAGCAAATCATCCAATAGCCCGCTTACGTGTGGGCTCATCCACCGCTCACTGATCGAAC
>chromosome_6,-,polyA site is 997067
GCTGCTGGCAGCCGTAAGCAGGGACCGGGCCGCGGCGCGCCCATCCGCACGGGGCTTGTCGGTTGATGCGGTATGCCTGGCGTGTAGAACGCGTGCCCCAACACATTGTACCATGTGATTACAGCGCTGAAAGCTTGGGGAGTCACTGGT
>chromosome_6,-,polyA site is 1161674
GTGAGTAGGGATTGACTGTGTCTTGACAACGGCCGAGGAATGTGCGACCGCATCCCCTGCGAATGGCGACACAGACAATGATGTAAGGCAACCGAGGAGACAAGCAGGGGCGCCCACCACTGGATTGACCCCCACATAGGAGGAGCCCCT
>chromosome_6,-,polyA site is 1195049
CCCATCGGAAAACACACGCCACGCTCCTCGAAACCCTCCTCTGGGTCTCACGCCGTCATCAGCGTACCTAATAACCGTGCCGTGACTCCACAATTATGGAATAGCGTGCCCCAACAGGCGGGCGGCTCAGAGTTGCGCAAGATGCAAACA
>chromosome_6,-,polyA site is 1258046
GAGAGGCGGGTGAGTTGAAGTTCTTGCGATCACCATTGCAATGCACCAGAAGTGTGGTCTCCAGCAAGGTTGGGACTCTGTGTAACGCAATACCTCCTGACTCCTGGCTTACACCTCGGCGCCCTGACGTCACCCGATCCACCTCGGCTG
>chromosome_6,-,polyA site is 1626954
CGTGCGCTTCGGCATTATGAACGACGAACCAAATGAATGCGAACTGGCAACAATGAAAGTCTTTCATGCAAGACCTGTACTGTACAATTTCCGTGTCCCCGACACTTGCGCCTTCCTATGCCCGCCTAAGCCGCACGGTCATCACGCCAG
>chromosome_6,-,polyA site is 1905070
TCCCAGACGCCCCGGTCCCGACTGGCCCACCAGGTCTTCGGCTGCGTTTACCCGCGCCCAAACCTCGTATTTCTCTCCCCTGGTATCATCCCCATTCGCAATACGCTGCCAGGCTATTTCCCCGTGTTAGTGCTTTTCCCGAACCCAGTC
>chromosome_6,-,polyA site is 1951635
GATGGGAAGGTGGTGGACTGAGCGTGGGTGAACCGGCCGACGTCCGTACCGGAAGGGGTACGGCCACGCACGATGCCCTGTGCAACGCTCCCCTCCTCCACGCTCCATGCGCGTCTCTCACCGCGAATTGGGCCACTGCCGCTGTGCCCC
>chromosome_6,-,polyA site is 1997782
TCGCGTGGTACGGGTACTGGCCTACCGGTAGCCACACGGATACGAAAGGCAGGGGTCTGAGGGTGCCCCTGCCGGAAGTACGTAACGATGCGCGGCGCCACGGAGTGCAGACCAGTGCTGAGGTGCGCAAGCGGCAGGGGACTTCACAGC
>chromosome_6,-,polyA site is 2215681
CGCTGGCTAGGCTAACGGGGTCTGGCAGGCGGGGTGCCGGAATGCTTGTTGTTGGCCGCGGGGTCTGACAGGAGCCGCAGTGTAACGCAACACGGCATGAAGCGGGAACTGTTGCACCAATGTTTGGGTGGTGTGGGGCGTAAGAGCTAC
>chromosome_6,-,polyA site is 2298072
AAGAACAACTGCTTTCAGACACTGCACTGTTTACCGTCGGTTGCAGCGCTGCTGCTGCTAGCCAAGTTAACCCAAACACTTACAACTCCGTGTTCTGCTATTGGTACGCGACCGATTGCTAGTTAACATTTAGGTCAGCGCACGAAGCTG
>chromosome_6,-,polyA site is 2465992
AGCCGCGGACATGGACGTGCGTTGCGGAACTAATGCGCACGTAGACCAGACATGTTGCATGATGCACATGTCGAACTTTGTTGCAACGGCCCGTCATCCCTTCTGTACTCCGCATCCACATGGCCGACCCACGAACCAACCCGTCGAGGC
>chromosome_6,-,polyA site is 2593248
ACACACAGGGCCCTGTGGTGGGCGCCGGACAGGGTGCGGCCGCGTAAACGACGCCGGAAGGTTCTCCGACTCTGACACGATTGTAATCATTCATATGGTACCGTCATGCCGAGTAAGGAGCGGCGCAACGTCGCGCGCCTGTTAGCAAGC
>chromosome_6,-,polyA site is 2622305
GACCGGGAGGAAGTGCAGGCGGGGCACAGGACCGGGAGGAAGGGCAGGCGGAGCACTTCAGATTGACAGAGCTACTTGTTGTTGTGCACCAGTGCGTACATGGCTCCGGAGCTGGCCGCTCCAGCCAACCTCGAGCCGCTCGCTGGGGAC
>chromosome_6,-,polyA site is 2665291
CCTCAAACCTCCAGCACCCATGGGCTGCTAATTGTACACGCGACCGAAGTGCATGGAAGTTGCTACGGGCACCGCGGCCTCTGTAAACCGTGCAGAGTCCCTTCGCATATGGTACCTCGAGCCACGCTAGGCCAGTCCGTCTATATGTCT
>chromosome_6,-,polyA site is 2827024
TGTCTTTTGATGGGGTCTGCCCAAAGTAGCCCAGACCAGCGTCGGATAGGACACCGCGAGCGTTGACACCTCAAACGCCGCAATTTAATGCAACAGGTCATTCGCTTGTACTCATCATATGTATTTGTGCATAAGACGTCAGTCGTCGCC
>chromosome_6,-,polyA site is 2827139
AAACGCGTACCATTTGATCTGCCGGAGGCTGAGCAGTGGGTATAACTCGACGGACCGCGTCGGAAATGCTGATCACCAGCAGCGGATTTAAGACAATGCAAATCGCAACTCGTGATGTCTTTTGATGGGGTCTGCCCAAAGTAGCCCAGA
>chromosome_6,-,polyA site is 2827238
GACGGCACTGGTATGACATCTTTGAACTTTGCTGAGATGCCTGCCATCCCACAATATGCTATGTTGCCGCTATGCTTGAATTTCTTTCTTGCTGAGACCAAACGCGTACCATTTGATCTGCCGGAGGCTGAGCAGTGGGTATAACTCGAC
>chromosome_6,-,polyA site is 2878063
AGTATCACAAATGCTGGATGATTCGAAAATGTAGGCAACCAACCAAGCCAAGGCGAGTTAAAACGAGTTCCAACGCCTATCACGCGGCAGTGCCTGGCCACTATGCGGCTTATCGTTATGTTTGCGCAAGTTTAATGAGTTAGTCTCTGA
>chromosome_6,-,polyA site is 2974269
AAGTGGGTGGTGCTCATCAGTACCACCTTCAGGGCAACGGCCGTGTGCGTAACAGAGCCGCATCCCGGGTGCTGTAAACCAGTGTAAACAGGTTGGATCGCACACGTGCTCGTGTCCCGCGTACGCACGCGCAATCCTCGACCGCTACAG
>chromosome_6,-,polyA site is 3290573
CCCCAAGTAGGCGGGGCCTTCTGAGATTCAAATGGTCCGATATACCGCCGGCGGGCAAAGCAACGGCCAATCAAGGGAGCTCTCCCGAAGCCATCCAGAGTCTCCAAGGTTCCACGCAAAAGCAGGCCGTCCAAGGGCCTGCAAAGGACA
>chromosome_6,-,polyA site is 3290846
GGCTGCAAGTCCAGTAGCCAAGGACTGGCAATACGGGAATACTTGGACAGTGATTTGCATCTGATCTGGGGAACACCTGGTGTAAGCGTTCTTTGGCATCCGCGGAGCGTTTTAATGCCTACAACTGCTGGACACGTGGTAAGCAAGTGG
>chromosome_6,-,polyA site is 3430972
AGTGTGTTGTGTAGGGCTCGCTTCATGCCGTGGGGCAAGATGCGGAGCAGCTCGTTCGGAATGCCGTCTGGGCCCGTGGCTTTGTTACGAGAGAGGTGGGCGATACAGTGGTCAAAGTTGGCGGGGTCTGCCATGCTAGAAAGCATGGAG
>chromosome_6,-,polyA site is 3500188
ACCGTACGATGCAGTAGCCTTCGCAGTCGTGCGCAGCCGTGCGGCTGCCCACCCTCACCCCCAGAGACGTAGTTAGATAATGTGACTGCTCTCTCTCTCTCTCTCTTGGTTGCTCGTTTTGCATCCATTGAAACTGTCCACGTCTGCCGC
>chromosome_6,-,polyA site is 3533392
GAGAGCTGGCGTGTCTGCGCATGCGTAAGAACTGACGAACACAATTGCACATGGTACCAATGCACGAACGCATATAGATGTGTGTAAGCGAAGCCTGACTGCCTACTCTCGTGCCGCCTGCAAGCCCACTCCGCCTTCCGCTCTGGTCTG
>chromosome_6,-,polyA site is 3598433
GGTGGGTGTTTCTCTCTGGGCCGGAGACGGTCCCTCGCGGCGTGGGTACGGTGTGCCCCCGCTTGTCGGACTGTCCCTTCACTTGTAATTCGCATCCTTGCTCATCATGGCGTACCACCTCTCTTTCGGCTGATTTGCTGGGTTGCGACA
>chromosome_6,-,polyA site is 3657428
TTACGTGATCATGCGTCACCCTGTACGTCTTGAGGTCCGCACGCACATCATACTATCACGCGGCACCACCCTTGTAGTTTGGCTGACGCACCCCAAGCCAACCTATATGCATTCGATGTGTGCGCTAGGCCCAAGTGCCGAATTTGTTTT
>chromosome_6,-,polyA site is 3657653
GTTCGGATACGGCGTGTGTGCCGCCAGCAACAGGCTTTGCGCCTCGCATCATGTGTCTTGCGATATGGCCTGTGTGCCGCATGCAATTATGCTGCCTGCCCTGTCGTTATGGACGCTTCGACTTGTTGCGTGCCCTGCTGCGTGCCCTGT
>chromosome_6,-,polyA site is 3743076
CCCGTGGCGTTACACCGTCTGTCGATGTCCCAATGGCCTACGTTATATGCGCTCATTGCCACGCCATCAGCCCAGGTGCCATGTCAACCATCCTCATCAGCGTGATCCAGCCGCCATGCCCAGCAGGCCCGCAGCCAGCCATTCCTGCCA
>chromosome_6,-,polyA site is 3954140
GGGACTCACCGGGGTCCAGAGCAAGTCGTTACGTTGCGGTTACAATCGTGGCCAGGGCTGTGTATTGCCCATCCATACACCTTTGTAACGACAACGCGCACCCATCCTGCTGCATCACCAAATGATATTGCGTGCCTTGCAAAGCGCAAT
>chromosome_6,-,polyA site is 4026097
CCACAGCGTTGCAAGTACGAGAGCCATAATAATGTGTATATGTCGACGCAGTCGGGGCGTGTGCTCTGACATCTGTGCACTCTGTAACGCTCAGATCATCCCTTCAACCCACCGCCCTCAGTTGCGCTGCTTCCCAGCCGCTCGGCCACG
>chromosome_6,-,polyA site is 4082539
TCGCATCTACTTACGTGCGTGACCTACGTGGTACATGGCCCATACCACAATTACACATCGAACAGGCACATCCTCAACATACTGTAACATACTAACATTCCCCAGGAGACGCGTGCGTCAGCCCGTTTGTGAAGTGCACGCTCACGGGGC
>chromosome_6,-,polyA site is 4110316
ACGAACCGGCGCAATGACCCTATTGCGCAAACCGAATACCAACCCCCATGGGGCCTGCTAGTTGATTGGACTACGTTGCATGATTGTAAAGAACTGTGCTGCACGACCTGACTGGGTACGTGTGCTTGCTCGATGTCACTGGAATCGGCA
>chromosome_6,-,polyA site is 4334422
CGTCGCGCGTCACACCGAGTCACTCTGCACGGCTCTGCAGTCTGCAGGCAGTCGCGATCCCTCTTCGCCTTACACTGCGCACTTTTTGTAATCCTTATCAAATCTGGAATATTAAGCGTCAACATAGCGTTTGGAGGCGGCGGCCCCGGT
>chromosome_6,-,polyA site is 4353297
TGCGTGGCCTCTAGCGGTCGTCGGTGTGCCGCTACTAACGTGGGCTTGCATCATACCGAGCATATGCAGGGTTACCGATTGCAGTCAGACCTTGGACCGACTCCCCTCTGACTCCCTGCTGTCCACAATCATCCAGGTCAGGTCAACCAT
>chromosome_6,-,polyA site is 4421059
GTGAGCCGCATGCTGGTCATGGGGGCGCCCGTTCACGCTCGCACCCTCAGGACTTTGGCCCTAAGTACGGCTGCAAGGCCATGTCAATGGTGGCTCCGTCTTGTCACCCAGTCCGCACGGGCACAGGGGCACGGCACCCGCCAGCGCACG
>chromosome_6,-,polyA site is 4618381
CTTGCTCCTTCCAGAGTCCTGAGGCGAGTTACTGACAGACATGCGGGACAGGAAGATCCGGCTTGGCTCTGCATTGTAACTTTGTAACAGTCGAGCTGTAATCCGCGCCAGGTATCAGGTGACTCAGCTCCCGTATCTCCTTGGGCAACA
>chromosome_6,-,polyA site is 4724207
TCGCTGCTCTTGCCAAGGCCTTGGCCCAGCGTGCCTTGGCCATGGCTCTCTGAACACACACAGGCACACACTTCCGCTATTTTGGAAGCGTACTTGCATACTCATTTCGTGTGCCCTATGCTCTGCTGGGGTCAAACTTTCCCAGCGATG
>chromosome_6,-,polyA site is 4724374
CTCACACGCCTGAGCAGCGGCGAGGTGGTAACCGGTAATCGCTGCAGGGAGGCCAGTTCAGCACATGCATGACAGACAATCAAATGTATGTCGTGGACCAACAGCACTCCCGGGACTAAAGTTGGAATACAGCAGGGATGCAGCGCACCC
>chromosome_6,-,polyA site is 4734438
GTTCTGCCGTCTGCCGCAGCGTACGGCTCATTAGTGTGCTGCCAGAGGTTTTCTGGAGGGCGTGCTGTTGGGACGTCGACTTGTAACCACTAGGCACTTGTCACAAGGCATCTGACACTCTGGCACGTTCAGGAAGGCGGTATCGATGCC
>chromosome_6,-,polyA site is 4734973
CGCCTTGCAGCAACATGAGGCGTTAATGGTGTCTTGGTTAGCTGCTGCGAGAGGCGGAGGTGTTCGAACTTCGAAGGAAGCCTTTGTAAATGAGTATGTGCTTTTGGTCCAGGGCAAGGCTTGCTGTGCTCGTCAATTGGGCAGAACAAT
>chromosome_6,-,polyA site is 4758352
TCTGGCACTTTGTGACGCAAACAGGAGAGACGAGAAGCCCTTGCGGCTCGGTTACAGGTTCAGGAACGCACACTTCCACCTCTGTAACACATCATCATCACTTTGTGGTTGCAATGGGATTCGCGCTTGCGTTCACGCATGGTCGTACCT
>chromosome_6,-,polyA site is 4770439
CCTTTTGCTGCACGGGACATATGGGATAGGCGTGGCTTTGTGCCTTGATAAGTGTCCTGTTTGCGTGAAGGTCAGGCGTACCCGTGTAAAAAGTTATACAAATCCAAGGCTTTCCAAGGGGCAGGCACGCACACGCTGGAGCCGTCCCCC
>chromosome_6,-,polyA site is 4885019
TGAACTTTCCCGTAAAAGGGCTTCACTTGCCCGTAAGAACTTCCCCGTAAGGACTTCCCCGTACAAACTCCGACTTTCTTCGAAAAGCATACGGGGAAGATTTTTCCGGGGAAGCACCCCCTGTTTTTCCGGGGATTTCCCCCCCCCCTT
>chromosome_6,-,polyA site is 4949286
CCAAGCCCCAGATGGAGTAATCCTTGCATGCTTTTTTGACCCTTCTGGCCAAAGTGCCAAACGCCGTGGTGCCGATAAGCAGCTGTAAGCAGTCGACCAGCACCTGCTTGTCATTGGCCATGCCGCCATGGTGGAAAAAACGCGATGCAG
>chromosome_6,-,polyA site is 5122720
TAGGTTCCTGACGCATAATGACGAGTGTTGCGGAACGACGCATCTCAGCACTCTCATGCTGAGGTTGATACTGTGGTCAACCGTAATCTTGACCGCTTGAGGCAGTCCACATTGACCTAAGCACTTGGGGCTTTGCGCGCACTTCCAACA
>chromosome_6,-,polyA site is 5234753
TAGGTTTGCCTTGGGCTCATTGGGTTGTGGTGGGCTGCAGGTATTATGGGCCCTGCGAAGCCGGGGCCCTGCGAAACAAGCTGTAACGCCTGGTGTATGCCTTTGTCACTCGGCTCATGCAAGCTGCACACAGAGCTGGACAGCCTGAAC
>chromosome_6,-,polyA site is 5240546
TCGCCTCACCAATCGTCAACCTGCACAAGCGGGCACAGTCAAAGGTCAAGCTTATACGTAATCATATTTGACCTGGCACCTGCTGCTCATGCAGCTACAGCCGTGCGTGGCGTGCCAAACCAAGTGGCCCCGCTAGCCACTGAGCGCGTG
>chromosome_6,-,polyA site is 5481201
CCTCGCTGCGAGCAGCAGCACGCTGGAGACGAGTAGCGCTCTTAAGGGCCATGGTGTCTGTGTGAAGTGAACAGACCTTCTTCGGGCTTCTAGCGGGACTGAAGAAGGATGCAAATCGGGTGTGCACGCCCAATCCGACGTGTGCGCCAA
>chromosome_6,-,polyA site is 5693683
GGCTGCCTGTTAAGTGCTAGCGCGCGTACGCTGTTCCGGTTGTCGCCTGTTCTAGGCGTGGACCAAACACATGATTGCTTCGTGTGGCAACCCGGCGGAGTGTGAGAGAGCCTCAGTCCTCAGATACCCTTGCTTTGGATGCCCCCGGTC
>chromosome_6,-,polyA site is 5862250
GTTCAAACTCCTTTAGCAAGCACGACCGACCCAATGCCAAGCCACCAAGCAAGCGTGGCTGAAGCCTGCCCATGAATGGCACTTGCAACCTCGTCAGGAGCTCAAGAAGTCACACAACCCCGCGGTACACGCTCCCATGCTGCCTAATCC
>chromosome_6,-,polyA site is 5933540
CGTGTGCGGTGGCGACTAAAAATATATGGGCCCAGCAGCCCGCCTACTGACCGCAGGAGAAATACTTGGCACGCCGCTTCTGTAACATCATCTCCTCCTCTTCCAGTCCTCCAGTCCTCCCCTGCTTTTCCTTTTGCTTGTGCTAGCTCA
>chromosome_6,-,polyA site is 6013451
GGGGAGATAGGCGCATCAGGCACTGAATCACCGCAGAGTGACTTGCTTATTGCGATGCAAGTAACACGCACGGTGACCTGCATGTAAAGGAGCGTAGATGCTCCAACGGGTTTGCAGTGGTTTTGCTCCACGCGTGCGTCGTTCACAGGT
>chromosome_6,-,polyA site is 6014870
AATGTCACGAACTGCTTATGAGGCCTACCTGCCATACATGTATATGTTGGGTGTCTGCCCCGCAGCGGCAGCTGGGTTAAAATTGTAATGGGCACCAACAACCCGCCATCCCCATACGTTACATACCGCATCATAATCCCCGCGCGCGTT
>chromosome_6,-,polyA site is 6051401
AGGAGCCGTCGACGGGCGATGGGTGTTCGCAGCTGCGGATTACAGGCAGCATCCGGTGTGGGAAAGCGACAAGAAGCGGCTGTCGGCTATTTCAGAGTCGTGGTCTGCGCAGCGACAAGGGGTCGGTATGGACGTGTCCGGCTTCGGCAC
>chromosome_6,-,polyA site is 6138803
TGAGGGCATGATGGCGCAGGTTCGTAATGTTGTGCAGCAGGCCTGCTGAACCTGTGACGCATGCACTACCGTATGCCACTATCACATTAACAGGACCCCAAATGCGCTCAGTACCGTATGCGGGCCCTTTACAGTTCAATTTCCCTGCTC
>chromosome_6,-,polyA site is 6646538
GGTAGCTAGATGCGCAGCTGTACAAAGACCATGTGCCCATGGGTCCCTGTAAGGTGCGCAGGGGCAGGCCATATATTTCTTGTCCTAAAAGAGGGACGCGTCACAAGAACCAAGTCATGCGAGACGGCACAGTCACGTAGCTAGCTCGCT
>chromosome_6,-,polyA site is 7285887
AAGTCGGGGTTGGTGGAGTCAAGTTGGGCCCTGATAGCATGTGATGGCTCGGCGTCCTCGGGTGCTGGGACTGTCCCCTCTGTAACATCCGCATTCATCACGTTTATATGAGTGGGGCAATCCTGGGGCGATCGCTTTAGGGCGTACTGA
>chromosome_6,-,polyA site is 7485636
GCCTTAGGTTGGTGCGTCGTTTTGCTGCTGGTGCGGGCCCCAGGGCGGTTTGGACTAGCCAGCCGCTGGCTGGCTGGCCGTATGTAATGCCCATGAGCAGCAGGCGGGCCGTACACCAGCGCTTGGCCCTTCCCAGCCCTGCCCAGCTGG
>chromosome_6,-,polyA site is 7641737
GCCAGGTAGTGACGTGTAGCGTAGACGGCGTGACGCAGTCTAAGCTACGGTACGGGGCAGATTACATGGATTGAGTACTTGGAAGCCTCGCGAGGGCCCACACGGCCACACCTACCTGCAGCGCCAATCGGCGAACAGGGCAACGGCTCT
>chromosome_6,-,polyA site is 7652361
ATGGTGATGTAGCCCACACGCACACAGCTAGCTAGCTAGCGCGTAAGGCGCTGCGTGCACATCTGTCGCCTGGCCATGAATTGCAAGGTCATAGCCCATCCAGCACGCGGCCCAGCACGGGCATGCATTTCAGTGCCGCTTTGAGTACTT
>chromosome_7,-,polyA site is 41625
GGAAGGGGCAGACCGAACCGCTGAGCCCCCCAAATACGACACTCCCCCGCGGGCTGCCCATTCCACGCAGCCACATTACTAAGTGTAACCTGAAATATTATCGCAAATCACCATTGAGCCATCCAGCGCACAGCCAGCGCACCAGCTCAA
>chromosome_7,-,polyA site is 45156
CGGCTCGCTCCAGCATACCGGTACCGACAGGCAAGCCTCAGGCCTTAAGCCAGGGCAGTGCTCGCGTCATCGTGAGCGTCATGTAACCCGATCCTGTATACTACACAGCAATGGGTCCTCCCAGGTCCTCCGTTGCATGTCCAATCTCCA
>chromosome_7,-,polyA site is 45352
GTTCATTGCGGGGTGCTAGGTGACATCGTGGGCTCGAAACGGGCCCTTACTGCAGAGAAGGATCCATTGACGTGTTCTTCTCGCCAAGCGCCGGGACTTAGGGCCCTTTCCTCTCTGCTCCCTGACGCCTCTGATGTTGGCGCTTACGAC
>chromosome_7,-,polyA site is 215703
TCCGCGACAAGTGACATGTTGATTATGATAACTGAATTAATACAAATATTGATTATGCTGCGCGCGGCGTCGCGAAGGCATATGTAACGGTCTAACTTCAACTTCTAGAAGGTCTCCGCCCGAAGCGATCGATGCACTTGGTCCTAATGA
>chromosome_7,-,polyA site is 286439
GGCAGAACCGAGCACTGTTCGATGCACAACAGGGGGAATATATCAGTAAGTAATTTTTGACAGGAGGGACGACGGGGAGCTGTAAGGCGAGTCGGGGCGAGGCCGGGTCCTGCCGGGTTGACGCGGCGCAGGATCCGATGGTGAGATGGT
>chromosome_7,-,polyA site is 297010
TTATAATCCTGGGAAGCAGGTCCAGACAAGTGTTCCCCGATCACGGGAACAGGGGCTTGAGCCCTTCCATTCTCTGAGGCCGAACAACCTCATCGCCCGGCTATCCTCATCGCCCGGACATAGCCGGGGTCGCTTTCCACAGGCACATAG
>chromosome_7,-,polyA site is 297093
GCGGTGTGCGGCCTGTTGAGCCAGCACTCATGGAAGCGCTTATGAGGCAGCGTGCGACCTGCGCTCGGAGAAGACGCTGCTGATTATAATCCTGGGAAGCAGGTCCAGACAAGTGTTCCCCGATCACGGGAACAGGGGCTTGAGCCCTTC
>chromosome_7,-,polyA site is 529407
CAATAAGCTATAACCGCGGCGTGCTCATTGTATTTGCAACGCCTCACATCCACTTCTCCGCGCTGAATAAACGGTACTCATGTAAAAGCTCATCTTGGGGTCCCTCCATTGAAGCGTTACCTACGCCGCCGCATATTCGCCGTGCCCCTT
>chromosome_7,-,polyA site is 598158
TATCACGTGGTCGTTCACACCAACCCAGACGGGCCTGCCACAATGCAACGGTGGCCGTTGCACCCATTCCTGCCACGAGGCTTTGCAAAGCAGGCCACGATTGTTTAAACCGTACCGCGTCAGAGACTTCGAGTAGAGTGCTGCCCAAAC
>chromosome_7,-,polyA site is 636089
CGCCAGCGGAGTGAGCAATTGCAACAACATAACACGAGTGGAGTCATTGGTCCAAGTCATGCGGGTTAGGAAGTACCCGCCCGTTTATGCCGCCACGCTCCCTCTTCACGTCCGATCCTGGCTCTATGCCAGCATGCATGCCTCTAGGCT
>chromosome_7,-,polyA site is 854750
GTGTGCCGCGTGAGATGGTAGAGGAGAAGCACCGGCCGAGGAACTACACCAACTCCCTGTGCGCCCTGTGCGCAATGAGATTAAAAGCTAAAAACCTTCACTCGTAAGACTACTTGAGACTACCAAAACTTCCCGCTCTTCACCATCAAC
>chromosome_7,-,polyA site is 907537
GGAGAAGCACCGGCCGAGGAACTACACCAACTCCCTGTGCGCCCTGTGCGCAATGAGATTAAAAGCTAAAAACCTTCACTCGTAAGACTACTTGAGACTACCAAAACTTCCCGCTCTTCACCATCAACCCTTCTCTGCTGGCGCCCTGCC
>chromosome_7,-,polyA site is 907756
TAGTTGGCACGCGATAGGAGGCTGTAGCTCGGACGGTGTGGTGGGTGTGGCCATGAAAGCAGGGCGCGCTTGGCCTTTTGGTGTAACATGAGGCTACCGACACGATCAGCCCCACAAAGCGTGTGGACGCATGGGCGAACAAGCACGGAA
>chromosome_7,-,polyA site is 920448
CTCTGTGCATACGGGACGTGTGTGAGCCTTCTGACATGGATCACGAATCCTACCACAAGTTACAGCAGTTTCGTCAAACCCTCTTAAAGGTTGCGTTCCCTTCTCTTCGCGCCGTCGCGCCGTGTATGCGCTGGTCAGCACGTTTGTGGT
>chromosome_7,-,polyA site is 1073480
AACCGAGGCCCGGGCCGGTGGGCCCTTACAGTACAGTAGATTGGGGAAGGTTGTCTGCAATGATCGGCCATGGCAAGCCACAGTAACGCCTCGGAACACGGGCTCGCAGTAGCCACCAGTTACAGGGTGTGTCCTCGCATCTCGAGGACA
>chromosome_7,-,polyA site is 1108007
CCGGTGCGGGACAGCACCTGAATACAGGCGGGGACAATGCGGCGCGCCAAGTGGTCAGGATGGTGCAATGGTTGGCATGCATTGTAACCTGAAGTCATGCTCTTTTCTCGCACCCTGCCCAAAGGTTGGCCACGCCAAGCAGTCAGCGGT
>chromosome_7,-,polyA site is 1156142
CGCAGACGCACCCAGACACTCTGTGTATGCATTGTTACAGCTAAAGCGGGGTGACGGGCTTTGTACCGCGTGCATTGTACCATGTAACTGACCCATTACCTCACCCCGTCTAAAAGCCGAAGGCTTACCGAACCAACAGCATCTCCCGGC
>chromosome_7,-,polyA site is 1255272
GCCGGATGGGAAGGGCCTCCGATTACCAGCATCTCTTGTTTCTATTTGATTGTTTTGTATGGCTGAAAGGCGGCGACTTGCTTGTAAACGGCAACTGACGTGCACGCTAACTAACACTGGGGGATGGGCCGCGTCATTGGGTTACATCCG
>chromosome_7,-,polyA site is 1511623
CCTGGCCTACCTGCAACTGGGCCCTCTCACGCACTGCGTTAAGCTAGCGCTCTAGCTTAACGCAGATACAACTTGACCCCCAGAAAGATTGTCGCTGCCAAGCCTCGCCCGCCATTCCGCGTTATGGGTGCTTGCCTACGCGTGCCACGA
>chromosome_7,-,polyA site is 1750704
TGGACCTTGACGGGCCCCTGACGGGGCAGGGCTGGAAATATGATGTGCATTACATCTTGGAACTACTGTCGCGAACATGGTGCAACTGTGTGATGCACCACCACAAATCGCCTCGCAGCTCCGGGATACAAGGGGGAGCCACAGCTACGG
>chromosome_7,-,polyA site is 1788199
GCACCGCGCCACAGCGCGTTCAGAGACAACAAAACATCAGACGTTGCTCTTCCGCCTCTGGGGCCGTTCCCCCCAAATCATGATCACTGCACGCAGGTTTGAGGCAAAGAATTAGCGGGGGGAGTGCGGTCCGCCCCTCACCTCAGACAC
>chromosome_7,-,polyA site is 1805750
GTGCAGACAGAAGAAGCACAAACAGCCAACGCTTTGAGTGGGTGCGGTAGCTCTGACACGCATGCCCGTCGGGAAGCATGCAAGGAATGCTACCGGTATCTTCATGCAGCCCGGACATGACCAAGTACGTTGTGTCCACGCTCACCGGAG
>chromosome_7,-,polyA site is 2025101
CCCCGTGTGTGAAACATCTGCAACCAACTCTTCTCACGGTACTCCCAAAACCGTATCACGCTCCTGCTTATATGCTACCTTTTTGTACCACACATTCTCTTCTGACGCGTCTCCGACAGCCTCACGCCGTCACGCGTCCCTCACTCCCTC
>chromosome_7,-,polyA site is 2126203
GCTCCCAGTTCACTCAGGCTGAGGCACACTCGCAAAACGCGCACGCGGTGCGCGCAGTACGTAACAATAACAGCAACATACGCTGTAACATCATTCCCGAACCCGTGTCAGGACCCACCTACAACTACACCTGCTGGTCTTACTGCCTAC
>chromosome_7,-,polyA site is 2202565
GGAACGTGATCGTCTTGCGCCACCCTCTCGCTCGCTACGCATGCGCTTCAGGCCGCCTACGCCGTGGCCAACACGGCCATTTGCAGAGGCCGACATAACAGATCTGCAAACAAGTCGCCGTCAGGCACACGAAACGTTCATTGTCCTATC
>chromosome_7,-,polyA site is 2202656
TCTCATTCCGATCCTAGGCGAGCTAGTCTTTGACCGTTCTATTGAGGGACCCGTCCTAGTGGACGTTAAACTCTGAGGCAACATGTAAGCCGGAACGTGATCGTCTTGCGCCACCCTCTCGCTCGCTACGCATGCGCTTCAGGCCGCCTA
>chromosome_7,-,polyA site is 2203722
CGTGGGAGAGAGCCACCAGCCCGTCTTTTGGCTCTCGTCCCGAACGTGCGCCCCGTATTACAGACCAAGCCTAGTCTCGTTGTAATATTTGAGAGTCTGATCAACTCCTACGACGGGAATAGCGACATCTCCGGCCGGAGTCTGGAGCTA
>chromosome_7,-,polyA site is 2228040
TGCAGGGGGGGTTCTGTGGCCACAATTTTACGGACACAGCAGGAACGAAACACAAGTTGTGTCGTTTCGGCATGTGAACATGTTACGATTCGCCGCACTGCAAGGCAGATACTTGGTGCTGCGACATTGCTTCTGTGCCATTTACAAAGA
>chromosome_7,-,polyA site is 2303300
ATCGACGTGCCATGGGGTTCTCGTTTACACAGCACGGCGTGATACCCTGTATGAGATGACATGTACCTAGGCTCCAACCCTTTGAAACGTATCTGGTGCACACTCACCGGTAAATCCTTGCGGTCCATCGCCATCCAGCCGCCCATCGCG
>chromosome_7,-,polyA site is 2541147
ACCGACCGCACGTAGGCCGTGTTGCGGCAGATCAAGTCGGCCCCCAGTCCCGTTTTCTCGTTGACGGGCCGCGTACAGGCGCTGTTTACGAACACGCTTTGCGGCTTCCGTTTGTGACCCTGGCCTGCCCTTGCCATCTATGGTGCCGTC
>chromosome_7,-,polyA site is 2630033
CTGCCCAGCCGTCCTGGTCGGGGCGAGATGCCCTCTTCTGTAGTGACAGTCTACTGGAAAGGGGCGTTAGAAACCGGACATCATTGTAAGTTACAATGCAATCCGCCGCATACACCTGCACAGTCGCAGTGCTTCACATACTTGGCAGTA
>chromosome_7,-,polyA site is 2963364
ATCAGGCATGACAAGAAAAGGTGGCTCTCCCTTGCAAGGGAAAAGTGGGCTGTGCCGCCACGCCACGTCCTCCGTCTGAGGCCGAAGGTTCCGATACTAGCCTCATCTCCCGGACATAGCCGGGGTCGGTTGGTACAGGCACCGCCCGCC
>chromosome_7,-,polyA site is 3035483
GAGACACAAACCTGTACTTAGAAGCCCGCTTGAAGGGGGCCTTGTCATCTTGAGGCGTGGCTTTCCATGTACTATCATATCGCTGTAAAAAAAACCGTTCTTGCTGTCACGTCCACAACGCGTTCAAGCCGAAATACCAAAATAATGCGA
>chromosome_7,-,polyA site is 3489435
GCTCGCACCCGAGAGAGCGCTGCGCACCGCACGCGCCTGCCGAGAGGCCAGATCGGTACACACGCAGCACCTATGGTCACCTGTAACGGACCGGTGTGTTTTGGCACGTTACGTGAATGGGGCCCGGGGAGACGAGTAACACACGTTCCC
>chromosome_7,-,polyA site is 3842597
CCGGTAGACGCTTGCGGCCTCAGACTGCTGGAGACGTGGCGTGGCTCAGTCCTTTTTCCATGCGAGGGGAACCTCATATTCTTGTCATATGCAGCTCGCAAAATTCTGTCCTTACTTTCCTCCGCATCACCAGCAGCACTGCTGCCAACA
>chromosome_7,-,polyA site is 3967190
GGGGTAGAATCTTCCGAAACAGACCCCATGCCTCAAATGGATAGAGCTCAAGGAGAAAATCACGAATCCGCTTTCAAAATTGAAAATGGGTTTCTGGGTGCAAAGTTATGGATGCGAATTACAATTGAAGGGACAGTCCGACAAGCGGGG
>chromosome_7,-,polyA site is 4056257
CGACTGAAGGCGGAAGAAGGGCAGGAGCGGTCAGCGTAATGCCGCACCCCTGTGTGCCATCTAGGCATCTAGCAGTAAGACTTGTTGAATATCTGCTGCGCCTATGAGAGTCCCTGCGCATGCAATGGCAGGGGTTGAACCGTTGCAGAA
>chromosome_7,-,polyA site is 4059536
GAGGCCCTCCCCAGGCTGTCACCAACCCGCAACATGGCGACACGACGGATAGCTTCGACTCTTCGAGGAGAATAGACGAGAGTAATTTAGCCGATTCTCGTAAGCACACCAAATGAGTGCAGAGTCGCCTCTCATGCAACCAGAGATTTA
>chromosome_7,-,polyA site is 4162700
AAGGAAGGGTGTTTGTAATGCTTTGCAACACGCATGCCGCCGTCCGCCAATTTGCCAATGGGACTGATCATATTGCACCTCCAGTAATGTTACAGTATCATGATGCACGCAAGCACACGTTTTGTACACTCGTAAGCAGTCAAGCACACG
>chromosome_7,-,polyA site is 4290462
AACACGGACAATCTAGAGGGGTTGGCAAATCACAGCAGCGGGCGTCAACATGACAGCAATAGCAACCCGGATGAGCATTACTGTAAGCCCTGGTCCCATGTGTCGCGCACCTCCTCGACGGTATGGCTCTTCACGGATGGCATGACTTTA
>chromosome_7,-,polyA site is 4632881
GTCACCACTACCTCCACATTCCAAACGCGACCCGCGTTGCTAGCCCGCCACCGACGTTCATACATGCCCATCGAGCCCTCTCCCAGGCCCAGAGCAGAGAAGTCGCCGCGCGCCATCGCCTCCGCCTGCTCGCTGCTTGCGCCACGAAGC
>chromosome_7,-,polyA site is 4743926
TGAGCCGTGGGCCAGGAATGCCGTACGTATAGTAGCCGCAGGCAAGGCAGGCCAATAGCGCGGGAGCCTGGTACGGTATGTCATTTAAGCCAAAATAATGCTGTGCCCACGTACGTGGGCCATGGGGTTTCGTTCTGAAGGAGGGTGCCA
>chromosome_7,-,polyA site is 4809457
CAGAGCCAGTTTGAAGGTTTGTGAGGGAGTCGGCATCCGTACTAGATGCCTAGGGTTGTGCCGACTGTTAGGATGATAATTTAAAGTAGAATAATTCTCATTTAGTCTACCCCTATTTTGTAGAAGACCTTCCGGGCCCCGGTTAGAATG
>chromosome_7,-,polyA site is 4842956
ATGAGTTACAAGTGCAAGCACGGCTCCGGGGCCCGATGCCCTCGCGGCATTCAAGTGGTCCGAGCACTGGTGTTCGTGCTTCTGTAGCAGCAAATACCCGTTCCATTCCTGATGCTCCAAATCAAGTCCATTATCATATGACTGTCACCC
>chromosome_7,-,polyA site is 5015975
CGAAGCCAGCCATGCACGTTATTGACGCCAAAACGCATGAGGTCTGTGTATGTGCAGTACGGCGTGCCAATATCCAATGTAGAAAGACATTCTACGCCTACCGTATGTGGGGCATTGTGCACATTCATGCGCCCAATGCGTGTGATATCA
>chromosome_7,-,polyA site is 5051645
ACGAAGTGGTTGCAAAGGGCTTTCTTCTGGAAGGCCACAGCTGGAAGGACTGTCGGGGAAGCCGCTGTAGCAGCGGCAATACGTGTAACGATGCAGGATGCCGCAAACAGACCAACTACCGACAAGAGGAGGGGCGGGTTCTTGCTCATA
>chromosome_7,-,polyA site is 5320673
GAAGCCTCGCTCGCGCCACGCACGGCAAGGAGTCAACAATGATGGTTATCAAAGATGCTTTTACACATGGTTGCTGAAATGCGTAAATGGTTCATGGCTGCTCTGCTCAGGGCCGCACTCACCCTCTGGGCGTGCCCTTAGGCCGAGGGG
>chromosome_7,-,polyA site is 5551840
CCTATGAATTATCTGTGCGTGGGTTGGTGCCCGGCGAATTTCTGTTGCATGGGGCCTGCGCGCATGGCGTGCCCCTCGGGGGGTAATCCCACTCCGCTCGCACCCTAGACCCTCGAAGTAAAATTCGCCACTCATGCAATCGTTACAGCT
>chromosome_7,-,polyA site is 5788637
GGCTCTTGGCTAGTGGCAGCGGCACTCTGGTCCGAGGATCACATGTCATATGCGGACTGATAGGGTGGAAACCCCTCTCCCTGTAACATATTCTGAAGCAATGTCATTCCAATCACTGCGCCACAGTGCCTTGCCATGTCCAACACCACG
>chromosome_7,-,polyA site is 5854303
CGCCCAGCATGTTCGCCAAGACGAAGCGGGATCCGCTGTGTCTTTGTATGCTGATCAGGGCGCCCAACAAGGGCAAATGCCGTGTAACGGTGGACTACTGTATGACATTGTAAATGATAGCCGGACCATTCACAGCCGGACCATCATACC
>chromosome_7,-,polyA site is 5886272
AAAAAGGCCTCTGGCGGACGAAATATTTTTTATCTTGACTTGGAATTTCGGCCAAAACGCACGGGATCTTGGGGGGTCTTTCGGCAAACAGACGAAGACATTTTGGGGATTTCGGCCACTTGTGGCCAAGGGGAGGGGGTTCCACGCGGG
>chromosome_8,-,polyA site is 67804
CCAAGCCGAGCCGTTGATCCTGGCCGGGCAGTTGATGTCTTAAAGCATCTTCAATGATTGATGATCAAGGACACCTGTCAACATGTAACATATTCAGATATTCCTCAAGCTGGGCGGCACAGGCCGCGCACGATAGGCCATGGGAGCCGT
>chromosome_8,-,polyA site is 390014
CTTACTGTGCGACGTCCAACCATCCGACGTCCAACGCACAGCCCCGACCCCCCCCAAGGTTGTGCGCACGCCAGCATCCCCAATAAATACCTTTGGTCCATATCAGACTCATATTTCAGTCGTCATTCCTATACCAGCCTCCTTTCACCT
>chromosome_8,-,polyA site is 390206
CGCCACGGATGGCCCCAATACCATGGGGGCACTGTACAATATTCGTGGAACTCCGAAGGCCACGCTGCGTGCGGGGTGTTTTTGAAATTTTGATGAGGTATGCCAGTGCAAGCACCTGAGTGCGTTGGAGCTTGCCTCAAGTAGATAGAA
>chromosome_8,-,polyA site is 420651
CGGCATGGGTGAACGCGTGCTTGTGGGTACGGCACATACCTGCATACCAACAGATGCCGTACGGTGTTACCCGGTAACAGGTGTAATACCATATCTACCGCATGTACCGCAGTGCCACCAGTCTCTCGAATGCAGCTGGTGAGCTGGCCG
>chromosome_8,-,polyA site is 751669
GCATGGGGTCTGGCATTATGGTTCCTACCCGTGTACCCCCACCTCCGCTGGATCCACCTGTCACTTCGTCCAGTGCCCACATTTAATGGCGCGTGCTGGGTTCACGTCAGCGCCTCAGCGGCACAGCCAGTCAGCCAGCTCCGTCGGTCC
>chromosome_8,-,polyA site is 1117580
TTGTGAGGAGGAGGCTTCCAGCCTTGCAACAGCTATCTTCTGACTCTTGCTAGCGGCATTGGGCTCTGGTTTGGGAGCCTGCTGTAAATCCAGAGCTCACTTCTTCTCGTCTCTGTCCATCCTCCAAGCGGCTTTGCTGAACGTGATCTC
>chromosome_8,-,polyA site is 1845723
AGAGTGAGGTGGAACTTGAGGGTGTTGAGCATGACCTTCTCCATGCCCAGGATCTGCTCCTTGGTGTAGGCGCGGTCCGAAATGTAAACGAAGTCGCGGACCTCGGGTGCCCAAATCTCCTCGTACTTGGACGCGATCAGCATGGCGGTC
>chromosome_8,-,polyA site is 1976769
CGGCTGCCAACCAACTCATGACGCACGGCCTAGCCAGCGCATGATGATTGAACAGTGTGCAGACGGCTTATACGACAAAATGTAGTGCCGCAGGTCACCATGCCCTCGCATGTGCGCTCTTCCATGGCTGGGCTGGCCAGATGTCCCTTG
>chromosome_8,-,polyA site is 2022563
GCCGCCGACACCTGTGTGAGCGCTGCGGTCACTGCTGTCTCGAGCGTGCGCCGTCAAGACTTCACAACGGCGCGCGCAAGCTGTAAGATCTGGCGAGTCGCGAGCTCAGGGGTTTGCTCGACTCAGGTCTGCCTGCGCCCAGATCAGGCG
>chromosome_8,-,polyA site is 2081055
TTGGCGAGACAGTTGCTTGCATTGAAATTGCAGGGGGCGACGAGCTTGCCAACTGCCGCGATTCATCGAGCGTCGCATGCCTTGTCAGTGTGGGGTGTTCTGAGCCGAGTGCCGGTGTGCCGTATGCGCGCGTGCACGGCGTGCGGGGTG
>chromosome_8,-,polyA site is 2081280
TGCTACAGGTGCTGTTGGCGGATGACGCTTGCTGCCTTACTCATCACGCTGCCTTGCACACGATGATGTCGTACATCCATGCTTGTGATGCGACTTGACAAGCAAGAAGCCTGAGCCTGATGTACAAGTATATGAGTTAGTGCAAAAGGA
>chromosome_8,-,polyA site is 2622567
GCACTCCATTTTAGCATGTCGCGGGGCATGCCTAGACAAAGTTACCCTTGCAGCCGGCACTGCCGCACCATTCCTGCTATAATCTAAGTGAGATGCACCATTATGTGTAGACCACATCGCGTAGCCCAATCCCAAGGGCTCGCGCCAAAT
>chromosome_8,-,polyA site is 2622781
CGCAATATGTAGCGGCCCGCACCAGAGAGCATTACTGTGGCGTGGCCTGACAGGCAATCGCAGCTTGGTGGTCGGCACGCGTGTCAACCACCCTATTGCACAACCCATGCGGCATGGAGACCGCCCCCTGGATGCGATGTACTTGCACAT
>chromosome_8,-,polyA site is 2622886
CGTGTGCGAGTGCGGGGATGCTGACATGTCTGCGACGGTGGTACCACTCTACCGGCGGTGCACCCGACCACGCCACTTCGTGTGTAGTTGTATACATTGGTTGTGCGCAATATGTAGCGGCCCGCACCAGAGAGCATTACTGTGGCGTGG
>chromosome_8,-,polyA site is 2771666
ACGGCCGCTGCAAAGCCAGGCCACGCTAATATGCTTCAAGGTGCTTGGGCCTCTCGCTCGCTTGCTTATTGTTTCCCCGCATATGCTTGAAAGTTATTGTGAAATCCAGACTGACTCGGTACGTGCCAGGCCAACTGGTGTGTGAAGCAT
>chromosome_8,-,polyA site is 2878625
AATGCGCCGCGTCTCACGCCGCCGTCGCGCGCGGAAGAGGTGGATGCAAGCAGTTGCGTGCGCCTTGCGTCCTCGCACACCTGTAACAAATGCTTGCCACCTACTGCCACCAGCCTACCGGTACTCCCTCGCGTGCTGTTATCAGGCTTA
>chromosome_8,-,polyA site is 2974117
AAGTTTGCTGACGCGTACTCCTCACGCTCCGGAGCGGCTGCATTGGTGTGTTGGCCTTACTTCCGAAACATGCCGACTTACATTGTTATGCGGTGCTACACCGTGCGTTAACCGCGCAGCCAAGATTGTGTGCCCTCACCCTGTTCACAA
>chromosome_8,-,polyA site is 3089516
GACTGCCATGTATGAACCTACAGAACTCGTCAACACCTTCGACTGTGCGAGTTCTCGCATTTTGCAGATGCTCTCCACCGCGGCGTTTCGCTCCGGCACTCGGCAACGTCCGCATCATGGCGATCTCCGTCCTCAAGCTGGCTTAAACTC
>chromosome_8,-,polyA site is 3112977
GCAGCTATTGAGGTGGGCGAGCCCCTGAACTGAAAGGGCGCTTGAAGGACCCTCCCCACGCCGGCAACGCCGCCGCCAGCATGTAACGCCGGGCCTGCCGCCGTTCTGCTTCAGCCCCTTCCGCGGCTCCAGGGTGACACCCGTGCCTCG
>chromosome_8,-,polyA site is 3151755
AACGGGATCAGAGAGTACCAGCTGGTAATCCTTTGATGCTTGTGTTTCCAGCGCTTCTCGCACTCCGCACTCATTCCAACCGTTTGAATGCCGCCACGAGCCGCGCCTTGTCCGACATCCACGCGCCGCACCTCTCTATGCGCTCTCACC
>chromosome_8,-,polyA site is 3286811
GCTTGCGTACTTGGCGTACGCAAAATACGTCAATGTATCAGGATGTGAGGGCTGAACTCCTCGTTGACATCAGCGGATGAGTGTAACTTTCAGTTGGCCGTTAGCAGCAAGCCCCTAACAACGATTATACGCCGCCCATTCCTGCTACAG
>chromosome_9,-,polyA site is 19509
GGAAAGTCCGATGAGCGCACGGATGAGCGTAGAGGGCCGGGGCGGGTCACAAGGTGCATGCGGGTCTGCACCGGGTAAGTGCAGAAGTTATCCATGGACTCAAGCGTACAGCATAGATTAGTAGTTCTCTATAAGTCACAAGTCAGGATA
>chromosome_9,-,polyA site is 58659
CAAACAATTGGCAGAGGACGGGGGAGGGAGAGCAACGAGTCAGAGAAGACCAGGAGGGTGACGCGGATCCAAAAGCCGTGATGGGGAGCCAACAACAGAGTCTCTGTGTGTCTAGTAGATAAGCGCCGGCACGGTTAATCCTTGGCTACC
>chromosome_9,-,polyA site is 399701
GCAACACGTGTTCCAACCGCAATTTTGGATGAGCTACATAGCCTGCCTGCGAAGGTCATCTGCCTCAAGCCTGCCCCAAACAGTTTAATACCTGCACTAGCTGGACACAACGTGCGCCCTGACGCGACTTGTACAAAGCCCACAGTGACA
>chromosome_9,-,polyA site is 1301967
TGCGCCCTCCCTCCCCGACCACACGCGATTGTTCCTGCCAGCACTGCGTGCTCTCACGACCTTCCGGTCGACCACTCACGTTCTAAAATAGGTCGCCTCCTCTATATTTGCTATCTAATTCGCCTGCTTCCTGCTTTACGTCCCTCATCG
>chromosome_9,-,polyA site is 1349783
ATTTTACTTGGGGACCGCCGTCGCGTGTGTGCGCCTTCGCCTGAGAAAATCTCCGTGCGCCACGCCAGTATCTACCGTGCTTTTAATCAGTGCGCACACGTCTCGATGCATCCCGGGCGATCCTCACAGGCCAGAGCCCTGCACGCCACC
>chromosome_9,-,polyA site is 1720683
GTAGTCGATTCGTCACGTTTACTGGCAACTCTGAGGACGCTGCCAGCCGTGCCACTCTGACAGCCTTGGTGGAGTGTCCATAAGATATTCCCTGGTGTTCTGTGTTCATTGTCCTCTCTCCGCACGCCACAGCACATGCCTAGCGCAGAG
>chromosome_9,-,polyA site is 1797549
TGGCTTATAAGGCGTGGTCCGGGCGAAAGATGTGCCAGCGCACGTACGGGGGCGCCACGACCAGCCACGACGGCGCGGCCATGCAAGCTCACCAACCGCAACGCACCCCGAACACACCGCACAGGAAGGCCGGACGAAGCGTTGATGTTC
>chromosome_9,-,polyA site is 1797687
TCACTGCCGCGTGCGTGGAGTGTAAACTGGTGGAATTGAGGGGCTTGGCCGGGCATGGCGTGGAGACTTGTGCGTGGTGCAACTCTGTGCGGCCCTCCCATGACAGAAATCGTGCATACTGCACCTCAGGTGATACCCTGGCTTATAAGG
>chromosome_9,-,polyA site is 2094935
ACTGCCTGGGGCACAGCTCTGGCGCTGTGTGCAGCAATCTGTGCTGTTAGTGAGGGTTCTGAGTGTGTCCTCAACATCGGGTTTCTGTAACTGTACACGAGTCTCCCGACAAGCTGGCACCTGCGCTGGCGTCGGGCATGGTAGGGTCGG
>chromosome_9,-,polyA site is 2161560
GGTATCGTGTGATCAACCGGCCGTCGGGCCGCCGGGATTTGTTCGCCTGGCCGGACAGCGCCTGACAAACAAGCTCATCCGTTCTTACACGTGCCGGTCAAGATCATCTCCCCATGCATTGAGGTAACACGGCTTTGACTCTGCAGAGGC
>chromosome_9,-,polyA site is 2525376
CCTTTGTGGGCCGAGATCACAGCCATCACACTCGGGACTTTGCTTCTCACCACCCTCTGCTCTTGCTTGCTTGTACTAGGAATTCAACAGGAGCAAGCTGCCTGCCTCTCAACCAGCTTGTCAGATGCGGATATTTGTCTTTATTGAAGC
>chromosome_9,-,polyA site is 2840103
TGGTCGGCGCACGTAGCGGGCAGTGACGCCTGTGAGCGGCACTGTCCGCTGTTACTCCATATTGGCTTTACGATGACTAATGTGTAGTTCTTGTGACTCGCTGAGAGCAGACTGATCACCTGCGGGAGCGAGAACGCCAAGGCGTGTTCA
>chromosome_9,-,polyA site is 2859600
CAGATAGAGATTACATGTGGGATGACAGCCATGGACGCGCCAGGGCTCCAAAACGCATGAGACACGCACGCTCACTCGACGAGGAAACCCCGAATGAACCCCTTTGCTCCTCGCCTCCGGAGAGAAGGAAGCCCAGTTGGCTCGCCCCCC
>chromosome_9,-,polyA site is 2859860
AGGCGCGTGTGCGTGTGTGTGCCCGTGGCATGATGAGTATTACAGGTGCTCCCTTCTCGGGTTCAAGGGTCACTCCCCTGACCTTTAGCAAGATTGCTAGCCGTGTTGCAGCATGGAGGTATGGCCACTTACCCTTGCCGCCGGGGCCCT
>chromosome_9,-,polyA site is 2980503
TTGTTACACTAATAACTCGTCATATGCCTTGGGCGCCCTACGCCTAACACGGCTTTTGCTGCCTTAAAAAGCAACGGCTACTTGTAACATTCATTTGTCATGCACACAGCAAACTGTCCCTGCAGCCACTGCTACCTGCCACGCTGTTAG
>chromosome_9,-,polyA site is 3412075
GTCAGCGAGCCCTGAGGAGCGTCGTGCCGGTACGCCACCTGGTGCAGTATGGACTGTACAGCGGTTCCCTTGCACACGTAGAAACAAACAGCAGCTCCATCTTTGTCGAAGGACAGCCGAACAATAGCAAGGCTTGGAAGAATGAGATCA
>chromosome_9,-,polyA site is 3730266
AACGGAGGGAATGAGCCATCCGCATCACCTGCAAACAATGCTGCGTCACACGCGCCGCAGAGCCGGCGTGGCACCATCAGCCGTGTTTGACACCGGCTGTGATTGCTATGGCCCCACATAGGGCCGGCCCCACTGGCCGCGCTGCCTTCA
>chromosome_9,-,polyA site is 4319093
ACCTGTGGTGGCCTGTACAACATGGGTCAGGGGCATCACGATCTGTCACAATACGGGCATTGCAGTGACTGAACTAGCTGAAATGTCTGAATTACCTGCAGACCGGCCGCCACGGGGGAACGGTCCCCCAACCCTGGCGTCACTGCGCCA
>chromosome_9,-,polyA site is 4440944
TAGCGCTGAATATGTGGCGCCCGCAGAACAGCAGGAGTGGTAGAAAGTCGATGCAGGTTTACATTGCCGACACTACCGTAGTGTAAGTCCCATCATCCCAATACATGTCCAGACGCGGCGCAATAGTGCAAGCGTCTCGGCCACTGACCT
>chromosome_9,-,polyA site is 4639292
GCAGGCCTACTCCAGCAAGGACTTCGAGCCGGCTGACCCCAGCTGACCGGCAGAATGATATTTCGTACTCTGGGCAGGTTGCTGTAGTACTCTGCCATCAGTCGCCTGTCTCGCCTTCTCAAGCCATCGTGTCGCGAGCCACTTCCAACC
>chromosome_9,-,polyA site is 4639447
TGTGATTTACATGGACGGTGGGTGCGGTAGGCGTCGCTGCCCATCAGGGTCCAAAGGTAGAGATAGGGTTTCTGTGTAGGTGCTTGAAATAATTTGAGTGCCCTGTGCCCCCGCAACCACACTGATCGCGCACATCAGTCACGGACTAGT
>chromosome_9,-,polyA site is 4689712
AAGTGTGCGGGCCACAGACACAACACGAGATTCACAAGCAGGTGAATGACGTGCCGTCCCGCCCCACAGGGGTGTGGGAAATTCGTGAAGGTGCAGATTCCCGTCGTCACGTGCCAGCACATTACGTTTGCCACGCGCATAGCGGGCAGT
>scaffold_18,-,polyA site is 123035
GCGTGGGTGCGCTAGCAAGGGACCTGGTTTGGCACATGTGTTTGGGTGCTCAGTTTAGCAAGCCTGCACTGTGAATCGATCATGTAACCAGCAAGCTCCAGGCGCATCAGCCGGGTGGGCGGGGATGGCTTAGTGCCGGTCGCGGGGAGT
>scaffold_18,-,polyA site is 125287
ATAGACCTATAAGGAGTACCCCATAGAAGACCCCTGGCGCGCCGGGCGACTAGTTTACTGGCCTTTGACGAAACTTGACCATTTGAACAGCATTACCGCATTTCCAGCCTCGATGCAGCGCCCGGTGCGCCAGGTGACCATCTAGAAGTG
>scaffold_18,-,polyA site is 260028
CGGCAGAGGCTCGGTGCCCGGTGCGCCTGTTGACGCGGGCGCGCGCCGGCGTGGCAATGTGCGGCATGCATTCGCCTGCCATGGTGTAACCCTAATGTTTGATGCCTGTGATGACAACTTTGACGAGATGCGGTACAATACAGGTCCCTT
>scaffold_18,-,polyA site is 361782
AGACTGTTTCGCACATTACATAGTACCACACTACTTAACTATAACGGGTAGCTCTCTGGCTTATACCCTCGCATGGGTTCCGGGTTAAGTCCTTGCATGGTGTATCGCACACACACTCTCGGAACTCCCCTACGTTCTCCCTTATGGATA
>scaffold_18,-,polyA site is 713441
GGAAGGTGCCGCAACGCAAATGCGTGAATTTGCGCTACGGCGGGGACGATCTGGGCAAAACACCATGCAAAACGCGGCACGTATGATGTGCCTCAACGCAATCCCTCTCTCGCCCTCTTGTGCATGGGTAGGAGTTGCTCGTGATGGAAC
>scaffold_18,-,polyA site is 777601
TGTGCATTCCTAATACCTGCAACGAGACTAACCGAGCCGCAAGGGCCCCTCGTCTCCTGGAACTGGATTGTTAGTTGCGTCTTGCACACCGTGTGCACCGTCGTGGTTCTGCCTAACCAAACGACAGCGCTTAGACCACATGTCACGTAC
>scaffold_18,-,polyA site is 814415
TGCAGCCACCGCACACCCAGGACTTGCTCGCTCATCCCCGCCGGTGCTTCCCGGGCCTGTGACGGGGCGCTGCTGGTCAGGCTGCTGTAACACGCTACGCACGCTCGTGCGCACCCACTCGAAGCTACGTACAAGCCACACGCACGCAGG
>scaffold_19,-,polyA site is 189605
TGCAAGCATGTCGGCATTGCGCAGCGGTTGGCGGCAGCTCTCTTGCCGTCGCAGGGAGAGCCGTCATCAGCCAAGCCAAATTGTAAACTCACAATATGCGCAGCTGGGTCAGTCCGTGGGAATAAGCACTCCTCCTAACGCGCACTGCCT
>scaffold_19,-,polyA site is 496678
AGCAGAGTGCATAAACTAGACCAATCCGGTGTTACAGACGCGAAGCTCCCTCACTTCTAGATGTCACGCTCTCTTGAACACTCATCAACATCCCACATGAAGTAATCTGCACCTCTTTCAGTCACGAACCCAGGCCGAGGTAGTTGAGCC
>scaffold_19,-,polyA site is 688027
AAGTGCTCCCCTGGTGAGCACGAGCACAGCACACTGCCGCAGGCCAAGACCACGAGAGGAGGCGAGCCTCCCCACCCGGATTGTCGAGGCGCCAGCCACGGTGCCGCATGTCTGCGCGGCTGCGCGCTCGCTCAGGTGTGGGCCCACCAA
>scaffold_20,-,polyA site is 256398
CAAATCCTGCAGCCGAATGGGTGTCAGCATCCCCCTGCGCCACCCCAGTCTGGCCACTATCTGCGCCCGCACTGACTCTGTTGTCTGTGTAGGCGTCGCTGCTCCTGCACCGAGCTGATCCTCAACTTGCCCCGCCGCTGCACGCCACTC
>scaffold_20,-,polyA site is 309931
CGCGCGCGGGTGAGGCGTCCGGGCGTGGACGGGCTGCACAGAGATGTGCTGCGCCCTAAGCTGTGTGTGAACTGGAAGTCCATGTAACTGCTACGTGAGGCCTGTCAATGCCGGGGGCAGGCGAGCACCGCTGCGGTGTGGCGGGGCGGA
>scaffold_21,-,polyA site is 260013
GCCCGCCGGCCTGACTGCATGCCAGCTTACTGGTTATGCTGGTGGCCAATGAAGAGCGCGAGTGAGCTGCTGGTTTGTTTGACTTGTAGCGATGGCAATGCATCACCAGCGTCAAGTCATGCCAGGACTTCCAGCCAGCCAGCAACTCGT
>scaffold_22,-,polyA site is 361332
TGGCACAGCAGAGGACCAGACCCAGGGGTGGGCGGACACGGACAGGCGGGCGGTGCTGGCGGTGGCTTGCGCGGTTGCACCTGTGTAAATCCTTTACAGAGCAGTGGCCCTCCTAAGGCTCCTACAGAGAGTGACAGAGCCCAGAGCCGC
>scaffold_23,-,polyA site is 39506
AAGCTGTTGACTGTTAGTGCGTTACTAGTTACTACCCGCCTTCAGCACTGTAGCTGCCTGGGGGCCCAGACAGGGGCTTACAATCAAGCCATAATGTCTTCATGTCTTCATGCTTGAGCGTCAAGTTCCGTGTCCAGCGTGCAACCGTAG
>scaffold_23,-,polyA site is 157606
CCGACAGAACACTGGTCGTGTGTAAGACATAAGATCATGGGTGCGTCCTGGGCCGGACCGAATGCCACGGCCGACTGAGTCTGCAAGGCAACCACTCAAGCCCCCACTTATCTTCGTGGCCGGCACAGGCCTGGCGGCCTTGCCCATCAG
>scaffold_23,-,polyA site is 157669
GCGTGGGTGTTGACTCTTGTGTGCGGACGTGGACTTCGCGACATTGCAGCTTTCAGTGCACGACCGACAGAACACTGGTCGTGTGTAAGACATAAGATCATGGGTGCGTCCTGGGCCGGACCGAATGCCACGGCCGACTGAGTCTGCAAG
>scaffold_23,-,polyA site is 353769
GGGTCCCTGAGCCCGGCACCGCAGTGCAGGGAAGCGCCGGAGGCAACGAAGGACGCAGTCCCTACCATACCGTACGGTACTATCATAACTAGACTGATTGTACAGACCTCGGGCGGGATCGCAGCGTTTGCTGGCGGAGCTGCTTGTCGA
>scaffold_24,-,polyA site is 49574
AATCCTGGGTAAATGGGTTGAATTGATGCGATGCAAGTGCCGCACAATTACAGTGCAAGTCGGCCACCGGGTAAACTCCCTTGCAAAGCGCCTGCTTTCCCCGCGTTGCATCTGCCAGCCCTCATGGCGTCCCCGCCCCCGGTGCCCGTT
>scaffold_24,-,polyA site is 253598
CAACCCCCTACACGTCATGCCAAAAGGCAACGACATCCGGCCCATCATCGACCCCAGCACGTCCGGCGTCAACGCATGCATGCAACAGCTGCCGTGCCGACTGCCGGACCTCGCAACGCTGCTGGAGCAGCTGCCGCACAACGGATACCT
>scaffold_25,-,polyA site is 134859
GTCACCAACATGGCGCACGATCGCACTCCTCTTGGACTTCACTACGGCCTGCGCTAAGCCTGTACCTGTACCCCGCCTGTAACTGTAACAGTGGTCGCCAACCCAGTCCGCGCACGCATCATCTCGGGGCTCGCACCAGGGCAGAATACG
>scaffold_26,-,polyA site is 154370
GAAACCGACCCCGGCTATGTCCGGGCGATGAGGTTGTTCGGCCTCAGACTGTGGAGGGGCTCAGCCCCTTTTCCCGTGACCGGGGAACACTTGTCCCTCCGAGCACCTGTCGTCAGCGCCGCTCACACCAGTCAGGAATCAGGGCGGGTA
>scaffold_27,-,polyA site is 33021
ACACCCCGTCGAGGGACAAAGGGACGGGGCGGCCCTAGGAGGAGGGGCTGGAGGGCCTTGCAAGCGGAGCATACTGTTGGTTGGCGCCGCCACCACGTCACCCACTTCCTGCCCCTACATCCCTTGCACATACGTGAGGCACACTTGCGC
>scaffold_27,-,polyA site is 59348
CCAGCACGCAGTTGACGGGTTGACTGGTTGAGTTACCCAGATGAGGTTTGCAAGGCTGGCCTACCCGCTTCCGCGCGCCCTGTCCAATACTCCAACCGTGCGTGTCCGTGCCTCCTCCTCATCCCACTCCATTGCCACTAGTACTCCTGA
>scaffold_27,-,polyA site is 102054
TGCAGCTAGCCAGAAACTTGGAACCGTGACGACCCGTGCGCAGAACTTGGTTCTGACCGCCATCCGGCGGGCCGCTGAGTGTACATCACATGCTTCTACACTGAATTATACCAGTGAGATTATAATACTGTTCACGTTATGTTGTTAGTT
>scaffold_29,-,polyA site is 118221
AGGGGGTGGGTGTTTCTCTCTGGGCCGGAGACGGTCCCTCGCGGCGTGGGTACCGTGTACCCCCGCTTGTCGGACTGTCCCTTCAATTGTAATTCGCATCCATAAAGAAGCTTTGGTGATTGGAAGACGGCCACCCCGCCAGTGGCTTTT
>scaffold_29,-,polyA site is 120324
GGGTGTTTCTCTCTGGGCCGGAGACGGTCCCTCGCGGCGTGGGTACAGTGTACCCCCGCTTGTCGGACTGTCCCTTCAATTGTAATTCGCATCCATCTTAGTTGTCGACCTTGGCTTTCGTTTCCAAATTTTTGTCGCCTGTTCCGGGCG
>scaffold_30,-,polyA site is 662
CCGTCTCTCATTCCGATCCTAGGCGAGATAGTCTTTGACCGTTCAATATGAGGGACCCGTCCTAGTGGACGTTAAACTCTGAGGCAACATGTAAGCCGGAACGTGATCGTCTTGCGCCACCCTCTCGCTCGCTACGCATGCGCTCCCGGC
>scaffold_32,-,polyA site is 24228
GTCTACCGGTGCAGTTTCGCGCGAATACCGAGATTGTCCAAATTGTACATGCCGCACCGTATGAATGAATCTGCAATACTTGTAAGCACCGTTCCTGGTATCTCGCACTTCAACTGATAGCTTGAGCACACTGAGACCTGCTGAGACCTG
>scaffold_32,-,polyA site is 101268
GCCCCCCGTGTAATCTGTGATGCTGCCATCTTGACTTGCGTCTCTCCTCGCGCGGGTTTGGGAGTACAAAACAGTTAGCCAGGGGCAAACACAGCAACATTTCGTGGGAAAGGGTTGGGACTGGTAGACAACAGGTAAGGCTACACAGCC
>scaffold_32,-,polyA site is 117504
GGCCTGTACCGGCGCTGCTTTCTCGTTACTCCCAACTGTGCATAGGTTTACTCTTATGTGCACCAACAACGGATCGACGTCTGTAACGAACTCTGGTGGACAGCGCACTGGGTTCCGGAAGTCATCTGTTGGGGCGTCTTCGGGTTGCAG
>scaffold_32,-,polyA site is 117742
CGGTCACACATGGTGACAGCCTCGGGACTGCAAGTATTCGTCCTCTCTGCTGTGGGGGGAAGTGGTGTGACCGGTGGCGGCGCCGTGCAAAGCCGGCAGAATGACACGACAGCTGTCGCGCCATTCTGCCGGCATGGCATTTCGCCGGCA
>scaffold_33,-,polyA site is 110962
TACAGCCAGCACTGAGGCTAACATCAAGTTCAGGAGCATTAAGCGACCTCGCCCCTGGCCGTCAATCCGGGCCCCCCTTCCAATGCAATCCTACCTGCTGCCTCTAATGGAGTGACTCTGTAATGTCAATCGGGTGCAGGCCGGGGGCGG
