# Supplementary material for: Bioinformatics Analysis of Alternative Polyadenylation in Green Alga Chlamydomonas reinhardtii Using Transcriptome Sequences from Three Different Sequencing Platforms
Source: G3 (Bethesda). 2014 Mar 13;4(5):871–83. doi: 10.1534/g3.114.010249 (PMC4025486; doi:10.1534/g3.114.010249)
Supplement: Supporting Information [file supp_g3.114.010249_FileS1.zip › SuppltSeq/SuppltSeq/chlamy_EST_cluster_intronSeq.txt]

>chromosome_10,+,polyA site is 3587968
AATTCTGTTGTGCGCCAAGTCCCATTGCATTGTATTTGCCGGGTAGGTGGTTGGGTTTTTAGTGTGCTGTTTTAGAGCATTGTCAATCACCTGCACCGCGCCCTTGCTGGCATTGTGCAGGTCTGCCGTGGCCTCGACCATTATGTCCTC
>chromosome_10,+,polyA site is 5641130
CGGCCGACCGCCCCCATCCGTGTGCGCAAGAGTCTTCTCCTTACTTTGCTCCTCCTTATACTCAATTCCCAATCCACACTTTGTAAGCCAACCACCTGTCCAACCCGCTTTCACGCCGCCCAGGTGTTAGCCAGCAAGGAGCTGGTGGGT
>chromosome_12,+,polyA site is 110927
AGGCTATGCTCTGACAAAGCACGGCATGCCCCTTCCTGTGGGGCACCGTTGGCATGGCAGCGTGGCAGGGGCCCGGCGCCTTGTTATGTCTAGCGCACGACACCCGCCTGTGCCTCATCCCTCTCCATTAGAACGCCATCTCCGGCATGG
>chromosome_12,+,polyA site is 1413489
CCTAGCCCTTTGAGCGTGGGGCGCCGGGGAGGTGTTGAGTATGGCAGGAGGCGAAAGATATGCGTGGGGTGTTTCGGAACGTGACAAGGCACGCATGTGGCGCGGGAAATCCCGCACGACCCCAACCCGAGTGTCCCTAGCCGATGCGCC
>chromosome_12,+,polyA site is 3436077
CGCAAAAGGCGACCGCGCATTTATCGATGAAAGTTATGAGGACGCGGTGCAGGCGTATACCGAGGTATGCGATCGTAGCGATGTAACAGTACATGGACTGTAGATAAGCATGCTTCCTCTCCGACAGGCCCTGGCAGCAGATCCTAGCGA
>chromosome_12,+,polyA site is 7065624
CAGACAACAGCATGTGGCTTCTGAGCAGAAAGACGAGTGTGAAGGCGCATAACAAAGCTAACGACGTGCTATGTGGCCAAATGTTTAAATGATGCATTCGTTGCGGTCCCGCACTCTCCCCTTTCGCCACCCTACAGGGCTGCGCCAGCC
>chromosome_13,+,polyA site is 1593247
CCGCTGATCCCTGGTCACCACTACCTCCACATTCCAAACGCGACCCGCGTTGCTAGCCCGCCACCGACGTTCATACATGCCCATCGAGCCCTCTCCCAGGCCCAGAGCAGAGAAGTCGCCGCGCGCCATCGCCTCCGCCTGCTCGCTGCT
>chromosome_13,+,polyA site is 2143603
GCAGGCCACACGGCTGGGGAGGCGGACTAAGCCCCCTCCTTGCCGCACCCGACGGGACGTCGGGCAGGACCTCCTCCACTTGCTGTAGAGCGCATGGCTCCTGAAAGAAGGCCAGGCGTGGCCCTGAAGCAGCGCGCCCAGACATGCCAT
>chromosome_13,+,polyA site is 2671548
TACTCAAGCCGACGAAAGATGGCTTCCGGCCTTCTGCGCAGCCTGGTACGTTCAGGCATGTTAGGTGTAAGGCATTACGAATGTACGTATGAAAACGAGAAAGGCGCGGAATCGACGATTTTGGCGTCCCGGTCACGCAGGGTGTGCTCT
>chromosome_13,+,polyA site is 5195883
CGTTTGGCCAGCGGTTTGAGTTTGTATCATGGCGACCCGGTCCCAGCCGCTCGAGTGCCGCGTTTTGCTGGAAGCTATCAATGTAAGCACTGTCTGCACAGTGTTCATGTCGGGCTTGGGGACCTTGACCGAGTGCCGCATCACTCGCTG
>chromosome_15,+,polyA site is 402622
TTGAACTGATTGCTATACCGATCGCGATCGGTAGAGCAACGGTGCATACGATTACGGTGCGTGACAATTTTGCGAAGTCGTGTGCAAACTCTCAGGCCCCCACCCCTGCCCGCCTGCGCTCTTTGGCCTTCCGCAAACGCAAACTGGCGC
>chromosome_16,+,polyA site is 2276448
ATTGGCTTGCGGGGTCGTTGGACGTTTGTGCATGGTACCTTCGACTTTGGCTCTTTACCCGGTTCTGCTAAGGTCTGCACTCTTGTGGGCTTTCTCGCTGTGAACAGCGCCAAGGACCTGATCCGGAAACTGCTGGTGGTGGATCCAACC
>chromosome_17,+,polyA site is 228680
GACAAACAAGGTGCTAATGCGCCCCTGGCACTAGCAACTACGGGTTGTCCGGATACACGATCACGTGATCTGATAAACAACTGTAAACCGTTGTCACACACACACACACACACACACACACACACACACACACACACACACACACACACA
>chromosome_17,+,polyA site is 4820288
AGTCCACCGACTTACTGAAGTACCCCCTTCTGTGTATACTTACCAAATGTAAAACCTTATGAACATCACGGGGCCATCCCACATGCAACCTCTGTTCGCAAGCCCGCTACCTGCACGCAGCTGGTCGTAGGCCAAGTCGTCCCAGCTGCA
>chromosome_1,+,polyA site is 3638471
ATGGTCTCCGCCGCTGGGCCCCTGTCCCCCAAATTGGGGCTGTGAATGCAAGGAATGCGCGAACCGACACCTGAACCTGGGCAGGGACCAACGCGGGCTGGGCGAAGCAGGGTGCCAGCAGGCTTGCTTGCAGCGTATGTGGTTCTGCCA
>chromosome_2,+,polyA site is 6458382
GAAGCGCGCAGTCTAGGCAGGCCTCACGTGCCATTTCGCTGGACAATCGCATGGCAAGGGCCATACGGTACTTGGCTGACAGGCAACGTGCATGGCAGTACTAGAGTCACATGGCGCCGACAAGAATGGAATCAACAAACAGAATGAGTC
>chromosome_2,+,polyA site is 6794678
CCCCGGCACGAAGTGTGCTCACCTTCGGCCGGCACCCACCCAAGCGCTTGCGGGCAGCCTGCGCCGAGAGTGGCACGGACGCGACATATGTCACTAGGGAAGCTGTGGATCCATCGCCGACCCCGGCCCGACATAAGGCCACGTTAGCCT
>chromosome_3,+,polyA site is 969992
GCATGTCTGGGAGTCGTTGGAGCGGTGTTTTTGGGGTGAGCATCATTCCCAAAAAGTCGCTTGATGCGCGGTTGCGCGTCCTATTGAACGACGTTGGATAAACCTGAGTGCATCGTATTGGACGCTGCGCCAGAGCTCATGTCACATGCC
>chromosome_3,+,polyA site is 1948702
CTGGGGCATGCCGTGGTGCCGCGCGGATGCCTGACCCACTCCCTTCAATGCTTTCCCCCGCGCTGCCTCGCATGCGCGCCAATGTAACGGTCCACAAACCCTCCGCGCTACCGCTCCTCAGATCCTTTACCGCATGTAAGGCGTTGGGGT
>chromosome_3,+,polyA site is 6381841
CCTTTCCGTGTGCTCTCCCTTACACACGCGCGGGCCGTACCTTAAAAGGCCACCAGGAAGGCCTTGCTGAGGGCAAGGGCCTGTAAATCTCGTGTTACTGCGCCAGGGCACCTGCCAAGACTTTATTGTCAGGAGCCACTGTCGGCTCGT
>chromosome_4,+,polyA site is 2499033
CACAGACGTTTGGCCGGCGAGATGTGGGCTGCAACTTACACCAGACCTTGTCGTCTTGGCTCGCTCTGGGCTCCATAGTTGTTGTGATGACCGCTCCCTTCCGTTACCGTACCTGCCTTCCATCACTGCCCTGCCGCTCGCAGTGTGGAG
>chromosome_5,+,polyA site is 1312192
TGAAAAGAAAACAACAAAACGAAGCCCGCCCAGACGGCGCGACGGAGTTACTTACGGATACCTACCGATACCGAGCGTCTTGTAGCCGCGTCGACCCCGGTAGTCATACTTACCCGCAAAAAGCCTGGAACCCCCCCTCGGGCGATCGAC
>chromosome_6,+,polyA site is 4193647
GACAAACAAGGTGCTAATGCGCCCCTGGCACTAGCAACTACGGGTTGTCCGGATACACGATCACGTGATCTGATAAACAACTGTAAACCGTTGTCACACACACACACACACACATGTGCGCGCACACACACACACACACACACACACACA
>chromosome_6,+,polyA site is 6088087
AGCTGCTCCAGGTTCGTTTTCACATAGATGCGAGTTGGTGGGAGGTTTCGTGCAACGCGCTGGAAAAGGATCGAATTTTGACCTGTAAATAAAACGGGGAAGGCCTGAGTGCCTGGCGAGGCGGCACTTCGGCTTGCGGAAAGGGTTCCG
>chromosome_7,+,polyA site is 561515
GCGATGGGGTACTCCGGGAAGGCGTGAGTTTTGGGTACAAACACCGAGCAAATCATAGTTTAACAAGCGCTATCGCTTCTATATATAAAATCACGATTTGTCTCGCCCCACTTTTTACTATCGTGCTTTGTTTGCCCTGGTCCCTTCCAC
>chromosome_7,+,polyA site is 1566700
AGGGCAGGCAAGGGACGCAGAACAAGGTACCCAACAGCTCTGAGAGGAGCCCAGGTCACAGCGAGCGTGGGCACTATCTTTAGTGTAAGTGCGTGTGACGTTGCCCACGAGCCAATGCCCCAGCGCCTTGAAATCACATGTGTGGGAGGC
>chromosome_7,+,polyA site is 1622428
CCTGGTCTCGATACCAATTGTGGTGCTGGAACACCGTGTGTATGGAGGTAGTGAGAACTACCGGGTTTGGAAGGCAAGGCCGTGTAAGTAGTCGGTGTAGCCGCCGGAGGCTTCACCCGACCCTACCATGCCCGACGCCAGCGCAGGTGC
>chromosome_7,+,polyA site is 3802228
GGTGGGGTGGCCTAGACGTTTTCAGCTGCCGCTTGGCCCGCAACGTGCCTGCTCTGCTGCCTACCTGCCGTGCGCGTCAGCTCGTCCCTAACGGCTTGCCCCATTCCTCCCGCTTCCCCACCCCCGCATTGACAGGCGCGTTACATCATT
>chromosome_8,+,polyA site is 1152947
GCAATGCGTGAATGCTATGATTGAGGGCACGGCCCTCAGGTCCCACAAGCAAGGACCGCAGTGAACCGGTCAACGCTTTGTGTAATCCACTACCAGATGAAGCTTGCTGTCCGCTCCATGCCTCAGCCGCCACCGCTCCAGCCACCGCAG
>chromosome_10,-,polyA site is 5975719
ACACCATGCAAGGACCTGACCCGGAACCCATGCGAGGGTATAAGCCAGAGAGCTACCCGTTATAGTTAAGTAGTGTGGTACTATGTAATGTGCGAAACAGTCTGACTGTCAGCCGCCCCTACTTCCGGCTAGCGATAGTCGTAATCACCA
>chromosome_10,-,polyA site is 6078341
AGCGTCAAGGGCTACGCCAACCTGAAGGCGTACCTGAAGAATGCCACCGAGGTGAGACCGGGAGACTGAGGGGTGCTACACACCTGCATGGCAACAGCTGCAGTAGCAGTAGCAGTAGCAGCACAACAGCAGCCTGCAACAGCTACTGCG
>chromosome_12,-,polyA site is 3145082
TTCGGGCCGGAGATGGTTCCCTCCTGACCTGGGTGCTGGCCTGTGCTGGGCACCCTTGCTTGGTCGGCCTGTCCCTTCTTGTAATGTCGCATTCATAATTTACTGCCGGAACAAGTTCCTGAAAGGCCATCCAGCGCACCGTTTCTTTTT
>chromosome_12,-,polyA site is 3184316
CACGCCCGACGGTAGGTTTGTACGAGGCCCCGCCACCACGCTGCGTACGGTCGGATATTGGGAGTTTCCAAGACCTGCCTATTGTAACTGCGGGTATTTGCCCAAACCTAGCCACTGAAAACCATCCAAAGCTTAGTAAGGTCGCTCGGG
>chromosome_12,-,polyA site is 3259182
CCGGCCTAGACTAAGTCACACGTTAGGAGAGTACAAGCGAGAGGCTACATGGACACGATGCGACTGTGCACCACTGTACCTAAGCGACTCAACCTGGTGACCCTAGTCTCAATGACCCAACGACCCTACTAGACAACACTGTCAGCTAGC
>chromosome_12,-,polyA site is 3493511
CGGGTACCATGCATGCTGCTTTTTGTTTTTAGTTAGCAATAAGGGCGCCTACTGGCTGCCGTGGTTGAGAGTCTCATCGTAGCTTCTAAGAACCAAGTCAACATGATTGCACCCGCAGAGACAGTACCGGCAAACGCACCGGCGATGGCA
>chromosome_12,-,polyA site is 3752667
CCAGCCGGCTTCTCGCCGCCCAAGATGAGCGAGCTGCCCTGGCGCACGGTGAGCAAGCGCGTGCACAGCAAGTGAATAGCTGTAAGGGCTGCGTGGTCGGTGCATGGCGGTTTAGGCAACTCCAGTCTGTGCATGCAGCCATGAAGGAAT
>chromosome_12,-,polyA site is 5866667
CAGACCGCCTCAATGCGTTTGTGACGGCATGCGCGCTACAGTTGCTGGGATGGGCTTGTTCGCGTGGACGGAAGCGCGCACACTGTAGCCCCTCAGTGCCTTTGCAGTCTCTTCCCGTGCCTTCTGCGTCGATCTGGCTCTCAGCGCGCA
>chromosome_12,-,polyA site is 8890923
GGGCGGCGTCAGAAATGGCAGTAATGCTGTCGCTCATGGATGGATGGATGAGTGGGCCGGCACGCACCATGCGCCTTCCGTTTCAATGGATGGCACACCACCGCGTCCCACGTGCCCCACTTGATTGCCCCAATACTACAGCCAGCAGCA
>chromosome_13,-,polyA site is 5884864
TCCGGGAGCGGCATGTATGTGGCGGTGTGGAGAAACCCGCGCCGTTTGCTGGTCCTTCCATGACATGACCAAGTCTGCAAATCCCTGCTGGGTGTTTTCACACTCCGGTGGTAGTCGCATGCTTACGGAAGACTCAGACTCTTCTTGACA
>chromosome_13,-,polyA site is 6239998
ACTACGCGGCCTTTGATGAGGTGCCCAGCCACTCCCGTCCCGCCAAGCCGGCTGCCGAAATGGTGCCCACCCTGATCCAGGTATGTAACGGGGCCACACGCACGTCATTGGCCATGCGTTCACGCATGCATGCACCCTGCAGGTGCACAA
>chromosome_13,-,polyA site is 6315251
GCACTACACAACATCTGACGTCGTCGAGCATATCGTGAAGCCGGCTACTGCGGAAGCAAAATGCCGGTGAGGGCGGGCACGCATGTTATTTTGTCAGTGAAGTTGCTTCCCGCGCCCTCGCCCCAGCTGCGGTATGCTCTGGTACCTGTT
>chromosome_16,-,polyA site is 1506137
CGCTGCAGGCGGGTATGACATCATCCTCACCTCGACGGGTGAGCCTTTGATGACGGCTGCAGATTCAGCTTTGTATGCTATAGCTGTAAACTAGGGATTGCCGGCCTTAGCGATCAAGCCGCGGGGTGCGCTTGGCGCCATCGGCTCGCC
>chromosome_16,-,polyA site is 4215537
CCCCTACCTCGCGTCTGCGTTCACCCCTTGGCCCCGAACCCCACCACAGCTTTTGGACCTGGACGAAGCTACGCTGCGCTCAACGGTAAGGACCAGTGGATGGTGGATGGTAGGCTGGATGCAATTTACACATAGAGGGATGAGAAGACT
>chromosome_16,-,polyA site is 4934539
GGTGCGTGGCAAGGCGTGCAACGGATGTGGAAAGCCCTTGCGCTGCTTCCCGAACTGGAGGCCAGTCAGCTCAGTTGAACTGCAATAAATAAGTATCATACATCGCGTCACGGTTCCACGACAGGGATGCAGCGGTCCAGGAGCGAATTG
>chromosome_17,-,polyA site is 2619243
GCTAGGTTGGGTGTGTGGTTACAAGATGGTGTGCGACGCGCTTGCCTGTCCTTGCAAGGGTCGTTTGCGTGGCAGTGAGCTTATGTTAACAACGGTGTTGCCTTGACTGCACGAACCTGCAGGGTGGAGGTGCGGGGCTGCAGCCGTACG
>chromosome_17,-,polyA site is 4547837
ATATCGTGGATTGCCAGGCTGGCTTCATCTCGGGTGAGTGCGTGCTGCCTGAGGTGTCAGCTTGCCCGAAAATCCTGCTGTAAGTGCACACATGCTGTCACGCGGGCTGTCTGATCTGCAGGAGACGTATGGGTGCAAACCGTGGGTGGT
>chromosome_17,-,polyA site is 5547510
TACGTGCCAAAGCTGCAAACTATCGTGGCGCGTTTGCGCCCTCATTGCGGAAATGTGAGGGGTACGTGAATACCTTGCACGTTGTAAAGCCCACTGACTGCACATGTTTGCATCCCAACGTACAGGATGGCACTGGACTGCCATTAGCCT
>chromosome_1,-,polyA site is 290679
GTGTTGACTGCTGGGGTACAGTCTAGGGGTTATAACACACCGTGAATCTGGGGCGGTTTTACCTTGGGGGTTACGTCTACTGAAATGCCCCTCAGTCATGCTGGCCTATGCCATCTGGCCCATCTCTCAACCATCCTTCCTATCCAGATC
>chromosome_1,-,polyA site is 1848775
CCGTGTCGCTGGTGCTGCCCAGCCTGAAGGGCAAGCTGAACGGCATTGCCCTGCGCGTGCCCACCCCCACCGTGTCGGTCGTCGACCTGGTCGTCCAGGTGAGACTGCCTCCCCTTGCGCTGTAACAACTACACCTGGACAGTGGGCGCC
>chromosome_1,-,polyA site is 3685817
CGTGCTTTGGGTGCACATACACGTCCGTAAAGCGTGCACATAGACGTGGTGGCGCACATGCTCAGAGCTTGACAAGCTCCTGTGGAACGGTTTCAGCTCGTGCTTACCATTGTGCCGTAGGCCTGCCTGGAGTGTGCGCTCACGGCGGTG
>chromosome_1,-,polyA site is 5116614
CGGGGGCGGGCTAGATAAGAGTTCGAGGCAGGCAGGCATGGCAGGCAGGCAGGCACGCGCTTGCGCAGCACGCACTCAGCATGTGTAACCCTGTTTCCGAATTGGATTTTCCAGATGTGCGAAGCCGTAAACCGCATGTTAAGCCCCTCC
>chromosome_1,-,polyA site is 5476885
GTACGCCTTCGGGTGGGTGGCGGTCTGTGTGTATTCATGTCTATGTTGTCTATGTTGAGGGCTTTCGGACTGCCACACAGATGTACATGTGGATGCGGCGGAGTCAACACGTGCACATGCAAGGCGCACACGTCCAGGGCCTGGCACGGC
>chromosome_1,-,polyA site is 8565681
TTTTGAGTGGTGCTGCCCAGGTGGGGCTATGCGAATGACGTTATGTCTGCGGTGGGCGAGGCCGCTAGCCCATGGTTCATAACTAATTTGTCAGAACGTGTCAGCTGCGTGTACGACCGCGTCTCTTTGGGTTCCATCATGCTGTGCTTT
>chromosome_1,-,polyA site is 8567430
CTTGATGCGGCGCTTCAGTCGTGCGCTGAGGCCCACCAGACTGATTGATGTGATGTGACTCCGCTACCAGTGGTCGCTGTATATACAAAAGACTTTCAAGCACTATGCCGGACTACGCCGGATATACCGCTCCTGCGTTGCTTGCCCGTC
>chromosome_2,-,polyA site is 2597182
GGAGGGTTTGCAGCAAAGTCGGGGTTGGGCCCTGATAGCATGTGATGGCTCGGCGTCTTCGGGAGCTGGGACTGTCCCCTCTGTAACATCCGCATCCATATGAGTGCGGCCATGTCGGCCAAGATGTCGGCATATTTCTTCCTCGCCCTG
>chromosome_2,-,polyA site is 4198667
AGTAAAGTCGGCTGATAGCTTCGCTAGCATTCATAGTCAAGGCACCACAGTAGGGCGATTGGTGTGCACCAAGACCATGCAACTGTAAACCAACACGTGAAAGACATGCACCGTCTCCCAAAGTAGCCCATCGCGGAACCTCAGACCCAC
>chromosome_2,-,polyA site is 6598401
GGAGGTTTCGCTCGCACTCAGAGAGCCAACCAAACCAATGGCTACTCACGTTAGCAATGGCTTGCTTATAATGTACTAATGTAACAGCTCGGCCTAAGGAGAGGTATGACGAGGAGCTAAACTCGCAGCTGAGTGGAGTCGACAGCAGTC
>chromosome_2,-,polyA site is 7779294
CGTACAAGAGAGTGGCCGAGCAGGCCCAGCCCTTGTGATGGGCAGGGCCTCCGGGGCTTGGCGTCTAAACGGCCCTAGGCACTGTAACAGACACCCTGCCCTGTGCGACGCCTATTAATATCCAATGCATTCGCCTGGGCATCCAATACA
>chromosome_2,-,polyA site is 8540520
GGAGGATGCCACAAGTCCATTGGTCTCGCCAGGAAATTCGGGGGTCATCCGCCATAGCTGCAGGATGCCGTCAGTATCAGGACAGAAATGGAGGGCCTGCTTTGAAGCCGGAGGCTTGCCGGCATGGCTACAGCGCCGGTGCGAAACGGC
>chromosome_2,-,polyA site is 9595016
CGGGTGGATGCCGTCCGGAGTGGTCACCTCGCAAGCTAACCTCATCAAATCAGCCTCGCACTAGCGGCCCCGAAGTCGCACATGCAAGCCGCAACTCCTTTGGGGTTTGGGTCTACCGGCTCAGCCGCCTCAACGGCCTCACTCTCGACA
>chromosome_3,-,polyA site is 2048233
ACGCATGGTTCGGCTGTTGCACAAGATTTCGACATTCTTGCCCCAAGACGCTTGTCGTCGACATGTTTTGATACATGGATGTAAGATATTCAGGGCCCGAGAGCTATACTCGCGGACTGAAGAAAGTCAAGATGTCCATGGACTCGCGAG
>chromosome_3,-,polyA site is 2081806
ATAGACAGAGGTGCGGCTCTTAGGGCCAAATCAGTGTCTAACCACAATAGATGGAGGTGCGGCTCCTGTGGCCAAACTGACGTCTAACGCTACGCGTAGGCTTGGGAGACATGTACTGCCCGACCCATGCGCGACAAACAAGGTGCTAAT
>chromosome_3,-,polyA site is 4938775
GAGGTGCGCTCAACCTGGCGACCCTGCATAAAAAGCAAGCCACGCGCGCTGCACAGCTGGCACCAGCTGGTACCTGCAACACATGTAAAGCGGGGAAGAGCATGAATGTCTTCAAAAGTATGCTTTTTGGGCTGAGCCCCCCCAGCGAAG
>chromosome_4,-,polyA site is 1121605
TCATTCGAGGTTCCCTCCTCGAGTGTGCGTACGTGTCTCGTGCGTTTATGGAGCCCTGGCTTGCCCGTGGCTGTCATCCCACATGTAACCTCTATTCGCAAGGGGGCCGTCCAGCCGGCCGCGGTGCCGCTGTGGGGGACATGGGGCGGA
>chromosome_4,-,polyA site is 1886546
TGTGCGGCACTTTCATTTGATTGCTAGGCGCACTGCGCGGTTACGCCGCCTCTGCTCAAGCGGTGTGGATGGTTGACGGTCATTGCAAACCAGGGACAGAAAATGACACCAGAACTCTGATTTGCGGACATGCCGATGTACCTGCGCAGG
>chromosome_4,-,polyA site is 2376640
CAGACCGCCTCAATGCGTTTGTGACGGCATGCGCGCTACAGTTGCTGGGATGGGCTTGTTCGCGTGGACGGAAGCGCGCACACTGTAGCCCCTCAGTGCCTTTGCAGTCTCTTCCCGTGCCTTCTGCGTCGATCTGGCTCTCAGCGCGCA
>chromosome_4,-,polyA site is 2741457
GGGGCGCAAGTACACGCAGGCTTTCAAGGACGACATCGGTGACAAGAGCATCTTCGAGTAGGTTGCAGATGCTGGGGCAGATGTAAGGGGAGGGGCTGCAAGCGAGCAGCAGGGCAACTGCGTCGGGAGGTGGTGGCCGGGCGCCGCGCC
>chromosome_6,-,polyA site is 2118408
ATCCCCATGCCTCTCTTACATGAATGAAGAATGTAAAAATATTCCCCAATACCAGCAGCTCTCTAGCCACGCTGCAATTTGTAATCTGTAGATAACTGCAGTCGGAAAACCGCAGCGTAACATGTCGATTGGCATCCTCAGCCCTCCTCG
>chromosome_6,-,polyA site is 4277813
GCCAACGCCTCAAGGCGAGCGCCGTTTGCGGGGCGCATTGACTGATTGTAGATGTGTAGTAGTTTACCGAGAAATAGCGTCGTGTAGTGGTTGCACGTCAAATGCGCCACCTGCACCTCGCACGTCCTTCCCTCGCCCTCTCACCTGCAC
>chromosome_7,-,polyA site is 3991031
CCAGGAGAAGCGGCGGTAAGAGCCCGTTTGGACGCGCTTTCACGTTGCTAGCCAACGTCAGTCATGTTACCAGTCCTCTTTTGAAGACAAACCTGGTTCAAACCGCCGCTGACACGCAACTGGCAGGTCAACCGTGAACGCTGACGACGT
>chromosome_8,-,polyA site is 3470493
CCGGCCGCCTGCGCCGCCGTCACCATTTGCATGTGCGTTCGCCAAACGAGAAACGCGCGGGCTTATCATGTATGCTCAGTTCATGTACACGGACCATATACACGGACCATCCCATGTCTTGTTTCTTGTTTCCGCTCTTTGTCATGGGAT
>chromosome_9,-,polyA site is 4525831
TTCGCCAACTTTGGGCGGCAGATGTGTGGCAGCACCCAGAACGCACCGGGTACGTCAAGCCGGACTAAATTCACATGCACTGGTAACAACTGCATTACAGCGGCGGCACGGCCACGCGCACGGCGGGCACCACCATGGCGGGGGGCACGC
>scaffold_33,-,polyA site is 37993
CGTAGCGAGAAGCGACCTCGCGACATCTTGACTTGCGTCAGTCCACGAGTACAACTCTTGGGCTCTAAATATCTTACATCCATGTATCGAAACATGTCGACGACAAGCGTCTTGGGGCAAAAATATCGAACTTTTGTGCAACAGCCGGAC
