# Supplementary material for: Bioinformatics Analysis of Alternative Polyadenylation in Green Alga Chlamydomonas reinhardtii Using Transcriptome Sequences from Three Different Sequencing Platforms
Source: G3 (Bethesda). 2014 Mar 13;4(5):871–83. doi: 10.1534/g3.114.010249 (PMC4025486; doi:10.1534/g3.114.010249)
Supplement: Supporting Information [file supp_g3.114.010249_FileS1.zip › SuppltSeq/SuppltSeq/chlamy_EST_cluster_Seq.txt]

>chromosome_10,-,polyA site is 17686
CTTCAGGGCCAGTTCAGGTTCATGACTGGAGGCATGGGAACATGAGCGGCTGATAACGGACTCGAATGCATTCCCCTCAGACTGCAAGCAAGCTGGCATACACGTTGGCAAATGCATTGGAAGGGTCTAAGCGCATAAGGGACTAAGGGT
>chromosome_10,-,polyA site is 17778
CGCGGGAAAGTGTGGCATTGGCCAGGTACACATGAGACGAGAGAGGAGCGGAGAGCCAGCACGCTACTACCCGACGGATATATCTTATCCACCTTCAGGGCCAGTTCAGGTTCATGACTGGAGGCATGGGAACATGAGCGGCTGATAACG
>chromosome_10,-,polyA site is 17846
GATGTGACACAGCACCCCGGCCTGCGCAGCACCGCAGGAGCCCCACGCACGGTATTTTATCCATTGTGCGCGGGAAAGTGTGGCATTGGCCAGGTACACATGAGACGAGAGAGGAGCGGAGAGCCAGCACGCTACTACCCGACGGATATA
>chromosome_10,-,polyA site is 18079
TGCCGTGGCCTGCTCCCTTTGACCTCCTCCCAGTTGCCGTTTGGCTTGATCGCCATCTTACGGTCATGCTTGGCGCTGAGTTTGTTGAAGCGACTGACCACTCTAACTTACCGCTGCCAGCAGCACGGCAAGCGGAATCCAAGGGTTCCT
>chromosome_10,-,polyA site is 38641
GCATGAGAGTCGCGACAGCTTGCTGCTACTGCTACTGCTTGACGACACCAGACAGAGACGGAAAACACAAACCCACAGTGATTGATACCGTTCGGTAGCAAATCATGTCCGTACAACAGGCACATCCGTACAACAAGCATACTGCGCACC
>chromosome_10,-,polyA site is 38776
TCGTGACTTTTGTTAATTGCCCTACGTGTTAACTGCGGCCTCGCTACTTTGGTGGCAATGGGTTATCAAGAGGAGGACACACTTTTATGACCACTTGCCACTGTCCGTACCAACCGTCAGGTTGCCTGGGGTCTCGCATGAGAGTCGCGA
>chromosome_10,-,polyA site is 81572
CTGCCGTTGCAAATTCTTTGCCATCTGCTGACTCTGGGGTCTGGGAATCAGCTGCACCCTACGGGACTTCACCAACCTGCTTTAACACTGTCCCATCGCACACCAACCAACAATCAATTGGCCAGACAATTACACGCCTTCTCCCACCGT
>chromosome_10,-,polyA site is 81691
GGAGTTGCCACGCCATGCGGTGTGTCAAGTACAGTGAACGACCTGGCCAGCCAGCATTGTGCACCAACCAACTTGTCGGCACAGTAACTCGGGCGTTCGACCAGCCGCGCACTCCTGCACTGCCGTTGCAAATTCTTTGCCATCTGCTGA
>chromosome_10,-,polyA site is 81750
CGGCATGCCGCTAGGGGCTCATTACGGTATGTGCATATGATATGTGACACTACGGTATTGGAGTTGCCACGCCATGCGGTGTGTCAAGTACAGTGAACGACCTGGCCAGCCAGCATTGTGCACCAACCAACTTGTCGGCACAGTAACTCG
>chromosome_10,-,polyA site is 110608
AGCCGTGGAACGGCAAAGGAACTGCGCTGTAAGCTGGACGTGGCTACAGCACGTGTGCACGGGTGGGACGCACGTAGTATTGTACAGCGAGCCAAAACAGCAGGCTGGTCACGCACACTGCAGCGATGAGGGGTGGCCCGTGTCGCACAC
>chromosome_10,-,polyA site is 110662
GAGTGTGCATTCGAGGTGTCATAACAGCCAAAATATAGAATTGGCAAGATAATAAGCCGTGGAACGGCAAAGGAACTGCGCTGTAAGCTGGACGTGGCTACAGCACGTGTGCACGGGTGGGACGCACGTAGTATTGTACAGCGAGCCAAA
>chromosome_10,-,polyA site is 113201
GCAAAGTCGGGGTTGGTGGAGTCATGTTGGGCCCTGATAGCATGTGATGGCTCGGCGTCTTCGGGTGCTGGGACTGTCCCCTCTGTAACATCCGCATTCCTAAGGCAGCCACCTCCTTGTTGTGCAGTGCAGCTTAATGTGCTAGCGGCT
>chromosome_10,-,polyA site is 136873
TGGCCTGAGTAGGCCTGAGGAAGTTGAGCAGGGTAGCCTGAGGGGCGGGTACCCCCAGTCGTCCATACACTGTCCGCGGGGGATGTAACATAATTGAGCACGGAAGTCTCCAATGCAGTTGCTGGCTGGGCGCACGTGCAGACAAGCTCA
>chromosome_10,-,polyA site is 137460
TGCCCCTTACCCTGTCGACTGTGGGCATGCTGCTGCAAGCATGGTTGACGAATACAGCATTGACAACGTCATCGTGCAAGTTAATCCACGTCGTGGTGTGTTGTGGTGTGCGTGTGTATGTGTACAAGTATGTTATGTGCTGCGTGCCGT
>chromosome_10,-,polyA site is 140737
GGATGCTGGGAACACAGGACAAGAAGCGCGTGCGCAAACCCAGACACGCATGCAAGTGGGCTGCTCCAAGAGAGCATTCCCTTGTGAGACGCGCAACCCATTGACGGTGCACCAAAGGCACGCCAGTGTGCTGCAGCTGACGCGGTGTTT
>chromosome_10,-,polyA site is 162636
ACCGAAAAGGGGGGGACCATCGGGCAATGGCACGGAGGTGTGCCATCCCTGGCATCATCCGTTGACCGCAGGGCCCATTGCGCTTCAATATGCATCCATATATACTTATTGGCCGTATTGCATTCCACAGACGGCGACTAAATGCAAACG
>chromosome_10,-,polyA site is 162802
TGCAAAGTCTTTGGTGTGTGGCTTGGTGTGTGGGCATATGGATGAGGCCAAGGAGCCCGGCAGGCGATGAGCTGGTATTGTCAGGCGATGATGACGCGGAATGGCGCGTACGGTTTGCGGGACGTCGCAAGGCTGGTGTCTTGAGGGGAA
>chromosome_10,-,polyA site is 165823
CTGAAGTGCTGGACGGGCTGCGACATGTGTTCACTGGATGCTACCATCAGGACGTATCAGGCCCGCAAGTCAGGGTCGTGTACGGTAACTGTTTGTCATCCCGTCACAAGACGTCGCCTGACGCTGCCACCTTCCTTGTCTATGGACAGC
>chromosome_10,-,polyA site is 177126
TCGGGGAAGGCATGTTGGCGACAGCATCGGCCCCATATAGATGACGGGCGCCAACTGCACAGCCGCGTGGCAGCGAGGGACACGGCAAGGTTGAATGAGAGGTGCGGCGCACAGTGCTCAGCCCTGAGCTTGGCCCTGAGGAGTATCCCG
>chromosome_10,-,polyA site is 177216
AGTATGGAATCGCATGCGACGCGGCGTAGGACTGCCCACGAAGGGCCGGGCCTCCGTGCAATCGGCAAATCTAGGCAAATGGCCATGAATTCGGGGAAGGCATGTTGGCGACAGCATCGGCCCCATATAGATGACGGGCGCCAACTGCAC
>chromosome_10,-,polyA site is 193557
GTGTAGGACGCTGTGTGCTGCTGCGTGTTGCTGGAGCGCTGCAAGCCTCGTGCAACCCGTACATTTTGTGGTCTTGAGTATGTAACGGTGTCCAACTGGAGTTCACACATACCGCCCGTACTACGGTCCATCTGAAAGCGCAGAGTCTCG
>chromosome_10,-,polyA site is 200224
GCCTGGTGCCAATGCGCCTCATGTGCGAACTGAGGGCTTGGCAGTGGGGGCTAATGTTGGAATTGGGTGAGCTTCTTGCGGGTAACTAGGTCCACCCAGCTCCTTTATGAAATTATTTGTGCCCACCCAAATCAATTTCAAGCTGCTAGA
>chromosome_10,-,polyA site is 233056
ACAAGGAGTCAAGGACAGTCCCATGTTCCGAAGTGCGTACGGTATTCCAGGGTTGCAACCCGGATACCCTGACGTATTCACGTGGCAACTCAATGCAAGTTTGCAGTACATCACGGATTGTGCAAGCTACGATATCACGTAGTAAGCTCA
>chromosome_10,-,polyA site is 278160
CAAAACAAATTCACTCGTGCACCCTTGCCTCTCATGAAAGCCGCTCACAGGGCCTTAAGATACAAGTGCGCCAGTTGCTGCGACGCCCACTCACTGACCAACAAGTTGTTCCTGTTGCTGCACCGCCGCTATCACTACTTCCGGCTCTCC
>chromosome_10,-,polyA site is 314330
TAATCACCTAGCGATTTCAGCGCATTGACCAACAGAATGTAACAAGCGGCAGAGCCGCGCCAGTATTGTGGGCGGAGCCTCTATGGCTCGCCCGCACGCATGTATGCTGGCTCCTGGACCAATACCTGGGAAATGTGGTTCTCCAAACGC
>chromosome_10,-,polyA site is 335964
AAGCATAGACTTGGCGATCGGACACATACAGGTGTCGGACACTGACCATGAGCTAAGGAGCGGTGACGAGGGAGCAGGCGGGTGTAATACTAAATGCTGATTGAACTTGCCCCGAGTGCCCGTCTCCCAACGCAGCGATCAGGACAGCGG
>chromosome_10,-,polyA site is 408151
TGGTTACTGTTAACAGGTAGCAGTCGGATACAACCAGGATACAGGACAAGGATACAGGATACGGCCGGATATAAGGGCCTCGCATGTAACAGGATACAGGAATACCAGGCACGCTAGCAGGGCAGGCAAGAGTCCATATTACAACAAACA
>chromosome_10,-,polyA site is 438323
AGTTAGAGCAGGGGTTAGTTGTGCGTGGTGGGTTCGTGCGGGCGGTCGATAGCGTGTTGAATGCCACTGCGTACTGCACACAAGCGTGTAACGCGGATGAAACGCTGTACGCTGCAATGCTCCTCCATCCGCACGCGTATAGAGTCTGGA
>chromosome_10,-,polyA site is 440029
TCTGGCTGAACCTGCAGGTGACTCGGACATCATCAAGACCGTGGAGTAAATGCGCGGCAGTTGGGGTCATGCATCCACGGCTGTAACGTTTTAAGTGGGGTACATCCCGATGTTTCTTCCCGGTACATGGCTCCCCTCGTGGGGCAGCGT
>chromosome_10,-,polyA site is 459724
GGGGTTTGGCACCGCCCGGCAATGATGGCAACAAATCACGGCGGAGCTGGAAGCACGGCATGCTGCTCTAGCATAACACACAAGGTGTAACGGAGCGTATGTTACCAGTCTGGCGGGCGCACACAGATGACAGAGCCGTTGCTCTCTCTC
>chromosome_10,-,polyA site is 534512
ACGCGCTGCTGATCCTATATCTATTGTTCTTGCGGAGTCTCCAATGAAATGGGCACGAGAACAGGCGTCATGCTTGTGTAACATACTGCTCGACCTGTCATGAACAGGAGCACCTCAAATCATTGCGGGCTTGCACGCATACGGCACACC
>chromosome_10,-,polyA site is 589622
ACAATCTGATTTGCAGACTTGCAGTTGAGGGCGCCCGCGCCATCTGTAAAGTTTGGTGCGTTGAGCTGCCGAAAGCGCCCCTGTAAATGAAAGTGCTGACAGCTGGCAACAAAGTGGGGCGGCTCATTGGGCGCACATGCACGACCTGAG
>chromosome_10,-,polyA site is 599590
AAGACGGCTGGTGCGGCCGGGGGCTGGCATGGACTAGCCCCCAACTAGGCTGGGCTGCGTCGTGAGAATGCAAACCCCAATGTAAATGAAGCAACCTGGAACGCAGCCAGGCTAGGTGGTAGGGCCGCCGAGGGCGAGGCTTGCAGCTGT
>chromosome_10,-,polyA site is 607730
ACAATCCAGTTCCAGGAGACGAGGGGCCCTTGCGGCTCGGTTAGTCTCGTTGCAGGTATTAGGAATGCACACTTCCAATCCTGTAACACACACACACACACACATAGTGCATCCTTACACACATCTACCCACACGGCGGCACCCCAGTCT
>chromosome_10,-,polyA site is 629518
GTATTGCACATTAGGAGTGGGTTCAACTGGCCGCGCACTCCTGCCCTGCCGCTGCAAACTGTTTGCCATCTGCTGGGTCCCGGGAATCAGTTGCACCCTACGGGACTTCACCAACCTGCCTTACCACTGTCCCATCGACCCATCGCACAC
>chromosome_10,-,polyA site is 679313
GAATGGGGCGTGATGACCATGCCACCTTGCTTGCTAAGTGGGTGTCTACACATTTGCGCTGCCACGTGACGGACTCGCCGAGTGTAAGAAGCCTAGGAAGCCCGACTGAGTTTCTCTCCTCGCCTGGGCCTAGTGAGTACTGACAGCTTC
>chromosome_10,-,polyA site is 720838
CTGATTGTGTCGGTATGAGCGTGAGGCAACACAGATTGCAGCAGGGTATAGTGCGACGGCAGTGTGGCTTGAGGATAGCCATGTAAAGGTTCATAGATTGCTAGGTGCTGAGGTGGTTGCTTGGTTCCTCCCGGAGTCCCGACACCTGGT
>chromosome_10,-,polyA site is 720979
GCGTGGCTTAACAACGAGATCAAATGTAGTAGCTTGTCGTGACTGTAGGTAGACTTTAATGCTTGCGCATGCCGGCATGCGTGTAAGGCGAGTTAGTGTACTGAAGCATGCGGGCGGCATGGCTTCACGAGCCGGCCGCGGCTGATTGTG
>chromosome_10,-,polyA site is 750961
GACGCCAAGAGTGCATCCAGCACAGCACTGCAGCCCTGGCCATAAGACTACATGGCAGGGACGTGTCATATGCGCACTGAGTATGTAACATAAATTCGTCTCGACTCGGCCTGGCTTGGTGGCAAAGGGATGGCTCCCCGAATGCTAAAA
>chromosome_10,-,polyA site is 804437
TTGTCGTCCGTGGGTGGTGTCATGGAGTAAAGGGCTGAAGGGCCGCCATCCCGCCGGCCCGCATGGGGCAGTAGCATTTTTTCAAGTGACTGACAATATCTTTCAAGTCATGCTGCCACCCATCAAAGAAACAACCAGCACGAACAAACA
>chromosome_10,-,polyA site is 817482
CCTGCACCAGTCCGCTTGGGGCTCACTACTCTGGTTACAGTGCCAACTGCGCAACTTTGGCCGTCCCGTTGCCGGATCTCCTGTAATTGAAAGACAGCCAGCCACTCCCACGAGTTGAATCGTGCCTACTGCCCCAACGAGGCATTCGTG
>chromosome_10,-,polyA site is 830946
GACTCCTAGTGTACAGAACACGGTGTTGCTTCGGCACGTTTGCTCCACACCATTGCTTGCTTCACCACCACCGAAGACGCAAACAACAAGCTTCCACATCAGGTGCCCACAGGCACTCACATCCACGTAGCAGGTGCCGTACTGCCCAAA
>chromosome_10,-,polyA site is 831018
CGGGTATTGCTCATTGCAAGTTGGGTTTGGTTTCGTCAATTGGTTCCTTAGTCCAGGACACCCCTGGTCCAGGACTCCTAGTGTACAGAACACGGTGTTGCTTCGGCACGTTTGCTCCACACCATTGCTTGCTTCACCACCACCGAAGAC
>chromosome_10,-,polyA site is 831086
GACCTCGCTGCCGCTGCTGTGGCGTAGGAGCAGCCTGCCAAGACTGCCACTTGGGGTGTTGATTGAACCGGGTATTGCTCATTGCAAGTTGGGTTTGGTTTCGTCAATTGGTTCCTTAGTCCAGGACACCCCTGGTCCAGGACTCCTAGT
>chromosome_10,-,polyA site is 833090
TTGGCGCGCTACTTAGAGCGCAAGCTACATTCCTGTTTATTCTTTGCGCAATGACACTCACCAGTTACCGAGTGAGGACAGTTTGTAAATCGTAGAAATTAGCGCTCCGTCGCGATAGGACATGGAACGGCGCCCACAAATTCTGCTAGC
>chromosome_10,-,polyA site is 833343
TATCGCCTTGGCCGGGCGCCCGGAGCGTGAGGAATGCGCGTCAGCAAAACATCGACACAACCTGCCAGCTACCGTCGGTACAGTAACAGCGCGCGAACGACGCACCAATGCCTTGTCCCTTCTTGCTACGCATTTATGTGGGCACGGGTG
>chromosome_10,-,polyA site is 833589
GGTGACAGGTGCCCTATGGCAAACGGTTATGAAAGTTTCTGCAGGTGCAAGATAGATGCAGCGATATGAGTGAGAGGGTTGGAATGACGGTGAGCGCGCCTGAGAGTGAGAGCCATCTCGTGTGAGGGACTAGTGCAGCGAGGGTTCGTC
>chromosome_10,-,polyA site is 833687
CGGTGTTGTGCGCCTGATTTGTTGGATGGTCCCGGCTGGGCCCGAGCGTGTGCTTAGGCGCTCCAACTGGTGGTGTTTTGTGTGTATGACTGTGCTTCGGTGACAGGTGCCCTATGGCAAACGGTTATGAAAGTTTCTGCAGGTGCAAGA
>chromosome_10,-,polyA site is 853708
GCGTGCCGGTAGCCGATTCTGACGTGAGGCGGGAGGCGGACTCGCGCGTGCAAGGCCCACTTGGTTTTGGGAGATCCGACAGGGTGTAAAAATGCAAATCAACACTTGGTGGGCCACTGTCCCGGGGGGAGCACGTGGGAGGACCAGGGA
>chromosome_10,-,polyA site is 888181
GCTGAGGTCATAGGTAAAGGCGAGCCGACATATTTTCTGAACAGGGGCACCCCTGGTTCTGAAACGTTGTGTATGTGCCTATGTAACGAGAGAGCACGTTCAGTGGGATAGGTGCGCGCATCGGGCTGCGCACGCCCTCGTTGGTCCTTG
>chromosome_10,-,polyA site is 895739
TGCATGGTTGCAGCACAGGTTCCGTACCATATGCACGGAAGTTTTTCCTCTGCGCCTGTGCGTGCGCGTGCACTACATGCGTGTAACCCCCGCAGACGTAACTTGCGCCGTTCTGGCTGCAATAGCTGGCCGCTTTACACCCCCGGTACG
>chromosome_10,-,polyA site is 907732
TTGTGCGAGTTATTTAGAATGTGCGACGGCCTTTCAGTGGCTGCAGTGGCGGCCGAGAGCTCTTGAAAGATAGAGTAACAGTTGTAACCTTAACGCCATACACCACTACACCAGGGTCCAGGGGAGGAGGGGCAAAAGCATGAGTGCCGT
>chromosome_10,-,polyA site is 925234
GAGAAAGCAGGGTGCACTTTGACGCTCGAGACTGCGGAGAGCCATTGAGCGGCATTAGGCGGGGTTCTACCTGTCAATCTGCTGTTACATATTATGATTGCGCAGTCGTCACGTTTGCTGACAGCTACACGACACCAGTACCACAGCAGT
>chromosome_10,-,polyA site is 956040
AGAGTGAGCAACGGCAAACCCATCCATCCAGTGCTTGGATTTGGCCATGTGAATGCTCGGCCGCATGCCGTCCGACGGACAAGAAAGGGTTTCCCTCGCAACGGAAAAGTGGGCTGAGCCCACGCCATGTCTCCGTCCAGTCTGAGGCCG
>chromosome_10,-,polyA site is 988656
CACGACACGGAAGTCCGGTCGCCGCGTGCAGGCGTCTCAGCGACAATGGATAATAGAATGCGGATAACGTGTGTGGTCATGCGGTAAACGACGATACTGGTGGAGGCCAGGATGAAGGGGTTGGCACGAGTCGGCAGGCTAGGGAGTTGG
>chromosome_10,-,polyA site is 999063
GGGGTATGCCGGGCCAGCGAGTCCCTGACTCGCTGGTTGTGTTGCCAACAGCGCAAGCTAGCAGACTGTGTATCAGACTGTGTCAACCAACCCATCGCGAGCATTAGCCTTGTCCGTTCCTTCGCTTCCCAAACGTTAGCATCCCACTAC
>chromosome_10,-,polyA site is 1020334
TGCCACTGCTACCTACGGGCGTGCAGTCGTGTAGACAGGAGCGGTGTGGCCTGGGCTTGTATAGCGAAGGCTTTCATGCTTGTAAGCGGGTACAGCGGCGCTGTCAGACCTGCGGTTTTTCCAGCGCTAGCCCTTTTACACCGTACGTTC
>chromosome_10,-,polyA site is 1053146
GTTTGCAGGAGGTGCTGCTACTTATTATGCTGCTGCTTCATTATTTGTGGGGAGTATTTGTGCAGGACAAGAGGACGAATGTGTGTAACCTGTTTGCATGCCTTTGCGCTTCGCCTTACTGCCCCAAAGTCCAGCCAGTTGGCTGCACCA
>chromosome_10,-,polyA site is 1075786
GCTTAATTCAAAATTTCGAAGTGTTGCTGCCCGGCGCCTGGCGCCCGGTACAGCCCAATCCTTTCAATCCTGCCCTTCATAACTAATATATGCTTGAACACTGACTCTTGCGTTTGTTACAATTTGGCCGGCATCGCGGGTGTTGCAGGT
>chromosome_10,-,polyA site is 1132851
CTGAATTTCGAACTGTGCTATGCGTGCCCAGCCAAGCACTGCTCTCATTCTCGCGTGTCATCAATGCAAACTCGCGACATATGTAACGTCGTGTAGGGCAATCCCTGCATTATTCTTGCGCTCGACACACTGCGGACACCCATCGTTTGG
>chromosome_10,-,polyA site is 1163335
TATCTGAGAGCAACGTGATGGACACGCTGAAGAGTTGGACGCCGCCTGGCGCAGCGCCACTGCGAGCGGGCCGCATCAAAAGCTGTGATGCCACGGGTTCCCCTCTGCTGCTCTACGTGTTCTTCCAATTCCATAAGTTCTGGATTTAAC
>chromosome_10,-,polyA site is 1177219
CCCACCTCCCCTGCAACAGCGAGCGCCTTGCTTGCTAGGGTCAGGCGTGTCCCGTCCACATGCAATCATGCATGTGCACTTGTGTAAACTCCGGGTCCGGTGCGGCGCCGCCTATATCTATCTGCCCTCTGCCTCGGGCGCCTGCCCGGC
>chromosome_10,-,polyA site is 1206258
GCAGGCCGGTGCGGCACAGATTTCAGGAATCGAGGTCAGACCACACTTCTTCAAAAGCAACTGGCTAATATATCTGCGCATTTGTAGAATAATAAACCCAATTCGGGCCAAAATTGACCAAAGTCTTGACATTGAACGAATACCGGTCAA
>chromosome_10,-,polyA site is 1206375
CGGGGTTGCTGGCAGCGCTGGCCCCACACTCAGGGAACTGCGGGCAGACCGCCCTCAGTCCTGAACTGAACTGCGAAGGTATAGCAATCATCTTGCGCTGCTCCTCAGCCCGCATGCGCAGGCCGGTGCGGCACAGATTTCAGGAATCGA
>chromosome_10,-,polyA site is 1224448
CCAGCGTTGCTGACAGGGGAGCAACCTCCCCTGGTTGCTGAGGGCCTGCCGGATCCGGATTGCAAGAATTGGGATTACAACCATTGCAAACTAGCAACTCGTCCACGGAGCGTGGCCCCAACCTGCCCCTTACCCTGTCCCATCGCACCC
>chromosome_10,-,polyA site is 1237956
CGCCTGTGATGTGCATGACTAGGAACCATACGCCTACCAATTAATTAGGGCCTGCTTTATTCAGGCACTGACAAAAACATTTAGCCTTTCGAAATTGCCATCCTTTGCCGGCTGTCCACTGTCCACTGCCGGCTGTCCACTGTCCACTCA
>chromosome_10,-,polyA site is 1243553
TGGCTGGGGGCGTGGGGCTCAGGCGGCCGGTGCCCGGGGTGCCTGCGCGACTCTGGAGGGAACTCGACTGATCACACGCGTGTGTAACGGTTGACTGTGATGGTCTCTGCCCCAAAAGCGAAGCGCCCCCTTGCGAAGTATGATTTTGTT
>chromosome_10,-,polyA site is 1268810
TGTCGGGCTGTGACTGGTTAGCCTGGCTGCTTAGCTTGGCTGCTTAGCTTCGACTCGCGGTAGTTAGCATGTCAGCTACCCTTGTAACAAACACACACGGTTGGGGGTTACGATTGCCGGCTTACAGAAGGGACAATCTGATGCTGCCAG
>chromosome_10,-,polyA site is 1278866
ACGGAGGCGCGCGAAGGTATCATGATCAACAGGAAGCTCTGTGGGATCCTACATGCCGTATTGTTGCTTTTGGTCTGAAGTTGCAAAGCTTCTCCGCTGATCCTCGTACCTGGCTATAGCCTCGCTGCTTCTTGACAAGAAAGGAACCCC
>chromosome_10,-,polyA site is 1287995
CAGGCTTCGCGTAGCGGGATTCTGCGAGAGCGTTAGAGATGAGCTGGTCGCGTAGTCAACGTCGCTGGAAGGCTAATGTCACCGTAATGTGTGACGCACATTGTCGCCTAAACCCTTGGACAGCTGGAGTGGGTATGGACCGGCACGTTG
>chromosome_10,-,polyA site is 1309779
CATCTGGGACGCTTGTACTGCGGAGTGCGGACCTGCAATATCTGCCCGCTGCATGTCAGGAAGACATTACCGTTGCTGTGCTGTAAATTTTTATGCTGTACGTCTATAGACGTCACAGTCGTGGGAATATGGGCTCGCCTGCGTGGGCGC
>chromosome_10,-,polyA site is 1314578
TGGTCCAGGCCGGGGTCCCCTGTTGTGCGCCATGATCTCGACGCATCGGTCAAAATGCTGACACTCTTTTGATTTCGGTGGCTGTAAGCAGTAATACATGTAGTCTATTATCATGAGACGGAGACAGTCAAGCAATAGCTCGCTTCGGCT
>chromosome_10,-,polyA site is 1314930
GGTGTGTGCGGTGTGGGTTCAGAACGAATGTTGAGTCTGCTACGGTAGTCGTGCCGGGTGGATGCTGCATCGTGCGTGGATTTGAAGCTTGGGCGTCCGAAATCTCGCGAAGGTTGTCAAGGGAGGACGTCGGGAGGGGGGGTGGACGCC
>chromosome_10,-,polyA site is 1323563
GAGCGTTGCTGTTTGTGGATTTCCGGACGTAACTGGGCGGGTTGCGGTGCGGGCCGGTGGGGCCTTTGGCATCCGCGGAACTGTAACAGTCCAATCTGCATTTAGTCGTGTTCAACAAAACCGGTCGGTCGGCACCAGCAAGAGGGGTGA
>chromosome_10,-,polyA site is 1344702
CAGGGGTGCTGTCGTTTTTGGGCTGAGCCGAGCCGTATTTGGGCTGAGCTGAGCCGTTTTTGCGGCTGGGACGAGCCCATTTGTAAAGAGGAGGCCGTTGTGTCCCAACCCAGGCAGTTACCGTACCGTATTTGAGGGTAAGGAAACGCC
>chromosome_10,-,polyA site is 1371041
GAGGTGTAGGGTGGCTGCGGTGGACCCGGAACAACATACCTACCCTGCGTCGGTTTTTTTTACGTACTTCTCCGCCTTCCGCCGAAAGCGCTGGGCTGCGTTCATCCAGCGCGACCGCGCGCTCCACCGCGTCGCCAAGCAGCTCACGGG
>chromosome_10,-,polyA site is 1382636
GGTGGCCGGTGGTGGCCGCTCCGTGCGGGTGGGGCGCGGCGCCTGGGCGAGGGGGGGGGGAGCGGCCTGACCAGGAGAAGATGATAAGGCCCGGACAATCGACTGGGGCTGTGCGCGGGACACCGTCGCGCAACATCCCCAGGCTAGCGC
>chromosome_10,-,polyA site is 1422555
TGGGTGAGTGAGCAGATAGCTGTGGACGCGCTGGACCAGAGCCAAGAGGCAAGCAGCATGCGGAAGAGGAAGATTGGAACTTGCAAGAAATGCGAAGGCATGGTATTATTATGGCCGAGCATCGGAGCATGCCTCAATTGCGCTCACAGC
>chromosome_10,-,polyA site is 1455527
GATACTGTTGACGGGTCTGTCCGTGGCAGTCCGCCAGCGAGGGTGCTGTACATATGAAGACAATTATGAGGACGTTACAGTGTAAACAAGAACGCCACTGCTCCTCACTTGCGTTCTGGTTATGCGGCTCAAATCATCACCGGTTTGCTG
>chromosome_10,-,polyA site is 1493777
AGACGCCAGCTTCGCGCTCAAAAAGGCGGGAAGTCCCCAGCCATGACTTTTAAAACCCTCATCCTTAGCCCTAAATCAGCAATGTAATAGGAGATACGTAAAATGAGTGGCCGGCGCGGGCAGCACAAGGAGCTGGAGCTCGCGGCATTG
>chromosome_10,-,polyA site is 1493912
CCTAGGCCTCTTCCCGAGCGAGGGGGAGCTCCGCATGGGAGGCGGGTCGCGGTCGGGCAGGTTTTGCGAAACGGCGCGCTGTTTTAATCGCAAACACTGATAATTGATGCTATGAATGCATACATAGGCAGAGCAAGACGCCAGCTTCGC
>chromosome_10,-,polyA site is 1505348
GGTCGTAGCCGAGGTGCCAAGGCAATTCGTCACGGTGCGTATTCACTCCCATACCTGGCGATGACATGAAAAAACTGCTTGCGTTTAAACTGTGTCTGAGTTGACCCCGGCCCCACTCTCCCCTCCCTCGCAACCGACTGCTGTTCGACC
>chromosome_10,-,polyA site is 1517490
GAGTTCGTCAGCTTGTGTTGTCCCGGATGCACGGTCAGGGTCAGGGACTCTTGGACTTGGAGTTAAGCCTGAGTAAGGGCATAAGCAAAGTGCGCGCGCATACCCCCGCCGCATGGGCATCGCACGCGCGCCGGTAGAGCCCACGGACTG
>chromosome_10,-,polyA site is 1517601
GTGAGCCGCAGGGTGGCGTGAGTGCGTGGCTGCGTGCGCGGCGGTGCCGCCGACCGAGGGGACTAGCCGTCTAGCCCCCTTGTAAGGTGTGGTGACTTTGTGGGTGAACCAGAGTTCGTCAGCTTGTGTTGTCCCGGATGCACGGTCAGG
>chromosome_10,-,polyA site is 1571848
GTGAATGTGTGTTTGCACAAGTCGTGCGCTCACAAGGATGAGGAATGTAGGAGGAGAGGGCAGCTTCCTCCTATGGAAGGTCCTGTAGAGTGGGACGCTGTGGGTCTACTGCTGGTCATCATGTCTTCCGGTTCAGGCTGTGTCGCTGTG
>chromosome_10,-,polyA site is 1595105
TGGGCACTTGCCCCACGGCGTAGCCGGTGGCCCTATGTCGGCATGCGTATTAGTCCGCTGCGCTGTTGCTTACGGCTTGACTCACTGAGACATCTTGCCTACCTCATTGTCATTTTGATTACAGACGATGTAGTGCGCACACAGCCAACA
>chromosome_10,-,polyA site is 1623403
ACAGGTGCGACATGCCCCCATGGTGTATTAGGGCCACCCGTGGCTCTCGCCAACGCGGCGTCCTCACACGCCGAAGCAATGTGTCAACGTTACAACCTTACAGTACCCGCGTGTCATGAATAGAACAGTGTCGGAACAGCAAGCCCGCCA
>chromosome_10,-,polyA site is 1640596
GCGTAAGTGGCAGAAGTAAGCGAGGGTTTCGAACGACGAGGTAGCGTACCCCTGGGGTGTCGACATGCTGCGTCGTACGGTTCCAATCCCGGTCTCTCTGTCCCTCAGCACGATTCCACGTCCGAGCACGGTTCCACATCCGGAACGTCC
>chromosome_10,-,polyA site is 1656625
GCTCCTCGCAGCCCGCCTTGAGCGGTGACCTCCCTGAGCGGTCTCTCTGAGCGCGGCCCGTTCGTGCCGTGGGCTGACCCGTGTTCTACTGCTCAACGTCTCTGGATGGGCTGGTGTCAGACACTCCACATTGTCATAGTTACAGTCACA
>chromosome_10,-,polyA site is 1656814
AAGACGTGAGTGGAGGCGGTACTTGACGCGGTCAATGATGTGCTTGCACTCCGCAAGCGTTGCATTCACTCTCCCTGATTGTTGTGTCGCATTCATTCCACTGAGGCACCGGCGTGGCTCTAGATAGACCATATGCGCCTGTGACCTGCC
>chromosome_10,-,polyA site is 1669483
TGATACATACTGTCTTTCAGCCTGAGTTTCTGCCTCGGTGCCCGTGTGCCACACACGTCAGGGGAAGCGAACTCACGAAGTCCTGTAACGGCTGTAAGAGCAGTGAGACCCCGCGGACATGCACTCTTCCAGCTCTTGGGAGCACACTGT
>chromosome_10,-,polyA site is 1669574
TTGTTGGGCTAGCCGGAATCATGCCAGGCACATGGAACGGAGGATGCATTTGGCATGATGCCAAGTGTAGTTATACACACAGGGGTAACCCTGATACATACTGTCTTTCAGCCTGAGTTTCTGCCTCGGTGCCCGTGTGCCACACACGTC
>chromosome_10,-,polyA site is 1677767
CAGGCTCTGAGGCCAAGCCCAAGGTGGCGACCGCCTAAATTAGCAGCTTGTGTGGAGCGGCTTGGATAAGCGGAGTAATGTAACGGTGGACGCGTGGCTAACACTATATCCTGATGTCCGGTATCTTCAGTGTTTGGACAGGCGCGGTCT
>chromosome_10,-,polyA site is 1679095
GTGGTGCGGACAGGCTGGGAGGATACCGCATGCTCGCGCTTCCATGGTGGTAAGAAGCGCTTCTAGGAGGTGGCTCGACGCTGTAAAGATTGAAATTGCAAGCAGTCAGTACGCTCGCCGTCATCACCAACGATTAAGAAATTCTTGGAA
>chromosome_10,-,polyA site is 1684229
GGGAGACGTGCTCTGTGGCAGTGGCACGGGCCGTAGGGCTGCAAGGAACGGCTTGCAGCGCAGGACAGCGGACGCATAAGTGTAAAAGCAGTAAAATACATCACATGTCCCATTCATTGTGGTGAACTGGACGGTGCACCTTGCGTGCTG
>chromosome_10,-,polyA site is 1692756
CACGGCGTAGTGTCCTATGCACGAGTCACACAGCGTTTATCAACGCTACACCTTCAGAGCCTTACAAATATTCTTACACGGCGTAAACAAACGCCACCTATTTTTCGGCTTCTCACATAGTTCCTTACTGTCCGCCTAGTTGCCTATAGC
>chromosome_10,-,polyA site is 1692921
CATGTGGAGCAACTATGCGGACAGACAGAGAGGTGTGTCCGCGTCCCGGCTCCCGAGGACGGTTCACTTCTGATGGGGGGGGTGTAAGCGGTAGGGTGCGCTACATGCCCGTTACACACGAGGGAATGCACACCCGGAGGGTGCCAGACA
>chromosome_10,-,polyA site is 1700688
GGCTGCGGTTTCATGGTGCAGGGCCGCTAGGTAGGGAAGGAAGGCGATCATGAGTTGGGCAGGCGGGCGACTTGTGACTGTTTTTGTATTGCGGAGGCGATTTGCCTGTGCCGGGTACGGCGTGGGGGAGGTGACTTTGACGTCTTGGAA
>chromosome_10,-,polyA site is 1727939
GGTACTGGTGCAAGAGCGCGAGCGGTGACTGTGCACCGTACATACGTGTGCGTGGCCCAACTCATGTGCTGTACAGTACACCTGTAACGCATCACGGATCAGCTGGATGGCGCGGTGGCTGTGGCTCCGTACTGCCAAGAGGCCAGGAGG
>chromosome_10,-,polyA site is 1728732
ATTTCGGTGCTTCGCAAGATTCGAGAGTCATTTGGTCCGAGGGAAAGCAAGATTTTGTTGGGAGTTCGTCGCAGGAAGCATGGTAAGACACGTCACAGTGCTGTCGTGCCCCGCGCCCATGCCATCCGGACCAGACTGGACCAGAGATCA
>chromosome_10,-,polyA site is 1734385
ATGCATCGACAGTGTCTGAGCACGAAGGCGACCGGAATCCTTTGTAGTTTCTGGTGTTGATCGAAAGTGCGTCTGTTTCTGGTGTAGATCTCTCCCTCGAGCTGCCATAGCCCCACCAAAAGACGAGGCACCTTTCTCTTCAGAGTTAGA
>chromosome_10,-,polyA site is 1811404
GGTAATGATTGACGTTGCCGCCGTATGGATCAGCTTCTAAAACGGCGTTCGCGTGTTGCCTCGCGCCGCTCATTGCAGGGCTTTAACTCACTTCTGGGCATTGGCAGCGCCACCAACCGCCCGGCATCGCGCGTGCTCCAGTTCGCCTCG
>chromosome_10,-,polyA site is 1820633
TTACAAGGCACTGCTGGGCTCGTTGAGCCTTAGCTAGCGCTGTCACGTTCTGACGCTTTTGCGCAACGTGCAACTCATGGGGCCTACATGGCCACCTTTCTTGTCCAGTCCCTGGTCAATCCCTTGTAGCGTTATTCAGTGATCAGCCTC
>chromosome_10,-,polyA site is 1820717
GTCATGTCAAGGTTGTGCTTACTAGGAGTTTCAGTGGAGCAGAAACGTGCACTTAGATTCTCCGCACCGGGTCGCACATTCGTGTTACAAGGCACTGCTGGGCTCGTTGAGCCTTAGCTAGCGCTGTCACGTTCTGACGCTTTTGCGCAA
>chromosome_10,-,polyA site is 1828245
TGGAGCGGACTGTTGGGAGAGTTGCGTTGATGTGCGACAGGGTTGGAGCTTACCGGTTGTCGCATGCGAGCTGTCCAGGCCTGTAGTTTATTCCGCACTAGCCGTCTGACACCGCTCCGGTTATCGCATGTACTATGCGTAGGCGGTAGG
>chromosome_10,-,polyA site is 1837135
TGGAAGGGGAGAACGGTTGACACGTGACACAGGAGTCACAACGGGCATTTGCTCGTCCCAGGCTGCAAGCAGTACTTGCATGTGTAATATGAGACGCGAGCCCTGGGGGTAACACACACTGCACATCCCCCATGCGCACAGTCACACGGC
>chromosome_10,-,polyA site is 1837288
AAGGAGTGAACAGATTACTGGGGCCGCATGCCCTTGCTATTTGTTGATCGCCTAGGTCGCAAATGTAGCATATGTGAAGGTGTGTAATATAAATAACGCGCGCTTGCACCGGCCGTGGGCGAAGCTGCATCTTTTGACGTGTAGTAGTCA
>chromosome_10,-,polyA site is 1841287
TCGGTGTATATGGCAGGAATGGGGAGGTGTAGTCACGTATATCAGAACGTAGGCTTACGGAAAGCTTGCGATCAAGGGACGCTGCAACCGGTGCTTGGCCTGTGCTAAGCCCACTGTGTGCAGTAAGTTATGGGTCAGGGGATGGGGTGT
>chromosome_10,-,polyA site is 1859602
CTGAGCGAGGCAGTAGACTTGCCCAGTTCTCGCCGACTCGAATCTGGGAGAGCCAGGCACGGTGAGACAGCACGCGCACCGTATGGTAACCACAGACATTTTGTACGGTAGTCCGGGTGCAGAGGCACGCCCCGTCCGCAGTGTGGTCAT
>chromosome_10,-,polyA site is 1900198
TCGGATTGAGAGTATCATCAATATGTGCCGGGTTTCATGCGCGTGCAAGGGCGTGCAGGACCTTGGAACCTTTCATGTTTATGCAATGACCTGGGTATCAGCTCTGCTGACGAGTCTCGTGCAGCGCTCGTATCTTCCTTCGTTCGGAAC
>chromosome_10,-,polyA site is 1909203
ACATGGCCGGATGCGATGCACATGATGACACGAATGACAGGGCGTCCAAGGCTTTCGTTGATGTTGACGCGTCACGCATGTGTTCAATCACTCATTGCCAAGCCTGAGACCCCAAATCCATGTATAGCACTGTTTGGGTGTTTAGTAAGC
>chromosome_10,-,polyA site is 1911403
CGCATAGGAGAGGGTTCGATTTGGGTCAGATATGGGCCTCGGTTTCTACAACAACAGGAATGCACGTCGTGCTCACCACCTTGTAACCACACACAACAGATAACGCATGCGTTGTATGTTTGCCCTACCGGTATTGCCACTAGGTAAAGT
>chromosome_10,-,polyA site is 1946649
CATCCCAGTTACGCTACACCCTATCAGCGGCGGGAAGCAGAGGCATGTGTCCAATGTAATTTACACACCACGTGTGCACGCATTGTACACACCTTTACAGCACCGACATCCGCATTGCTGAGGTCACTGTTCATTACCACCCTTCACAAC
>chromosome_10,-,polyA site is 1971263
AGAAGACAAGGAAGCCCACTGTGCGTGTGGCGGGCACATCCCTGCTGAGCTCGCGCGGACTGGCACGCGGCCACGCAGGTGATGTAAGAGGATGTGTCTGTGTCGGCAAACCGCACGGTTTGCACAGAACTGTCAAGCCCAGCGCGCACC
>chromosome_10,-,polyA site is 1971357
CGAATGCCGGAGCAGCCAGCGTTCGGAAGAGAGCGGGACACACACACTCCAGTCACTGGTACGAGGCACAATCTGCCCGTTGTGTTACAGAGTCAGAAGACAAGGAAGCCCACTGTGCGTGTGGCGGGCACATCCCTGCTGAGCTCGCGC
>chromosome_10,-,polyA site is 1996622
GCATCGATGCGAGCCAAGGGCAAACGTGAAGCATCAATTCCCCGAACTGCTCATCAGCACCACTGCTTCGTAAGTCGCCCGACTGTTATAGGATGAATGATGAAGCTGCGCACAGGGCTGGGAGCTGGTGCGTACTTCCATACTGCATTA
>chromosome_10,-,polyA site is 1996947
GGCGTAGGAGGCGGGCCGCGGCGCGCCTGGAGCCACGTCTGGTGGAGAACGGGAGGTGCCTGGTGGAGTCCGGGAGAGAGAGCTGTAAAGTGAAAAGCCAATGCGACACGCGAGCGCCCTGTGTCTGTGTCCGTGGTTTGTTTCTGGGCG
>chromosome_10,-,polyA site is 2001143
GGCACAGCCCACTTTTCCCTTGCAAGGGAGAGCCACCTTTTCTTGTCTGCTTCGGCGATAGCAACGCGTAATCGGGACCTGCAGTAACGCAGTACGCTTTGTCCCATCTGCCCGGCTGCCCCTAACTGCTGTCGACTGCCGAATCCCCAA
>chromosome_10,-,polyA site is 2001257
GTGCGTGTCAAGGTGGCCCACAGAGTTTCGACCGAGGACATAAGTATCCGTATGATGGTCATGTCGAATCCATGAACGCTTTGAAATTTTCTGCTTCGGAGGACGTGGCGTGGCGGCACAGCCCACTTTTCCCTTGCAAGGGAGAGCCAC
>chromosome_10,-,polyA site is 2001480
TGCAGGTGGAGCTTGATGGCTGGGGTTAGGGGTTAGGCAGGCTGAAGCTCTAGCTGGATGTAGTTTGTGGCGACGCTAACTATGCAAGATGAATGTGCGACCCATGCGCTCAAGGGCTGCTGCCTGAAGCGCTTCAGAGATAGGCTGTGA
>chromosome_10,-,polyA site is 2013844
GGCACGGCGGGAGCGGATATGTGCGCGCCGGAGATCGCGGGCCTATGCTGCGTGGCGGTCGCTGCGTGGCGGACCAAAGCTGTAACAGACGGTATGATGACGATGCTTTGTGGCCTTCCCACGGCTGTATACCGGGCAGCAAGCCTAGGG
>chromosome_10,-,polyA site is 2032798
CTGACGCTTGACAGCGGGACGTGGCTGGACGGCGGGACGTGACTGGACGCATGTCGGGCACGTTTGCGCACGTGGTAGGATTCGTAATACGGTATCTCTGTCGTTCACGCACGGGGGCCAGACCGCCAGAGGCAGCCCGGGACAGGGGAC
>chromosome_10,-,polyA site is 2135276
GGGTTTGCAGGTATCAACTCTGACATGAATGATCAGTGGACACCTTGATGAGCTCGGATCCTGGCTGAGCAATCGACTGCGATGTAAGACGGGCTGGCCGCGACTCGCGTCGTGCATGGTGTTGCTGGGCCACTGTAAGGCCTAAGGAAG
>chromosome_10,-,polyA site is 2156737
GGCCTTTCGGGGGCAGGCGGGGCGCATCCGTCCCGAGGAGGCTGCTCGGGACAAGGTCGTTGGACCTTGTTCTTACATCATGTGTATTCGTTTCCACACCACTCGTCATTAAGTGTAACATTCAGGTGAACACTTGGGCGAAGTCATCCT
>chromosome_10,-,polyA site is 2157192
GTGAGAGTGCGGAACATTGGGGTAGACTGAAAGACCTGTGGCGGGGCGGTCAAGCAAGAGCCTCACAATCTTCTTCTCTTCAACATCATGACCCGCTCGATACATCTCCGCTGGCACCCCTGGCTCCAGCCGTTACTGCCTCTCCGCACT
>chromosome_10,-,polyA site is 2180682
GCGCCGTCAGGCCTTCCACACTGGCGCAACTGCAGTGGTCAGTATCGCAAGTGGTCCATACGCAAATACGACTACACGTTTTGTGAGTCTTGTGGTGCTGCCGCCGCCTCCCCTTTCCAATGCAATGTAAGGTGTGCAACATACGGCGCC
>chromosome_10,-,polyA site is 2181050
AGAGCTGCTTTATTCGTACCTTGACAGCCTGCGTCGCTGGGCCAGAAGAGAGCGCGTTATGATTGTGCGCGCATATTCTGTGTAACCTAAGAGAGCATCACGACCCGGCACTGCATGCGGCTGTCAAGATGCAAGGGCTGCAGGGCTATC
>chromosome_10,-,polyA site is 2214938
GCTGTAACTGGCCTATTGTGCACCTGCTGAGGCACTATCCAGGGCCGTGCCGGGTTGTCATGGCAGACGGCCGTTCAACTGTTTAAGTGTGCAAACCCCGCCAGGACAGCGCCTCACACTCTCACGCACTGCTGCAAAGTCCGATCCACT
>chromosome_10,-,polyA site is 2215018
GTTGCGCAGCATGGCAGGGGTAACGGAGTGCTAGCGCAATGCAAGTTCTGCTGCACTGAGAGTAAGAGGAGGCGAAACGGGCTGTAACTGGCCTATTGTGCACCTGCTGAGGCACTATCCAGGGCCGTGCCGGGTTGTCATGGCAGACGG
>chromosome_10,-,polyA site is 2216930
CAGGGAAATCTACGGCAACTGTGGGCATAATATACTCTTGGGACGAGGGGGTTCTCTTCGCGTGTGCGAATGCGGTGAGGCTGTAACCCTGAAAGGGATGGTGTATCGGAATTGCGATTGTCTCTCGCAAACGTGACAGTCGGTGCTTGA
>chromosome_10,-,polyA site is 2217255
AGGTCATTTGACAAAGCTTGCAGGTTGACTGCGGTAGCTAGCTGGCCACGGCTTAACACTGACGTTAGTGCTGGCGCCTGCTGTAAACGAGCGGTTAGGAGGGGCTGCTTGACGTGTTTTTGGCCGGGCACAATCATCTTACGGCCAGCC
>chromosome_10,-,polyA site is 2229769
GGATTTGCGAAGGGCCGGATGGTACACGGGTTTGTCCCCCCGGAAAAGTCTGACAACCGTTGACGTAACTTCTCAACCTGTAACCGGCTGCCATGTGCTATGGGCTGAAGCGTCCGTCATCACCTGGTCACCACCAGCTGGGGGCTGGAC
>chromosome_10,-,polyA site is 2230151
GTGTCCGCACTAGCGTCTTGAACTGAGGTGGCGCTGAGGTGTGCGCTCGCGTGTCGTGCACAAGCAATGCATCGGTGTGCTGTAACAATGGATCTGCCGACTCTTGATCACCATGCAAGGGCCCAGGGCGTCTGGTTATCGTGATGTCTA
>chromosome_10,-,polyA site is 2280173
ACACTCGGTGTTCTGCCGCTTGGGACGCACAAGGGCTGACAGAGTGACTGACAACGACATGCTACGGATGTGCGATGGACAGTTGTAAGGCAGGTTGGTAAAGTCCCGTGGAGAAGTGGATGTGCGATGAGGAAGGGTGAGTTGATACAA
>chromosome_10,-,polyA site is 2283338
GGGCGGTTTGCAATTGCACGGTTGCATGTGGAGATGGCCGCAGCAAGCTAAGGCGGCTAGGGCTGAGGTGATGGAAGGGAGTGTAACGGGGGGTACCTCACTGGCTCACCCAGCCTTCATTCGCTGTCCCTCTCACTCTCAGGACTCAGG
>chromosome_10,-,polyA site is 2337618
TTCAATGTGTCGGCCGCGACAGTCCTCAATGGAACTCTGACACTGACTCCTGTCTCGGTGCCTCTGGCTCTTTGCGAGGCCTTGTAACAAACGGTGCGCCCCGGTCTGCCCCTCAGCGGCTCAGCCGCCACGGGGTCTTTCAAGACCCGG
>chromosome_10,-,polyA site is 2368336
CAGGGAGGCAGTGGCGGGACGGCGTTTTGAGGGCACGAGACGAGGCGTGAGGTTGCAGGGAGTGGCGGAGGGGTTAGCACTGTAACACGTGCCATGCACGCATGCTTGCACGCATGAGGATACTTTCTATCCGGCCCCCGCAGCCCCGCT
>chromosome_10,-,polyA site is 2377902
AGATAGATGATGCAGGATGGTGCAGCCAAGAGAATGGCGTGGTCTATGTCTGGTGCAGTCCTTGTGCCGTACTATGGATTGTAATCGTGGTAGCTCGCCAACCAGCTCGTTTTGCCGCCGTGCGCCCAAGGCGGCAAGGCCCCCAGCCTC
>chromosome_10,-,polyA site is 2386786
CCAGGCCGGCCACGGCCAGGCGGGCGTGAGGCCGTTTGGGTCTACATGGCTTTGAAACGCTTACATGCGAATGCGAATGGCTTTGATGTACAAACAAATTGACACCTGCGGGTCCAACACTATTTCAGTTGGGACCCGAGCTCTCTCCCG
>chromosome_10,-,polyA site is 2402803
GGAATCTGTTTGCCCTGCAGCCACGAGGTCGGGACGGGCTCAGGCGCTCAGCAATGCCAGCAGATGAGCGACTGGCTGATCCCTTTAACTGACATGCTTCACACCGCAGAGACGGACTGACAGCCTTACTCAGCGCAGCCGAGTACCGTA
>chromosome_10,-,polyA site is 2402951
CTTTTCCACGCGGACGTGCTTTGCTTGCCGACCTGCCTAGGCTGTCACTGTGAAGGGTCAGGTGACGGGGCGCTGTCTTGCTGTGAGCCATCCCTGCATGTGTCGACTGTCGAGTGTCGAACACTGCTAAACGCCCGGCGCCTCCAGGGG
>chromosome_10,-,polyA site is 2403033
CGCGATGCGGAGGGGTGGTGTTTGTGGAGGGCGGTCGTCGTGTGCGAAGCCGGATGCGGTGTCGCCATTTTTGGGTTCCTGGCTTTTCCACGCGGACGTGCTTTGCTTGCCGACCTGCCTAGGCTGTCACTGTGAAGGGTCAGGTGACGG
>chromosome_10,-,polyA site is 2409526
GTTGATGATATGGAACTCCCCATCATCACTCCCCATCATCACTGGTGAGCTCCGGCAACGACCCGAGCTCTGGGCCCGGTGCCCGTGTCAAAAACCCGTCAAACCTACGACGCATGTCTCATTGCTGGAATGTGTAAGTATAAGTACAAT
>chromosome_10,-,polyA site is 2472254
TGCAGAAGGCCCGTGCAAAAACTTGAACCTCGTGAAACGCTGTGAGCGCCGGTGCGCCCTTATGTTTCTGAACGTGCCAGTGTAACGTATTATTGATGCAAGTTCTGCCGCTGCTAGATTGCCCCACAGAAACTGGAACGTGCGTGCGCC
>chromosome_10,-,polyA site is 2536502
ACTCGAAGACTCATGCATGAGCAATTTGTGTGGAACTTGTGCTGACGGCTGGACGGGCCATAGTCGAATTCTGCCGCCTCTGTGTGAGCGATAATACCGGTAATGTGAACGCCCCAGTCCAGCCCGTAAGTCCAGCAATGCCGCCGGCAA
>chromosome_10,-,polyA site is 2551009
CGCCTGCTCGCCAGGAGCGTGCTGGGTTTGGATCCGGCCACTTGGCACGTCTTGTGCGCCGTCGGCGCGTATTATCGGTCAGTTTGTAATCAAATTTGTGCATCGCGACGAACCAGTATCGGGATGGAGTAATCGCTGCGTTTCCGGTTT
>chromosome_10,-,polyA site is 2645756
GCTGCCTGGCTGCGGAGCTGTGGAGTGTGGAATGGGGGAAGCGACCAGGGAAGGGCGGAACGCATGGTGCGATCCCAGGTTGTAAGCTTAGAACTTGACATGTTACCGCAGTTCGATGCCCATGAGTCCATCAGACGGTGCGGCGAAGTG
>chromosome_10,-,polyA site is 2698494
ATGCATGAGCGAGTCAGGAGTGCTTAGGACAGGCCCAGATGTACACGAGGACGCAACGTGGCTTCGGTTTGCATAGCATGTTGTCGATACGGGTGTCTTACTTCGTTCGGCCCCATTGTGTGGTTCATACTGTTCCAGGAGCCCGTCATT
>chromosome_10,-,polyA site is 2707552
GGCAGGGCTTGGACTAGCGGGACCCCGGCGAGGCCCCAGCGGGAGGAGTCCCGTTGGCAGGACAAGCATTCTGTGCATTCCCTGTAATCTGTAACCTCTACCCCAACCGAAGGTACATGGCATGATGGGGCCACGTGGCAGTGGTAGGCA
>chromosome_10,-,polyA site is 2714070
TTCTTTCTCAACTTGCACACAGCAGGGTAGTCCACGTGCCGCGTGCCACCCGAAACCAGCACAAGACGCTTTTGTCCACCTTGTATCTTACACCACCGCAACCAGCACACAATTCATCACCGCGTCATGTGTCTCCATGACTTTGGGTCA
>chromosome_10,-,polyA site is 2714147
CAACGAGCTAGTTGAGCAAATTTACGATGGAGCATTGAGGATGGAACTGGCGGAGGTTGGTTGAGCTGCGGAACTGGTTCTTTCTCAACTTGCACACAGCAGGGTAGTCCACGTGCCGCGTGCCACCCGAAACCAGCACAAGACGCTTTT
>chromosome_10,-,polyA site is 2734213
CGAACTGGCGCCGCTGCTGGAGGACGATTCTTGTCAGCCGGGCGTTGATGGAGAGAGTGGGACACGCGGTCCCGCGACATGCTGTAAACGTTACAGCCCACCCTGTCCGCCGACTGTCTAGCACCGGTCGACCTTCCGAGGCTCTCTCGC
>chromosome_10,-,polyA site is 2734315
GTGGATAAACGAGAGTAAATAGGCCCAAAGAACATTGTAGTGGCTCACGATACTGCGCGTGAGACTGTACAGGACATATGTTCAGTAATCCCAGTGTCTGTGCGAACTGGCGCCGCTGCTGGAGGACGATTCTTGTCAGCCGGGCGTTGA
>chromosome_10,-,polyA site is 2754614
GGGGCGCGGCGCCTGGACTGCGGGGGAGGCCCGAGGGCCACGCTAACCGCGAGACCAGGAGAACCTGAAAAGGCCGATGCTGTAACAGCAGTAACAACTGCTCAGGTTGCACGTGTGCAACAGAGACAGTTCCTCATCCATTGTTTCCAT
>chromosome_10,-,polyA site is 2763592
ATTGACACGACATTGACTCAATGAACCTTACACAACCAAGGGCTCACCCGCAATGGAGGGCGATACCCCGAGCATGAGGAACTGTAAACTGCACCCACGAGCGAGTCCACCCGACCCTTGACAAAGAGCGGCTTCATGCCATCGGCCCCT
>chromosome_10,-,polyA site is 2763699
GTTGACAGTGTGGCGTAACGGTGTGTCGAAGGTCGCGGATTCCTCCAGGGAACAAGACCTGTTATTGCGCGGCCGACCCGCTGTATGTCGATATTCACTGGACCTCGATTGACACGACATTGACTCAATGAACCTTACACAACCAAGGGC
>chromosome_10,-,polyA site is 2796774
CGGCGATGTGTGTCCTGAGCTCGATTGAAGCGAGTGATAGGGGCACAACGGCCAACGGGCAGGGGGAGGTGGCGGCCTGCATGTTACACAAGGCCCCGCACTTCAATTCTCACGACCGCTTATCAGACCCATTCGGTTTCAAATGTCCAC
>chromosome_10,-,polyA site is 2853729
GACATTGGAACGCGCATTCGGGCCTCCTGCTGATGCCGGTACACACCTCAGTACTCCCCAAACATTTGGGCTCATAGGATTGCAAGCGCGCTGCTTGTGAACGCTCCCTGCTTTGCGAACTCCATCACGGTTTGAGAAACGCGTGGAGCC
>chromosome_10,-,polyA site is 2869044
TGGCCATGTCCGTGAGGGTTGCACGTGCTATGGAGGAAGCTGGGACCATATGTGCACATATCGTACGGGCATCACAAACGTTGTTACTCCTCCTTGTCCGTCTACCGGTCCAGACCCCTGCCCCAAGGACCGGGCCGCTGACATGCTCTC
>chromosome_10,-,polyA site is 2872482
ACTTGACAAGCCATGGAGTGTGGTTACGGTATACGGAGATATGCGTGTGGCACTTGCCAAGGCTGTATTTGGTTCTACGCTGTTAACAATGAAGTCCTAGCAGGACCCCACGGCCAGTGCGCACCAGGGAAGGCGCGCAGTGCGCCGGTT
>chromosome_10,-,polyA site is 2903214
GGCTTGCTCAACCGGATAGAGATAGGTGCGTCGCATGGGAGAGGAACATCGGCTGCTTGTGTATGGCAGCTGTCGGGACATCTGTAGTCTGCATGTTGTATGCCTCACAGTACCGCCCACAACTGGAGCAGGCCATCCCGCTTCTCCACC
>chromosome_10,-,polyA site is 2942162
GTTGAAGATAGCTGATGCCGCCGCGTGCGGCGTGTACAACAGATAGGGATCACAATACCGGTAATGTCTTATCAGTCCTATGTAAGCTGGCAAAACAGTAGTGCATCTTGGGGGCTGGGTCTGGATGCGCGGGCAGGGATGGACGCTGGT
>chromosome_10,-,polyA site is 2954695
GAGGCAAGCATCGGGCGCCCCAAGGTTGCGTGTACGGCAAGGAGTATGTTTGCAGACCGACCAACGTACCACGCACAGAGTGTCAGAATGCACTTGATGATTTGCCCACCCGGGGTCTGCTTCCGCGCAAGAGTTGGCGCAGCAGCAGGC
>chromosome_10,-,polyA site is 2972354
CTTGGATGTCCCACGCCTCGGATGCCCCCGGTCGGCTGGACAGTAACAGTCCACTGGCGAGGGTGGGCTGTAAGTAGTGGAGACTGCAATCGCAACGGGTATACTTACACCATTGACCCGCAGCTCCACCCGCTTGCCAATCAGCCTGAA
>chromosome_10,-,polyA site is 2975736
TGAGGTCGATTATGAGCAGCAGCTGCTGTGCGCTGTAGGTGTGCGATGGGACAGTGCTGGCTGGTGTGGCGGACACACACTTCTTACTCAGCCCTCGTGATGGAACATGGCAAGGGGCAGGAAAGCGTAGTCCCGATGTGTGTGGCTCCC
>chromosome_10,-,polyA site is 2975856
ACATATGCGCCCCTCGTCTGTGGGACCATGTAGTCAGGGGACCCGTGACGTGGCAAATGGGCCCCACGAACCAGTCCCTGCGTGTTGATCATGCATCCTCACTGGTTGCTGTGCGCTGGCTGAGGTCGATTATGAGCAGCAGCTGCTGTG
>chromosome_10,-,polyA site is 2978871
CAAACGGCGGCATACGGACCGCCGGTCCGCCGCTGTGAGAAGTGGAAGTCGCGTGTGAGCCTGTACCTCGCATGGGGCAGCAGATGAATGAGATATTACAAGGAGTTAGATGGGCCCTAGTCCCCACCAGCGTGTGCCACACGGGTGAAG
>chromosome_10,-,polyA site is 2987418
CAGTGCCATCCTCGCTGCTGTGATGATCGAGCGTTGGCCAATGGAGTGAGGGCCAGATGTATGATAACGAACCCGAACCAGTTTAAAATTGCAGCGAGGATGTCCCGTGCCGCCACCGCGCCGTAATGGACAAACGCATCTACTCCTTGA
>chromosome_10,-,polyA site is 2987551
TACAAAACCATATTAGTTCCCCATCCCCGTATTGATTGACGCATAGTATGCAATGCGGGGAGGGGGAGTCCAAAAAAGTGTGTGTGCATAGGTGACGGTGTGTGCGTGCGTGCAGTGTGTGAGGCAGAACTGACAGTGCCATCCTCGCTG
>chromosome_10,-,polyA site is 2997317
CACCAGCATCGCTGATGGGCGGTGCTTATGGACGAGACTGAAGCCTTCTGGTTACAGAGCACATGCATACAGAGAGCACGTCTGTAACCAGAGCTTGCTAGGAGTCTGCAGTACAAAACGGTTGGCTTCACGGCATGCACCAGCGAATGT
>chromosome_10,-,polyA site is 3005481
GAGGTTTTTAGGGTGTGCAAGGCGCCATTCTCAGTACGACCAGTGTGATGTATCGGGTTCTCGTCCTTGATCTCAACAGCTGTATATATCACCCACGCCAAGTCACCAACGGACTGACCCGCCTTCTCAAAGGCCGTCTCACTTGCCTGT
>chromosome_10,-,polyA site is 3011140
AAGGATGCAGGTTGGCGCTGGTGAAGTGAGCACAGACAGTGGGCCAGTAGGCGTGCGTGCTCGGTGAAGGTGGAGGACTCGCTCCTGTAACGGAGAGCTGAAATGCATACGGATATGTGGGACTGGCCAAACGCGATTGTGAGCGGCAAG
>chromosome_10,-,polyA site is 3011271
CTCGGGCGTTGTATGCTGATGGGGCACTGGCCCTTTGGAATGTTAAGAACGACCAGTACTTAGCTGGCTTTCGTGCTGAGATTGTAAGCACCCAGCAAGATGTGCGGATGATTCCGGATTGCGAATGGCACAAGGATGCAGGTTGGCGCT
>chromosome_10,-,polyA site is 3080574
ACACGTGGACGAACGCTGTCGTGCGGTCCCCACTTGGGGCGTGACCTCGGGACCGCACGCGACACCTGTATCAATATGCGTGTAAAGCACACGCGGCTCATACTACCCGCCCTGATTCCTGACTACCCTCCCTGGTTGCCGACAGGAGAT
>chromosome_10,-,polyA site is 3113048
GTGTGATGCCCAGTATCTGGATGGGCAGTAACGAGGAAGATACGGTAGTGCCCAAGTTTGGGGCAGCGCGCCCTCACCTGTAAGGCCTTGCTCTCCTCCATGTTGAGCTGGTCCTGCAGTTCCTTGCGCACGGCGCTGGCGTCCTCCATG
>chromosome_10,-,polyA site is 3119596
CAGCTGGTTGGTACTGGCCGGAGTGGAGTGGAGTGGGGGCGGAAGAAGTGGGCCTTCCCGTGCAGGACGTGCCAGGATTCCGTGTAATCTGTGCCGCATACCTCCCATCACCAGCTTGCTGAGCGGGGTTGCTCCAGCCATCCAGGTTAG
>chromosome_10,-,polyA site is 3150175
CCAAAGGTGAGGGCCGGTGCATTTGTGGCCCCGGAAAGCATCTGACGTAGATGGATAGTGTTTCCCCAAAGAGTCGTTCGCTGTAAGCCTCCGCCCTCCAGTCTTCTACCGGCATGGCTTTAGCAGCGTGCCTCTTCTGTGGCGTCTCTT
>chromosome_10,-,polyA site is 3162854
ACGGCGGCGTGCCTCACCACCGTGAGCTTGCTAAGCTCCGTAAGGTATTCAATACGGGCACCTGTGCCTAGAAGGCTATGATTGTAAGGCAATGAGCAAGCGTTTACGCCGACAAGCCAGGGGACACGGCTCAGGGTCCGTATGGAGCAC
>chromosome_10,-,polyA site is 3184682
GCTGGAGGCGGTGGCATCAGAACTCGGCTCCCTGTGCATCTTGGATTGTTGCAGCGGTGGATTCAGGAGTACGTCTGTCAGGCTGTAATCCGTGCTGCTGCACCATGCTCATGCGGCCACATCGTCTCCGGCATGCGATGTTGGGGCTGC
>chromosome_10,-,polyA site is 3213797
CCACGACGGTTGCAACTACCCTCTCATGCGCAAAGGACGAAACTGTGGGCACACACATAACGGCGGCAGGGCGGACCCGCACATTCAACACGGTAGCCCGTATACCTCAAACGGGTACCAGGTCTCATATCGGTACAGCCGAATCAGAAC
>chromosome_10,-,polyA site is 3213885
GCGGTCGAGCGCCAGTGCGGCCAGCACCGTGGGCAGGGTTACGAGACCCTGCGCCTCCCCTAAAGCATCTCGGAAGAGGCTGCTGTAACCACGACGGTTGCAACTACCCTCTCATGCGCAAAGGACGAAACTGTGGGCACACACATAACG
>chromosome_10,-,polyA site is 3214289
AGGTCTGCCAACAACATGGGGTCTTATCGAGAGCATTTTGGATGGTGATCCGCGCAGTGGCAATTACCGCCAAATGACCTTTAATCCATGGTTCAAATGGGTTTGTTTGTGTCTGTGGGCACACTAGTGACCTGATTCTATATTGTACTG
>chromosome_10,-,polyA site is 3217319
CAAGGCGATGGTGGAGTGGCGTCAGTAAATATGATGCGGTAGTCGCGGAGGTGGGGACGTGGGGTGGCCGCACACGTGCCGGATGCAAAATCTCCCTCGCTCCTCAGCGCGACGTTAATCGGACGTACACGAAAGATGCTGTTGCATGTG
>chromosome_10,-,polyA site is 3229194
TGGGTTCTTAAGCTCGTGCTGTGGGTGTGGCGTCTTGGCACCCCACTAGCAAGGCTGCCGGCTGGGAGCCACTGGTTTGTGCTGTAAGGCTGGATGGAATTTGGGTTCCTTGGTCTCACGACATTGCTAGGGGTCAGCCCGTGTTTCCAG
>chromosome_10,-,polyA site is 3261803
GTGTTATGGCGCAGCGAGTGAGCGTTACATGGAGCAAGGAATCTTCACGTGGAGACACCTGGCGGCCGGCACAGGCCCTGCAGTGTAATGCGGCGCGGTGTGCGCTTACCCATGGTGACGGAGGCAGCGAATAGACACACATTGGCCCAG
>chromosome_10,-,polyA site is 3296554
GCCTACGAGGGCGCAGCGCCGGCCTGGCCCTCTCTCTGTAGCTCGGTGGGCGTCATCGGAGGGCAAGCCAAGTCTAGGTGCTTACAAGCGCATAGCAACATCACTCTACGGTCCAGGCCCAGGCGTCGCTTCTCACCCTGCATCTCTTGG
>chromosome_10,-,polyA site is 3298677
CAGAGGTGAAAAGCATGAAGTGCGTGTCCATCGAGTGTGAAGTGGGGGAAAGTGGGGGAACAGTGGGTTCCAGACGGTACCTGTAACGCACTGATCGATGCTTTGCCGCTGAAGGGAACGTGTATGGGGGGGTTGGTTCGAGTTCGGCGA
>chromosome_10,-,polyA site is 3358626
AGGGGTTCTGCAAGGTTGGTTGGGTGTAGTCTGCAGGTGCAGTGGTGGAACTAACTAGGTGATGCCGAGAGTTTGGCTCCTGTTGTAATGGCCTGATGAGTGGAACTTGAAGTCTTGAACAGGCATATGGTGTCACGACCTGTGCAGCTT
>chromosome_10,-,polyA site is 3364420
GTTCTGCAAGGTTGGTTGGGTGTAGTATGCAGGTGCAGTGTTGAGAGGAACTACCTAGGTGATGCCGAGAGTTTGGCCCCTGTTGTAATGGCCTGATGAGTGGAACATGAAGTCTTGAACAGGCATATGGTGTCACGACCTGTGCAGCTT
>chromosome_10,-,polyA site is 3368977
GACATGGCCGCATGCCTGTCCGACTAGCTCCGCCAGCACCGCTTGCACTTCAATGGCTACGAATGTGATGGTGTCGATATGTAAGCACATTTTGTGGACATGGACGGGTGCAAGTCTACTTGTTTGCGAAGATCGGCAGGCTCATGCACT
>chromosome_10,-,polyA site is 3369103
CATGGGCGCGTGGCGTGGGGTCGGCTAGGGTTGGCAGGGTGGTAGACAAGACGTCCATGTGTTGTTTATGAGAGTATCGCTATGCAACTAATGCTTGCGAATTTCGCTGGACACGCACAGTGCGGCGACATGGCCGCATGCCTGTCCGAC
>chromosome_10,-,polyA site is 3376631
CCAATAGAGCGGAACGGGAAGCTGGCACGGCAGCCAGTGAAGGTGTGAGCGGCGGCGAAGATGATGACAGCGATTTAGCTGTGTTGCGATGTCGGACTTAAAAGCTGCAGGGCCCAGTGAATCGGGCAGGCGGGGCTCCGCGAGGATGGG
>chromosome_10,-,polyA site is 3376779
TATAAACGCTTCACAAGGTGTTAGGACAGTCGGACGGCGGTGGCAAAAGAGTTCCAGTCAAGTTGTCAGTATGTGAACCAGCAGGTCCGCTGCTTACCAGTTGTCAGCCACCGTGTCAACGGTGTCAGGACCAGGGCCTTGGCCAGGGCC
>chromosome_10,-,polyA site is 3405207
ATTCTTTGCTGCACAACGTTTTGGTATGGTATACACCTTGTCAATGAGAGAGAAGACCACGCGCAAAGGACGGAGCTCGATGTAATACTAGCTTTCTCCCTTGAATTCGGCTGTCACACGCTGTCACCAGCACGCTGTCGTCGAGTCCCG
>chromosome_10,-,polyA site is 3414762
GCTCGGCAGGGTACCCGGCCCACCCTTACAACCAGAGGCCACCGGCAACTTTTCGGATTTCCTACCCTCCTCCCGGTCCCGTTTAATTATGACCCCAATCCTGTTTCCTGGACGGCTGTCCCAGGTAAAGCGCATGAGCGCATCCCGGAC
>chromosome_10,-,polyA site is 3416046
ACTGAGATCCGCAGCTTTGTCATAGATTACAATGAAGCCTCTTGTTGCGAGGGGACACGTTATGCTCGGAAAGTATTGCTATGTCATGGGTAGCCTCACAGGCACAAGCCCTGCGCTGTTTGCATTCCCGGTCCGGAGGGTGGGAAAGTT
>chromosome_10,-,polyA site is 3416109
CACGACCTGAATCCGGATAGGGACATAGGGTCAGATAGGGTTGTCCATTGAATGCATAGGCGTACTGAGATCCGCAGCTTTGTCATAGATTACAATGAAGCCTCTTGTTGCGAGGGGACACGTTATGCTCGGAAAGTATTGCTATGTCAT
>chromosome_10,-,polyA site is 3416258
GTCAAGGGGAATGTGGAGGGCCCTTGTCCGCGGTGGGGTTGAGGTGGCTGGCGCGGTGTGCCGTCGGGTGGCCGACCGGCGAAGTTGACGCCAGACTGGACTGCGTGCGTAGCCTATCCTCCCGGCCTATCCCGGCGCCTAAGACATGGC
>chromosome_10,-,polyA site is 3444814
GGGTTGCCCCGGGTCGGCTGGTCAGTGACAGTCCGCTGGCGAGGGTGGGCTGTAATTCGCTCGCCTGATGCGAGACAATAGCTGTAAAAGGAGGATGGCCTGGCAACGCTCATCTCCGAATACGATGCTTTGCACGGCAGCATAAACACG
>chromosome_10,-,polyA site is 3604455
GGGCATGGCCCCCTTAGTGGTCCTTTCTTTGAGGCTTCATACTTACAGAATTGACCAGGGGCAGACACGCTCCCCCCCTACTGCTTGGCACAGAGACCCAAAGACAGCCTGGTCCCACAGACCAGAACCCCGACAGGGCAAGAGAAGAAA
>chromosome_10,-,polyA site is 3660628
GTGAGCGGCTGGCGAGGAGAGGCGAGGGCTGTTGCGTTTTGGAAGGCGGGCGGAAGGCCGCACACGCCGGGAGTCGGGCAGGCTGTAGATTTCGCTGAAGCTGCGTTTGAGAAGGGAGCCGAAGGGACAGCTGGGGTGGGACAGCTGGAA
>chromosome_10,-,polyA site is 3677927
ACACACCCAGACACTCTGCAGGATCCTGCGGTTGTCGCCACTGCCCGGGGCCGGATGTGGGACTCAATGCAATCGCACCATGCAACCGCACTTGCCTGCGTATCCGCTTGCGGTGTTCGTTCACCAGGTAGGGGAAGGGCACGTTCTGCG
>chromosome_10,-,polyA site is 3678224
AAGGGCTGTGCTACCATAGCATGCGCATTCGCGCATGCAGACTCCATTACCCCAAGCGGGAACATGCGAGCGGTACGGTAACATGTTAATGAAGTGATCATTGCATTATTCCCACCAATGGCCGCACCTCGCGGGACTTGATCACGTAGT
>chromosome_10,-,polyA site is 3683449
CATTGATTACGAGTGGTTCCCCGCTGTCACAAAGCATGATATCTCCAAGGACGAACAAGCACCAGCTGGGCTGGCTGCAACTGTAACATACATTGCATGAGTGACGTTGACTGGCAGGGCACTGATCCAGGGTAGCAAGTCGTTGCATCA
>chromosome_10,-,polyA site is 3704986
CTGGACAGTGACAATCCGCTGGCGAACGTGGGATGCACAAGACGTTCATCTGATGGTCTACGGATGCCATTCTTGAACTGATTCAACGCGATATCGAGGAGCTGTGCGATTCCACTGATTTTTGTGCCCGCCGTGGCCATGCTCTGCCAC
>chromosome_10,-,polyA site is 3718051
CGGCGTGTGGGGACGCGGCGTTGGCGAGAGCCACGAATGGCCCTAATACCGTGGGGGCATGTTGCACCCGTGGAGGGCACTGTAAGCCGTCGGAAGCTTGCTGCTCATTCCTGCACGACCCCTGCAACCTGTCAGGCTGCGCATATCATT
>chromosome_10,-,polyA site is 3723086
TGGCTCCCTAGTCCCGCAACACCGGCCCTGGCCCGGTGTTGCGGTGTTGCTCTCTCTCACACGACCTATCGTGCGTAGCTTTGTGAAAGCATCGGAGTGATCAACCGACTGCTGCCTCAGACTCAACACCTGGGGCCGGGCTGCGGAGCG
>chromosome_10,-,polyA site is 3737180
CTCCCTAGTCCCGCAACACCGGCCCTGGCCCGGTGTTGCGGTGTTGCTCTCTCTCACACGACCTATCGTGCGTAGCTTTGTGAAAGCATCGGAGTGATCAACCGACTGCTGCCTCAGACTCAACACCTGGGGCCGGGCTGCGGAGCGCGT
>chromosome_10,-,polyA site is 3747693
CGGATGGGCTCAGCGGACAGCTGGGGCGCTGGGGTTTTCCCGCCTTTCGCGTCTTGGCGCAGGGCCAGGTCGGCAAGTCTTTGTAAACACATACATGCTGCCTCGCACTCCATAAGATACATAGTCAGGAATGCAGCGGTTGCACGTGGC
>chromosome_10,-,polyA site is 3784314
GGACTACCAGACCATGCCAGCCCCCATCACGGGTGCGCAAGTTGGTAGGGCACCGAACCTTGTCGCAGTCTACCGTCGTCCTTAACACACTTTACGGTTACTCCTATGGCTAGAATGTACCTTTTTCCGAGGCTGGCCATCTTTGGCTTT
>chromosome_10,-,polyA site is 3784453
GCGTGTGAGGTCTGCACTGGTCACCGATGGGCGCAGCACGTTGAGGCTTCTGGGGATGCACAGGCCATATGGGCCCTTGCATGTAACTGGCAGCGGATCGCTGAAAGTGACCTTGCAGGGGCTGCGCGTGTCGGCATCTGGACTACCAGA
>chromosome_10,-,polyA site is 3784650
TGGGCATGGGAAACGGAGCCAGGCGCTCTAAGCGCGCCGCGAGCGGTAATGTGTGATGGATACCGTATTGTTGCTACCTGCCGGTAACAATCTCGTGTCGCTTGGTGTGCAGAACTAGTTACAGATTCCTTAAGCAGCGTTGTGGGCAGG
>chromosome_10,-,polyA site is 3792697
GTATTTGCTACGCAAGTGCAAGGAATGATGATACGAAAGGAGCACTTGGGTCTGCAGACTGCAGCATGCCGTATCATAGTATGGTAATTTCCAGCGCTTAGTTGGATTGTGAGCGTGTCCTGGCTGCCTGGCCCCCTGGGCTAGCCATGG
>chromosome_10,-,polyA site is 3792761
GATTGAGGCTACGGTTGAGGCATTGAGCGGATGCACCTAGGAAAGGAAGCACAGCTGCTCTAATGTATTTGCTACGCAAGTGCAAGGAATGATGATACGAAAGGAGCACTTGGGTCTGCAGACTGCAGCATGCCGTATCATAGTATGGTA
>chromosome_10,-,polyA site is 3793041
GACGGATCGTGACTGCCCTTGCATCTGTCACGTCGGCTCTTGCGGTGTACTTGGAAGAGTTGGGTCAGGAGCATGAGCACGGCATGTAATTCTCGAGGTATTCCCTGTACAGTTCTTTACGGCACGTGATGTAGGATTGGAGAGTGGCAA
>chromosome_10,-,polyA site is 3793355
GATGCCCATACCCTCAAGCAGACGGCAGACAGTTTGCAGTGGCAGAGCAGAAGTGCATGGCTGGTCGAACGCCGGAGTTACTGTACCGACAAGTTGCTGGCTGGCTGGAAGTTTGCTAATGCTATGCGCATTCCTCACGCTCCGGGCGCC
>chromosome_10,-,polyA site is 3812488
GTGTTTAGCCTCTACCACCGGTGGGAGGGGCCTGCTTTGACATCGGCCAGGCCTTGATAAAATGTCCACTGGGCGACGTTTGTCCGCGGCACCCCTTCAGCCATCAACCTCCCGCGCTCCAGCCGTCCGCCAGGTGCAGAGCCTGCGAGG
>chromosome_10,-,polyA site is 3812574
GTGAATGCAAGACGCCGTCGCGAGCTCCAGGCTAGCAATAAACATCACGATTGCTCTGCCATGGCACGTCTGTGGTGCTGCTATAAGTGTTTAGCCTCTACCACCGGTGGGAGGGGCCTGCTTTGACATCGGCCAGGCCTTGATAAAATG
>chromosome_10,-,polyA site is 3812657
TTTCAGCTGTCACCACTGGGGCATGTCCCTTTCATCCCATGCCTTGGTCCTACCACCGATTGGCGAAGTGTTTGTTAGTGAATGTGAATGCAAGACGCCGTCGCGAGCTCCAGGCTAGCAATAAACATCACGATTGCTCTGCCATGGCAC
>chromosome_10,-,polyA site is 3813307
ATATTGCATCAAGAGACACAAGACGACGAAAGATATAGCGGTTTGCAGATTTTTTGACATGTCCCGGTTTGACATGTCAACATGTGAATTGCGACATACAACATTGCGACATATGCTATAATATACCAACAACCAGCTCTGTTGTGATGT
>chromosome_10,-,polyA site is 3851785
TCGGCCCAGCAGGTGTCCAAGATCGAGTGTAGCCTTGCGATACTCATTATGGTACTCATCGTGTTAAAGGTATTCGCAGTTGTAAGCCCGCCGTTACCCAACCTTGGATCCCTGGCGCGCCCACGGGCCCTTGGGGACAACCACGTGCAT
>chromosome_10,-,polyA site is 3852126
GTCCAAGCGGCCCCACTTTTTGCCCAAGCAATGCATGCATAAAGTGTGACACCCACGAGGAGAATTAGCTCGTGCCGCCAATGTGAAGAGTTTTCCCCCATGCGTGAGTACCATATCAAACATTCTGATGAGCTGCGGTGTCACTGCGGT
>chromosome_10,-,polyA site is 3874913
TGGGCACTGAGTGGACTCAATGGCGCAGGCGACGGATGTTTACTCAGCAGCTATGGCAGACCGCGGGTGACGGAACGATGGATGTAACATGGCGTCAAGGTGCGGGGCGGTCGTAGGGGCCGTGCTTGGGGCCGTGGCCTCGTGGGCAGC
>chromosome_10,-,polyA site is 3888628
TTCTTCGGCCGGTTACATGGCACTAACGTATTCAGGGCACGTGCCGCTATCAGGCTGGGAAAGCCGAGTCGCTCTCGCTTCTAACCACCGGCTCGTGTCAAACCCTTTGCACCTAATTCGCTGTATCCGATCCAGCGTCAATGACTGCGT
>chromosome_10,-,polyA site is 3891410
AATGGCGACGAGGAATGAAGGCACGCAGGGATCGCGTTGACTACAAACAATCCATGTACTTAATATGTATGGCAGTAGAATTGTAAGATGAAGGAGCACACGCTCTCTACATGTCAACAACACAACAGCTAGCGCCCTGCAAGCTCAAAT
>chromosome_10,-,polyA site is 3896384
AGCTTTGCGTGCGCAGGCCTGCCATATGCTAGTGTTGTTGAGTTGAGAGCGCTCATGCCATACATGAGTATACGTTGTTCGTTGTAACACTTAATAGGCTCCTGCCTGCTGTCCGCAATGCGTACTTCTGCTGAGGACAGCCCACAGTCC
>chromosome_10,-,polyA site is 3996296
CTTGACTCGCCCGTACATGCAGCCAAAAGAGGTGTGTAACTAAGCCCAAAGAGCCCAATGCCGTATGTTACCCCGAGCGCAATTGAACGATTGGCTCCGACTGGAGCCCCCGCCCCTTGCGCATCATCCAAATCATTGGTACGGCGTCAC
>chromosome_10,-,polyA site is 3996348
AGAATAAGACGTCTAGAGGCGAGTTGGCTGGCGCACGTGGTCATGCTCACACCTTGACTCGCCCGTACATGCAGCCAAAAGAGGTGTGTAACTAAGCCCAAAGAGCCCAATGCCGTATGTTACCCCGAGCGCAATTGAACGATTGGCTCC
>chromosome_10,-,polyA site is 4008221
CTACACGGGTACCTGGCTGTCCCATGAGGCGTGCAGTGCCATGCGCCACCCCAAAGCGACAGGGTCCCCGGGTCTGAGGACCAATGTAAACTTCATGTAGCATAGATTGAGGAACGCCTCTTTGTGCGAGAGTACTTGGGCGGGAAACAT
>chromosome_10,-,polyA site is 4044552
CGCGGGATCCTTGCGTTGGGCGGTTGGGGTTAAGGTTGGGAATGCCGAATGCGATTGTGGATAGCAATCAGGTAACGATGTTCTTGAAGTTGCATGGCGATCGCACAAGCAGCTGGGGGATGCCGGATGGACGCTTATCAGCATGGGGAC
>chromosome_10,-,polyA site is 4045962
TGCGTGTGTGTTTGCGATCGCGGCAATGCTGTTTGTTGTTTCTTGGGCCCTTTTCGTCGCACAAACTGATAGTTGTAAACAACAATATATAATTGCAAGGCATGAAGTCCGCTTGCCGCCTCAAACGTGCTGCCGCTGTATATCAGAGCA
>chromosome_10,-,polyA site is 4049918
TGTGTATCGTGTTGACCGCATTCATCTCTTTTGGCTCTGGAACTCGGGCTTGAATCATTGCATTGACATATCAACGTACGCTGTAAGTCCGTGAACAATGCAGCAACGCGGCCAGTATTGAATTCCGACCTAAACTCCGCCAGCACAACT
>chromosome_10,-,polyA site is 4065470
GGCCGGCAGCAAGGCCTGCAGGTGCGTAACGTGCATGGCATGGCGAGTTCGAGCCGCGTAAAGCAGGCGGTGCACCCAATTGTAAAGCTGGAGTATGCGAGGTGCCAAGCGCCGAATCCGTCTGGCATAGGGCTCTCATAGCCTGTTAAG
>chromosome_10,-,polyA site is 4219540
CACTCCCCCGGGTCCTGTTGGCGGTGCTTGTGTTTGATGGGGCGCTCCGGTGGCTCCGCAGACCACCGACGGTTCCTTGTTTTTACCACTGACAGGCTGACGGCTTGATTAGCGTGCGACGTCGTCCCCACAGCACACCGAGTTGGAGCC
>chromosome_10,-,polyA site is 4224548
ACGGCCTGAACCTGAGGTGTGCACCGCCGCTTTAGGAGCCTATGAACAACCTGACCCGACCCGATGCAGGCAATGGGCCACGGGCAATGCACAGGAAGTGTACAGTATTCAAACCGGTGCGGCTTACGGCTAACCGCAAGTGCTAAGGCA
>chromosome_10,-,polyA site is 4231099
AGTGGCACGCCGTGGCCGGGGTGCATTTGCACATTCGGCTTGGCGTGTAGCCGTGCACAGGGGCACCCCTGGACGTGCATGTGTAAGCCTGGGACTCGCAAGATGCTCATGGTGCCGCGGATAGCGGACCACGTCCGCGGGAAGTGGACT
>chromosome_10,-,polyA site is 4232915
ACGTCGACAACGATTGCCTTGGAACGCCAGCGAGGCTGGGCGAGCACGGTGGTGCGCGTCTGGGCCTGCAGCATTCCCATATGCAGCTTGGGTCATATCATAGTCTTGTTCGTGTGCGCCGGTCGGGTCAGGGGTAAATCCAAGCGGCAT
>chromosome_10,-,polyA site is 4233006
GCTGACGCCTTGCAGAAAAAGCTTCGACTTGAATGGAGGCCACACGATTTCCTTTCCGCTCTGGTCTACGTACGCATTAGTTCCGCAACGCACGTCGACAACGATTGCCTTGGAACGCCAGCGAGGCTGGGCGAGCACGGTGGTGCGCGT
>chromosome_10,-,polyA site is 4233059
GGTTGCCGCCTTGCAGGAAAAGCTTCGACTTTGTACGGGCATGGCGGCGCAGGGCTGACGCCTTGCAGAAAAAGCTTCGACTTGAATGGAGGCCACACGATTTCCTTTCCGCTCTGGTCTACGTACGCATTAGTTCCGCAACGCACGTCG
>chromosome_10,-,polyA site is 4236688
GCCTGGGCTACATGACTGTGTGCGTGGCACTGGTGCACCAAGCGCATCCTGCTTTTAGAGGGCAGCACGACTCGGCAAACGTGTAACATAAACCGTTGATTCACGCGTGTACTTGCGCTTTGGAAGTCTTGCGCATCTTTGAACGTGTGT
>chromosome_10,-,polyA site is 4239937
CCCGGTCTGGCTTAGAATTGCATTCGGAAGAATTAGGCAACCGTCGTGGGTCCGGCCACTGCGTCTTGTGTGACGGTGGCCCCTGTAATACTTCATACCGTTGCACTCCCTGGTAATTGGTGAAGATAGGGTTGCGTACCTGCGGACGTG
>chromosome_10,-,polyA site is 4464715
GGGTTCTTCCAGACGATGTCCCCTGCTGAAGACATACGTGGCTTGTTGCGGGCCATCGCCTATTATGCTGCATGAAATGCTGTAAAGCGAGGACTGTTCACTTGTTGTGTCCAGGCACCGAGCCCCTCCATGGGCCCCTGCACCGGAAAT
>chromosome_10,-,polyA site is 4479336
AAGGCTGTAAGCCCTTGAAGCAGAGCGCTTGCTTGTGCGGAAACAGGTGAGGATGGACGGGTGGGCCTGCCTCCGAGCCCCAGCTGTAATGCAACCAATCTTGAAACTGGAGTCGTTGGGCTTGAGGAGGGCCACCTGCAATGAGTCTGG
>chromosome_10,-,polyA site is 4479412
TGCGCACGTTCATAATAGACAGGAGGGTGCATGCGGTAGACGTGCTGAGTCGATACGGCGGTACGCAGGATGATGAAAGGCTGTAAGCCCTTGAAGCAGAGCGCTTGCTTGTGCGGAAACAGGTGAGGATGGACGGGTGGGCCTGCCTCC
>chromosome_10,-,polyA site is 4483479
GGCCTCACAGAGTTGGGTCGAGAGCTCGAAACCAACCGGCCGCCGAATGGCGATGGGGCAAGCACAGCAATGCCCCCGCCAATGTAACACCTGCTGTGTACGGGACCATAACTTGGGATCGCCAAGTGGCCCTCCAGGCCCGCACGGCAA
>chromosome_10,-,polyA site is 4483736
GTTTGACAGTCCCAAGGACTCGCAACAAGAGAAGAACAATAGCTGTGGAGGAGTTCCTTGTCACATGCGCGTAGATTGCAGTTTAATGTGTGGATGCGTAAGTTCTTTGGCTGACTCGCAAGTGTTGCGTTTTTGGGCTAGGCACGCCGA
>chromosome_10,-,polyA site is 4491982
CCGGCCTGCAGGGAAACTGAGTGGCGGTGTGATCACGCATCGCATGTCATGAATGGGTGGTTGAGCTGTACAGCATTCTTGACATGTAATCCTCTTCATGAGCTCAAGAATCAAGCGACAGGGACGGGGAGCACGGGCGGGCAGTGAGGC
>chromosome_10,-,polyA site is 4524522
TGCTGGTTGTTATTACTCAATGCAAACCTTGTGAGGTGCAGATCGGTAAAGCTGTGCCCATATGAGAATGTTACGTAAACTGTAACATCCTGCTACCGTATGCGCCCACTGACTGAACCAAATGAGGGGCACCGCGGGACAGCAAATGCA
>chromosome_10,-,polyA site is 4524574
TGAAGAAGAGCCGCGTGGGCGGTTGTGATTGGCGCGGCACACACAGAGACAATGCTGGTTGTTATTACTCAATGCAAACCTTGTGAGGTGCAGATCGGTAAAGCTGTGCCCATATGAGAATGTTACGTAAACTGTAACATCCTGCTACCG
>chromosome_10,-,polyA site is 4528226
ATGCACGAACTGCCGTAACTGGCCCCTGTCCTCTTAAGCCGCTCATGAGCATAGAGCTTGCCATGTTATATCCACTGAAGTACTTGCAATGCGATCATTGTCAGGGAGCGTTGCTCTCGGTTTGGGGCTCTTGCTTGGAACATTTCTGCT
>chromosome_10,-,polyA site is 4581710
TCATGGCCTCTCCCGGTCATGCTGCGTTCCTCACGCTGTGTACGGTCTTGAGTCTTGACCTGAGAGGGGGGCGGGGTATAAGGTATTTACTATCGATTGACGAGTGTGACGGACAGGCGCAGGTTGGGGATTGCTTAGATATGGGGCAAC
>chromosome_10,-,polyA site is 4592476
GCTCGTAGTGCACTCACAGTCGGCGCGATTTTTATCGCTGCCCACCCGCCCACCCAGTCCCACCCCGCCTCTGTAAACTCAGTAACTTCAGGATCCCCGAACTCAAACCAACCCCCCCCTACACGTTCTTGCCGTGTCACCGTGCTCCGT
>chromosome_10,-,polyA site is 4616364
CGCAGTAATACATGCATGTGCGCGAGATGCGGTGGCGGAGGAGGCTGGAGGTTGTGCACGCAGACGCCCGCCACACCGCATGTAATCGTGGCTGATTCCATTGCTCTCCCCGACCCCTCCGTGCTCTTGGGCGGGATGGGAAACGCCATA
>chromosome_10,-,polyA site is 4650611
AAAAATGCGGGCACATTACCGCTGTACGAGAGACCGCAGGCAGCTCCAGAGTCCAGACGGCGCTGGACATGTGTGGGCCATGTAGTATTTCTTCCACGTAATAGCATGCTATCAACGCAATCGAAATATTCTGGCGTCGCGTGGTTACGG
>chromosome_10,-,polyA site is 4650915
GTCAGGGCAGGCTGGCAGCGCACCTCTGGATACAAAGCGGATACGGCAGGCCAAGCATATTTCTTTCTAGCAGGCGCAAGTTTAAGCGTTTCCCAGCTTGCTTGCCGCGAGGGTACTCGCTCCGTACACGGTATCTGCGCGTCTGCTGGG
>chromosome_10,-,polyA site is 4654130
ATGGTGGGATACTGGCGACGAGTGAGGGTACTAGTATTGTAGGTGGGATGTATCCTCTTGCAGGCATCGTTATATGCCGTACTGTAAGGTGAGGTGTTCAACTTTGCCACCAGACCACGACGTTCGTTTGGGGGGGGGGGTGGGGGGGCG
>chromosome_10,-,polyA site is 4689705
CGGTGTGGTACCAACAGGTCTGCCCCGGCAGGTGCTGGGCCGGCTCGGAGGAGATTGCGTTTACGGTAGTTATCTGGACTGTAAAGGACTGATCGCGCCACGGGCCATGTTACTGCTTGGGGTATGGAGGCGGTCTGACGGCTGGGGGGG
>chromosome_10,-,polyA site is 4747094
GTTTGGCCTTCAGCCCCGGAGCACACCGGAGGTGGAAACACCCAGCGTTGCCGGCTTGCCGCAGGGGGTTAGGCAGCTGTATGTAACAGGCTTACTGTGAGAGGTTTCCACTCAGCTCAACCCAGAAGCGACAACCAGACAGCTGTTTCA
>chromosome_10,-,polyA site is 4840255
ACTGTCATCAAGAGTCGTCGCGGTCGCTGCTTCTGTGCGCGGGCCTGCAATGCTCGGCACAAGCGGCTGTGTGCTCCTCTGTGTGTAGCAAGGATCTGCAAGCAAGGGCCCATTGTCATTGACTTGCTAGTAGGTCCCCAGCCCAGTCCA
>chromosome_10,-,polyA site is 4844211
GCGCTGGGGAATGGCTGCGCTGTGCTGACCCGGGTGGGGGAAGCATGGAAGGGCCGAGGGGTAAGGAGGCGCCGCGGGGGAATGAAACTGCCGCGCATGACATACCGTAGCGCTCCTTTCATCTTCGCCAAATGCACTGCGAGTCCATGG
>chromosome_10,-,polyA site is 4938055
CGGGCACACGAATTTCTGTGTTTGCCAGTAATAATAACATCTGCGGTATCGTAATGTGCTAGTTGAGCTGTCCCCAGCACCGTGCAAAGCAGCGCCTCTCTCAATTCACACTTCCGTTACAAGCAGGGCTTGCGCATGCATGACCGGCAC
>chromosome_10,-,polyA site is 4961907
TCCAAGACACACACAGTGGACGTGCCGGCACGGCGGGCACACAAATTTCTGTGTTTGCCAGTAAAAATAACATCTGCGGTATCGTAATGTGCTAGTTGAGCTGTCCCCAGCACCGTGCAAAGCAGCGCCTCTCTCAATTCACACTTCCGT
>chromosome_10,-,polyA site is 5004676
TGGCTAGCTAGCTCTCATCCGGCGCACAGACATATGTACGTGTTGCATTCGTGACGGCTCCAAGGAACTGTGCTTGACGTCTGTAACCACCTGCACCCTGCTAAGCTGCACAGCTACACTACTTTGCGTCAGCACCAGCCGTGCTGCTAA
>chromosome_10,-,polyA site is 5004916
AAGGCAACATACACAGGGTGGGGGCCTGTGGCGGCATGCTGCTGTGCACAGCACGGTGCCAGACCGCGCTTTTGGACAGTTTCGAAGCATTTCATGCAGACACCCTTGATTGCTTCATTTTGTTTTATCACCATGTGATCGAAGCCGACT
>chromosome_10,-,polyA site is 5068475
TGGACCTCTGGACCCTCAACAACGGGTTGGACCTGACTTGACTACCATTCGACTGACCACGTATGCAAGCATGTAAATGAAAGCCGAGCGGCTGCTGTGACTTGTGAGTCGAGCACAAGAGAGCACTTAGCAGGCGACAGGGAGGCTGGG
>chromosome_10,-,polyA site is 5084704
CATGCGGCATGTTGGATATGGCAACATTCTCACAGTGGGCTGCTGTTTCCCACAACAGGTAGCTTATGCCACACATAATAAAGTAAGCGAGAAAGCTCCCCGAGCGAATTACTGTCGCGTTGCAGTCCCGGCCAGTACGTTATTTTGTCG
>chromosome_10,-,polyA site is 5085032
TGAGTTCAGGGCAGGGGAACACTCCCGAGTGCCAGGTTTAGCATGCCAACGTGAAGGCGTCTTGTTAAGGTGTTGCTTGCAATTTAAGATGTTTTCGCTGTTGCGTCATCTAAGTGCGGTCCGCACTGCCATGTAGGCTAACCGCCAGGA
>chromosome_10,-,polyA site is 5089360
GATGCACCGTGCGGACGTGCGGTAGTTGGGGCCCACCTGCACATGTGTATGTGCGGACCTGCGACCAGAACGGCGGTGTACTGGAAGAGAAGCTTTTGCGTGTGTTCGTGTCAATGGTTCATCGAGTGGAGCGGCGCACGTACCTGTTGC
>chromosome_10,-,polyA site is 5089974
CCGCTGGGTTTCTTGCTTGTATATAGGCTGGGCATCTTGCCAAACAATGGCTCCTTGCAACTGTCTTGCAAGGATGTGCGGTACTGTAATCAGAACGAGAAAGCTCTCTGCCCTCTCCAGTTACACCAGACCGCTCGGCTGCATTGTGTC
>chromosome_10,-,polyA site is 5094832
GGGTCTGCGTCAGGGAATGCAGCCGAGTGCATACCGTGCAATGGTTGCCCGGTGCCGCAGAGCTTGTGATTGCGACATACCGCATAAGAGTATATGCATGCTGAGCTGCTGATCGGTTGCAGCTGACTGGATGAGTCTTGCCCGTCTTTC
>chromosome_10,-,polyA site is 5094964
GGCAATAGGAGAGTGTGATGGACCGTAGATTGCGGCAGAGTAGCCAGGAGACACCAAGACGGCGTTGCCGTTGCCGTCATGTCTGTAACCGCCGCTAAATGACGGGATGACTGCCGATCCATATGTGCCACAGGGTCTGCGTCAGGGAAT
>chromosome_10,-,polyA site is 5120247
GCAACTCCTGTCGGCTGTCAGCGGGGCGGGGGGCGTTGGCTAACCCAGTACCCCTTGAATGCCCCAGCGCTTTGTTTTACTGTAACCCTTCCCAAGCTGAGCTCTTAAGAGCCATAACCCCTAAGCCGAAGAGGAGTAATGGCCACTCAG
>chromosome_10,-,polyA site is 5196978
CAGCTGTAGTTTGTGGTGGCGCTGACACCCGCGTACATGTGCTGCAGGCCGAGTGGAACTAATTGTGAGTAAACGGCTTATTAATTGCGAACTCGAATGATGCCGTGCCGAGGCTTACAGCCCACACACATTCCCACACGAAGCAACAAT
>chromosome_10,-,polyA site is 5206197
ACTACTGACCCTCAAGCACTTGGAGTGGGCGTTAGCGCTCGCGGAGCGCTCGGTATCTTCTTGGCGCCAAGTTTCCTGCGTGTAGCGTTATTATCATCGAACGCCTCAGTAACACAGCTGTCAACATGAGTGGCGACTGGGCCTGTAGGG
>chromosome_10,-,polyA site is 5231017
GTTCACAGGGTGCCTAGCCAGGCACACACACGCACGGCCAACGTTCAGCCCGAGCCACAGGCCCGTGCCACAGTTACTTTCGTTAAACGCATTGCTATCGTATTGGCCTCCGCCTTTTTGTTGCGAGCGCCACTCTGTGCTTCACTCTGA
>chromosome_10,-,polyA site is 5231241
GAATACAATGCTTACTTGGCGACTGCTGCAGTAAAGCGTGCGTGCACTTTCGGTTGGGAGGCTGCTGTGAATGTTGGTATGTAGCGTACGGTTGCCAGGGTCCTTGTCGGCGGTCGCACGTCAAGTCAACAGCAGCATTCTGTTAGTGGG
>chromosome_10,-,polyA site is 5243476
CGTGCGGCGTGCCGACGCGCCACAAGTATGACTGGTCGCTAATGATACACGTTAGTAGTGGCTGTCTACATATACTCACCGATTGCAATTCTAAGCTGCGCTGCCTGCTATTGGTCCCTCCGGCACATGCGACTCGATGACCGGAGCGCA
>chromosome_10,-,polyA site is 5247246
CGTGCCGACGCGCCACAAGTATGACTGGTCGCTAATGATACACGTTAGTAGTGGCTGTCTACATATACTCACCGATTGCAATTCTAAGCTGCGCTGCCTGCTATTGGTCCCTCCGGCACATGCGACTCGATGACCGGAGCGCATCATACA
>chromosome_10,-,polyA site is 5256627
GACATACTGGGCACATGGTGTATGTACGTACTGAACCCAGCTGTGCCCGGTAGATGGATGCAACACTATGGACAACAAGGGGCTGTTACAAGAGGGACCATCTCCTGCCCGAGAACAGAGACTGCTGTGACAAGCGGCGTAATAACAATG
>chromosome_10,-,polyA site is 5305353
GACATGGGACGCTGCGCTGTGCTGTCGAGTGGCGGGTATTATGTACAGTGTGCATGCAGTGGGGGAAGATCGGCACGCGCATTTAATTTCGTTTACAAGATGACTGTCGCCAACAGCAGCGCCTTAAAAGCAGCGCCCATTCCGCATGCG
>chromosome_10,-,polyA site is 5305466
CAGGCAAGCTGCGCTATACAATGCATCGACGCTTATTCATATACTGCACAAGCACTTCAGTGGTGTCAAGGAGTGCAGGCAATGCAAATCCTACGGTCCAACTTGCGTCCCCAGACATGGGACGCTGCGCTGTGCTGTCGAGTGGCGGGT
>chromosome_10,-,polyA site is 5310186
TTTTCCTGCCATAAGGCAGCCACCTCCTTGTTGGGTGGGTCGTGTGCAGTAAGGCTCGTTCCTCAGTCAATCAGTAGACTTTCATGTGACCTGTCCTGCGGTCAACACACGACTCTTGCAGCCCGCTTTTGCCAGTGGACTGTGCCCAAG
>chromosome_10,-,polyA site is 5310407
TGGGTCGTCCGATCGTCCTGAGCGACCTTGAGCATCAAAGAGCTTGGTGCACATGCCCAGCGCGATAGTTCCTGTCACACTTTTGGGCTGAGCCCCCCAGCGCAGCGTTCCAGGGCCACGTCCGGATTTGCGGGGATGCCAAAGGCCCCC
>chromosome_10,-,polyA site is 5310495
GAGGGCACGCATGGTTTTAGACGGATGGAACCTCGGATGGTCACTTGGTCAGGCGCCCCTGCGCCCGTACCAGGGATGTATTTTTGAGTGGGTCGTCCGATCGTCCTGAGCGACCTTGAGCATCAAAGAGCTTGGTGCACATGCCCAGCG
>chromosome_10,-,polyA site is 5314578
ATGTGATAAGTGTGCCTACGGCGAGGTGATATGTCATGAGCGCCGCCGGCGCACGTGTGTATGTTTCGGACCGGGTCACAGTACGGGAATTACGCCAAACCCTGTCCCATGCGCCCACCGCCCCGCTCCCGCCCCGCTATCAACGGGCAC
>chromosome_10,-,polyA site is 5314658
CGTGCGGCCGTGCGCCAGTGGGCGCGTATCGCTACCGCAGGGACGTACATATGAGCGCGAAGCTGAGTCATGGCCCGTAGATGTGATAAGTGTGCCTACGGCGAGGTGATATGTCATGAGCGCCGCCGGCGCACGTGTGTATGTTTCGGA
>chromosome_10,-,polyA site is 5341903
ACTTCGTTGGCACTGCGCGTTCAGCTATGGTGCAGTCCAATCGGCCGAAACACAAGCGGTGGCCTCCACCCATTAACGTGCTGTAACTATCCATGCGACGCGTGTGCGCGACCGCTCCCGCCGTTCCACAGCCTTGCCACCATCCCGCGT
>chromosome_10,-,polyA site is 5342161
GTGCGGGGGCTTCACTGGACCTACCAACGGCGGCACGGCCGCGTACGGTAGTCATGTGCAATACTGCAATTGCGCATGAGCGTTCTAAAATGCACACGTGTCTGACGAACGATGCGTGGCAGCCGGGTAGGTGGGCCATGGTTATGTACG
>chromosome_10,-,polyA site is 5347987
GGGCGTGTGGGACGCCGCGTTGGCGAGAGCCACGGATGGCCCTAACACCGTGGGAGCATGTCGCACTTGTGGAGGGCACTGTAACCCCGCCAGGCCACGAACCCAAGACCCTTTCGGCCTTTCCCCATGCCAGTAATGTGCACCCACCCA
>chromosome_10,-,polyA site is 5351657
TCGCAAGCTGCCTGCGAGCAGTCGGCGGGATGGCGCTAACGTTCGCCTCCGCTTGCGTGTAGCCTGCGCTGCAACAAACCTCATGCAATAAAATGAAGCACCTACAAGTTTGCTACACATCGTGCCCTGTGTGTCAGCTCGGCGGTTTAG
>chromosome_10,-,polyA site is 5434445
CCTGAGAAACATATTTGGTGTGGATTCCATGGATGTGTTCTGCAAGGCACCGAGGCCCGTACATATCACCGTACCACGTCTTCATGTAACAAACCTCATAAAACGGCCCAGGCTGAAACCCGCACCTATAATGTTTCCTGAACTGCATAT
>chromosome_10,-,polyA site is 5436456
TGCTAATCGCGGGATGATGACACCGCCCGCAGTTGAGGCAATTCCCTGCAGATGTTGACGCGCTGGCTATTGAGGAGTCTCTGTTATATAAACCCTTTCACTCACATGCTGTCTGCATACGCTTGCGGTTCGCCTTTGCATCTACTGAAC
>chromosome_10,-,polyA site is 5436623
TGAGGGAGTTTGCTGGCCGCACAGCCTGTTGCTCCGGCCTGGTGTGCCTTGGTCGCTGGCTGCAGTTTGGCAGCTTCGCCTGAAAGAGAAAGAACATTCAGCGCTTTTCGCTGTTGCTGCTGTGGTAGGTGTGCGCCAACGTTGACGCCA
>chromosome_10,-,polyA site is 5436896
TGATGGGTTGAGTCTACCACAACAAGGGCTGGGACTGTCTTTGACTTGCTGACTGACGAGACGTTGACATGTACAGTGATCAGTAACCGTGTGCGGGGTAAGGCTAGTGAGCCGACGTCTGGACATACGGCGTGGAGAGCCAGATAGGCT
>chromosome_10,-,polyA site is 5445438
GACCCAGGGATTGCGCCCTGGACTCGACGCGCCAAAGTGCGAGCTGCCAGCATGGCTGCATCCAATCGCCGAGTATGCTGCGGTAACAATGCACGGAGGGGAGGGGAATGAATGGCGGAATGACCCGCCCCGCTCGGATGCAGCATTTCC
>chromosome_10,-,polyA site is 5445600
ACTAAAGGTGCCGTCTGACTGCTGAAACACGCAGCGGGACAGTTGCTTCACCTATACGGGGAAGACCGTGTAGATCAGCAGGTGTAAGTGTGTAGCATCAGGTTCATTTGGGCTGCCCTGATTCTCGACGCAAGGTCATAGAGGGTAGGC
>chromosome_10,-,polyA site is 5476417
GCTTGCAGCCCAACCCCAGCCCCGACAGCCAGCACCTGGGCAGGTGGTCGGGCTTTACACGCGCATACACGAGTACATGCACATAAAAGTCACGCGCGCACACGTGCGCTGCGTCTCACAATCTCACCGGCATGGATTACACTGCACGCA
>chromosome_10,-,polyA site is 5476622
GCCGAGGAACTCCGAGAAGCACTGCGGGAGGCACAGGGGCTGTGGCTAATCTTGGGGGGTAGAGGTACCTCTGTGGAGTTGTAGACTCGCCTGAGTTCGACAGGGTCCCCAAAAGGGGCTCACCGGCTCATCGGCAATCTGTGCACGTAC
>chromosome_10,-,polyA site is 5503134
GACCAGAGAGGACTGCTTGCGGAATGCTCGCTGCGAGAGCAATGGTGTGGGAAAGTGCTGCGCTCCTATGAAGAGGGCGCCATGTAACCAAATGATGCGGGTTTGGGCCGAATCCCTTTCTTGCACAAGGCGGCTTGGCCTGCAGATGGA
>chromosome_10,-,polyA site is 5503286
CAAAGAGGCTGCGGGGGTATGTTGAGCCACGTGCCGCAGCCGTTGACTCAGGAGGCCCGTGGCTGTCGTCGTGGAGCGAGGAGATAAAATGAATAGAGTGCCACTGTATCAAGAAAGACAGAGGAGAGAGGAGGACAGGGGCTGCACTGT
>chromosome_10,-,polyA site is 5512878
TACCCCAGCCGCGTATGATGGACCGCCGGCGGAGAGCGATGGGCTTGGGAGGCTGTTTCGGGCGGTCGCTGTTGAGCGGAGCCATGTAACACCGTTTTAGTGCAGAGAAAATTTGCCTCGCCTCGTCGGGTGGGGAAGTTGCTTCCGAAA
>chromosome_10,-,polyA site is 5514927
TGGACCTACACCTGTAACAGACAGGCAGGCCAGCCGCACGACTGTCGCAGCGGGTGCACACGCAGCATCCGTGGACGCCGGTCGACTGCCTGCAGGTGCGCATCGGCTATGCTATCCGCGCGGTGTGGCGTCGCATTGAGTCTGTGTGGT
>chromosome_10,-,polyA site is 5578143
CGCCCAGGCACGTGAGAGCGTGACACATCGTCTGCGCATAATTACACACGCCCCGCTCGCAGAGGGCGGGCTTGGCTACCCATGTAAATCCCTTGCCACGCGAATCACCACGTTTACTCACGACCTAAACTATGATTTTAGATTAGGCGG
>chromosome_10,-,polyA site is 5658815
ATGGCGTGATGTGGCTTAGGTTGCTTCGGGGTCGGAGGAGACAAGGGCGTGGGGAAGCGGATTGCATTGGCATTCTGACCCCTTTAACTCACATGCGATATATTGCATACGGCTACTTTACATTAGATTCAAGCAACCAATTGTACCTGA
>chromosome_10,-,polyA site is 5672962
GCGCGTTTGGGGACTCGGATGCGACATTGCTCCAACGGCTGCTGTAGTTTTGAGGGTGCTTGGATGCGACCTGGTTGCCGTGCAAGTGAGTAGAGTACTGGTGAAGCCACTCGTACGTTCCCAGGTGCTCTCGCGCCCATGCCCCCACTG
>chromosome_10,-,polyA site is 5673643
CCCAAAAAGACCTAAACGAGATGAGGGGTGTTACGTGACGCTGGGGCTTTGGCGGACTTCGGCTTGGCTTCGGCTCATGTGCGTAACACTATGGAGGTCGGCCGCAAACCAGGGGACGGGTGTGTCTCTCTGGGTCGAAGATGGCCCCGC
>chromosome_10,-,polyA site is 5678508
TCAAAGTTTGGCTCCCGTCGCATTTTGTGAGGGTGCCTGTCGGCACATTTCGCGAGGCATGCTTTCGCCAGGGTCGCACTGTAAAGCCCCTGACCATCTAATCAGCCTTATAACGTATAGCATAGTCGACGGCAATCTAGTTTGGCGTTA
>chromosome_10,-,polyA site is 5678779
AACACAGCAGTCTGAACGCCGCGCCCGGCACGCATACAGCATGCGCGCGGGACTCCATAGTGAGGACTGATCTACATGTCTTTATTACCGTACGTTTACGTGATCACCACGCACCCCCTCCGAAAAACAAATTATTTTCTTACCCCGCAC
>chromosome_10,-,polyA site is 5717472
TAATTGAAGGGACAGCCCGACAAGCGGGGGCACGCCGTACCCACGCCGTGAAGGGCCATCCGGTCTATATGGTACCGGATGTGCAAGCAAAGTAAGGTCATTTTCAAGAGTACATGGGGACAAGGGGTGTCAGCTTTGTACAGCTGGAAA
>chromosome_10,-,polyA site is 5718470
GCCATGTAAGGGGCCTCAAAGTGATGGTTACTGGTGTGCCTTGTAGACCGTGACGAGGCTGTTACCATGGCTGGTTAAGATGGTAAGCAGATCGTAGCGAGATCGTAACGATGCCGGAGGGGTAACGATCTACGACCTAGGTAACAGCGA
>chromosome_10,-,polyA site is 5786356
TCATAGCACTCTGACCATGCGAGGTGGCATTGCAGGCAAACCAGAGCCGGCTAGTAATGAACGGCATACACGTGCGTGACTGTAATCACATGTGCCCTCATATAGTGCCCTCCACGGGTACGACATGCCCCCACGGTATTAGGGCCATCC
>chromosome_10,-,polyA site is 5821579
GGTTTGCGTCTTTGTCGCGGCTGCTTTCATCAACCAGGTGCAAATGGGAAGGCGAAGGGGCTGTTGACCATCGCGAACTTGTTCTTCCTGATCGCCACCAACTCGTCCGCTCGCCGGTTCCACGCAGGAGCAATCCTTGAACCTTAAGAA
>chromosome_10,-,polyA site is 5824533
AGGGTTGAGAGGTACAGATATTCGCGAAACGCCGCTGTTACAAGGATCTGCAGGGGCAATAGAGACGTGTGTACAACTATGCGTGTAATACTACTAGTTTCCGCTACTGCCGCACCGTTGCCAAGCTGTTCGGGGCTGCGCAGCCTGTTC
>chromosome_10,-,polyA site is 5890400
TGACGACTGTATGGGCGCAAATGTATTATGGGTGTGTAGACAGCGCTGGCGCGAACGGATGGCACGGCCAAGCACGCTTTGCATGTTACCTGATGATATACATGCCTCTTGCGCCCTGCTGCACGCCCGTTGCACGCGGCAGGCCTCAGA
>chromosome_10,-,polyA site is 5897352
CGGCACCCTACCCAGAGGCGAGTGTGGTAGGTGACGCAGGGTGCGTGCCTGTGAGGCCTGTGAGCCTGTGAGGCCTTGTAGCTGTAACATTACAGGAACATGACAATTCTTGATACGGGAGGTCCCTTTACTGGTCCGTATGGACCACAT
>chromosome_10,-,polyA site is 5935826
TTGGCGGATTCGAGGGCACTAGGTTCGTCGATAAGCATCGTCGATAACTGTTCGGGGATTGCGCCCACGAGACTGTTGGATGTAATCATGCAAACACGGTTTCTTTGCGGTACCGGTCCCACGCCCCGGCCCGTTCTAGACGTCGATGTA
>chromosome_10,-,polyA site is 5973401
CTCAGAAAGGCCGCGCGCGAGAAATGTCACTGCAGTCGCCCACCAGTTCATTCCTGCTGTATTACCAGGAGCAACTGGCCCTGTAAATACATGCTCCATCCCGCTAATGTTTAGGGCAGGTCTCGGGGCCTGGCGTTGAGCACAGCGAAC
>chromosome_10,-,polyA site is 5975719
ACACCATGCAAGGACCTGACCCGGAACCCATGCGAGGGTATAAGCCAGAGAGCTACCCGTTATAGTTAAGTAGTGTGGTACTATGTAATGTGCGAAACAGTCTGACTGTCAGCCGCCCCTACTTCCGGCTAGCGATAGTCGTAATCACCA
>chromosome_10,-,polyA site is 5977575
TGAGCGCAAATGAACGATGAGGGCGGAGTCTGTGGAAAGCCGATTATGCTCGAGCAAAGCACGGCCCACATTTGGCTCTCCAAGTTAAGGATTTATCTTAACTGGAAGGAGCTGGGTCCGGCTATCCGTGACGACGACGCGCCGGAGGCG
>chromosome_10,-,polyA site is 6013602
GTGCGGGGGGGCAGGGCCTAGCAGGGCCACCAGTACGCTCTCCCAGAACTCCGTGGCAAGCACAGTCACGCTGTGACAAACAGTGAAACAGAATCGTCGGTTGCCCCCACCTTCCAGACGTTCAAGTGCTGCGTAGTCTGCATATAGTAT
>chromosome_10,-,polyA site is 6013997
GCTGCGGTGTGTGAAGGATGCGTTGGAGGACGCCACAAGGAAGACATGACCTGGATGTGGGTACCTCGAAAAGTTTGGCGTAATGTAAATGCCTACGTGCTTGTTACGAGCCCATGAAGTGTGGAAAGGAAAGCGCGGTGCCGAACGATT
>chromosome_10,-,polyA site is 6070840
TACCAGATTTACCACTGGCAAGTGAGGCTGCTGAAATGCTGCTTCATGGCTTGACGCGTACCGTAACTGAGCCATAACCTCATGTAACATACATCTTAGAACGCTACATCTCATATCACTGCCAGCCGTGCGCTTCAGCATCGATCCCGC
>chromosome_10,-,polyA site is 6078341
AGCGTCAAGGGCTACGCCAACCTGAAGGCGTACCTGAAGAATGCCACCGAGGTGAGACCGGGAGACTGAGGGGTGCTACACACCTGCATGGCAACAGCTGCAGTAGCAGTAGCAGTAGCAGCACAACAGCAGCCTGCAACAGCTACTGCG
>chromosome_10,-,polyA site is 6080372
CGACAAAGGGTCCCGCCGTGTGCTGCTGGAAATACATGTGGCGGCGGCCTCCAGCAATCAACACCGGGTCGAACTGTCGAAGCAACAATCACCGAATCCCCTCTCCGCCTCTCACCCAGCCTGAAGCCCAGCCTCACAAGACACAACGCC
>chromosome_10,-,polyA site is 6114979
GTGGTGGTGGTGGTGGCAGGCTGGCAGCACGTGCAGGCACGGTGGCTGGCACGTGCACCAGGTGCGCACAACAGCATCCCCTGCAACCATGCGATAGCTGTATACGCGCGCTTCTGGGCCGTTTACACACTACACGTGAACCTCCATCTG
>chromosome_10,-,polyA site is 6115412
GTGTGTTGAGCCGGTCTGCCGGTGCCGTTGATGCCCAGACTCCGAATGGATGTGTATCAGTACACATGCGAGCATGCGAGTATGTAAGTTGAACGTTCGGGCTCAGATACCGAAAGGGTGCGATGGGACAGGGTAAGGGGCTGGGTGCGC
>chromosome_10,-,polyA site is 6135781
TGAAGTCTGGGCAGATTCACTGAAGCTTACAGTAGCGGTGAGCGAGGGATGGAGACTTAATTTACAAGTAATGGGTTACGGTGTAATGCGGTCCGAGGTGCACGCACTCGCCCACCGACCGCTGCGAGGGGGCCGCTGACGCAGCCGGCC
>chromosome_10,-,polyA site is 6153710
CGGGAGGGTTTGCAGCAAAGTCGGGGTTGGGCCCTGATAGCATGTGATGGCTCGGCGTCTTCGGGAGCTGGGACTGTCCCCTCTGTAACATCCGCATCCATACGTGCGGCTACATACTGTCCCTTCTTTCTAATATCGCAACCATACGTG
>chromosome_10,-,polyA site is 6183527
GGGGCGGGTAGACACGCAGAGAGAATCGTGAGCAGCTCAAGGGCCGCATAGGTTACAGGGGGACCGAAGTGGAAGGGTTAGTGACTAACAACAACATGAGTAGTCCCAGGCCTGGTGCACTACTGAGACGGGTCGCGCATTGACCGCAGC
>chromosome_10,-,polyA site is 6191193
ACTCGGAAGCACGTGCGTGCAGGGCCAGCGTTGATCAGGGCCGGGCAAGCTCGGGCCAAGCCCTGGCAATGTTTCATGTTGGTGCAACCGTTGCTCGATGTATTGATTGCATGCGTACCGTGGCGAACAGATGCAGTCGCTGAAGTGAAG
>chromosome_10,-,polyA site is 6234595
AAAGGCTGCGGACATATGTAAGGGGCTAGTAATAACGGGGTCTGTTCAGGTAATAACGTTTGGTGATTTCGGTTGACACTGTAACACGTAAATGATGTCAATCTCAGTCACAAACTGCTATGTGCACGAATGCATGAATCCTCCACGAAC
>chromosome_10,-,polyA site is 6234925
CCTGGACGAGGGGATGGGTGGCCCGAGGGCCCCGCTGACGGGATCCAAGACCAGAAGAAGGTGAAAAGGCTGCGGACATATGTAAGGGTGTGTGATGGGACAGGGTTCAAGGCAGGTTGGCGAGGTCCCGTAGGGTGCAGCCGATGCCCA
>chromosome_10,-,polyA site is 6262840
GCAGCACTTCTGCAGGTCTAAAACTGATGGAATGATGTGCCGTTGTGCGTGGGCTTGGGCAGATGGCTGGGTCTGTGTCTCTGTGAAAGACGGATGCGTGTCACGCCCCAGTCATGTTTTGCTCTAGAGCTGCCACCGGCTCGTCGGCGT
>chromosome_10,-,polyA site is 6295381
CTAGTTCATTTGCCTGGGCTGCCGCCGCTGCCGGGCCAATCCATAGGGGCGTTGTCATGACAGTTGGTGACAGGGCGCTCAGGCTGTAATGAGGATGGATGCGTGCTGTCCCAGCAGTCCAGGCGGAAATAAGCTCTCCTTGAGACGTCA
>chromosome_10,-,polyA site is 6295693
ATATCTGTCGGCGACAGCACGGTACACGTGCTTGTTCCGATAGCGCGTGCACCAGCGCACATGTGGGCACGCTTGCGCTGGCCTGTGAACTTGAGCGCAGTTTCGCCAGCTTCGCCGTCTTTTTGTGAGTTTTTGGTGCATTTGATTGGT
>chromosome_10,-,polyA site is 6306886
GGCATGAATTGCGCACACGGCAGCTACAGCCACAGGGGCGGTGTCGCGTGGGCTGCGAAGTATGGACACGTATCGGAACCTTGATTGTAAATGGGCATTAAAGGTGCTCTCATTAGCTTCCAAGGTTTCAAGGGCCTGTACCCAACACAT
>chromosome_10,-,polyA site is 6309273
ATGCGCCTGCGTGTTCAGGTATCTCCTCAGGTGATAAGTGGACTGCAATTCATTGAGGGCTCCGAGTTGCTTGATAGACTGTAACGTGATGTTGACGTCACGGTTGACGTGCTTTCCTGCACGGTCTCAGCCTGATCAGCTCACAGCCTT
>chromosome_10,-,polyA site is 6356244
CCAGGGATATCGGCTGCCAAGCGGACTAGGGGCCATTCAACACTGGTGTCAGCACACAATTGTGCGGTGTACTTGTTCCTGCTGTAATATAATAAAGTCGTGCAACTTGCCTCTCGCGTTCCTGCGCCTTCCCCACCATGTTTCCGTGGC
>chromosome_10,-,polyA site is 6430709
AGTGGGGTCGGCAGGGGCCCTGCCGCAGGGCGCACGGTCATGGGAACACACCAGAGCAATGGCTGTAAGCCAGGGGTTCGCTGTAACTTGCGCCCTGACATTTAGCTACGATGGCGAATCGGCACACCAGCACGCTGACACCGCCGTGAC
>chromosome_10,-,polyA site is 6433980
GAAACTTGCTGTTTGCTTTATGATAGTCGAGCCTGGACTGGCATGGTTATGGGTAAGGTGGGAAACAAAAATCAGTTCACGATTGAAATGGCGCGAAGTCGTCCAGGTACCCGCACAGCGATCCTTGCACATAAAGCGTCACCCATAACG
>chromosome_10,-,polyA site is 6434060
GGGTGCGGCCGAGAAGAGGAAACGAGCGGGCAAGTTTTGAGTTTGTGTACTGGCACGGCCAGTGCAAAGCTTTCAACGCTGAAACTTGCTGTTTGCTTTATGATAGTCGAGCCTGGACTGGCATGGTTATGGGTAAGGTGGGAAACAAAA
>chromosome_10,-,polyA site is 6434211
CCTGAGTAGCTGCTGTAGGTGCTGCTACAGCTCCCGCATTCGTTCCAGCACCTCAAGCAGTGTTGGAACTAGTCAACATGCACGTAAGTCATCTACGTGAGGTGATTCGAGGGGCTAGACCAGCAGGCGTCACGGGCGGACGACGAGGAG
>chromosome_10,-,polyA site is 6434281
GGCTGTCAAAGTTTGGGGACAGCAAATGACCGGAGTGGTACCCGCGTGGGGGAACCCAGCCTTGACCGGTCCTGAGTAGCTGCTGTAGGTGCTGCTACAGCTCCCGCATTCGTTCCAGCACCTCAAGCAGTGTTGGAACTAGTCAACATG
>chromosome_10,-,polyA site is 6441904
TGACGCGCAGTCCTCACGCTCGGGGCGCCCGGCCAGGCGATAGCACCACGCAGACATTGTGCGACCTAGCGCACCCACATTTGGTACCACTGCACCTTCAAACAGGCGACCGACGTCCACGGATGAGCCCCGACGACGACAATCAACGAC
>chromosome_10,-,polyA site is 6442022
GCGTGTCAGGGCAAGAGTCGCAGAGTGAGTCCGCGGTGACTACACAGCAGAAGCGCATGGCTGGTCGAACGCCGGAGTTACTGTACCGACAAGTTGCTGGCTGGCTCGTAGAGTTTGCTGACGCGCAGTCCTCACGCTCGGGGCGCCCGG
>chromosome_10,-,polyA site is 6442245
TTTTGGCGCACAATTCAAACTTGAGGCTGATACAGTGTGTGAATGGCAATTAGGAGCACAGGTGTGTGGATAGCACAGGTGTGCAACGCACTAAGCATACTACTCATCTGGCAAACATGCACGATAGTCGATAGACTGGGGAGGAAGGGA
>chromosome_10,-,polyA site is 6498324
GCAGGGCGTGCATTTCTTTCGGGGACAGGCATGCGGGTGACCGTAGCTGTTGGTGTTCCAGGGTCGCGGTTAGAGGCCAAGGATGCCCCCCTCACGCCTGCTCGCGCCCATTTATGTGCCGAGGTGCGGTAACACCCGTGGGTAACACCC
>chromosome_10,-,polyA site is 6498456
GGGCCCGGTGAAGACCGGATGCAGAAGGCGGAGGTGGCTATGTAGGCTGGCCCTGTGCCATTCACATCCGGCATGCTCTGCTGTAACACCGGCTGAGTTGTGCACTGTTCCGCCAGGTCATGCACACGTGATGCAGGGCGTGCATTTCTT
>chromosome_10,-,polyA site is 6498581
TACGCGGTTGGGCGAAGAATTCCAGTCAAAGGCAGACAATAAGTACTCAAATCCCATGAAGGTAGGTAGTGAGGCCTTCCCGATGTCGACGGTCAGGTACTGGACAAGAGGCAATAGCGGCATGCGGGCCCGGTGAAGACCGGATGCAGA
>chromosome_10,-,polyA site is 6498671
GAAACACAATCCCCAAAGCTGAAGTGCATGGTGTATGGTTGATGGTTCAAATGCAAACTGAGGCAGGTACGGTAAAGGTGCGCTGAATGTTACGCGGTTGGGCGAAGAATTCCAGTCAAAGGCAGACAATAAGTACTCAAATCCCATGAA
>chromosome_10,-,polyA site is 6515361
CCCAGCGGGCAGCGGGCTGCGCACAATACAAGAGGGTCCGTGTCCCCTGGTATGTGCAAGCCATGCGCCCGAAAGTAGCAAGTGTAATGCCGGGTCTTTCTCCCAGACCGTCATCGGAGCGTGAGGAATGCGCATCAGCAAACTTCCAGC
>chromosome_10,-,polyA site is 6527734
GCGTTCTACATCCGCAACAGACGGTGCGCCGTAATTTTGATAGCTTTTGGATTGGAGGGTACTGTGGTACGTGGTGTGCGCCTGTAACCACGTCAAGTCGCTCCAACTGCACCTGGGCGTTTCCAGGCTTGCTGTGCCGTCGTCGTCGCG
>chromosome_10,-,polyA site is 6532713
CCCGGCCATGTCCGGGCGATGAGGTTGTTCGGCCTCAGACTGTGGAGGGGCTCAGCCCCTTTTCCCGTGACCGGGGAACACTTGTTAAAGTGCTGCCGTGCGTGCCTGCGGCTGCCTGCGTCTGGGTCTTGGGCTTGACTGTAGCGTCAA
>chromosome_10,-,polyA site is 6533111
AGCCCTTTTCCTGCCTCCCAGTGCCTCCCTAAGGCAACCACCTCCTTGGTAAAGTGCTGTAAACTGCGCAAACCGCGACCCTATTGTAGAAAAATAGGTGGCAGGGAAACTCTGGGAAATGCGTTGATTCGCAGCGGCTCCCAGTCTGTT
>chromosome_10,-,polyA site is 6539414
ACCGTACTGTACTGGGAATCCTAGTACGCTGTATTAATACGCGTATTATGGAGAGAGGGTCGCGTACTAGGCAACCCTGTGTAAGCAAGTTCCCATGTCAGCACGGAATGGTAGCTCATATCTCATGATCGTATCTTCAGGGGCTGACTT
>chromosome_10,-,polyA site is 6539629
GATGTCCGTCGAAGTTTGCGAACCATGGCTGCTCTCCGCACTGCAGCTGTGTTCTCTTACAACAATATGAGCATAATAAGTTGAAGGAAATTCCGCTAGAAGACTATGACCGCGCAAATCCAAATCCAAATTCACACCGGTGCGGGCACG
>chromosome_10,-,polyA site is 6539824
CGAAGCGAGTTGCGGGCCTGTAAGCACAGGGTTGCCTAGTTCGTAGTACGCGTACTATGTACTACGTACTGTACTACGTACTGTACGCTGCCCTCGTCGGCTAGTACGTTGGAAAATATGTTGTGCTGGGGAAACCAGCGGGGTGGGCCG
>chromosome_10,+,polyA site is 24150
GAAGCGACTCGTGGCCTGACATGCATGGCAGGATCCGAACCTGGCTGTACGTGCCGGCACAGTCAAGCTGCAGTGCGCTGGAGTGAGCTAAACCCGAACTAAAATATTTGTTCTTGTATGTTGCCTGGGTCAAACTTCGAGGCCCTGGGG
>chromosome_10,+,polyA site is 24246
AACTAAAATATTTGTTCTTGTATGTTGCCTGGGTCAAACTTCGAGGCCCTGGGGGCCACCACTCTTTCCCTCGACCAGCCATTTCCTCAAAGATGTATCATTGCCGTGCCTACTTTTCAGCAATAGCAGCGGTTAGGATGCCTCTATGGG
>chromosome_10,+,polyA site is 35698
CGCGGGCGTACTGGCAGGCTGGTAGTTGGCTGGCGCGCAGTCGCTGCATGTCGCGAGCTTGGCTAGCGGGCAGGTCACCCAGGCCCATAAAGCTATTCTTACCATATTGGTGCCATAGGGACATTTGGAATGGTTCGGTCTTTGGACGGA
>chromosome_10,+,polyA site is 35990
CGTCCTGGGCTCCTGGCGCCTACGGCGCCAGGATGGATGGCGCCGTAGGCGCCAGCATGGGCGCCAGCCGGGTGGATGAGGTGGTGTACTGTGGTACAGTGCCTGTATCCGTATCTTGTAGTCTACACAGCGTAGATGACCCCTCCCGCG
>chromosome_10,+,polyA site is 48997
GTGGAGGAGGTGTGGTGTGAGGCTCACCACTAGTGCCTTGGAGTTGGTTGGCATTGATGCCCCGGTTTCTTTGCGCGCTGCAGCTGTCACTTTGGCTTGAACCGCAGAGCGTGTTCAGTTATCAGGTCGCGAGATGGGACAAGATTCAGG
>chromosome_10,+,polyA site is 75523
CCACTGCTGCTAAGCGCCTCAAGGAGCGCTGAAGGTTTCACAAAGACGACGTGTTAAGGGTCCCGTGGGCCCCGCGCGAGCTGTAAAGCAACAACTTGCGTTGCTAGTCTTGCGGCATAACATACAACACACATCGGCAGTCGGCATCAT
>chromosome_10,+,polyA site is 87866
TGTGTTGTGCTTATGGGAGAGAATAGGCTGTAGAGCCCCTCAGAACTGACTGCCTGAGTTGCGAGAGCACACTCCACGTTGGATGTGACCAGGGAGTTTGTTGTGTCATTCCACGCGCAAACAGCGTTCACATTCTCGCTCGTGAGAGCC
>chromosome_10,+,polyA site is 87999
TCTCGCTCGTGAGAGCCCGGGCAGAGAGCAGGTCCCATGGGGCCCCGTCCGTGTGTGCCACACGTCAAGGCACACACGCTCACTTTATTACTAAACTGCAAACTCTGAATTGCGATGTTATACGACTAGCGGCTCACGAGTGATAAAGCA
>chromosome_10,+,polyA site is 110261
GGACCGTTTGTTCGTTGCGGGGAGCAAGCGAACTGGGCGGTGAGGCAAAAGAGTGAGGGTTTGACTACCTTCCAATCTTCTTGTGATATATGTGCAGTTGCGTGTCTACATTCTCTCCCGTGATTCTCTCCCCTGATCGCATCAATTGCT
>chromosome_10,+,polyA site is 213170
TATGGCTACAAGGGATGCATTATCCAATGAGTGGATGAAGAAGCAACAATGGGACGCGCTCGCTGACTAGGCGATCTCAATGATGTAATTTTAGTATGCCCTGAGATGGCCCAAACAAAAGCTTCCCACATGCAAGCGTTCCCCGCCTGC
>chromosome_10,+,polyA site is 231179
CCCCTACGCCGTGTGGGGAGGTTGGACTGGATGTGGAGAGACTCGACATAGGGAGATGCGTGCGCCCAAAGCGGGCTGTACTGCTAGGTACGTCTAGGTACTGCTCTGGAGTCCCGCAGCCATATGTTTTGCCCGGTGCCTGCACATGCC
>chromosome_10,+,polyA site is 260684
GCCTTGTAAGGGCTATGGTAGGGAAGCGTCACTCTTGCGATGGCGTGTCGTGGTTTGGCAATTTTGACCACGTGGGTGGGCTGTAACAATTATTCTGTCATGTAAGACATGTCGACGGTGCCATTGAGTACTCTAGACGTACGTACCTGA
>chromosome_10,+,polyA site is 266498
AGTTCCGAGCTGCAGTTCAGGTGGTGCGAAGGCCGCGAAGCACCCCTGTCCGCATCAAACTTGCATTGCGCAAACCGCGAGTGTAATGTATCAGTATGTGGTGAAGCCTGCTCGGCGCCAGCGCGCAGTTTGAGACCTTCCGGTGTCTGG
>chromosome_10,+,polyA site is 278668
CGAAGACTCTGACTTGTAAACTGGTGAACGTTGCACATAACATACAATACCCCGCATCTGGATTCACTCTGAAGCTTAGCTGCTGAAACGAATTATGAGAAATGGAGTCAGCAAAACAACTCCGACCGCCGCTCCGTTAACCTGAAGCTG
>chromosome_10,+,polyA site is 281982
TATAACGCTGGTGTTACTGTACCGAGACATTGCTGACTTGCTGGCAGGGCAACAGGCCAACATAGGTGCTGTACCGGTCGTATGTAAGGGCACATCCCTACTGCTTCTTCACCTGCTCGTCAATGATCACGGTCTTCCCCTATGCTATCA
>chromosome_10,+,polyA site is 285045
GGAGGGAGCATGTGGTGTCTGGTTTACCGCGAGCGAGCGATGTGATGGTGCGTGTGCTGCTCCTGACGTTCCAGGAGCACTGGTGGAATGCCACCGCGTGTATTTAGCGCTTGGCAACTGTCACGGACTATAAGCACTAAGCAGTACACG
>chromosome_10,+,polyA site is 295019
GAGCTAGTGTGCTCGGATGCAAGCATGTATATTGAGTGTGTGTCTACCCGTATGGGCAAGCTTAAGCTTACTGAAGTAAATGTAAATGTGAGATATGCGAGATATGTGAGCGACGGTGTGCTGCAATTATCCAGAGCCTTCAGGGCCTTG
>chromosome_10,+,polyA site is 306947
AGGGTGGTTTCCCTTCGGGCCGGAGATGGTCCCTCTTGACCTGGGTGCTGGGCACCCTTGCTTGGTCGGACTGTCCCTTCCTTGTAATGTCGCAATCATATGGACAGACGGTGATTGAGCTACTTGCATGGCTTTCCATAAAACTACTGC
>chromosome_10,+,polyA site is 307194
GGATTTACTGCTGTATGGTTTGTTGCCTGATGTGCTTGTGCTTGACAGCGGGACGTGGCTGGACACATGCTGGGCGGTGCCTGTACAAACCGACTCAGGCTCTGTCCGTGAGATATGGCGGTTTTGAAATCTTCGGCATCAGACATTACA
>chromosome_10,+,polyA site is 307377
CTTATCCCCTTGAGAGGCAGGCCCTCATTGGTCACTTGTCCTCCAAAAGGTATCCGACATTCAAGCCAGCACCATCAAGAGTTTAATTGAATTGCCATGACATTACAACCCGCAAGCACGAACTGTTAGGTGATGTATGCGAATCCACCA
>chromosome_10,+,polyA site is 420511
GCGCATGTCAGGCTGGCGCGGGGTTGGCCCGCCCGCCCCCGGGCGCGAGGAGCAGGATAAAGCGGGGCGCAAGCTAGTGTGCGAATGCTGCCTAAGGCTAAGGCTGAGAAAGATGCCTGAGGCAGTGCGGAATGCCAGACTCCTGAGGAA
>chromosome_10,+,polyA site is 441240
GCACCCGAGACACCCTCAAGCTGGCGGTATGTGGGCCTAACATCGCTAAGCTAATTATTGACGGACCTTCAGGCTCCAGAGGACTATTACAGCTGCGGGAAAGGGCCTAACCGTGGTCGCTGGCGAAAGTCATAGACCGGCAAGCGCGAT
>chromosome_10,+,polyA site is 474400
CTGGCATTTACTGCGGTAGTGTCCAGAAGGTGGGTATAATACACGGTGTGGTGTTGGGTGGGCTATGCGCGTGCGTAGTCGTTGTAATTCGCAAGCGCTGTTGACTCCGCTGCACTCCTGGTCTGCCGTCAACACTCAACTGTCTTCATT
>chromosome_10,+,polyA site is 498330
AGGAGGGCGTACTGTGTGAAGTGGCAGGCTCAGAGGCTGAGCTGTCAGCCTGTCACCGCAGGTATTTTGCCCAATGCGGAATGCAACCGATTCCGATATATGATGTATGGATATGCTTTCATTGATGCCCGCCAGCAAATTTGTATCGCT
>chromosome_10,+,polyA site is 523571
CACCCACACATCTATGCATGCCATGCACGGTTGGATGTCGCTACGAATACATGCAACTGCAGACTAGTCTTTGACGACCCCTTTTAAGACGTGCGCATTGCAAAGCCTGGCTGGGCATGCCCCAAACCTGCATAGATCTATCCTTGCCCT
>chromosome_10,+,polyA site is 526857
CGACAATTCCATTGATTCCATAGCTACTATACGTCTATAGAATGACGTCAAAACGCTACTAACTTGTTACCAAGCACGCTCTGCAAACGGCAAAGAGAGAACTGTGACACTGTTAAGCTGGCACCAGAGCTGGCTTCGTTCCGTTCCTCA
>chromosome_10,+,polyA site is 541926
GGCTCTGGGGCCTTTGGCATACGCGTTTACCTTGATCATCCGCATGTGACTGTGATTTAGCCTAATGCCTGCCTCGTCGCTATTTGTAGACCGCCCAAGCCGGAGGAGACCTCTTCACTGGCCTGGTGTCCGGTGGCATTGTCCGCGTGG
>chromosome_10,+,polyA site is 644070
GGAGGTGCCAAACCCGTGACGCGGGATGATGGGCTGTGCCAGATCATTGAATGGCGCGCCGATCCGTAAACCTTCAACATTTACGGCAAGCTAACGTTGATAATATTTGAGTCAGGCTGCAGTCACAAGGTCTTGAAGCCAGACGATCCC
>chromosome_10,+,polyA site is 678681
GCGGCCAAGGCTGCAGCAGGCAAGGAGTGGAACACGCACGTCCTGTGCACGTGCACGGTACATGTGGCAGGATGTGGCAGTGGTAACAGTCGCACAAGGAGTGGGCACCGGTGGGGAAGGTGCATACGGCAGCTTTCAGCGCGCGTGTCC
>chromosome_10,+,polyA site is 717117
CTGGGCGTGGGCGTACGAAACGTTGTGAGGCAGGAGCGCGGAGGAATGAAGCGGCTTGCCAGGCGATAGAATGAACCACCGACATGAAGCCAGTCAGCCACCGCAGCCTGTGCATGAGTGGACGCGGCCACTTGGCCGAATTACGCGCGC
>chromosome_10,+,polyA site is 762460
GGTCGACACCGTAGATGCGCTCGTGCGATGGCGCCTTGCTTTCACACGACGTTTGCACCCTTGCGGGTGCAGGGGACAAGAAAAATACAATGGATTTCCAAATGCTTTCGCACAACTTATTAATTCTTGGGGTCTGAGGAAATCTGCAAA
>chromosome_10,+,polyA site is 775360
GAGGGGTGCTTGTGGATGGCAACGTGCGTTGCCGAGGTGGGAGCCGTCCCTCCACGCCGTTTCTTTCGTGCTGCGATCAATGCTGTACTTTTCGTCCGGTTTGGCCGCATGCCCTGACCGTTGCTTGGATGCGTGTGTGACGCGAAGCAG
>chromosome_10,+,polyA site is 775474
TGACCGTTGCTTGGATGCGTGTGTGACGCGAAGCAGGGCAGGGCGTTCCTAAGCCGCATGGGGATTTGTCGTGTAAACATTGGGCCGCGGCCCCTGACGATGGCGCGGGAACGCACTATTCCACATCCGCAACTCTTTGCGACGCATGTG
>chromosome_10,+,polyA site is 775622
TGTAGGTGTTGGATGGCAAGGCAGGTCCAGCCTGCGCCCTGCGCCCATGCCAGCAGCAACTACTCGCAGCTGCATACATTCACTGTTTATATATACGAGAGCAGTAACTGCGTCACGTTCTGTATGGGGATACCGGCCGCAGGCTTGCCT
>chromosome_10,+,polyA site is 801411
TCTTATGTTTTGCAAATACTAAATGATTCAAGAATTGTTCATGCTTTTGATGGTTGTCGTGTATTTGCTGCGCGAGCACTTGTTTTAAATAACCTTCATGGCATTGCGGCTTGGGAGGTGGGGGGGACTGTAGATACCAGCCCAAACTAA
>chromosome_10,+,polyA site is 801836
AGGATTGCTTTGCGCACTTAGGGATTCAGATAGGACAGGTGGGGATTGGGCCTTGCAGACTGTCCCAGGCTGTCCTGACACCGCTGCAATTCTGATTCGGGTCGGTCCTTAGGGTTTTGGACAGGGGGACCTGGAGCGCAGCGCACACTC
>chromosome_10,+,polyA site is 801971
GCGCAGCGCACACTCGGCGCCCCTGGTACCCGCCCCTCAGCCCCCGTGCCGCCCCCAAACCCCACCGGGGTCCTTCCGCGGCTTCCGAGTCAACACGGTTCGTGACGGGTTCATAATCGGCATTAATGCACCGGCTGAATGCACCACTCC
>chromosome_10,+,polyA site is 817559
CGATTCAACTCGTGGGAGTGGCTGGCTGTCTTTCAATTACAGGAGATCCGGCAACGGGACGGCCAAAGTTGCGCAGTTGGCACTGTAACCAGAGTAGTGAGCCCCAAGCGGACTGGTGCAGGGCTAAGAGTCGAACACCCAGCAGATGTC
>chromosome_10,+,polyA site is 825722
ATGAAGCTAACATCGCGAATCTGCGTGAACCAAGTTCACTCCATTCACGCCTGCGTTGAACACCACGCTTCCACGCCTTCCTTTAAACGCTTCGCGCCTGTCCTTGTCCCTATCTCTGGCAAAATGCTTCGACGTCTCACATGGCATTTG
>chromosome_10,+,polyA site is 841616
GTTGTGGCGGCGCACCCGCCTCGAGGCAGACCGGCACAGATGACAGCTCCGGTATTCGTTAACCGGTGTGAGATGGAGCTTTGTAACTTATAAGTATGTAAAACGCAGTGCGCAGTAAACACAAACCGCAACTCCCCGGTGCCGTGCACA
>chromosome_10,+,polyA site is 879065
CGTATAGTAGCTGTGCCCATGACCCGGAACTGTCTATCCGGAACATGGACCCGCATCCCATGGGTCCCATGCATTGTCCTAGCTGTAAGCTTTGTCTCCATCACTCTAGACACCAATACACCCTCTAGACACCCACTCTAGACACCATGT
>chromosome_10,+,polyA site is 884340
CTACATGCGCTTACAACAGGTGAAGGTCACGGGTGAAGGTGGTGCGCATTTCATATGACGAGACGCTTTTCACTGCCTTCATGTAAGGCTCTCAGACACAGCCCCTAGTAACGGTATTTACGCCAGTATCGTGCCAGCTGCAATAGCTTC
>chromosome_10,+,polyA site is 884469
CGTGCCAGCTGCAATAGCTTCTCATTTTCCTTGTGACCATGCTTTCCATCGCAATTCCAGGCGTTCAGGCACTGCCTGCGTCTTAAAAGCATTCTCGATGCCACGTAAGCGCCGTGTCACACAGCTATTACCCTTTTGGGGCCCTGGCTA
>chromosome_10,+,polyA site is 884558
CATTCTCGATGCCACGTAAGCGCCGTGTCACACAGCTATTACCCTTTTGGGGCCCTGGCTAGTCCACGGCTGTCGTCCCACATGTAACCTCTATCAGCTATTACGATAATGCAAGCAGGCAGTGTGCCGGCCACACATGCCATCAGGTGA
>chromosome_10,+,polyA site is 901294
TTTTGCCATGACAGAGATAGGGGAGGTAGCCTGGCCTAGACGGATGCGGTGACGTTTGCCCCAGATGCTCAGTTGCTGATGACTGTAACGGTTTCAAGCATTGCGAGAGTGCCCTTACTGGTGCGCGCGTGGGAGGTGCCATTGCGGTGA
>chromosome_10,+,polyA site is 921830
CCAGCCAGATTACGGTTGCGTGGAAAGGGCAAAAGCTGAAATGCTTCAAGCCGGTATTACGGCTTCCCAACATGATACCAACATGTAAATGTGGTCAATCTGCCCCTGTTGCGAGCCAGACCCTCCAGTCTCTGTGCCTTTTAAGCGTAA
>chromosome_10,+,polyA site is 925262
GCGATGCGAGCACTTGCGGTGACTGCTGTGGTACTGGTGTCGTGTAGCTGTCAGCAAACGTGACGACTGCGCAATCATAATATGTAACAGCAGATTGACAGGTAGAACCCCGCCTAATGCCGCTCAATGGCTCTCCGCAGTCTCGAGCGT
>chromosome_10,+,polyA site is 931134
GGGATTTTGCCGTCTCATCGTCTGGCTTGATGCGGTCCTGTTATCGAAGAATCGAGGATGCTTTTAAGACGCATAATGCGAAGTTGCAAACACAAACATAACAGCAGGCGGAGCACTGGCTACGGCAGCAGCGGTACGCCTGTCTTTCTA
>chromosome_10,+,polyA site is 936691
ACCCGGTGCATCGGAGGGCAGCACGCGCAAACCTAAAAAAATCATTCATAATGGTTGGGCCACGCTGCACGACGCACACGCTGTAACCCCATATCTTCCACGCCTTGTTCGGACGGTCTACCGTACTTGCGAACATCGATGCACATGCCG
>chromosome_10,+,polyA site is 954984
GGTGCGCGGAGTGCAAAGGGACTCTGGGGCAGGGGTGCGCTGAGTGCAACGGGACTGCTGCTGTGGTAGGGGTGGTGGTGTCGTGTAACGACTGACAATATCGACATGCGGACACGGCATCCTGTTATTGAGGAAGCGGGTCCAGGCCGC
>chromosome_10,+,polyA site is 998856
GAAAGCGCATGCGTGGGGAAAGCAAACTGACATGCGCCACAGCCGAACTTGCACAACGCCGCTCCCGGGCGGAGAGATATGTACCGGATACGGTCCTAGAGTGTAGGGACCCCGTATGGCCACCAATGTCCCAATGCCCGGCCGCGTACC
>chromosome_10,+,polyA site is 999214
TTGGCAACACAACCAGCGAGTCAGGGACTCGCTGGCCCGGCATACCCCCGCTGGGCCTGTAGCGGCTCCCATGCAGGACCGGGTTTGACACGCTGAGTCACACGCACTGAGTCACCCGACAGGCACCGGCAACAACCTACCGCTCAGCAC
>chromosome_10,+,polyA site is 1006265
CCAACGTAGGGGCGTGGCGTGTGGTCTAAGCTAGGGGGCGATGCCGAAACGTGCGGGTTGCACTAGCATGCCCCCTGCATGCATGAACAACTCGCCTTGGTAAAGCACCCACGACTGGCGCCTTTTGAGGACCTGAACTGCTGGGCACCA
>chromosome_10,+,polyA site is 1163207
GTGTGATGAGGCGGCTGGTCGGGGGCGAACCAGGGGGAGGGATGAGGCCCGAGGCTTACTGGCCCAGTGCCGAGAACGGGTGTGTAACCCAAAACCTCGATTGTTGACCGGTACTCTTTCTGCTTGAAATCACTAGGAAAGCTGACGGAT
>chromosome_10,+,polyA site is 1169384
GCCGAGAGCTGTTTATGGCCGAGTCACGGTAGTAGCCCAGCCTTTCGACGTCGACTGTATGCTTGCATAGTCACAAATATATGTAAATCTGGAAAGCTTATTGAAGATTCCATCCGACCCAAGCGCGCGCACAAACGCAAACCCTTACGC
>chromosome_10,+,polyA site is 1211684
GCTGTTGCTGCAGCATGGGCGCTTGGGTGCACTTGCATAATTGTTGTTGTGCCGTCCCTAATCAAGGCTGTCACACGACAACTGTGTAAAGCGCTGGCTTCCGAGTTCCGGAACCGAAAGCGTCTTACGCGCATACCGATTACCGACAAT
>chromosome_10,+,polyA site is 1224485
AGTGCAGCAGTTGGGTGCGATGGGACAGGGTAAGGGGCAGGTTGGGGCCACGCTCCGTGGACGAGTTGCTAGTTTGCAATGGTTGTAATCCCAATTCTTGCAATCCGGATCCGGCAGGCCCTCAGCAACCAGGGGAGGTTGCTCCCCTGT
>chromosome_10,+,polyA site is 1254776
AACGGCCACTAGGTCAAAGTGAACTTGGGGTTTTCGGGTTTTCAGCACCGACTGTGGGGCTTGCTGTTTGCTTTGTTGCTTGTAACGTTGAGGAGTGAGAAGCGGGCTGCAGTAGGCAGGGTGTGGTTGTGGAGAGTGGACGGACTGAGG
>chromosome_10,+,polyA site is 1255152
GAAAAAAAACGCAACACTTTGCGGGGTTGTTGGGATTGGCACTGCTGCAGAACCGTGCCGATACACAGCCCGTGCGGTCCGTGTCGGAAACGGCGCGGCGGTCTCCCATCCGCCCCATTTGCCTGCCGCATGTGCTCATCAAAATAGACT
>chromosome_10,+,polyA site is 1278092
GGCGGGTGTTGTTTCTCTGGGTCGCAGATGCAGGGGGGGGGTAGAAAGCTCAATTTCTTACCCCATGCCCAAAATTACAGAGCTTAAGGAGAGCATTATGCACGTGCTTTTAGTTTTTCAAGGGGGTGTCTGGTGAGGAAGTTCTGGGCC
>chromosome_10,+,polyA site is 1284371
GATAAACTTTCGAGGCAGTAGGATTTGATGGATGCGTTTGGCCAGGGCCTGCTCGGCAGAGTGTGGGAGTGCCGAGGAGGTTGTAACAGGTCGAGATGTGTTTCGTGCCGAGCGTCACTGGGCTTCTGGGATTTTTAGTCAGGAAGGTAG
>chromosome_10,+,polyA site is 1287895
GGAACAAGGTATCAGTGATCTGAGGCGCTTGCAGAACTGAAAGGCGCTCAGAGGAAGAACGGCTGTGTTGCTGGCAGGCGAATGTAAGCAACTTCGACTGTTTGGGTGTTCAACACGCATATGCCGCTGACATACTCTGGTGTGCCTAGC
>chromosome_10,+,polyA site is 1295376
CCGCAAGTGTTGCGCCCCCTGGTGCTCCCGACGAGGAGTTGCTGCTGGTGCTTTGGTCACAGTAATGAGTCGTAGCACAGGCATGTAACTCGCTCGCCTCCTGCTGCCGCCTTTTGCTGAAAGCGACAGCATGTAATCGGCAGTGAAATC
>chromosome_10,+,polyA site is 1323513
GGTGGACGGGTGATGAGGCGCGCGGTCATGGGGAAGTTTTGTACCCCAGAATGCGGGCTTAGGTGCCGTCCGGAAAGCTGCTGTAACACAGTTTCGGCTTCACCCCTCTTGCTGGTGCCGACCGACCGGTTTTGTTGAACACGACTAAAT
>chromosome_10,+,polyA site is 1336861
ATGACAGCCATCACGCCATCAGGCCTCTGGGGCATGGAAGTGCGTCAATTGCCTGATATGGTGCAAGAAGTGACACTTGCACCGTAATCAGTTGCCACCTTGATGTGCAGTGATAGGCACGGTGATAGGCTCATTTGCAGCGAGGGGCGG
>chromosome_10,+,polyA site is 1343864
TGCAGGCTTTTGTCGTCAACCCTCTCCCCAGCCGCTTGCCGGGGCGTCCGCGTGCGCACTGACAATTTGGTATTGTGCACCCTTGCAAGTCATTCAGTGAGCGACCCCATTCTGACGTGCATTCAATCAATCTGGCAGCAGAGATGCGGG
>chromosome_10,+,polyA site is 1344414
GACTCCGCCACACCCGGACTGCATTGCATGCGAGGGTATTCGTGGTATACAGGCCCATTCACCTACCGGCATGGGACCCTTAACTTGTAATTCGCCTTGAAAGCGACCGATCCTAGCACGCAGTCACACGGGATTCATTGACCTGCACAT
>chromosome_10,+,polyA site is 1416909
ATGAACCGTCGCCGGGGCTTTGCAGATGACTATGGTTGAACGTGCAACGCTGAATCAATCCGCTCCAACACGGAGCCCATGTAGCATTGCATCTACCTCGTTCGCAAGGCCCGCCGCCAAGCCTGTCGCCACCAGCTTGCCTACCAGCTC
>chromosome_10,+,polyA site is 1422562
GCGACTAAGGTGCACGAGGGAGGCCAGGATGAGAAGGCCATAGCTGTGAGCGCAATTGAGGCATGCTCCGATGCTCGGCCATAATAATACCATGCCTTCGCATTTCTTGCAAGTTCCAATCTTCCTCTTCCGCATGCTGCTTGCCTCTTG
>chromosome_10,+,polyA site is 1455566
CGCCCTATCGCAGCAAACCGGTGATGATTTGAGCCGCATAACCAGAACGCAAGTGAGGAGCAGTGGCGTTCTTGTTTACACTGTAACGTCCTCATAATTGTCTTCATATGTACAGCACCCTCGCTGGCGGACTGCCACGGACAGACCCGT
>chromosome_10,+,polyA site is 1471153
TTTGTCTGTGAGACCGGTCTGCTGGGACCCAGCTTTGGTTACTCGCATTCGAGGCTGCACTTTGGGGATTTGGGTGCAGCGCTGTAAAGTGCTGGTCAGAGGAATACGGTGCACGAGTACCTCGAGCCCCGGGCAACCAGGAGTCAGCAC
>chromosome_10,+,polyA site is 1475372
CACCACCTCTCTTAGTTGCTTCCTTTCTCTTGCGAGTGCCTTGGCGAGTGCCTCTTGCATTGTGGTCAGCCGTCACTGTCTTGTAAGCGATTACCGGTGACCGATTTGACTCTGCCATACAGGAGGTCTTCTGTCTCATGGCCTTGTGGG
>chromosome_10,+,polyA site is 1476738
GGCTCATGGAGACCGGGGGAAAAGACACACGTTGCTTGAGTGCGTCAATGACCTCGGACCGGGGGAGGTGAGGCTGTGCGTGCGTGTAAACACAACTGCAATGGCCTGTCAAATTATCACCTCTTTCCGATTGTGCCATAGATATACATA
>chromosome_10,+,polyA site is 1485172
CTGAGTGAATGTTGCTGACCTCATGAGGTGTGGTTGCTGACATTGGTTGATGCCGGGCGCCTGTAGTACTGATGTATAACATGTTAAATGTATGGACCCAATTGTGCAACTTAATATTCCCCTTCGAACGTATTTGCATGGCCACCGTGC
>chromosome_10,+,polyA site is 1529368
GAAGGCGGGAGGGAGTTCAGGGTCCAGACCGGAAAGCATGCGTGTGGGGGGCCTGTCTTCATGCTTCCCCCAAGTCCAGATCGTGTAACAATACGCTGTTGAGCTGGCGAACACTTGAGCAAGCACGAGTGCTAGCATCGGAGTGCGGGA
>chromosome_10,+,polyA site is 1546071
GCATGCTGTGTCGCTGAGCTTGTGGTTGCCTGAATGAAATTGCACGATGTCACCGGTGTGCTGCGAATTCTGGTGGGCTTGTAACACCAGACCGTGGGGACAGTGTTAAGGCAGGTTGATGAAGTCCCGTAGGATGCAGCTGATCCCCAG
>chromosome_10,+,polyA site is 1546741
GTACGCGTAGACCAAACACACTGACGAGGCGTGTGCGGATTGTTCCGATTGTCGCTTCTACTGCGCGGTGGCCCGCCGCCTGCAACATGCCCGGGCCCCATGCCTCACAACCGCAGATGGCAGTAGACTCCACAGTGCGTCATTCAGGCG
>chromosome_10,+,polyA site is 1586276
GGCTAAGTTGCGCGTCCGGGCGTGGACATGTCGGGACATGTCTCCACATTCAACACATGCGGACTGACACAGCTGGGCTCTGAAGCGCTGGTGCGCACGAGTTCACGTCTAACAAGGCTGCCGATGCACATTGTCCATTCGTCACGCGGC
>chromosome_10,+,polyA site is 1593219
GGCGCGGGAGGGGTCATCTACGCTGTGCAGACGCCGGGGGCCGAAAGCCATCTACAAGATACCAGCACTGACTGACTTGACTGTAACATGACTTGACACAATGCAGCAGCACTCCTGTCATCCTGTGCCTCTGGGCTGGCAACTAGGCTT
>chromosome_10,+,polyA site is 1623425
GTCGGCGATTACGCGGAGACTTGAGTGTGGCGGGCTTGCTGTTCCGACACTGTTCTATTCATGACACGCGGGTACTGTAAGGTTGTAACGTTGACACATTGCTTCGGCGTGTGAGGACGCCGCGTTGGCGAGAGCCACGGGTGGCCCTAA
>chromosome_10,+,polyA site is 1638687
TGATGGTTTGGTAAGCATGTGCTGGACTAAAGCGGGTGGCGATGGCGGTATATGGAGCCAGTGAACGACTCCGGAACTGGAGCTGTAAAGGAGTCAGTTCCCGTCCATTCAGGCTCCTGGTTGCGTCTTAGGGCAAGTATGTGTTTACGC
>chromosome_10,+,polyA site is 1640628
GAATCATGGGGACGTAAGGACGTTCCGGATGTGGAACCGTGCTCGGACGTGGAATCGTGCTGAGGGACAGAGAGACCGGGATTGGAACCGTACGACGCAGCATGTCGACACCCCAGGGGTACGCTACCTCGTCGTTCGAAACCCTCGCTT
>chromosome_10,+,polyA site is 1641626
GGCCAGGTCTGCACGAGGGGTTGAGGAATGGTGGCAAAGCAGGCGTGTACAGCCGGCCGCAGCCGATAGCGGTCATGGCGCATGTAACAACACTAGAACGCACCTGCTGTGCAGCAGCGTTCGCGCCCACGGCCACCACCGCTACCGCGG
>chromosome_10,+,polyA site is 1645437
TCCATACGTGGTACTGTATCCTACGTTCCAGTGGGGAGAACTGCTCCTTGCAGTGTCACTGCGGTGGGCTGGGGTGGTAGTAGCTGTAACCTGACCGCTCTACCCCTGTGCCACCAGTCCACACGAGTCAACGCTCTCGACGCATCCGTC
>chromosome_10,+,polyA site is 1656598
GCGAGTGCGATAGAGCCTCGGATGCCCCCGGTCGGCTGGACAGAGTAGTGGAGTGGACAGGTAGTCCGCTGACGTATGTGACTGTAACTATGACAATGTGGAGTGTCTGACACCAGCCCATCCAGAGACGTTGAGCAGTAGAACACGGGT
>chromosome_10,+,polyA site is 1656767
GCCGCGCTCAGAGAGACCGCTCAGGGAGGTCACCGCTCAAGGCGGGCTGCGAGGAGCGTAGCTCTGCACATTGCCACATTCGAAACCTGGAACGACGGCAGGTCACAGGCGCATATGGTCTATCTAGAGCCACGCCGGTGCCTCAGTGGA
>chromosome_10,+,polyA site is 1676130
CCGCCACGGGTTGGGATGGGGCACTGGCTGTTGGAACGCACTCAAGGGTGCTCTACTGGACACACCAGCACTACGGCGGGTCATGTAAGCATGTGTCATTGGCTACTGTTGATGCTGAGTTACTGAATAATCTGGAGCAATCTTGTCCTC
>chromosome_10,+,polyA site is 1676678
AAGATGCATGAGTGACACGGGAATCTGGAGGGAAAAGCCCGTCGGCTGCGAGGTCTGCTGACATGACGTCAAGTTGGAGTCATGTAATATTCAAGCTTCATCTCCAACTGCATTGTAGCTGCTTTCAAGCTGCTCAAGCGCTGTCGCTGC
>chromosome_10,+,polyA site is 1743714
TTGCTGTGTCCAAACTTTGACAGCCTGGTAGACCCAACAGGTATCATCTGACCAGGCCGCCAGCATACCTACGGCTTCGTTGTGTAGTATACGGCTACTATGGTTTGGAGCTACGAGAAGGCGACCTGAAAGGCCGTACGGCTGCAGCCG
>chromosome_10,+,polyA site is 1797417
CGGCCGCACCAGTTTTCGGCCATCGCCGGAAGCCGCCCGCACGTTGACGGCGACGTAGACAAGTGCAAGACCAGTTGACTATGTAAGGAAAGCTTTCCCAACCCTGCTGACCCGTCGGTCTGCAAGATGACTCGGCGCCGAAAGGCCGAA
>chromosome_10,+,polyA site is 1820658
GAGTTGCCACTGGACACAACGAATGAGGCTGATCACTGAATAACGCTACAAGGGATTGACCAGGGACTGGACAAGAAAGGTGGCCATGTAGGCCCCATGAGTTGCACGTTGCGCAAAAGCGTCAGAACGTGACAGCGCTAGCTAAGGCTC
>chromosome_10,+,polyA site is 1820745
GTAGGCCCCATGAGTTGCACGTTGCGCAAAAGCGTCAGAACGTGACAGCGCTAGCTAAGGCTCAACGAGCCCAGCAGTGCCTTGTAACACGAATGTGCGACCCGGTGCGGAGAATCTAAGTGCACGTTTCTGCTCCACTGAAACTCCTAG
>chromosome_10,+,polyA site is 1827868
AAGGATTCAGGATTCACTCCACTCAGCATGCAACGTGGCACTGAACGGCACTACGGTACGTCAGGTTCGTGGCGTAACCCATGTAGATAAGTTGGCCCGGTCAGGGGGCGGAGAGAAGCACATGGCCGAATGTAAATTGATGCCGTATGC
>chromosome_10,+,polyA site is 1837053
CGGCCGGACCATGTGCGTCTACCATGTGCCGTGTTGCCATGTGATGTTGCGATTGCATTGAGAGGCGTGCTAGCCGCTCTTGTGTTGATAGTCCGCTCTTCATTTCAAAGCCACGCCTTCACAGGCCTTTCGCCGTGTGACTGTGCGCAT
>chromosome_10,+,polyA site is 1837199
GCATGGGGGATGTGCAGTGTGTGTTACCCCCAGGGCTCGCGTCTCATATTACACATGCAAGTACTGCTTGCAGCCTGGGACGAGCAAATGCCCGTTGTGACTCCTGTGTCACGTGTCAACCGTTCTCCCCTTCCAACTTGACTACTACAC
>chromosome_10,+,polyA site is 1848227
GCGTTGACCAGCGTGGTGCACGAAGCAGGTCATGCGCATGGGCCGCGACTGAAGCTCATTAACTACCGCGGCCTCGGCCTCTGTAATTCTCCTTAGTCGACGCCCCTAACAGCCGCAGTCCTTACAGTCGGTGTTGGACTTGGGGTACAA
>chromosome_10,+,polyA site is 1859485
ACCGCGCTAAAAGAGCTGCGCAGACGGTCTGTCCTTGCCAATGATAGACCTTGACCTGACAATGGCCGATGCCAACGAACACGTGTTGATGTTGTGACTACCTGTTGACTTGGCTTTGCGAGAGTTGTGACACTGCACTGAGTGCAAACG
>chromosome_10,+,polyA site is 1859625
AGTGCAAACGGCTGGCGACAAGCCATATGACCACACTGCGGACGGGGCGTGCCTCTGCACCCGGACTACCGTACAAAATGTCTGTGGTTACCATACGGTGCGCGTGCTGTCTCACCGTGCCTGGCTCTCCCAGATTCGAGTCGGCGAGAA
>chromosome_10,+,polyA site is 1879588
CGCAAGTTGCCCACGAGGAGTGAGCGGTCAGCTGGTCCTGGCTGGTCACGGGGCTGCCAGGGCAGAGCTGACGTCCCTGCCCTTGTAACTGAAGAAAGAGGACCGAGCCAATTGTGCCTTCAGATGGATGGCAGCCTCTGTGGGCGGAAC
>chromosome_10,+,polyA site is 1895654
GGGCACAGATGCGAGCCGAAAGGGCAGGGGGCAGGTGCCAGCACCGCAGTGTCGTGGACTGGATGTGATGTACATCTGAAGCTGTTTAACAGCAAGCGCAAAGGGAGGTGAGGTAGCTGAGCGACGTGAGTGATAACTGAAGTTGGTCTT
>chromosome_10,+,polyA site is 1895781
GAGTGATAACTGAAGTTGGTCTTGTGGTATGTGGGGGCCAGGCCAGGCCAGGCCACGCAGGGCCACGTCCCGAGGGCCAAGATTGTGATGGGGCAGACGAAGCCACGAAGGGCCGATTAAACGTGCGCAGTTTATGAATGCGACATTACA
>chromosome_10,+,polyA site is 1895962
CAACACCCAGGTCAGGAGGGAACCATCTCCGGCCCGAAGGGAAACCGCCCTCCCCCAAGCTGGCTGCCGACCGTTATGCCTGTTATGTTGCCCTGAGGTTGTATGTTGGCTTGCCCCTTCCCCCGAAGGGGGAGGGGCAATAGCCATTGC
>chromosome_10,+,polyA site is 1896126
CGCCGCGGGGGGCCCTCCCGGTTATTCCAGTTTTGAGTTGAGTTATAACCTTGAAACCCGAGCGCAGCGAAATTTGTCGTGCAAATAATGCGCCTTTCTATGTATGTATTGCAAAGCGTAACTTTATGAAAACGCAAGCCCTATGCCAGA
>chromosome_10,+,polyA site is 1899180
GACATGTACCGTACATCTAAATGTCCGCTGGCGTGAATGAGCTGTATCCGGGTGCCTACATGGTAGCACCACGACGTCCTATGTAACACAAGTTATAAGAGTGTCACCGACAAGGGCATCGATTTGATGGGCGGGTCTTTAATGGGAACG
>chromosome_10,+,polyA site is 1987140
TAGCTGCATAGGCAGGACTGTGTTCGACGCGACGGCGTGGAGAGACGTTACCGCTGTCAGCTGCTGTTACCGCTCTTTTGCTGTAACGTACGCCTGCCTATTCTCCTCGTACGCCTGCCTATTAGAATCTGTCATTCTGTCCAAGCCAGC
>chromosome_10,+,polyA site is 2156776
TACCGTAGGTAGGATGACTTCGCCCAAGTGTTCACCTGAATGTTACACTTAATGACGAGTGGTGTGGAAACGAATACACATGATGTAAGAACAAGGTCCAACGACCTTGTCCCGAGCAGCCTCCTCGGGACGGATGCGCCCCGCCTGCCC
>chromosome_10,+,polyA site is 2180540
AACTGATAACATTTATCGGATATTGGACTGCTTGCCGCTTACCAAAGCCATACCTGCACAACGCGACCGTCACAACGGCTCCCTCTGTAATGTTACTTTTGACAGTCGTATTGTTCGGCGGTGGCGCGGTGCCTGTAGCGCCGCAGCACG
>chromosome_10,+,polyA site is 2241969
CGGCGTGTTGACTACCGTGGAATGTAGGGTGAGGCGGGTTAAGGGCAGGGCCCGAAACAGCATTTGGCTTCTGAACATAACTTGTAACTCTGATTCACAGCCAGGCCTATGCGTCGTTAGTGACATGGCAAAGGAAGCAAGACCTGCGCG
>chromosome_10,+,polyA site is 2249037
CGGCCCCCGACAACGTGCAGAGCGCTCGGCACTTCGTGAGGATAGGCAAGTGGAGGCTAGAGCCGACAGGAAGGAAGTGTGTAACACGCATGTACCGCCAGGCGAGGCGTGTAGATCCGCTGCTCTACGATGCAGGCGCAACACGCAGTA
>chromosome_10,+,polyA site is 2267908
TTTGCCGCCGTGCTCGCCGAGCCAGTGGCCCTAGGGGCCAGTGGCGCGCTGTCAGCACTTAGCTGACAGCTTACACGTTCGCATATAAGTCATACATGTACACCTCTCGAGCGTGATAAGCCCTCACATGACCCACTGCACCCTTATCCA
>chromosome_10,+,polyA site is 2268026
AGCCCTCACATGACCCACTGCACCCTTATCCAGAATGCACCGCCATGATCTTCGTATGCGTTCATGTACAACATGCCACGTCATGTAATTTTGTGAGGCGGTGCCCCCTCTTAAGAGAAGTGGGCTGGTGCAGCGGATTGGTCAGAGGCC
>chromosome_10,+,polyA site is 2280080
GCGATTTACACGCGCTGTGGTGGTGCTTCACTGCCACGACTTTTGACTAGTGCACGGGGCAGGTTAGCGGGGCTGCTCTGTTGCGAACTAAGTTGACTAGTGCACTCGCCGGACCCGGGTCTGTCCGTTTTGCAGCCCGGCGTTGTATCA
>chromosome_10,+,polyA site is 2280142
GTTAGCGGGGCTGCTCTGTTGCGAACTAAGTTGACTAGTGCACTCGCCGGACCCGGGTCTGTCCGTTTTGCAGCCCGGCGTTGTATCAACTCACCCTTCCTCATCGCACATCCACTTCTCCACGGGACTTTACCAACCTGCCTTACAACT
>chromosome_10,+,polyA site is 2306648
GCCGCTGCAAAGGCATGCAGCGCCACGCCCGCCTCCATGACTACCGGTAGTGCGAGTGGGGGCTGATGCAGGACACCACTGCTGTAAGCATCTTGGGTTGCGCCTATTGCAGCATTCCCCTGTGGTACCGGTTTACTGGTCAGCCGAACC
>chromosome_10,+,polyA site is 2326058
TAGGTGGCCCTTGCCAGTTCGCCAATGGTGTGAGCTGCTTGTTTTGTTGCGTCGCAAGTATGGGTCGTACAACGCCTTTTGCAACGCCATCAATATGGTATGCAAAGTCGGTAGCAAGGCCGCCCACAATGTGCATATAGCTGAAAGTCA
>chromosome_10,+,polyA site is 2326349
CATGGAGGAAGCACGTAACGGGCACAAATTTACCGACCATACCTCATTGCCAGGGCTGCAAGAGAGTGCATGCTGGAACATGGAAAACTTGAGCGGCGGGCGGCGGCCCCGCAGCATTGCCGCTCTGCGTGTTCGCCATTTGCGGTGGAC
>chromosome_10,+,polyA site is 2337260
CCTGTGGCTTAGTGCTTAGTTGTGAGGCTCCCCGCCCGCGTCCATGACTAGTGCAAGTTGGGGCTGATGGAGGACACCACTGCTGTAAGCTATGCTCGAGCATCTTGGTTGCGCCTTTGCAGCATTCCCCTTTGGTACCGGTTTACTGGT
>chromosome_10,+,polyA site is 2358378
CCAATAGGGCCACGTCCATGAAGTGCTGGTGACGGCTTTTACTCGAGCATGTGGGTCTGTGAGGTCTTTGACACTCGCCCATGTAACGCTGTGCTGTCTACGGGATAGCTGACCCCCGGCTCTCACACAAGTCCGGGTGACGCTAGTGCT
>chromosome_10,+,polyA site is 2358638
TGGACTATTGTCTATGGCGCAATGTTTAGAAGGTCGCTGAAGGTTGATTGCTGGCGGGCCTCAGGAAGCGGCAAAAACGAAATGCAAAGCCTAAGCGGGGCCCGAACAACGCTCCTGAGTAGCCCCAAGTGTCGATGCCCCAAATTTTGG
>chromosome_10,+,polyA site is 2361632
GCAGGATGAGCTGCAAAGCATTGCTCACTTGCAGGGTTGCAAACAAAGCGCAGCCCGCCGACATGGTGGGCGCCCGAGCACTGTAACACAACCTTGAACACAACTTGGGACCTGCAGTATGATAGCTGGGATCGGGGGGGTCATGTTACT
>chromosome_10,+,polyA site is 2440792
CATTACTGGTGCCGAGATGCTTCGGGACACTTGCAGCTGATACGTAAGGGATTGTGACCGAAGCAAGGTCTGAAGTTGCGATGTAAGGATTACGGTGTTGCTATTCCAGTGCTGGCCATGTGCGCATGCGTCCGGTGCGGGCACATGCAG
>chromosome_10,+,polyA site is 2449143
ATTTGCAGCGTCCAGGCAGATATTGCGCGGCTGGTACGGTATTACGCCGGACACTGGAGGGACTGTGTGGACGCTGACACATGGTCAAGTTGCTGGCAGGCTGGCAGTTTGCGAATGTGCATTCCTCACGCTCAGGGCGCACGGCGAGAG
>chromosome_10,+,polyA site is 2449244
TGGCAGTTTGCGAATGTGCATTCCTCACGCTCAGGGCGCACGGCGAGAGCACTGAGCACAGTTGTTGTTGCGTTTCAGGAATGTGCATACCCGTCCCCTGTGCCCATACCTGCCCATACGTGCCTGCCGCACTCTACTGCCAGCGGCGAT
>chromosome_10,+,polyA site is 2451799
CGTGTTGTGGGTTGACACGTTTTGGACGGTTTGACGTTTTACCATCTCGTCCTTTCTCTGGACACGCGCATTCTGGCGATTCGCAACCCCGAAAGCCAGACACGGATGTGTTGGCGGCTTGGCGCGGCGCGCAACAACTTGTCAAGGTTC
>chromosome_10,+,polyA site is 2472371
CACTGGCACGTTCAGAAACATAAGGGCGCACCGGCGCTCACAGCGTTTCACGAGGTTCAAGTTTTTGCACGGGCCTTCTGCATCTGTAAGTTATTCAACTTCGCAGGCCGTCCAAGCGCCACGCGCTGTGCTATGTACTGGGCAATTGCA
>chromosome_10,+,polyA site is 2493249
AGCATTAGAGGATGGATCAATCGAACGATGCAAAAAGAGGTGCTGCGGCTGTCAACCGGCACAGCGCTCGAAAACCCTCGTGTGTAAGCAACGAGCGAGACTTTCTGTGGCTCTGGCAGTGTCTCATGCCCATGATGCACTGCGTCTGTA
>chromosome_10,+,polyA site is 2548443
TCTACGTCAAGAAGTCAAGCGTGGTTGATTGTGGGGGCCCGCCGGCCCGGGGCCGTAGCTGGTCTGGGGCCAAGCCCGCTGAAGTAAGTCCATGTTTACAGTCCTCCGGCTTCCACAGCATGCGCAAACCCGCTGAAGTAAGTCCATGTT
>chromosome_10,+,polyA site is 2590793
AGGCGGGTGAGGCGAGTGAACGGCCGCGCCTGCCCAGGTCGTTGATGTAAGTAATTGACAGCGGATGGTACAATGGTCAATCTGTGTAACATGCTATGCCGAATGTTCCGGGCTAGGGTTGCAAGCAACGGTCAGCTGAGGGGCTTCTGG
>chromosome_10,+,polyA site is 2596849
TGCTGAACCTCCTCCAGAGGCCTTCAGCGGGGCAGCGCATTGCAAATAAGAACAGCTGGCCGGTGGACACGACGGGCAGACCTGTAAGTCCGCATGAATACGGTAACGGGAACAGGACCGCCCCTTACGCAAGCTCCCATACATGAGAAG
>chromosome_10,+,polyA site is 2606347
GGCCGAATGGAGGTGTCGCCAGGCTGGAGGGTGCTTACAAAGAGTTGAAGACATTTGCCGCCGTTCGGCGTTGGGTCCTGAGCAGGTGTAAACAAGGGGTGTCAGCTTTGTACAGCTGGAAAATGGGCTGAGCCCCGTACGCTTGGGAGC
>chromosome_10,+,polyA site is 2664049
GTTCAGACTTCCCGACTTGCATGAGGATCGCTGTACGCGATCTTGCCCCGAGGGTTCTTATGCGCTCGGGAACTTGACGGGTGTAATTTATATTGTCGTGCCTTCTGTGCCCACGTCAGTGCTATAGCTCACTGCTCACACAATTACAGC
>chromosome_10,+,polyA site is 2671858
GCAGACAAGGTGATTGGTATTACCGTGCTCAGAGGTGACGCCCGCACGACGCCACAAGTTGCACCATGTGGCGCGGATAAACTGTAAGAGGCAGAGGCTGCTCGCTCCGAGCCTCAGGCTCCGACCCCCGTGCCTGAAACGCGATCCGCC
>chromosome_10,+,polyA site is 2689870
CCAGTAAACAGATCCCTTCAGGGGCGTCCCTTGATACCTAGACAGTTGATGCCAGGGTAAGTCAACCTTCCCTGGTTGGTGGGGTGACAATTGGCATGTATGCCTGCGCCCCAAAGCTCACATCCCTAGTTAGTGTCTTCCTTCAGCCTG
>chromosome_10,+,polyA site is 2696720
ACCCAAACTGGAATGCCAGCAAAGAGCGCCAGGATCCTATGGGGCACACGGACGAAGAGCTAACGGTCCTTGGTTTCTACGGCAACGTTATCATTCGCGACACCAACCCGCTGTCCGGCGTACATGGCGTTCAGCGCTACGCGCACATCC
>chromosome_10,+,polyA site is 2698567
GAACCACACAATGGGGCCGAACGAAGTAAGACACCCGTATCGACAACATGCTATGCAAACCGAAGCCACGTTGCGTCCTCGTGTACATCTGGGCCTGTCCTAAGCACTCCTGACTCGCTCATGCATGGAACTGGTCATTGTCGAAGATGG
>chromosome_10,+,polyA site is 2712302
GAGATATCATCGGACCAACGCGGGCATGGTGTACAACTGAGCTGCACACTCAGGATAAAGGAAGAGCGGAAGCTCCCCAGCGTGTAATGTTTTTGTGCTGCAAGCGTACTGGTGAGAGAGCACCAACGACAGTGTCCTGCGTTAGGGAGG
>chromosome_10,+,polyA site is 2714097
CGTATGACGTGAAGTTTAGCTTTGACCCAAAGTCATGGAGACACATGACGCGGTGATGAATTGTGTGCTGGTTGCGGTGGTGTAAGATACAAGGTGGACAAAAGCGTCTTGTGCTGGTTTCGGGTGGCACGCGGCACGTGGACTACCCTG
>chromosome_10,+,polyA site is 2714172
GGTGGTGTAAGATACAAGGTGGACAAAAGCGTCTTGTGCTGGTTTCGGGTGGCACGCGGCACGTGGACTACCCTGCTGTGTGCAAGTTGAGAAAGAACCAGTTCCGCAGCTCAACCAACCTCCGCCAGTTCCATCCTCAATGCTCCATCG
>chromosome_10,+,polyA site is 2714428
AGGCCAATGAGTGGCCTCAGTGCCAAGCGCACATGCATCGCCACACTCCTTACTAGTTCTGCAGCACGACTGTTCTGTAGCAATCGTTCCATGGGCCATACGGTACAAGTCCAAACAGCCCCCCAGCGCTGTCAAGCGCTCCACATTCCC
>chromosome_10,+,polyA site is 2726642
GGATGAGGGGAGGTGAGCGAGAGGGACCCACGGTGACGCAGCGTGGTCTCCACGGCAGGGTGCTCCCGTCCTTGCCGACTGTAAAGCCCTGCTGACGTGACTCTGGCTGCACCAGTTATGGTTTACGATGCCAGTTTCCATCGGGTGGCA
>chromosome_10,+,polyA site is 2734236
ACTGCCGCTTCGTGTGGGAACGCTCGGCGAGAGAGCCTCGGAAGGTCGACCGGTGCTAGACAGTCGGCGGACAGGGTGGGCTGTAACGTTTACAGCATGTCGCGGGACCGCGTGTCCCACTCTCTCCATCAACGCCCGGCTGACAAGAAT
>chromosome_10,+,polyA site is 2753478
ATGCGGTGTGAGTTCAACGGACTACCGGTACACGGCCCGCACACGAATCGGGCGATGGGAGGTGTCGGTTTAGCGTGCGCGTTGTAACATTGAAGGAACGCTTTCCTGCCTGTACAAGCTGACCACGCTGCTGGTGAAAAGCTCAAGAGG
>chromosome_10,+,polyA site is 2763678
CGGGTGGACTCGCTCGTGGGTGCAGTTTACAGTTCCTCATGCTCGGGGTATCGCCCTCCATTGCGGGTGAGCCCTTGGTTGTGTAAGGTTCATTGAGTCAATGTCGTGTCAATCGAGGTCCAGTGAATATCGACATACAGCGGGTCGGCC
>chromosome_10,+,polyA site is 2768648
ATGTAACGGGCCTGAATGCGTGAGTGGTTCAGGCGTGGCCTGGTTGAGCGTAACTGGCAGCTATTTTTTACGGCTGCCTTCATGCAAAGTTCACACGGAGTGGTCGCTAATCTCGCTATCACTGCGCCAAATGCATCCTGGAGTTCGACT
>chromosome_10,+,polyA site is 2772236
AGGTGCTGACGAAGGAAGGTCCGACAGGGCAGCCTGTTGGACGGCTAACCGAAGGACATTGGTGATACATTACGAAGCCCGTAATAATTACAGGAACGGAACCGCAAACTTGAAGAGGTCATGTGAATGCTGTCGTTGTGTACCCGCAGA
>chromosome_10,+,polyA site is 2780190
GTGGGCTCCACATTGGCATACAGAACAGGACGCACTGAGTGCTCTGGCGTGGCTCTTTGCAAGCAGGTGCACCGCTGCAGTTGTAAGGGGCTGGGCGCTGCGGTGCTGACTTTGTCGGAGTCGCGGTGGTGCGGGGGGGGGGGGGGTGCC
>chromosome_10,+,polyA site is 2786644
GCCCAAGAACTAGCGGACCGCCATGCGATCCATGGGGCGTGCCCCTAAGGGAGTCAACTGACAGGGGACGCAACGTACGGTGTTGTAATGCTGAGCACGAGAGGAGGCGTGTGCAGGTAGTGGCCCTTAGTGGCGTAGGGCTGGTGTAGA
>chromosome_10,+,polyA site is 2786753
TGTGCAGGTAGTGGCCCTTAGTGGCGTAGGGCTGGTGTAGAAATGGCGACTGAAGTCTGAATATGATCTGAGTGCCAGAGTCGTAACAAACGTTGGACCAAAGGTACTGCGGATGCTGGCGTGCGCACAACCTCCCGGACCGGTGACCGG
>chromosome_10,+,polyA site is 2790734
CGCTTGCTAGCAGCAGCTGGTACTAGCTATATGTATATCGTCATGGCAAAAAGAACGCGCTACATTACAAATGGTACCGTACGTGTAAATTTGATGCGATTGGTAATGATGCGCGTAGATTGGTCACCCACAGCAAACACGTCATCATCA
>chromosome_10,+,polyA site is 2814067
GGCTGTGCGTAGGTCGGGGTCCCGTAGGCTTTAACTCTTTAAGGCTATGGTTTGGCCATCGGATGGGTCCTGTGCAATGCGTGTAACATGTCTGGTCCCAAGATTTCAATACAACTAGCGTACGGTATCGCACGCGGACGGGGAGTCGGG
>chromosome_10,+,polyA site is 2814439
TGGCTCTCGCCTACGCCGCGTCCCCACACGCCGAAGCAATGTGCTGAGTTTGCGCCTAGAACAGACGGCCACTCAGGACGTTGTAAGAGGGCTAGCGCTAAGACAGGATCAACCTACCCAGCTGCCTATGTGCCCTGACCTGCATGACGA
>chromosome_10,+,polyA site is 2827858
CTGTGGCACATGACGTGAGTAGTAAGATTGCCCTGAGGTGGCCCGTGCTGCAAATGCACAAACACAAGAGAGCATGGAAGCCCATGTAATCATCAATGCGTGGCGGCTGTCGCGCGCAGCAATGCATTCAGCGGCCTGCAGTGGCAGCCA
>chromosome_10,+,polyA site is 2835538
GGGACTCGCGGATGCCTGATGGGACTCAGTGGAGAGGGCGCGCTCCCCAGTGTGAGATGGTTGCTATGGCGGATTGGGGAGCACTGTAAAACGTGATGGAAGGCCTGCCGTGCTCTGCTGAGTTGCTTGAGGCCATGGGGGACCGCCTCA
>chromosome_10,+,polyA site is 2846185
TATGCTGGTGCGCGATCGCACGTGCAGCAGTTCAGCACGGACGTTTTGGCGCGCGGGGCTGCAAAACGAGCTCCGTCCCTATGTAGCTGCATGTGTGTTGTGTTTACAATCGGTGTGCACATCGGTTCCATCCAGGTCTGCCACTCCTCG
>chromosome_10,+,polyA site is 2868930
AAGTGATTCAATTTTTGGGCAGAATCGCTGCAGGCGTAGCTTGGCTGCCTTTGGCACCGCAGACAGCACGTTAGTGCTCAGTTGTTAAGCAGTGTCGAGAGTCGTAGTTATATGCTCGAAGGCAGCAAGATAGATTATGGTATCGGAGGT
>chromosome_10,+,polyA site is 2869073
CGGAGGTGTCGGTGCATGCAGAGAGCATGTCAGCGGCCCGGTCCTTGGGGCAGGGGTCTGGACCGGTAGACGGACAAGGAGGAGTAACAACGTTTGTGATGCCCGTACGATATGTGCACATATGGTCCCAGCTTCCTCCATAGCACGTGC
>chromosome_10,+,polyA site is 2869244
CGTCTACCAGCCGGCAAAGCAAACACGCGCGCTTGCCCGTTGCCGTATGCACACCTGGGGCTTTGGCGGCGCAGGCTAGGCACTCAACATTCCCACGGTCTCCAACATGCCAGATACTCAACAGCACAAGCTTATGCCAACGTAGGCTAC
>chromosome_10,+,polyA site is 2872512
CCGCTGATGCATCACAGCCAACCGGCGCACTGCGCGCCTTCCCTGGTGCGCACTGGCCGTGGGGTCCTGCTAGGACTTCATTGTTAACAGCGTAGAACCAAATACAGCCTTGGCAAGTGCCACACGCATATCTCCGTATACCGTAACCAC
>chromosome_10,+,polyA site is 2872571
TGGGGTCCTGCTAGGACTTCATTGTTAACAGCGTAGAACCAAATACAGCCTTGGCAAGTGCCACACGCATATCTCCGTATACCGTAACCACACTCCATGGCTTGTCAAGTTCCAGCTCCGGTGTTCCTGCAATTCTGGAGCCTCCTGTAG
>chromosome_10,+,polyA site is 2884629
GGGCTCGAGGCCAACTTGCTGCACACGGACTGGTACCGGGCTCCTGCGTCATCGTCGGGCAGTGCGAACTTCGTAACCGTGTAAGACTTCAGCAACTCGAACATCGTCAGCACCCAGTCGCTGCTCGCAGGCTTCTACGAATCACGCCCT
>chromosome_10,+,polyA site is 2906478
GGTGCGCACGCTCGGGTGGCCGGTTGCCGCAGCCTTCAGATAGTCAGGCGCACCGTCGCCGCAGACAGGCGAAATAGAACGTGTAAATGCACGTGCACGGTAGCCCCCCAGTGATTCTTGATGTCTTGCTTTTTGTGGCCGACAATGGCC
>chromosome_10,+,polyA site is 2951123
GATGTGGGAACAGTGGCAGACCGAGCAGTGTTGGCATGGTTGCCTCCACGCACAGGCGCAGTCCTCTACCCACGTCCAACTGTCTAATCCCTTCCGATTGCCGCATCGCTACCATCTCGAGTCCCCGGCCTGCTATCTTGAGTAGCGCCA
>chromosome_10,+,polyA site is 2951243
GTCCCCGGCCTGCTATCTTGAGTAGCGCCACCTTCGGGCGCTCATAGCGTCCTGCATTCCAGCCCGGCCTGACGATGAAGTTGGAAGTCCTGTTGCTTCACGCCGCGCGCATGCATGTGGTGCACTGGCACTGCTGCCAGGCCTCCCACC
>chromosome_10,+,polyA site is 2972360
ACTGGAGGTGTTGGGAGGGGGACAGTTGATGCCGGTTGGCTGATTCAGGCTGATTGGCAAGCGGGTGGAGCTGCGGGTCAATGGTGTAAGTATACCCGTTGCGATTGCAGTCTCCACTACTTACAGCCCACCCTCGCCAGTGGACTGTTA
>chromosome_10,+,polyA site is 2987450
GCAAGGTACTCCCGTACTCAAGGAGTAGATGCGTTTGTCCATTACGGCGCGGTGGCGGCACGGGACATCCTCGCTGCAATTTTAAACTGGTTCGGGTTCGTTATCATACATCTGGCCCTCACTCCATTGGCCAACGCTCGATCATCACAG
>chromosome_10,+,polyA site is 2997319
TTCTTTGTGGGTGGAAGGGCTCTTCTCCCGGGTGGAAATCCCTGTTCACATTCGCTGGTGCATGCCGTGAAGCCAACCGTTTTGTACTGCAGACTCCTAGCAAGCTCTGGTTACAGACGTGCTCTCTGTATGCATGTGCTCTGTAACCAG
>chromosome_10,+,polyA site is 2997378
GCATGCCGTGAAGCCAACCGTTTTGTACTGCAGACTCCTAGCAAGCTCTGGTTACAGACGTGCTCTCTGTATGCATGTGCTCTGTAACCAGAAGGCTTCAGTCTCGTCCATAAGCACCGCCCATCAGCGATGCTGGTGCCTGGTGGTCCG
>chromosome_10,+,polyA site is 3024049
TCCTGATGGCTACACGATCAACGGATCAAAGCACATGCGCCATTGCCGTTAACAGGCAGAGGCTAATGCTTTATGCCCATCTTAACGCAACACAGCTTCAACACCTCGATTCGGCTCGCTTCACTTGCCTTGTCCTGCCGCACAGACACA
>chromosome_10,+,polyA site is 3068330
GGTCGCCAAGAGCTCTTCGCAACTGCCATGAACTGTGGTACCCGGAAGCATTTGTGGGCGTGCCCACAACGCGTTGAGAGATGTAAATCCTGTCAAGGGAGTCCCCGAATCCTGAATCCCCTCATGAAGAAAGGTGGTCTTCCTTCGCAA
>chromosome_10,+,polyA site is 3113950
GTGTGGAATTGTGGAGTGATTCCCGCTCCAGGTGCTAAGCGGTAGGCGTGGTGAATGCGCCCTAATGGCCAAGCACATATGCTTCTGTAACATTTGTGCAAATGTGCGGCACGCTAGGCCACTTGCTTTCATGAGCAGGGCAGCAACAGC
>chromosome_10,+,polyA site is 3114241
AAGGAGTCGACATCATTTGCCAGCGCCGCATGCCCGCAATGGGCTCTCACCAGCCCAGAGTGTTACACCAGGAATTCCCGGCTGTAACAGCATCAATATAATAAAGGCCCCAACTTCCATCCACGCCTCACCCCGGGGCCACCATAAAAG
>chromosome_10,+,polyA site is 3125269
TGGCTGTGAGAGAGACAGAGTAGCAGTGCAAGACTGCAGCCTCGAGGGAGAGTGGCTCTCCCCCGTGCAGAGAATCACATGTAAGCGTTGATGCCCTTGAATGCCCTTGCGAAATGCTACAATTTGAGCACCAATTCGCAAAATTTTTCC
>chromosome_10,+,polyA site is 3126824
CCGGCGTTATAAGGGCCCACCGGCCCGGGCCACTGGTACTTACGGGGACAGGATAGCACGCATGCTCGTGCACACCACCTTGTAACCAACAACAACAACAACACTTGGCAGGCAGCCCAGGAGCAGGGCTCCTATCTAAATGTCTCCAGA
>chromosome_10,+,polyA site is 3133041
GGAAGACTTGTTACAGTCAACTGCGTACGAGGTGACCTGACCTGGGTGCTGGGCACCCTTGCTTGGTCGGACTGTCCCTTCTTGTAATGTCGCATTCATACGAGGGAGTGTGATTGCATCCCGGTCCTGGCGTGTTGGCATCGGGCAGGG
>chromosome_10,+,polyA site is 3147201
AGGTGCAGGGACCACGGCCTGTACGAACCGGAGGTGATGGCCTCATGGGCGTAGTCTGTGCCCGCGCGCTCTGCAAGGCTGTGTAATGGCCGCTCGCGCATGCTCATGGCCTTTGGCCTTCGACTCGACGGGGTCAGGGGCAGGGTGGCC
>chromosome_10,+,polyA site is 3176680
CCCATGCGTGGGCTTGTGGGCAGGTTGCACTGGTGGTTGCAGGTAGCTTAATGCATGCCACCGGAGCGTCAAGTGCCGCCCCGTTTAAGGATATGGAATGCCGTTACGGAATTGCAATAGGGCGTCAAGGGAGGCACGGACCAACACGTG
>chromosome_10,+,polyA site is 3179396
TGCGTGGTGGTGGGGTGACCGCGGCGGCCAGGGTTATGGTCCACGGTGCGGCGGGTATGCCGCGAAGGGCCGAGAGAACCCGGACTAACCATGGCGGCGTCTCCTCCGCGCTGTGTGAGCTTGCTGGTCGGGTTCGAGGCCTTAATTGGC
>chromosome_10,+,polyA site is 3179455
CCGCGAAGGGCCGAGAGAACCCGGACTAACCATGGCGGCGTCTCCTCCGCGCTGTGTGAGCTTGCTGGTCGGGTTCGAGGCCTTAATTGGCTGACGTCTAAAATACCATCCCCACTTCGGCCGCACGCGTCCTGCACGCGCATGGTCGGC
>chromosome_10,+,polyA site is 3202068
GTACACGGGTGAAGCGTTTGGGGCGATCGCATTGATCCAGATGGCGCTCATATTGCGAATTCGCATTGGAGTAACATTTCTCTCAATTGGGATGTCAGGATGCACTTCAGGGCTGCTTGGCGCAGATGATACTTTCGTGGGTAGCCTCAG
>chromosome_10,+,polyA site is 3202311
CGCACCCGGACCGAGCCGGTGTAGCCGTTGCTAAACTGCTGAAGGCGCGATGGGTCGGGTTTGGCACGGAATTTGCTTGTGCAACACTTGAGGGCGGCGAATACCGTGTGCGCTCGCAGACCGGTGCTTGGGGACATAAACCGCGTGCGT
>chromosome_10,+,polyA site is 3226830
TGTCACATGCCACACAGGCGTGCGTGTGGCTGGACAGACAGGCAGGCAGGCAGGGTGATTGCTCCATGTGCGCGTGTTACATATGCAACACTGTTCCGCTTCCGTGATGTGCCCCGGCAAGCACCGTGGTCTACACACTTTCTTGTCTGA
>chromosome_10,+,polyA site is 3248966
CTGACTACGCTGCGGTTGCTTGGCTACCTACATTTCACTGGAGGTTACCTCTCCATGTTGTGTTCGGATCTGATGCAGAGAGGAATGAAGAATGCACGCCAATCCGGCTTCAAGCTCAGTGCCATGAGCACCACATCGCGCTCCCCTTAA
>chromosome_10,+,polyA site is 3249856
GGGCACATGCGGTGCGGCGATATATTTTGCTGTGTCAGAGCCGGAACGTGGGCTGGGGGCAACAGCAACCTTACCCCGCACGCTGTAACAGGACAAGCTTGTTTGCACCAGATGCCCAGTACCAGCCATGTGTACCAAGCTGTGTGTTTG
>chromosome_10,+,polyA site is 3259133
CTGGGCGACCCTATGTGCATTCAATAGCATAAGTTCAGGTTTGTTTCTTGTAATTCGCATTCACTAGCAAGCACTTCGCTAATGTAACGAGACGTAGCGACCGCTCTCCCTTGCCCTGCGCACCGCCACGCCCCCCCCCGGCCGTCCTTC
>chromosome_10,+,polyA site is 3275584
AGTGACCTGGCAAGACCGCGAGAGGCGGAGGTGCGTGCTAGCCTGCCTATGGATGGCGAGGGCACTGAGCGATGCGCTTGCTTGTAATGCTTGACGATTGTCGGGGTGAGGCCTCGTGCTGAGCGTAGCCCCCAAAGCAAATTTTTGGCG
>chromosome_10,+,polyA site is 3296584
GCGTCGCCTAAAGCGCTGTCCAAGAGATGCAGGGTGAGAAGCGACGCCTGGGCCTGGACCGTAGAGTGATGTTGCTATGCGCTTGTAAGCACCTAGACTTGGCTTGCCCTCCGATGACGCCCACCGAGCTACAGAGAGAGGGCCAGGCCG
>chromosome_10,+,polyA site is 3324912
TATGCGCGTGAGGCGGATGCTGGGTGTTACTAGCGGTAACACAGCGGGGATTGAGTGTGTGAGGATTTGCTATCGCTGCTTGTAAACATGTCGTTGTCGATCGTCGCGCACCAGCCGCTTACCCGCCGATGGCGTACAGGAGTAACTCCC
>chromosome_10,+,polyA site is 3324971
TGAGGATTTGCTATCGCTGCTTGTAAACATGTCGTTGTCGATCGTCGCGCACCAGCCGCTTACCCGCCGATGGCGTACAGGAGTAACTCCCGTGATGGCGTATATCGTGTTATGCCCAAAGTTTCCGTCACGGCGCTGCATTGGGGGAGG
>chromosome_10,+,polyA site is 3358590
GCTCACGCTCTCGCCATTGTCATGCCCCAACGTGCGTGCATGCCGCGTGGTGGGACAGTGGCCGTCAGGTTGACGAAACCTTTGCAAGCTGCACAGGTCGTGACACCATATGCCTGTTCAAGACTTCAAGTTCCACTCATCAGGCCATTA
>chromosome_10,+,polyA site is 3385970
AGGCGCCATGTGCGTCCATCTTTCGAAGACCTCCACGGCAGTGCACGCGTATGCAGGCGCAGCGCGGTTTGACGTGCTGTTGGTGTAATTTCAAAGGGGAAGCTGTCACGTGCAAACCTAAGGGGAGATGCACCGGGCAACGATGGGAAG
>chromosome_10,+,polyA site is 3393471
CCGCACGCCCGCATGGGGTTGTGTATTGGACCCGCGTACGGTAGTGGTTTGTAGGCTGCGCTGGCAGTTTCAAATGCGTGCTGTAAGAACATTACGTCCACACTCCACAGCTTGCCAAGCATGGCAGCACAGCCAGCGTTAAGAATATTA
>chromosome_10,+,polyA site is 3413801
TGCGATGGGACAGTGTTAAGGCAGGTTGATGAAGTCTCGTAGGGTGCAGCTGATTTCCAAGCCCCAGCAGATGGCAAACAATTTGCAACGGCAAGGCAGGAGTGCGCGGCTGGTCGAACGCCGGATTTACTGTACCGACAAGTTGCTGGC
>chromosome_10,+,polyA site is 3422695
GCAATGCGGCATCGACGCACAACACAAGGACGGGGGGCATCAACAACGGCGTCGGCGATAAATATGGTTTGCGGACTTCGAATGGAAGTGGATAACCATTCCCGGTATGGGTGTGCCTATGTGCGTGTGCGGGGGGGGGGGGGGAGGGCG
>chromosome_10,+,polyA site is 3439959
TTGCAGCTAGTTAGGTCTAGCCCCCACGCTGCGCCTTAGGTAGTCTGGAGGTGTGAGGGCCGTTTCCGGGACCCAACAACATGTAACGCGACGTGACCCCATTCTGCACCACAAGCCTGCCTCACGCCTTCAGGGACGGGCAACTGCACT
>chromosome_10,+,polyA site is 3455071
CCTCTCCGGCCTGGCACGCGCATTTACTACTGTCGATCGGGCCGCCACTTGTGTACTGAAAGCACACTGCATAGTTACTGTTTGTATTAATTTCGGACGGTCCCAACTTGAGACAAAGAAGTTGCGCGGACCGAGTGCCGCTTTTTCTTC
>chromosome_10,+,polyA site is 3455426
CAAACTCGCTTGCTGCAAGCGGAAGAGCGCTGAAAGCTGAGAGTACCCGCGAACGGTCTCTCCCCACGCGATGAGCTCACGCTGTAATTAAAGCGATAAGCAAGTGCTATTGCTATTGTCTAAAGAATATGTTTCCTGGCTTGAGAAGGG
>chromosome_10,+,polyA site is 3461923
CGTAGCATGTCAAAGACGTGGCCCCACGTGGCAAGCTGCATCTGGGGTGTGCAAATGCCGTATACGGCATGACGGCAGTTACGTAACTGTAGTGCTCTTATTGTACGAAGGCAGGGCCGGCTCAGCCCAAGAACGGCTTCGGCCGGCGGT
>chromosome_10,+,polyA site is 3462006
TAACTGTAGTGCTCTTATTGTACGAAGGCAGGGCCGGCTCAGCCCAAGAACGGCTTCGGCCGGCGGTAGATTGCGGAAATCCCTTGCAACCGCATCTTTTACCCCCACAGCGTTTTTGGGGGTTCGGCACACGGTCCGTGTGCCCGGCTG
>chromosome_10,+,polyA site is 3587078
ATGGGCCTCTTGTTCTTGATGTCAAGAGCGTCCCCAGGTTTTGGGAGCAGGACCGTGTCTGAAGTGGCCCAGGACTCCGGGATTGTGGACTTGACGTACATGATCTTCAGTGTGTTGTGTAGGGCTCGCTTCATGCCGTGAGGCAAGATG
>chromosome_10,+,polyA site is 3587968
AATTCTGTTGTGCGCCAAGTCCCATTGCATTGTATTTGCCGGGTAGGTGGTTGGGTTTTTAGTGTGCTGTTTTAGAGCATTGTCAATCACCTGCACCGCGCCCTTGCTGGCATTGTGCAGGTCTGCCGTGGCCTCGACCATTATGTCCTC
>chromosome_10,+,polyA site is 3588400
TTGTTCATAGGACCATTCGCCCTCTGTGGTCATGGTGCCTCGTGCGGGTAATAAGCCAGTTTGTGCCAGAAAGCGTTGGTGTAGTCGGTCAGCAGAGTCAAGCGGCCCTGTGCGATCTGCAGCGTTAGCTACAGCATTGAAGTCTCCCGC
>chromosome_10,+,polyA site is 3623272
TTTTGCAGCAACACCGGGGTTGGGCTTCGGTGGAAGTCCATGGTCTCTCTATATGTGCTTAGACACTCAGATTGTCCCCTCTTATAACATCGCAATCTTACGGCAGGGCCCAGGAGTGAATGACTAAAACGGTATAGCAAGGGTCAAAAG
>chromosome_10,+,polyA site is 3633204
AGACTGACACAGTCTTGGCGTAAGGACGGACGGACTCAGGATGAATTTGGGTATGTGTCTGTCACAGAGTACTAGTCATTCTGTTACCTTGCGCTAGCTAATTTCTCAACCAGCGAGCCTGGTCGCGGTTGAGTGCTATGAACCGCTCCC
>chromosome_10,+,polyA site is 3676046
TTCAGTTGAGACACCATACGGTACGTTGACAAGCACTTCAACATACGACCTTACTCGGCCGCAAGCAGCAATCGAACATGCGTGTAAGGCTCGACACAAGTTGCGACAAAACCTGTACTATCACATTTTTCTCGCTGAACCCAAATATGA
>chromosome_10,+,polyA site is 3679415
GGAGTGGAACCAATGCATAGGTTATGGACTTTGTGCATGCACAGACGTTGCAGCGCAGCCTCACCTGGATGCGGTGCTGGCTGGCAATGCCGGGGTACTTGTCCGTGTCGATTTTGACAACCTGCACAGTGCAGTGCAATGCCAGCAGAG
>chromosome_10,+,polyA site is 3683327
TTGTACCACATCGCTTCACTAGTACCCTTGCATGACGCACCAGACGAAGGCAGGCGACGCCAGGCGACGCCAGGCGACGCTTTGAATCACACCTGACTTGCAGACCTTGCAGGCTTGCACACGTCTCTCATCCCCTTTTCGCATACATGG
>chromosome_10,+,polyA site is 3699449
AAGTTTTGCACGCCTCGTTGCAGTTGTATTGTTCTCACGTTTGGCCTTGTGACGCCAGAATGTGACGACAGTGTGTAAGGGGATGTAAGAAGACGAGGGATAGATGCGGCAGGATTGCGGTCCGCAAAACGGCGGGTCCGCCGACACGGT
>chromosome_10,+,polyA site is 3703429
GGGCGTTTCAACGACGGGCGGGAACTGAGAAGCGTGGCCCGCTTGTATGTTAGCGAGGCGGTGCTGGGAGTGCGATGGGACAGTGTTAAGCCAGGTTGGTGAAGTCCCGTAGGGTGCAGCTGATTCCCAGACCCCAGCAGAAGGCAAACA
>chromosome_10,+,polyA site is 3704766
CACATCGCAACGCCACACTCGCGATGCAGAGCCGCAGGCGGTGGTGGGAGTGCCATCCCCTAGGGGTGCGCAGCGGCTTGAAGGGAAACTCTGGGGAGCACCCAACGCGTGCCGTTTACGTTGGTCATGGTCGGTGCATTCTTCTTGCAG
>chromosome_10,+,polyA site is 3717750
CCAGGCGAAGTGGGAGGTATGAACATTCGTCAGCAAGCATCATCATCGTGCGGCTGGTACGCGTGCTTCCATTTGAAATGCTGCAATGTATCACAACACAGTTGGCCTCGTCACAAGAATGTATGACGTGGGCGACCCTCTGCACGTGAT
>chromosome_10,+,polyA site is 3718104
ATATGCGCAGCCTGACAGGTTGCAGGGGTCGTGCAGGAATGAGCAGCAAGCTTCCGACGGCTTACAGTGCCCTCCACGGGTGCAACATGCCCCCACGGTATTAGGGCCATTCGTGGCTCTCGCCAACGCCGCGTCCCCACACGCCGAAGC
>chromosome_10,+,polyA site is 3722712
TTCAGGCATGGGGAGAATTTCACATGGGAATGGGGCGGTACAGCTGTGTGTGGTGGAGCGGCAGAGGTATGTGCACGCCTCTTGTAAAGCATAACCGCGGTCTCATGTCTCGTCACACGCGTCCTCAAATGGACACAACGAACTTGCGGT
>chromosome_10,+,polyA site is 3755793
GCGTGTGTTCTTGGCCGCCTGCAGAAGCATTTTGCGCCGGGCTAATGGTGTCAGTGTGGGGTAACGCAGGCAGCCGCTAGGTTGTAACATTGCATCTGTGCCCTCTAAGAAACCCACGACCGTCTTGGCATGAGAACTCGTACAATGCAT
>chromosome_10,+,polyA site is 3790769
GCGCGTGTGCCACGGTGTGCATCCATCAAGGCGTGCTGCTGGAAGCGGCCAATACAAACGTCCTGCGATGGCACTATGCATGTGTAAGACGTAATCGACGCTTGCAAGGCCTACTGCAAGAGGGGTTTGAAAATTGAAACATGGGGAGGG
>chromosome_10,+,polyA site is 3792491
TGGCATGCGCACCGGCATTTGATGTGAAGTTGATTACGATGTGACCAAGGAATGGGAATGCGTGGCCACGGTTGCCTGCCTACATAACAATTGAGCGATGCCAGGATTGTACCCCATGCTCAAAATGAATTGAGCTTTTGGAGGGCATTA
>chromosome_10,+,polyA site is 3796989
TGAGCAGCGAGTGGGCATTCGGACACTGGCCTATGTGGTGCCCGTTGATGTGTGTGTGGTGGACAGCAGACCCTCAGGGACGACAAAGCTGAGGTCATGATGTATTCGCTGCATAGCCGACAGGCGTACATACATGGTCAGGAGTAAACC
>chromosome_10,+,polyA site is 3808091
GCGCAAGCAGCAAGGGGGGCCACGACGCGCGCCCGTGCCGTGATAGACTGGAGCGCAAGCGATATCGCGGTCGGCACACCCTGTAAGGGACCATGTCACATGAGGAAGCTACCGCCACTGCGACGCGTGCATTTACCCACCAGCTCCAGG
>chromosome_10,+,polyA site is 3808194
GGAAGCTACCGCCACTGCGACGCGTGCATTTACCCACCAGCTCCAGGAGGTCAAAGTGTCGCCGCAGGTAGGCTTTCATTTTTGCAAAAACGAGCTCCGCCTGCAATGTCCAATGTCCGTGCCACATCTGTCCATGGAGTCTGCAGCTAT
>chromosome_10,+,polyA site is 3874942
GGCTGCTGCGTGATCCCGCTGCTGCCCACGAGGCCACGGCCCCAAGCACGGCCCCTACGACCGCCCCGCACCTTGACGCCATGTTACATCCATCGTTCCGTCACCCGCGGTCTGCCATAGCTGCTGAGTAAACATCCGTCGCCTGCGCCA
>chromosome_10,+,polyA site is 3883967
CATGATGTCTGATGTATAATGCTGCATAGTCTTCGTTGAAACGTTTATTGCGCTGTACGCACTGTTACTCACATAATACCTGTGTAAGTATACTCAATAGTCCTGCGAGCTTATGGATGCGGATTACAAGTGAAGCTTATGATCCGCTCA
>chromosome_10,+,polyA site is 3886164
GGGCCAACGCAAGTGCAGTCGGAGATGCCGGCCACGTTTCGGGGCGTGCCGTGCCGCCGCTGGTTGCTAGGCCCGTGCTGAATGTCCAGTTTCGCTCGGCTGACATCCTGATGCCAAGCAGTGTGGCCGGTTGTTGGCTCGTCCATTGGT
>chromosome_10,+,polyA site is 3886608
CGGCAGGCATTGGCTGGGTCGTGACGTGTACAAGGTGTCAGTGCAATGTGTGGCGTAACAGTTGTTACATGCTTTGCAATTCTTGAGGACGTGGAAGGTGCACATCGCTGGCCACAGCCCACTGGTTCTGCCAGCAATGGTGCACTCACG
>chromosome_10,+,polyA site is 3888726
TTGACACGAGCCGGTGGTTAGAAGCGAGAGCGACTCGGCTTTCCCAGCCTGATAGCGGCACGTGCCCTGAATACGTTAGTGCCATGTAACCGGCCGAAGAACCTCTACCTGTCGAGCGCATCACCACCTTTTTGTGGCTGCTCCAGGGCA
>chromosome_10,+,polyA site is 3911515
GAAGAGTCCACAAGCATCGTGAGGCATCGGAGGGTACCGTTGGACAACAGTCGTGCGCGGCGTGTGTCATTGTACTGCCATTGTAAGAACCTTGCATGCATGTTCGTAATGCCACGAGAGGCCCATGCGCCCTGACTAGGCCGGGGCATT
>chromosome_10,+,polyA site is 3923966
CCTGCGTCTGCGCAAGCTTCACGCTCGCACTCAGGTGGCGAGCGGGTTCAAGAGTACCGTAGGGTCCGTGCGTGCGCCCTGATGAACTGAGCCGTGGGAGCAGCAGCGCTGGCTGTGCCCTTCAAGTTATGTAATGAGAAAGAATGGCCC
>chromosome_10,+,polyA site is 3924016
AGAGTACCGTAGGGTCCGTGCGTGCGCCCTGATGAACTGAGCCGTGGGAGCAGCAGCGCTGGCTGTGCCCTTCAAGTTATGTAATGAGAAAGAATGGCCCATTCACCTTGAATCCAGGTGCAACACCACAACTCATGGATGCCGTACCAC
>chromosome_10,+,polyA site is 3965470
CGGGGGCCGAGGTCCTGGCCCAGGTGGCCATGACACGCGACCGAGTTGGCCCTAAACTCGCCGAAGCCGGTGTGGTCAACTCCTTTAATTCTCATAGCTGCTCCTCTCAATCCATATCTGAGTGTCGGCTGCAGCTATGTGTGACTCGGC
>chromosome_10,+,polyA site is 3967459
ACTCAAAGTTGCTGTTTGTCGGCCGGGGTCTTCGAAGTTGCACCACTTACGGAGCACGTTATCGGGACGCTGCAATTCATGTAATCCTATATAACTTCTACTTGCAAGCTGCCGAACAAACACACGATTAGTGAGGGACAAGGAGGGAAT
>chromosome_10,+,polyA site is 3980319
GATGAGTTGCATACTTTCATGGTTACATGTACGATAAGAGTTTACGGGTTCATAGTCCGCTGACGACGGCTGTAAGGCTGATGTAACTGTCATGCTGCCACGCTTGGGCTCTTTGGAGTCCTGACTGTCCTGAGGTGTTACCCAAGGTGC
>chromosome_10,+,polyA site is 3987261
CACATCCTGTCAACAGAATCAATCGCTGACAATGGGGTTGACCTTACGTTGCGCGTAGCTTGGACTGGGCAGCTGGCCTTACTGTAACAGTTGAGGTTGGCTTTCCTCCACGCACTCGGTCCATTTCTGGGTCCACGCGCGTCTTGTCAC
>chromosome_10,+,polyA site is 4003845
AGGTGTGGACGCACCCCTGCTGAAGGTTGCGCTGAAAGGGGGAAGGAAAGGTGGGCGTGGCCAGGGGCAGCAGATTATTTCACAAGTTCCTCTTGATGCCTCTTTCTACCTACTTGCTACGTATCCCAAGATATCCCAAAAGGCAGGACA
>chromosome_10,+,polyA site is 4003931
TTCCTCTTGATGCCTCTTTCTACCTACTTGCTACGTATCCCAAGATATCCCAAAAGGCAGGACACGGCCAGCGAGCGCATGTAATCACCAGCAGCTGTTATGGCCGCGCTTGTGCAACCAGGTCACGGAGCCAGCTGAGCACATGTAGCA
>chromosome_10,+,polyA site is 4031128
AGCGCGCTGGGTTGGCGTGCGTAGGGTGCAGGGTGCAGTCAGAGTCATGATGACGTGCACGGGTCCAACCACTCAACCGTACTGCAACATGTACGTTTCACATGTGTCTACCCTGCACTCTACACGCAGTGCTCGTATCTTCCATCTACA
>chromosome_10,+,polyA site is 4275441
GCATGCCGTGGCATGGCATGCGGCTACGGCATGAAATGCGATGATCTTCCTGTATGAATGCGTGGGTCGACCGTCCGTTCATGTAAGCTTGCTCTTGCCATGCTGCGTTGTAGTAGGTTTGTAGGGGATGGCAAGTTGTTCGGGTCAGCA
>chromosome_10,+,polyA site is 4275893
GGCAGGTAGAAGTCAAGGAAGGTGTGTGTGTACCTGCAAGCAGGAACTGCGGCAGGCTGCGGTGTTCGTGCGGTATTGGGATGGCAAGCCCGAACCGACGCAAAGGCCACGCTGAGATACAGCCGGGAGGACTACGGCGTCAGCAGTGCT
>chromosome_10,+,polyA site is 4363084
AGATAGACGATGTGCTTATAGATAGACGATGTGCTTTTGTGGGTTTACCCGTCAATGCACATCCTATGCTTGCGCGGGGACTGGTGTAATATGAAGTTTAACCCTAAACTACGCGCTGCTTAGTGCGGGGAGGGGGAGGACAGCAGGCAG
>chromosome_10,+,polyA site is 4381355
ATGTGGCTTTACCTGTGCGTGGCAGAGTGGTAGCAGACTTGCAGGGCCTAACAGAGCAGTGCGCGGGTACTTGCAAGGGCACTTGTAATTTCCGGAACGCTGGCAGCGCCTGGGGCTGGTGGGGCACCGCTTCAGCTTCAAACTGCAGGT
>chromosome_10,+,polyA site is 4453209
GTGCAGCCCCTTTATCCAAGGTAAAGGTCTATCTCAGCCTATGCAGGACTGGCTCACCCTAGAAGAACGTGCAAGAATGAACCTGTAATAAGAAGGCTTCTTTGCCAATGTATGCCTCACGCTACAGTCCCACATGTAGTCTAGCTCAAT
>chromosome_10,+,polyA site is 4491021
GGATGCAGTGCAGCGCGGAGGAGGTTAGCAAGTATGCGTCCCAGGCAATTCTCTCAGACCCGCGTGTTGGGCTGTCCCATCTGGTAACCTCACATTCTCACGTGCTCCTCCCGGTCCATCCGGCTTGCCGTTGATTGGATGGTAGGGACA
>chromosome_10,+,polyA site is 4505519
GTCGTGCAATTTACGATGTGGCAGGCCGGTGCATGGGCTATACAAATAGATCTGTAGGTGTCAATGATTTTCTGCGTGTGATTTTAATAACCAACAACCAACCCCGAGAAGATTAAGCTTATTCCCGCGTGTTCTCGATTTTGGGGGTGG
>chromosome_10,+,polyA site is 4505700
CGTGAGCAGCCGTGTGCATGGGGACGCGAACGTGTGTGCCCGCAACAGTCTTTTGAGCAACCCTCCAGTTTTGTCTCTCCGTGTAACGGATACTCGACCACGTTCACGGTGTGCAGTACTAGGAATGGGTGCGCAGCTTGATGAGCAGCG
>chromosome_10,+,polyA site is 4537725
ACATGGATGGAGTAGTAGTGCAGGGAGGGGACAAACACACGAACCCAGGCGTCCCAGAGCAGACGCGCGCCACGAGGTGGTCCTGTAAATAATGAATGTGCCTTACAAGTGATCAACTCCACATCAGGATCAGATTACGTAGCAAGGCAT
>chromosome_10,+,polyA site is 4577277
GGTTATAGACGTTTGACCAGGGTTCTGGCCCAAGTGCTGAGCCGAGGCTTTCGCAGACATTTGACGATTGCCGGCGTGGACTTGAAAGGACTTGAGGCAGGCACGAGGCGCAGTTAGCAACAGAGCGTGAGTGTGCAGGAGAAGAGTGTG
>chromosome_10,+,polyA site is 4577548
AAACGGGGAACGAGGAAGTAGCCAAGAGATGGCGGGGCAGTGCGGAGAGGTATGCTTCGGGGCAGTGCTGACAGATGTGCATAAAGGACCCTTGTGGGTGTTGTACGCCGACGCCGCACGACGAGGGAAGCGATCCGAATTATCGTGCGG
>chromosome_10,+,polyA site is 4577656
CGACGCCGCACGACGAGGGAAGCGATCCGAATTATCGTGCGGCTCGCTGCGCTGCCCGACTTGGACTGAAAATTTCTAAAATTGCAAAAATTCACACGTTCCGAGACGCAAATCAGCCGACCAAGATTCATCTCCCGCTTTCGCGTCTGA
>chromosome_10,+,polyA site is 4592080
GATGTGAGATGAAAGCGTGGAGCAGGAGGTGCAGGGGTCCCGAAGCCCCGGTTTATAATTCGGAAGCGAACCCAATTGCTGTAATGCAGCTCGGATCTGATGCAACCAAAGCTCTCTGAATCTCTCCTTGGGACGAGTATGGGTTGGGAC
>chromosome_10,+,polyA site is 4613403
ATCAGGGCTGTGGGAGAGCCTGCCCGTGTAGCATGCGGTTGCGGCTGCTAGTGTTGAAGTGATGAGGGCGCACAGAGCCTATTAAGCATTCTAGTGGTTATGCTGGAGTGCGTTGGTGACTGTGTGTCGGGGTAAATGATGGCGCCGACC
>chromosome_10,+,polyA site is 4616139
AGGACACGTTCTGTGGCGCACAGGCCTGCACAAGTACGCAGGCGCACTTGCCATGTGCGCATACAGCACACGCGCCTACACACTGTAAAGGTTGCACAGGTCGACCAGCGCTGCCACACTCTGAACGCAGTTCATTGCGAAGTTGCCGAT
>chromosome_10,+,polyA site is 4645527
GTGTGTGCCGACGTGTGAAGATGACTAAACTGGAAGCGGTTAGGCCGCGATGGCGCTCTGCCTGTGTGTATGTGCGGTAGAACTGTGACTGGTCATGGCTTTGGCCCCGGCACTTCGGTGACAGCAAGCAGTTAGCAGGTATAGCATGTA
>chromosome_10,+,polyA site is 4645693
GAAGGCTCAGAGTTGCTTGGGGAAACGCGCTGCGACATGCCTGTGCATATGATCGCATTTGGACTTGTTCATTAGTGTTGCACTGCGTGAAACAGATACAAAAGCCGCCGTTTACAGTTGCGAAAAAGCGAAATTGCAACATGTCAAGAT
>chromosome_10,+,polyA site is 4645752
TGGACTTGTTCATTAGTGTTGCACTGCGTGAAACAGATACAAAAGCCGCCGTTTACAGTTGCGAAAAAGCGAAATTGCAACATGTCAAGATGTCTAGACATTTTACATGGCTTCCACAAAGGCACTTTGTCTAGACAAAAAAATCGTGGA
>chromosome_10,+,polyA site is 4645848
GACATTTTACATGGCTTCCACAAAGGCACTTTGTCTAGACAAAAAAATCGTGGATTTGGGGGCCTGTTTGTCTACCCCCTTGACAAAAATTTCCGCTCCAGAGGCCAGGAATGTCTGGGTCAAGACATTCCCCCGCAAACAAGATACGAC
>chromosome_10,+,polyA site is 4677308
GTGTGTATGGCGCGCGTGCTTGGTGCTTGGCGGTGGAGCGGTGACGGTACGCACGCACGGGAAACATGCGAATAGATGGCTTTAAGTGAGTGCGCGCTGAGACTGCACGTCCCATAAGGGTGTCCTGATGGCATCTCGTGCCGTGCTCCT
>chromosome_10,+,polyA site is 4677437
GGCATCTCGTGCCGTGCTCCTGGGCGGAAGGCAACCTGGGGGAAATAATCCGTCGATAGAAGGACAGGGTGCAGGTGGACACTTTCAGCGGTATGGGCAGCTTGCGCAAGCGGCGCGGTCAACAGTGTCGGGGGCAGGTGGCGAGGGCTG
>chromosome_10,+,polyA site is 4742538
GTACGGGAATGAGGCAGAGGAGCGCAATTCGAGGGCTGCACGAGGACGTTGCTGTCTCGACGCCGCGGTTGCGCGCGTGTTGTATGGTCAAGCCGCTTGAAGTTTGAACCTTCATGCTGGAGGTGCTTCCTGCAAGACTTGGACGAGCCA
>chromosome_10,+,polyA site is 4742818
GCTCCAATCCTTATGCTGGGCCCCACGACCCTCGCTCTGATGTGGCGCATGCTGACCTATGCGCTCGCCTCGTGGCGCATCTGTAACTGTAGAAACTTCACTTCTTGCGCCGCCACTGGGCGGGTAAATTAGCAGGTCACTTTACGGCCA
>chromosome_10,+,polyA site is 4835402
GCGGCCCAGACCCTTAAGCGTCCGTGGCAATTGTTGGTATAGAGTCCCCTAAATACTCACTCCGTGCGCCTCGTATAACGATTGAAGTACTCCACCGCGAGGCTGTCGGCTTCTGGAATTCCTGGCTTTGCTAACCCTCTTCTTCTTCAC
>chromosome_10,+,polyA site is 4840187
TGTGGTGGTGGTGGCGGCGGTGGTGATGGCGGCTGTGGTGATGGCGGTTGTGGTGGCGGCCACACGGCCTTCGGGGCGTCGCTGTAATGGCAGTTATTGATCGAGGGACAGCAGCACTGGACTGGGCTGGGGACCTACTAGCAAGTCAAT
>chromosome_10,+,polyA site is 4851891
AGTGATAGAACACGCGCGTTAGCAGCGTAGCGTGACAATGACAGGAAGGGCGTGAGACTGCATACATGTTACTATAATATACTAAAAAGGAGGGGACCTGCAAGTTTGGCGGGCCCCGCCAAGCTTCGTCAAAACTGGCGTCCACACCTG
>chromosome_10,+,polyA site is 4888621
AGGGGGCAGACTTGCTATGCCAACAAGGTAAGGACTGAGTGCCTTGCGAGTACCTGGCGAGTACCTGGCGAGCGAAACCGGTGTAATTCATGTTCAGGTGGGCGCCTGTGGACCATGATTGGGCAGTCAGTCGGGTGTTGTTATTACGGC
>chromosome_10,+,polyA site is 4895088
TGGTGGTTGCTGCAGGCAATGCCGCGGGCGCACAAATCCGCATCAGGTGCCGCGCACCGCGGCTGGCCGCCCTGTCGCTGCTTGTAATGTCGCATTCATAAGGAGGCGTCAAATGGTCTCCTAGGGGCTAGGAATGGCTGTGCGATGGGA
>chromosome_10,+,polyA site is 4895158
CCTGTCGCTGCTTGTAATGTCGCATTCATAAGGAGGCGTCAAATGGTCTCCTAGGGGCTAGGAATGGCTGTGCGATGGGACAGTGGTAAGGCATGTTGGTGAAGTCCCGTAGGGTGCAGCTATTTCCCAGACCCCAGCAGATGGCAAACA
>chromosome_10,+,polyA site is 4895288
ACCCCAGCAGATGGCAAACAAATTTGCAACGGCAGGGCAGGAGTGCGCCTGTGCGCGGCTGGTCAAACGCCGGAGTTACTGTACCCAGGGACCAGGGTCAAGACCAGGGTGCTCGTTCCATTTGAATCATGGGGTCAAATTCCGGCGGAT
>chromosome_10,+,polyA site is 4913234
GCTGCTGCTGCTAGGTGATGCATGCCCTTTACCTAATGCAAGGATAATTGATGGGTCCGATGCGCGTTTTATGCCGCAATCTTGTGTAACAGTTACACAGCTGCCCGTGGCCACGCCATAACCTTGACAACTTTACGCAGCACAAAGCAA
>chromosome_10,+,polyA site is 4936827
AAGGATGCGCCCGAAACCAACCTGGAGAACACCAGGTTGCTTGCGTGGCGAGGGCGTGGGAGAACGGGTGGAGTGCTGGGGATGTGGATCTTATGAGCGGCTGATAAATGGCGGGTACTCGGTATCGTGGTTCGTAACAGCAGTCGCAAA
>chromosome_10,+,polyA site is 4945271
TGGAAGTTCTAGAACCAGTATGTGGTGATAAGCGGGGGTTTTGGATGGGATGGCACTTCAGAGACTGCTTATGACGAGATCGTGGTAAAGGGACATCGCAACTGTTGTGTGGGCAACCCCAAGGGAATAGCTGTAGGGCGTTATTTGTGG
>chromosome_10,+,polyA site is 4945364
CATCGCAACTGTTGTGTGGGCAACCCCAAGGGAATAGCTGTAGGGCGTTATTTGTGGTTTGCACGGCCAGTGGAGTGGGCCACTTCAGGGCAGCATTTCATGGAGCCCGCATCAAAGGAAGGGAAGGGATCTGCGTCTGATAAGGGCGTC
>chromosome_10,+,polyA site is 4992252
CATGAGGCGCGGCGTGCACGCTTTGGGCGGTGAAGACTTCAGGATGCATTCCACAGACTGTCTTTGTGTCTGCATGCGCATGTAATGCTCATGGATCCTGTCAATGCACTGTCTCAAGGCTTCCTTCCGCTCCATTAAGGCTGGTGACTC
>chromosome_10,+,polyA site is 5013028
GATTCTGAGAGGGACAAGTTGCAAGGGAGGAATCATGCGTGAAGAGTAAACGAGAGCGAGTATGGGCGTAAGGACCAGCCATTGCAAAGCAAGTGAGTCACTCGCTGCCGCACACAGTACGTTCCGTAAGATTCAGTCGGGGAGCGACTA
>chromosome_10,+,polyA site is 5062939
CCTGAATTCGCTTATGAGTGCTTACGCGTGCTGTGTAGTAATGCCCATGCGGAACCGAGAAAGCAAGCGAGCACAGCGCTGATAAATGTTTCACGCGTGCTGACCTGCGGCTGGTGTAGCCGCCTGCCTTCGCGCCGCCGGTGTGGGATG
>chromosome_10,+,polyA site is 5103817
GTATGGCACGGAGGGACCGTGCGGAGACACATACTCCGAGGTCTTTCACCGATTGCTCTGTTGCTGCTTTGCTTGTTGAATGTAACGCATTACTTGAAGAGTCTGGATACTTGTCGCGTCACCAGCGCTGCCTCAGAGCCCCACCACGAG
>chromosome_10,+,polyA site is 5107055
TGCTCCTGCCCTTCCCGTCCACAGGCAAGAAGTAAATGGTGGCCTCTTAAGCTGCTACACACTTGTCTGGCCGCTGGGCGGTGTAACGTGGATAGTTCGAATGCGCTGGCGCCCCTGTGTCTCTTGTGGGTGAATGCAGCGGCCGTGCAG
>chromosome_10,+,polyA site is 5112031
CAACGGTGTCGCGGAGTACCCGCGGTGAGGACCTGGAAGGGTGACGCAGCCCTTGGTGGCGTCGTGCTACGTTGCGATCCCTGTAAATATAGACTCTTCATCCGTTGTCCCGCCGAGCATTTGCAATGTTCCTTGCTAGCACTCATGGAG
>chromosome_10,+,polyA site is 5137016
ATTCGGGGATCTCTCCTCGGGTGAGCGTGCGTGTCTCGTACGTTTTTGGGGCCCTGGCTTAGTCCACGGCTGTCGTCCCACATGTAACCTCTATCAGCTAAACGCCCGCCCGTGGGCTTTGTACGCGGGTGGTCTTGCGCCACGATGCCG
>chromosome_10,+,polyA site is 5154903
CCTGTACGCGCCACTACAAAGGGCTGACGGCATATTCGCCGCTCGCGTCAGAGAGTAATGCCGTGCCGATGTGCCTTCACTTGTAATAAAGAATGCGGCTTAACTAGATGCATGATGAGGCTGAGGTTGGATAGAAAGAGAGAGAGATGC
>chromosome_10,+,polyA site is 5157287
GGGGCGGGTGTTGTTTCTCTGGGTCGCAGATGGCCCTTCGCGGCGTGGGTACGGCGTGCCCCCGCTTGTCGGGCTGTCCCTTCAATTGTAATCCGCATCCTCATCAGGACGCGGGCTTCCTGCGGGCACTGGAGGTGCTCTTTGGAGGCG
>chromosome_10,+,polyA site is 5171539
CTGCTGCTGTGTGGCTTGCGGGAGATCCAAAAAAAGATTCGAAGGCTGTGTGCGGAGATGACAGTGCAGAGATGACAGCTTCTATAACGTTCAGTGGCTAGGGTGCCCCAAGCACTGCGCTGGGTATACCCTCACGATTCTTACAGCCAA
>chromosome_10,+,polyA site is 5180475
GCTGCTTGACGGGTTGGGGGGTGAGGAAGGACACGCTGGGACACGAACCTGGCCTGCGAGGGTCTGGGATTGGCCCCGGTTTGTAAGCGCTTGGAGGACATGGGCTGCCTGCGGCACAGTGAAGCTTGGCAATTGACAGCGAAGTGGAAC
>chromosome_10,+,polyA site is 5180684
GGGTCCGGGGACCGGAAAGAGACCGATACGCCAGGCAGGGGTCTATCACAGGTTCCTAGCCGCTGAGCCCATGCTGCATGCGTTAAGGTACTCATTGACATGGTACAGATACGTAACAATTGCAAGCAGCAGCGTCCACGTTGCAAGCGA
>chromosome_10,+,polyA site is 5183085
CTGTACGCACGAATGCTCGATGCTTTGCTGCCGGTCTCGTGTGTCTTGGAAGAGTTGCGAGTGGTCGGGTTTCGGTTACATGTTGCAAGTCGGTTTGCCGTATTGCCGAGAGTCAAATTGTGTCCTTGTGTCGAATTAAGTCAAAGCGTT
>chromosome_10,+,polyA site is 5183136
GAGTTGCGAGTGGTCGGGTTTCGGTTACATGTTGCAAGTCGGTTTGCCGTATTGCCGAGAGTCAAATTGTGTCCTTGTGTCGAATTAAGTCAAAGCGTTGCCTGGATTCAGGAAGGCGAACCAAGGATGGACTAACAGAGAGGTGGCCAG
>chromosome_10,+,polyA site is 5183312
CGCCGCCCGCAGCATCTGGGTAGCATAGCGGTCAGGGCGGATATCGATGGAGATGAAGTGCGGCATGAAGCCTTAAGCGACATCTAACTTTTACCCGTTTGAAGCCGGAAACTACCATATCCCAATGCTGTTGGACGCGAAGGTAGTAAG
>chromosome_10,+,polyA site is 5183404
ACCCGTTTGAAGCCGGAAACTACCATATCCCAATGCTGTTGGACGCGAAGGTAGTAAGGTACTTGACACCGTGGGAACGGCCAGAACAGGCCAGGATGTGCCTGCAACACGGGCACCGGCGTTCTGCGGCAGCCTGCGCCGCGGCCTGAA
>chromosome_10,+,polyA site is 5192400
TTCGTGTGGGAACACGGGAAGCGCAAAGAGAGACTCGGATGCCCCCGGTCGGCTGGACAGTGACCGACTACCGTCCACGGTCTGTAATTAGCCACTTGTGTCGCCGGGTGCACGGGGAGGATGAGTTTGCACGCAGGGGCTAGCAGTAGC
>chromosome_10,+,polyA site is 5196975
AGCCACCTTACACCGATCCTTTTGTCGCCTGTTCCAGGCATAGACCAAACGCATTGTTGCTTCGTGTGGGAATGTGTGTGGGCTGTAAGCCTCGGCACGGCATCATTCGAGTTCGCAATTAATAAGCCGTTTACTCACAATTAGTTCCAC
>chromosome_10,+,polyA site is 5226728
TGGCCTACGAATGCGGTGGCAGACGCGCCTCGATTGGGAGGCGTTGTGTTACAATGTGGCAACGCCACATCCTGCCTTTCCATGTAAGAATGGACCAGAGCAACACGCTCGAATCCGACCGTTGGGGCAGACATGCACGAGGTCAGAAAC
>chromosome_10,+,polyA site is 5245304
CGGGCCTGCAGTCCAGGCGGTGTAGTCGGTTGGGTTGCAGATGAAGGTCTTTTCGTCGGTCATGGCGAAACCGTTGAAGATGGTTAAGTTGAGCCATGCGTCGCTTTCAAACTCCGCTGTGCCAATGTCTGGTGGCAAGGGAAAGGCGCC
>chromosome_10,+,polyA site is 5245524
ACAAGCTTGCGCAACCACGCTGCTGAGCGGTCCAGCCGGTCACCCCACTGCTCGGGGCTGAGGAAGGGGCGGTGCTCCACCTTTAAGTTCTTTTGGAGGGTTGGATCGTAGTGTTGCATGGAGCGCCACAGGGATTTGAAAGTGATCTTG
>chromosome_10,+,polyA site is 5245815
TCTGTCCCGCCAGTGTGCACGTAGCGCACGTACCACTTCTTAATCTGCTCTGCCATATGCTTGGGTGATGCCTCCCATGGTGTGTAATCAACTGGCTGCGGGAAGATCTCTGGGCATGCCTCGCGTGCCTTGAACTCCGCCACGGCAATG
>chromosome_10,+,polyA site is 5255300
GCCAGATGTCCAGCAGGGGAGCAACACCCCGTGCTGCTGGGGGCTGCGCGTAGCCGAAGGATGACTTCGCCAAGTGTTTACTCCGTAAACATATTGAATACGGTATGTCCGGCATTCCTTGAGGTGCAGCTGAGCGGCTGCCTGGCCCCA
>chromosome_10,+,polyA site is 5299183
CCTTACGTGGTTTGGTACGGCTTTTGTTTCCCGTTGGGTGCGATGACCCTTGGCTGACCGGGCAGCGGCAGACGGCGGCAGTAACATGTCATCCCTTGGCCCGCATAAGCCGGACACTTGTGGGGCACACGCTGGGCTTGGGCTCGCCAG
>chromosome_10,+,polyA site is 5299304
GGGGCACACGCTGGGCTTGGGCTCGCCAGTGACCGCAATGTGCGGCAGCGGCGGCGGCACACATGTGCCGGGTTCTGCTATTTGCAAAACCATTCTACTCCTTCCGTAAACACGCGCCGTCAGGCGCGTCATCTGATGACGGGAACGCCA
>chromosome_10,+,polyA site is 5309553
AACCTCCAGGATGAAACTAGTGGACAATGACTGCCTGTTGTGCGAAGTAGGACAGAGGTAAGGGCCACAGCATGGCGAGCTACTGCAACACGTGCATGGTATGCCACTGCAACACGTGCCTGCATAGTCCGAGCCGGAACCCGAAATGGC
>chromosome_10,+,polyA site is 5309633
TACTGCAACACGTGCATGGTATGCCACTGCAACACGTGCCTGCATAGTCCGAGCCGGAACCCGAAATGGCGCGCGATGGGTGCAAAACAGGCTATCTGGAGAGCCCGCGGGGGCGCAGGGCACCGGGAATTCGGTGGCGGACTTGCGGCG
>chromosome_10,+,polyA site is 5309704
CGCGATGGGTGCAAAACAGGCTATCTGGAGAGCCCGCGGGGGCGCAGGGCACCGGGAATTCGGTGGCGGACTTGCGGCGTTGTGAACCAAGAGCGAAGTACCGAATTACGCAACGGAAGCAGGTGGAACTTCGGGGTTGTGGACGCGAGT
>chromosome_10,+,polyA site is 5328721
GCCGACAGTACCATACTGCTGTTTCGTGCAAGGAGACACCAACCTCCCGGACCGACATACTTCCGAAGCCCCGGGGCCTCAGTGTAAACGACGACCGAAGCCTTGACTCTTGAGTTCAAGCCACGGCGGGTAGCGTTCCGGCGAGCGGCT
>chromosome_10,+,polyA site is 5337432
CGCGCGGGGTGACCACGACTCATACGGCACGCTTGACGTGTGACCTGCACCGACTGCACTTGCATGCTCAACAGATCAAACACCGTAAGACGCCATAACAAGGGCAACATATTGGGGTCGCAATTGCATGCGCAACTACCCCGTGCTACA
>chromosome_10,+,polyA site is 5341943
CACCGCCAAACGCGGGATGGTGGCAAGGCTGTGGAACGGCGGGAGCGGTCGCGCACACGCGTCGCATGGATAGTTACAGCACGTTAATGGGTGGAGGCCACCGCTTGTGTTTCGGCCGATTGGACTGCACCATAGCTGAACGCGCAGTGC
>chromosome_10,+,polyA site is 5342017
TACAGCACGTTAATGGGTGGAGGCCACCGCTTGTGTTTCGGCCGATTGGACTGCACCATAGCTGAACGCGCAGTGCCAACGAAGTAATAAGTTCATGTGAAGTCGTGACAACCCGAGCGCACTATCATTTAGCCCTTTGAGCTCTTCATC
>chromosome_10,+,polyA site is 5342112
TGTGAAGTCGTGACAACCCGAGCGCACTATCATTTAGCCCTTTGAGCTCTTCATCTGTCAGAGTGTGGCTTTAACATTGCCATGCAGCCGCAGACATGCGTACATAACCATGGCCCACCTACCCGGCTGCCACGCATCGTTCGTCAGACA
>chromosome_10,+,polyA site is 5358297
TTTTGTGATTGTGTACTTCCGCGGGGTAGGGACGCTGGCTCCTTTGACGCTGACTAACATCAAAATGCCTCCTGCCGATGTGTAACTCACAAATCAATCACTGGCCTTGATATCGCCCAAGACCGCTCAAAAAACGCCAGTGCGCTGTTG
>chromosome_10,+,polyA site is 5432702
GTGTTGGGGGTTACGTAGCATTTGAGGAGGCGCTGTCAGGGGACAAGATGTGGCCACAGGGAAGGCAGGAATTCATGAAGGTGTAATTCTTTCCACTTCAACATATTCTCATCATTTATTGTCTCCGAGTACCTACAGCCATAGCTCTTT
>chromosome_10,+,polyA site is 5445293
GGGTGCCCGTGGGTACACTCGTGTCGAGAAGGTGCCTACGCGTGCTGCTGGAAATAATACGGACCAAAACGCCACACGTGTAAGAAATGCGCTGCTTGGATGCCTGCGGGCTTGGATACGGTATTGAACACGCATGTGGGAAACAGCAGG
>chromosome_10,+,polyA site is 5458389
AGGGTATTGAGTGCGATGGGCCAATGGGGGCATTGGTCTCGTTGCCGGTTGCCAAGGGACTCGAGGGACAGCTTGGTCTATTTGAAGAATGGTTATATCGCATTTCGCACATCACATCACATCACATAATAGGGCGGACTGGAGCAGGAT
>chromosome_10,+,polyA site is 5458513
CATAATAGGGCGGACTGGAGCAGGATGGCGACGCTGACGAAAGAAGACGTGGGAATCCATCTCGCAGCAGGTTGACAAGCATGTAAACCTCGAAGCAAGATCTAAGCTTATAGCAGCTGTATGCTCACGCAGAATGTGAAACGGCCCTGG
>chromosome_10,+,polyA site is 5460145
GTCACGAAACGGCGGCACGTTGACGCGTGTCGAGTTTGCTCTGCCTTGTCTGAGCGCAGCCAGGGGTGTGCCATACACAGATGTAAAGATGGAAGACTTAGTGACCTTCTGTAGCACCGCTGCTGTGAATGGTAGACGAGGGCGTCGCAT
>chromosome_10,+,polyA site is 5464867
ATTGCGAATGCATACGGGCAGTGTGTGCTTGAGGAGAGCGGGTGGAGACGCCTAGCGTCCTAGCAAGGCGCGTCAACCCACTAGGCAAACCGTTATGTGGCTTGCCTGGGGTTTTCCACTCATGACTTCCTCAGGCGCTTATCGACGGCA
>chromosome_10,+,polyA site is 5470175
GGCAAGTGTAATTGATACGCATGGCTGCGTGAGATGCATGCGTGGCGCGCATGCCTGGTTGGAGGGCAGGCAGGGCATCGGCTGTAAGTCTGGATAGATGCTGGGTCCCCAACGTCGCCACGGCACTCCTCTCTCGCTCACGACGGCCAA
>chromosome_10,+,polyA site is 5476393
GTGCGGGCCAACGGACAGCGTTGCCGGCGCACATGAGAGATTAGATGAAAGCAGAAAGTATGGATGTGCGTGCTGCGTGCAGTGTAATCCATGCCGGTGAGATTGTGAGACGCAGCGCACGTGTGCGCGCGTGACTTTTATGTGCATGTA
>chromosome_10,+,polyA site is 5476474
GTGTAATCCATGCCGGTGAGATTGTGAGACGCAGCGCACGTGTGCGCGCGTGACTTTTATGTGCATGTACTCGTGTATGCGCGTGTAAAGCCCGACCACCTGCCCAGGTGCTGGCTGTCGGGGCTGGGGTTGGGCTGCAAGCTCTGCTTA
>chromosome_10,+,polyA site is 5495127
TTTTGAGATGGAGGGCTGCTGAGGGCAGGCTTCGGAATCGAAACAATCACCCACCAATTACAGCATTCCGCATACCGCAATGCAAGTCATAATCATCGTCTTGCTCAAGTTTGCAAACGTTCATCACCCGGGGAGGGCAAATGGGTATGG
>chromosome_10,+,polyA site is 5528495
AGTCGGGTGCATGCGGGGAGGGAGCCATTGCTGCCTCAGGCCGCCTGTCGGTGTGCGAGAGGTGCCTGGGGTCCTGCGGATCTGTTGGAAAGCTGTGCCACAATGCTGCCACACTGCTACAGAAGCACAGGGCCGCGATGCACCGAGGTG
>chromosome_10,+,polyA site is 5528576
CTGTTGGAAAGCTGTGCCACAATGCTGCCACACTGCTACAGAAGCACAGGGCCGCGATGCACCGAGGTGGGCACGCATTCGTGTGTAATGGCCGGGAGAGCGAACAGTGCTGTATTGCGACTCTCATGACAGCCAGGATGCACACGCACA
>chromosome_10,+,polyA site is 5543492
GGCTGGTCCGGCTGCCGGCCTAGGGCAATGGAGGACATGGCGATTGGACCTTGAGTTAAGCAGCAGCCTTGATGGCGTGATCTGTAATCCCACACAGGGACACACACTCCTACCCAGCCAACGTGAGCTCGTGCGTATTGCAGCCCGGCC
>chromosome_10,+,polyA site is 5564887
TGGAGGCTGGTGGTTGGCGCGGCCCGCAAGTGGGAGTGCATAGTTGTGAGCGCACCGTTGCGGAAGCTGAATGTGAGCTGCGTGTAAACTCAGAGAGACGCATGGGGGTAGCTCTGGTTCCATCAGCTGCCTCTAAGCGCACACGGTTTC
>chromosome_10,+,polyA site is 5564937
CGCACCGTTGCGGAAGCTGAATGTGAGCTGCGTGTAAACTCAGAGAGACGCATGGGGGTAGCTCTGGTTCCATCAGCTGCCTCTAAGCGCACACGGTTTCACACGGCTGACACTGGGACCATCGCGGGGCGGCGCCAGCCGCTCCGCCGC
>chromosome_10,+,polyA site is 5578215
TAGGTCGTGAGTAAACGTGGTGATTCGCGTGGCAAGGGATTTACATGGGTAGCCAAGCCCGCCCTCTGCGAGCGGGGCGTGTGTAATTATGCGCAGACGATGTGTCACGCTCTCACGTGCCTGGGCGACTTTGCTGTGTGCGCACTTGAG
>chromosome_10,+,polyA site is 5605830
GCCAGTTTCAGCAATATGTGCGACGTGTTGGTCCACTGCCGCCTTATGTGTTGCGGGATTTGAGGCATGGCGCTGGTCGCGATGTAAAACTGCGAGAGTGCTGGGGCCAAGGTTGCCAAGGCTGGGTCTTGAGTACGCTCTGATGGACGC
>chromosome_10,+,polyA site is 5641130
CGGCCGACCGCCCCCATCCGTGTGCGCAAGAGTCTTCTCCTTACTTTGCTCCTCCTTATACTCAATTCCCAATCCACACTTTGTAAGCCAACCACCTGTCCAACCCGCTTTCACGCCGCCCAGGTGTTAGCCAGCAAGGAGCTGGTGGGT
>chromosome_10,+,polyA site is 5698004
GTTATGCCAGGCGAGGCAATGCCATAGGCCTGTCGAAGCGTCGATGCAGACATGATGGACGTCGGAAAGAAAGTTTCAACTGTATCCCGTATGGCCTCCAATCAACCTGGTCCTTGGCGCTATGCTGGTGAATCGAATGGAACGAAGCAT
>chromosome_10,+,polyA site is 5711805
ACAGCACGGGCAGGACTTCCGGGACGGACGGAGTAAGGTAGAGCCGCCGCCGCAAGCGGCCAAGTCGCATGCGGTAGCAATAATCTTTAAAGTGCATGGAATGGATTGAAGGCAATTATACTGGACAGGGCACAGCGCCGGGTTGCAGGG
>chromosome_10,+,polyA site is 5717290
AGCAGGGTGTGTGTGACAGTTTGACCGTCGACTGCGGCGAGGGGGAACAAGCTCTGAAGGTCGGTGTAGCGAGCGATAGCTGTAAGGCGACTCTGCTGCGGGGTCGCGTTGGTGTTTGCCGAGCGCTTGCATGCCATGGCTCAGACATTC
>chromosome_10,+,polyA site is 5717377
CGACTCTGCTGCGGGGTCGCGTTGGTGTTTGCCGAGCGCTTGCATGCCATGGCTCAGACATTCCCGCTTGTCGCTGGATACGTTTAAGATGTATGCAATGTATGCAATGTGTTCACGTTTCGCGCGTACGGGGGCGCAGCCCATTTTCCA
>chromosome_10,+,polyA site is 5745859
GCCGTAACGCAACTGCACTGTGCAGGCGGAGGACACTGCGTGTTCTCCATTCTTCCTGGGAACTGTCCCCATGCGTGTCGTGTAACACAACTTGGCACCGCTTGAACTCCTTTGAAGGCCTTTCAGGATTGTTCGTTGACAAGACAAAGG
>chromosome_10,+,polyA site is 5750459
GCCGCACCACATGGGTCGTACAAAGGGTGGACGGCCGATACGGCGGGATTTCACCTGACCATCACCGCTTGACCAGTAGACATATAACCACCCAAGTCTGGTGGGTCGGACCGACGTGCTCTGAGGGTTTTAGAGGGTAGACATTTGGTA
>chromosome_10,+,polyA site is 5750796
AACCATTCCTGTGGGGCTGGTCGCGTGTGCTGCCTGGAGAAGGGGCCACACGAGCGCGTATGGACTGGTATAGGCGCCTCGGTGTAACAAACACGTGAACCTTGTAGAGAGCGATCAGAGTCCACGGGCGGGGCCACAAGGCTGGGTCGT
>chromosome_10,+,polyA site is 5759532
CAACCATTCCTGTGGCGCTGGTCGCGTGTGATGCCTGGAGAAGGGGCCACACGAGCGCGCATGGACTGGTACAGGCGCCTCGCTGTAAACAAACACGTGTACTGGTGTACATGAAGAGAGCGATCAGAGTTGGGTCAAGGGCTGGGTCGT
>chromosome_10,+,polyA site is 5769790
ACGCTGTTGTTATGCGTTACGTTCCATGAGCGTGCGTGGCGATTCAGCTTTGCAGGCGCAGGGCGTATACCGTAAGGACGCGTGTAACACGTTCGCCATTCCTGGCGGTTCAAACTCGAGGGAGAGGGGGAGGGGCCGGGCCTGCCCCTG
>chromosome_10,+,polyA site is 5778647
TGGTGCTATGAGGAAAGTGCGGCCGTTAGGCCCTTGGCCCGTTCCGATTCGCCGGACGTAGGCGAATTGCCGTATTGATGCTTTGAAGTGTTCGGCACAGCCCTCACGCACGGCACTCCTGGCGGCACATACCGGTTGAGTTGTTTGCTT
>chromosome_10,+,polyA site is 5778726
GCTTTGAAGTGTTCGGCACAGCCCTCACGCACGGCACTCCTGGCGGCACATACCGGTTGAGTTGTTTGCTTCCTACAGCAGTCGAGTAAGATTACAAGGAACTGCGTGCTGGCGTCAAGCAGTCTTGCACAGTACGTAGCACGCGCACTA
>chromosome_10,+,polyA site is 5801156
CCAGCGCGTGAGTGGACCTGGAGGGATGGGTCCATGGGCTGGTTGCAGTCAATAATGCGGTGGGGCGTGCATGCATGCTGCTGCAAGAGCTGTGGATGTACGATGCCATACGTACCTCAAGAGGTCTCTAGAGCAGATGCACGTCCCCAA
>chromosome_10,+,polyA site is 5801442
GCGAAGGCGGGTGTGGTGACGGAGGCCTGGAGCGGTGCGTACGAAGTTGGCTGGGCTGTTTTGCAGTTTGTGTCGCCAAGATTGCAATGGCGACAGCTAGCCGCAGCGTATATAGTAGCGCCCAGGCAAGCCTCAGATCAGTCGCGAGGT
>chromosome_10,+,polyA site is 5801520
AGATTGCAATGGCGACAGCTAGCCGCAGCGTATATAGTAGCGCCCAGGCAAGCCTCAGATCAGTCGCGAGGTCAGTTGGATGATGCAAGAGAAAGGAAGAAGGGCCCAGCGGCCCAGCCCTCCCAGCCACACAGCAAGCGGCTGCATCCA
>chromosome_10,+,polyA site is 5842699
GGACCTGACTACTGCGACTTGGACAGCACGGTGCTGTAATGTGTACTTGGTTGTATTCGTACACTCAGGTTGTCCCGTACATCTTGTAACGTCACAAGCATAGGGCAGACTCCATCTGGGTGGGATCTTCCTTCGTGTACGGTATGCATG
>chromosome_10,+,polyA site is 5890152
TGGTGGGCGAGGCAGCGGCGATTTGCACTAGAGGCGCGTGCCAAACTGGAGACGTGGCGTGGGCTTAGCCCACTTTTCCCTTGCAAGGAAACAACCACCTTTCTGGTCCTACTGCAAGGAATTTATCGTAAGCGCCCACACGGACAGGTC
>chromosome_10,+,polyA site is 5890244
AACCACCTTTCTGGTCCTACTGCAAGGAATTTATCGTAAGCGCCCACACGGACAGGTCCGTGAGGGCAATCCAGTTGCCAGCTGTAAGCAGGAATCGCTTTGCTGGTGATGCTTGGGTGTCATGCAGCTCTGCGGCCTAGCGCCCTGCGC
>chromosome_10,+,polyA site is 5896453
CGCGACTTTGGCATGCGGCGCGTGAGGGCTTCGTGACTTCGTCCCAGAAAGCGGCCATTGCCCGCTGGGCTGAGTTAGCTGTAGGAAGCTGCGCCATCTGCAACCGTAGCAGCAAGCAACATCTGTTCCCTGCACTATGTCACCTGCTCG
>chromosome_10,+,polyA site is 5896798
TGATTCCCAGACCGCAGCAGATGGCAAACAGGCTACGGAATGATGGCTTCGCGCGCATATCGTAGCACTGGGGACGGTTGGGCCTGGTAACAAGCAGGGGAGGGCGGTTTCTCCAGTGGTTGAGTGGTTCAGTCCCACCAGGGTTGCGTA
>chromosome_10,+,polyA site is 5966188
CCGGTTGGCCGGTTGGACAACTGCGCACGTGCGTCGCTCGCAACTGCGCACGGGAATGCTGGCCTCCCGAGTATACTGAAGCTGTAAAGAGTAAAGAGGACGGTGCATGAGGAGTGTCATGAGAGTAAAAGTGAATTAGCCCGCCGCATC
>chromosome_10,+,polyA site is 6079003
GACTCGTCGTCCGCATTATAGAGCGCCCCTTGGCAGCGACAGGCGACCCGCGACTATTTGGGCTGGGCGTCGATACAAGGCGTGTAACAACGTCCAGGTATGACGCACTGCTGCTGTCTGACAGCGCGCCCGCACACATGTTATCTGCAT
>chromosome_10,+,polyA site is 6080306
ATGAACCTCCGCTGCCGCCTGCACTCGCATTCGCATCTACGCATTTCAATGAAGTGCTGAGGAGCAAGCGACCATGCCGCCCAGCAGAGCGGCAGAGCTATTGCACCCAGCCACTGGCGTTGTGTCTTGTGAGGCTGGGCTTCAGGCTGG
>chromosome_10,+,polyA site is 6094616
GATGGGTGGATGACTGCACCCGCACGTGCCCGCCTAAGCCTGCGTCAGATGGTATGATCAAGCCAGCAAGAAGTGAGATGATGTAAGGTGCCTGTTACTACCGTACTGACCACTGACCCGCCATTCCCATCCAGAGGGCGGGCACATGGC
>chromosome_10,+,polyA site is 6183603
GTAGTGCACCAGGCCTGGGACTACTCATGTTGTTGTTAGTCACTAACCCTTCCACTTCGGTCCCCCTGTAACCTATGCGGCCCTTGAGCTGCTCACGATTCTCTCTGCGTGTCTACCCGCCCCAGGCTCTCTTTCAGTACGTTTCAGTAC
>chromosome_10,+,polyA site is 6226686
ACACACGGTGCATGCTATGAGGCGGGTGGCGACCCAGCAATACCAGGGGGCTACCTTCCCCTTGAGCAATACAGCGTACTCACTGTAAAGACTGCCTTTACATCCTCGCCTATGTTGGGGGGAAGGGGGGATACGTTATGGAATTGAGAA
>chromosome_10,+,polyA site is 6233956
CTTCCCCTAGGTTCAAGTCTGCACATCTTGACTCCGCAATCGTCACTGCTCACGCGGGACTTTCTTTGCTTCAACTCGTTGTTTAATATACAAGTGGCTATGTGTGGATGCCATTGCGTATCTTGGGAAACGGTATCAGGTGGACGACAT
>chromosome_10,+,polyA site is 6234172
CATGCGCACGCGGGCTCACCATAGGCACACATTATCGTCACAGCTCCTGTGATCCATTCTCAGGTGTGCTTCCACGTTGTGCCCTGTAATGTATTCTTTGCTGGCTCGTGCCCCGCTACCCATGCGCCGACAGCGCCGTCCGCTCCTTCA
>chromosome_10,+,polyA site is 6240352
CGCAACGGCAGTGCAGGAGCGCGCGGCTGCGTCAGGGCTGTTGACATACGAGTCTGCGTGGGTGTGTCAGGGTGTGTAAACGCGAAATAGGCTCCACTGAAAGCATGAGAGAAGCCCTGGTGCTGCTACAATGCTCATGCGGTACCTCTG
>chromosome_10,+,polyA site is 6261970
TCATGGAAACCCGGAGGCCCGGGCCGGGGTGACCCTTATAATGCCAACAAATTGATAACGTCCTACTTGTTGTTCTCCCCTGGTAAGGCCTGACGCTTTCCTGACTCGTGTGCTCTCATTTGTAGGTACACGAAGCGGAATCGTGCTGGG
>chromosome_10,+,polyA site is 6262256
GGTGCCGCTGGCGCCGCGGGAGGCAGAGGCAAGGGGTTCGAGGGGCAAGCCGCAGGCGAGGGTGCGTAGCAGCGTAGCAGAAACTTAACTATCAGCATTACAGCATAAGGGGTTCATGGCCACGGGTACCAACCAGGCACAGCAGTGTTC
>chromosome_10,+,polyA site is 6400995
ATGCTCATGCTCATGCACAATCGCCGAGCACCGGCTTATGGTGTTTCGAAGAGCAGCAATCCCACCCTCACTGATGTCATAATTAGCACCTTTATGAATGCTTCGTTCTTATTTGTGCAACCGGGTTCCAGGGTGGGCTTCAGGGCGCAC
>chromosome_10,+,polyA site is 6421984
CGGGAGGGTTTGCAGCAAAGTCGGGGTTGGGCCCTGATAGCATGTGATGGCTCGGCGTCTTCGGGAGCTGGGACTGTCCCCTCTGTAACATCCGCATCCATATGGTGATGGGTTTAGCACAGGGCCTCGGTAACGTGAAAGAGGAAGGCA
>chromosome_10,+,polyA site is 6439552
TATTCATTTCTCAGCGGCGCGCCGGCGCCCGACCCACGAGGGGCATTCAACGCCGTGCATTGCGACAGGCACTGAGTGCAACGGTATACATGGACGTGCATAAGCAGTCACTTGCGGTCTGCAGACGGCCGGCAGGTGTGCAGGTGTGAG
>chromosome_10,+,polyA site is 6439692
CAGGTGTGAGCTGGTGATCACAGGCACGCTGTGGGTCATCCGGTGAGACACGCGACGCAGTGCGCATTGTGTACCATTACGGTAACGAATGCATCAGCCCTCCTCGCCTCGTGTCTGTGCGCGTTGCTCAGTCCCATGGTGGCGGCTTAC
>chromosome_10,+,polyA site is 6464074
TTCGGTACCGTTCCTGGTTTTTGCTCATGCGGTGCTCATCCATTTTATTACCCTCCGTGAAGCTGGGCAGTTTCTGAACCACTGTAACAATACGGTAACAATCTGTGAACCTGTGCTTGTGATCAGCACCAATCATCCGCGCAAGAGCCA
>chromosome_10,+,polyA site is 6497476
ACAGAGTGGACCAAGTGCGAAGTCTCGCAGATGCTATATAGCATTATAGCCAGCCACAGCGGCACTGTATGGCGGTGGAAGTGTTGACTCAGTACCCAGAGTAGGAAACAATGTGCCGGACCCCATGCCCCAAAGCCCCCCCGGGGATGA
>chromosome_10,+,polyA site is 6515042
AGAGCAGGCAGTGGTCAGTCCACCAAGGCACTCAACACAGAGTGGTAGCGCCAAGGGTAGCGCCGCGAGGTGCTAGAAGGTGTGTGCGCAATGTGCAGTTCTGTGACTCCTGTCCCATGAAACTGGGAAGCTGACGGGATGTTGGTCCTA
>chromosome_10,+,polyA site is 6522382
GTGTATCACTATTGCTGATTGAGGCGGATGCGAGGGGCGTGGGTATGGCCGGACTGCGCAGCCGCAGGCACAAGTGCCATTTTTTAACCTAGCTGAAGGAGGGGCAGCGGCCCTGGTCGGTCAAAGTCTGCAACGACTGCTTGACGACCT
>chromosome_10,+,polyA site is 6527331
AGCAGTGCTGATAAAAAGGGCGGAAGAGCAGAAGGGCATGCAGCACGGACCAATGCTCGAGCCATTGGGTGCGGGCGTGCGCTGTAACTTGACTTAGGTAATGCATGTGGTGATGGTGTCAGACGTGCTCTGATGTGTACTGAACAGCGT
>chromosome_10,+,polyA site is 6527383
ATGCTCGAGCCATTGGGTGCGGGCGTGCGCTGTAACTTGACTTAGGTAATGCATGTGGTGATGGTGTCAGACGTGCTCTGATGTGTACTGAACAGCGTGACCACTTGCCCAGGGTGAGGAACTGGCTGAACGGCGGTAAGGCGCGGCTCC
>chromosome_10,+,polyA site is 6545332
TGCCGGCTATATCAGTAGGTGCTGAGTCACATGCGCGGCTGCCGCCATTTGAGGCTTGAGAGCCGAAGACCAGACCTCACTTGGGAGCGCTTTGATGTTTACAGCCGTTGCCAGCAGGGAGTTAGTGAGTATTACAGGCAGTCCCTGACT
>chromosome_10,+,polyA site is 6545422
TTTGATGTTTACAGCCGTTGCCAGCAGGGAGTTAGTGAGTATTACAGGCAGTCCCTGACTCACTAGCCGACCAACCGGGGGTTACCTGAACCTCCGAGGCACTTGCCATCAGCGCACTCCTTCACAATGATACCGTTTGTATGGTCTACG
>chromosome_10,+,polyA site is 6545477
TGACTCACTAGCCGACCAACCGGGGGTTACCTGAACCTCCGAGGCACTTGCCATCAGCGCACTCCTTCACAATGATACCGTTTGTATGGTCTACGCCTAGTCCAGCGAGGTATGCAACCCAGGTTCCAGTCCCTGCCAGTCCAAAGCATT
>chromosome_11,-,polyA site is 2091
TGAAGGGAGCTGCACCGCTGCCTTGTGGACGCAACCCGTATGCCCAGTGTGGTGTGCCCCTGGGCCTGGATCTCTGGACGGACGTTTAAAGCAAGCCCCAACCCGAGCTCCGCCTCCTTTGCCCTTGGGCTTGGGGTCAGGGGTCTCAGC
>chromosome_11,-,polyA site is 11584
TTACAGAAGTGCGGTGGTCACGACACGCGGGTGTGGCGAAGGGGCGCGAGTAGATACTGCGGCTGAGTTGCTGCGAGCACGTGTAACGTGCGTGGGTAGATAATGCGCGACCCCGGCTCCACCATGTGACGGATGTGGGCATCACGAGAC
>chromosome_11,-,polyA site is 43351
CACAGCTGCCCGGCTCAACACGACGTCACAGCTCACGAAGCTCGTGAGGGCGTTCTCACGGACCTTTGCTCACACCTGTAAGTCTGTAACCCTATCCGTGCACCTCATCATCCACATTAGTTCAGGCCAGCCGGCCAGGCGTTCATCGCA
>chromosome_11,-,polyA site is 57060
GCGTGACGGTAATGTTTATAGGAAGAGGTTTGCAACCCACGGTTTGGATTGCTGCAGGGCCCTCACATGAGCCCGAGGTTGTTTAACCCAGCAGAACTCGCTACCTGCGCTGACCCCCGTACCTTGCGCGCCTCCAGCATCTTTCCTTGG
>chromosome_11,-,polyA site is 57112
TGTTGACGGTGTCTGTGTCGATTACGTGACTGACTCGGGAACTGACGAAGCGGCGTGACGGTAATGTTTATAGGAAGAGGTTTGCAACCCACGGTTTGGATTGCTGCAGGGCCCTCACATGAGCCCGAGGTTGTTTAACCCAGCAGAACT
>chromosome_11,-,polyA site is 150931
GAGGGAGCAGCGTGCGTGTGTGTGCATGAGAGTGAGAGGCTTGAAGGCTGTGGAGGCGAGCGAGATGGATAAACAGCTTGTGTGTAAGGCGCGATGATGGCCTGGCTGGGGCGACACAGCATAATATTATGCTGTGTCGTGTCGCATCCC
>chromosome_11,-,polyA site is 251429
ATGCTTGGCATGCGTATTCTGTACAGTTGTACCAGCGTCCTGGTACCTGAAGACGAAAGCTAGAAGATCAGGGCATAAATGTAAAGCCATCGGTCCGCCACCACAGGGTGTCCACCCTTCACAGCACCCATACCCACACGTGCGGTGGTA
>chromosome_11,-,polyA site is 292471
CGGGGCCTGCGGAAATCTTCTTTCGCACTCCTCAGGCCAAGCCCGTCCGCTATGCGCAGCGCACAACATGCGCATTAAATTTGCAACCTTCACGCACAACCTGTACCGTACCAATATGTACAACATCCTTCCTACAGTGTCAGAACTCTA
>chromosome_11,-,polyA site is 292596
TGCACACGCTCTAGCCAAGAAAGGGACGGGCCGCAGCAGAGCCACCGACAAGTGAATGCTAGGCAGAGGCGTTGTCCTCAGGGTTTAATGAGCTCGGGCGTTGTGCCCCGTGAGTGCCTAATGAGCGGGGCCTGCGGAAATCTTCTTTCG
>chromosome_11,-,polyA site is 303494
AGGCCAAGGGGGCGGGGGGCAAACCTGCCCATGGCACGCCCTTCATCGGCGGATGTCTTCATATGTTGGTGGCTTCATATTTTGTTAGTTATGTGTTTGCTTTGATTAGTATACTCGCTGTGTGCTCGTGGCTGGTCACCCAGAAAGGGA
>chromosome_11,-,polyA site is 320103
ACCGAAGGAGGCTCGTGCTCGAAGCATTCATGTCGTCACAGTTGTTTAGGCGTTTGCTATAAGAATGTCCGTTGTCTCGTGGATTGTAAGATGGTGCGTAAGTGTCCTCTACCGCCTTGCGCCATCCACAGCATCATCCACTCGTGCCTC
>chromosome_11,-,polyA site is 340493
CGGGGGCGGTGTGAGCAGTTGCTGGTGCGCTGTCGGGCCGCTTGGATTTGATGAATAAGTAGCTTAGAAAGTCGCTCTCTGCTTGTAACCTGCCGCCATTGTGCGCCACCCGCTGCCCCACTCCGCGTCCGGGACGGGGCCTGACATCGC
>chromosome_11,-,polyA site is 497966
ACGAATACGAAGTTACACATGTGTTTGTGGTATCATTTGGTGTGTCCAGACTTCGCTGCGATAGATTGCTGTGAGTCTCCAATTGTAGCAAACTTGTCAGTAGCTCCCTTTGTCTCATTGCCTGGGGCGGGGGCGGGTGAAGGGAAAACA
>chromosome_11,-,polyA site is 571584
CATGGCTGCGGTACTGACATTTGGCGTTCGGGGTACCGTATAGCACACATGGAGATAGTGGTGACGCGGCATATGGGCATGTAAACTAACAGCGCGTACACAGGGCTCGTATCTTCCTTCTTTTTGCCCCAAGAAGCCTCCGGCCGAAGA
>chromosome_11,-,polyA site is 584877
ACTCACGTCAAGCGGCGGGCGGGCAGCTCTGTCCTGCGTGAATGAGGGAGCCGCAGGCTGAGGGCTGGCAGCTCTGTCCTGTCAATTAGATGAGGGCTGACAACGCTTGGATCTGGACTGAAGTGACGTCGCTATGCGCCTGCGCGCCTA
>chromosome_11,-,polyA site is 614313
AAATCCAAGGTCTGTCCCGGCATATCCTCAGTCCTGGCGGCCCTCAGCGCCGACGGCTTCTAATCACATGCTAGTTCGTAACACATATCGCCAGGCGGCATATGTGCCCGACGGGCCCCCCTGGCATGTCGCTGGGGAGTGCGACGGCGT
>chromosome_11,-,polyA site is 628164
AGTGGGGGCGCTCAGTGGAGCCGCACGGGCACAGGGTGGTGCAGAAAATAGAGACTGTGTGGCTGGGTGATACCGGTAACATGTAAATTCGCAACTTGCGCTACTGACTGCCTGCGCTCGTGCCGCCTGCAAGCCCACTCCGCCTTCCGC
>chromosome_11,-,polyA site is 652566
ATCAGGTCGCGACGGTTTCGCGACATAAAAATGTTGCGAGCGGTCCCACGCGGTACGCGGCGCGAGTCCGCACCGATATGTGCATAATGTGAATTCGACGTATCATTTACTGATATACAATCGCATCAGCGGGGCGCCGGACGATCGGGA
>chromosome_11,-,polyA site is 661707
CATTTTGTCTGCAGGAGCAGGAGCAAAGCTGCAATGGGCTGTTTGTTTTTGTTGCTGCTGGCAGGTGCGGGAGTCACCCTACTGTAAAACCGTATGCACCGGTATGCTGTCGAGGCAGGCTGCTCCCTTGCTGGTTGCGGTGCCCTTGCC
>chromosome_11,-,polyA site is 674932
CATTTTGTCTGCAGGAGCAGGAGCAAAGCTGCAATGGGCTGTTTGTTTTTGTTGCTGCTGGCAGGTGCGGGAGTCACCCTACTGTAAAACCGTATGCACCGGTATGCTGTCGAGGCAGGCTGCTCCCTTGCTGGTTGCGGTGCCCTTGCC
>chromosome_11,-,polyA site is 687945
ACACACGTTTTGTCCGCAGAAGCAGGAGCAAGCTGCAGTGGACTGATTGTTGCCGCTGGCAGGTGCGGGAGTCACGCTACTGTAAAACCGTATGCACCGGTATGCTGTCGAGGCAAGCTGCTCCCTTGCTGGTTGCGGTACCCTTGGAGA
>chromosome_11,-,polyA site is 706199
CGAGCATTGCGTTTAAACTCGAAGAGCCGATCGACTGGAATGCACTGGATTGCCCAGGTGCAAGCAGACCAGCGCGGCACGTGTAAGGGCATGCATCGCTTCGCGAGCACGGAGGGGCGGCGGGGGTTCGGGCACTGCTGGAGTTGGGGT
>chromosome_11,-,polyA site is 713283
TCAGCAGAGATTGCTGAGTTGAGGAAGTATTGTAGCTGTTTGGGTACCTTGTGTGAGAGGGGATGTTCCCCAATACCACATGTCAACGTGCACGTGACTGGCCCAGGCTGTGACCCGCGTACATATGCGATAGCAGCTGTTGTGTGGAAC
>chromosome_11,-,polyA site is 725564
AGGGTGCTATGGATGCGGTAAGGGGCAGGTTGGCGTGGTGCAACGTAGTTAACGTGGTGTAAGGGGTGTGGGCACCTGACGTGTAACAAACATGCGAGGTACTTGAACGCTGTGCATACGGTACGGTCCGCGGCCCCTGCCACACGCGCT
>chromosome_11,-,polyA site is 754394
GGCACCTTGCGGTCAGGAGGCCACCAAGTCGAAACGAAGAATTAGGAAGGGGCTTATGGACGAGGCTCAATCCGTGCATGTAAATCACGTCAACTTGTGAAACTCCCTGAGAGCTTCGCCCACCTGGGCCGCTGGGCGGGCCAGTGGTGA
>chromosome_11,-,polyA site is 754511
ACCAGGCTAGGACAGGCGGCTCTCCAACGTCATGTTCGCTTGTGTTGCGGTTTATCAAGCACGTCGATAACAGGCGATGAAGGGTAACGCGCACGGTCCACTGACAGTTTTGCGCACGGCACCTTGCGGTCAGGAGGCCACCAAGTCGAA
>chromosome_11,-,polyA site is 755040
ACTGGACGCAAACCTTCCCACTGCTGCGCAGGCTGTGGCCGCTGTGTTGCCTGCCTGCACGCCCCTTCTGAGAGGCGCCGGTGTGATGACGGCGATTGTCCTTCCCATCCTCTTCGGTGTCTGTGCGCGAGTCGTAGCAATAAGTTGGTT
>chromosome_11,-,polyA site is 771908
TTTCGGTTGCGGGTACATCTGAGGGCCCCGAAGGACCCGAGGCTTATGCCGACCTCTGGAGGGGCCCCAGGTAATTTGTACGATTAATCCAGACAATAGGGTCGCCGCCTGACCTCCCAGGCTCTACGCAAGCAGAAGCCATACCTGGGG
>chromosome_11,-,polyA site is 772022
TTTCGGGTAAACCAAGAGCAGGTCAATCATGTTTTGGGCCGGTTTTGGGGGGCACTTGTGCTTTCTGGAGCGATTTCGGTGGTGTAAGTACCCGCAGCGGTTGGCTATTTTCGATTTCGGTTGCGGGTACATCTGAGGGCCCCGAAGGAC
>chromosome_11,-,polyA site is 772362
GAGTCCGAATGTTCGAGGCAATGCATCAGGGGAGGGGTGTGTGGGTGCAGGGGTGCAATGCATGGTCTGGGCTGTCCTGTTTCTGTAATTGGTTGTGAGATGTGATTTTCGCATATCGGGCCTCAAATATGTGCATTTTACAAGGGTTTC
>chromosome_11,-,polyA site is 827171
CCTCAGTGCCGATGCACCTCTGCTCATCGGACGCCGCCTCGACGATTATCTTTGCGCCTGTAATGTGTATAGCCTACTAATACTTAAAACAGTGCACTGGCGGAAACTTCTGTCATTTCATCAGAATGCGTCGTTCAAGGGCGTAGAGTC
>chromosome_11,-,polyA site is 843823
GGCGATAGTAGATGGAGATGGATGCTAGCACGCCAAGTCCGAACGAGGCTGGCTGATTCTTTCATAGGCCAGGCGCCAGCGTGTATTGCTGCCTGCGTGACGTTGCACTCGAGCCCCGTTCCCTGCTGCTCCCGGACTCGGGTGATGTGG
>chromosome_11,-,polyA site is 862191
CGCTCAGGGAAAGGGTTGGGAGGCAGTCGAGAGTCCCTTGGCCCAAGAGAGGTGAAGACTGGGATCGGGCATCATGACCACTTGTAACATTGAAGTCACGGCATTGTTGGTTGAACGTGGAGCGGATACCGTATCGTCCGCATGCCCGCA
>chromosome_11,-,polyA site is 903723
TACCCCTGGAAGCCCTGGTTGGCACCTGCGCCCACCGCCCCGAGGCAAGCAGGAACACCAATACGCAGAGGGCTGGCGTGCTTGTAATTGTGCATCTTGGCTCTTGAGTTTTGGGTTCAACTTTCAGGGACCTCGTTGCAGCGTTGCTAG
>chromosome_11,-,polyA site is 971318
TAGCCTGGTGACTGTAGGTGCGGTGGTGTGGGAGACACGCCCCAAGATCCAGGCGGGATGAGAGGCACGGCAATGACGTCGTTAAACCACCAACACGCCAGTTAGTATTGCTGACTGCGTATACAGTCCCTATCCGCCGCCATTAGGTCA
>chromosome_11,-,polyA site is 988429
CTGCACATGGCGTGAACTGAGGAAGCCAACAGGGTTTTATGTTGCCATGGGGCAAAAGGCCAACAGCATGTACAATTGATGAAATGCGGCAGGTGCCTCAGTCCGTACAGTGTGCTTACCGCCGCCGCCACCGCCCACCGGCCCACCGCC
>chromosome_11,-,polyA site is 1146483
GGAAATTAGTAACTAGACTTGACAGGGAACACTTTAAAAGTTTCTGCGTCCATTCGACATGGTACACCTGCTCCCGACGTCAAGGCGAAGAGTAGCTCCAAAGGCCGATGATGACTCAACAAATATAGCCAATGCCACGGAAAGCTTCGG
>chromosome_11,-,polyA site is 1146532
TGTAGACGTTGAGTATGGTCGTCACACGTTCTCGAGCAAGCAAAGTAAAGGAAATTAGTAACTAGACTTGACAGGGAACACTTTAAAAGTTTCTGCGTCCATTCGACATGGTACACCTGCTCCCGACGTCAAGGCGAAGAGTAGCTCCAA
>chromosome_11,-,polyA site is 1146649
GAGTCTGGGAAGGCGGTGTGGGTGATGAAAGCTTGGGAGAAACATGTGCTCGTGTCGGGCTGGGGCATCGGGTTTCGACTCGTATAACGCATGGACCGTGCCTGGCTCACATGAAGCTGTAGACGTTGAGTATGGTCGTCACACGTTCTC
>chromosome_11,-,polyA site is 1146709
CGCTTACGGAACCCTTGTGGCCCTTACTGAATTAGTGTGGACTCTTGGACTAACCGTTTGGAGTCTGGGAAGGCGGTGTGGGTGATGAAAGCTTGGGAGAAACATGTGCTCGTGTCGGGCTGGGGCATCGGGTTTCGACTCGTATAACGC
>chromosome_11,-,polyA site is 1320412
GCGGCGTCCCCACACGCCGAAGCAATGTGTTGAGTTTGCGCCTAGAACAGACGGCCACTCAGGACGGTGTGAGAGGGCTAGCGCCAAAACGTTCCCAGTGCCTACCAAACGCGGTGCTCTCCTGCAAACCCCCAACCAGATACCGGCCTG
>chromosome_11,-,polyA site is 1320610
TGGTGGATGTGCGCTGCCATTGCCTGTTCTCTGAGAGCTGTTCTACTGTGAGCCTAACCTGAACTCCAAAAGTACCGTGTCCTTTAATGTTCATCAAAGGCTAGGTGTGGCGGTCGCCATCTTCGGGATCGGCTACAGCGCCCTCCACGG
>chromosome_11,-,polyA site is 1326176
AACCACTGCATTAACATTGGGCTGAGCCCCCCGATTCAGGGGGGTTTGTATATACCAGCCCAAACGAAACCAAACCAAGCCAAATTAAACTAACGGAGCACAGTCAGAAAGCCCCCAAGGAACACACAACCATTCGCCGTGCGCACACGA
>chromosome_11,-,polyA site is 1326404
GAAGCATTCATCGAGTGTGAGTCGGTGTCTGATGCAGTTGGTATACGTTATGGGCCATTGTGTCTCAGGGCATGCTGGCTGATGTAACTTGACTTAAGGATGGGGCAGGTGCATACCGTAGCGTTTCAATGCAACCGCAGTGTGTGGTTG
>chromosome_11,-,polyA site is 1343623
GTCAGTGCACCTGACACAGGAGCTCGAAGACGCACGCTGTGTGCATCATGTGCCGATGTGCGTCACCTGCCGTACGGTTGTAATCGAGGAAGGAAAGCCATACTACGGTATCGCTCACCTGAAGCTCGAGGCTAGGGGCACAAGAAGATG
>chromosome_11,-,polyA site is 1359285
GGGGCTACCCTTAGAGTAGGCACTTACGCGCCGTCAGGCCTTCCTCCCACAGCGTCTCATATCTCTGGCCCCATACCGTACTGCAAAGCTAGCAAATGCCCTCCTAATCCAGTCCCGCGTTGGCATGCGTAGAATACGTGTGCGAGACCA
>chromosome_11,-,polyA site is 1359631
TCTCCCCCACCGGGCCTGGACGTCCCGGCCAGGGGTAGTGTAGCCACCAGGCTCTAAACGCAGTTTTTCGCAGAAGCATTCGGAGTAATCATCAGAAGACTGCGGGAGGAGCGTGCCTCTCATCGCGTCAGGTGGACTGCGGGAGGATCT
>chromosome_11,-,polyA site is 1363578
TGTGCGCACGTGCCGCTGTGCAAGTGGCACGTGGTCTGCGGCAACGCTGTAACATGAAGGAAGAACAAGCTACCGTACACGCATGTAACACTTATGTGTTGGGGGTTGCGCTGCTGTTGCTCCTCTCAGCGGCTCAGCGCTCCTGGTGCT
>chromosome_11,-,polyA site is 1372807
ATCAAGGCCGCTTGGAAAGCGCTCTAGGTTTTGCCTCGGTGCAACCATTGCACAGACCTGTTTCGGGCGCGCATGCGCCCAACTGTAATTCCCAAGTTTACCTGCGCTGTCGCCGCTGGGTGTGGGGGATGGGCAGCAAAGGTAGGCATC
>chromosome_11,-,polyA site is 1380659
TGTTACAAGCACATTGTTCCCCAAACCCTGAGTTCACTTTGACAGCTGCACAGTATCAGCTGTCAGCTGTTGAGCTGTAAATGTAACATTATTCCCCCAGCACGCCGCGGCCCATGTGATGCCCATATTATCCAGCCGTCAGCTTCAATG
>chromosome_11,-,polyA site is 1394064
AGCAAGCCGTGGCAGCGCTGACGCTTTACAAACGTGCGGCCGTTCACATATGGTAACCTTAAAGTCATAAGCAGCCAACTGTAAAGGTAGGCTCTCTGCATTCGCCTGACATCAAGCACTGTTGTGGGCGGAGCCCACGATTAGTGTCGC
>chromosome_11,-,polyA site is 1424646
CTGATAGCGACAATACAGCACCCCTCCTTTTTTGACACCATATTATTGCTGCGGAGCCAAGTCCAATATCCACGGCTGCTGCATGTAAACTGCGAACGCGCTGAGACCGAGGGGTTGGTAAGGGTGCCGGCGGCTGCGCAGTGGTTGCGA
>chromosome_11,-,polyA site is 1439454
CGCACAAGTGTCAATGAGGAAGCCGTGATCGGCGTGAGCACGTTGTGACTGCACGTTATGATTACTAAACGCGAGTACGCTCTGTAAAGCCTAGCCCATGCCGACGGATTGCAAACAATACCACCCAAGGTTCTGCCAGGTCCGCCTCGG
>chromosome_11,-,polyA site is 1442135
CACCCTGGACAGGGTGCGCGGCCTGGCTGTCTTGCTGTGCATCAGACCATATTCTTTCTTGCTGGGGCACATGTCCCCGTGCTGTTATCCTGCGAGGCTATTTTCGCCGTGTCTTCCACTGCGTCGCACAACTGGCCATGTTCCATCACG
>chromosome_11,-,polyA site is 1462684
CACTGGATCAGACCGGAGAGACGAGGAGCCCTCGCGGCTCGGTTAGTCTTGTACGTGGAGAAGGAACGCACATTTCCAATCCTGTAACACATCATCATCACTAGAGCAATCGTGCACGGCCTTGTCGTTGCTTGGTCGCAAACAGTAGTC
>chromosome_11,-,polyA site is 1494956
TTGCTGATATTATTGAATGCCATTTCGCGCTGCCTTTTGTGACAAAGTGCTGAAGCTCAACTGCCTCGCATAACCATTATTGCAATAGCTGCAAACTCTAAACTGCAATATATAGTGATCGCATTATCGGCCTGTCAGCACCTGTCGGCA
>chromosome_11,-,polyA site is 1495838
GCGCGTGGTATCGCGTGTGGTGGCGTCTAAGCAGCAGGCAGTGCTGTTAGGAAACTGCTGCCGCGTTTTTGCAAGCAGTTATGTTGTAAATGGGGGTGCGCGGTGAAGAACGGGTTCTCTGAATGGGGCGTGAGCCACCTTGCTTGCCTT
>chromosome_11,-,polyA site is 1594642
ATGTTTGTAAATACCCGAATTCTTGGTACCTATTGTGCGCATTGCGGTGCCCACGGAGGGGCAAACGCAGCAAGACGTCACGTTGTTAAGACTGCATCCGCGTCAGCGTGTCGCTGCACTCGGCAGGCGGTGGATCGCAGGAGACTCTGC
>chromosome_11,-,polyA site is 1594720
CGTGCACGGATGCTTCATTGACCGAGGCAGAGAGGTGTTTTTGCGCTGTCACGGACTGGATATGCTGTCAAGCAGCGCATGTTTGTAAATACCCGAATTCTTGGTACCTATTGTGCGCATTGCGGTGCCCACGGAGGGGCAAACGCAGCA
>chromosome_11,-,polyA site is 1599217
CGACAAGTTGCTGGCGGGCTGGCGAGGTAACGTCAGATGGATGGGAAGCGCGGGACGGCTTGGCGCTGCTGCATCATTGGTATTGGCAATCAGTTGCCTGCATGCATGCTGCGGCTTTGGTGTGGGATTTCAACGAGACGCGGCGAGGGC
>chromosome_11,-,polyA site is 1616167
ATTGATAGATGGCGCAACAGACGGATGCATGGCGCATGCGCGGTGCTGTGAGCAAGGATTGGGCCGAGTGGCCGACCGATTTTGGGCCAAGCCAGCATTATCTTCTGGCACTCCTACGAGCCAAAGCCATTTCAGCCTTGACCTTCACTC
>chromosome_11,-,polyA site is 1642930
GCAGTACGGAATCATTGCTCTTTGGATGCTGGCGTCACCACGCCTGGAAGTCACGCCGTTACGGACATCGGGATTCCAATCCCTGAATACACCCTTGCCAACCCAGAACCCAGCAGTGCCCATGTGCCGTCACAAGGCCCGCCCGCAATC
>chromosome_11,-,polyA site is 1643018
GGTAGGGGCGCATACCGTACACACGGTGGGCAAGTCTTTAATGCCGAGACAGAACACCGGCGTCATGTAGTAGTAACAGGTAGTGTTAGCAGTACGGAATCATTGCTCTTTGGATGCTGGCGTCACCACGCCTGGAAGTCACGCCGTTAC
>chromosome_11,-,polyA site is 1670091
GAGTCTGGTAGGCTGCCGCGGCCGTGTGTCCGCCATCCCGGGTCCTTACATACGGCACGAACCGGAAGCAACTACATACTGTAACGCTGCGATCGCGTCATAAGGAGTGACTGGAACAGGCCTGTGTATGTATGGCGCAATCATAGGGAC
>chromosome_11,-,polyA site is 1685227
GGGTCGGACATGCAGTTAGGTACTGTTGTGCGCATGTCTCTGCCGCACACGTGCACTTGCATTATGCGTTTGGGAACTCGTACAGTAATACTTGCTGTTGTGGAGCGACCCGCGCCGAGCAGCAGCTCAGTCGCTGTGTATGGGGGGTGG
>chromosome_11,-,polyA site is 1736404
CAGGTGCAGGTGTGCTTAGCATATCAACGCACCCCTGCATCAACAGGGCAAGGGCATGCCTGCACTGCCGGAAGGGCATGCATGTAAGAAGCTTTGACCGTTTCACTGGGACACAATCGAACCGCACACTGGACCGTGGTGGAGGGGTAT
>chromosome_11,-,polyA site is 1798308
AGTACAGTACGTGGTATGTAGTGCACTACCTGCACAATGGAAACTGGTATTGACACTGCTCGACACTGTGCAGACGAAAACGCGCAAACACAAACATACATGGACACGCCTTCTCACCTGCCTGCTGTGCCTGGCCGCCAGCGCGGGCTT
>chromosome_11,-,polyA site is 1798595
TAGGATTGAAGGCCGAAAGCGTAGCAGCGTGCGTGCCCTTGAGAATGGAGCAATCAATCGTTGTGCATCACGTGCCTGCTCATTTTGACAAATCTGCGTGTATCGCATGACCAACTTGGAGCGAGTGGGCAGGATGGTGACCGGGTCGAC
>chromosome_11,-,polyA site is 1814975
ACGAGGTGTGCCACTGCCCACTGGTAATGGACCGCAGTGATGGAGGACAGTGGTGACAGCGACAACGCGGCAGGCTGCACAGTGTAACACGGCACTCCCAACATCTCCTGTATGTTGGCCCTAGGGACACCTGCCCAATGCCGAGTCAGA
>chromosome_11,-,polyA site is 1864969
AGGGCATGGCCTTTCGAGTCCGCTCAAGCACCCTTCGCTTCGGCCGAAATCCCGAACCGCCTCCGTCTGTTTCCCAAAAGAAGTAAGCCCCCCCCCCCCAAATTCCCGTGTATCATGGCCGAAAGTTCAAGCCAAGATCGGCGTTTTGGG
>chromosome_11,-,polyA site is 1931298
TTTGTCGGAAAACTCCACACGAGGTTGTTTCGGACTTTGCACTAGGCCAACGCACCACGAGGTTGTTTCGGACATTGGAAGTTGGAAGGCGGCAGCGACAATACATCCACACGAGCCCGGGAAGCGGCGCGACGGGAGACGGCGGCAGTC
>chromosome_11,-,polyA site is 1938439
GCGGCTTTGGTAGATATGAATGCGCGGCGCAATGTGCTGTTCCTGACTCCAGGACAGTGCATGCAACTTACGCTAACTTATGCAAGCCACACCGGCTTGAAGTTCGTGGGGTGGGTGTTGGCCCTGAGATGGGAGGTGCGGTCAATATGT
>chromosome_11,-,polyA site is 1949660
TACGATATGCTGCTGCTGCCGATGAGAGGGACACAAGGCGACACGCGGCGAGGTGCACGCCTATACGGTAATTGAGCACGCTTGTAACGTTCGAGAGATGAGAATAACTTTTGCCCGACAAGCAGGGGAGGGTCCGCGCCTGTGCCAGTT
>chromosome_11,-,polyA site is 1950847
AAGTTGACGTTAAACTCCTTCCGTGCAATTTGTGTGTGTGTGTGTGTGTGTGTGTGTGTGTGTGTGTGAGCGTGTGTGTGTGTGTGTGTGTGTGTGTGTGTGTGTGTGTATTTGTGTTGCTGTGTGCGTGTCGCGCGGGTCTGCATGCGC
>chromosome_11,-,polyA site is 1982454
AGCTCTCTGACGTGACTAAGTGTCTGAACGGCGCTTTTGCGCTTGCAGCTTTGGCGGGTTCGTGTTCGCGTTATCGCTGGACAGTTGACAAAGCCTTGGAAAGGGAAGCGATCATTCGTACATGCGCAGGCGGTGGCGTGGTGGCGTGCC
>chromosome_11,-,polyA site is 1982588
CCATGGCAGGCGATGGCAGGGGATGACGTGCGGTGGCTTCCGGCGCTGTATGACAGGGTATCGACGACAGGGAATCGCTGTAAAGGATGCATGGCGACGATGCACGAGACAGCAAGCAAGTGGTCCTGAGTCTGAGCTCTCTGACGTGAC
>chromosome_11,-,polyA site is 2041601
GGACCGGACAGGATGGTAGATCCGGCCGTATTTCGCCTCCTGCAAGAGATAACTGGTGTTGCGTTCTCGATGGACGCGTCATGCAACCCCAACGGTACCAATTCTCTCTGTGCCCGCTACGCCACGCCGGATGAGTTCTGCAAAACAGAC
>chromosome_11,-,polyA site is 2054566
AGCCTATTCCCCAATGAGTCAATGGCTTGGGCCCGCCCCTAGTTGCGCTGGCCTGACGCCTTCCTAGTCCTTGAACACGACCCTGTAACTGCGACCGGTGCCGTGTCGGTATCCTGGAGGAAGGCCAGCGATTTGTTTACGACCAAGAGC
>chromosome_11,-,polyA site is 2129054
GAAGCGGCGCAGGGCGGCCGTCAAGGAGGAAGATTGTGAGCTGTGGCGGGGAACGGTGCATGAGCACAAGATAAGATTTGGTTGTAAACCCAAATGTTCAATCCATCGGTGCCCTTCTAGCCCAAAACAGGGCTTGGGGAAACGACCGTA
>chromosome_11,-,polyA site is 2143017
GCAACATGCCATGCGCCATGTTTCGCCTTGAGACTGCAAGGTTGTACGTACCTATGGTATTGGAGGAGGCCTTGTAAAGTTGTAAGCCACTCTATCTGCATCATTGCCCTACAGCTACCGCGTATTTTTGCATCCATGAATGACTCAGCA
>chromosome_11,-,polyA site is 2152038
ATGTGTGGTTCGACCAGCAGGGTTTCTCAATGCGAGGGCCTAAGTTGGGGACATATTCCAGCGCGCGCCTTGCACATTCACTTGTTAGTTATATAACTCGTTCAGCTTGTCATTGTGTCACCTCGTGATAAACTTCACAACGACTTTCCA
>chromosome_11,-,polyA site is 2152190
TTGGGTTGAAGCCCTGGCCCCCTGCATGCAGTGGACGGTGCCAGGGCGAGCATAGCTTTACGCCAGTATTTCGCGTCACACGATGTACTAGTAATTGCGGCGTCCAAGCCACCAGGACTCGTCGCGTGAAGTCTCCGCGCAGCCGTCGAA
>chromosome_11,-,polyA site is 2179717
CACGAGGGGTGCTGGGTGGCGATGTTCTGGGCGGCGCAGATGCGCTATGTACGTACGCGTGCTTATGTGAGTCCACGTGTGTGTAACAACAAAGCCATCGCTTCAGCTGTCTCCCTCCCAGATCTTGCATTCTTGCTATCGACGTGCGTT
>chromosome_11,-,polyA site is 2188286
TCTGCTGGCTTGAGGCGCTCAAAGTCACCAAGCTGCTCACACGCGTGCAGTGGGTACTGACAAACGTGGTAATGCTGTACTGCATGTAACCGCTCACTGTGAACGCTGACGACTGAAAGTGTAGCTGAGGAAAGGGGCCAGGGCGAGGGT
>chromosome_11,-,polyA site is 2200427
AAGTGTGCTCAGGAGATTAGCTAACGAAATGCGAATGCAAAATCGACCAGTCGTTACTATTGCGGATTACAAGCAGGGGACGGTGTAAACACCGTCTTCGGCACAGGGAACCACCGCCCCAAAGAGCGCAGCCAACCGCCACCCAACTCA
>chromosome_11,-,polyA site is 2200532
TTTCCGCAGCCTAGTTCTACCCCGCCCGGCTCACGTGCTGCGTTGCGTTGATTTCCCGCGGTCCGGACATATATGCGATGTGGTTTAATGTTGTTGCAGGATTGGAAGTGTGCTCAGGAGATTAGCTAACGAAATGCGAATGCAAAATCG
>chromosome_11,-,polyA site is 2218388
ATCGCCGCGGCGGAGGAGGCCTCGCTGGGTCTGTCCAGCCACTGCGCTGGTTGCGTCGTTGTCTCGCTAGTAGCGTTGCTGTAACGTGAAGAGTACGTGATTCCGAGGTTCCGGTCCCAAGTGCCGTGCTGTCTCTTGAGGGGTATAACG
>chromosome_11,-,polyA site is 2239029
ATATGTCGCACTGGTTGGGCTGCATTGGGTCAGGCCTCAGGAGTTGTTTTCGCAATTCTCGCGCGGCCGGCCCGGTCGCGAGCTGCAAAGGCTTGGTCTAAAAGTCGCCACATTCCTGGCGTCGGTTCCTCCATTTGCCTATTATCATAT
>chromosome_11,-,polyA site is 2239145
AGGAACTGCACGTAGGGCACTGCCCGGGCACCGTGCCACGGCCCGGCCTGGCACACGTTTGTGGCGGTGCTGGCGAGCGCTGTGAAATATTAGATATACAGTCATATGTGTAGGCCATATGTCGCACTGGTTGGGCTGCATTGGGTCAGG
>chromosome_11,-,polyA site is 2302855
AAGCCCCGGTGACAAGCTGTCTCAGAAACCCACGACCCATGGAGTGCAGAGGGGATTGTTCAATGCGGAGAATGGCCATGACTGTGGCGAGGTTGGCCTGTGAGGATCCCCAACCGTCCATCAACTTATCGGCTCACCCTGGGTTCTCTC
>chromosome_11,-,polyA site is 2302939
CCGACTAGGGTGTGGTGTGAGAATGACATAGGACTGAGGCTTTGAGACGCCGGGCGCTGGACGCCTGAACAAGCCCAGCATATGAAGCCCCGGTGACAAGCTGTCTCAGAAACCCACGACCCATGGAGTGCAGAGGGGATTGTTCAATGC
>chromosome_11,-,polyA site is 2311282
ATTGGCGTCACAAGGTTTATCCCTGGCCGAGCCTCCGGTTTGCACGAGTCAGGAAGGCACGCGACGATCGCGCGCACCACCCTGTAACCACCAGATGTCAGCGTGTATGTGGGGCCAGCCGGTAGGTCAGGCGCTTGCTGCACCCCTGCA
>chromosome_11,-,polyA site is 2333295
GCTTTAGAAGACACTTTGCTTTTTGCTATCAAGCGCCTCCGGACTCAGAAGAGTTAGTGGGGCCACATGGACTCCGACGCCATGTAAATGCTCATGCTCATGCTCATGACAGTGGTGTCGCTGGGTCCGCCGCTTCCATCGCAAGTCCGA
>chromosome_11,-,polyA site is 2344705
GTGCTGCGCATCGGGGCGAGGCCGTGCGGTGCGTGCGATGTGAACAGTTGACACCCCCGATGAACAATCCCAACGTGTCCTGGCAATCCTCCGTGCTGCGTTGTCTTTGCTGCTGGCTGGTGTGTACATGCGGCGCAGGCCCGCCGCTGG
>chromosome_11,-,polyA site is 2344927
GTACGGTCGTAGGACAGTCGGCGGAAGACACATCTAGGTGCCCCAGGGCGTGTTCCGCGGGACTATGCACCGAATGCGGCCTAGAAGTATCGTACAGCGCTCCGCCTACCGTATGCATGGCTTGGTGGCCATGACCAACAAAAGGATACC
>chromosome_11,-,polyA site is 2354000
CGAGTTTGCCATGACTCACGAGTTGACACTGAAGTTGTTGTGATGATAGGCAACTGGTACCTTACTCCGAGTACCTTACCCCGTGTAACAACATGGGGATCTTATCTAGCTCCTGCGAGTCCTGGTGCACCAGAGGTGCTGCGGCAGTGC
>chromosome_11,-,polyA site is 2356106
TTGTGCGACACTTCGACTGCGGCGTGTCGCGTGTTGGTCGGCCCTGCTGCGGCGGCCGCCCATCCTGCAAATGGCATCATGTGTAACTGCGGCGCAAGGAAACCGACATCCCGCAACAACTGAGAAGTGCGGCGGAAGGGGCCATCTAGC
>chromosome_11,-,polyA site is 2393822
GGCTTAGCGAGCGGGCTGCATTACCGTACTGCCAGGAAGTTTTTTCCAGTGCTAAGTTTTTTTCGGCTGCCAGGGATTAATATTTAACGTTTTCTGAATAACTTTTTTTGTTTGGGCGGGATTTAAGTCTAAAATTTTTCGGCGCATGCT
>chromosome_11,-,polyA site is 2400890
TGGAGGAGGGCATAGTGCGCCGGAGATGGTCCCTCTTGACCTGGGTGCGGGGCACCCTTGCTTGGTCGGACTGTCCCTTCTTTGTAATGTCGCAATCATAGTGCGTCGAGTGTTTGACATAATTACAGTTACAGCGGTATCCTGCTTGAG
>chromosome_11,-,polyA site is 2415921
GACGGGAGGACGTGAATGTGGCTAGTTTTGTGTGTGGCGCACAGGTTGACACGGCGGCACAGGCACTGTCCTGACTCTAGCTTGCAATGCGCCCAGTTTGCCGTCCCAATGAATTGAATCACGGAATGGGGAGGGAGGGAGGGAGGGAGA
>chromosome_11,-,polyA site is 2472208
AGCTGGTGTGGAGCGCATTGCCACATCTGAAGGACTGTTGAGGGGCGAGGCATGGCAAACCGAACAGGCCACCCGTCGCCTGTAAACAATACACGGGTCATTTCTCCAAGCCAGGCCGCCCCGCCCCTATGAACAGCTGCATGTGGCTCG
>chromosome_11,-,polyA site is 2525339
CTTTTTGAATAATCCTTTTGAGACTAGTTTTGGCGGTCCATGAGCTTCCTGGCTCGTTTGGACCAATCTACGAGCATGAACTTGTAACATCAATCAATCATGCCCATAAAACATGCTTATGCCTTCATAAGCTTGCTTCGACCTTTCCAC
>chromosome_11,-,polyA site is 2592455
CGCACAGAGCCTCGGCAGGTGTTAGCCGGATGCTGGCGCATTGTAGGTCTGAATCCGAACCCGCCCAAGCTACCTTACATTGTAAAGTACGAATCGAAGAGTGGCCGCCCGACTTCGCGGAAGTCGTGCAGGCTGATGCGGGCGCCTCGC
>chromosome_11,-,polyA site is 2614147
GCTGAGCGGAGGACTACAACACTGGGACCCCAAACGACGTGTGTGTGTTTTGGGTGATTGCTGGCTGTGCTGTTGGACATTCGTTTTAAAGCTAGTTACGTGGTCCATCGAAAGCCGTCACAAGAGCACGCTCCAGTACTTTACTCAGCT
>chromosome_11,-,polyA site is 2668275
ATGTCCGGGAGATGAGGCTAGTATCGGAACCTTCGGCCTCAGACGGAGGACGTGGCGTGGCGGCACAGCCCACTTTTCCCTTGCAAGGGAGAGCCACCTTTTCGTGTCTTGTCAGGTCTTGTCGGACATCATAATTTACATTCTGACACG
>chromosome_11,-,polyA site is 2676422
TAGAGTAGGCCGACGGCGATGCAGGCGGCACGCCCCTGGGGTTCAGAGCAGGGTGATCGCTTTCTGCGTCAGTAGGCCCCTCTTGTAACAAATGAAATGACCCAGGTCCCTTTTGACAAGGGAGCGAATCTCCGCGTTTGTTGCATCCGC
>chromosome_11,-,polyA site is 2712794
GGGACTTCGTCCCTGTGCGTGGTCTTGTGCGGGGCAAGGCGGGGCAAATGCGGGGCAAGGCGGGGCACGACCACTGCGGTCTTGTAACAGCTGTTGGATGCCTGCAGTGCCTCTCTAATGGGCGGGACGGGGGTCGTGGGGCGGCAGCGG
>chromosome_11,+,polyA site is 76056
CAGTGTCCTGCCTGGTGACTTGGAGGTTCGAGACATCGAACAGCTTGTGAGGCATGGACACTCGAGCTCACACGCTTGCTGACGGCAAGGGAGCCACATGTTTCCATGCATTGCGTCATGTTACAAGTTGTGAAGGCGCTCTGCCGCTGG
>chromosome_11,+,polyA site is 101345
GGCGTGTTAATACTACTTGGTTGGCACGTGGGGACAATGAGCGACTGTGGTGTGGCTGCGCGCATGTGTACGATACGTACTGATTGTAAAGCGCAATGGCCGAATGAATGCATGGGACTGTTTTGTTGATTAACTAGGTGTGTGTTGACC
>chromosome_11,+,polyA site is 101524
CACACACGATGCCGCCACTGACCACTACTGCGTTCAGCAGTGGCTCTGCGGCTGTGTCACCTAGCTAGCGGCTCTACACCGGTTTTGGCCACTCTGATCACTGTGCCTTGCACACGCCGTGGCCGCCTACGACGATAGATTCACCCAGAC
>chromosome_11,+,polyA site is 101632
TGCACACGCCGTGGCCGCCTACGACGATAGATTCACCCAGACCCGCTCCTAGCTTTACTGCTCCCTGCTGCCGGCGCCATGGCTGTCAACAACTGCTTACCAGGGGTCGTGCCCTGCCGCTCACGGTTCACCAGACGCTTGAGCCCCGCC
>chromosome_11,+,polyA site is 144651
CCATGGCCTACGGGCGCTGAATTCGGAGGCATGCGCGCACCGGCGTGCGGTTTGTCGGACCATGAGGTCCTGTGGGCTGTCAGTAATGCGGGCGAGGGGCCTCTTTACGCGGTCTACGTGTCAGTGCATGCGTGGCGGTCCGTGTATCGC
>chromosome_11,+,polyA site is 149738
AGAATTGAGCGATGAGCGCCACAATGCGGTGCCACCGCGCTACCTTGAGATATGGACTGCCGTCGCGGCGCCTCCTCGCTCGTTTGTGCCTCACTTTCACCGTTTGTCCCGTGCTACCTCCACTGGGAATCCACTTAAAAGCACTGATCC
>chromosome_11,+,polyA site is 251671
AACCACACGTTCCGCTTGACAGCACGACTTGACTGGATGGACCTGACCAGACTGACATCGAAAGTGCCTCACAGGCGCTAACATGTAAATTTTATTCCCATCGCCAGCCTGCGGTCTGTGCACAGCACGGCACATAATAAATTCACAGCA
>chromosome_11,+,polyA site is 260378
GGTGAACTCGCCATGGTGTTTGCCACGTATGGCTCATGCAAGGGGCGGAAGTCGACAAGGGCAACTTTCGCTCCCTTTCAAATGTAAACGATATCCATAGCTTACCTTGAAAGCTTACATTTAACGCAACTGCACGTGCAAGAAATATCC
>chromosome_11,+,polyA site is 260433
CAAGGGCAACTTTCGCTCCCTTTCAAATGTAAACGATATCCATAGCTTACCTTGAAAGCTTACATTTAACGCAACTGCACGTGCAAGAAATATCCACATAAGACAGCGAACGAGCCCGCTTACTACAAGTTTCGGGAGACGAGCTTCTTG
>chromosome_11,+,polyA site is 266299
GTCGCCCCCCGCTTGGGGGCCTCCAGTCCGTCGCAGGCATAGGACATTCAGCCGATGAAGGCCGATTCGTATTCACCCGTGCAAAACATCGTTAGTCGGAAAGGCGCTCATGCTGTGGGCGAGGAGAAGAGCTGCCTACCGTACTGGGGT
>chromosome_11,+,polyA site is 281948
TGAGGACCAGGGCCAGGGAAGGCGAGGACCGTGCAGTGTCGGCTCTTACAGTTGATGTGTTTGGATGCAGTCGGCACCCAAGTGTAACCTTGGCAAACTCTTGAGACCCAACATTCGCTATGCAGCCGTGATCCTCCCACCAGCTGAAGC
>chromosome_11,+,polyA site is 292504
CTGGTGCATCTCAAGGTAGAGTTCTGACACTGTAGGAAGGATGTTGTACATATTGGTACGGTACAGGTTGTGCGTGAAGGTTGCAAATTTAATGCGCATGTTGTGCGCTGCGCATAGCGGACGGGCTTGGCCTGAGGAGTGCGAAAGAAG
>chromosome_11,+,polyA site is 292623
GACGGGCTTGGCCTGAGGAGTGCGAAAGAAGATTTCCGCAGGCCCCGCTCATTAGGCACTCACGGGGCACAACGCCCGAGCTCATTAAACCCTGAGGACAACGCCTCTGCCTAGCATTCACTTGTCGGTGGCTCTGCTGCGGCCCGTCCC
>chromosome_11,+,polyA site is 296996
AGTGCAACATTGCATATTTGCATTGCGGGGCTTGTGACCGAATATTGCGGGACAAAGGAATTCATGACGGCTTGCACGGAAGTTGCAAACAGGGCGCTGCCCTGGTCTAGCGGCCGCCAAATCCCACGCTTGGGCCTTGGGGTGTTGCTG
>chromosome_11,+,polyA site is 369390
CTAGTACAAGCAAGACCCCGTACGCCCGGGTCCAAGTAGCAGGTGTCATACTGCCACACCGATTGTAACTCGTCTAAAACTGTAACTTATCAAGGATCCATCCTGCTTGCCGATTGCACTACGATGCCTTGGCTTACCCCTGTGAAGAGC
>chromosome_11,+,polyA site is 498066
TGACAAGTTTGCTACAATTGGAGACTCACAGCAATCTATCGCAGCGAAGTCTGGACACACCAAATGATACCACAAACACATGTGTAACTTCGTATTCGTGACATGACTCCTGTACCTCTCTCTCTACCAGTTATCAAATAGGTGCTGCGC
>chromosome_11,+,polyA site is 725164
ATGCTCGGGGTTCCTTGTCCTTTGGACACCCAGGTGAACGAGTGTCAGGCAGTGCTCAAGACATGGGACTGTAGTACGCTTGTAACAAGCAAGGCAGGCAAATGTAGAAGCCATCAGGGGGAGATGGGGAACGGCGTGTGCTGCCGCAGT
>chromosome_11,+,polyA site is 747565
CGGTGGCCTCTTTAGCGTGGATACCTGGCGGGGAGGCGCGCGTGCGTGAGGCGCGTCACCCGGGGCCGTGAAGGTTGCAATAATGTAAATTTTGGCGTTCTTACCATCCCAGTCATATGCGGCAGCACAAGTGGATCATTTGATTTGCGG
>chromosome_11,+,polyA site is 805433
CACTGACAGGTCTGCATGTGCTGTGCGTTGGTGGGGGTGGGGACAGAGGTGGGAGGCACGACCGGCCTGGGTACGAAGTCACATGTAATTACAATAACGACAACACATGCTAAGTAACACAATGGCAGGGCCCCTTCAGCACCGGGCAGG
>chromosome_11,+,polyA site is 810194
AGAAGTACCCCGGCGGGCAACCAACGGGAGAGACAAGCGGCCAATTCGTAAAGACTTCAAGAGGTCATGCACCTATGGATAGATGTAAAGAAGCTGAGTGTGCATGATCCCACTGTGCTATTTGGGGTACGACCCGAGGCCAAGCGGCCA
>chromosome_11,+,polyA site is 810318
GGGTACGACCCGAGGCCAAGCGGCCAGCGTAAAGACTTCACGCCGCATACCTTTCGGCGCAGCAATTGGGCGCATACCCTTAACATATTCAAGCTGCACATATTAAGGACACCCACTGGCACTTTGCGCTCGTTTCTTTGCGCTTGTTTC
>chromosome_11,+,polyA site is 815600
GCCGGACAGGAGCAGGTGCATGTGAAGCAGGCGTGAGTGCACATGGTACTATGTTATTATGCGATGTGCCGATACCCGGGCGGTAACAATGTGGGACATAAAGTGTCATAGTAGGGTCGTGCAAGCAACCAAGGGCGATTACGCATTGTG
>chromosome_11,+,polyA site is 820789
TGCCGCAGACATACCCCACCCTTCAAATTGAAAGAGCTTGACGAGAGCGTTCAGAATCCGCTTTCAGAATTTTGATCAGGGTAGTAATTGCGGAGATATGGGCCCCCAAAGTTCAGGGTCGGTCGTCGGTCCCCACGGTCCCCAAGGTTT
>chromosome_11,+,polyA site is 820925
GGTCCCCAAGGTTTCGTCACGGTGTGCCTTTCGTCTGGGCCTCATAAGACAGCCGGGCAAGCCCAGACCGTTGCCCAAAGCATGTAATGGATGCTTTTTACGGCTGGGAAACGTCAGGAGCCTACCAAAAGACGAAGGGCTACCGCCCGT
>chromosome_11,+,polyA site is 835822
TGACTTGGCCGCAGTGGTGTAGTTAAGCCCTTTGTACTTGATCCTAAGAAAGTATCGGTGGATACCAAGGCTGTGATCGATGTGGTAATGCGCAACCAGGTTGTCAGTGAGCACTCTGGACCAGGGGCGCGCCCTGTGTGCTTGGAGTGC
>chromosome_11,+,polyA site is 836259
AGTTGCTGAGTGGGGCTGTGAATGGGGCCCCACCACATTACATGAAGCTTGAAAGTGCGGCTGCGGACAGTTGCGATCATGCATGTGACATGGTTCGCGCAACGTGTGCCAGGAGCTCTCCGCAGGCTGGGTTATGCGAGTGCCGTCGTT
>chromosome_11,+,polyA site is 836352
TTCGCGCAACGTGTGCCAGGAGCTCTCCGCAGGCTGGGTTATGCGAGTGCCGTCGTTTGTGGGTGCCTCTCGCCAGTCCTTCTGATGAAAGACTGCTAGACTGCGGCGGCCGTATGCCAAGCCCGGGTCAGACGTAGACCCAGAGCTATA
>chromosome_11,+,polyA site is 836570
CTCGTGCTCGCCCGCATGTGTCTTGGTGGTGCGGTGCAGGCATCGGGGTTACACAGTGTGGGAGCTGTGGGCTGGCGTGGGCGGTATAACTGTGCCCTGGTACCATCCCACCACCATGAACAACCAGAACACAGGCCGACTGCCGACAGC
>chromosome_11,+,polyA site is 843222
CAGGCTTCTCAGTTTCCTCTGGCCAGGAAGATTTGATAGCTGAGGCGAGGTGCTGTGTGGTTGCCGAAGAAGTGTGTGGCTGTTTAAGAAGTGCCGAGCAGGGCTCAGCGCTATCAAAGCATGTACGTGGCCACATCATGTTTATCCGGA
>chromosome_11,+,polyA site is 849665
CAAGTAGTGGTGGGAACTGGGTAGGTGGGCGTATAATGTCCCAGTTCCCACCCAAGTGGACCGAGGTATTTTGGTATACTGTCAACTTGTGTCACTGTCAACGGCTCTGTAAGGAGCTCTGCGCGCGGCGGTGCGCAATGCTGCCACGAC
>chromosome_11,+,polyA site is 858537
CAGGGTGAAGAAAGGATGTGTGGGACCGTGTACGAAGAGTGCTTGCAAAAGCTGCGCACTCGGCTTTCTGTCTTTAATATGTAACAAAGAAATTGCACCAAAACAGCGTCGTCCCGGGAAGGTGGTTGGGGGAAGCGTTTCGGCTGCGGG
>chromosome_11,+,polyA site is 868099
AAGGAACCATATGTCAGCGGTTGAGACCCCCACGTCGATGTGCTGATACGACGGCGGACGGCAGCACTGGGTTGTTGGGCGCTGTAAGATGCCAGGCGGACCCTTTGCACGCCGACTCCGGGAAGATGCAAGTCGTGCATGGGCAGGAAG
>chromosome_11,+,polyA site is 885982
TTGCCGTGCGGTTGTGGTCCTGACAGGGCCGTTGGGACCAGGTGAACAAGCAAGGTTGTTGCGGCAGCTTCATAGCGGCCACGTGTAACGGCTGTGAGTGCACGCCGCGTCTCTCAAGTTGTGTGCCCCACATGGTGAATGCGAGTTGGT
>chromosome_11,+,polyA site is 899861
GATTGCAAGAGTTGCAATATGTGTGCGGCAGTGTGAACATCCCGTTGTCTGTTCTGGAGAGCACAAGTGGGTATTATTGATGTTATATGTCGTATCCTCAGGCACAATGAATACTGAATGATCGCCGCATAATGTTACGACGGAGCCGCG
>chromosome_11,+,polyA site is 911282
GCTTCTGCACGCGTGGAGACCGTGTGTGGTCATTGCAGGCTGCAAGCGCTCTGGCTGCAGCTGGTGGAAGTGGCCGACGTTGTGTAGCACTGGGAGACGGTGGGGACCACTACGTGCCGTCTACAACATGCAAGGCGCGGGCTGCGGCCT
>chromosome_11,+,polyA site is 911551
CCGCATGGGTGATGACCCGACAGCGCCATGGCCATCAGAGCCCTCTGGCAGGTTGACGGGGGTGCAGCATGGGCCTTGGGCCATAAGATTTGATGCGAGACGCCTTCAAGCATGACGGCAGCGCTTGGGCGCCGCGGCTGTGTACCAGGT
>chromosome_11,+,polyA site is 911608
GGGGGTGCAGCATGGGCCTTGGGCCATAAGATTTGATGCGAGACGCCTTCAAGCATGACGGCAGCGCTTGGGCGCCGCGGCTGTGTACCAGGTCCAGACACGCGGGCGCCGCTGTGCAGTCAGTCGCCGGCGTTACAGCAGCAGCAGACC
>chromosome_11,+,polyA site is 921297
GCAGGGTCAAAGGCCGTGTGGGGCGTGTATTATGATAGCCCTAATCTTCGGGGAGCTGCCACGCGAAGGCTTGAAGCGACGATGTTAATTTCGCTGTTTTTCGCGCAGTCCCTGGCTTGAGGGTTATGGTGGGAGCCAGGGCAAACATGC
>chromosome_11,+,polyA site is 921399
GCGCAGTCCCTGGCTTGAGGGTTATGGTGGGAGCCAGGGCAAACATGCGGCCAGCATCCAAAGCAACTGGTCGCGCCAACTTGTAGTGCAAGTGCCGGGATAGACTTCGACCGTGGCGACATGGCAGCGCGGCATGTGCGGCTGGAGTGT
>chromosome_11,+,polyA site is 969670
AAGATGTTGACGAATGGGAAGGAGGTGACGCGACTAGTGCGGGACAAGAACCAAGCCTGTGAGCAACAATGACGTACAAAGGTGGTGTAATGCTTGTGCCAAAACGTAGTCAGGTGCCGTGCGGCGGCCGCGGGGTACCGGTACGCAACG
>chromosome_11,+,polyA site is 1024347
GGCTCCGCCCCCGACCTATGCACGGTTCGTGGCAGGCCAGGGGAGTGGCCAGAGGCATGCCATGGCTGGTACTGAGCATCCGGTGTAATGCCAAACAAGGTTGTCCTATTGCAGCGTGCCATATGCGGCTGCAGTTGCCCCCAGCCCACG
>chromosome_11,+,polyA site is 1061931
CATCCCCGCTGTAAATGATGCATACGCGGCGTGGGTACGGAGGAGGGTAGGAAATCCGAAAAGTTGCCGGTGGCCTCTGGTTGTAAGGGTGAGCCGGGTACCCTGCCGAGCCAAACTTTGCTGCGTGCGCGGGGGTTTGAAGCTGCCTGA
>chromosome_11,+,polyA site is 1069270
GGACGTCCTGGCGTCGCGCGCTAGCGGACACCGTGGGCACGGCGGATGTCGGCAGCGGGCACTCCAGTGAGCCGAGAGTTCCTTGTCAACCTTGCCAATGTTTCTTGGCCACAAGCCTGCAATGGGGCCCGTTTCTTGCCGCTCCCCGGC
>chromosome_11,+,polyA site is 1077262
TGGCGAGGGGCCGTCGCTAAAGCGCCTTCAACCGTCAGCCCCTGGTGGCAGCCCTAGTACGATACGGCAGTCAAGCATCCCGTTCCAACACCTGTTCATGTACCGTACGGTACTCGCCTTCCAGGCTTGCTGTTCTGGGGAGGAGGCACA
>chromosome_11,+,polyA site is 1106209
CTTCCAATCAGAAGCTGCAACATAACTGGCTGTCCAGGGTCTGTCAATACCAGGGGAGGGTTTGTACTGCCAATGCGGATGTGTAACACGTAATCACGGAACTAGTCTGATCCATCGCATCTTCCTCACCACACTGTGCCGGCCAACCAG
>chromosome_11,+,polyA site is 1115761
AGTTGACGGGATATCAGACGCTGGCATTGTCAGCGTCAAGGCCGCAGCCATGACGCTTGCAATTGCCGTGCTGTGGTGCGACATGTAATTACCGGAGGAGTTTCCGCTTGGATCACAGCGTGAAGGGCAGGGGAGGGGGTCAGACTTGGG
>chromosome_11,+,polyA site is 1142916
CCATCGCGCAATTTCGGCATGTGGCGTGGCATGTGGCATGGAAGCCGCTGGATGGACCAAGTTGACACAATGGATTATTGGTGTGTGAGTCATGTCCAGGGTACAGGATCAATTACAAGAGGTACAATGGAAGTCCCCAATAATAACAGT
>chromosome_11,+,polyA site is 1143072
TATCAACAGCAGTCGCATTGTCAGTCATACAACCGACGGCAACACGAGCAGACGCTCGGCACGAGAAGGGTATTCATACCAACACTGTAAGCCTCAGACAATTGCCATGTTACCTGTGCCGTGGCAGTGCAGAGATTGAGGGGGCCAAGA
>chromosome_11,+,polyA site is 1159708
ACATTGGCGAAGGTGTGGCCAGGTGTGGCGGTCGTTACATGCACGTGAGAGCAGTGAGCTCCTCCTCGGAGCTCTTCAGAGTGCGATAGATGCATTCGTCCGAGGCATGGGCCGTGGAATGCGTGCGATGGGACATGGCTAGGGGCAAGT
>chromosome_11,+,polyA site is 1159884
TCGATGGCTGATACAGCTGGGCCCCGAGAAACAAGTGACAACCAACCCGGGCGCCAATGCGCGGGGACTGGGGAGCCGCCACTGCAAGCAGAAAGCCGAGGGTGCACCTGGAGGCCATGGAAGAGTGAGTGGTGTCCAGGGGAGCTGGGG
>chromosome_11,+,polyA site is 1160027
GCTGGGGAGGGCGTGCTATCAGTATCAGCGCCGGCCCTCCGACTTGCCGGAATGCGGTGGATGGCGGCAGGGCTCAGGATTTAGGACCCTGTTGCCCTCATCCAAAGTTCCAAACGGTTCGGCGTGGCTGCTGCCAAAGTTTGGGTGTCA
>chromosome_11,+,polyA site is 1160119
TGCCCTCATCCAAAGTTCCAAACGGTTCGGCGTGGCTGCTGCCAAAGTTTGGGTGTCAGGGCCACCGCGCCCCTGCACATACCGGTAACATCGACACGATTTGCATTATGAATGCGACATTACAAGAAGGGACAGTGCATGATGCTGCCT
>chromosome_11,+,polyA site is 1166873
ATGCTGGCTGCACGCACCATACACCATACAGCTACTAACATTCGTCACACTTGCACCCAAGTGTGCGCGAGGGAATCCATGTAACAATATCTTGGCTTGATATGCGCTGACTTATCGCAGCGCAGTGGAGATAAGTCTAGTTATTGCGAC
>chromosome_11,+,polyA site is 1168864
TGTTGCGTGCCCTGCTGCGTGCCCTGTCGCAATACGCCTTGAGTGTGCCGTGCACGGCAAGCCTGCGCCTCGCTATTGCTTCGTGTTGACAACGGAGCGGGCTTACGTGATCATGCGTCACCCTGTACGTCTTGAGGTCCGCACGCACAT
>chromosome_11,+,polyA site is 1342540
AGCCCGATGGTGCCAAGTGACACAGATGTGTGGGCTCTTCAGACTGTGTTGGCGCTTATGCAAGCACGCTCCATGAGCCCACATGTAAACCCCTTTCCTAAGCTTGGACCAGCCATCCTCTCCAAAAGGCGGGCTGGGAATGAGGAGTGC
>chromosome_11,+,polyA site is 1378344
TGGATGGGCAGGGTAGGCTCCGGATGGTGTTTGGCCCTGTCTGGCACGCTGACTTCAATCCATAAAATATACTGCGGTTCTTAATACTAACCTCCTGTCATTGCTCATACGCCGTCTAAACGCTGTCAAGATAACTGATACTCTGCCTTG
>chromosome_11,+,polyA site is 1380770
TGTTACATTTACAGCTCAACAGCTGACAGCTGATACTGTGCAGCTGTCAAAGTGAACTCAGGGTTTGGGGAACAATGTGCTTGTAACAATGCGATGATCAGCAGACTGGTCACGAGTCACCAGTGCCCAAATGCCCCATGTACGGCCGCC
>chromosome_11,+,polyA site is 1389937
GCAGACCAATGCAGGAATCATGCTGCAGCCTTCAGTCTTCGCAGGCAATACCCTGGAAGATGGGAATGCATCCTCATTTTGTGATAAGCGCTGAGAGCCACCCCAAAGTAACAGCTTACCAAGCGCGAGTGCCATGCTCGGAGTGTCCAG
>chromosome_11,+,polyA site is 1393547
GCGATTTCTGCGAAATCGGTCATCATGTGAGCAAGGCTGCAAGCGGTAATCCCCATGTGGGATACGGTATGCAGACGTGTTGTACCCAGTCCCCACGCCGCCATCCTGCGTTTCTGCCAGTTGCATTTACTTGGGTCTTGGCTGTTGCAC
>chromosome_11,+,polyA site is 1393617
GCAGACGTGTTGTACCCAGTCCCCACGCCGCCATCCTGCGTTTCTGCCAGTTGCATTTACTTGGGTCTTGGCTGTTGCACGGCATGGAAAACATGGGTTAACACACTATAGGCCGCTGATGTTGACAGGAGACTGCTTTCAGTATCAAGC
>chromosome_11,+,polyA site is 1393694
CACGGCATGGAAAACATGGGTTAACACACTATAGGCCGCTGATGTTGACAGGAGACTGCTTTCAGTATCAAGCAGGATGTGCTGTTGCATCTGATGCATACTAGCACGTCTAGCAGGCTTTCGCCAATGCCCTAGCAGCCGGCCGCGCAA
>chromosome_11,+,polyA site is 1393917
GGCGGGAATCAAGGCTGTTAAAGAGGAACGCGAGTCCTGGCATAGGTGCTGAACGCATAGGCTCTGCCCCGTCTCGAATAGTCTGGAATCTGGATCCGCTATGCCCAACCTAGACAGACTGGATAGAACACAGAGCGCCAGCGTTTAGAG
>chromosome_11,+,polyA site is 1440288
TACTGAGAGAGACGCACTCTGCTGAGCACGAATGTGCCTGTGCAGCTAGGCCGTGCAAACGCGCAAGTGCACGTATTTGAAGCATTTGAACATGTAAGAGCGTGCTGACTGCAGCCGACCGATCGCGCTGCATCGCAGCGTCCCTCCAAT
>chromosome_11,+,polyA site is 1461883
TTTACGCCTCACGACGTGGTGGGTGCAACCCAGGGTGCAACCATCAGCCATCAGGTAACAGGCGCAGTAAGCCGAAGGCGCCCATTGATTGGGGCTAGCAAGTAGCCACCGGAGCCGTCCAGGTTGCTCTGAACTCGACTAATTGTTGCA
>chromosome_11,+,polyA site is 1480527
CAGGCGCAGGATGCCACTGCGTGACCGTGCCGAACACTGCTGCAGCAGGGACACCCCTGTACTGCAGTAACGGGCGCAGCAATGTAATGCCTAAAGAATTTCGTGCCTTCAGTCTCCACCAGTTGCCCGGGTTGGCTTTGATGCCGAGTA
>chromosome_11,+,polyA site is 1493796
CAGAGCAATGAGGTAGGCGGGGGACAAATCATGGGGAGGGACTGAGGCGTGGCCATGCTCACTGCAGGGCGGACAACCCAGTTGTAATTCTGGGCTGCATGCACGGGTAGCAACTACCGTCACTGCACTAAGGGTCTGGGGCGTCAGTTG
>chromosome_11,+,polyA site is 1493962
TTCAAAGCACACGTTGGCCTTTCAATTCCCAAGTACAAGCAAGAGCAGAGGGTGGTGAGAGGCAAAGTTTCAAGTGTGATGGCTGTAATCCCGGCCCATGAATCCCACAAGGCGAGTCAGGCAAGAGTTGCAAGACTCGCAACGTAGGTT
>chromosome_11,+,polyA site is 1531007
TCAACGCCTCAACGGACCGCTAGCTTGGCCGCCTTGGCGGCCATGCTGGTCAGCGGATGGCTAACACGTGAGACTTGCACATGTAACTGTACGACGGCTGGTAGGCGGATGGCCAAGTCCGTGCGTGTGTACGGTATGCGCCATTGCGGC
>chromosome_11,+,polyA site is 1557718
ACGTACGCACGCACTTGCGATTGGGCGCTTGCTGATAAGTCGTGGCCCTGAGAATAATCCGGATTCTGGCTTGCCCGGAGGTTGTAATGCACGCAACACACCTCCTCCAGTCCTCCTCTGCTGCCTGCTTCCCTCGCAGGCTCGCTCCTT
>chromosome_11,+,polyA site is 1608931
GCGTTTTGAGTTACGCATAATTAGCATTCCTTGTATGGGTACTTGGAACTGTTGGCAGAGACTGTGTGCTGCACCCTCTCTGTCAAACACCAAATGGACACATCTGTGCCTGGTCACGACGCCTGGTCTTGGTCTGTCCTTCACCTCCGG
>chromosome_11,+,polyA site is 1632507
AATGTGCCTAATTGCCCGCCTGCCCCAATTTGGCCCACTTGCCCGTGCGGCTGGCCCGCACGGATTCAGAGCCTGCCTGATTTAATATTGCATGGTTATATTATATAAGGATTATCCAAGGACTGGGAGGCCAGTAAGAGGCCGATTCCC
>chromosome_11,+,polyA site is 1669425
CGACACGCAAGCGTGGCGGCCTTCGTCTGTACATATACTCTCAGGGCTTACAGGCCCCGGTGATATACGTAACACACATGTGTAATATATATATGTTGTACCTCTTCCAGTTCGAACCTGCTCTAACGCCCATGCGGGGGCTGGCTTTCC
>chromosome_11,+,polyA site is 1679127
TGCCACAAGGCAAAACGCCAAAGATACGTGCATTCTTGAGGTGAGTCGGACTGGAGCCAGACTGACCAATGCTCATGGCCTGTAAGGATAGAAATGCAGACCGGATTCAAGTACCCCCCCTGGGTTACAAGCCTGTACCTGCCTACCTGG
>chromosome_11,+,polyA site is 1735276
GGCTGAACGAGTGGAGCGCTGTTTGTTGTTGAAAATGTACGGATTGTGGGAGACGTGGAGAGGTGTGGACGTGCTACATACCGTGTTGACATGTTGACGAGGGGAGGCCTCCGTACGTGGCGAGGTCGGATCCGGCGAACAGCGCGGATG
>chromosome_11,+,polyA site is 1735617
TTGGGGAGTGGGGTGCGTGGAAGTCTCAGCTATGGGGATATTTGGGATGTTGATGTGCACATTGCTACAGGGGGCGCGTTTTTTCAAGCACGTCAAACAGCGCCATCCCTGTCACTCCTGCACTTCAAACGTGTAGCACGTCCAACCCAC
>chromosome_11,+,polyA site is 1735795
CCACAACACACCACGCACCTGCAGCAGTGTGGCGTACGGACGCCACCGCCGGGTGCGCCGCCGCCAACAGCGCCACCACCGTTGCAAATTGTTTGCCATCTGCTGGGGTTTGGGAATCAGCTGCACCCTACAGGACTTCACCAACCAGCC
>chromosome_11,+,polyA site is 1927937
GTGTGTTCGCTTTGTGTGTAATCTGTGCGTGCGTGTCTGAGTGGCAGCTGTGGCTGGATGGCTGTGGCGCGTTGCAGTGCTGTAAGTAACCGAGACACCGCGTGCGGAGAGGTGTTGTGGCTGGGTCAGGGTCAAGACACGCAGATACCC
>chromosome_11,+,polyA site is 2000093
TCGGCTGGAGCGAGAAGCGACCTCGCGAGTCCATGGACTTCTTGACTTTCGCGAGGTCGCGAGGTCGCAAGGAAAGCAGCCCTGTCACGCGGATTCCACAAAGGAAGAGTTGCCAACTTCAAACTTTCCCCTTCGCACCCTTGTAGCCGT
>chromosome_11,+,polyA site is 2004674
TCGGCCTCAGACGGAGGACGTGGCGTGGCGGCACAGCCCACTTTTCCCTTGCAAGGGAGAGCCACCTTCTCTTGTTCAATTTTCAAGCACGTCAATAATAGCTGGATCAAGCCAGGCTTAGCCGTGTGCTGTGCGCCGCTGCCTTATCCC
>chromosome_11,+,polyA site is 2029085
CAGGCGCTGCGAAGCACGTGTGCATTGGCTTGGGATCGAAGGTCACCGCTTAGTTTGTAGTATGGTTGCACACTGCGAAGATGTTGTATCGCCTGCTTGATTCAGGTCCCTCCCCGGGCGCGCGGCTATCATTCTAACTGCCGTGCACTC
>chromosome_11,+,polyA site is 2029914
GTGCGAGCCAGGGGAGAGCCTGGTGCCAGCCCAAGGGTAGATCAGGGCCAGGGGTGGCTTGGGCGGAGCGCACAATGCCTGGTGTAATCGTGGTAGTAGGTATGTGCCATTAAGCCGTTGCGACGCCAGCACCACGAGTAAGGGGCCTTT
>chromosome_11,+,polyA site is 2030049
GAGTAAGGGGCCTTTCCAGCGCTCGTATCTTCCTTCGTTCGGAACGAAATTTGCCCAGAAAGGCCTCTGGCGGACGAAATTTTGTTGATCTTGACTTGGAATTTCGGCCAAAACGCACGGGATCTTGGGGGGTCTTTCGGCAAACAGACG
>chromosome_11,+,polyA site is 2030269
ACCTGCGTGGCATATGGTAAGAAGGAAAAATTTTGGGGGTGAACGAAGCGGCGGCAGCCTGTTTCGTCAACTAAACGAAGCCGTTTTAAGGAATTCGGCCACTGACGCCGCCCCTGCCTTCGTAAGATACGAGCGCTGGGCCTTTCATCT
>chromosome_11,+,polyA site is 2033019
ACCGTACCGGCCGTCTCATGGTGGTGAAGCGCTGCGGTCAGCGGCAGCAGGGCCGAGTTTCACCAGCCCCTTGCGTTGCGCATGTAACGCCCGGCTATGATACCTACGTAACGGAGCAACATGCGGGCGACATGAATGCGTGTATCGCAA
>chromosome_11,+,polyA site is 2033076
TTTCACCAGCCCCTTGCGTTGCGCATGTAACGCCCGGCTATGATACCTACGTAACGGAGCAACATGCGGGCGACATGAATGCGTGTATCGCAACGCCTCTTGTTAACAGTTTCGGCGAGCGCTGGAAGTGGAGGTAGAACGGTGCTGCAA
>chromosome_11,+,polyA site is 2033206
GAGGTAGAACGGTGCTGCAACTTCAGGGTTGTGGCGCCGATCGTGGCAGCCAGCAGTACAGTGCAGCCCGTGGGAGCAAGGGCGTGTAAAGGACATGGAGCCGGTGAGGTGGAGTCCAGGGAGCTAGCGGGGGGCCGGGGGCACGAATTC
>chromosome_11,+,polyA site is 2033404
GAGGGAGGAGTCTGACTACGACAAGCTCGTCTCAACTCGGGGCACGCTCTATGAAACTATGACCGCCCTGGCGGCCGGCATTATCAATCCAAGTGTGGCGCATATGCGGCCTGCCGGACTCGGACGAGAAGACCGGGGGGCACGAGAGGA
>chromosome_11,+,polyA site is 2159533
GAAGGTGCTGCCGAGCGAGTACCGCATCATATACATGCGCATGTAGGCGTGTCAGCGCCTGTCATCATGCCGTGTGCACTGTGCAGTAACAAATGCTGAGTGGATCAGGAATACCGTGTTGCAGCCCACACCAATTCTGGTAACGCAGAG
>chromosome_11,+,polyA site is 2169783
GGGATGCAAGCGCACATGCTCGGCAACGGTACCGTACGGTAACTGGAATTCATAGCAAGGCTGTCCGCTATCGGGCAGTTGTGCGTAAGCACATTGTCCATTGTCACGCGTACGGGCATGGGGCGGCTGGTTGATTACAGGAAGCTGCGA
>chromosome_11,+,polyA site is 2206728
GCGTATTGGACAGCGCGGCACGTCGTGAGCGCGGTGCCCGTGGCTACTGGCCGTGTGTGCTGGCCCGGCGGTGTGCTGCCGTGACTGTAAGTGCGCGTAGGTATTGGTGTAGCGATGCCTTATGAGCCGCGTATCTTGTGATGCTGTGTC
>chromosome_11,+,polyA site is 2206845
CCTTATGAGCCGCGTATCTTGTGATGCTGTGTCTGGTGTGGCTCTGGCGGGCGTTTGCTTAGCTTCGACACGCTTACGCAGATGTAAGTTGGGTCGGCAGCCGAGCAGGGGCGCGGTTCCCTTTCTTGTCCACTCATCACTTTGCAGTTA
>chromosome_11,+,polyA site is 2344534
GGAGCATGTGGATGGGCTGTGCCGCTGTGGCCCCCTCTGTGACAGCTTGCAGTTGTTTTGGGGTGGGGTCTCCAACTCTCCATGCAAGCACGCAGGAGGATCAGGAGGCGGGCCCCGGGGAACAACCCCAGTGACAGACAGCACCGGTGG
>chromosome_11,+,polyA site is 2452186
TGGGTCCTCTGATTATTGCGGCGGCAGGAGGGGGTTGCGAAGGTGGACAGTGCGCACGCCTGGGCGCTCCCGGCTTTGCCAATGTAAACAAACACGGAGATTGAAATGGACACCGCATCTAATGACTCTTGTTTGGGGCGCTGGTGGGTC
>chromosome_11,+,polyA site is 2470142
AGAGTTTGCAAGGAGACAGCATGGCGTGCCCACGGCACACACGGTACCACCGCACATATATTGGGCCCTGCCCCAAAGCACGTGTAACTGGTGAGTGCCACTCACTGCTCTCGATCGTGCCGCGTGTCCTGTCACCGGGTGTGGGTATGT
>chromosome_11,+,polyA site is 2514970
CCGATGCAGCCCCTCAGGCGAGGAAGACGGACGCTTTCCTTCATCAGGTTCAGTTCCAGACAGCATAATCTCTGTCCCTTCATGTAATGTCGCATTCATAATCTCCCCTGGGCTGGCGCACATACGCAACGTACGCCGGAGGCATGGCGC
>chromosome_11,+,polyA site is 2558578
GAAGAGACGCAAATGACTTGTCTGTCACGAACATGTGTATGGGTGTGCTGCTATTTGTATTTGCATCAGGTGCGTGGGCGCATGCAAGTGCAGTACCTCAACAGGACCCCCAGAGCAGGACTCCCATGCATGCACGCGGCCATCAAACGG
>chromosome_11,+,polyA site is 2558675
TCAACAGGACCCCCAGAGCAGGACTCCCATGCATGCACGCGGCCATCAAACGGCCCCGATGAGCACCCCAACCAAACATTCATGCAATGCTTTGTCTTTAGTTCGTGCGGGCCCTTATCAAGGCAAAACACACACGCCACGCCACCGCGG
>chromosome_11,+,polyA site is 2614088
CTAACAATCCAGTTCCAGGAGACGAGGGGCCCTTGCGGCTCGGTTAGTCTCGTTGCAGGTATTAGGAATGCACACTTCCAATCCTGTAACACACACACACACTTGATGAGCTGAGTAAAGTACTGGAGCGTGCTCTTGTGACGGCTTTCG
>chromosome_11,+,polyA site is 2630998
CTGGTGCAAATGGAAGGCGCTAGGGTGTCCTCACGCGCAAGCACTGCACCCCTAGAGGCCCAGACGTCCATCAGACTTTGACTTGTAGACCACGCTTGCACCCATGGCTGCAGCTTGGTGAGCAATGCTTGCAAGGCACGGCTAATGCTG
>chromosome_11,+,polyA site is 2634670
GTAGGGGCGCAAGGGAAGGCGGGTTGCTTGCCCGCTCCGCTGTTCGGTTGGACAACCTGGCATGGAGGAGTGGTGTTCAGGTTAGAAACTTCAGGTACCACCCCCAACTGCGTACGGCCTGCTTGAAGGCTTCCAGGCGACGGCATGAGC
>chromosome_11,+,polyA site is 2645806
ACATGTTGGCACGTGTCCCCACAAACGACACATGCGCACGGACATGGCGGGGCTCTCAAGCGCTGGTGCGCATGGATTCATGTTTAACAAGCTGCCCATACATCACATCGCATAGATTGGAACGGGGTGGTGGGCGGGGTCGAGGGGAAA
>chromosome_11,+,polyA site is 2645988
GACCGCCGATGGCACAGCGTGATAGCGCTCGTCAGAATGGGTCGATTGGCACCACTTTGGAGGTTCACAACCCCTCAACGACAAGGTTTTGTCCGTTGGGGGTTCAGTCGTCCCCTCACTTTGTTTTCCTACCCCCGGGCACATAACTAA
>chromosome_11,+,polyA site is 2689020
TGATGTTTGTTCTTCGCCTTCATGGCTCATGAGAACCGAAGGGCAGGCCTTGGGCAGGCCCGAAGTGGCCCTTGTAACAGCTTGTAACGCCGACAAGACGTCAACAGCCTTGATTCTCCCCTCGTTTCCGCATCCATATGCTACCATCCT
>chromosome_11,+,polyA site is 2698903
TGGGAAGTGCCGTCCGTACATACATCAGGAGAGGCAGCCCTGAGGCAGCCGGATGGACCTCACTCTCAACTTCCTGCGTATAATGTAACCATCTCCTGAGGGGGCACAGTGTCCTGGGTCAGGTGCAATGTGGGATCGCCGGGAGAAGGT
>chromosome_12,-,polyA site is 5962
AAGTTGGTGCATATAATTGTTGCAAGTCTTTTGCGTTTTGATTAACACTTGTACCGGTGTAAAGCAACAATGCAAACCTCGGTTGTAATCCTGATATGATCGCCACGAACATTGCATGCGTCCCCACCCCGCTCCACAAGAGCTCTCGGC
>chromosome_12,-,polyA site is 49504
AGCTGCTGCTTCTTAGGACAGCTTTAGATGTTCGACACTCGGCAGGATGGCGGCAGATTGCGTTGCCGAATGCTCATAGCGCTATAAGTGCAGATTTCGGCTTATGGCTTCTTACGAGTCACCACACATTCCGAGCGGTGGGCTGGCCAT
>chromosome_12,-,polyA site is 49675
TGCGGTGTATGGAGGTGGCATCCTGTATGTTTATCTGGGCGCTTCATTGCGTCAAGCCAATCGAGTCGTTGAGCAGGTTCGATTTTGTGGTGTGAGAGCCGCCTCACCCCGGTTAGTGCACGTGCCTGAGTGCTGTGCCGCGTTAGGGTG
>chromosome_12,-,polyA site is 64345
CGGGGTCAGTTCGTACCACCGCCGATGGTGCTTATAATTCAAGCGACACGCGTTTGCACACCGAGTTTTGGGAAACGTTCAACTGTAAGCCGTAAGTGGGCTCCAGACCGCTACGCGATGCCATACCTGTACGAACCGACCCCGGCTATG
>chromosome_12,-,polyA site is 64661
AAGTCGGTGCCGAGTGCTTGTAATGAACAGGGGAGGTTAATGACATTCAATGCATAACTCTCGATAAAAGCCGCGGGCGTTTTAATGGTGCCTTTATCGATCCGGCAGATAACGTTTGTGTTTGTGTGTGTGTGTGTGCGCGAGTGCGTG
>chromosome_12,-,polyA site is 64722
GCCAGCAGTGGGCGACTCAACCTGGGCTTGGGTACGCCAGGGGTTGGAGGAGCAGGTTCCGAAGTCGGTGCCGAGTGCTTGTAATGAACAGGGGAGGTTAATGACATTCAATGCATAACTCTCGATAAAAGCCGCGGGCGTTTTAATGGT
>chromosome_12,-,polyA site is 84686
GGAGGCTTGGAGCTTCGAGTTTGGGGTCAACTGGACACAAAATTTCCGGTCTGGGCTTGACCGGAGGGGCCGCATGTTCCTTTTGTAACAGTACTTGTGCCATTTGCGCCTCGGCGTGCCCGGGCAGGGGGCGGGTGGACGGTCAGCTGG
>chromosome_12,-,polyA site is 95068
ATCGACATTACCGATTACGACGTCGCGAGCCCGTGCACGGCCGCTGAGGCTAGCAGCACAGCTCGGAGTGACATTATTTGCATGTAACGCACTTGGATGGCTGCACCTCTCGTGTATTACTGACCATCTTGTTGCTGGTGCGCTCCCGGG
>chromosome_12,-,polyA site is 100152
CCTGCTGGCCAAGCAAGCTGGCGGCGCCTCCGCTGAAGCGGAGGCTGCACGTGCATGGGCACTGACCATCCGGGGGCAGTAGTGTGGCATGTGCGGTTGGTGCCAGCCAGTGCTGAGCCATGCGCCGACACCCGGACCGGGGGGGAGGGA
>chromosome_12,-,polyA site is 100546
GCGTGAGGAGCTGGCGGGCCTGATGCGCAAGATGAAGAAGTAAAGGAGCCAGGTGGCGGCTCTCACGGCAACTTGCCATGTGTAACGCGTGGAGTTGGGACTGGCGCTGTCTGGGGTCCCGTAGTGCGCGTGTAGCGGACTGCAGGAGCG
>chromosome_12,-,polyA site is 103516
TCAAGTCAGGTCAACGTCACGGATGGACGAAGCAGCTCAGGTCGTTGCGGCTTGCGGCTGCAGACCGAACTGGTAGCATTTATTAACAAGTGTTCCCCGGTCACGGAAAAGGGGCTGAGCCCCTCCACAGTCTGAGGCCGAACAACCTCA
>chromosome_12,-,polyA site is 103986
GATAGGAGTTGACTGCGTGGTGCACGCTGCCGCATGTGGTGCCAGGGTCACATCCGAAGTTGGCGTCCGCCGCTGGGTGTCCGTGTATATTCATTCGCTAGGGTCTGCATGCTGAGAGTGTGCCGGTGGGGCGGGCAGGGCCAACGACGT
>chromosome_12,-,polyA site is 135587
GACTGGCAACCCGCAGACTAGCAGCTAAGCCGCTCCTCATCACTGGTAGCATGATGGTCATGCGCACATATGCCATCCACCTGTAACAAAATGGCGACTGCTAACAATGAGTTGCGTTCTTCGTATGTGTATGAGATGTAGAGCTACCCC
>chromosome_12,-,polyA site is 187545
CTTGGAGCACTGTGGTGATACAAGCTGGTACAGTGCCCTCCAAAGGTGCGACATGCCCCCACGGTAATAGGAGTGCGCGCGAATGGTAAGCATTGCATGAAATGGGGGTTACTGGAGAGGGGAGCAAGGGAAGGAGGGGTCTCCACTCTC
>chromosome_12,-,polyA site is 207824
GCACAACTGTATATAGGTAGCTTACAGCGGCTTCCTTCTGATACAGACTGAATGGCAAATGTGAAGACTTCACTGCCACTACTGTAACCATTTGGCATTGCACCATGCGCCTACAACATAGCGCTGCGCGGTATTGTACGTTGCTGCCAC
>chromosome_12,-,polyA site is 214193
TTTAGGCGTTCTTGCATTAAGGACTGCCACACGGTGCGTGACGGCTGACAGGAGATCTGAGTGCATGTGCACTGCAACAAATGTAAGCCCACCGCATTCGCCCTGCAGGGCTTGGCACCTAAGGCCCTCTCCCCCCCCCCCCCGCTCTCG
>chromosome_12,-,polyA site is 236504
GGAGCTGGTCAGGGACAGGCCGATGCCGGCCGGGTTTTGCATGGGTGAACGTGTCAGCACATTCGTACTATCAAGCAACATTGTAATAAGCCGTTGCGTAGTAGACCACTCTATCAAGGATACATGCCGGCATCATCACGTCCACATGTC
>chromosome_12,-,polyA site is 263024
CACGGTGATGCTGTGGACCCTGACGGTGTAGGGCGTGAACGGCAAGGATGATGACGCTACGAGCAAGTGTGAAGTAATCCTTGCAACGCAACTCAAGGCACTTCGAGCCATGTGTGTTACAGCGGTGGGCACGCACAGCAGCCTCAGCGT
>chromosome_12,-,polyA site is 264327
GTGGTAGCAGCTGTTGCAGTAGTCAAGGACAATGACATTGCAAGCAAGGACAATGAACTTGCAAGCCAGGACAATGAACTTGCAAGCCAGGACAATTTCATTATTCTTGCTTGCGATTAACGTTCCGCAAGCGTTCAATTTCAGCGTCCC
>chromosome_12,-,polyA site is 267111
GTTGGGGCACGACGTCCAGGCTGCAGGACGGCATCCTGTGTGCTGCTGTGCTGCCATGCACCACCACTGGCGCCACCACCACTGTGTAACTTAGCCCCTGCGCCCAGCTAACCCGAATGTGGTCGTTACCTGGTTGACACCCGAATGTGG
>chromosome_12,-,polyA site is 275062
TATCGCCTTGGCCGGGCGCCCGGAGCGTGAGGAATGCGCGTCAGCAAAACATCGACACAACCTGCCAGCTACCGTCGGTACAGTAACAGCGCGCGAACGACGCACCAATGCCTTGTCCCTTCTTGCTACGCATTTATGTGGGCACGGGTG
>chromosome_12,-,polyA site is 275160
GTCCAGGGGGTGTAGTCCTCCGCTGGGTCGACTGCCTGCAGGTGCGCATCGGCTATGCTATCCGCGCGGTGTGGCGTCGCATTGAGTCTGTGTGGTGCTATCGCCTTGGCCGGGCGCCCGGAGCGTGAGGAATGCGCGTCAGCAAAACAT
>chromosome_12,-,polyA site is 275576
TGTGCGCGTGTGTTTGCACCTGGCTTACAAAGTGTGTGCGCATGTCCTTGGAGTTCCGTGCCAGTGTTTGGCGAGTTATGAGATCAAAGTGTCTGCGGGATACAGCATGTGTGTATGCATGTGCGCATACAGTTTGGCACACGCCGCAGC
>chromosome_12,-,polyA site is 323482
GGCATGAGGTCCAAAGCTGCGGAGTTGTATTGCATCAGGAGTTGAGGTGTTAAGGGGTGGGGTCGCTGGAAGGGTCCTTAAACTGTAAGGTATTCCTTGGCCGGAAGGAGGAGCTCCTGCTACTCCAGACGCTCCACGCGTACGGCATGC
>chromosome_12,-,polyA site is 325861
CGGGACGCGCTATCTGCATGGGCGATTGAAGCGAGGAACCTTCCACAAAATAGTTGCTGCGCATGTGGGCGCTTGTACTGTGACTTTAAAACACCGTGGTCGCAATACAGTGACTGAGAGACAAGCTAGCTGCACACTCTGCTTGGAAGC
>chromosome_12,-,polyA site is 326044
TGATGCAGCTTGGTTGCTGCTCCTCATCTGCGCTGAGCCAGGGCGCCACTGCGGCGCATGCTTACGTGGTCAACATGCTGTGTTACATGCGGCTTCGGGAATTCTGCGAAGGACTGCAGGGTGGGAAGCTCTGTCGGGCAGGGAGTAGGA
>chromosome_12,-,polyA site is 335197
TGCTGACACAGTGACCCTAGTGGCCTGCCACCTGAGTACCCGACTTCCCGTCGGCCTACCCAATCTCTGGTAGGCTTGATCTTTTGTAAATTGAAACTCAAGGGCGCCGCCACCGCGGTACTGCCTAGTACTCCCTGCTCGTTTCTGGCT
>chromosome_12,-,polyA site is 371114
CATCCCACCATCACAGTACGGCATGCGTAGCTCCAGTCTGGGGGCTGAGGTTGTGCATGTACGGACGTACGGTTGTATGGCTGTGTAACGCGTTGCGGTAAGGCTCTTGGCGTCGTGCAGTGGGCAGGAACAGCTAACTGCCCCAAAGCC
>chromosome_12,-,polyA site is 380986
TTTGTGTGCCAGCTTGAAGTAAACATGAATGGCTAATAGGGGAATGGAGCTACACGGGCTGGACCGCCAAGCAGGCTGTTGTTGAAACCTAGAAACCACGTGCCCGGCCGCTCTGACACGCACAGCACCTGCCTTGACACTGTCCCATCG
>chromosome_12,-,polyA site is 381149
GACCACCCCCGAGAGATGTATATTGAACCCGGTGGCCAAGTAATTGGCGAATATTCAGCGTACACCGCGCTGCTCAAGCCGTGTAACTTCCAGGTTCCGACGTCTGCGTGGCCGACTTGATGGACGATGCTGAGCAATGCGAACTCTGTG
>chromosome_12,-,polyA site is 414931
TGGCGACGACGGTATGCGACCGAAGTGCTCAGTTGAGCACACTGGTGTTAATGCATTCGCGGTAGGCAAATCCCTTCCCTCGGTCTCAACGGAATAGCTGGCGCTTTAAGAGACGCCACAGACAAGGGTGCACACCAGGCGGGTCTGGGC
>chromosome_12,-,polyA site is 439682
GTACCTAGCTTAGAGAAATGTCCAGGCGTGCCCCCCTCCCTGGGCATATGTTAGCCAGGTTGGCGGCGTCCTGAAGCCTTGAAACCCACACCACCCGCCGCTGTAGAACGGTCGTCCCCGACGACCCCGTGTGTTAAAGAGCACAAGGAC
>chromosome_12,-,polyA site is 455993
ATATAGCGCTGCCTTGCCATAAGACATAAGCCTGACGTACTGATGTCACACCTCCGGGTCCGGGCGGCAGTCCTGGATGGCTGTAATGGTGTCATGGCTGTTATTAGAGACGTGTCACTCTGACGAGCGCCTACGAGCGCGAGCACAACC
>chromosome_12,-,polyA site is 464030
GGCGTTGTTGTTGTCGTTGTGTTGTGGACGCTGTGGGAAGGATGTTGTGGCAGCTGCAGCTGGGACGGTACGGCTGCACCTGTGTACGGTACGGCACGCAAAACGCCACGTCGGCTCGCGCTACAAGTTCGCATGCGCACCTTGCGGCAA
>chromosome_12,-,polyA site is 480056
GTTGGCAGTACCGGTATGGGATATAATGTAGACCCACTGCACTATCGTGTGCACAGCTGCGCAGCACGTCTAGTTTGATGCCTGTAAAATTGCACCCGAGGCCATAGTCGAACCCATTGCGTGGCTTCGATTGCCCACCAGCGCAATGCG
>chromosome_12,-,polyA site is 490214
GGCAAGCCTGACACGCGGCGTCTCCCGACTCCCTTTGAAGGATTAAGGATTACCAGGCATGCGTATAAACACGCACGCGCATTGTAAAATACATTTGAGATCACTTGTTCGCACTGAGCCTAGCCAGGGCCACCGTTCGGGCGCGATGCC
>chromosome_12,-,polyA site is 508251
CGACGCTGCACGTGCGGCGCGTGGGTATGCAGGCTGGGACACAGCGCATGCCGTCGCAAATCGCGACAGCCTGGAGCTTTTTTAAGATACAGTGAGAATAAGATTCTGCGCACAGCTGTGAGCCTTCTGGGACGTTCCTTGGCTGCCGGC
>chromosome_12,-,polyA site is 584279
CGACCAAAGTCTTAGAACAGGACCGCTGATGGCACGGAGTGATAGTGCTCGTCAAGACGAGTCGATTGACACCACTTTGGTATAAAATGGAGGGGTTTTAACCTGGCTGCCCTGTGCATAACCAAGAGGCTTGGCTAGGACTCACTGTGC
>chromosome_12,-,polyA site is 584671
TGGGCACATGTTCACCACCCTACCCCAGCTATGCATTGGCCTCTGTACCACAGATAACCAGGTACCAGCCAAGGGCGTTTGAAGTTATTCTGCGTCGATAAAGCCAGGCAAGGCCGAGCCAGACATGGACGCGCGACCTGGAATGGCGGG
>chromosome_12,-,polyA site is 584971
GCATTCTTTTCGGACGACTGATGGCAGCATTGCCTAACGTGCGAAGCGGTGTACAACTTGCGGCTGGGGGCGTTGGCCACTGTAACCTGTTTTGCTCTTAGGATTACCGCCTGTGCTCGGCTGGGCTGCTGGGCGTAACGTGGATTGCGC
>chromosome_12,-,polyA site is 585057
CTCGGACGAAGCATGGTGCCGGTGATCACAACAACCACAACAAACAATATTACTCATTCGACCAGACATCGTGATCCAACCTGCAAGCATTCTTTTCGGACGACTGATGGCAGCATTGCCTAACGTGCGAAGCGGTGTACAACTTGCGGC
>chromosome_12,-,polyA site is 632393
GGATTTGGGGACTGGTCGACATACTGCTGCAGGGCCCACCCGCGCCTAGGGCTGTTACGTTGTTGTTGTGGTTGATTATATGTGCAACCCAGACCGTGCAACCAGCGCGTCACCTGCCGGATGCCGTCTCGTGCTCGAGCGTCTCAACAC
>chromosome_12,-,polyA site is 648988
ATACTGCACGTAAATCCCAGGGACAAGCTGGTCCATTCGACAGCGGAGGGGGGCTGGACTTTATAACTGCACCCACGATTTGACAAACTGCCATACATTACCGAAGTGCCCGTTCAGCATCCCAGCCTCCCTTGACGCTGCCACATATGT
>chromosome_12,-,polyA site is 669286
TGGAACATGGCCTTTCATTCATCGCGTCCCGGCCCAGGGAACGGCGCCACGAGGGCGCCCATGTAGCCCATGCGCTCAATGTGATCCATTCGTGGCGTTATGAACGCCCTGTCCCCACGCAACAATAAGAACAGTTGCTGTGTTTACTCA
>chromosome_12,-,polyA site is 678920
CGTGCTAGGTTGCAGGTAGCGTTTCTCTTTGGGCTCATGGCATGGGTGCGGGGCGCCCCTGCTGGTCGGCCTGAACCTTTATGTAATGTCTCAATCCTAGCTTTGAGTGTGGCTGTGACGGAATGAACAGGAACATTGCGGGTAGGGCAA
>chromosome_12,-,polyA site is 712147
ACAGCATATTCACGGGCTGCCGCGTGCAAACAATATTTGTGCGCGAACCGAAGCCATCAAGAGGCGAGTATCCTAGCAGCTTCAATACCCGCCCAACACAAATACACATAATGGTCAAATCACCAGTACATGCATCGAACCGATCACATG
>chromosome_12,-,polyA site is 712296
GGCGCGTTGGGCACGGCGTGAGTGGTCAGGCGCGTCATCTGAGCCAGGCTGGTTGCTGCAGGCCGTGTGGACGTAGCAAGGTCATGTAAAGCAATCGGCTGCAAGCAAAGGCGGCTGCAGACTGTGGACGCGCACGGGATTCTCACTTCA
>chromosome_12,-,polyA site is 719473
GTGTAGCAATGCGAGCAGCGGAACAGCAGCTTGAACTGACTACAAGGGAGGTGCAGAGCAGGGTGCACTGGTGCAGAGTGAGTCGAGCAAAGCGGATCCGACGGAGTCCTGAGTGTCCTCGCCCCGACGTCTCCAGTCCCCACGGAACCG
>chromosome_12,-,polyA site is 719689
TCCAAGGCGTAGACCTTCGAAATGGGTCACCCCTGTGTCGCATGAGTGGGTACCCACACGTGGTACCCACACCACTGACGATTTAACAACAATGAGTGTACAATGGCCCTGTGGCCTGTGCCACCGGAATGCAGAGACGTGCAGCAATGG
>chromosome_12,-,polyA site is 822455
GCACGCCCTTGGGCTTGTGAGCAGAGGGGTTGCTCGCATGCACATTGCAGGTTCCTTGACATCGTCAGCGGGTGCTTATTGTAACCGATGCAACATTGGGCGTCCCTACTGACCCTAAAGCCAGCGGCAGTCCATGGCAGGCGGTATTGC
>chromosome_12,-,polyA site is 835288
CAACGCAGACCCAGCCTCTGCTGCAGACTGCTTGGACGCAGCCTTGCAGCACAACTTCCCTCGTAACCGGAAAGAACGATAATCGTCAACAAGTTTTCGCACTATCGCCATTGTCCCGCATTGTCGTATATTGCCAAGTCATTCTGGTCC
>chromosome_12,-,polyA site is 835513
AAGACGCCTTCCGTCGGGCCGTCGTGGCCGTTATGAGCGACCGGTGCACCCCTTCACGTTTCTGACCTAATTCTGGATTTGTTTGTATGGTGCATGTGACCTGACACACATCATCTGTTGCATGCGCGCTACTCGGAAGCCTTGACCTGT
>chromosome_12,-,polyA site is 837716
GGCGCTGCGTGGACTGGGGGCGTGGCGGAGCAGTGCCCAAGTCCTGGTGGCCGGTGAGATTTTCCGTGCTCTCTGTTGAGCCTTACACTCTGGCCGCTGAGTCCGCCCCAAGCGTTGGGCGTCCCTATCAAAACACTTGTTGCGTGCATT
>chromosome_12,-,polyA site is 846457
TCATGACTCTCGGGTGCGTACGAAGGATGTGCGCGCTGACATTCCATTCATAGTCAACAGATGGATTGGCAATACATATGCTCTGTAAAGATACCAGGTGGAGGATAGTCAGGATACGGTGGATGTGCTAAGGACGGGATGCATGTCATG
>chromosome_12,-,polyA site is 892396
TTTGCCCTGCTCTGCACGTCGCTCCCAGCCAGCGCGTTGCAGTTCAGGCGTCTACCTCCTCACGCCCAGGAAACTCACTTTGTGCAACGAAGATTTGCATGTTCGACTCCTCATTTCCATTTACGTTAACTGCTAGCCCGTCAGCCTAGG
>chromosome_12,-,polyA site is 892676
GCAGGGCGATAATGGGAGTGATGACGGCCATTAGCGAAGTGCTCGCGTTGGTCGGCGCTCCCACGGATCTATGCGGGCAATTGTAATCGTTGCTCAGTGATAATGTGGCCCCAGGTGCTTTTGTGTATGGACGGGGCCGGGATCGTGGGT
>chromosome_12,-,polyA site is 898403
GTGGAGTGATTGGGGCACGGTGCAAGGTGTTCTTGAGGCTCTGAGCCCCAGCAACAATATACAATAAGATTGGAATTGAATGTAACATATTCCGATAACATAGATGTACAAATGACGAGCCGCGAGACCGATATGGAGAACGCTTTCCTT
>chromosome_12,-,polyA site is 904377
GTGCAGGCGTGTGGCTGCTACTGCCTGCCATCCGTAGCGCCGACAGTTGTGGCAGTTAACGGAGTGACCAATGTTACAATGTAATGCATTGCATGTCTGCGCGTCAGCAAACTACCAGCCTGCCAGCAAGTCAGCGGGGCCTCGGTACAA
>chromosome_12,-,polyA site is 923525
CAGAGCAGTATGTAGTGCATGGCTGGTCGAACGCCGGAGTTACTGTACCACGGGACAGGGCTGGGAAGGAGGTGGTGTGAGGTTGTACATCAGAGACTGAGTGCACGCCCCACGCGCGCGCTGCGGTCACGTGTTACAATGCACACGCAT
>chromosome_12,-,polyA site is 956600
CCGTGGGGCCGGGTTGCTCTCCACGTGTGTCACTGCCCGCCGGTCAGCAAGATCTGGCGCCTGCCACCCCAGGCCAACTACTGTAACGGCTCAGAAGTGAAGACTCGTCTCTTTCAACCGACACGCGTCTTCGGGTAGGCTGGGGGTTTT
>chromosome_12,-,polyA site is 957274
GTTACTTTTTGTGAAGATCCTGCCTGAGTGTCCTGTTGGGATTGGGGGCAATGCCCGCTACGCCCGGAACGCGCAACCACCTGCAACGCATCCGTTCATGCTGCGGCCTCTTACCCACCCCTACATGGCAATGCGCGTGCATGGGTATGT
>chromosome_12,-,polyA site is 975474
GCTGTTACAGCTGTAACGAAGCAACCCGCGTGGCTTATCATGATTGGGTCTGGGCCGGCGGAGGCCTTCCCCCAGCTGTAACGTGAGAGCACCGCCATCAAAGCCATGTTAGGCAACCCCATGTTCGGCATCAACATCCGGCCGGTCCGG
>chromosome_12,-,polyA site is 1163689
GTCGCACGGGCTGCAGGGGCTCCCCTGGTTGGAGTCGCTAGAGCCTCCGTGCAGCCATGTCAGGGACAGGCATGTACGTGCATGTAACGCGGATCAGAGAACACGCGCACCCACACGATCCACTCGCAGGAAGCGTGGGTTTAAGGGCCA
>chromosome_12,-,polyA site is 1213266
GGGGATCTTGGGCACCGGCCCTGACCGAGTTTACCGTTCTTGCATGCGAGTACGGCTACTGCTGCCGGCAACAGTACAAGCAATGTTACACGCCCTCTCGCTCATCAAGGCTTGAGTTGGTCAGCACCTGTTCTTGTCTCTTGCCCCATG
>chromosome_12,-,polyA site is 1225200
ATGCATTGTGGGCATTGTAGGAGTAAGCGAGCAGCAGCAGTTGCTGCCAAGGAAATGATCGAAGCCACACGTGAGCACATATGTAACACGTAATTTCCCACTCCGCAAGACTTGGAAGTGTCTGTGACCGGACACGAAAGCAGCACACGC
>chromosome_12,-,polyA site is 1245568
CATAGCGTCCAACCGTGGCGTCCAACCTAACAATGCTATTGGCTAGGTCGTGGGGCTTCACCCACACATAAAGGACAAGCTGTAACATTTCAGACCTTCAGCTCGGCAACACAAAGACACACTTGCCAATTGCTATACAGCGCCCTTACT
>chromosome_12,-,polyA site is 1245663
TATTTGAATAGAAGTACCGGAACTTAAGCGGTTCCGGGTGGCCCACACCGCATTTCTAAATTAGCGGGGGCAACACGTTGCATGTAATACCGGTACATAGCGTCCAACCGTGGCGTCCAACCTAACAATGCTATTGGCTAGGTCGTGGGG
>chromosome_12,-,polyA site is 1325564
TTTAGGCGTACCGTACTACATTAGGGCCCCGTCCTGTGCTCGTGTGAGCTGCGCTCGGCGAATAAGGACACGCAACGATTGTAATATCAGCAGGGGAGTTTCTAGGGACGGAATCAATGTCGCCACACTGCCATGCACGCATACAGGCAG
>chromosome_12,-,polyA site is 1357203
CGCGCATGGCCGCACGTCGCGTGAGACCGGAACACCGGGGATAAGTCCAATGGGCGGGAAACGGGGCCCACCCACCGCCATGTGTAAGGGTTACAGCTTGCGTTGCTCCGCCTCATCGCAAATCGTATCGACTTATTCTTGTTCTGGGAG
>chromosome_12,-,polyA site is 1369363
ATCCGCAAGTTCCTGGACGGCATCTACGTGTCCGAGAAGGGCCTGCTGGTGAAGGACTAAGCGTGTAGCAAGAAGTCGCGTGTAACACCTGCAGAAAGAGCTACATTCTTGTGTTCCCGCCCCCAACGAGTCCCTCTCAATATGCAGTAA
>chromosome_12,-,polyA site is 1397471
GGGGGTATCTGTGAATGCTTTACCGGAAGCGACCTACTGTACAAAGAGGCTGATTGTGCGGGGCTGCGGCGATACTGCTGTTTGTAAGCCGGAAGTCGGGCAGGCTCATGCGGAAGTCGGGCAGGCTCATGCGGGCGCCTCGCTACCGTG
>chromosome_12,-,polyA site is 1409017
CCAAGACTGGCAGGCTGGTGGGCACTGAGCGGATGTCTCAACAGTCTCAGCAGCAATGTGCTAACCTGGAATGCGGTTGGCGCCTGAAAGACAGCTTTCACGAGAACGAGGGAAGCCCTTGCCAATACGTGCCAACGTGCCGGAGACTCG
>chromosome_12,-,polyA site is 1409368
TTCATGCACAAGGACTTTGAGGAGGTTTGGGAGAGCCCAGAGCAGGCAGGATCGACACCGTGGCGTGTTCGGGCGTGGGCATGTAACGTGGATGGTGTTGCGCTCGAATCCGTGTCTGGGGTTGGGTTTGGGAGCTTTGGAGCAGAAGCG
>chromosome_12,-,polyA site is 1441609
CATTTACACGTAGCGTGAGCAGAACGCATACGCAACCTTCCGACCTCGACTTAACGTCGTCTCATGCCCGCACAACAGGCTGTGTAACACGCTGGGGACACAGCTGAACCCCGTTATACCTATCCATGCTGCAGCCCGTTCAGCATGCAT
>chromosome_12,-,polyA site is 1441681
ACAAACCTGGCGGTTGGTTTCATGTAGCGCAAGCGCAAGGGGCGTGACCGCAACATGACTGTACTCTTTGACCATTTACACGTAGCGTGAGCAGAACGCATACGCAACCTTCCGACCTCGACTTAACGTCGTCTCATGCCCGCACAACAG
>chromosome_12,-,polyA site is 1443660
GGAAGACGGCATGTGGACCAGTGGGCTGGCATGGCAGCGTCGCCCTCGCAACATCGCGAAGGTTTGACGCGCTACAACTTAAATCGAATAATTACCTTTATCCAAACGCACATAAGACGTTGTAGACCTACGAGGCTAAGCTTTCGCTGG
>chromosome_12,-,polyA site is 1443797
TGCCAGGTGACGGCGCTTTATGTCATGGCCTGTTTTTGTGCTGCGAGGGTCGTGCGTAGGAGCGCTGTAATTCGTGGGCTGTAAGCGATAAGATGGCTCAACCGCATCTTCGAAAGGGAAGGGGCTGGGGAAGGGGTGGAAGACGGCATG
>chromosome_12,-,polyA site is 1455015
AACGATGAAGCGTTGCGGTTGGCGGTAGGTGGTGCGTAGTGCCGTGCGTGGGCGGCGTGCGTGCCTTGGAGCAAGCAAGCAGGCGCCAAGGGCGGCGGCAATCAAGGAGAGCCTACTCATTGCTTTCCCGAACAAGCTGGGGCGCGGCGG
>chromosome_12,-,polyA site is 1486834
GAGGCAATGGCGGATCAGGGAGCAAGTCCGTGGGGCAAGCCTGGCTTGGACCAATTCCATTGGGATCTGTATGTACAATTCTGTAAGTTGCTTTCCAGCAGTCATCTTGTCAAACATGGATCACATCTCTTCGTCTAGGGCGACACTTCG
>chromosome_12,-,polyA site is 1510699
CCCCTTCCCCGTTTGAGCTAGGGAACATCAAAACCCTTCTGAAATGCAGCCTGGTGGCGGCGGGCGACTGAGTGATGTAAAGCACAGCAGCTGACGAACAATTCCCGAGGATGGAAGTTGGCATGACATGAGAGGCCTTCGCTCAACCAT
>chromosome_12,-,polyA site is 1510796
ACTGGTCGGGCTTCAGAGGCACGCCATGCCGCGCCGCAGTGACGTTGGTGGCCGGCTGAGGAGCATGCTTTTGCGTGCCTGTGGAAGATGTAGTACTCCCCTTCCCCGTTTGAGCTAGGGAACATCAAAACCCTTCTGAAATGCAGCCTG
>chromosome_12,-,polyA site is 1533997
AGAGCTCTGGGCGAGATGGTCAGGCGGCACTTGGCACCGTCTTGACATGCTGCTGTGCGTGCAACGACGCGGGGGGAGCGGTTGTAAAGTCACTATGAAGCTTGACACGGCGATCCGGGAGGGGGGGGGTGATGGGGGGTTCCGGAGGCC
>chromosome_12,-,polyA site is 1546807
TCGCACCTGCACGTTGATTGAGCTCGACTGTGTGTCATCGGCCAAGCGCACTGCGCAACGCCGTGGGGGCATGTCGCCGACTGTAATACTGAGACCCCTAAACGTTGGCCGAGTCCGCCCACAAGGACAGCGCCAAGGCGCCGATCATGC
>chromosome_12,-,polyA site is 1547231
CTGGAAACACGCCAGCTTTGCTGGTGGTAATGGATTTTGCAGAGGAGTGCTCTCCCGTAGTCACCTGGCCTTCATGCCAATACTCAAGCTAGCAGCGCCGTCCCGCCGCTGGAAGCATTCCATACAGGGCAGCCGGCCAACTTTAGGCAC
>chromosome_12,-,polyA site is 1547288
AAGACAGTGCAGCGTTTCGCTCCACTAGGGGGCGCGTGTCGTGCGTGGTATGACGCCCTGGAAACACGCCAGCTTTGCTGGTGGTAATGGATTTTGCAGAGGAGTGCTCTCCCGTAGTCACCTGGCCTTCATGCCAATACTCAAGCTAGC
>chromosome_12,-,polyA site is 1547405
GGTGGCGTGGTCGAGAGCAAGGAAAGAGCGGGCAGGCGTGTTAGTTTCACGCTGGCGCCATGAGCCGCATGCAGACAGACAATGTACATACCGTAGTAGAGGCAACAACATTACCATAAGACAGTGCAGCGTTTCGCTCCACTAGGGGGC
>chromosome_12,-,polyA site is 1590271
GCCGTGTCTCGTGTGGATGTAGCCGCAGACGCGCGCACAAGTCAGACGGGAACAGGGTGGTGGAAGTTGATCGGGCCACCCGTGTAAGCTTGCACGGAATGCCGGTACGCCGCAGCCCTGATCACATTCCATCAGTACCCACAGCACACG
>chromosome_12,-,polyA site is 1647141
ACGGACGAGCCGAGGCCAGGACCAGCGGTTGAGCGTGCTGCAAATAGATTGAAGGGCTGCAGAATGCATCGAAGAGGCATACGTTAAGAGGTCTAACGGAGCGCGCCCCGAGCGACATGCACACTTTTGCCTGACAAGTGCTCCGTTGAA
>chromosome_12,-,polyA site is 1658486
GCATTTGGTGGGGTGGAGGACAACAAAGCGCCATGGAAGCCATATAGGAACGCCGTATAGAGTTACCACTGGTAGTGCACTGTAACGAAGCTGCATGCGATGTTTGTCGGTCATGCCAACACGATCTGAGATTCTGGCCTGACCATTTCT
>chromosome_12,-,polyA site is 1673167
ACGACGCCGCAAGCACGGTGTCGCTGCGTGGACCATCACACCCAGAAGGAGGCTAGACGCGTGCCCCCCTGCGGCTTTTGAAGGGGCAAAACGACTGAACCGATGCGCATGATTTTCTGGTCGATACTCGTGCTGCGACTGCCACTGCCA
>chromosome_12,-,polyA site is 1698144
GTGTGTTAAACGAGGCGAATCCCATCTAGGTTAGGACACGGAGCATAACTCTCTCTTGCGGTATTAGATGCTCGCAGCCGTTGTAAGCAACTGCCATCTGCGCACAAACTGTCTCTGCCCGACGTGTCTGCAGGAACCCCACATATCTAT
>chromosome_12,-,polyA site is 1707289
ATATTTTTACCCGGATGGTGGCGCACACGCAGACTGGGCTCTAATTGTCCCGGTCAGCGGTGGTGCCACACGGCAAGCATGATGTAACCACAAGCATTTTTTCTCGAGCAGCTTACGAGTTTCAGCAATAGGGTGCGCGACCAGCGTGTC
>chromosome_12,-,polyA site is 1733409
GCTGACTACGGCTGCGTACGAAAGTTGGGTACGACGGAGACAGGCACCGCTGTTTAGCTCGGTCCTCGACAAGCGGACCAGTGTAACATGCAGCACATCGTATCGCTTGCGACCTGCCTGTATCACCACCCCAGCTCGTCAGACACAATC
>chromosome_12,-,polyA site is 1739928
CAGGGATGTAAAATTTGGCGGGCGGAGCCTTGGTGAACCATCGGCGCGCCTGCCACTGCTGCAATTATGATACACATGGCTGTAATGTACGTGACCAGGAGTAAGGGGGCCCGAAGACTGGAGGTTTCGGTAAACGAGTAATTCGGTGAA
>chromosome_12,-,polyA site is 1740140
GGATGTACGTATATTTAAGCCGACCGCTCAAACTATGGCTGGTATGCATATGCGTGCCACACGCTGTTGCATGGTGCCACTGTAACCCATGCGACATCGGCTGCTGCCGAACACCCGACACCGCTTCTGTTTGCGTCACAGGTGGTTTGT
>chromosome_12,-,polyA site is 1747048
CAGGCGGTTTGGAATCACTCATTTATCAGCCATGGCCCCTTACCGAATTTTAATCCATAAGTATCTGCAAAACTTTAAGTGTAAGCACGTGAACTGAGCAAAAGAGAGGGAAGAATGTCCCAACTTGCGTTCCAGCCGGCCTACGATGCC
>chromosome_12,-,polyA site is 1757128
GGTGTAACTGGATGGACTGTGTCTCATCGATACGGTGGATGGGGTGGTGAGGCAAGCTAACAGCTGGAACCCTCCGCGAGCATGTCAACGAACGTCAATGGGGGGGGCTGTGCGCGTTCACACATTATCGTGGGGGAGGGGGCGGGAGGC
>chromosome_12,-,polyA site is 1757207
TTGCATGCTTGGCTGATGCAGTAAGGGCTATGGACCCCAGTTACGGGCTGGAGATGGCGGTGGAGAGTCCGACGTGATTGGTGTAACTGGATGGACTGTGTCTCATCGATACGGTGGATGGGGTGGTGAGGCAAGCTAACAGCTGGAACC
>chromosome_12,-,polyA site is 1781945
GTCCCGAGGTTGCAGCAGCAGTTGCTTGGCGCCTTCGCCATTCGGCATCAAGCCGCCATACAGTTACACTGGTAGTCACACATGTGATAGCCTCCAGGCCTCTCCATCGTTGTGCTCGCTGGCTTTCTCGGCTTCGCATAGGTGCTTGTC
>chromosome_12,-,polyA site is 1784503
GGCGGGATGTGGGCCGCGTGCCGCCACAGGACGTGTACCTTGCAGGCGACAAGCAGCACTGCATACAATGGGCAGATGCTGAATGTAATTATGCGTAGTTGACTCGCTACGTGCCCTTTGTAAACAGGCTGCGAAAGCGGAACCGGTCGT
>chromosome_12,-,polyA site is 1785552
CGCATTATTCAAGCAGCGCGTGGTGGCTTTTTATGGCTTGCAGTTGCTGGCCAGGCAGTGAAAGCTGCCGCAGGGCCGCTGTTGTAACCGCGTGGTCGGATGTGGTTTGCGCGTGTCGGATGTGGGATGGTAGCATGTGGTTGAATGCGT
>chromosome_12,-,polyA site is 1795224
TGTGATGCAAGGCAGGTGCTGCGCCCGGTTTTGGTTCGTTGCCGCCGGGGCTGGGGCCAGCGCCCGTTTGTGCTGCGACACGTTGTTACATGAGGACTGGCATTGTCTGTGTCGGTCTGCTCCTGCATTCATATGCGGTTATGCGCGGTG
>chromosome_12,-,polyA site is 1807209
TGCGTCGAATTGATGAAGTTGGCAAGCAGGAATGGGGTCGGAGGATGGTCGTCTGGGTGTTGGCGCTGCTCTTGTAACGCAAGTTGTAAACGAGTGCGGAATCAGCTTGGCTGTACGCTGACCTGGTGGACAGGGTTGTGCCTACGCCCA
>chromosome_12,-,polyA site is 1810016
CAAGCCCTACGGCGGCAACCGCGGCGGCAACAAGCAGCAGTAAACGGCCTCTCGTTTGATGGCAGAAAGGCTGTGAGCTGTAACGTGCTGTGCGACAAGAATTTCCCTCAACTGGAATTGGCAAATGGCGGGGCGGGTCGTGGGGGAGCA
>chromosome_12,-,polyA site is 1813925
CATTCGGGGATCTCTCCTCGGGTGAGCGTGCGTGTCTCGTACGTTTTTGGGGCCCTGGCTAGTCCACGGCTGTCGTCCCACATGTAACCTCTATCAGCTAACGAGGCAGTGACAAGGGGTCCTGTGCTTAGCATGGCGCCTCCTGGCTGC
>chromosome_12,-,polyA site is 1830637
TTACAGAGGAGAGCCAATTCCCTCTAGAATGCGACAAGTTGCTACTGCGGTGGCCGGCCGGTCTGTAGGGCTCATGTCACCTGTAACACACCAATGCACGTTTGTACGTCCAGTCCTGTCGGTCATGCTGCGTAAGTCGCAGCTCGCCAA
>chromosome_12,-,polyA site is 1838388
AGTTGTTTGTGTAGGTTCCGGCACACCCCAAGTTGTGTGGGTGGACTACAAGCAGGAACGGGGGAAATGTTGCGCACGCGGTAGCTGTTCCGCAGTAGCCCTCCCAAACCCCTGGCCACTAGTCCGAGAGCGTGGAACTACGTGAAAGGG
>chromosome_12,-,polyA site is 1838557
TAAAGCCAGGGAGACCTTCACTATGCGCCTTCACGGCATGACGGCCTGAAAAGGCTCTCACTTCTCACTGACCTGACGCTGACTGTAAACACGACTGGTGTGACGTTGGTGTGTAGTCCACGGGCAGCCAATGAAGGGCGGGATGGATGC
>chromosome_12,-,polyA site is 1842933
TTTCTTTCCTGAACTGGCAGCTTACGTGCCCAATTCAGCACTAAGCTAGACTCTAAGTTGGACGGGGGGCTTCATACCTCAACTGTAATCCGCATTTGAGCCACTCGTCCCCGTTCGCACATGTTGGATACCGTAGCCAATTCTTGGGAG
>chromosome_12,-,polyA site is 1849795
GGGTGCAGATGGCGAGTACCGCGTTACAGTCATGTAGGGACGTCTTGTGTACAGCATGCACGGCAAGAGGCGATCGGCTAACTGTAAGCAGTAGTACGGTGTGCCGTACGCCAGTGCACCGGAGTATCCTGACATGACGGGAACGCGGGA
>chromosome_12,-,polyA site is 1865005
CTGACGCTCATACCCCAGTCGGGGTTGGGCCCTGATAGCATGTGATGGCTCGGCGTCTTCGGGAGCTGGGACTGTCCCCTCTGTAACATCCGCATCCATACCCCAAGCAGACGGCAAACAACACCGGTGGATCACGCATGCCGCCTGCCT
>chromosome_12,-,polyA site is 1865206
ATGCGTAGCTTGTGGCCGGTTCGGTGTTGCGGTTGCTGAGTCGCTTCTGCAGGGCAGGGCCGTGGGCATTAGTTCAGCTCATGTAACCTTGCGTTGGACATTTGGACATGCCCTCGCTCACCGGTGGATCACGCATGCCGCCTGCCTGGG
>chromosome_12,-,polyA site is 1865422
GCAATTATTGTACAGCTATGTTTGTGGAGGAGGTGGTTCGTGGAGTGAGGATTCGAGAGGCGAATCTGAACGGACTGTGCGTGGTTACAGGCGACCGGACTCTTGCTTGTCCTGCATGATGCTGCCGGTGCGCGACGCACACGGTGAGCT
>chromosome_12,-,polyA site is 1869490
AGGACGTGAGCTTCGAGTTCCCGGTCGCCGAGTCCTCGTAAAGCAAGAGAGTGTGCGGGCACTCCCTGTGCTAGTCTTGGTGTAACGTTATTCTCCGGGAACATGTGTACTTCCACTGACTGACTGTCATCAGCTTGTCTCCAAAGAGCC
>chromosome_12,-,polyA site is 1872859
GGACAGGTACACTCACGGTCTCGCGAACTGCGGACCGAAAGAGGGAGAGAGCGCGGCTGCGCCTGCATCTCAGGGACGCACTGTAACTGAAGCACGAACGGTTGAGAAGCTGTTGGCCAGTGAAATGCTCGATTCAGCATAGGCGTGGGT
>chromosome_12,-,polyA site is 1896794
CGGGATCGGCAGCGGCGGCTGAAGCCAAGGGCGAGAGGCTGGCAGTGTGTCGTCGTGCGCGCGCTGGGTCACAAGCTGCATGTAAACTCAGAGAGACGCATGGGGCTGACCCGGTTTCCATACGCTGGTTTTGCACGGCTGAAACTGGGA
>chromosome_12,-,polyA site is 1910652
ACTGAACTGCTGTCACTTGGGGGGCTCAGCCCTAAGCCTGGGAGACGCGGTTGAATTGGATGTCGCACCCGTGGAGGGCACTGTAACGACAATGAGGTCAAAATTTACCCGGGACAAGAAAAGGTGGCTCTCCCTCGCAAGGGAAAAGTG
>chromosome_12,-,polyA site is 1912724
ACGACGTTGGCGTGTGCATCTGGAGTAGGACTTACAGCGGGCGCTGTTGAACAAGGGCTACGGTAGTCAGCCCTTGTCCAGTTGTAATATCGCTGCCGCGTGCTGTCATCCCGGCGGGCCTGCACCGTCATCTCTGGAACCTGGGGCGGG
>chromosome_12,-,polyA site is 1916180
TGTGAGGCAGGCATTGCCGCATTGGTCGTATGGGCCATTGGCGGGCGTACAACCTGGCAGCCCACGCTGGCAGCCCTAGTACCTGATACGTACGAAGACACCTCAACCCGTGACCTCAACCGCATACTTTGCATACATAACAGCTAAGCA
>chromosome_12,-,polyA site is 1916291
TGGTAAAGCACGCGTGGGGAAAGCCGTGAGTACAGAGGTGGCTACCAATTCTGGTATGGGATGCCTTGGACGCATGACTTGTTGGCAAGAGAAGCGGCGGTTTTGGGCCCGTGTGAGGCAGGCATTGCCGCATTGGTCGTATGGGCCATT
>chromosome_12,-,polyA site is 1932171
CACGGGCGCCGTGGCAACCGGCAACTTTGCGCTTGTGATTGCCAAGTTCACTAGCCACCTGTCTGCAGACGGCACGCTAGAGCTGTAAATTATTCTCCCACACACAGGTAAAAGTGGACAGCATTGACCAGCCCAGCACCGAGCTGCACT
>chromosome_12,-,polyA site is 1932347
TGGCGTCCAACTACTGGTCTTCCCTGACACGGGCCTCTTCCCAACGCCGCTAGTGAGCCGCATTGGAACCGCACTTGTACCCACCATAGCCAACCTCATCCGTTACGTGTGGGCCGTCGTCGATGAGCCCTCAACCGGAGATGCATTCAA
>chromosome_12,-,polyA site is 1932514
CTCTAGTGCTGCTGGTGGACGTAAGCGTTTGAGCGGCGGCAGCCCGGGGCCAGGGATGGAAGGCACGGGCGCGACGGGTGTATGTAGTAACTGGATAGGAAGTGCATGTGTTGCTAAATAACCGATGTCCACGTGCAGACTAGTCGCAGT
>chromosome_12,-,polyA site is 1932629
CCGTGTTGGAGATTCGGTTGTCGACGTGCTTGAAATAACGCAACATGCACAAGCGAACATGACGTTGTAGAGCCGAGGCCGTTGTATCATGGCATCGAAGCTGCTTTGCCACCCGCTCTAGTGCTGCTGGTGGACGTAAGCGTTTGAGCG
>chromosome_12,-,polyA site is 1938954
CCTGGATAGGACACTCTGCGTTGAGGTGTCTGGAGGCATTTGTGTGCAGGGGTTCCCCTGTTTGTGTGTGGCAGGTGTTGCCTGTAACAATCTTTGCATGTGCGGTCATACTCGGCCACGCGCACTTCAAGCACCACAGCAGTGACAGCA
>chromosome_12,-,polyA site is 1951171
GGGACTTGCCGGAGTGGTACCCGCGTGGGCCAAGCGCATCAGAAGGCTCATGGTGGCGAGGGGTAGCGAATACCAAGCGCTTCAACACACCTGCACCACTCCACCACTCTACCTTCCGCAGCGTCCCAACCAGTAATCGCAAACTCGTCT
>chromosome_12,-,polyA site is 1951720
TATTTTCGTCGTGAAAACTAAAAGCTTGATAGCGTGACGGATAGCGTACGCACAGTGTATGCAGGATACGCAATCGCCACTGTAAAAAGAGTAGGCATCAAAAAGTTATGTGCACAATTGTCCGGGGGGGTGCGTGCTCCAAGCCAAACC
>chromosome_12,-,polyA site is 1951818
GTTTAGTATGCGGCTACTATGGTTCGGAGCTACGAGGAGGCGACCTGAAAGGCCGTACGGCTGCAGCCGTGCATGGGGTGTGCAATGGGACACGCAAATATTTTCGTCGTGAAAACTAAAAGCTTGATAGCGTGACGGATAGCGTACGCA
>chromosome_12,-,polyA site is 1952066
GTTTGTGCTATTGCACCCGGGTGCAGAGAGATGCAGCGTAGGTAGTATGGCTGTTGTGTCGCTAGCGTAGAATGACAGTCTCTGTAACAGGCGCGTTCCATTGTCGCGTGTCTGGCGTGTCCCGATCCCAAGGCCAAGCCACGCGGGTAC
>chromosome_12,-,polyA site is 1959394
CGCGCACTTGCTCGGCAACGGGCAGCGCTGCATGCAGGCGGTCGTACCATGGGGGGGCCCACGTGCTCACCAAGTCCAAGTGTGCAACCACTGCGGGACGGTGTGGTCTAGTCCACTTTGCGGGCGGGCGGCTGGCTGGGTGATGGCTGG
>chromosome_12,-,polyA site is 1959520
ACTGGGCCGTACGAGGGGCCCAACAAATACACGCATTATTGCTCCGAGGGTTGGGGTATCTCCATGTTTTCGTGGTAATAGGTGTAGATATTCTTTGAGACACGGATTGAGTGTTGGGGAGGGCGGCGCGCACTTGCTCGGCAACGGGCA
>chromosome_12,-,polyA site is 1972674
TGGGACGTCCCGGTGATATTCAGGACGTGGTGTAAGAAACATTTGACGACCTCTCGCCGCGCTCCGGCTTTGTGGTACAATTGTTGAATGTTGTCTGCCGTGCGTGTCCAGAAACGTGCCACTGAGCTTCCTCGGGTGGGGCCCGCAGCT
>chromosome_12,-,polyA site is 1977952
CTATCCAGGCCACCTATAGCAAGTCCGAGGCCATGTCTTCTACGTTGCGTTGCTTGGGCATACGGTGAATCGAAGTACTGTATGTAACACCAAGCCTTTTGTTGTGGTCTGCACTCCTGACCTGGTCTCCACGCGCCCACGTGCCCGACA
>chromosome_12,-,polyA site is 2029601
TGCACAGCGGGTTGACAGATGCAGGAGGGCGACGTCGTGGGCCGCGAAGCGCGGGTCACGATCTGACCCAGATGGATGTCTTTGCAAGCCACCGCCCCATCCGTAGACGCTGGGACGTAGGAAGGGACATTGGGTGCACAAGAGGCCAAA
>chromosome_12,-,polyA site is 2029744
AGCGCTGTTCGGTGCTGGGGAGTGCGGGCGTAGCTGGAGCGGTGTTGGGCACGCCAACTTTGGGTGGCCACATTTTGGTGTTGTAAGGGTTACGTACCGCGAGTGTGCGCGCAGTAAAGCGCTGGAGTGATGTATTAGGGCAGTGCACAG
>chromosome_12,-,polyA site is 2091621
GTAGGCGGAGATAGAGGGGCACGGCGGGCGCAGGGGCGCGGTACGTGCTGATTTGGGAGAGGACACACGGCACGTGGGCACATGTAATCCTCGCCAGTGAGTTCTGGCACTGTCCAACAGTCCGACCGCTCGGGGGTACCCCAGGACTGA
>chromosome_12,-,polyA site is 2097890
CTGCCTCCAGGACGACTCGGCAACGCCTTTTGCTGTACAGGGCTTGCAAGTAATGTCTGCGATCCGAGGGAAAAAGCGAGCTTTAAGCAATCTACCGGTATCTGACACGCGTTGGGGTGGGTCCACTACTCGTGACAGGTTCCTGCTGCT
>chromosome_12,-,polyA site is 2098378
GTGGTGGAAATGAACTGTGGAGGAATTGCGAGAAGGGCTGAAAGCGATGCATAGACACGTCATGCATCAGGATTGGGTGGGCTGTAAAGGACAAAGTTGAGTGGCTATGGGCCAGTAAACATGATGGGCCACAACGTGGATCGGAATTGG
>chromosome_12,-,polyA site is 2113163
GCTGAGGGGTGTTGGGGGTGCCGTACACGAGTTAGTTGGTAGCTGTCCTAGAACCTACCTTGTGCTAGTTTTTCCTGGTACTCCGAAAAGCGCTGGGCTGCGTTCATCCAGCGCGACCGCGCGCTCCACCGCGTCGCCAAGCAGCTCACG
>chromosome_12,-,polyA site is 2126551
GTTACCTACTTGTGGATGGGCTGGTGGTGGTATCAGACGCGCAATGAAGAATCGCCGAGCTGTATGGACTCGTCGCCTTTGAGTAATAGCATGAAGCAAGGTCCATCAAAGCGGAACCAGTGGGAAGGGATGAGCCATCAGAAGGGTGGA
>chromosome_12,-,polyA site is 2126655
CGTGCTCCACAGGGTTCAGTACCGAATGTGCGTAGAACTACTGCGTTCCGCCCCACACGTGCTGACTCGGGCGGCAACAGATGAAATGAGTGCACTCTTAATGAGTTACCTACTTGTGGATGGGCTGGTGGTGGTATCAGACGCGCAATG
>chromosome_12,-,polyA site is 2131300
CTGCACGGAACGACGGCGGTTGGATGGTCATTTATCTCGGACTTGGGAACCGTGTATCGGTCCCCGCAGCGGCACGGGTACGTGTAAACATCAGTGCCGTCTGCAGAGAGTGTACGGGGTACAAGGAGGGTACAATAAGATGGGAAAGCA
>chromosome_12,-,polyA site is 2186436
TCCTCCGGCCTTGGCCGGCAGCTGGTTGACTGGTTCCTCGAATTCGCGAGTCAGGGAAGTACATAACATGACGTTGGAAACCTGAAACCCATCTGAGCTATTGTCCAGCACACGTCTGGAGCACCATAACCTCCTTCGGCAGCAGCAAAC
>chromosome_12,-,polyA site is 2227080
ATCATCCGATTGCGTAACCGGCCGAGGAACACTTGGAGGCTTGTTGCAGAACGATACCCGTACTGTTGCATTGCGTGCACACCATGCAAACCACCCACAGCCACGACCATCCCATCCTTGTCCTGACCCAGACACCAAGTGTGCCAAGTG
>chromosome_12,-,polyA site is 2242915
GGCGGAGTGGAGTGAACTCAGGGCTGTGCGGATGTTACACAGAGGCCATGCACGATGGCTGAGGCCAGCACTGACTATTTTGTTTATCCTGCAGTCAGTACCGGTAACTCACACTGCATCGCTCATGAACTATTGTTGTCCAGAATCACA
>chromosome_12,-,polyA site is 2247628
CAACGGTTGCACTTTTGGAAGGGGCACTTGGCAGGGTTATGGTTCATATAAGGTGATTCTCTGTCACTTCCTGACCGCGTCTGTGTAAAACCTATGCACAGTTCACATGAGCGTGCGCGACTCGGCCTGCCCGCCCCTTCTGAATGCGTC
>chromosome_12,-,polyA site is 2252372
GCTTTCCCTTGCGAGGCTTCATACAGCGAACTGCATTTTTGAGCAAACACCATTTTCATCAAGCGGCAAGTTGCGTCAAATACTGTAAAGACAGCCCAGAACTTGCGAAGCTTTAGCAGCTCGCCACACCGTGAGTGATCTGCCAATTCC
>chromosome_12,-,polyA site is 2264403
CAGCTGAGCCTGCGGATAGCACCCTCGTGGCACCCGCAACACGGGTACGGCGGCGTGCGCCTGCGCCTGGCGGGGTGTTGAATGTAATCCTGTGAACAGAAGCGCATGCAACATTCAGCGTCTGTTGCGTAGCTCTTGCTGTCGGAATCA
>chromosome_12,-,polyA site is 2282436
ACAGTTTGACGGTGTTGGGGTTCAGCCATACGGTAAGCAATGAAATGTGATGCGCCAATTGTGCCTCTGCCTCACCGCGACTTGTAAATGAACTGGTGTGCAGCCCAAGGTGCAGCCCTTGTCCCTGCCTACGTACCGCGCCAACTCGGG
>chromosome_12,-,polyA site is 2297092
GCTGAGACATATTTATGGGACGGGCGGCAGTTGCAATCTGACGTATGCTTACACACATGAATACCGTCCGCCTTCCGGTCGTCTGTAACCGCCGCAAATGCACTCTGCCATTTCCATACGCACTGCCATGTCGGGCGCGTGCAAAGTTCC
>chromosome_12,-,polyA site is 2309762
TGTGTCACGTACCTCCTGAAGTTGATGTGCAAGGACGTTGCAAAGAAACGGAGACGTGGCAAATGATCATACGATACGGTATGTCGAAAGCAGGAGTCCGCTGGCGCGCTGCAAACCCCAGTCATGACAAGGAGGTGGCTGTCTTAGGGA
>chromosome_12,-,polyA site is 2330350
GCTAGACGCACCCACGGTGCATTGCTGACCGCAGGCGAGAAGTGGCGAGATCGGAGCACGGGCGCCCTGAAACAGGGGACTCGTGTAAATATTTCCGGTCCTTATGCTCGCCGAACATGCTACCACCATACGTTTCTTACACTTGATGGG
>chromosome_12,-,polyA site is 2344735
CGACTTGACTGCAGATCACCACTTCGTCGCCTGGATCAGTATGATTCAATGGTATGAAGAATGCAAGCGAATTTGCATCTTGCTGTAAGAGACACAGTCAATCGTGCAAGGGGCCTTGTACAGTGCAACCGGGCCGAGCTTGTGTCTGAG
>chromosome_12,-,polyA site is 2344893
TCGGCGGCGCGACCTCCGCAACTCGAACGGCTTAAAAATGTCTTGCTGCTTCGGCCCATTGCCCAGGCAGCTTGCAACCGGTGTAGTGTATCTGATGGCTTCGAACATCTCGACAGGCAGCATCGTGGTCTAGGCATGCTGCATCTTGTA
>chromosome_12,-,polyA site is 2344945
ATGGGTGGTGGCGGGACTGTTGAGCGTGAGCGTCCGAGCAGATGTGTGGGTTTCGGCGGCGCGACCTCCGCAACTCGAACGGCTTAAAAATGTCTTGCTGCTTCGGCCCATTGCCCAGGCAGCTTGCAACCGGTGTAGTGTATCTGATGG
>chromosome_12,-,polyA site is 2348301
CCGGCCCTGGTGCCTGTCTGACCGGTAGCGGTTGTATGTCCCAGTCTTGGACGTGCCAGCGTGCGCAAGTGCTCCTACTCTTGTAACAACATACCTTGTATTTCTGGCACTGCAGACGGCGTGGTTAGCGGAAAGCCGAAGCTTTCCACA
>chromosome_12,-,polyA site is 2356535
CAAACAAGGTGCTAATGCGCCCCTGGCACTAGCAACTACGGGTTGTCCGGATACACGATCACGTGATCTGATAAACAACTGTAAACCGTTGTCACACACACACACACACACACACACACACACACACACACACACACACACACACACACA
>chromosome_12,-,polyA site is 2358689
CCAAACTTTGAGGGCAGTCTGTGAAGTTAAACCCCTTGCGCCAGCCTTCTGTCATTCTGTGTCTTGTTGCTCTGTTTAGGGAAAAACACTGAGTCACGGATCACAGGAAGGCCAGGTCTCCCCTGCTGTCCCCTTCAGAGGAGCGGAAGG
>chromosome_12,-,polyA site is 2378503
GGAGTATGCTTAGACAGCGGCGGTTTCTTGCACTGCTGGCCAATGACCCGGCAGAGGCGAGGAGACAGGGGGGAATGCCACTGTATAACACGAATCAGCAAGTGACCCTCCCAAGACCCGAGTGACCCTACCGCGGACCAACGAAGAATC
>chromosome_12,-,polyA site is 2389294
AGTTCCATAACACTGTGCCCAATCCAAGGCCCAACCCACATAAGAAGGGGGCTGTTGGCCAGTAGTGCCGTGTGTACATTCACGTTGTAACATCCTGCCAAAAGATGCAAGGGCACACCCGGGGATGACCATGCACTCGCCAATGCGACC
>chromosome_12,-,polyA site is 2391218
TTTCCAGGGCGGTCGCTGTATCCGGCCTTACAGCAATCAAACGCCGACATGCGCACACAGAATCGAGGGGGTTTCACGCATCTTGTAACACAATGCCGGGCTGGCACGGGCTCTTCATCTGCTTGGTGATACGCAGCACAACAGCGTGCG
>chromosome_12,-,polyA site is 2391339
TGAGCGGAGGGTGCGGAGGGAGTACCACGAGACAAGAGGCACATGCGGCCATTTAGGACGCGGCTGGACATGCCGCCGGTGTTCAGAACACGCCGTACAGGGTATTTCATGATAGCGGTATTTTCCAGGGCGGTCGCTGTATCCGGCCTT
>chromosome_12,-,polyA site is 2399354
CCGGCGTGTCCCCACGGAGAACTGCACTGAGGGTCGCAGCTGGACGAAAAGGTGCGCGCGGTGAACATTTCGGCCGCGTTGCTGTAAATTGAGGCTCGTAATTGACGTACTTAAACCCTGGTAAGACCGGCACAGCTGCTGTGCCGCACT
>chromosome_12,-,polyA site is 2412279
GCTCGCGCGCGGTGTGCAACGCGCTTTGACTGGCTGGGGCAAATCACGTTACACCAGTTCAATTCAGCACTCCAACTTTGCTTGAAATTCCGCTGAATGAAAGGGCACGTAACCACCTCAACCGATCAGCCCATACGGCATACGTAGGGG
>chromosome_12,-,polyA site is 2412417
GTGCGGTGGATGGCACCCCGGGTACTGAGGCAGAAGGCGGGTCAGTTAAACGGTGTTTCGGAAGGATAATGAGCCAGCAGTTGTAATTGATATGCTGCTGCGTTATGCAGCCCTGTCGGGCGGTGGTCCGGCCTCGCTGCTCGCGCGCGG
>chromosome_12,-,polyA site is 2412779
GCGCTCTTCAAGGGCAAGAAGGAGAAGCCCCGCTCGTAAGGGCGAGGCCGCGTGCGCGAGCAGCGGCTGTCGCCCCCGGCTGCTGTAACGCGGGTGTGTGTCGGCGCTCTCCTTCCTCATGCCGGGGTCTCTCTGGGTATGGGCATGGGA
>chromosome_12,-,polyA site is 2454749
TTCGGCGTGTGGGGACGCCGCGTTGGCGAGAGCCCTATTACACCATGGGGCATGTGAACGCACCTCTGGAGGGCACTGTATGTGTACCCGGTGACTCGTGCTTCCCCTTCCACCGCTGTGTCACCCGCCTCGCCCCCTTGCACCCAGACC
>chromosome_12,-,polyA site is 2460010
CGTCCTCCTCGTGACGTTGCGAATGAGTGGTGCTTCAGGTGTGATGCTCAGGGGAGTGACCCGTGAATTCGAAGGGACCACCTGTAATACTCACTGTGCAAGCGTTGGGCCTGCAAGTGTCGGGCAAGGAGCAATGGAGGTCGTTGGTTG
>chromosome_12,-,polyA site is 2528130
TGTCCTGGCACGCGGCGCAAAGGGCAACCTATGCCGGAGCCACAAATGGTGGCATTGAAAGAGCAAGGGCCAAGGGCGTGAGCCCAAAGCCTCAAGACCAGTATACCTCTTCCTCTCTGCTTTCCGAGGATGCAAGCCCTCGTCACCGTA
>chromosome_12,-,polyA site is 2550730
CGTGTGCATTTCTTTGTGTTTCTGTGTAGTCGTGCTTCTGACAGCACATGATAGCATTACATGAAGGCCACAAGACGCCACACTTTTACAGTAGCTTGAGCATGGTCATGAAGAGCACACACAACCGTCCGGCTGCGCACAAGCACATTC
>chromosome_12,-,polyA site is 2559680
ATAGACGGAGGTGCGGCTTCTAGGGCCAAACCGACGTCTCACAATATAGACAGAGGTGCGGCTCTTAGGGCCAAATCAGTGTCTAACCACAATAGATGGAGGTGCGGCTCCTGTGGCCAAACTGACGTCTAACGCTACGCGTAGGCTTGG
>chromosome_12,-,polyA site is 2566206
GAGCACGGTGCGGGTCTCCTCGTAGATGAGGCCGCTGATACGTTTCACACCGCCACGGCGAGCCAGACGGCGGATAGCGGGCTTGGTAATGCCCTGGATGTTGTCGCGAAGCACCTTGCGGTGGCGCTTGGCACCGCCCTTGCCCAGGCC
>chromosome_12,-,polyA site is 2566574
TATGCGCGTGTACGCGGGGAGGGCCCGAGGCGGTGGGAGTCTTGCGACTTGGGCGCCCCTCCACCCTCCACTGTAAGTGCATGTCAACACCCAACCCGCGTGTGCCCCCCCCTCTCCCGCCCAAGCTGTATCCACCAACGAAGGGTGGTG
>chromosome_12,-,polyA site is 2628729
GCGTGCAGTTCGTGAAGACTGTCTGCACTGTCTGCTGTCCTCTTGTGCGCGCACGCAGAGGGGCTACGCCACCAATATCCTGACTGTAAAGTAAAGCAAGTTGCCCGTCTATCTGCTGGGGGGATGGGGAAGTCGGTGGCGAGGCAGAAC
>chromosome_12,-,polyA site is 2803812
GTGCCCTGCTGTACTGATGCGTAGGCGCAAAAGTGCGCATGTGCCAGGGGCCATGGAATGGACTCGGGAGAGGCCGAAGGCTGTAAGCACCATGGCAACATACCCGGCACCGTTCGAAACCAGGCAATGCCTTTCCCGCATAGGTGGATC
>chromosome_12,-,polyA site is 2821104
TGGAGGAGATTGGAGACGTGTGTCGATGCTGTCCGCAATGTTGAGTCGGGTACCGACTGCAAGAGACCTGACCTGCATACCCTGTAACTTATGCTTGGAGCATCCCAAGCATGCGCCATGCGTGCTGTCTGTTGGCACACGTGTTCGCCT
>chromosome_12,-,polyA site is 2868934
GTCGCAGGTTAGTAGGAGTGCATTCCTGGGGCATGTCATGGTATGACTCCGAGTATCTGGTGTACAAAAGTTGTGGTGCCCATGTAATCGGTGCAATGCACTCCCACTACAGGTCCCATTCGCTCACTCAAATCCATCATTTATACCATT
>chromosome_12,-,polyA site is 2907860
GAGCCGAAAGGGAATGGCACCATGTTCTATTTGGGACTCGTGCCAGCGGGTGCCAGCAATCGTCAGGACCAGGGGTGCCCCTTGTAAGGACTCCTAGGCAGGACTGCGGGATGAATGTTGGCTCTTGCAGTTCAAGTTGCAGCCTTGCAG
>chromosome_12,-,polyA site is 2908022
TGTGAACTGATTTGCGCATTCCCATCAATTTTGGCTCAGAGAAGACAATCAACATATAAAATTGCACGGGGAAAGCTCGTGTAATCCACATTAAGGTCCAAGCCCTGCGAGTGCTCACACCGTACGGTAGACCTGCCTACCGGTAGTCAC
>chromosome_12,-,polyA site is 2919881
GGGTCACTGGATGCGCCCATCAATGCATGCATGTGTGGAGGGATGTGATTGCTTTGCAGTGATTGCTCAACAAAGCTGTGCGGTGTAAGCGCTCACTTGGCAGCAGTAGCAAGGCTGCAACTCTGCCGACGGCAAGTAGCCGGGGCGAAG
>chromosome_12,-,polyA site is 2937596
GCGGGGGCGCAGCAGGCATACATTCAGGAGGAGGTCGAGGCCGAGTCTGCAGGCTAACAGGCGTGTGCAGCAAGGGAGCCCTGTAATATCACGAAATGTCTCCAGGCAAACGCCGTTTCCTATTTTTCACTTCCCATAGAGAGTGTTGCA
>chromosome_12,-,polyA site is 2940966
ACGCCGCCGGGACTACATGCAGTGGTGGGACAGGCTACGGTATACAACACGGTTGTGCACGGCCGAAGCAAAGCAAATATCACACGGAAGTGTGGCAGGGCTTGCATCTTCCAGGGTTAGGCCGCCGCCGCTGGCAAGAAGGGCCCTAGC
>chromosome_12,-,polyA site is 2941067
CTTGCGCCACATGGGCCAGACTGGGCCAGAGATACATGGAGATACTGGCTACACAGGGCTACGGTATCGCACCGCGCCAGCTGCAAGACATCTAAGTGCGCACGCCGCCGGGACTACATGCAGTGGTGGGACAGGCTACGGTATACAACA
>chromosome_12,-,polyA site is 2941267
GAAGCACAGTGCAGTTGTGTTAGATGTCGTCAGAAGTAAGCTTGTTGGGTTGAAGGCTCGTTTGTTTGTGTGCCGGCGCTCTGAAAAGTTTGCGCGCTCATTCACTTCGTTGTTCGCTCGTTTCTTCGCACTCATATGTACATGGTGCAT
>chromosome_12,-,polyA site is 2948207
GCGGCGTATTCCAGTACTTGAACGATGACGCACGGAGTTGGGGCTACGTATGTGCCCTGGGGGCGATACCGTTGAGTGCAATGTAAATTGCAAGCGCGTATGCCGGCAATGTGGCGAGGTTCTGAGTGACGGAAAGCGACAGGTCCGCAC
>chromosome_12,-,polyA site is 2958345
TTCGGCGTATGCACGTGTACGGCGTGTTGGCGAGGAAGCGTCTGGCCCCATGGACTGGGATTGAGACATGCTGTTACGTGACTGCAACAACTCCGCTCCAACGCTAGACGAGGTCAAAGTCTCATAGCCTGCGAGCGGTTGCAAAGAATG
>chromosome_12,-,polyA site is 2987313
CCAAGAGACGTTGTAGTCGCTAGGACGCATAGAAGGCCGGTTAGCAAGACGCAGTCACAGCAGACGTGTTACCTCATCCAGACGGTAAACGCCAAGGGCAATGGAGGAGCGCCGCTGACCCATCACTGATATAACCAGGTTGCGATGGCT
>chromosome_12,-,polyA site is 2987440
GGTGGCGGCGGGAGGCGGCGGTCGTGTGTGGGCCGTAGACGACGGACAGCTGAGCGCACGTTGACAACGCCACCTATCTACCTTATAGCGAAGTGCTTTCGGAACGCGAACGCGAATGTGCGCGACACCAAGAGACGTTGTAGTCGCTAG
>chromosome_12,-,polyA site is 2996829
GTATGAGTAGCTGTCCGGAAAGGCCTTTACTTGTTCCATCAGGCGGCGATCCAGTGGGTATCGCCACAGCAGGGGTTGCTAACTGAAGTTACTAACGCATCTCTCATGTGTCATGGCGGGGTCGGGTTATGCAACAGCAGGGTCTGGTAG
>chromosome_12,-,polyA site is 2996904
CACGGGTTAGAGATAGGCCAAGGCCCCTAAACGTGTCCGGATATGAGATTGAGAGGCATCGTAGGTAGGCACCTAGTATGAGTAGCTGTCCGGAAAGGCCTTTACTTGTTCCATCAGGCGGCGATCCAGTGGGTATCGCCACAGCAGGGG
>chromosome_12,-,polyA site is 3022284
AGGGCACACGCTGCAACTGCCTGCAATAAGCCCTTGCGGGCCTTATCAGGTTGTGCAAGATGGGACTGTTGACGCTGTCACATGTAAGTTCCAACTTCCAAGGACCACGTCCAATACTTTGGTTGTACAACGGGGGGGAATGGACAACCG
>chromosome_12,-,polyA site is 3029424
GGCAAAGGTACGAAGCCGCGGCGTATGCACAACGCAATGCGGAAATTTTATGCGGCACGTGACCACGCAGTCCGGCCGTTGTGCAAATTGTTTGGAATCACGTCCATTCGACATGTCAGGGTCATCATATGGTCACCTTCCGCAGGTGCG
>chromosome_12,-,polyA site is 3029615
TTTGGTACGTTGCCGTGCCTCAACGCTGACGCAGGGACCTGTGAGGGTTGACTCGAAGAGCTCGAGGGCCCGTTTCTTGTGATTGTATGTTGTCTGAACGTTTCTTCGGAACACGCGGATGCGAATGCATTGGAGAGGAGAGGGAGTGAA
>chromosome_12,-,polyA site is 3029701
TGTGTGTTATGAGCTGTGCGTCGCGGGCTTGTCTGTTTTGATTGTATGATATCCCTGTCGCGCGGCGTTTTGCAGGACCCGGTAATTTTGGTACGTTGCCGTGCCTCAACGCTGACGCAGGGACCTGTGAGGGTTGACTCGAAGAGCTCG
>chromosome_12,-,polyA site is 3043499
CGCGGGATGCCCGGACCCCAAGTAGTGCCAGACTACCTGTAACGCCATGCCCTCTAACTACCGGTAGATTACCGAGCTCAGAGGAGCCCATGCACGCCTAAATCCTTTCATGGCCACAATTGGCAGAATAGCATAGTGAATCAGCTTTTT
>chromosome_12,-,polyA site is 3052379
CAGTGATGCAGGCTATTGGTTGCAGCCAGGAGAGCGGAGCACGCAGCTGGCGTTGCTGCATGAGCCAGAAACTCCGGTCTAAGTCTGTAATGTAGGTTTGCCGGTCCTTGCCGCAAGCGGCCGCCTATGAATTCATAGCTATTGCAGGGG
>chromosome_12,-,polyA site is 3099248
TGAAGGCTGCGTGCTGTGGAGGCGATCACCTTTTGCAGTATGGAAGTTCTGGAATCCATCTCGGCCGATGCTTTAGACCACTGTAAGAACATGACAAGCAAGACGCTTCATACTATCTAGCCAGGATGCAGCGCCACGATGCAGCAACCC
>chromosome_12,-,polyA site is 3102055
ACATGATTTGGCAGTGCCGTCCATGCTCTTCGTTTGCTGCGCACTGTTGTCGGTTGCTTTTTAGGTGTTAGCCGTTTACTCTTAGTGCAAGGAGGGTTGAGGTCGTGAATGCACGGGGGCTTCGGTGTGTTGGGTGTGATGCAGGTCAGG
>chromosome_12,-,polyA site is 3102131
ATGACGTGCAAAGCGGGTGCGCGGGCAAGCTATGTCGCACTTGACCGCATTGATGCTGGCCTCGTTGTGGGCATGGACATGATTTGGCAGTGCCGTCCATGCTCTTCGTTTGCTGCGCACTGTTGTCGGTTGCTTTTTAGGTGTTAGCCG
>chromosome_12,-,polyA site is 3102728
CTGCTGGAGTCTGAGCGTGAGGCCCGCCGCCTGCGGTAAATGCAGCAGCTTCAGAGGTTGCTGCCTTTTAGCAGGAGATAGAGTGTAACCGTGGCGTATAACACTTTGGACTCGCTGTCTCTCTGTCCGTCTCTGCCGTAAGCTGTACAG
>chromosome_12,-,polyA site is 3138621
GGCTGGTGCCGGATGTGCAGGGCGCAAGCGGGCGGTCAGGACTCCAGAATCAGTGGAGTTCTAGACCGAATTGATGGGCGTTAAGAAGTTACAGAGGCCAAAATCCGCCCATGGACATCTCCCATACTACCGCCTCCTTGCACCCCAAAT
>chromosome_12,-,polyA site is 3138747
TGACAGACTATCTCAGACAGAGTGATGTTGACCCGTTTAGTGTGACAAGTTTGGGCACTGCATGTCTGCCAAGGCCAAGTTGTAAAGGCAAGTACGTGGACAGCAAGAGGTGCACCTCCTGTGAACGGCTGGTGCCGGATGTGCAGGGCG
>chromosome_12,-,polyA site is 3141928
GATGGCAGTTTGGCGGGTTGATGTTATTATTGCAGTTTTGGGAGGTTTCAGCGAATAAGACGCTGGTATATGACCTGCGTCTTTAATCTAATGCAATAGGCTCCAAGCTGTGATCGCAGACCCTCGTCGTTGGGGCGGGGGGGGGGGACA
>chromosome_12,-,polyA site is 3145082
TTCGGGCCGGAGATGGTTCCCTCCTGACCTGGGTGCTGGCCTGTGCTGGGCACCCTTGCTTGGTCGGCCTGTCCCTTCTTGTAATGTCGCATTCATAATTTACTGCCGGAACAAGTTCCTGAAAGGCCATCCAGCGCACCGTTTCTTTTT
>chromosome_12,-,polyA site is 3157226
AGCATCAGCTCAGGCTGACGGCATAGAAGCAGGGTGCTGAAGATTACTCCAATACGGATCGTTCGATTATGGTATGCTCAAGGTAACAATAGCGGTTGTACTCCACCCTCTTGCCAGCGCCCAGCGGACCTCTGTCCAGCCAACCACTGT
>chromosome_12,-,polyA site is 3167828
CGGTTAGCAATCCCAGAGAGAATGACCACATGATTTAATGATAGAACCGGCCCCACTCGAGGGCGCCAAGGGCACCGAGTCGTGTAAGTCTAACGTGACAATCATCAAGACTCGATCCTCGTCATGACCAAAGCATGTGGTGCGGGAACA
>chromosome_12,-,polyA site is 3179945
TGTGGATGGCCACTTTTAAGGCCAATAGCTGAAACGGACATGAGGAAGGGGTATACACCATATGGAATGAGGCATTTGTAGATTGTAAGGAACAACTGAGTCAGTTCCTCCCCAGCCGTCCGGCATAGGTCCGTGATGTGAGGCGCTAGA
>chromosome_12,-,polyA site is 3184316
CACGCCCGACGGTAGGTTTGTACGAGGCCCCGCCACCACGCTGCGTACGGTCGGATATTGGGAGTTTCCAAGACCTGCCTATTGTAACTGCGGGTATTTGCCCAAACCTAGCCACTGAAAACCATCCAAAGCTTAGTAAGGTCGCTCGGG
>chromosome_12,-,polyA site is 3206206
GCCCACTCAGGCACACACTGACCGGGGCGCAGTGCAGGCGTGCAGCACTGGGCCTGGCAGGACCGCAGGCCTGTACCCATGTAAGCGCGCGTGCTCACCATCTTCAACCCCTGCACGCGGCCTGGCAGTATGCTGAACCTGATCCGCACA
>chromosome_12,-,polyA site is 3210039
TGCAGGCGGCTTCTACATGACTTACTTTCACCTTCACTCACTCATAGTTTCCGCCTTTGGGTTTGCAAGCCCGCACATCGCCGAGCAAACCGCCCTAGCAAAGTTGCACCTCTGCCAGGCCCAATTTGAGGATTGCCCATATCATACTTG
>chromosome_12,-,polyA site is 3210140
TCACTGTCCGCGCCCAAGGACAGAGCGGGAGATGTTGTGAGCGTGTCAGGATGGTACCGGGATGGGATTTTGCCCGTGCCGCTTAAACTAATCATTCAGAATGCAGGCGGCTTCTACATGACTTACTTTCACCTTCACTCACTCATAGTT
>chromosome_12,-,polyA site is 3224908
AATTGCCTAATACCCTGGGCGGCGAAATCCGGGGGGATAGCTGGTGCAAACACGACACGCGTGCCCCGCGTGTTCGAATCGATGTAAATTTTGAGTTTCGCGGCCTTAGTCTTCTAGAGGAACTTCCTTAAGCTTGTCACACTCATATTG
>chromosome_12,-,polyA site is 3225149
TCGACGTACGGGAACTTGGCAGCGCATGGTTACGAACAGCGGAACTGTACAACGTTGGATGGCCTTAACTCCCAACCACTCACAAATCAGAGGCCTTGGACCTATGCGGCCATACCAGTCAGGGACGGGGCACACTATTTCTGGGAACTG
>chromosome_12,-,polyA site is 3225260
TTTTCGAGAAGGATAGCCTTCGTTCCGGATGCAAGTAGGGATCGGTACCGCTGCGGGTTTGGGCCGCGTACTGATCTGCGTGTTGAGGCCTCTTCCATCACGTGCTGCATCTCGACGTACGGGAACTTGGCAGCGCATGGTTACGAACAG
>chromosome_12,-,polyA site is 3225512
TACTTTCACCCTCGTACAGCCATCCACGGCATCAAGGTGTCGAAGGCCCCCGCCAACGTGATGGCGTAAAGCGGCTTCGTCCTTGTAACATACGGGTATTCGCGGAGGTTTTGTGGAGAGGGGCGCGGAGGTTTTGTGGCGAGGGGCGCG
>chromosome_12,-,polyA site is 3234600
AACTCTTATCTTACGAAGCTCAGGCACGTATAAGCTCACTGTCTGATCCGCATGTTTTGGGCCGGGGACTCCACGGAACAGCATTTAAAGCTCGGCTGTCCTGCTACAGAGCCTCTCTCACCACAAACGCCGTTTCCTTTCCTGGACCTG
>chromosome_12,-,polyA site is 3234670
CTTGATCGCGGTGGGCAGGGCCGTGTCGGGTGGGGCCCTGCTGCATGGTTAGCCGCGGGCGCTCAGCCACAACTCTTATCTTACGAAGCTCAGGCACGTATAAGCTCACTGTCTGATCCGCATGTTTTGGGCCGGGGACTCCACGGAACA
>chromosome_12,-,polyA site is 3259182
CCGGCCTAGACTAAGTCACACGTTAGGAGAGTACAAGCGAGAGGCTACATGGACACGATGCGACTGTGCACCACTGTACCTAAGCGACTCAACCTGGTGACCCTAGTCTCAATGACCCAACGACCCTACTAGACAACACTGTCAGCTAGC
>chromosome_12,-,polyA site is 3288823
CACGAATAACCACGTCACACCACTGCTTCAACCACACGTATATACGGTTATAGACGTGCGGGGAAACGCGACAAACGGTATGTAAGTACACACACCCGGACTGTACGGTTCTTTGACCAGCTAGTTGCACCAGATGAGGTTCGGGCATGA
>chromosome_12,-,polyA site is 3296554
TGCACACCCCAGGCCCGCAAATTGCAGCTACGGATTTGCGGAAGTAGGTGCTGTTACCATGTAGGGAACTAGGAACACCCCTTGTAAGTCTTACAGGAGGCTGCCATGCATGCCATGTTCAAGGAATGCTCCGTCATGGCGGCCCCAGCA
>chromosome_12,-,polyA site is 3311008
GGTTGTTGGTTTTGGCCGTTACGCACCTCAAATATTAAGACACGCGTGGATGGGGTTTCCTCGCCGAATACTGATGATGCCTGTAAACTCTGCTGCGTAGTGCACATGGGACATGGCCGCTCCCATGCCGGAAGGCTGCGTGCTTTGCTG
>chromosome_12,-,polyA site is 3324649
AACGGTGCCTAGCATACCAACCTGACTTGTACATATTATTTACGCCCAAAGCAACCTAACCATGTTACGCCGGCGCCCGGGCTTCAGGCACGGGGTCACATGCAACAACGCGCTCCTCTAACACCCAGGAATGAGACTGTAAGGCGTTGC
>chromosome_12,-,polyA site is 3324701
AGCGGGCGCCAGTCCCATCTTCACATGCGCCGTTCTCCTCTGGCATCGGCACAACGGTGCCTAGCATACCAACCTGACTTGTACATATTATTTACGCCCAAAGCAACCTAACCATGTTACGCCGGCGCCCGGGCTTCAGGCACGGGGTCA
>chromosome_12,-,polyA site is 3324899
CGCCGTCGTGGTACCAGCACCTTGAAGGGCACGGTTCCACGGGCTGCACGGCACGGCAGAGCGTGCACCTTCCCTGCGCAGTTACGTGAATCGATTTCGATGACATAAGTACAATCGCTAGCGGATGCGGACATGGGAACCACGCCCCGG
>chromosome_12,-,polyA site is 3324960
GTGCTGCACGTGCAAACGAAGTTCAGGTTTGCATAGCCCAAGCTGACTTCTGTCTTCTGGTCGCCGTCGTGGTACCAGCACCTTGAAGGGCACGGTTCCACGGGCTGCACGGCACGGCAGAGCGTGCACCTTCCCTGCGCAGTTACGTGA
>chromosome_12,-,polyA site is 3325033
GTGCAGGCACACGGCAGGCGTGGAGCGAGAAGATTGTGGCAAGGGGTTTGGCCAGGATCGCGCTTTGTAGGATGTGCTGCACGTGCAAACGAAGTTCAGGTTTGCATAGCCCAAGCTGACTTCTGTCTTCTGGTCGCCGTCGTGGTACCA
>chromosome_12,-,polyA site is 3373120
AGCACTAGGCTTCTGTGGGACCTTGCGCAAGTAGCAGGCAATGACCGCTGACTTGCTGAGTGTCGGGATCAAGACCGCATGGTTTAACCCAGCTCCAACTTCCCAGCGGCCTGTGTTGCGTGTGCATCTCCCGCTTGGTTTCCTAGTTCT
>chromosome_12,-,polyA site is 3394693
CGCGTGTGGGGACGCCGCGTTGGCGAGAGCCACGGATGGCCCTAATACACCATGGGGGCATGTCGCACCCGTGGAGGGCACTGTAACCAGGGTTTACTGATGGGCGTCACGGCCGCAATGGCGGCAATGCTGCTGCATGCCCACCAGCCC
>chromosome_12,-,polyA site is 3422074
ACAAGTAATTCTGGTGCGGGCAGCGAGGTTCGTGTGGCAGTTCAGTGGCCTTCCCTGCGAGTTACCTTAATAGCAACTTGACCTTCCAAACCTATTTTTGCGCGCCATATACGAGAAAGCGCCAAGTGGCGGTCTGCTGGCTGACCCCGC
>chromosome_12,-,polyA site is 3438609
ACGTAGATGGTCATCGGTTGGTACTGCCACGGTGGAGCTGGATGCGCGGCAACATTTTAAGACGAATTGAGACACTGGGTATGTAGTACGGAGCCCTACAGCATTCAACCATGCACATGCTTCGTGCGGTTGCCTTCTCCAATACGCAAC
>chromosome_12,-,polyA site is 3449609
GGCGTGCCTGTGCAATGCGGCTGGCATCAGCAACAGTGCAGACAGAATTTGCCTGGCATAAGCCTGTACCGGTAGCATCAACTGAAACGCCTGGGCGTCAAAGACAGCGAGCCGAGCGCACACCAGGGTTTGGCACTTGACATTCTCAAG
>chromosome_12,-,polyA site is 3449680
CAGGCCCAGTGTAAGCAGTTGTGTGAAAAGCGCGTGCCGTCGGCAGGTCGGGGGCCAGGAGGGTGAGCGAGGGCGTGCCTGTGCAATGCGGCTGGCATCAGCAACAGTGCAGACAGAATTTGCCTGGCATAAGCCTGTACCGGTAGCATC
>chromosome_12,-,polyA site is 3449754
GACTGCAACTTGTTGGGGGTACAATTTTGCGCCTCGTGTTGTATGTGACATCAGTATTGCTGGCGCCGCCCCAGCAGGCCCAGTGTAAGCAGTTGTGTGAAAAGCGCGTGCCGTCGGCAGGTCGGGGGCCAGGAGGGTGAGCGAGGGCGT
>chromosome_12,-,polyA site is 3478555
CTAGCTGACTGTGCTGAGGGTGCTGACAGGGCCAGAGAGCCTGCTGGCAGTGTGTGTGCTGCATGAGTGCACATGAGCACATTGTTACATTGATTGAGGAATGCGCGCTGCCATAACCTGGAGTGGCTGGAGTGCTCATTTCGTTCACTG
>chromosome_12,-,polyA site is 3481680
TTGGCAGGTTACTAAGAGGAGTGAACAAATTTTCGGCTGGCTTGGCCGGGTGAGGAAAAGGATTGCGCGTCGGTCGTTAGGCTGTAAACGCGTTAGAATTCCGTAAGTCATGCCCAGTCCCCAGTAGGTCTGTCGATGGGTCGCCAGCGG
>chromosome_12,-,polyA site is 3491225
CGATTCCGGCTATGGCCGGGAGACGAGGTAGATGCTTGCGGCCTCAGACTAGGTACATGGCTCAGCCCACTTTTCCCATGTAAGCGAAGGTATCTTGTCATTGCCGGCCAGGATTCGAGTATCAGACTGCATCAGCTCACGCGCAACAGA
>chromosome_12,-,polyA site is 3493511
CGGGTACCATGCATGCTGCTTTTTGTTTTTAGTTAGCAATAAGGGCGCCTACTGGCTGCCGTGGTTGAGAGTCTCATCGTAGCTTCTAAGAACCAAGTCAACATGATTGCACCCGCAGAGACAGTACCGGCAAACGCACCGGCGATGGCA
>chromosome_12,-,polyA site is 3499797
ACACCGGTGGCAGTTTTATGATGGTGATAGATGCCTGTGCCGTGGGAGACCAGGCCGGCCGACGTAACGTTGCAATACGACTGAAAGTCTGGACATCTCACGACTTGTCAGCGCCGGTCCTGCACGCAGCTGCACACTGAACTGGCTTGC
>chromosome_12,-,polyA site is 3524037
AGGCAACCTCAGAAGCCTTGGTGCCGAGGTGCGAGCACCAGCAGAGGGAAACTCGCGCAGGGGTGCTGTTTGCATCTACATTTAACAATGTAATTTAAGACATTCCTCAGAACCTAAGCAAGGTATGAACAGTCCTCCTGCCTGAGGTTT
>chromosome_12,-,polyA site is 3524201
ATGCCTTATGACAATTGCTGATCGTTAAATACACTGACAGAGATGGCCTTCTTTTGTCACGAGGGCAACCGTTGCGACCGTTGTACCACAAGCCGAGCCAGCTGCAACTTACATGCTTCTTCTTCAGAAGTGAAAGCTAATCTACCTGAA
>chromosome_12,-,polyA site is 3524258
TAGGACATTCAATTATGACCGGACGTGCTTGCGTGGCCCTGTCGCGCATTGAGCGTCATGCCTTATGACAATTGCTGATCGTTAAATACACTGACAGAGATGGCCTTCTTTTGTCACGAGGGCAACCGTTGCGACCGTTGTACCACAAGC
>chromosome_12,-,polyA site is 3585130
TGCGTCGAGCTGCATGTACCCGCATGTACCGTATGCTCATGTAGCAGTCTGTGAGCAAGAATACTGCTCGGGCGCGCTGCGTGTAACTATGGAGGGTTTCCCTTGTATACCACACCTAGACGGCTAGACGGCTGGGGAAGCTGCAAGAAG
>chromosome_12,-,polyA site is 3593675
GGACGAGATCACGAAGGCAGCGGCATGGTCGATCCATGCTTACAGGGCTGCTACAGCGCTGAATCCGCACCGTATCTCTTGCTGCAAAAGTGCATTTGTCCGTCCGCCGAACACCCCCAATGAAAGGATCCGCCGCCGCTCTGTCTCCTT
>chromosome_12,-,polyA site is 3593844
TCGCGAGATTCGTGGCGCGGTGTTGAGCCAGCGAGGAGCAGCGGTGTTAATGTGATGCCGCTTGCCTCCTTTGCCATGTCTGTAATGGCTGTTGATGTGAGGCTCCTAGTCCAAGCATGAGTCTGCAAGCCGAGGGCGCTCTAGGATCAA
>chromosome_12,-,polyA site is 3633655
CTTTTCGTCCTGGCTGTGTTTTGCCCTGTGTGTGTGCGCGTGTCCCCTCTCCGCGCTCCCGTGCCGCAGGGCTGATGATTTTAAGACGCCGCCTCCTGTCATGCCACCGGGGAGCTCTTCGTGAGCCCGGGCTCCATCCAGCCGCGTACC
>chromosome_12,-,polyA site is 3634242
CCACGGGTGCGACATGCTCCCATGGTGTATTAGGGCCATCCGTGGCTCTCAGCAATGCGGCGTCCCCACACGCGAACAATGTGTAAGGGGCAGGTTGGCGCAGTCCCGTGATGCGCAGCGTAGTCCCTTGCCCCATATTCATTTTGTGAC
>chromosome_12,-,polyA site is 3682387
CTGGGCGGGCATGATGGCACCGATGGCTGATAATGGGGAAGTGTGCAGCAGCTATGACCGACTGCGGCTACAGGCTACGAATGTAACGTGGGATTTACGGGTGTCTCAGACATTCTCCAATTCTACGGCTGGGTGGGGTGGGGTGAGGGG
>chromosome_12,-,polyA site is 3707474
GCTGCTTTCCTGTGCGAGTATTTCATATTACATGTATAATACGTATCTATGTTGCGTGTGGGTCAAATGGCCTCGGGGCTGGTGCAAAGAATTGTTGTCGCCTTTCCAGCGCGACCGACCCTGGCGCGAGCCACGGAAGGTCAGGCTAAA
>chromosome_12,-,polyA site is 3711497
CATTCAATTTGAACTGGAAACGGGGAGGCAGCAAGGTAATGCAGCCAGGTGAGAGGAAGTCAGGTGCGCAGAGGGACGTGTGTACATCATACAGGCTTGATGTCACCCCTTTTGCTGTCCTCTGTCGCTTATGTATACCACAGCCTTGTG
>chromosome_12,-,polyA site is 3711667
TGTGTATGCATACCATGGGTAGCTGCTGGCTGTGTGTGGGACTTGCGGGTGGTTAGCACTTGAACTGATGACGCTTCCGCGGGTTATCAAGTGCTGCTGACCAACGCTGGCTGCCTGCTGCTTCGAAGAAGCAAAGAACTGGCGGCGTTA
>chromosome_12,-,polyA site is 3711745
CGGCAGCGGCATGCTGTACCGGCAGGTAGCGGTGGGCCGCTATGCAGGCTTTGGCCCTACAACATCAAAGGTGGCTTCTGTGTATGCATACCATGGGTAGCTGCTGGCTGTGTGTGGGACTTGCGGGTGGTTAGCACTTGAACTGATGAC
>chromosome_12,-,polyA site is 3711881
CGGCTATGTCCGGGCGATGAGATTGTTCGGCCTCAGACTGTGGATGGAGGGGCTCAGCCCCTTTTCCCGTGACCGGGGAACACTTGTCCAGTTGTCCTCATACTGACATGTGAATGTGTGTGGGCGATTACCGGTACGGCAGCGGCATGC
>chromosome_12,-,polyA site is 3711959
CGTCTGGCTGCGGTTGGCTCTGCTGTCGGACTGCTAGGTAGGCACCTGGTTTGGCTATGTGCCTGTGGAAACCGACCCCGGCTATGTCCGGGCGATGAGATTGTTCGGCCTCAGACTGTGGATGGAGGGGCTCAGCCCCTTTTCCCGTGA
>chromosome_12,-,polyA site is 3715176
ATCACTGAATTGGATGGAACGCCCATCCACGTACTGACGCGTGCACACTTCGGCGATGCACGTTAAGGGCCTGCGGGCGCATGTAAAAATGCTTGAGGTGCGTGCTAACAAGCGTCGGTCCCCGGGCATATGGTTTTTGGGAATGTGCAT
>chromosome_12,-,polyA site is 3736993
CGCAGTATGCATGCGCGTGTATTGTGTAACGTAGAATTTGTTTCGCGTCCTTTGCGCCGTTTGCTTGCTTGGCCCAGATATCGGTACTCTCTGATGCAGACACCTTCCGTACCCTGCCCACCTGCGATTGCGACATGTCCTGGTACGCGG
>chromosome_12,-,polyA site is 3737051
TGAAGAGATGGGGTTAGAGGCGCTTAGCTTGGAGGCACCCACAGGAGTGCCAAGAGTGCGCAGTATGCATGCGCGTGTATTGTGTAACGTAGAATTTGTTTCGCGTCCTTTGCGCCGTTTGCTTGCTTGGCCCAGATATCGGTACTCTCT
>chromosome_12,-,polyA site is 3737482
GTTCGGCGGTATGGCACCCCATTACAAAGGAGGCTAGCTGGAATAGTACACGGCGCTTATGTAGCCAGCTGCTGGTGGCGTGTAGCGAGCTTAACGGGAGCCATCGCCTTGGCCAAGCCACGACAGCAGCCCCTTGACGGTGCTGCCTAG
>chromosome_12,-,polyA site is 3737540
TGGGGCGGTCCGCACACGCATGCGAAGGCATCGCAGAAGGCGTTACTGTACTGACTTTGTTCGGCGGTATGGCACCCCATTACAAAGGAGGCTAGCTGGAATAGTACACGGCGCTTATGTAGCCAGCTGCTGGTGGCGTGTAGCGAGCTT
>chromosome_12,-,polyA site is 3750932
AATGCATGGTGCCGCGAGAGGGGCAACCACGGGGGCAACCAGCTGATGGGGGCTACTCACACTCAACTCGCCCACCACTCATCGTACAATTTGGGCTCTTCGGTCTTGCCGCGCCGTTTTGTGGACCCTGGTTGTCATACTGTCGCCCTG
>chromosome_12,-,polyA site is 3751050
CAGGGGCTGCGACGCGTCAAAGAAATTGGCGGCTGATGGCTGTACGCTTGCGGCTGTGCCGCTGTGGCGAGCGCAAATTGGAGTAAGCATGAGAGCACCGTGACAATGTGGCCAGCTAAATGCATGGTGCCGCGAGAGGGGCAACCACGG
>chromosome_12,-,polyA site is 3752667
CCAGCCGGCTTCTCGCCGCCCAAGATGAGCGAGCTGCCCTGGCGCACGGTGAGCAAGCGCGTGCACAGCAAGTGAATAGCTGTAAGGGCTGCGTGGTCGGTGCATGGCGGTTTAGGCAACTCCAGTCTGTGCATGCAGCCATGAAGGAAT
>chromosome_12,-,polyA site is 3754635
TTTAAAGACGAGACACTACCTATCTCTCGTGATGCTTCCTGAGACTGCGCCTAATTGGGCCACAGCTGGGAACGAGCCGTGTAAAGCATGTCACGGTGCACTTTGATAATTTCTCCACCTCTTGAACTAAGGACACGAAATGTTAGGGTG
>chromosome_12,-,polyA site is 3754715
CAATGCGCTATGACCTCCAAACAGAATGACCATGGACAGAAACTGCTCGCTTCATGTGCGGTACATACATCCAGATGTACTTTAAAGACGAGACACTACCTATCTCTCGTGATGCTTCCTGAGACTGCGCCTAATTGGGCCACAGCTGGG
>chromosome_12,-,polyA site is 3757833
GCCTGCATTGTCAAATGGGCAGCTTGTTCTGCAGTTTGCGGCTGTGAGGAGGTAGGAGGAGGGTTGACTGTAAGCAGGGCTGCTGTAAGCGAGTAAGTGACCGAGCTTGCGACTTACGAGACACTACCGGTGGCACACATAGTAGTGACG
>chromosome_12,-,polyA site is 3775233
CAATGCCGTCGGATGGCCTGCGTTGCGTGGAAGCCCACGTACATTGTGGGTCGCCGTCAGCTCCGTTGCCGAGCGAGTTTGTAAAGGGTCTTGCACTGCATGAACTGTCCTTCACTTGGGTATCGATCTCGTTGGAAGCTTCAAGGATAC
>chromosome_12,-,polyA site is 3780686
CATCATTTCGAAAGACGACACTGCTGGTTGTGCAGTTGACTGAATTAGTAAGGACAGGCGATGCGTGAGGCCATAGAGCCTTGTAACAGGACAGGAAGGAGTACAGGACAGGGTCACAGCTTCATCGGAGTACGGAGTGCCAACGGCAGC
>chromosome_12,-,polyA site is 3817715
ATTTCAGATGGCATAGGCGTATCCGCCACCTAACGTCAAGACGCGCTGTAAATGTATCCTCCTCCGCCATCTAAACATTCGTCTAAAACCTGAACCGCCACTAGCACCTACAACACACGCTCCCGTGCCTGCTGCTACCTGCTAAGCCCC
>chromosome_12,-,polyA site is 3827306
TTGTACGTGTCGGCAGGCCTTAGGGTGTCCAGTGTCCACGCATAGTAACTGGTAATGTGGTAAATAATGCAGACTGCCACTGTGTAGCGCTGCTGATGTTTGTATGACGGGTGCTTCTTCAATGACGCACAGCCATTCACAAGCGCACTG
>chromosome_12,-,polyA site is 3827564
GGAATGCGTCGGCGAAAGTGAGGGGGGGCAAGCTGGGCCTCTATAAGCACGTACGAGTCCACAGACATGAACGCACCGTGTGTGTAAAGCGCGGCAGGGAGGCTGGACATGGTGCTGTTGCTTGCTATGTTGCTGGCTACGTGAAGATTG
>chromosome_12,-,polyA site is 3834652
ACATAGCCAGGCAGCAAAATTAAGTTGGATTGCAGATGCACTTGACGCCTAAGTTGGGTTACGCGTATCTGTTGCCAATTATGCTTTAAAAGGATGACTGCGCACGGTGTCGGAAGCGGGTTAGCAGGTGCCGTGGCTAGCAGGCGGCAC
>chromosome_12,-,polyA site is 3834816
GCGAGAGATGTGGAAGGTAGTGAGTTCATGCGTACCAAGCAGGCAGCATGACCAGGATGGCACGGAAGGACGTGCGCCCAATTGAGTTCGCCTGAGCCTACAACCACGGCCTACACCTCAGTGCGCGTCTGAGGCTGAGGGTCATGGATA
>chromosome_12,-,polyA site is 3843046
CAGCTGCGACGCCAGGTCACGAAACCGATCCGCGTACTCTCGCACGGGTTCACGCCGGCGCTGTTGGCAGCGTGCAAGCAGATTGTATAACTCCTCCTGATTCGCCTCAAAGCGCTCTTGGAAAGTGATTTGGAACTGCGCCCAGGTGGT
>chromosome_12,-,polyA site is 3847800
TGCACCGTGTTTGGACAGTAGTGTTTGGGGACAGTGTGTCACGCCCTACTGCGTGATTACGCAACCCGTACGTGCCCCCGCTGTAATGATTGCGGCGTGACTCACTGCTCCACTGAGCGCACAGGCAGATTTACTTGACTCTCGTCTGAC
>chromosome_12,-,polyA site is 3860958
GCCATACGCCGGAGTACTTATGCGCACAGCGTGCGCATATAGCTTGCTTGAAATATCATAGTGATAAGCCCTGTATATGTGTAAGGTGACGACTCTCGTATACAGTAACCTGAAGCCGTAACTAGCAACAACGTGCGTGAGACACGATAG
>chromosome_12,-,polyA site is 3866523
GGGGAAGGTCCCCTACTTGATCATCATACGGTATGTGTAATCCGCGCTACTCCCGGCGGGAGACAGATGAACGATGCTACCGGTTGTAACCACAATAGCGCTCGGCGGCTCGGGCTGTTCACCTACAGTTGCGGCTGTGCGGTTATGTAC
>chromosome_12,-,polyA site is 3905650
CCTCCTTGTCGTGCCTTCTTTACAATTACGCGGTTAACGCCAAACAAGATGTCAACGGAAACGCCAGCCCTCCAGAGGCGCCGGGCGCTGGAAAAGTTTTGCAACGGACAGACACGAGTCTGCTCACCAGCTGTACGTGATGCATAGTGT
>chromosome_12,-,polyA site is 3907868
CCTACCCGTGCTGCATCCTAGGTCACTAACCCCTCCGTCAATCCAACATAGCACTGAAGCACGTGCCCGATGCACGCCCCTTATAACCCAGAATCGAACATTCAGTGTGAGCAGTCGCCATGCTCATTACCAACTCAGCTGGAGGATTGA
>chromosome_12,-,polyA site is 3907996
TGCGTTGTGTTGCTCCCTAATTGCGCTTATTAATCTGCTCTCTTCCTACTGCATGTGTTAAGCTTGGAGGCAGCTGATTATATGTTAATGAAAGCCGCCGCTGTGATTGCAAGAATGGCCATGCACATCCTACCCGTGCTGCATCCTAGG
>chromosome_12,-,polyA site is 3910195
CGGAAGCAGCAACGGCCCCTGGTGATGTGTACCGTCCGCCTGCCGCTAAAGTCCTCAGAATATGTACTCGGGGTGAACAGGAATGTAATGCTGATGCGCAAGCTGTTTGCCTAGATGAGGGGATATCGCGTGCGGCGCCGCGCTGGAATA
>chromosome_12,-,polyA site is 3918235
CATGGCACGGTGTGTGGCTTCGATGCTGCTTGGTTTGTTGCCTGCTGTGCGTGGCTCGTGAACTGCGTCAGCAGGTCCCTCTTGTAACCAATGCAATCTGTGTGTGTGCTTGCGAGCTGGACGTGGCTGGACACATGGCGCGCGGTGCCT
>chromosome_12,-,polyA site is 3952264
GCGACGTTACAAGAGCTCAAGAAGGGCCAGCCGCCGAGCCCAATGCGGGATGACATGGGGCTTACGAAGGCTGCGCTCGCCTGTAGGCAACCTCTCTGCTCCGTGGGCAGACTAGTCGATTCCGGGTCTCGGTCCACTTGGGTTGGAATA
>chromosome_12,-,polyA site is 3952374
CCCAAGAGAGTCGAGAGAGGCTGTCAGGTTGGCACAGGTTTGACATGATGGCAAACGCAAAGGCCAATCAAGCAACTGTATAACGACGACGAAACTCTGAGAACATGATTGCGACGTTACAAGAGCTCAAGAAGGGCCAGCCGCCGAGCC
>chromosome_12,-,polyA site is 3952554
TCACGGCTGTTTTGGTGGTGCTGACGGAGAGACTACGCCGTACGGTGCGAGCTGCATTCACTGTGATGCGATGCTCTTCTTGTTGATAGTACGGGCCCGATTTTGAGTGCGGCGCACGGGCATTAGGTGGTGCACAGCAGCACAGGAAGT
>chromosome_12,-,polyA site is 3967390
CAGGCAACAGCTAAGTTGCTGTCAAAGACCGTGGAGCACATGCTTTTAGTGTAAATACGATGTGTGCGGGCGGGCAGAGTGCGGCGTGCAACATGTGCGGGAAGCCATACCGCACCCTCCGCGCGCCATCACGCCGTACATGTGCTACCT
>chromosome_12,-,polyA site is 3976953
AATGCAGCTGCACACCCGTTGCGTCAGCCCCTTGGCAGCCGAACACTGCAGTATTCTGACCTGTCGCCATGCTTGCGTGTCATGTTTACAGCTGTGGGTATGCCTCTGACCCGGGCCCGAACCACGGCCGCCCCAGCCTACCAGTCGCTC
>chromosome_12,-,polyA site is 4085940
AGGCGGGCTTCACAAGTGAAAGTAACATGGGGGCGCATGAACGAACTGCAGTGCTGCACATGTCTCTGGGTGCACTCCCTCGTTAATTGGTACAGTATGCGTTTCAACTTATGATACTGCCTGCACACATGCACACAATCCGGCCGTCTC
>chromosome_12,-,polyA site is 4086193
GGAAATGGGGTAGTTTTGCACCAACGTGGCGTGGCGGCACAGCCCATCTTTCCCCTTGAGCGGGAGAGCCACCCTTTCTTGTCAACAGGCAGTGCACGAGGTTGCGTCATGAGGTTGCATGGACTTTACCGTATATGGGCTGGAGTGGGG
>chromosome_12,-,polyA site is 4095429
TGGAGGTTTTAACCGGGTGTCCTGATCTTGCTAGACTTGCTAGAGGGCGACCCCGCGTGGGATCTCCACTTAATCGATATAAAATTAACGCACGTTACGAAAGGATCAATGTAGTAGACTGAGCTCACTGTACCGGTCAAGAAGATTTCT
>chromosome_12,-,polyA site is 4100517
GACATGCAAGCCTTGCAGTGATAACTACAGAGTAGAGGGGCAACTGTACTGAGAAGCAGGGTCCAAGGCTGTGTACGGTCCTGTAAGCTTGGGTGTTCGGTGTCCGTCCCTCCCCACTGGCGCAAGCGTCAAGGGCAGCTGGCCGCCATG
>chromosome_12,-,polyA site is 4114591
GAGACCCAATTTTGTCTTTGGCCCACACAGCGCAGTGCGCGCGTGTGTTGGGCGCCTGGGATGCAGGACTTGCATTGCTCTTGTAAACCCTAAAACATGACATGTCGCACTTGTGCTTTCAGGGTGGGATGGCGGACCCCGGGGGTATGC
>chromosome_12,-,polyA site is 4117256
GCCTGGCCGGCAGTTTTGTGTCTCGAGCCGGCACAGCGCCCAGCACACGTGCACGCAGCAGCGCCACGTACCAGCTCGCCTCCTGTAAACCGGAAACATGTTGCGTTTGCATGTGTCACAAGCGACAAATATGGCGATGTGAACAGGCCA
>chromosome_12,-,polyA site is 4124070
TATCGTCCCAAACGGTTCGGGTGTGATATGCTATGTACTCATGGCAGCTGGCGGGTTGCAAGCTCGCAACGACATCGTGCCCTGTAATGATCATCAGGGATGGTCCTCACCTTCCTTGTCGCTCTATTTAGGATCCAGCCAGCAACCACA
>chromosome_12,-,polyA site is 4124155
TTGAGTGCTCAGATGGCGTCAGGTGTTCAGACGGCGTATGCGCACGTAGGGCGTGCACTGATTGCGGAGTTGCACGAACAAGTTGTATCGTCCCAAACGGTTCGGGTGTGATATGCTATGTACTCATGGCAGCTGGCGGGTTGCAAGCTC
>chromosome_12,-,polyA site is 4136407
CCCGGCGATAGGAGGACGGTGACGGGTGCAGTTAGTGATGACATGTGTACAAATGGCTGCGACGAATGTTCAAGTAACGGGTGTAACAAGGAACGGGAGATGTGGTAGACGCGAGCGGCCTCAGACGGGAGACGTGCTGCCGGCGTGGGC
>chromosome_12,-,polyA site is 4136499
ATTCATTGCTGTTTGTCTTGTTGCCTGCTGTGCTTGTGCTTGACAGGGGGACCTGGCTGGACACATGGCCGGCGGTGCCTGTATCAACCGACCCCGGCGATAGGAGGACGGTGACGGGTGCAGTTAGTGATGACATGTGTACAAATGGCT
>chromosome_12,-,polyA site is 4138518
GACACGCCAGTTCCCCAATGGGGGATGTTGCACGAGTAGCAAACCCATGCACAGCAAAGACCTGTAAGTTGGTAAGCTCGTTGTAAGCTCGAACACATGAAACGACACGCTCAGAGCCTAAGAGCCCGCCAGCTCGAGGTTATGCTAAAC
>chromosome_12,-,polyA site is 4138685
GGAATGTGCTTCACCGCTTGACACAATGCATGCGCGCGAGTCAACGCAAATAGTTGTCAGAGCTTATTTTAAGACGTGAGTGTGTAAACTGTCTGTCATATGGGATTATCGGCTGGCCTGTTGGGGCGCGGGAAGGCTGGGTGCTGGAGG
>chromosome_12,-,polyA site is 4158316
GCTGGCTGACGGAAGGTGGCTGCTGTATGCTGGCGTTCTTAGGAAGACAGGATGGAACTGCCGCAACACGCTGGCCGTACGTGTCATTGAAATGCGTAGATGCGAATGCGAATGCGAGTGCACGCAGCCCCGCCCCGCCAACCAAGCGCC
>chromosome_12,-,polyA site is 4167057
TGCATGCGTGGTGTGCTCAGGGACCATGACTTATACATGGCCGTAGCGCACAGTGCATGTGCAGGGCTCATTATCGACTTTGTAACTGAACCATCTGTTGCAACCTGTCTCTGGGGGCTGGTGCCTCGCTGCGTGCATTCTACGAGCACC
>chromosome_12,-,polyA site is 4194329
ATTTGTTGTGCCTTACACAGCAGTGACGCTAAACGGTGATACTGGACACGCTGACTGAGGACTACAGTAAGCAACTGGCATCCACTTAAAGGCACTTCCAACCTTCCATCTCTCCCACACCACGCCGCCCACCGACTCCAGAAGGACTTG
>chromosome_12,-,polyA site is 4222742
ATGCACACAGTTCTGCCCGGTTAGCGCAGTCGTCAGAGTACCCGGCGTGCCATACCGTATCGGTTCTCACAGGACTGGTGTAAAGCAAGGCAGGTTCCAGTTTGTTTAGAGGGCTGGCTGTTCATTCTCGCTTCAATCAAAATTTACTCA
>chromosome_12,-,polyA site is 4222968
TGAAAGACGCTGCATAGGCACAATATTGAAGAAGTGAAGTAGTTATGGACCTGCGCGCAGTCTGTGTATGTACAGTGGGGCCTGCACCACCACACCACCACACCTGGTAGTCCATGGCCAGGAGTGAATGGACGATGCGGCCATAGTGCA
>chromosome_12,-,polyA site is 4226792
GCATTGCTATGCTGCGACATCATTAACGCATTGGGGCAATCCAAAGGAATTGCGGCTTGAAGTCGAAAGCTTAAAGACTGGTAAGCCCAATCCCATTGTGCAGGTCATGAGCCGCTTCGTCAGCACAATTCCATAGTTATACAGCACACA
>chromosome_12,-,polyA site is 4234204
ACCGCACACCGGGGTAACATGTGGCCGATGCCAAGGGGTCCCAGTTCTGGGCTGCTTTGAGGTGGAGCATCCCGCAAATCTGTAACTTCGAATTCCGCTGCCTCGGGCCTTGTGCCTTTGGGTGGGGCCCTATCGAGGGAGAGATCAACA
>chromosome_12,-,polyA site is 4241598
CTTGCGCACGGCGCTGGGTGGACGCACGAAGTACGGTATGTTGCTTCTCATGCTTCAGGTCGCTAGCCTGGGGGGCTGGTCTGTAAAGCCTATGATTCCGCAGATTTCAATGTACGCTGCTCTTTGCGCTGCAATGCCATGGCGCCCCTC
>chromosome_12,-,polyA site is 4258163
GCGTCGTGTGTTTTGGGATATCATGCCCCGGTTTTTGGCGTTCCTACCGGTGCGGCGTGAGTATTGGACGTGTCTGGCACGTGTAAACGTGGAAAGCCGATTCCATCTTCGGTCATATGTGTCCTGATGAACGGTTGAGCAAAGCCAGCC
>chromosome_12,-,polyA site is 4266263
TCAGACGGCGACGATGGGGACGAGGACGAGGAAGAGGAAGGGGCCGGCCCCCGCGCCTGGTGTGAGCTGTCGGAAGACCCGTTTGAACACACCGGCCCCAGCGCCTTCTCGCGCCACAGCTTCGCATCCAGCCCTACGGCGGAGCCGTGC
>chromosome_12,-,polyA site is 4282957
ATGATGAGGCGTGACGACGTTACAGATATGGTGTCGCAACGGGAACGTGGTGGTCTGCAGGTCTGGCTCTTGTGGGTTGCACCTGTAAGGTTACTCCGTTCCTCCTTTTTGCGCGACGCACAAAACTGCACACAACCTCACACGAGCACA
>chromosome_12,-,polyA site is 4283061
TGCGGAGTGTGATCCAACATCGGACCTTCTGATGCGGTCAGAAGATGCTACCTTCAAGCTTGCATGCATGTACTGCGCAGTATCGTAATGTTGCAATGCCCATGATGATGAGGCGTGACGACGTTACAGATATGGTGTCGCAACGGGAAC
>chromosome_12,-,polyA site is 4284782
TGTGCGTGTCTGTGTGTGTGGAGGGTGTCGGAGCCTCGCGTTGTGCTCCACGCGCCGCTGAAGGTGGCTCTGAGCGCGTAATGTAAATGCAATCAGCCTGCTTCTTCTGCAGTTGCGCATAAAGCGCGGAGGTTGCATTGGAGAATGAGG
>chromosome_12,-,polyA site is 4291217
CGCGGCCTTGAATGGGTGAAGCGGCACGCCACAAGGGCAGGGAGCTGCCGGTCGGTGCCATGTATCGTATGTGCAACGTCTGTAACGTTTTTGAACGTCATGAACCTTCGCTACGCACGGCGTCGGGAGCTCGAGCCCATGTGCTGACAA
>chromosome_12,-,polyA site is 4310860
TGTACGTGCGTGCAGGTGGTGTGCAGGCCGCACTGGAAGGGCGGGCGAGGCTACTTCTTCTTGTAGCAAGCATTCAAGCATTTAATCTCAATGCTGGTGAACGGGATCTCACACGTACGTTCCCTGTGCGTGCCGAGAACGAAAGGTCCC
>chromosome_12,-,polyA site is 4462109
TGCTCACAGGCAACTTATTATGTCTGCCATGGGCGGTCGTAAAGAATTCATCCCTTGCCCACATTCAGGGGGCGGGGAACGTGTAACGTTTGTACTTGGATGTAATGCACCTACTCCCGTGGGCTTGATAGCTTCCGTGGGCTACGTACG
>chromosome_12,-,polyA site is 4467412
CATTCGAGGTTCTCTCCTCGAGTGTGCGTACGTGTCTCGTGCGTTTATGAAGCCCTGGCTTGCCCGCGGCTGTCATCCCACATGTAACCTCTATTCGCTAAACAGGGCTCCTTGCGTTGTGGTAGGTTAGCGCGCTCAACGCTGTGCTAG
>chromosome_12,-,polyA site is 4468425
CATTCGGGGATCTCTCCTCGGGTGAGCGTGCGTGTCTCGTACGTTTTTGGGGCCCTGGCTAGTCCACGGCTGTCGTCCCACATGTAACCTCTATCAGCTATTGAACTCGTTCTACTCCGCTTGGTTGCGTTAGGGCGCCTCGGCGCCCTA
>chromosome_12,-,polyA site is 4468873
GCGCCACCAGGGCTATCGCAGGCGGTGTGGGACATCGTGTGCTTGGCTGCTGTGGCGGCCCTGGAATACGGCCGACAGCGCCTTTACGCTTGCCGTGATGCTGCAGACCGGACTGCGGAGGTTGCTGTTGTGCGAAGGATCGGTGTGGAG
>chromosome_12,-,polyA site is 4517175
ACCTCCAATATGCTACGGTGCCTGGCATGGGCGATTACCCCAGGCCCGGGGCATGTGTTTGGTGCGTACCGTGCCGCATTTACCGGCAACCGATTGCATTCTGTTCAAGCCCTTCAGCACTACTTGTGCCTGCATGACAACATCGTGCGT
>chromosome_12,-,polyA site is 4539477
CAGGAGTTGTGTGAACTGTGTGTTCACGTATGACGGGTACAAACTGGGCTTGTGACAAGCCATGAGCTAGGGCGTTCGCCTCGTGTAACTCGAGGACGCGTGCCGTGTGCCCAATCACGCAATCAGTCAGGCCCTCAGTTGCTCGTCATC
>chromosome_12,-,polyA site is 4572068
ATGCAAGGACTTAACCCGGAACCCATGCGAGGGTATAAGCCAGAGAGCTACCCGTTATAGTTAAGTAGTGTGGTACTATGTAATGTGCGAAACAGTCTGACTGTCAGCCGCCCCTACTTCCGGCTAGCGATAGTCGTAATCACCATTCAA
>chromosome_12,-,polyA site is 4574477
GGAAGGGCCCCGGTGTGCAGAACTGGTGGATATTGTATGATGACTCATGCATGGCAACACTGGCGGATCTGGTCGCAACAATGTATCAATGGAACTCGTAAGAGTCTCTTTCCTTACACGCTGCCGTGACCCCTGGCACACACGAGCCGA
>chromosome_12,-,polyA site is 4615636
ATAGCTGCATAGCTAGCCCTAAGTTGTGCGGTACGGAGTCATGACGTTACGTCGACAGACACACGGAGCCCGCTCCGGCTTCTGTAACCTACCGCCGCGAGCTGGCCCGCCCCACCACCAGCCCCGCCCCAAACGCCGCCAGCGCCACCG
>chromosome_12,-,polyA site is 4679393
CAACGGATAACGTTTGTGAGAGTACGCGGGACGGCTGGCCGGGACGCCCGGTCGCTCCTGGAGGCTCCTGGATGCAGGATGATGCAAATGCTATACAGCAATTGGAATGGCCCAACTGCCGCCCTGGAATCCCAAATGCATGGGGGCCAT
>chromosome_12,-,polyA site is 4685429
ATGGAGGCTGCGTAGCATGCGGAGTCGCCAGCTAAAACGCTTTAGTAGCACGGCTGGCTTCGTTTTAAGCGGCCTTTAGCTTGAAAATGCGAGAATCCCGCATACAGCCTCGGTGGCCACGCCCCTGCCATTTGCTTCTCCCCCAGCAGC
>chromosome_12,-,polyA site is 4690151
GCAGGGCACGGCCTGACTGCAGCCTTAATGTTCCTGTTACCCTAGGAGTATGTGCGGCTACTGATACGCCGGTAGACTTCCATGTAAGTGTACAAGGTGACGTCGGCAGGGGTCAGGCCGATGCGAGGCCGTCAGGGGCTGCTGCCTGCC
>chromosome_12,-,polyA site is 4690240
GTGTTGGCATCATCATCCGGCGGCCGTAAACCAGCGGGGGATGGTACCGCTGCACCTGCAGACGGCATGGCAAGGTAGAGCATTGTAAGGCAGGGCACGGCCTGACTGCAGCCTTAATGTTCCTGTTACCCTAGGAGTATGTGCGGCTAC
>chromosome_12,-,polyA site is 4731683
ACGCGTGGCCAGTGCCGCCTGGAAGATAGACCCCATGCTCAAAGGACCATCGTCCCTGTTAGTGATTATTATTTACTACACTTGTAAGCTATCAGCGCAGCCTGTACCGCCCCACAGTACCAACACCTTCATTACTTGTTTCTGTTCCCT
>chromosome_12,-,polyA site is 4751716
TTTTGCAGTCGCACTACGGACCGGGCGTTTGGACCTGCTTTTGGACTGCGTTACACGGCTAGCAGGCATGCGCCTCAAATAGTAACGAATGCAGTGGCCACCACCCTCGTCGTGGCTCTTGCCCTTCCCTCCACCACGGGCGCACACGCA
>chromosome_12,-,polyA site is 4752022
TGTGTGTGTGTGTGTGCGTGTGTGTGTATTCGCATGCGAGGGTGGCCGGGCGGGAGCTGATTTACGCGTGTGTGGCTCGTGCTGAAGATTGCATACGGTGTATGCGAGTACACGCGATAGTACGGGACGGGGCGTCTCTGCATGGTGCAT
>chromosome_12,-,polyA site is 4784819
CCGACTTTGGACGGACTTGAGGTTATACCGTATTTGGTACACACAACGCATGACACGATGAGGCTAGCAAACATTGCCGGTGTAATGTTCTAAATGTTCAGAGGCGTTTCAAGACCGCGATCAGCAGGACTGCTAGCATGCATACCTTCG
>chromosome_12,-,polyA site is 4804958
CAGGGCGTCAGGCGTGTCGCCTGGCGTGAACACAATGTGCAATGCGCGCCTCTACAAATGTGTCTCCAACAAAACAGCGTGTAACAATGTAGTGTGTCATTGGATATTACAGACTGACGTAGACGAAGGCGGAAGTGCACCTAAGTCAAA
>chromosome_12,-,polyA site is 4847980
CGGGTGTTGTCTCTCTGGGTCGAAGATGGCCCCGCGCGGCGTGGGTACGGCGTGCCCCCGCTTGTCGGGCTGTCCCTTCAATTGTACATCCGCATCCTTAACCCCCACCCCTGCCAACCGCCCAGCGCAAACGCCCATCACAATGACACA
>chromosome_12,-,polyA site is 4853320
GAGCTACGGTCAGCCAAGACAGCTGGGCTTCGGCGTTACCCACCCATGAGTCCCCAGTGAAGTAGATTTGCGCAAGCCTGATGTAACAGTACCTAACGGGTTACCGGACATTCCGGTGCTGCTACACCGGAATGTTCTGCTCGTGCGCAA
>chromosome_12,-,polyA site is 4861194
TGTGCTTGGACGCATGAACATGGGCGGGGGCGGGATGCCCCGTCGAAGCATCGTCAAAGACTTTGGACATGCCCGCCCGATGTAACACCAGAATGCCCTGCAGCGCCTTCGCTCACTCAGCATTCTGTTACACGTTTACGCCCACGCGCC
>chromosome_12,-,polyA site is 4915896
TGTGCTTGGACGCATGAACATGGGCGGGGGCGGGATGCCCCGTCGAAGCATCGTCAAAGACTTTGGACATGCCCGCCCGATGTAACACCAGAATGCCCTGCAGCGCCTTCGCTCACTCAGCATTCTGTTACACGTTTACGCCCACGCGCC
>chromosome_12,-,polyA site is 4927505
GAGCTACGGTCAGCCAAGACAGCTGGGCTTCGGCGTTACCCACCCATGAGTCCCCAGTGAAGTAGATTTGCGCAAGCCTGATGTAACAGTACCTAACGGGTTACCGGACATTCCGGTGCTGCTACACCGGAATGTTCTGCTCGTGCGCAA
>chromosome_12,-,polyA site is 4927592
GGGGACTGCTGGACTAATGCTGGAAAGGCTGGCTGTATGTGAAGAGCAGACTGAGCAGCGGCACGCTAGGAATGGTGTGCGTGTGAAGAGCTACGGTCAGCCAAGACAGCTGGGCTTCGGCGTTACCCACCCATGAGTCCCCAGTGAAGT
>chromosome_12,-,polyA site is 4945862
CGCTGTTGGATGGACGCCGCTTGTGATGTGAGAAAGGTGAAAGTGGCTGTGAGTTGACACAGTAATAACATATCGCAGGCATTCTGTTGGCTTGCGTTACCGGCAAACTCAGCCGGCAAGCCCGGTGAGGCCGTAGCGCCGACACACGGA
>chromosome_12,-,polyA site is 4945919
TCACAAACTTCCAACTGTCAAGGAACCGTTAGGGGGGAAGTCATTCACTCATTCCCGCGCTGTTGGATGGACGCCGCTTGTGATGTGAGAAAGGTGAAAGTGGCTGTGAGTTGACACAGTAATAACATATCGCAGGCATTCTGTTGGCTT
>chromosome_12,-,polyA site is 4958587
CCCCTATCGCTCAGTCCCCTGCGTGTTTGTCCCAGCGCGTAATGCCCAATGCTCGAAGATGAGATTGCCACGAATATGGCTGTGTAAAGCTTTGGGACTGCCACACCTGCCCAACTTCTCAACGCCGCTCGCAACCGCACGCCTTACATC
>chromosome_12,-,polyA site is 5010746
ATGGGCGTGCGATGGGACAGTTATAAGGCAGGTTGGTGAAGTCCCGTTGGGTGCAGCAAACCCCAGCAGATGGCAAACAATTTGCAACGGCAGAGCAGGAGCCCACGTCATGGGCGGGGCAGTACATTGTAGGACTGGAGGGTGTTGCCC
>chromosome_12,-,polyA site is 5016942
TGTCCAACCGACGGTTGCATTTCTTTGGGCGATTTCGGGGCGATACGCATTCGCTCTAATTAAGCCTCGGACTTCTATGTTTGTAACTTCGTATTAGCTATCGATACAGTCTGTAACGCCTGCACTTACCGGTTCATATTTCAAGCTTTC
>chromosome_12,-,polyA site is 5017072
GACACGCGAGGCTTGGCGCCCTAGTCCAAGGTTCGGGCCGCCAGGGAGGACGCCTCTGCGTCGGACAAATTGGTATTTTTGTAACGCGTTCACGCGCGTGCAGGCATTAGCCGATAACATTTTGGGTTCATGTCCAACCGACGGTTGCAT
>chromosome_12,-,polyA site is 5017262
GGGAGCTCAAGTGCTCAACGGCATGCACCTGCATGCAAGCGGCGGGGCAACATACGGCTGCAACACATGCCAGTAGCATGGCGTGAATACGTTTGGTTGGTGTGCACTGTTGCCAGTAATGTGGTCGTGGCTGGCGAGCGCGACTGCCAA
>chromosome_12,-,polyA site is 5029683
TGACACTAGCTTACAACTGAACTCTTGAAGACTTTGGGTCCGATCACTCCGATGATACGGTATGGGGCCGTCACACACCTTTCTTAAGACTTGCACCGTATTGCACCTTCCTCCACCAAACCCAGTCCAGCCGCCAACACCACCTCAGTA
>chromosome_12,-,polyA site is 5029742
ATCCCCGTCCGGACCCGGCAACTGTATGAGCCCTGCCGTACCTCTTCGTCATGTGCTCTTGACACTAGCTTACAACTGAACTCTTGAAGACTTTGGGTCCGATCACTCCGATGATACGGTATGGGGCCGTCACACACCTTTCTTAAGACT
>chromosome_12,-,polyA site is 5029802
GGATGTGCGCGGGAATTCGGTATCCTTGCAGCTGAGGGGGCAAGGTGACATGGGGTTTACATCCCCGTCCGGACCCGGCAACTGTATGAGCCCTGCCGTACCTCTTCGTCATGTGCTCTTGACACTAGCTTACAACTGAACTCTTGAAGA
>chromosome_12,-,polyA site is 5036683
TGCCGGCGCCCGGCGGCAGGTAACATGACGAAGTGACGGTGCACGGATGGACAGGATGGACGTACGCGACACATTGACACTTTAAGTTCTTGTGCTCTTGGCATCCTGAACATCCTGGCCTGGTCATACGCTTGAGGGCTTGGCATGTTA
>chromosome_12,-,polyA site is 5058722
AGGGGCAATGGCCATGGCTGCAGCAGAAATACAAATCTTGACAACCAGAGCCAACACTGGTCCGCATAAAAACGTGTAACGTGTAACCTACGAATGCCGACAGTGTGTTCCAGAGACTGCGGTATGAGGGCAAGGAGTGCCTGGGGAATG
>chromosome_12,-,polyA site is 5058973
TACATCGGTGTGATAGGGAGTTTGCTTGAGCTCACCATGCCAGTCATATGTGGGCGGCATGGCGGCTTGCCGTTGCAAGGCTGTAACGGTGTATGCGCGGCGGTTGCAGAATAGGTCTGGGTGTTATAGGATTGATGCCATGCGTGGCCA
>chromosome_12,-,polyA site is 5060287
CCAACGCTAGAATTGTTGGAAATAAACCAGCCTGCTATTGACATCGTACCGGCACTAACATTCTTTCAGCCATGAAGAGCCATGTAAACTGTCTGCGCGAATGTGGTGGGGCCCAAGTGGTGGCACGGCGTGGCGTGCTGGCAGGGGTGC
>chromosome_12,-,polyA site is 5060689
GCTGAGGTATGCGTAGCAGTCCCATAATGGGGATTGTAAGCTTTTGCATGTGCCGATTAAAGGGCAAGCTCATGATGTATGCCAATACCCGCGCGCACGAGGGGGCCAAGACGCCTACTAGCGCACACGCGACCAGTAATTGATCTCTCA
>chromosome_12,-,polyA site is 5061975
CGACCCCGCGCCATCAGCACGGATGCCTGCGCGAGGCATTGCAGATGCCGCGGCGCCCCTGCTAGCACATCCGAGCTGCCTATTGTAGCCACCCTAGTTGCTTGGTAAAATGCCGCAAGAGGGTCTGGAATGGGTAACGGGCAGTGTGTG
>chromosome_12,-,polyA site is 5062180
GTGGTACATGGCGACTGTTACTGGGGTGCCACATTGTATGAGGAGGGTAGGAAATCCGAAAAGTTGCCGGTGGCCTCTGGTTGTAAGGGTGAGCCGGGTACCCTGCCAAGCCAAATTTGGCTGCGTGCGCGGGGGTTTGAAGCTGCCTGG
>chromosome_12,-,polyA site is 5076643
GCCCCGAGAGGGCCTGATTACAGCGCCCTGCTTCCCACCAGGAGTGCAACATTGCACGGCTGGGTCTGCAAGCACACCCGGATGTAACCCAAATCATGGGCCGCTCCCGTTACGAGCCGTCAGCTTGCTCTAGTACTGCTGCGCCCGCGC
>chromosome_12,-,polyA site is 5090205
TCTAAGCTATCTATCACCAGCGGCGGGTTCCATTCCTGCTGTCATGTCCGCTGTTCTACTTAGTGCCCCCAAGGCACCCTCATGTAATAATCATGTGCGACCCGGCTGTCCACTTCGCCATGCAAGGGGTCACGATGAAATGCTATACCT
>chromosome_12,-,polyA site is 5102202
TTCGCGTGTCAGGACGCCGCGTTGGCGCGAGCCACGGATGGCCCTAATACACCACGGGGCCATGTCGCACCCGTGGAGGGCACTGTAATATGCGAAACAGTGCCGTCATGGACCTGGATGACAATGTGGGTAGGTGCAGCCCGCGGGTGA
>chromosome_12,-,polyA site is 5111730
GTCCAGGAGTTAAAAGACTGTTTTGTAGCAGGCTGGGTTGTGACCGCTGTCGTGGTGAGGCAAAACGTCTCTACATCCTTGTAGTACCTGCCAACTCTCAACCTCAATTGTCTCAAACTCAGGTTTCAAAGTCGTCATCGTCATCTGGCA
>chromosome_12,-,polyA site is 5123322
ATGCACGGAGTCCTCTGCGTCGCCCAACGCAGCGACGCCAGGCGTGTAGGGCTGCGGTTGGTGCCGACCGCACATTACGGTAAGCGCGTCATCCCCCGTAGTTGCACCAGCCGAAGCAGCAATCAGTCAGTATTTTATGTCTGTCAGCAG
>chromosome_12,-,polyA site is 5123465
TTGCTTGCTGCTGCGGAGCCTGTGTGGTAGCAGAGGCACTCGTGCGTGTTGGGTGCTGGCCTGCATGCAGTACCGGATGTTCGTGCAAAACATCGTGCTGTACGCCAACCAAGTTTTATATGCCCGCTGAAAGGAAATGTCCTATGCACG
>chromosome_12,-,polyA site is 5123608
GCGTGTGCTTGGGGCAAAGTGGTTCTGGGGGCAGTTGTCCTTTTCGGGTGACCGCCCGGCTGACGGGTTGATCCCGCCTGGGTAAAATAAGTCCTCGACATTCCTTCATGGACTCAATGTGTACATTGATAATAGCCGGGAATTTGCTTG
>chromosome_12,-,polyA site is 5144157
GCACCCCGACCGTACGGCTCGCATTTTGCTCTCAATTCTACAAGAGATGCTCAGGGGGATGCACATGGTCTTGCGCTGCGCTGTGCCAATACCGAAACCGTTACATTGTGCACTCCGCATGGGTAGCATCTGCCTGCTCTGGCAACAGGA
>chromosome_12,-,polyA site is 5147390
TGGGTATGCGGTTTCCTAACAGGTGCATTCCCAAACACGTACTTTGCGTTGTTTGCTATGAATGATTGGTGTCTCCCCGAGAAAACCGAATTCGCCGTCAACGTGCCATGGATACTTTGCTCCCGACCCCACGCACCAGTTCGTATTGCT
>chromosome_12,-,polyA site is 5150126
CCTCGCCTATAACCCTGAGGGATAGACCCAGCGAGGCCAAAGTCAGGGGCCAGCAAGGAGGCAGAAAGCAATTCCCGCCATTGAAACATCTTCACGGCCAGAGATGTGTTATCCAAGCCTTGCCAGCCTCAACCAATACCCACAAGCAGG
>chromosome_12,-,polyA site is 5150276
AGCCATATGCATGGAAGGGAGCTGCGGATGGCTTGAAAATATCTGAGGTGACGGCCCTGGAGGCCATTGTGTGTATCGGGCGTGTTGAGTGGTGGCGCCTGACAGTGACACGCCGGCCCTTCCAGTCGTTCGGGACCCCCGTAGCTGTGT
>chromosome_12,-,polyA site is 5155988
ACAATTACATAGGCAGGAATGGTGTTGCCAGTCGAGGCTTGCAAGAAGCTCTGTCACACTTGTCGCACCCGTGGAGGGCACTGTAACATAGCTGGCCTTGGTTTCGCCTTGCACTGCCGTTGCGTGAGGAATGCGCGTCAGCAAACTTCC
>chromosome_12,-,polyA site is 5178479
TTGTTTCCTTATGAACAACGATGCATGATGCTCAGTACGTCATCTTATTGGATAACAGCCGTTTGCTGTATGCCGTGCCTGGTTACCGCGGGGCGCTGACCCAGGACTCCTTCAGGCTTCAGCACCACTACACGCGTGCCGATCACTCCG
>chromosome_12,-,polyA site is 5178610
TTTATATGCAGATATGGGTACACCGAAGTAGCCTCCCACGGTTCACCAATGCCCGCCTGCGCCTGTGTCTCAAAAGCTTGACCATTAAGACACCAGACCATCAACGGCAACCTGTCTCTAGTGACTTGGGTTTGTTTCCTTATGAACAAC
>chromosome_12,-,polyA site is 5178690
TGTGTGAGGTGTGGCTGTCAAGTCGGCACGGGTGGAGCACCCATGCCGACGTACTGACAGACCTGACAATGATGGCCGAGTTTATATGCAGATATGGGTACACCGAAGTAGCCTCCCACGGTTCACCAATGCCCGCCTGCGCCTGTGTCT
>chromosome_12,-,polyA site is 5198742
GTGTCCATAGCCGGTATGCGCGCATGTTGGACCATGCCTGGCAAGCCGCCGTGCGGTTTGCTGTTGACCATTGTTGCGTGTGTAACGGTCGCTGCATACACATTCCCTATCGAGCCCTTTTTTCCTTTCAGCAGCAGCGGCGGGTATCCA
>chromosome_12,-,polyA site is 5200817
CCCATGGCTGGCTGACGGAAGGTGGCTGCTGTATTGGGATGGCTGGGCTGGACGACGCCGGCCGGGCTGGCGTTGGGACTACCAGAAAGGATGCGCCCGAAACCAACCTGGAGAACACCAGCGCCACCGGTGCCCAGCACGACATGTAAG
>chromosome_12,-,polyA site is 5201339
GTACTGTGTAGCAACCGACTACCGCACGAGGCACGACGGTACCGGGTAGGCAAGAAGGCATAGCTGATGCGGGAGGCCTCGTGTAACAAGTACTAAAGGGCCACAGCACGGGCATATGGTACTGGATAAGTGAAGGTATGGTGCTCAGGT
>chromosome_12,-,polyA site is 5218561
CAAGTGGCATTTGCGTTGAACAGAAACGCGTTTCAGCGTCCCCCAGCCATCCATCTGTGCAGACCCAGAGTCTGGTCGCCGCTCAATACCGATGCATTCACCACTCCCTTACGACCGTGATCACACCCAGGTGGAGGAATTGACACCAGA
>chromosome_12,-,polyA site is 5218707
TAGTGTGGGTATACAGAGTCGATGCGCGGCTACACGTAAGCCGCTCATGCACGGTACGCTGTGCTGAAGCAGGTGGATCACAATGAATACATTATGCGAGTGGGCTTATCCGGCATTCCGGCCCTGACCGACCGTGTTGCTCATGGCAAG
>chromosome_12,-,polyA site is 5243877
GCAGTGCATGGCCTTGCCGAATGATGCTGCATGTGCACAAGGGGCGTGGAGCTGTCTCCGTGTTGACTGAGGATTCCCTGTCTATAATTCAAGTGTGCTGCTTTGTGCCTGGGTGCCCGCCTGTTGGGGTGTCACCATCATTTAGGGATG
>chromosome_12,-,polyA site is 5269738
AAAGCGGGGCTGTTGGGGGGGAGCTGTTCGGTTCATCCGGTGACGTTTACAGCCGCGAGAGCGCGTTCATGCCTGATGAACAGTGAAGCTTTCCTCCCATCACGGATGTGCGACCGCAAGGCGCACACGGCACCACTCGGGATTCCGCGA
>chromosome_12,-,polyA site is 5269894
CTGGAGAGCCTGGAGACTTGTATGCCGAGACGTACGGTCGAATTACGGTATTTTGCCTAGACGCCATGGCACATGCCGGGCGTGTAATAGGCTTCGTGTTTCTGGGGATGGTGAGGAGGCGGGGGGGGGGCAGGCAACAGATGGTGGCAG
>chromosome_12,-,polyA site is 5284249
GCCTCGCGTGGAAGCACCTGGTCTGCGACAGTGCGAATCACTGCACCGCAATGAAGAAAGACAGCATTTCATGAACTGCAGCTGTAATCTGAGGTCAAGGCCCTCACGGCCATCCGTGGCACAGTCAAGTACCCCCAACAAACCATGCAG
>chromosome_12,-,polyA site is 5296400
GGTTACGCAGCTGTTGGAAGCAGTGTATGGATCATTGGGTCCGGCGTGGCATGCAGTTTTTGAATGCAATGCTTGTTTTCTTGTAAACATTCACATCATGTACGGCGTGTGATTCTTCTTTCAATTTTCGTCCTTGTGGCGGCACTGCGT
>chromosome_12,-,polyA site is 5319965
ACAGGTGGTCAGCTAGGGTTGTTGCCGTAATGCACACCTCTAGCCAAGACAGGTGCGTGTACACGCGGCAGCGGAAAGTTTCCGTGTAACTGACGCAAATGACAACGGTTGGAAGGCACAGTCCTAAGGGCGCGGGGAGTCAGGGACGCA
>chromosome_12,-,polyA site is 5326366
GCTTGGTCTGGTCTGGTATCTACTTAATGACGGTCCCATGTTGCAATCCGGCAACGCGCTAAGCTAGTGGTGTTTCCGCTTCGTGTACGTTGATCCTGTGCATATCTTGCAATCATTGGCCGGGACTCTCTCTACAGCTGCAAATGAACC
>chromosome_12,-,polyA site is 5332404
GCGAGGTCGAGGCATGGCAGCAGGCAGGCGGATGGCAGTTACCGTACAATGAATGCGCCCCATGCCTCCGAACTCGGGTGAACCTTGGAAGCTTTGGTCAACACGCCGCCCTAAGCCCCGAACGCATAACGGTGGCCAACAAATAGTGCA
>chromosome_12,-,polyA site is 5352049
GTGTTGCGTGAGCTCGGCAAGCTAGGTGAACCTGTCATTGGCACAGCAGGGTGGAGCTCGTGCCTCGCCGGGAGTCAGACCCTGTTACAGCGTTGTATCATGGCCATGTGTGCGTATGTGTGTGTAGCCCAGCACATGCCATCTGACAGG
>chromosome_12,-,polyA site is 5361678
AGCTGGCGGGGCTGGACAACATGGAGCACGGCGGCCCAGCATACCCCGAGTTCAACCTGGTGCCCTACAACACCGGCAGCGCGGAGCGGTAGGAGACAGATAGCCGCTGGTGCTTCAAACCTGCACGTGCCTGCCGCCTGCGCGTGCGGA
>chromosome_12,-,polyA site is 5365192
CCCTGCAACCTGGCATTCCTGCACTGCTCATTAAGGGAGCCCTTGGCTCAAGCTATATTTTAAGCACACCAAGGCGCACCTCTGTGATTGCTGCCATTGGCCGTGGACACCTCGGGCGCTGACTTTTCGGCTGCGTGGGCGGGCTTCACA
>chromosome_12,-,polyA site is 5394411
ATGGTCTGTTGCATATTGCCACAGGGAAGTCCGTACCGTAACTTTTTCTTATGTCAAAAGGGTACGCGTGGCGTTCATCCTCAACGCCATGATTGCAGCAGTAACAACGCCTCTCACTTCTCGGCAGATGCTGGTTCCTATTTGCAGATA
>chromosome_12,-,polyA site is 5394644
AGACACAATGCACGGTTTGGTGAAGGTCGGCAGACAACTGATGATGATGTGTTTCAGGGTTGGAAGTGTGCGACCCTGAACCTGTAACGAGACTAACCGAGCCGCAAGGGCTCCTCGTCTCTCATATTAGCATTGTTGTGAGCTTCATGC
>chromosome_12,-,polyA site is 5402918
GTGTACGTTGCGTCAAGGCTCCCAATTCTACAAGGCATGATTCTGCAGATGCCCGACATACTTGGCAAGCCATCGCTTTGCTTGTAAACGACCGTATTCTCTGGGACTTGCCCAACACCTCGTACCGCCGCTGCACGCCAATGGTACCTG
>chromosome_12,-,polyA site is 5413717
GCTGGTGAGCGAAACCCTGAGGGCGTGTCAGTGGTGGCCCAAATGCCAAATGGACTGATGGCGCAAGGGATGGCACGCGTCTATGTAAAGCACAACCATAAAGTGCACTTATGTACCATCTAACAGGCCGCGCAAGCTTCGGTAATACGT
>chromosome_12,-,polyA site is 5446590
TCGTGGACAAACGGGCGCCCCTATGGAATATGGTCCCAGACGGGTGGCAGGGTCATAAAGCTGTGAGTTTCCTTGTGCATGTAAATTCTTGTCAAGCGGAAGGAACTTCAGGTTGCATGCAGTGGCATCAAAAGGCATGCTGAGCCAAGC
>chromosome_12,-,polyA site is 5450667
ACGGGTCTGCGAGCCCCCACATAGCCTGCCCCTAGGACGGCTCGTCATTATTGGAGTGAGTGATGTTCTGTACAGGCTCTGTAACTACGGTAATGCCGCAACGAGAGCGTGTCACTTTTGGCAGTCCGTAACGACGCCAGTGGGACTTCT
>chromosome_12,-,polyA site is 5541924
GTCTCGAACAGGGATATGATAGGCCAAACCTAGGCAGGCTGGCCGGAACACAGAGCGTCTGACATTAGAGGCCACAATCGTCGTGTTTGGCGGGATAGGAGGCCGCGAGGCCGCATACCCCCTGCGACACGCCAGTAGCCCTGGGTTACC
>chromosome_12,-,polyA site is 5550479
GGCGTAATTTGGAGGTGTTTGGTGCTGTGGAGCCAGCCCGCGCGCCACGCGGCAGGGAAGGAGAGAGCAGTGTCGATGGACGTGTAATGGTTTAAACGTGCGGTATACCCCGGCCCCGGTCAACTGGTATGGACGACTCAACAGGGAAAG
>chromosome_12,-,polyA site is 5681316
ATGCAAGCGGACAATCATCTTTGTTGTCAACCTTTATAAAACTCATGTTATCGGGGCTGTAAATCGTTTGTTGGTCCGCCATGGCGGTCCATGAGTCCTACCGAAACCGAATGGCTGCCACCCTGCCCATCGAGTGACCCCTCCTCATCC
>chromosome_12,-,polyA site is 5687016
TTTGGAGACTACACATACGGCAGCCCCGCCGGGGCTGACGGCACCAGCAACAACACCCTCAGTGCGGCCATGGACGCGGCCCTGTAAGCTGGCAACATCGCGGCCCTGCTGTTCTTCGCTGAGCAGGAGGAGGGCGGCGTCGCGCTGCTG
>chromosome_12,-,polyA site is 5719167
GGCAAGGTCATGCCGACGCCCGCTCCCCCGCTGTCGACGGTGGTGGGTGCCCTTTAACGCCTACCGATGCCGGCCTGACCGCTGGCCTCGTCCTGAACGGCATCACGTGCCCGCCATCAACCTCTGCTCGCCACAAGGTGACAAGGAGCG
>chromosome_12,-,polyA site is 5761292
CTCGACAGCGCCTAGACTTGGTTTGCCCTCCGATGACGCCCACCGAACTACAGAGAGAGAGAATGCTTCCCGGATTCCAGTGAAAGGCCACTCTACCAGAGTTCGTTACAGCATATATTCTGTTCTGTCTTGGTTCGATACGAGAACGGG
>chromosome_12,-,polyA site is 5785905
GGTAGGGGCTCGAAAGGTTCAGCGTGGATTGGCCTGGTACTACTGAGTATTGCAGGTCCTAATCGCCCAACTGGGCTCCTGTAACACAACGCGCATGCGAGTACCCGGCCGACCCGCAGGGAGGACGACCGATCCCCCCAGACACACCCC
>chromosome_12,-,polyA site is 5827103
ATGAGAGTGAGTTATTGCTACTTGACAAAGCATTACAGTGTCGACCAGTGTGACCTGACACCATCCCGGTACGTTTCGACATTAATCTTCTCACAACTCAATCTTCCGCACATCTCTCGTCTCTGCGTCATGTTATCGCAATGCGTGCTG
>chromosome_12,-,polyA site is 5838414
CGTGACTTGAGCGTATGTGGGGCGGGTGCGAGGTGAGCCCTACAACGCATGAAGTGTAACTGGAATGCATTGCCCCGTTTTGTAAAACACTTTCCTCCGATCCCGATGCAACCTCAAGCACGGCTCCTGATACGACCACGCATGAAGTGG
>chromosome_12,-,polyA site is 5862710
CTAGTTCATTTGCCTGGGCTGCCGCCGCTGCCGGGCCAATCCATAGGGGCGTTGTCATGACAGTTGGTGACAGGGCGCTCAGGCTGTAATGAGGATGGATGCGTGCTGTCCCAGCAGTCCAGGCGGAAATAAGCTCTCCTTGAGACGTCA
>chromosome_12,-,polyA site is 5866667
CAGACCGCCTCAATGCGTTTGTGACGGCATGCGCGCTACAGTTGCTGGGATGGGCTTGTTCGCGTGGACGGAAGCGCGCACACTGTAGCCCCTCAGTGCCTTTGCAGTCTCTTCCCGTGCCTTCTGCGTCGATCTGGCTCTCAGCGCGCA
>chromosome_12,-,polyA site is 5916077
GGACCTTCAAGGGGCGGGACAAGCTGGCACGGTCTACCGTGCTCACCACCGCGGCACGGTGCGCCACGGCTGCTGTATATTGTAATTCTTTGTCCGAACAGCCGACACCCTTGACGCGGGCCTCGCAAAGGGACAGGGTGCGCTCGCGGG
>chromosome_12,-,polyA site is 5920966
AAGGACCAGGCATGAGAGAACGGATTGCCGTGTAGCCGTGTGCGGATGTGAGCGACTCACAGGCCACCTGCTACGGAGGCCCATGTAAGCATTATTCGTACTTTGTACCCAGTCAAAGTGCCCTTGTCAGCTCCGCAAATTGCCGAAGTT
>chromosome_12,-,polyA site is 5949471
GGCTGGCTGGGCCGCATCAGCGGTGCCGGGGCACCATCGTGTTCGTTTGCAAAGTGTCAGTTGACAAGATGAGAGTCACCATTGTAATACTGAAGAGGCAAAGTTTGAGTGGGCTACTGCGCTGGCGCCACCACAGCTGTACACAAGAGC
>chromosome_12,-,polyA site is 5949882
GCGTGCCTGTCGGCTTCATTAGTATATTCCAGGAACCGCCGGCCTGTGTGGTGCTTTGTCCCGCTATCCAAAGCAACGGTGCAAGCTCGCTAAGTCGCCACGGCACTAAATGGCTGTATGTACATGTGGGGTGGGTGTGGGTCGTGTTGG
>chromosome_12,-,polyA site is 5998103
AGCCGACAAGAGTAACTCCTTGCAAGGAACTGAGCAACATCCGGAATCTGCTGGTGTCCAATGCTGGTGTCGAGGACTGAGTGTGAATTCCATTGCGTGACTGCGGCGCCTCCAGATGCACCGGACGACCGAACCCGCCATTCCTGAAAG
>chromosome_12,-,polyA site is 5998167
GCCTAGGGCTTGCTGCGTGCGGACTGTACGCGGTACGATACACGGACACAAGATGATCCGACAAAGCCGACAAGAGTAACTCCTTGCAAGGAACTGAGCAACATCCGGAATCTGCTGGTGTCCAATGCTGGTGTCGAGGACTGAGTGTGA
>chromosome_12,-,polyA site is 6001332
TGCGTAGGGCAACAGTAGTACATCGCACTTGGGTGGGGGTGGGCATGATGGCGGCGTAGTGGACACAAGAATCACGGAATCTGTAATGTGTTACAACTCACGCCTCTCGATTCCATACCGGCTTATGCTTGATAAAGTAAGGCTCAGGGC
>chromosome_12,-,polyA site is 6008105
GGGACTCGAAGCGAGGAAGAGCCGGTATGCCTTCAGGCGGTACACGGCAAGAAGATGTGCAGCTCTTTGACGGCAAGCACGTGTAAGGTCCACGTGACCAATGAGCTCTCCAAGGCCGGATGCTAGCACTCCATGGCGCTACCGCCGCTA
>chromosome_12,-,polyA site is 6008240
AGAGTCCCAAGAAACAAATTGCACCCAGCCCAAGCATCGACCTGCAATGGGTGTTGGATGACACTGTGCTTGAGCCCAACCTTCTTAACATTATCGCACAGGGGCCCTGGCAGAACGTCAGGGCTTTGGGCAGCAGGGACTCGAAGCGAG
>chromosome_12,-,polyA site is 6028487
CGCACACTGTGACGAGCGCGATGTAGTCTGAAGGGTTCAGATGCGGCCAAGTGCCCAGATCCGCCTGCTGCTTCAAGAAACATGCAACCATGTTTGACAGCACCACTGCAGATCACTCACATTCATCCCAAGCGCTGGTGGGACATGTGC
>chromosome_12,-,polyA site is 6028548
GTCGCACGGAACACGGCGAGGGGCCAGCTGATGGTGCGCAAGCACGGCCGCATGCAGCACGCGCACACTGTGACGAGCGCGATGTAGTCTGAAGGGTTCAGATGCGGCCAAGTGCCCAGATCCGCCTGCTGCTTCAAGAAACATGCAACC
>chromosome_12,-,polyA site is 6028663
GCTGCACTGAACAAGTGCGGCGGAGCTGTGGAGGCAGAGAATGTAGGACTGTGGTCACGTGATCCAGGCGGAGTGTGACAAAATGTGACGGAATACGACGCGATGTCAACCCTGGGTCGCACGGAACACGGCGAGGGGCCAGCTGATGGT
>chromosome_12,-,polyA site is 6041138
CTCGATGCTTGCCAGTCCAAGTTATGGCCTGGAGGTTTGGCGGCAAGACCAATCGCAAACGCGCCGCCATGCTGCTTTGCTGTAGCGACATTTGCTTTGACCGCGGCACGGGTGGATGGGCTGTGAGGTATTGCATTACCAGACACCTCC
>chromosome_12,-,polyA site is 6058719
GCCGGAGCGCATAAGGGAAGCGGACAACATGTGTGGCAGAGAGCACAAGAGAAGATTCCGTGATTGCTGCAGTCATGTGTTTCAACCCAATACCTACCCAACGTCTACCCTCGAACGCTCAGCTCGCTGTGGTGGACGCGGAGTCTGTGG
>chromosome_12,-,polyA site is 6067107
GGGCCCAACCCCGACTTTGCTGCAAACCCTCCCGCGGGCAAAGTCCGTGTGACTCCGCGCACAGTGAGTCCTAGCCAAGCCTCAACCCGCCAGAGCCCCACCGCTGTGCCTCAACGCCACAAGCCTAGGCACAGGAGTGCCGGGAAACGT
>chromosome_12,-,polyA site is 6067246
GCAAGGCCTCGTCCTGTCCTGCGCCAGGCTGCCAGTCTCGTGCATGGATCTCGATGCTTGCCAGTCCAAGTTATGGATGCGGATGTTACAGAGGGGACAGTCCCAGCTCCCGAAGACGCCGAGCCATCACATGCTATCAGGGCCCAACCC
>chromosome_12,-,polyA site is 6073615
GACTGGTGCATGCGTCTGGGGCTTTGTGACTGACACATGAATGCGTGGGATTCATGGTTGCATTTGGCTGAATATGTTACGGTGTAAAGCGAACGCGATGTTGCTGCTAGTTAACCACATCTAACGGAGCCAGGGGTGATCGGAGCCGCT
>chromosome_12,-,polyA site is 6106413
GCAAGGATATCAGCATTGTGAGTTGTGGCAGTTGCGAAGCCGGCGGCGAAGGATAGCGAGGCCTGGACCGCCTGGACCCTGTTGTAATTGCAGACAAAGGTGGCTCAAAGCCTCAAACCTGGTCAACTGGTGGGAACGCCAAACGTTTTT
>chromosome_12,-,polyA site is 6166450
ACGTAGCGACCACTTGCGGCGCAGGATCTGTTGGTACGTACGGTGTGCAGCCTGGCAATGATGAAAAGCGCGAGAGCGCGTCTGTAAGGGGGAGCGAATGCCCAATGCAAAATCTGCCCAGAACGCATACCATACCTTAAACCAAACAGT
>chromosome_12,-,polyA site is 6191260
AAATGTCCGTGCGCGGGCAGGGAGCACTGCTGTCAGAGAGAGGAGTATGCGCGAGGTGTGTACGTGTAAGCGCGCCACCTGCCCGGCCCGCGGTGGTCAGCCCCGGTAGATGGCATGCTGCAACGGCTCTCGGGCCGCCAGGAATCAACA
>chromosome_12,-,polyA site is 6203514
ACGGTACTGCAGCACATGCTGCATCCAGGGGTGCTGCTGCCTTCAGGGCACGCACACAAGGGCAGATTGGACATTAATACGCTTTTGTAAAGTTGGGCCAAACCTCCAACCCGCCTTGTCTTCCGTGGTAACACCGTACGTACGGCATGT
>chromosome_12,-,polyA site is 6204105
ATTCGTCGCGCAAACGCACACCTGCCTGTCTGTCCACAGACCAGGGCCACCACATCCTCTTTGCACGCTCCGTTGATTTGTGTAAATTGTGTCAAGGCAGTGGGCTTTTGCCAATAAGATGCTCGCTTGCCGGCTGGTAGTCCTTTGCTT
>chromosome_12,-,polyA site is 6226821
TCCACTTTTCCCTTATTGCGAAAGTGGTGTCGCGCGCGGTGCGTGTGGCTTGCGCTTGCTTGCGGTTTTGAGCCGTCTGCAGTGTGAGTGCCCTTGGCTGTTTGCTTGTGCCAGCTAGCCGGGTCCGCTCTGTCAGCATTCCGTTCTGTC
>chromosome_12,-,polyA site is 6227586
CATTTCTACGGGGGGTTACCATGCATCCTGAAGCGAGCTTCAGCTTTTGATCCATTCACTGGCTGCCTGCGTGGGGGCAATGTATGTAATAATCAAATGAAAGCAACACTTCTGAGTCCGCTAAAGCAACTGTGTTCAAAACTCCGCGGA
>chromosome_12,-,polyA site is 6240399
GCTGTCAACGTGTGCTTGCGCAGGGAACTGCAGACAGGGCTTGTGTTTGCGGCCCCCGGGGAGGACTACTGCGCATCTCCGCATGTAAGAATATGCAATGCCCTGGCATGACACAACTAAGCTCGAGAATACTCTTACACGGGCACCCAC
>chromosome_12,-,polyA site is 6256404
GGGAAGCAGGTGGCTAGGGGAGCAGGTGGCTTGATAGCATGTGATGGCTCGGCGTCTTCGGGTGCTGGGACTGTCCCCTCTGTAACATCCGCATTCTTGAGTCCCGAGGAGGAAGGGCCTGAGGGGGCGGGGCAGCTCAAGAGCCGGGGC
>chromosome_12,-,polyA site is 6262403
TGCCCACGGTTCTGCTGTTTGGAGTGGGCGTTGCGGAGCAGGCGGGTGAACCGGCAGGGGCAGGATTCCCCCAGCCGTGCAGCGGTAAACAAGGTTCTTGCTTGACTGGTCCGTGTCCGTGCCAACATTTTGTGCGCCAGCCGCTTCAGG
>chromosome_12,-,polyA site is 6333325
TGATGGATCACATGCTTCTACGAGCAGGGGAGGAGTGCGATCTCCACCTGGATCCAACCCCCAGTGCTGCAATCATATGTAGCTGTAAACCGCACTCGTGTTCCTCAACAGCCACATCACGGCGCCAGCCGACAGCATGTCACTAGCCGC
>chromosome_12,-,polyA site is 6333529
GCCGGCATACGCAGGCTGACGCAGCTGAGTCATCTCCCAAACGGACGCCGTCAGCATACGTGCTCTGGAGCTGGGATGCGGCTCTTATTTCCGCTGGATGTCAACTTCCCTGTGCAAAATGCCGAACATCGCGCGTCAGCGCAGTTCGTG
>chromosome_12,-,polyA site is 6343472
CTCGTATTGCAAAAGCAGTAGTCGGAACTGCTAGCCAGATTGACGAGAAGCCTGTGTACATTTGGTGCGGACCGGACAGGATGGTAGATCCGGCCCAAGAGGTTTTGCACAGGTTCGTGCCAAGTTTTGTTCCTAGCGCTTCTGTCCTGC
>chromosome_12,-,polyA site is 6346940
CGTGTGGATACTACACTAGAGGCCCACACTTGCGTCCGAAGTGAAAGGCTAAGCATTAGAGCGCAAGAAGGCCCGGCATATGTAACCTGTAGCCCTCCCAGCGCCCTGGTCGCCGCCGGCGGTCTTGAAGGGAAGTTGAACGCCCAGCGC
>chromosome_12,-,polyA site is 6347032
CTCGTGATGCGGCAAGGCGGCCTTCCAAAGCGGTTGGGTAGAAAGAAGCACGGTCTGGCGGGAGGTGATGCCGATAAGGCATGTACAAAGGGCGTGTGGATACTACACTAGAGGCCCACACTTGCGTCCGAAGTGAAAGGCTAAGCATTA
>chromosome_12,-,polyA site is 6349375
ATGGAGATGGTGGTGCAGCGCTAGAGGCGGGATGTTGGTTGATTGTGACGGTATAAATTAGTGCAGTCCCCTTATAATGCGGATGTAAGTGGACTTGGCAGGGACGGCTCCGTGATGGGTGCGCTGAGAGGAAATACCCACCTGATAGTA
>chromosome_12,-,polyA site is 6354877
GAACGCCGGCCGCCTACCTGGGTAGCTGGTTGTACGAGTCGGTGCGGAGTGAAGGCCCAAACGGCTCCGTCTTTGCGGTTGTTATGTAACCATATCAAAGCACCACCGCCTCCAATTGCCACCCTACAGCAGGACTCCCGCTGGCAACGA
>chromosome_12,-,polyA site is 6384826
TCGCAGGAATGCGGGTACAAGCCACTGAAGCCAGTACAAGCCGTACAGCCGCACAGGGCCTACACGCGTGATGGCCCTTATGCAACCTCAGGCAGCTTCAGCTCTATCTTACCTGTCAAGCCTTCCAAGCCTTGCAGTGGCCTACCCTAC
>chromosome_12,-,polyA site is 6385110
TGCCCATCGTGCGCCTCTGGTACAGTAAGATAGGGTCAGTGCGACGGTTGTGCGGCAGGTGGTGAGGCCCTCACGGCGGATGTTACAATGTGGACACGCGGTATGTGGACGTACCCCCAGAAACACGGTGCGCGTGCCAGCGTGGCGACG
>chromosome_12,-,polyA site is 6388382
ACGTGGCGATGGTTGTGTTGGGTTGTGACATATTGAAGGCGCCGTGCCGCGGAACTTTGACGGGGAAGGTGCTACGACACGGTTTGGGCATCGGCCAACTTCTCATCATTGAGGTCCAAGCCCCACTGCCGTGTTGGCTTGCCCCTTCCC
>chromosome_12,-,polyA site is 6405927
GTGCAGGGCCTGCGCCACGGTGCGCCCCATCCGGCCCATTTCAAAGGCATCACGCGCATCTGTTCATTTAAGGGGAGTTGCAGCCAATGCTCCCAGTCGTGCCACATGCCTATCTCTTCTTGCCTCGCCTCCTCCTACTACTAATCTTCC
>chromosome_12,-,polyA site is 6418919
AGAAGTATGGGACTCTGCACTTGATGTGCGTGTTGCTTTGCTGGTATCTGCCAAAGAATTTCGCGCAAAGCCAGGCCAGGGCATGTATTGCATGATTTTGCTCTGCGTCCTTTCGCCCCGTTTTCCAGCAGTCAGCACTCCTGCGATTGC
>chromosome_12,-,polyA site is 6424075
CTAATGCCGTGCCCCTGTCGGAACCGCCCGGCTCGCTTCTTGGCCCGTCTCGGCCGCTTGGCAGCCCAGGGCAGCCCCGCGGCAACGGTGCCGCGGGCCAACCGTCGGATTGAGTTGCGACGGATTACGACAGCAAAATGCTGCCACTAT
>chromosome_12,-,polyA site is 6424223
TGTGATCACATGGCTGCACGAAGCCTGTATGTCCCAGTGGGATGTCCTGCTTTTGTGCCAAGTGACGGGCTGTGAGGACTACGAACGTTCCTGTGGCACGCAGTCCTACGCATGCGCATACTAGTTGATAAGGCAACGGAACTTGGACCT
>chromosome_12,-,polyA site is 6432565
CCGGAACCGTTAGTAATCGTAATTTGGAAGGCGGTTCAGGAGGATCCAGGTGGTCAGACCCCGCTCGCCTCCCGATTAAGTGCTGCAACCCTCCTGGCTGCAACCCTCTGCTGCCAGTCTGTGACCGGCTGTCTGCTCACTAACTGCGAC
>chromosome_12,-,polyA site is 6432637
GCTCAGCCGCCAAACGCGGGAGGCGTATAGCTGCAGAAGTATGTACGCCGACGCCACGTGCATGGAATTCGTCCGGAACCGTTAGTAATCGTAATTTGGAAGGCGGTTCAGGAGGATCCAGGTGGTCAGACCCCGCTCGCCTCCCGATTA
>chromosome_12,-,polyA site is 6441899
CAAGGTTAACACGCATGCGCACGTGAAAGGTGGTGCATTATCATCTTACAGAGTGTGATGAAATGAGCCACATACAGTGTCCGTAAATCCGTTTGTGTCGTCTAAACGGTACGGTACGCCATTCGTCTGTCCGTCCAATACACGTCAACG
>chromosome_12,-,polyA site is 6688528
AAGCAGTGCATCGGCCAAGGCATCGGCCACGACGAGGGCGCTGAGCTGGACCCACCTGGCCGCTCTCGCAAAGGGTTTACTTTGAATTCTGGAACCCCGAAACACGCCAACACATCTAGCGCGAGCTCAAGGCGTACCCTAGCAGCTCGA
>chromosome_12,-,polyA site is 6748333
GAGGCGCCGCATCCCGCGCATGCCCGCAGTATCTAAGCATGCTCGGCGACGAGCCACAAGCTGTGCGTGCACTGACTTTGCATGTAAAGCCCAGCCGAGAACTACTGCGCCGCTCCCATTTTGGCGCCAAAACGTAGTTCTTGTCCCGCT
>chromosome_12,-,polyA site is 6752257
ATGGGGCCGGCGCACTGGGGCGCGTTTGAATGCTTGATGATTGGACTGCGTGAGCCTGTGAGGAGTAGCACGTGGAAGAGTCCTGAAGTTTTGGAGCACGGGACCCCTTGAAAGCCCAGGGTGAACGTGAAGGCATGTGAGGAGGCCGCG
>chromosome_12,-,polyA site is 6757385
TATGCTGCTGACGATAATCCAGCTCTTGACGCAAGGGCCTTGGGACTAGGGGCTAGTGCAGACCTACGCAGTACAACACCTCTAACGCCTCTCTCGTTCATATCCACAACCTGCAAGACACGCGCCCGGCGCCACTGGCAGACAGCTACA
>chromosome_12,-,polyA site is 6757475
TGCGCATATTACAACTGCCCGGCAGCAGCCCCCTGCCCCCTTCTTTGACTCGTACAATATGGTAGCCAAGCAATTGCAGCCTTGTACCGGTATGCTGCTGACGATAATCCAGCTCTTGACGCAAGGGCCTTGGGACTAGGGGCTAGTGCA
>chromosome_12,-,polyA site is 6757550
CGAACCTGGAGGCCGGCAATGCGCAGGCAGGGAAGAGGGTGCACGACACGGCTTGCACGTATGTGTGGACACCCTTGCGCATATTACAACTGCCCGGCAGCAGCCCCCTGCCCCCTTCTTTGACTCGTACAATATGGTAGCCAAGCAATT
>chromosome_12,-,polyA site is 6819564
CTTGATACCGTATGTGGATTGTATACGGGCTGTGGTGTTTGCAGATCTCCGAGCGCAGAGGCGCGGTACAGGCAATCGCATGTAACCAAAGTATCTCACGTCGTCAATCAAGAACTGTACCCACGAACAGCGAGACCAAGAGCTTGCCTC
>chromosome_12,-,polyA site is 6828786
CTGGGTTTAAGAGACCACGCCTGATCCTGCGTTGTCTGCGCGTGTCCGTGACACGGTGACAGTCGCGGATAGCGAGGGTGCTGTAAGGAAACCCACATGCTGAGCATCAGGACGTCGACCTGCTTGCCCTGCGGCACTAGCAGTTGCAGC
>chromosome_12,-,polyA site is 6839356
AAAGTCGGGGTTGGTGGAGTCAAGTTGGGCCCTGATAGCATGTGATGGCTCGGCGTCTTCGGGTGCTGGGACTGTCCCCTCTGTAACATCCGCATTCTTGTCTCTCCCGTTGGGTTTGGGTTTTGCCCCGCCCCCGCCGGGGCACTCCTA
>chromosome_12,-,polyA site is 6839856
ACTGGGTTTAAGAGACCACGCCTGATCCTGCGTTGTCTGCGCGTGTCCGTGACACGGTGACAGTCGCGGATAGCGAGGGTGCTGTAAGGAAACCCACATGCTGAGCATCAGGACGTCGACCTGCTTGCCCTGCGGCACTAGCAGTTGCTT
>chromosome_12,-,polyA site is 6944600
CATCGAGATAGCGGTTGTACGGCGTGTTGGATTGACATGCGGTTGGGAGTGCACCGATGCGTGCTCGTTGCCAAAGGTGCATGTAAGCCGCATTCCAACATCAATGTGGACGTCGCGCACTCGGAGGTAATCACTATAATATACTGGCTT
>chromosome_12,-,polyA site is 6949121
GACGAAGGACATGCTGGAAGCGTTGGCTGGGCGCGGCGATTGCCGGGCCAGGTGCCCCTTGCAGGATGCCTGAGGCAATCTCTGTAATACCATTCATGCAATGCAATCCAGCTCTACCAAAGGGTCTGGGGGTTAACGCTGAACCAATCC
>chromosome_12,-,polyA site is 7006117
ACTTGGACAATGCATGCGTGCTGGCCTCAGGACCAACTGGCGCTCTATCTGTGGAGTGCTGACTATGGGATTCCGCTGGATTGTAATGGTCGTGAATTGATGGCGGGCGTTCTCGTGTATTGGGGGCCCTCACTGACTTGGCGGGGGCGT
>chromosome_12,-,polyA site is 7014094
CCGACGAGTTGCAGTGAGGGATGGGTGTGGCCGCGATGTCCACGCACTTCGGGACGCCCTATGGACGGGATGGGGCGCGTTGTACAACTGAATAAGCAGATACGAGGTAGCTACGAAAATGGTCTTCATGCCAGTCTTGGAAATGCAACG
>chromosome_12,-,polyA site is 7077113
CCAGCGCGTGGGTGAAGCGTGGTCCCGCCAGGATAGGAGATTTGCCGCGATGGGCGATACCGTGATCAACTGAAATTCTAACCGCCATGTGCGCGTCAGACGGCCTGCAGTTGTCAACGCACGTCGTAAGCCCGCGTACTTTGCTTCAGC
>chromosome_12,-,polyA site is 7094452
GAGGGCGGGAGATGAGGATGCCCGCATATGACATGACGGCACGAGGCAAGTGTCAGCAGGCAAGCGTGAGGCAGGCGGTTGTAATTTTACATTGTTCCGATGTGCCGCGTCCGTTCATGAAGGGGACCTCGAAACTCAGGGATGGGATAT
>chromosome_12,-,polyA site is 7100280
TGGTGCTTGGCTAATGCCGGGCTAGTGCTTTCTGTGGAAAGTGGGCACAGGCATCACGCTCGTGGGCACTGAGTTGAAGTTGTCACAAATTGATGGTCAGCACAGGTCAGCACCCCTGATGGTCAGTCTGTTAGCTCACGCTGTTAGCTT
>chromosome_12,-,polyA site is 7108685
GTGATGCACTAATGCATTCCCAAGTAATAGGTACGACTGTCAACGTTGAGAGCTTGCTGCAACGCTTCGTGTGTGAAGCCACTGTAACGACTGCATGGCACGTGCATGTCCACGGATTTTCCACGCATGGCCCCCTCCGAGTTGCATACC
>chromosome_12,-,polyA site is 7117427
CAGGGCGCGCAAGCAACGGACCTGGTTTGGCACATGTGTTTGGGCGCTCAACTTAGCAAGCCAGCACTGTGAATCCATTATGTAACCAACAAGCTCCAGACGCATCAGCCGGGTGCGCGGGGATGGCTTCGTGCCGGTTGCGGGGAATGA
>chromosome_12,-,polyA site is 7121942
CGGCGACGGCTCGGCCGCCTGCTTCGGCCGGTCCGCGGGCGGTGGCTGGGAGTCGCGTGGCTGCGGCCGACCGTAGGCCTCTGTAACGCACAGCACATGGCGAATGCGCATATAGGGCGCACCCGTGAGTCCACATTGCCTGCCTACATG
>chromosome_12,-,polyA site is 7142676
CGTCTGCCAATGAGGTGGGCTACCGGCCACAAACGAACATGTGTGTGTGTAACTTGTACGGGTATGGGTACTTCGCATGGTTGTAATGCGCTGGATGTCAATCACTTGATCTGGATGTGCGCACGGACAAGTCTGCGCATGAGCGGCATG
>chromosome_12,-,polyA site is 7146412
GTCCTGTAGAGTGGGACGCTGGTGCGTCGTGGATGCTTGCTGCGCAAGCGTCGGACTGGTGGTGTCTCGAGCAGCTTTGACTGTAAGTACGCCAGCCGGGTGCCGATCTTGCCCGCCGCTCTCTTGCGAGCATCATACCAGCCGGATCTA
>chromosome_12,-,polyA site is 7172600
TAGCATTTGTGAGTCCTGACCGCCAGCTTGGACCCAATTCTGAAATTGGCCCATCGCGGGGCCCTTCAGAACAAAGCACGAAATCAAGAAAGCCCGCCTGCCTCACCGCGACACCGCCTCGACACCACCATTGATTCAACGTCATTCCTT
>chromosome_12,-,polyA site is 7172695
AGGGATATAGGGCGCACGTTAGGGGCAGGGCGAACCTGCATGCGTTGCCGCAACTGCATTAGGCGCTGTCGCCAATGCCCAACATGTATCGTATGTAGCATTTGTGAGTCCTGACCGCCAGCTTGGACCCAATTCTGAAATTGGCCCATC
>chromosome_12,-,polyA site is 7248805
CGCAACCCCTCTTGAGGTTTCGCGTGACTTGCGTGCCCCTGCACGGCTTCAATTTATTCTGTCGTATGATAGTTCCCATCGCGTGTAAAATTTTGCCGGCCTGGAATTGCCTTAAGGATGCGAATTACCTTAAGCAGAGTGGTTTGTTTG
>chromosome_12,-,polyA site is 7273029
TGGCTGCGGCGAGCATTCCAGCATCACAAGTGACTTACTTGAGCAGTTCTGGCTTGTCGGGACGCCCGGTCAAGCGGATAGTCAACCCGCGCAGGCATTCGACTCGCCGGTATGAGCGCTTGCGGAGCTTCCACGAGCAGCAGTGCCGCT
>chromosome_12,-,polyA site is 7273209
ACTTGGATGTCGCGGATAAAGCAGGATTTGATGCGCCCGGGCCGTGATGATCGCAAGCCTTTTTGCAGACCTCCAACACATGCTAAATAACGGCTCGGCACGAGCAAATGCATTAGCTCCAGCTTGCAACGAAGCTTCCATCAGCCGACG
>chromosome_12,-,polyA site is 7280807
TCTCCTGCGCTACTGACTTTGTACCAAGGCAGGCGAGTGTGTACCGATGGCAGATGGTTGGCTTGTATGAAGGGCACGCAGGTGTAACAACAATGGCATGTCTCTGCCTGCTTCGGAGTAGTGTTGGGTTATGGAGCTGGCCAAAAGGGT
>chromosome_12,-,polyA site is 7318025
CACTATGCGTTAGTGTCCGTGCTGTGTGCTCGTTGGTGCTGTTGCGATGGATTTGCTTGGATTGCTGCCATGTGCCCTTTTGCATGTAATTTACACCAGAAATCCGGAATACAATTGTGCCGTTGCCATAGTTCCGTGCATTGTTTCTGC
>chromosome_12,-,polyA site is 7370979
TGCTGTCGCGCCAACGACCTGGTGGCAGCCGACGATGTATTCCAGTCGTGCGCCACTAGCGGCGCCACCACTCGCTTAAGTATAAGATGGCACCTGAATATGTGTAGGTGCCCTATGTTTCAATGACGGAAGTCAATGCTCGGCGTGAGC
>chromosome_12,-,polyA site is 7387490
GTGATTTTCGGGGCACGTCGCCTCCCAGGGGGGAAGCAGCGACCTGCCGATGGCGCGGTTTTGCCACGATTCAGCGCCGCTTGTAACGCCGCGCCTGCCATCAGTCCTCAATTTCTTCATCATGTAGAACCTCCAAGGAAGCACTCAGCA
>chromosome_12,-,polyA site is 7392032
AGGCCTGAGCCACAATGCCACGCCGCTCTCGTCCGGTCGGGTGGAACGAGTGAGCGGGTATGGGCCAGCGAAGTATGGTGTTGCAACCTCTTGCTACTCCTTGACGTCTTGTGAGGACAACATATCGCATGCCTAGTACTATTGCAGTAG
>chromosome_12,-,polyA site is 7402265
AAGATATCAGTCTAACTGAACGCACGGGTCTGTTTGCAGCCGCACGTGGGCCGAATGACGGGCAGTATACCGTAGTCGGCTTTGTAAAAATGAATGGCAGCTACCTTGTCTTCTTGTCTTCCCCATCAGCTAAATAGGCCCGGCATTCAC
>chromosome_12,-,polyA site is 7402337
CGAGACTGACGTGTGGAGGTGGGGGTGGCGACAGACTACTGACGGACAAGATGTACAGTTTTGACTACTGAGAAGATATCAGTCTAACTGAACGCACGGGTCTGTTTGCAGCCGCACGTGGGCCGAATGACGGGCAGTATACCGTAGTCG
>chromosome_12,-,polyA site is 7423559
GTATGCGCGGCACCCAGAGGTGCGGAGCATTTGGCATCGCGGCCTGAGGTGCTCGCCCTCTTGCCCTTATGTGGGCCTGCAATGTAACCAAGTGCTCAAGCAAGTTGTGTCGACCGCTAGCACTGCCGCGGTCACACACGACTCGCTCTG
>chromosome_12,-,polyA site is 7426650
CTCACCCAGGGGCACGGCCAGGCCCGTCAATGGATCGACACCGGCAGTTACAGTCCTGAGAGATCGACGTGGCTTTGAGAGTTTAAGACCAGCAGTGAGAGTGGCGCGATGGCTTCAGTTGTCACATCTTGCGCTGCGTAGGGGGGCGGG
>chromosome_12,-,polyA site is 7454486
ATGGAACGCGGCCTAGAAGGCCAAAACGGGCCGGCCCTTTTCCGCGCGGCACGCAAGTGAGTAACTTGCGGCCGCCGCAGCTGTAAATTACCGAGCCTCAAGCCAAGCCACTGCCTTGGCCACTGCCCAATGCATGTCCGGTCAACTGCG
>chromosome_12,-,polyA site is 7528376
CGCCGACGGCAGTCTGCTCTGTGCGCCCCTCTGAGCAGGGATGCGGGGCTATGCTCCTGCGGTCGGCGGGACTGTCCCTTTTTGTAATGTCGTATCCACATGGTTTGCCTGCTGTTGCTGCGACCCCCGCCCCCATGTAATCACGCCTAG
>chromosome_12,-,polyA site is 7528643
TGCAGTAAGATGAAGTAATTGCCCCGGCTAAGAAAGTACGGAAGAATGAATCAGTTGGAATGTGTTCGTCGGCAAGCCCCTGTAACACAATACGATGGTATTATACGGTAGCAGTGTGGTACCAGGTGTGGGCAAGCAGCATACCGTTTC
>chromosome_12,-,polyA site is 7538155
CATTCCACGGTGGACTGGATTATGGCAAACTTGGCAGGTTGCCTTGATGAGAGCTGCGTTAAGCAAGAGTGAGTTTGAACACTGTAAGTTGATATGTCTGCCCCGTCGGCGTCGCTGTTGCCGCCAGCTGCTTCCACTATCTCCGCTGCG
>chromosome_12,-,polyA site is 7579378
GTTTTGCGTCTTGCTTGCGCCACGATGCCACGTGCCATATATGGCACCATAGGCCAGAGCGGTTCTGCATCGAGGGGCGTCTTGTAACTTCATTTGGTCAATTCATTGGATGTGCGCCGTAAGCAGGAAGCTGGTTATAACTCAACCAGC
>chromosome_12,-,polyA site is 7616519
GCATATGTTGGCCGTCATTGACAGCTATTGTTGAGTGGAATAAACAAGGACACCGTGCGCTGATGCATCTTGGCTGCGGTCATTAATCCTCTGAACCACAACCAACTACGGTACCACAACCAACTACGGTATTTGTCGTGCGACTACCGA
>chromosome_12,-,polyA site is 7621966
GCGGATGCAGTTAGCGACAACGATGCAGGCCAGGCGGTGTAGGCAAGCCATCCGACTGGCGGCACCACGGCATGTAGGGCGGCTGCAAGCCTGCAACTTTGAGCATGGCCAATAGCTGAGTCAAGAGCTGAGTTGCACAACCCGCAAGCG
>chromosome_12,-,polyA site is 7698722
GCGGCTCATGTCGCCCCCTTGAGAAGACTAAAAATGGCTTGACGGCCACTGGTATGTTGGTTTGCGATTTGCCCTTGTTGTGTAACACGGCAAGGATTCAAGCATCTCCATCTCTCGCGAGCCTCTTCTGGGTAGGGGAATAAGGTCAGA
>chromosome_12,-,polyA site is 7698958
AACCCCACCGCCGTGAACGCGTTCGCCTACGCCACCAAGTTCACCCCCTCGGCCTAAATTTTTGGCCCTCGGCAGCTGCATGTACTGGCGTGATTGAGCGGAGATGAAGAGGAGCGCGGTGTCGATACAGTGTGAGCCTCTTTTCACAGG
>chromosome_12,-,polyA site is 7702571
CTGCACAGAAGCTGTAGACGTCGGCGCTGGTGGTCAAAACAGCAGGCAAGCAAGTGACGCACGCAAGCTAACAAACAAAATGTAAGAGAGAAATGCGGTATCCGACTGTCTCGACCTACCGTATGCACTCTGCAGCCTGGAACACATACG
>chromosome_12,-,polyA site is 7708062
GCCCGCCTGGATTAGACGGAGCTACTGGACTGTCGGTGCCGCACACTCCCACGGGGTGCACAAATGGCACGCTACGTTGTCGCTTTAAAATAAACGAGTGTCCGGGACTGCAAAGCTCGACCCCTTGACTCGGCACCCGCGCCGGGTCGC
>chromosome_12,-,polyA site is 7708224
GCATGGCCCGTTTCTGATTGGGCTAAAATGCCATACATACCGGAGGTGCGATTGTCAGCCTGTCAGAGGGCAGCCCACGTGGCGGTAATGCTGGTCATTACTAGGTGAAAGGAGCAATCGAAGGGCGAGGAACTGCGACACACACGGAGC
>chromosome_12,-,polyA site is 7720961
TTGAGGCCTTCAGCTGCGATTATGGGGGCACCCTATGCGGGCCCCTGCCCAAACTGGTATCTCCGATCTCGGCCAGCACCACTTAAAATTACATGGCTTGCTCGCCTCTCTCCTCGAGCTCGCTTCTAACTGGCTCCCTGTTGTATTCTA
>chromosome_12,-,polyA site is 7732827
TTGGGGCGCCGCATGACCTGCCAGGCAGGTGGACTACTGGCACACTTGGTCTTATTGCCCCAGGCAATATCGGCACAGCGGGTGTAATGCTCAATCTTGCTTCCGACCTCGGAGTGTCCTTCATGGCATCAGAGGCGCGTGCTCGGGAGT
>chromosome_12,-,polyA site is 7745854
CATGGTGCCACGTACGGTCCATGGGCGCATGGCCAGCTGCCGCTGTGCGTTGAGGATGTGTCGCCTCGAGATTGTGCACCATTATAAAAACGTTGATATTGTTCATACATTGCTCATATCGCTGTTTTAGCTCATGACAGCTCGCTGCGC
>chromosome_12,-,polyA site is 7792736
CAGGTCATCAGCACTCAACTGCCATCCAAATGAGCGTTGAGGCCCGTTCGCCAAGTTGGTTGAGCACCAACTTGCACATGTAATGCCGGGCTGTCATACAACTATCACACGACGCCCACCCCATCGCGCTTGGGCGTACAAGTCGTGCTC
>chromosome_12,-,polyA site is 7803393
ATGACGCCGCTCTCTCTTTGGTGGAAGAGAAGATTGGTCGGCCTGTCACTTCGGATGCTTGCTCCGCTGCGGTGCGCATGTGTAAATCCCGGATGATTGGCTTTGCGTATGCCCGTACCTCCGCCGCTCACAAGAGCCTGTCAGGCCACA
>chromosome_12,-,polyA site is 7850105
CCTGTGAAACGCCAAGCGTGTGCGGCTCCGTCCGCCACACAGAATTACAGAGTCCTCGCCAGGTTTGATGCAAAGACTAATGCAAGAATCCTTAGGACTGCTCCAACTTGCGGTGTCAGTCTTGTCACAGCACGTGTGACGTCCACTCAC
>chromosome_12,-,polyA site is 7897718
GGCAAAATGCCAACGAAGTTTGGCACCCAGTACAGCGTGTTTCGTTCATAGTCCCCTCTGCAACCCTCTTGAGAAGAAAACTGTAAACCCATTTCCGTTAACGCGAGCCTGGGTCTGAGCAAGTTGTTGGTGGGTCGGGTAACATGGGCT
>chromosome_12,-,polyA site is 7897814
AGGTGGGTGCTGCAATATGGCGGAGTGTGTGTGGGCGGTGTCAAAGCGCCGCCACACAGCTAGCAGAGGACGACTGCGGCCATTTTGCAAATCACAGGCAAAATGCCAACGAAGTTTGGCACCCAGTACAGCGTGTTTCGTTCATAGTCC
>chromosome_12,-,polyA site is 7927470
CGGTGGTGCGTTATCGAGTGTGGGTCTGCTGCGGCATACATCGTCTGCGTGTGTGGCGTGTGCGCGCATGGCGCAGCATACGTGTAAAGCAATGCGGTTGTACCTTGACTCCCCTATGCGGCCGACGTACAGTCGCAGTGCATGGACCGG
>chromosome_12,-,polyA site is 7947597
GGATCGCTTCCGTTGAGGGCGTCGCCGCGGGGGCCTCGCCACCTGCATGCGGTGTGGACTCAGCCTCGTCCGCCGCCCCGTTGTAACTAAGTCTCATCTACTCGCCGTCGCGACATCTGCCCCTTTCCCCGCGCCCACAGTAGATAGGCT
>chromosome_12,-,polyA site is 7947960
TCCAGGTTTTGCGCTACGGACGCCGGATGTTATGCGTGCGTGCCACGCACGATGGTAGCAGCGGGTTTTACCCCGGGGCAATCGTGTCATAAGCCAGTGTCTTACAGCGACCGGATTTCAGTCCGTGTCATATTACAGTATCTTATCTTG
>chromosome_12,-,polyA site is 8015984
CCTGCTGTACATATCATGCTACCAAGTGATATAAAGCTGCGTTGATGTACATAAGGACGCCCACTCGAGAGAAAGTGTTGTTGTAAGGAGGCTGGACTTGCCCCGCGACGACCCCTCACCATGCCGTCAAGCATGCCGTGCCCAAGGGGG
>chromosome_12,-,polyA site is 8088650
ACGGACGGGCGTGCACATTGGGTGCAGCCTCGTGCCGAGTGCGGATGCCGGTGGCAGGGCGCCACGGGCGACAACCAGTCATGTAATCTGGTACGGGCTGCTAGTACGGTATTGCGGGGTCCTTGGTGTGTTGGAGCTATGGTATAGGTG
>chromosome_12,-,polyA site is 8113591
AAAAGCTGAAGGCTTGGGCCTTCGCATTACAACTCCGTTTTGGTGACGCCATCCGTTGGGAGTCGCTTGGCGTAGCCCAGGCAGGAAAACAACTGGGGCAACCTGTGACCCAGTCCCGCACTCCCTCGCGTAGCCTGCCCGCCACTGCCC
>chromosome_12,-,polyA site is 8152979
ATGCAGCAGTCCAGAGCTTGGGGAAGATGCTTTGAGGAAACGAAATGCGCGGGAAGACAGGTGTAGCGCGCTCCATTATTATGTAAGCAATTCGGGGTTGCGCTCGTACGACGGCACGTTTAGGCCTGTAGGGCGCCGTGCATTCATGCT
>chromosome_12,-,polyA site is 8157737
AATGCGTTGCGTCCGTCACGTGCACACACAACACAGCAAATGCAACTTCTCTCCTGATCTCCTCAAGAATGCCATATCAATTTATAAGCCGATCCGTGTACCATGCCAAGCACATGCCAACCATGCTACGATACTCCATCTGCTGCATTG
>chromosome_12,-,polyA site is 8182658
TACACAGTATTACATCCGGTGATCCGGTCTTCATGCCATGCATTGGCCTGACACCGGAGGGCAGTACGCCCGCTCGTTGCCGGCAACAGACATCCTCACATTCACACTCCTTTGCTCTGCAGTAATGCTTGATACAGCGTCCATGCAGCA
>chromosome_12,-,polyA site is 8211477
GCCTTACAGCAGACACGCACTGCAATGAGCATGGAAGCCCAGGGGATCTTTGTAGACTCATTCATACCCCACCCATGTCCATGTAAGTTTTCGCACTTCCTCACGGAGCCCCGCCGCCACCACGGACAGCCAGGCGCACCCTGAGAAAGG
>chromosome_12,-,polyA site is 8236729
GGCTGGTCGAACGCCGGAGTTACTGTACCGACAAGTTGCTGGCTGGCTGGAAGTTTGCTGATGCGCATTTCTCACGCTCAGTTGTAGTCGTTATGTCGTTCTCTTGGACGGGATTGCTGCTCCCATAAGGCCATAACAGGCCAGCGCCGC
>chromosome_12,-,polyA site is 8252674
GCGGGTGTTGTTTCTCTGGGTCGCAGATGGCCCTTCGCGGCGTGGGTACGGCGTGCCCCCGCTTGTCGGGCTGTCCCTTCAATTGTAATCCGCATCCATAATACGCGTATTAATACGGCGTACTAGGATTTCTAGTACAGTACGTTAAAA
>chromosome_12,-,polyA site is 8256726
TGGTGCACGGAGAGGGCTGGCCAGCTGGACGGCCCCGGCAACGAACACCGCTGTGTGACTCTGTGTGAGGGATCAGGCGTGTAACGTACAAGAGCTGTCACTTGGCACGCTTGAGCATGCGCATTTACTGGATGACCGAAGATGCGGTTA
>chromosome_12,-,polyA site is 8264478
TTGCTACTCCAGTGTGGGAACGGGCTTACAAGGCGCTGATGCACGCAAGGTACTTCGAATCTTCAAAGGAGTTGCTAGTCACTTGTCAAGGACGTCCGTAATAGTCACGTACAGCAGCCACCACCAGCCAGCCATGGGCGCGACTGTCCA
>chromosome_12,-,polyA site is 8269610
TTTGGCCAGGTGTGGGTTTAGACATGTCGCCGGCGCAGGATTGACTGTCATGGCCGGTCCCCCCTGTTCGGCTCTGCACTCCCACCAATTCCGACCGATTCCCACCGTTCCCCAGCAGTCCCCACGACCCCCGGATGCAACGCCCCTCAA
>chromosome_12,-,polyA site is 8269739
GAGCCCCACCCTGCCCCGCCCCGAGCTCGGCGCTAGGTGGTTCTGGGAGGGGATGGCCGGCCCACCGCGTTTACTTGCCTGAACTTACGTGCATGCTTGATTTGCATTTACAAGGCCCTAGACTGCGAGTTTGGCCAGGTGTGGGTTTAG
>chromosome_12,-,polyA site is 8270554
TTGCCTGAACTTACGTGCATGCTTGATCTGCATTTACAAGGCCCTAGACTGCGAGTTTGGCCAGGTCGTGTGGGTTTAGACATGTCGCCGGGGCAGGCTTGACTGGAGCCCCACCCTGCCCAGCCCCGAGCCCGGTGCTAGGTCGTTCTG
>chromosome_12,-,polyA site is 8288103
GGCCTCTAGCTCCTAGGAGCTCCTCGCCAGGGGAGCGCCGGGTGTTACATGCTTGGACTGTCCAATCCCTGTCAGTCTTTCGTGTAACCGCTCATGAATGGGCCACCGCGCTCCTGTCTTGGTTCCCCCGTGCTGCCATCAGCTTTTGGG
>chromosome_12,-,polyA site is 8293414
GCGGGTGTTGTTTCTCTGGGTCGCAGATGGCCCTTCGCGGCGTGGGTACGGCGTGCCCCCGCTTGTCGGGCTGTCCCTTCAATTGTAATCCGCATCCATACGAGCTTATCAGGCGTTCTCTTAAAAAGTTGCGCTCATAGCGACATTTCA
>chromosome_12,-,polyA site is 8308971
ATGTTGCAAACAAGCAGTAAAAAAGCAAGTAATTGTGTTTTGACTCGATGTTGCGGGCGACGAAGACACCAAGAAAAGCGGCTGTGATACGACCGATGTGCGTGAGACCGTGTGAGACTCAAGAGATGGGTAGGCGGAGAAGTGTTGACA
>chromosome_12,-,polyA site is 8318513
ATATCCCCCGGGACCCCCCTTGAGGGGACGACCGACCCCGCGACGGACAAAACCTTGTTGTTCGGGGGTTAAAACCCCTCCATTTTATATCAAAGTGGTGTCAATCGACTTCTCTTGACGAGCACTATCACTCCGTGCCATCAGCGGTCC
>chromosome_12,-,polyA site is 8379199
AGGTTGCGATGGCTAGGCTGTCGGACGGCTGGCGGGCTGGCGCGGAGCGGAGCTGCGGGGCGCGCGGCATCCGAAACCAACCTGGAAAACACCAGCGCCACCGTCGTCCAGCAGCACATGTGAGGGAGGGAGTGAGTGGAAGCGTAAGAA
>chromosome_12,-,polyA site is 8379791
ACACCTGTGAAACCTGCGAGGTGGCATGCAGGCCGTGTGGCTGCGCAGTCAGGCGCAGTCCAAGAGCAATCCCACACAAGTGTACATCCTTCAGTGTGCCCTGCGATGGCGCTTGCGCCTCGGTTGCATTCCTCTTGCACGCCGCGGGGT
>chromosome_12,-,polyA site is 8402296
GGCAGGGAAGCAGGACGGTTCGCGCGTGTTGAACCTTTTGGGAAGCACCGGCGTGACTGCCGGAGCATGCCGAACACCCCGTGTGTAATGAAAACACCTGCGTCGTGAATGGAGTTCCGGGAATCAAACCACCACTGACAGCAACGGGGC
>chromosome_12,-,polyA site is 8445435
CTGTTGGAAAGTCACGAGGAGTCTGTCAAGGCGTCCAAACTTACGACATGGCCTTTCGGCCCTTCGGCACTGGCCCCTCTTGTCAACAGCTTAAATCCCGTCGCTCCAAGCCAAGGCTCATGCCCCTGGACACGCAGCCTCTTCGCCTCA
>chromosome_12,-,polyA site is 8445580
CCACGTTTCAGGGGTGGGATTGTGGACGTGCGGTATGCGAGACGCGTGTTGTTGGGAGGTGATGAAGTTTACTGAGCTGCGCATGGAAGCTATTTGATGAATGACGAGAGCGCCAGTACGAAAGTGAACGTGTTCAGAAGGGAAACTGTT
>chromosome_12,-,polyA site is 8452522
GTGCGGTCGCAGGTACCAAATTGCAGATTTTAAGTTTACATGTTGCGCACGTCAAATTCTTACTTGACGACGCTTCGGGATATGCAAGCTCTCCTCTTCTCTCACACACGGTCCGACAGAACACAAACCGAACACCATCTCCACTCGACG
>chromosome_12,-,polyA site is 8452575
AGCAAGTGCCTAATGTAGTGAAGGTGTCGGAGATGGCTGCAGTCATAGTTGCTGTGCGGTCGCAGGTACCAAATTGCAGATTTTAAGTTTACATGTTGCGCACGTCAAATTCTTACTTGACGACGCTTCGGGATATGCAAGCTCTCCTCT
>chromosome_12,-,polyA site is 8455102
GAAGTTGTGCATGCAGCTGATCGGACCGGGCCGGGATACTCCCGGTAGTTACCATTACCAAGAGATGACGCCATGTATCTGGATTAACAGATATGAGAAGCGGTCAGAGGCATCCTGCCTTAAGGGGAGATACGCAGACGCTGGGGATCG
>chromosome_12,-,polyA site is 8477185
GCCTGGGACAGGAGAGACTAAGTCAGCAGCCAGGTCCTGGCGACCTCCTGGTTGCGCGGCTTATTGTGCGTGCTACCGGTACTAATAACACTTCGTGCGAACCCGCCTATTCCACGCGTGGCCGCGTCGATCCCAGCTGCTGATTAACTC
>chromosome_12,-,polyA site is 8477303
GTGCATGTGGTTCCTGCCAGGAGGAAGCGGCGGTGGCGAACCGCCGAACCTGGGCCAATGATCATCTTGCTCGTCAGAGAAGTGTGACACAGATCATGGGGAAGCGCACTGGTGCCTTGCCTGGGACAGGAGAGACTAAGTCAGCAGCCA
>chromosome_12,-,polyA site is 8516748
AGGGGCGCTCGGGGAATGTACAGGGTGAATGGGCAGGTCGCTGGCGCCGCGTAGTAACACGGTTGAGCCCCGTGTAGGGTCTGTAAGGAGTCTATCTGCAATACTGAACCCAGATCTCGACGTTTGCCAGGGCGTGGGCGGGGAGTGCAC
>chromosome_12,-,polyA site is 8520771
ACATAAGCGTCTTAAATGGCGTTGCAGTGTCGTAGCTCGGAACTACTGATGAAGTGATCGTGATCGGTGGTTCTGTGCGCATGTAAACACACAAGCAGGGCCTTAACTGCCCCGCTCATCCTGGTCTACCGTAGTCGGCAGAGTCATCTC
>chromosome_12,-,polyA site is 8562016
GTCAGTCGTAGCCAAGACTTTGGGAGAGGCCGGCGACCGACGGGGGCCCAAGAAGTTGCACCCGAAACACGCGCGTGTGTGTGTGTAACATCGCAGCTCGCCATGTCCAAGATGTAGGGGACCCAGAAGCAAAAGAAGATGATGCTTTAA
>chromosome_12,-,polyA site is 8562149
TGCCGTGTGGCACAGGGGGCCGCAGCGTCGGCATCGACGTTCAGGGCAATGCACTGGATGAGAATGAACGAGTCAGAGGCGAGTAATACATGACGTTGTGCAGAGCTTGGAGCCACCTATATTGGTGACCTGTGTCAGTCGTAGCCAAGA
>chromosome_12,-,polyA site is 8604368
GGCAGTGATTTGCGTGCAGTGCACGAGAGCTCGGTAAGGCCAGCCGGGTGCAGTGGCGGCGGTTGGGCTTGAGGAAGGGAGATGTGTAAAACGAAGACTTGTCCTGTATCACTAACCGAGCGGCAGTCACTGAAAGCGCTTGCGACATGC
>chromosome_12,-,polyA site is 8607654
GAGTGTGGTGGAAAGCTCACCGTGGTGCGGAGCCCGTGTGCGGAGCCCTTGCAGGTCGGCAAGCTTCGGCACAGCACACCTGTGTAACTGGAAAAGCTTATCATCATATACCCAAAAACCAAGCGAGTTTGCAGCAAAGCCCTGGGCGAG
>chromosome_12,-,polyA site is 8624429
CACACGTTAGCCAAGGGGAACCCAGCCGCGGCTTGTCTGAAGTCATGGTCTATGCATCGCCCTTCGAGGGGGCAGTGCCGCTGTAGTGTTATCAATACCATTGCTCGCATGCTTGTGTCCATGCGCAGTATGAAACCTCTCTGCGACTCT
>chromosome_12,-,polyA site is 8624597
GAGCGCGCAAAAGGACCAAGGAGGCCGGACTTGAGTTCTATGAGGCTACTTTTTAGCAGGACAAGAAGAGTTACAGCAGGTGTGTTACAAAATTTGAGGAGCTGCGGCTTGAAGGGAGGAGCAAATGAGGGAGTTGATTGGTAGGCCCCG
>chromosome_12,-,polyA site is 8633246
TTTGGCGGCACGCACTTTCGTGCCTTGTGCGTGCGTGCATGCAGACACGCGCGCACCTGAATCCCCCTGTATGGAGTTGATCTTGTAAACGGCGGACACGGTCTGCACCTTGCCGGTTGCGGGGTCCTTCTGTGCGCTGCGCGTATTGGG
>chromosome_12,-,polyA site is 8739996
CATGTGAGACATGTGACTCTGCGGTTGGAAACAATGGTCTGGTTTGAATATCGCAGGTATAAGGACACAGTCACCTCAATCCTGCAATGTGCCCTAGCCAAGCCGTGCATTCTTGGCTTCATTCTTGCACAAGCTTTCAAGCCAGTCCGG
>chromosome_12,-,polyA site is 8741839
GCGATTGTTGGCACGTTTGGAGTGTGCGTATTCTCACCAGCCAGCCTACCTTTACAGGCTTTCTGCTGCTACACTTAACCAGTAAGCGCACGCAACCCTACAGCCAATATAGTCTGAGACAACCCTACAGTCTGCAATTTTGCTAACAGG
>chromosome_12,-,polyA site is 8742037
GTGACGGCCTGGTGACGGCGCGAGTTGCGCGGTCAGCCTGTCAGAGGGCTTGCAGGGGAAGTTTTGCTGGAATTCTCGTTTGTAAGTCTTTGTTAAGCAGGCACTGAGTAGCGCGTTGCGAGGGCAGGGACACGCTCCGTGCCGTGCTAG
>chromosome_12,-,polyA site is 8816188
ATGGTGCTCGAACCAGCTTTGGACAAATAAGACGTCCGGACATATTCAGGCGGCAACACGCCGGCCGTCATGGATGGAGTACGTGTAACCACGCACCGCAACAGGCATACAGTAGCTGTGCTCCCCGCCGCCGCTGCATGTGCTTCGATA
>chromosome_12,-,polyA site is 8835124
GAAGGTGTTGACGTGTTTCCCGTGTTGAGCACGCACACAACTCAGCCAGTTGCTGAGCCATGGCGTGGACGTCTGCACGTGACTGTAACAGGACACGCCATGCGACGGCCCCCTGCCATGAACACACGCGGGCCAGGCGAGGCTCATGTG
>chromosome_12,-,polyA site is 8848880
GTAGTGATGTGGAGGCGGCGCTAAGTGGTGGGTACGATATGATGGCAACTTCAGCCAACGCATGCGATAAGGCTGGCTCTGTAAATACAGATGCGCGTCATTATACACGGTCACCCACTCACCCCGTCCAGAGGTTGCGAGTCATTCTGG
>chromosome_12,-,polyA site is 8852188
GCGGCTGCGGGTAGCGTCGCTGACGAGGTTGCGCACCATGAAGATAGGATGCCTGGCAGTACGCCCCTGCGGCGTCAAAGCCTGTAACATGGAGCCAACGCCGCCCTAGCTGTGTTCGGTTCAGGCAGTGCGGGCAGGGAGGGCGCAGGC
>chromosome_12,-,polyA site is 8857578
GAAAGCCTCATCTTGAAGTGTATCAGGTGGGATTCGCGCGCGGTTTCTGCATGGGGGTTGCATGGCGGCCCGGAACTCCGTTGTTAAGCCCCTTGCTTCACGCCCTGTTCCCCATAAGCATAACCACTTGTTCACGCACTTGCGGAACTG
>chromosome_12,-,polyA site is 8890923
GGGCGGCGTCAGAAATGGCAGTAATGCTGTCGCTCATGGATGGATGGATGAGTGGGCCGGCACGCACCATGCGCCTTCCGTTTCAATGGATGGCACACCACCGCGTCCCACGTGCCCCACTTGATTGCCCCAATACTACAGCCAGCAGCA
>chromosome_12,-,polyA site is 8895209
ACATGGACTGATCTATCACGGCTGGATAAGAAGGGACCCGGCTGTTACGGTAGACGAGCGCACGTGCGGCGCTTCAAGCACGTGCAAGTGTGTTTGTTCACACGCCACAACGTTGCCAGCACCCACGAGCGTGCCGCCCCGTCCAAACTC
>chromosome_12,-,polyA site is 8934674
CGATGCGTGCTTATCTTGCGCCCACACACGTGTTGCGGGCGTGTACCTGAAATGCACAGGCTAGTACATAACCGCACCTTCAGCTGTAAGGATTGACTGCACTCCGTGTGTCCTTTGGCGGCCTTCGGCTCCCTTCGGCTACTGCAAGTA
>chromosome_12,-,polyA site is 8954573
CTGGTGTCATCCACGAAGTACGGTGTCATTGCCGACAAGTAGCACCACAAGCAGTCGAGACCCGGGAAAGGAGGGTTCCATCTTTAAAGCCTTCGCGCTTTCGTGCCATCGAAGTCCGTGTACAGACAATCTCAGCATCCGGTAACCCGG
>chromosome_12,-,polyA site is 8954698
TTCGCGTGCCGGCGCTGAAGTGCACACGACGCACAGCGTATTCTAGAGGGGCTCTGTTTCTGGTTCTGGGGGCTCGTCCCTCCTGTAAAGTAAACGACCACTGATGCATGGTTCTGCTGCCTTGGCTGGTGTCATCCACGAAGTACGGTG
>chromosome_12,-,polyA site is 9000942
ACGTTGGACCAGACCGTGGCGCTGGCGCTGTGAGATGGAACATATGTGAAGTGCGTGAGGCGTGTTGAAGCGCACTAATGCTTGCAAAATGGCTTCCATGGCGCTGTGTGCCTCTCTGATCTTCTGATGGGGTTGAAGGGCTGCTTGCAT
>chromosome_12,-,polyA site is 9001140
CTAACTACGAGAGTGGCGGGTCCGAAGACGTGTCATGCAAAACACGTTGTGTGGGTGCGTACAGAGGGCCTCTTGACATTGTGTTGGCCATCACGGCCCAATGCGCACGTTGACGAGTCCGGGTACATTCCGTAAATTCAATCGCAATGC
>chromosome_12,-,polyA site is 9031394
GTGTGTGTATATAGCGGACAACAAGAGACGTCATGACAGGGCTGGGCTGTCCTTTGACTGCCAGCCGCAGCTGCAGCTATGTAAATAAACGCGTAGCGGAGTCCGCGCATGGACACACGAATGCCAATGTCCGACGCCCGTGCTCGGGCG
>chromosome_12,-,polyA site is 9049770
CGATGCAAGTGAAGCTGGAAACGTCTTGCTTACAAGAGGGGGCCAGTGTGATACGCATCAGTCCACGGCATCAGTCCCAAGTAGATGCGCACACGCCCCGCCACCGCCACCTGCCTCCGCCGACACCCCCAGCACTGGATCCCGCACATG
>chromosome_12,-,polyA site is 9056687
AAGACGCGCTCTCCATGCAATTGTACCGCGTCACGACTCGCGTTCCATTGCGTCTCGCAGACGCAGTGAAACGCGCTATCTGCAATGGTGCCCCGCTTCACTGTTTCTGGTTGCGTCCCCATCGCGTCTCTCCCGCGTCTCCCCCGCGTT
>chromosome_12,-,polyA site is 9056754
CGTGTGTGTGAGACGCGGCGCGTCTAGGGTATCAGGCTAGCGTCTGGTGTGACGCATCGCGTTAGCTAAGACGCGCTCTCCATGCAATTGTACCGCGTCACGACTCGCGTTCCATTGCGTCTCGCAGACGCAGTGAAACGCGCTATCTGC
>chromosome_12,-,polyA site is 9056945
AAGCGAGTGAGATGGTCGGTTCAGGTAATCCTGAAACATGTGTGCAGCCAGGGTCCGCCGCAGATGTGGGATAGAGGCAGTGTAACGTGCTCTGGAATGAAGAGTTTCATGTGTTTCTCCGTGGATTGTACGGTTCCCCCGTGTTTCTGT
>chromosome_12,-,polyA site is 9095007
TGCGGGATCCAGTGCTGGGGGTGTCGGCGGAGGCAGGTGGCGGTGGCGGGGCGTGTGCGCATCTACTTGGTCCCAAACGAGCGATGCAAGTGAAGCTGGAAACGTCTTGCTTACAAGAGGGGGCCAGTGTGATACGCATCAGTCCACGGC
>chromosome_12,-,polyA site is 9101943
GCCAAGCCATACGGGTGGGGCGCCGTAGGCGGCTTCAGAATCTCAGAAGGCTCCCAAAGCCGGAACCTGAATCCCATGCAGAATGTAACAGCTCCGTGGATTGCCTGTTTACTCTCGTACCCATCACGAGGGGACAGCGTGGCTGCACGT
>chromosome_12,-,polyA site is 9108776
TTGATACGGTATGCAACGTAATGAATATACACGCGCAGACGAGCAACGTGTCTGGGGCTCGTGCTGCGGGCCAGGGATTTTAGTTAACGCACAGCCTAATGCCAGGGTGCTGAGCCCCCTCCCTGCTACATGCCCTCTACACGTGCACAG
>chromosome_12,-,polyA site is 9108841
ACGTTTGAGGCGGGCAATGTGCAGCAAGGCGGGGTGAGCCCACTTTTGGCCACTGTGTGTTTGCCTTGATACGGTATGCAACGTAATGAATATACACGCGCAGACGAGCAACGTGTCTGGGGCTCGTGCTGCGGGCCAGGGATTTTAGTT
>chromosome_12,-,polyA site is 9109399
CCGCCTAGCTACGGTGAGCGCCGCTGGCCACGCTGCCACAGGACCGCTCCTGCCGCCTCTGCTGGCGAGCGCGAGCACTCCTTGCACACTGCCCTACACATCCCTGCCACCTCCTCCACCTCTGCCGCCTCCCCCACCTCCACCTGCCGC
>chromosome_12,-,polyA site is 9143905
ACCCATGACATCGACTCGTAGCATTACAGCGTGGGCCCGCGGTGCTTTGCGGTTCGCGGTGAGGGCAACCCGACGAGAACTCTTAATTTAACTGGAGTGGCCATGATATGGAGTTTCGCTATATATAACTATGACGCATGCGGCATGGGG
>chromosome_12,-,polyA site is 9143970
GCAGGGGGCCCGAGGACGTGTGCGGCGCGAGGGCGGCAGCCTGAGGACGGCCGAGTGAAGCGGTGACCCATGACATCGACTCGTAGCATTACAGCGTGGGCCCGCGGTGCTTTGCGGTTCGCGGTGAGGGCAACCCGACGAGAACTCTTA
>chromosome_12,-,polyA site is 9147027
GGCTTCTGGAGGCCGTTGCGCACTTGCGCTGGCATGCAACCGCATACCAGCAGGGGAGGTACTTGTGCAATGCGCTCAACCTCGGCTGCTGGCGCGGACATGCGCGCAAGGCCCTAGACGCTCTGAGGACTGCTTCATCTCCCTCTGGCA
>chromosome_12,-,polyA site is 9155922
GGCCCGCTTTTGCAGTAAGAAGGGTGGCTGCATGGCACGGGCGGACGGCTGCGGGCTGGCGGGCGTGGACGTGTGTGAGATGTAAAGGCGGCTGCCGCAGTCGTGTGTGTGGGAGCGCCACTGTGCAAAACTGTGCAAAGGATGCAGGTC
>chromosome_12,-,polyA site is 9160194
ATCGGAACCTGAAGAGCTTTCGTGCGGGGCAAGACGTCGTGTGGTTCGTCCAGCAGCAAACCCAGCGAGTTTTATGCCATGAAGTAAATGATAATGCTCTCGACTACTCCAACAAACATGCGCACACGCATGCAGTTGTTTGACACCAAC
>chromosome_12,-,polyA site is 9181788
GCTCGAGAAAGGGGTTAGCGGGTGCCCATACCACGGCCATACCCGGACTGCGATGCACACGTGTGCCCTGTCTTGTCGCCAATGTCACCTGGTCCCAGTTCGTTCACTGTTCCTTATCCTTATCAAACAATTTAGGCTCTTATTTCGTGC
>chromosome_12,-,polyA site is 9184531
AAAGACCTTCGCACTTTGCGGTCGAAATCTTCTGTTCGTGATGCGTGCTGGAAAGCAGCATATATGAACGTTAGTCGTCCCCTTAACATGCTACCATCTGGCTGGACACCGCACGGCACAAAAACTCGTGGGGCGGGGCGGCTTCGGGCC
>chromosome_12,-,polyA site is 9231966
CATAAGGAGCCACTACCTAAAGCCATGCCTGCAGTCCCCGACCAGCCGTGCACTCCTGCCCTGCCGTTGCAAAGTGTTCGCCATCTTCTGGTGTCTGGGAATTAGATGCACCCTGCGGGACTTCACCAACCTGCCTTGACACTGTCCCAT
>chromosome_12,-,polyA site is 9232578
CAAGGGTGTCGGGTGCAGTGTCCAGTCTCTCCCGCGTGGCGTCTCCCACGGGAGGGAGTGATCGCTTGAGAAGACAATCCAAGATTTAAAATCATTTGCAATCGCAAGTGCATTTGCTTCTACCGTGGTCTGTAGTTCTACGTGTGCTCA
>chromosome_12,-,polyA site is 9249254
CAAACAAATGACTCCAGGTGACTATTGCACGTAAGCCGGAGTGACACGGTGACAAAGGAGTGGTGGCATGTTTCGACAAGGAGTGTAAGATTGTTATATCAGCTGACTCGTGCAAGTGTGTTGACCCTGGGGTGCGAGGTTTGGGCCGTT
>chromosome_12,-,polyA site is 9254446
GAGGTCTGGACTCTTGACGTGGGGGCAGACAGACAGTGCCATTTACAGCCCCCCCCCCACACACACACACACACACGCTGACTGTAACTGTCCAGCCGACTAGAGCATCCGAGGCTCCCTCTCGCCGCGTTTCCGCACGAAGCAACAATT
>chromosome_12,-,polyA site is 9259458
CGTTTGACAGACTCTGACAGGACCGCAACTGCGTGCCGTGGGAAGCCATGTCGTTTGCTCTAGTGACCTAAATCGGTACAACTGTAAATACAAAATGTTGGCTGCAGAGCCGAGGGAAGGAGGACGTGTCGATGCTGGTGGCATTTTACT
>chromosome_12,-,polyA site is 9259597
AGGTTGGTGCTCAGGATCTGTGGAGCGTGAGCCGGGATGGGGTCAGGCGGAATTTGTGCGATCAATTTATAATTTTTAGCACTGTAAAGCGGTTGAACTACCTGTCCCTCTTGGTTTGACCCTCGCTTATCCTTTTGGTCGTTTGACAGA
>chromosome_12,-,polyA site is 9270785
AGAGCGCGCGGCTGGTCGAACGCCGGAATTACTGCACCACCAAGTTGCTGGCTGGCTGGAAGGTGACTTGACGTGGCTGTGCGTTCAAGGTGGAGCTAAGTCGTGTCTGCACTCTCATGCAATGCATTGTGCTGTCATGTGGCAGCTAGT
>chromosome_12,-,polyA site is 9272675
TTTGTCTGACCAAGTGGGCCCGTGTGCCCATAATTGCCTTAGGAAATCAACAAAAACTCACTGAACATAGTACGCACACAATAAACAGCTCGTTCGGGTACTTCAGTATTGGTTTTGAAGGTCAAAGAAAAATGGCGCCGAGTAAGGTAT
>chromosome_12,-,polyA site is 9272753
AAGCACCCATTGCATGCATTCGTGGGCGTGTGGCGGTTGGTGGGGTGGGGTGCGATGCGGGCGCACCAGGTTTGCATGTTTGTCTGACCAAGTGGGCCCGTGTGCCCATAATTGCCTTAGGAAATCAACAAAAACTCACTGAACATAGTA
>chromosome_12,-,polyA site is 9278767
AGTGATCTGAGCGATAAATTTGCCTTACGATTCTGCTCATAACAGTTTTACTGCTTCTCATATAACCTCCCGTGTTTCACATGTAAAACAGAGCCGCTCAGCCGCAAGTGTTTATTGTTCAAAAGCATCCCGATTTGGCACACTGTGGCA
>chromosome_12,-,polyA site is 9279058
TGCAGCGTATTCCCTGACCCAAGCATGAATTCGCAACGTCAAGGCGCGATTACGCTGCTGGTAACGCCGGAGTTAATGTACCGTAATGATCTATCGCTGACTTGCTGGCAGGCCGGTAGCAGGGGTGCCCCTGGCTGGTAGTTTGCTGAC
>chromosome_12,+,polyA site is 42335
TACCGCAGGACGAGGCATGTGCATGTGGGAAGGGTACCTTGCCTGTCCATGACTGTTTCACCTTTTGGTATTGTTATGCCTGTTTCACCTATTGGTATTATTATACGTCTGGTCGCCTCTCCAGGGGAGGGGGTAAAGAATCCCGCAGAC
>chromosome_12,+,polyA site is 42472
GAATCCCGCAGACACCAACCCTTCAGATGGAAAGAGCTGGACGAGAGCATTCAGAGTACCCTTTCAGGATTTGGTCAGGGTAGTAATTCCGGGGATATGGGCCTTAAACTTCAGGGTCGGTCGTCCAGGGGGGGGGGGGTACGAACTAAA
>chromosome_12,+,polyA site is 59468
GTTGGAGGCATGATCTGCGCCCGCACGGGTCGGGGGTTCCCTGACCGTGGCTTCGAATTGACCGCCAGGAATCTGCCTGAGTGTAGTGCCAGAAATCTTACCGCGGCCGATCGGGGAGGCCGGGCTGGGCCGGGTTGGTCTGAACTAGTC
>chromosome_12,+,polyA site is 59577
ATCGGGGAGGCCGGGCTGGGCCGGGTTGGTCTGAACTAGTCAGAACCCCCATGCCCCTGATCCCAAGTCCCTAAACAGTGCTGTAAATGAATGTGCTGGACGATCACGAGGATGTACTCCAGTTGTGTTCATGTAAGGGCTGCATTATAC
>chromosome_12,+,polyA site is 94823
GCTTTACAACTTGAGTCAACGTGTTCGTTTCGGATTGTTTGGCAAACAGGCCACCTTGGGTGGGCTACCTTGTCATTGTGTGTAAGCTTCTTGACGGTGAGCGCGTCAACCAGTCTGTTTGGGCCAGGCCGTGATTATTCGCACGGGTGT
>chromosome_12,+,polyA site is 95172
CAAGTGCGTTACATGCAAATAATGTCACTCCGAGCTGTGCTGCTAGCCTCAGCGGCCGTGCACGGGCTCGCGACGTCGTAATCGGTAATGTCGATCTCCGCCCTGCGGCAATCACTGCAGCCGCTGCTATACACCTTGCTGCCCGCCCGC
>chromosome_12,+,polyA site is 103451
TGTTGACAACTATGCTGCGTCTGGCTGCGGTTGGCTCTGCTGTGGCATCGCGATTGCTATGCACCTGATTCGGCGATGTGCCTGTGGAAACCGACCCCGGCTATGTCCAGGCGATGAGGTTGTTCGGCCTCAGACTGTGGAGGGGCTCAG
>chromosome_12,+,polyA site is 103546
CCCGGCTATGTCCAGGCGATGAGGTTGTTCGGCCTCAGACTGTGGAGGGGCTCAGCCCCTTTTCCGTGACCGGGGAACACTTGTTAATAAATGCTACCAGTTCGGTCTGCAGCCGCAAGCCGCAACGACCTGAGCTGCTTCGTCCATCCG
>chromosome_12,+,polyA site is 103643
CAGTTCGGTCTGCAGCCGCAAGCCGCAACGACCTGAGCTGCTTCGTCCATCCGTGACGTTGACCTGACTTGACAGAAATTTTGAATCGTTCCAGCTGTTGTTGCCCACACAGTTCCTGGAGTACACGTGCAGGCCCACAGAGATATGCTA
>chromosome_12,+,polyA site is 110927
AGGCTATGCTCTGACAAAGCACGGCATGCCCCTTCCTGTGGGGCACCGTTGGCATGGCAGCGTGGCAGGGGCCCGGCGCCTTGTTATGTCTAGCGCACGACACCCGCCTGTGCCTCATCCCTCTCCATTAGAACGCCATCTCCGGCATGG
>chromosome_12,+,polyA site is 112171
GCGGTGGCAAGGGCGCGCACAGTAGGGTAATATGAGCATGCGGGGCGAAGGTAACGAGTGGAGCTGCGAAGAGCTGCCCGGAGCATGTTAGAAGAGAAGAAAGTTCACGTGATGAGTGGAGTGTGTTGCTGGATGAGTGTGCATTAACAA
>chromosome_12,+,polyA site is 112232
AGCTGCGAAGAGCTGCCCGGAGCATGTTAGAAGAGAAGAAAGTTCACGTGATGAGTGGAGTGTGTTGCTGGATGAGTGTGCATTAACAATATTGACCATATGGGGGTCTGACTCGATCGCGCCAAGCCCTCACTCACCCACTGCTCGGAG
>chromosome_12,+,polyA site is 112309
GTGCATTAACAATATTGACCATATGGGGGTCTGACTCGATCGCGCCAAGCCCTCACTCACCCACTGCTCGGAGGACGAGATTGTAATGGATAACAGGCGAGGGGGATTGCGGCATTCAGGCTGGGCTTGGGCGAGGGCGCGCAAGTGTGG
>chromosome_12,+,polyA site is 133200
GTTATGTGCGTGCGTGTGCCGGTATACCAGTAATATGACGCCTGTATGGGCACCTGTTGGATGGATGACAAGGCGCCGATAAGTGTGAAGTACTAAACTGCATGCTGTTACACGTGCTTGAGGCCCAGGGAGGGCCGTGCCGGGTGCTTC
>chromosome_12,+,polyA site is 135096
TACGGTGCTGTTGCACATTGAGAGCTCGTATGTGCACATTGCATCAATGGATGCAAGGCTCGTGTGTTTCGTTTACTGCACCTGTAAGCTGTGACACACATGCCACTCCGACAGCTGCGTTTCTTGGGTCGGGGCATGGAGAGTGATTGG
>chromosome_12,+,polyA site is 150821
GAAATCGCGTTGGAATTAAACAGGCTGACACAGACTTTGGTGATGGGCTCTGGCAGAAGCCAGGCCGAATTGCACCCGTGTCACAGAATTGGTGATGGGACCCCCCGAATCGTACCCAGCGTCTCCGGCCCCGGCAGCTGCAACACAAGC
>chromosome_12,+,polyA site is 207711
CTGATCTGGGTTGGACAGTCGCCCCAGCGGTTGCTGGGAACAGCAGGGAACAGTGACCTTTGATGATGGCAACTGAATCTCTTTAATGAACTGCAACTGAAGGCAATGCTGGTGATTCGTTTTGATAAATAGCGTCAGTCGATGCCGATT
>chromosome_12,+,polyA site is 207914
CGCATGGTGCAATGCCAAATGGTTACAGTAGTGGCAGTGAAGTCTTCACATTTGCCATTCAGTCTGTATCAGAAGGAAGCCGCTGTAAGCTACCTATATACAGTTGTGCTGAATACGGAAATTCAGCACCATTACACCACCCTCCCGCAC
>chromosome_12,+,polyA site is 213169
CTTGGGACACCATAACGGTTCAATAAAGCGACTTCCCCTGCATAAGGGGCACGTTGCCACAACTACTGGTCGCAGACAATGACTGTAATCTGTACCGCAGCGTCACGCGCGCTTGCCACATGCGTGAATGGTGATGCAAATACGTCCGGA
>chromosome_12,+,polyA site is 219163
CCTGCTCTGGACCCACGCCGTCGGCCTACTCTAGCTCTAGTAGGCTTGCTCCCATAGGACGCTCCTCCCGTCATACCGAACATGTTACTAGGTGCCATCACTCCACCTCCTCTTCCATTATGACACTTCGGTTCTGAGGAGTTGTGCCAG
>chromosome_12,+,polyA site is 221227
TGAGTGAACACCGGGTGCGCTGAGCCCCTGGGCAACTGCTTGTTGATTTCGACACATACTGGTTTGCGGCGTGAGTGACAGTGTAACCTTGATTTCGTTAGTATGGCGCGCCCACACACGGTACGCCTTGGGCGGGTTGGGCCGGGTAGG
>chromosome_12,+,polyA site is 228339
CACAATGCCACCGTAACTGTTTAACGTATGATGATGATGATGATGATGTGTTACAGGGTTGGGAGTGTCCGTTCCTGAACCTGTAACGAGGCTAACCGAGCTGCAAGGGCTCTTCGTCTCTCCTGTTTGCGTCATTGTGAGCTTCGTACA
>chromosome_12,+,polyA site is 287360
GCAGCAAACAATAAGCTATGGCATGGCCCAGAGGGCCACAGCCACTGCGGCGTTGCCTTATGGGTTACAGTGGTTGCAAAATAATGTAACGCGTTGAGTAAGGTGCCGGGGGCGTGCACATTGCTGTAGGCGTGGGCCAGGCGTGGCTCT
>chromosome_12,+,polyA site is 317952
GGCTTCAGGTTGGGGCTGCGGTGTGGAGGTAGCCAGGGCCGGGACCGCCCGGCCCCCGACGATCACAGGAAGATTTTGGAAGTGTAAGCGGAGCCTGCTGCGTCCGTTGTGTGGCACACACCAACTGCGCTGAGGACCGAACAGGTGGAC
>chromosome_12,+,polyA site is 318107
GGAGCTGACTCCCGACATGCCAACGCAGTCCACTCCGCCCAGGCTGGCGCAACGGGGATGTGAGCAGGTGCTGTGAGTTATTTGTAACTGCTTACTATGAATGGTTTAACGCAGCGATAGTGGCAATTCTAGGTTGGCCTCGCGGATGGT
>chromosome_12,+,polyA site is 322703
ATGCGCGGGCAGGAAAGACTCCAGGCGCATACAAAAGGGAGTATGCAAACCCAACACAAGAGCGTACCCGGCACGCGGGCAATGTAACCCGTGATTCATGCGGAGCAATCGAACTCACATCCGGCTCGTCGGTGCAACGAAGAACACGGC
>chromosome_12,+,polyA site is 346840
GCGCCCAGATCGGCAGCGTTCGCGTGTGGCCTGGTTTCTGAAAGGAGGCGTGACATACAATGTCGCTGTGTCTGGTGTAACTGTAAAATACAAGTAAACAAGACAGCAATGTCCATTTTCCAGCTGGGACCAAATGGACCCGCACGTCAC
>chromosome_12,+,polyA site is 370220
TTGTGGCTGTCGCACTACATGTTTGCAAGCAATTACTAGGACTTACGTTTCTGATTGACGCTGACCGCTAGTGCCAGACACACTTAACCTACCCCAACCATCGCCGAATGAGGCGTTGCGGCGGCGTGAGATGTTACTGCCCACTACACC
>chromosome_12,+,polyA site is 379649
CCCTGTCGCTTGCACGGTGACGCTTGACCCCTGGCATGGGTAGTGCGGTGTTGTTGAGGGCTCTGCCATTTCAGGGCCCGCATGTAACTTTAACCGCATGTGACATATTGACTTTCATCGGAGGCGCGCTGTGTCCTGGGGCGCTCCTTG
>chromosome_12,+,polyA site is 379855
GATGCCTGGTGTCCACATCAGCCTTCCTTGCAGTCTACCATGATTGAGGTGCTCGCAACTGCAAGCAGGTTGACCTGCAGACGTCAATGTGACGTATGCTCTACGCCGTGCTCACGCCTACCGCTACCTGACCGGCATGAGGCGGGAACC
>chromosome_12,+,polyA site is 379924
TTGACCTGCAGACGTCAATGTGACGTATGCTCTACGCCGTGCTCACGCCTACCGCTACCTGACCGGCATGAGGCGGGAACCCATGTAGAGGGTTGCAAATTTCCATGTTGTCTGGGATCCATTTGAGCAAGACAAAAGGAAGCCATTCAC
>chromosome_12,+,polyA site is 380055
ACAAAAGGAAGCCATTCACAGCCTTGGTGGTAGGAGTTTGGATTGCGTTGTGCTACATTGACAGCAGTTACCGCACCGTACGGTACAATCTTCATACACACCCCAACACTGGCTGTCCCGAGCCCCGAGTGGATTACCCTCCCTTGCCAA
>chromosome_12,+,polyA site is 423775
TATCGTGCATAAGGCTCGGAGGCAGGCTACTGCGCATGACACTGCCTACTGATACACAGATAGCGCATGGCTTGCATGCTATGAAAAGGGCCAGTCTGCCACTGCAGGTACAATCGGGCTGTAGGCGGCGTAAGTGAGCTCGGGGGTGAT
>chromosome_12,+,polyA site is 434539
AGTCCACTGGTGCATTTGCCCACAAGAGTATGCTTGAAGTGCGACGATGCATGTGGCATCAATTCAACTACGGTCCCTCTTGTAACCAATTAGTTCCGCAACACTCGTCAACCAATGCAATAATGCCTGCATACCTTGTCTCGGGCGCTG
>chromosome_12,+,polyA site is 439402
TGAAGCCGAACTCTGACAGTATTCATCCTGGCGCATGCCGCTTACGGTAGAGTAGGTGTTGTAGGCAGTCACGCGCTGGCATGCATGTACGTATTCTCTCAATCTCCCGATGTTGGTGATAAGCCGTGTGTAGGTAGGCAGGGCATTACG
>chromosome_12,+,polyA site is 439559
GTCGCACAAGGCGCACAGGGTTGCATCCAGTCGTCTGACGTGACATTACCGTGTGCTGTGCACAAGACACGGTAATGCAGAGTGTGCGCAGGGTGCACGAGTGCATCGGCTCTAACCCAGTCACGGTCATAGTGGACACAAGCCAGTTTG
>chromosome_12,+,polyA site is 439660
TGCATCGGCTCTAACCCAGTCACGGTCATAGTGGACACAAGCCAGTTTGGACACAAACACAAACACACGGGGTCCTTGTGCTCTTTAACACACGGGGTCGTCGGGGACGACCGTTCTACAGCGGCGGGTGGTGTGGGTTTCAAGGCTTCA
>chromosome_12,+,polyA site is 443596
AGACAAGTGTAGTGGGCACGGAAGCGGGGCATGTGCTATACCGTGTGGGACATTGTGACTGCGGAGGGCCATTGTCCGGATGGTTGTAATCAAGTGCTGTGTTCTGTGGACCAGTCGACACTTGCCCTCGTGATGGAACATGGCAAGGGG
>chromosome_12,+,polyA site is 443757
AGTTCCGATGTGTGTGGCTCCCACCCGTGCCCACATAAATGCGTAGCAAGAAGGGACAAGGCATTGGTGCGTCGTTCGCGCGCTGTTACTGTACCGACGGTAGCTGGCAGGTTGTGTCGATGTTTTGCTGACGCGCATTCCTCACGCTCC
>chromosome_12,+,polyA site is 496611
TGCGGCGCCGGAGCAGGGCGGCTGCTGACTGCAGTCAGCAGGCTTGCGTCGCAGGTGTGGCCGAGCGTGCTTTTGCCGGATGGAAGACAGCATTGTTGTGCTGTCATACTGCTGGGTCGCTTGCTGGGGCGATAGCTTGCATTGACCGGC
>chromosome_12,+,polyA site is 496842
CCTGCAGGAGCGGCGTTGACGAAGCGGTTGTAGGCGCGCTGCGGCATAGCCGCATGCTTACGGACGCCAGGGCCCTTTCTTGTTGTCTTAGATACCCTGAAGCACATGGGGTGATGGGGGCGGCATGCCACGAATACCACCCGGGGCACC
>chromosome_12,+,polyA site is 497003
GGCCAGTGGATGCGCACGGTGTCAGCGGCCAGTGGATTGGCGTGAAGTCAGATTTTGCGCTACGAAGTTGTGCTGTAGATTTGCAAAGCACTGACATGGAGGATTTTTGGGTGCGAAGCCCCCCATCCGTGGCTGGTGGCTGCGTGCGTC
>chromosome_12,+,polyA site is 497090
GCACTGACATGGAGGATTTTTGGGTGCGAAGCCCCCCATCCGTGGCTGGTGGCTGCGTGCGTCGGCAAAACGTATAGAATAATAATAGAATAGCATATGGTTTTACAGGTCTCTGTATGAAAGAGGTTATGATTGTTAGCGACGTGCGGA
>chromosome_12,+,polyA site is 497159
ACGTATAGAATAATAATAGAATAGCATATGGTTTTACAGGTCTCTGTATGAAAGAGGTTATGATTGTTAGCGACGTGCGGAAGTTAGCTGCTTTCCTTTACTCGGCTCACACAACTCGCAACAGCCAGTTGCGAATTCTGTCATAGGATT
>chromosome_12,+,polyA site is 497216
TTATGATTGTTAGCGACGTGCGGAAGTTAGCTGCTTTCCTTTACTCGGCTCACACAACTCGCAACAGCCAGTTGCGAATTCTGTCATAGGATTAGCTGTTTGGCTATCAGGCGCCTCCGGACTCAGAAGAGTTAGTGGGGCCGCATGGAC
>chromosome_12,+,polyA site is 497294
TTCTGTCATAGGATTAGCTGTTTGGCTATCAGGCGCCTCCGGACTCAGAAGAGTTAGTGGGGCCGCATGGACTCCGACGCCATGTAAATGCTCATGCTCATGCTCATGTCGGCAAAACATAGCATACTGGCGCAAACCGCGGCTGCTACG
>chromosome_12,+,polyA site is 501572
TTGGATTTACGAGTGCTTACAAGAGTGACATGGTCGCATGGGTGTGAGATGCGTTCACGACGAGGCGCGCCGCACACTGAAAACTTTTGAAGGTCGCCTTTGGCTGTCGCTACTGTTGAGCCTCTCTGGGTCCCGAATCCTGATGTCCCG
>chromosome_12,+,polyA site is 505668
GCACGGGTGAGCCCTGGGCCGTGCGAGGGAGGGCACATGTTTGGTTACGACACACACGGGGCCTTGAGGCCGATGAAATGTCTGTAACGAGGCCGCTTCACTGGTGCGGCATCAAGGGCACCATGTCCAGAGCGCACGCATATTCTCACA
>chromosome_12,+,polyA site is 506167
GGCCCCGGTTGCCCCATGCCTGCCCATGCCAGCGGTGGCACGCAGCATTCCCCCACGGCACGCAGCGTACCGCTTACCACTGTAACCTTACCCTTGGTCAATGCTGACTGCGCGTCGCCGCGCCGGTCGTCTCCAATCCAATGGTTTGCG
>chromosome_12,+,polyA site is 514595
CGCGAGGGTACAGTTTGTGTCAGCGGTGTGCTGGGCTGTGCATCAAGCACTACGCGCGGTGCGGTGCGATGATGGGCGCGTTCAAGGCGGAACCCCGAGACCCGCAACGCTTTTTCTGGCTGGACCTGGACAGCGTGGGCGTGGCGTAGT
>chromosome_12,+,polyA site is 518597
ATGTCCTTGTGCGGGGCACGGCGAGGCAGCGGCAATCGGTTACCCTGACATGGGCCTACCGGCCCTGGCTCGCCTGTATGCCCCCTGTAACATCACCTGTTGAGTCATGGCCACCATTAAGGCTCAAAACCAATTCACACACGGCGTACA
>chromosome_12,+,polyA site is 565916
GTCACGGGCCCGGCAAGGTCATCGCCTAGTCAGGATGGGCGTCCGTGCGGCGCGGTCTGGTGAGGTCCCGTACGGCGCAGGTTGTAATTTGCGGCAGGAGCATTCCAACCACTTGCTTGGATGCTCGGGGAATGGACATCGGGCTATGTC
>chromosome_12,+,polyA site is 568436
CGCGCCTGTCCGTGGACTTATGGACTCACGGACTCATGATGCCGTGGCCGTTTGAGGGCTGGTATTTTGGGTGGTGTACACTTGTACGCCGGGCCAGCTTTGAGTACTGCATCCTTGCGCCTGCCAGACGCCATGGTCCAAGTGGCCATC
>chromosome_12,+,polyA site is 568617
AGTGGGTCAGGTCTTTGGTGTGTGTTACATCTTTGTCGGTACCTATTGCCTGCTGTCGCAACACGCAGTACTCACTCCAAGAACGTGTAATTACCGTATCACTCTCACGGTATGCCTTATGACTGGTGCGCTCCAAAACGGCTGCTGCCC
>chromosome_12,+,polyA site is 595205
CTGATTCGGGTTCGGGGCTTGTTCGATGCTCTTCGCGTCCGGCTGCCGCGTCCGTGCTGATGGCTAGACCATTGATCACGTTGAAACAACATGCTGTCGATGGCTGTCAGGCTCACAGGCTGTCAGCGCCGGACAGTCGAGATTATTAGC
>chromosome_12,+,polyA site is 620738
AGACTTGAAGTTTGCACTGTGTATGCAAGTAGGCCGTAAGAAGCACAGTGGACACAGTAACAGGTCCGGCATCATCCCGACATAGTAACGCCCTGGAAGATTACGCCCAACCCACGCCAGCGGACTGCCACTGTCCAGCTGACCGGCGGC
>chromosome_12,+,polyA site is 641190
CACCCAGGAAGGCGCGGGGCAGCTAAACAGCGCCGCGGTTGCAGAGGCTACGCAACTGGTTCTCCCGGGACTTCGCAGCAACGTGTCAATTCTTCTTATAATTTTACGCGGACCGTGTGCCGCCTGACACAAAGGAAAAGTGGGGCGTGT
>chromosome_12,+,polyA site is 658755
GTTCGCTGTTTCGTATGGCCAGCCGGAGGACGTGCAGCAGTACCTGGCGCAGAGGTCGGAGCAGCAGAGGCAACAGCAGGCGGCCGCGTGTAAGACTGCAAAAGCTACCGGATGTCCCGAGGGCAGTTTCATAGGCTTACACCCTCCCCC
>chromosome_12,+,polyA site is 659054
TCGATCCAGTGACCTGCCCCGTGGTAACATATCCCGTGGTCGCACCCGTGGTAACAATAGGTCGTGCTGGTTCGGTCTCGATACCATTTGTAAGACTGCAAAAGCTACCGGATGTCCCGAGGGCAGTTTCATAGGCTTACACCGCGGCGG
>chromosome_12,+,polyA site is 669209
GGAGGACCGTCATCCTGTCCACTCATGCTGGGAAGGAAGTGCACAGGCGGGTTCGGCGGGATTTCATCCCTGGGTGTATTCACTGTATCCCTTACGGACACCGCCCCTGCTCGGCCGCCTGTCCTGTGAGTAAACACAGCAACTGTTCTT
>chromosome_12,+,polyA site is 702331
AGCCCCTGCGCGTGGTGTTGCCCTGGGAGGCCACGCGTGGTGGTGGGGCTAGGCTGGCGATCAGCAACGCCGCGCGCACGTGTGCAATGAACTGTGGTCAGGAATGTGTATTGAGTGCCCCAACGTCGCGTTGCTGTTGAGAGGCGGGCT
>chromosome_12,+,polyA site is 702565
GCGTGGTGGTGGGGCTAGGCTGGCGATCAGCAACGCCGCGCGCACGTGTGCAATGAACTGTGGTCAGGAATTCGCACAATGATGGCAAACAAAAACGTGTTGTGGCCTTACTACCTGTGCCGCTGCCAATGCGGCTCCACTGCTCTGACT
>chromosome_12,+,polyA site is 717017
TCGTGACCGTTGCCGAGGACCAGAGCACCAAGGGCAAGGGCACCGTCGTGGTGCAGGACGCGTAAGCCATACGCCGCAAGTGTGTAACTCTTTCTGTGGACGCTTTCGGCCCTTCCCTGAGCTACTCACCTCGAAGATTGGGGCGCAGGG
>chromosome_12,+,polyA site is 717094
AAGTGTGTAACTCTTTCTGTGGACGCTTTCGGCCCTTCCCTGAGCTACTCACCTCGAAGATTGGGGCGCAGGGGATGGGGGATGCAAAAGAGGTTTAGGGGTGGGGGGGCGGGGTGGGGGGAGCACGCGCACGATGCGCTTGCTGCCACA
>chromosome_12,+,polyA site is 730289
GCAGTTTGAATACGGTATAGCACAATGTGTTCACTGCTGCTCTGTGTCATGAGCAATGCTGCGGCCAGGTTGCGGCATACCGTGTAAATACTCGCGCCCCTTTGGCCACTCGCGCCCCTTTGACCTCATACCTCCTGCCAATCGCAGAGA
>chromosome_12,+,polyA site is 739666
GTGGCGGTGAGATGCCAGGAAGCGAGGCCATCCGTAGCTGTGCGCGTGCTTGGACTCATGCCGTGACATAGACGCGGTCACGTTGTAACGGAGAGCGTGAGCCGCCGTGCATCGCTCTGCATCGGATTTCGTCCGTTTGAGCCTCGAGGG
>chromosome_12,+,polyA site is 754334
GATGGGTGCAGTAGAGTTGCACAACACCACGATGCCCCCCGGCTTTATGACGGACTTTCCTTGTGGGCGCAGCGCACATGGCTAATCCACCATCGTTGGATTGTTACACTCGTGCCCACAACAATCACCACCACCACGACCACAACAACT
>chromosome_12,+,polyA site is 754443
TCGTGCCCACAACAATCACCACCACCACGACCACAACAACTTGAATACCGCCGCCACCCGTCCCCGTTCCCATATGTACAACATTTGAAGCGTCCTGGTAAAAGCACTACGGTGTGCGCTCAATTGCTCGTCCCCTCCACCACCAACATT
>chromosome_12,+,polyA site is 796360
AACTACCGTATGTGGTTACATCCAGGCCCGTGGCCCATCTCTGAGTCTTCTCAAGTTTCCTTTCGCGGTCACAGGGGCAATTGTAACCATATCGGCACGACGGGAGAGATAGTTTGATACTCGTCATACCGCCAGTCGCATGGACTGCGG
>chromosome_12,+,polyA site is 810097
TGGCGGGATGGGTTGGGGTTGGGTTATTGCAGACCGAGATTGGACGGCGGCAAACCTGAGTGTTTGACCAGTCGAACTGAGATTTAACGGATCATGGGATTCTGTGGAGTAACCTAGTCTCATGACTCTCATCCGCTGGTACATTGTACT
>chromosome_12,+,polyA site is 810168
TCGAACTGAGATTTAACGGATCATGGGATTCTGTGGAGTAACCTAGTCTCATGACTCTCATCCGCTGGTACATTGTACTTTGCGTAGAAGCATTTACTCAACCTGTCCGGCGCTCCGGCTTCTCTGCAAGGGCGCTCGGTCCCCAGCGGC
>chromosome_12,+,polyA site is 814742
AATCGCGACGGCGTATGACAAGGATGGTACATACTAAGCGATTCAAGGTGCACAACGCGGTCGTAAGGCGCCTTGCTGATAAATGTAACTCTGCAGTTTCTTGAGCACCCCTGTTCGCTTCCGTCATACTTGACGCGGCCAACGCAATCC
>chromosome_12,+,polyA site is 846221
TCATATTTATGAAGCGTTTAGTGTACAAACTCTGGGATATGAGTGCGCTTGGCGAGCGAAGGGCTGCACTGTGAGAGAACAACTTCAGCTCATGCAGTCAACTGTTTGCTGTCTGCTTGGGGTATGGGCGTCCGCTGCACCCTATGGGAC
>chromosome_12,+,polyA site is 846374
GCCAACCTGCCTGAACCCTGTCCCATCACACACTCATGCAGTCATGCTGCAGTGGGTGAGTGGGCGGTTCACGTCCACACTAGTATCCAAAGCTGGGTTAAAGGCGCCCTGTGGCGATGCCCCTGTCAAAGGCATGACATGCATCCCGTC
>chromosome_12,+,polyA site is 846484
GTGGCGATGCCCCTGTCAAAGGCATGACATGCATCCCGTCCTTAGCACATCCACCGTATCCTGACTATCCTCCACCTGGTATCTTTACAGAGCATATGTATTGCCAATCCATCTGTTGACTATGAATGGAATGTCAGCGCGCACATCCTT
>chromosome_12,+,polyA site is 864142
TCCTTGCAAGACTTTTACCCGCGGCGGTGCGGGTCTGCCATTGCAGCGCTGCAGGTGCCCAAGCCCATGTGCCAAGGCACGATGTAACACCTTGTCAATACAGTTGCTGACTCAGAACATGAAAAGCTAGGCGGCGAGTTTACTGTGCGC
>chromosome_12,+,polyA site is 886093
AGACAAACGGGTTAACAAGCGGGGGCGGGGGCACGGGACAGGCTGAGATTCGTGTTCAGTCATTTGCAACGGTGAGACCGCATGTAAGGTTATTGCCTCATGTCATCGACCCAAGTAGGTACGAACCGAAATTCAGGGAGCCCAGACCTA
>chromosome_12,+,polyA site is 890825
GATGTTAAGGGCCGGATATGGATGTATTCCGTTTATGCTTGAGAGGTCAGCGTGGATACCAGCTTGGCGTGTACTTGTATAGTTTTGTGAGATCAGAGTAAAGAGTGGTGACAGCAGAGTGCCTGGTGCTGTCATTTACAGGGACCTGCA
>chromosome_12,+,polyA site is 891114
CTGGTGGACGTACTCAGCCCGATGAATGTGTACCTAGTGCATGCTCACTTGTCAACTGGAGGAGAGGAAAAGCGCTGCTGTTTGAGAGCACAACGGCCAGTGAAGTATTGCATGCCTTGTGTGGTCACAACCAAACCTTAAGATCGTCGC
>chromosome_12,+,polyA site is 891168
ACTGGAGGAGAGGAAAAGCGCTGCTGTTTGAGAGCACAACGGCCAGTGAAGTATTGCATGCCTTGTGTGGTCACAACCAAACCTTAAGATCGTCGCGATGTTTTGGTCTACTTGCGTGGGAGAATAGCCAGCAGTATGAGAAGCAGCAGC
>chromosome_12,+,polyA site is 904415
TGTCGTGCGTCTTGTACCGAGGCCCCGCTGACTTGCTGGCAGGCTGGTAGTTTGCTGACGCGCAGACATGCAATGCATTACATTGTAACATTGGTCACTCCGTTAACTGCCACAACTGTCGGCGCTACGGATGGCAGGCAGTAGCAGCCA
>chromosome_12,+,polyA site is 912139
AGGTTGCAACATATCTTTCATCACAATTAAACACGTCCATACAATGAAACATACGGCGCCAAGCCGCTAAGTTGTTCACTTTTTACAAACTTGCCATCGGTGTAGTGCAGGGACCTTCTCTCAAGCTCATGCTATCTCGTAGTGTCTGCA
>chromosome_12,+,polyA site is 923503
AGTGAGTGCTTGTCGAAACTATGCCGGCGTTGGATAGTTGTGGGACTAAGCTGAAAAGTGTAGCAGAAAACATGCGTGTGCATTGTAACACGTGACCGCAGCGCGCGCGTGGGGCGTGCACTCAGTCTCTGATGTACAACCTCACACCAC
>chromosome_12,+,polyA site is 982652
GGGCACACAGGCGGTGCTCGTGTTGGCTTGCCTCTTGCCCCTTTGGGCGGAGCCCTTGCGGTCGCATCGGGGCCTTCTCGGTTACCAGCCTCCAGAGCCCTGCAGAGCCCTTCAAAGCGCTTCAGAGCCCTTCAGAGCGCTTCAGAGCCC
>chromosome_12,+,polyA site is 1015935
GCCTCGATGCATTGGCAAGGGCGTAATCAGCAATTGATGCACGCCAACACAGCGAATTGCCGTCTATCGTAATGTGATGCTAGTAAGAAAATAACATTGACACAGACTTTGCCGCTGGCGGCTGGCTTGGGTGGATTGCGGCAACATGTA
>chromosome_12,+,polyA site is 1016017
GTAAGAAAATAACATTGACACAGACTTTGCCGCTGGCGGCTGGCTTGGGTGGATTGCGGCAACATGTACGACACGGTGCTGGCACACAGCCCGAAAGCCGATACACGAGCCGCCTGCCGCCCAGAGGACTGTTTCCCCCGGGCGATCTGA
>chromosome_12,+,polyA site is 1058580
GCCTCGATGCATTGGCAAGGGCGTAATCAGCAATTGATGCACGCCAACACAGCGAATTGCCGTCTATCGTAATGTGATGCTAGTAAGAAAATAACATTGACACAGACTTTGCCGCTGGGCGCTGGCTTGGGTGGATTGCNNGCACATGTA
>chromosome_12,+,polyA site is 1068745
AGTATGCCTGGGGTTGTCTAATCCGTATAGACTATGTGTCATGCACATGCATGCTCTGTCCGCGTATACATGGCGTGCACCTGTAGCTAGATAGTCTGCATTCACCCACATCATACTGTACGTACATCCACTGACCGATTGAACGCATGC
>chromosome_12,+,polyA site is 1083567
CGGATTTACCTGTAGGGTCGGCTTTTCAGCATTCATGCTTATGTATGTAGGTTTATGTGAACCTAACCCGCCCATTGTGAGCCTGTAATAAGCCCGCCAGCCAGCGCGCCTCTTCCATGCGTGACCCTCCCACATAGAGCACCACGCCCT
>chromosome_12,+,polyA site is 1090105
AAGTGGCAAGAGACGAAGAACTCAACGCGGGGAACGACGGACCCCCGGAGCGAGACAACGCGGCGCACGCCGAACAAGCAAACTGCAACACATTTGCCTGTACCGTCCTCTGCCACCACAACACCGCCTACAGCGGCGACCCCAGCCTCT
>chromosome_12,+,polyA site is 1134690
TGGGGGATTCCATGCCGTTGGGATGAGTCCGTCAATGAGGGGAGGCCAGGGACAAGGCTTGAGACCGTGGAGGTGCAGCCTGTAACGTTGTGGCTACGTGCAGAGGTTGGTGTGTGGGGGGCGTAGCAGGCCAGCGCTGGTGAGTCACAG
>chromosome_12,+,polyA site is 1136515
CGCTAATCGGTGCAGATGAAGTTAGGCGTGATGAACATGGTAGGCCCGGTAGTGGGCCTGGTCAATGAGAACTAGTCTGCATGTAAATGGCTTGGTCACGCTGCGTCGATGTGCCATGCATGCGACGTCGGGACAGGGTCTGGTGAATTG
>chromosome_12,+,polyA site is 1177196
CGTGCATGGGACAGCAAGGGGCATCGAGTACAGTGTTACTTGCCCCGCTTCTGATTAGTGCAACGGCCGTTCACGGAATTATCTAAAGACACCGCGGCCTTTTTGGGCTGAGCCCCCTGAGCGAAGCGATCCAGGGGGGGCGAAGCCCCC
>chromosome_12,+,polyA site is 1183984
CTGATCGTGAAGGTGGTTGGACCGCGCACTCGGGCAATATGACCTCGCACTGTCCGCAGCCTGTATATGCAAATGGATATCTTGTTACTGTCCTAGCACAAGTCTCATTCCAACCAAGTTGAGACTCTAAGGCGACAGCTGCGCCAGTCT
>chromosome_12,+,polyA site is 1188067
CCAGGTTCTTGCCGTGCGACGTGACGTTAGGAATGGGCGACGAGTGCATGGCACTGATGAGTGGCAATGGAGCGCCTTGGCTGTAACCATGACTCCATGAGTGACACGTTGTCGGGGTGCCCAGCTGGCGGTGGTGGCGCCTACATACTC
>chromosome_12,+,polyA site is 1188311
TGCACGAGTACGATACAAGCCCGTGGGCGGATGACAATATATGCCTGACATGGAAACAAAATGCAGTGCTTGGGAAAGATTTAATGCAACACAAATCGCTGCTAAGTGACAACAAGAGATGGTAGCATAAAACATCGGCACACCAGCCTT
>chromosome_12,+,polyA site is 1224861
TCCGGCGGTGGCCGCGGTGCGAACGGTGGACTGTGGGTTTTGTGGACACCGTGCCGCACAGGTATGCACACGCTGTCACGTTGTGATAAGCGCTCTCGTGCGTCCTGGCGTCCTGCTGAAGCTGATGAGGCCGAAGCAGGAGTGTGCTTG
>chromosome_12,+,polyA site is 1245754
GTTGGACGCTATGTACCGGTATTACATGCAACGTGTTGCCCCCGCTAATTTAGAAATGCGGTGTGGGCCACCCGGAACCGCTTAAGTTCCGGTACTTCTATTCAAATACACCCGAGGAACCCACCGTCATGGTGGCCTCTGTCCGCAAGA
>chromosome_12,+,polyA site is 1254032
GACAAACAAGGTGCTAATGCGCCCCTGGCACTAGCAACTACGGGTTGTCCGGATACACGATCACGTGATCTGATAAACAACTGTAAACCGTTGTCACACACACACACACACACACACACACACACACACACACACACACACACACACACA
>chromosome_12,+,polyA site is 1260865
AAGTAATGCAGACGGTAGATGGTGCATCATAGCGGACAAGTGACAAAAATTGGACAGCGTAGTTGCTGAAGCGTAAATGTCTCTGTAAGGGATGGTTCTGGGTCCTGTCCCATGTAGAATCCGTGTCCTGATTCTCTTCTGGTGTGATGC
>chromosome_12,+,polyA site is 1277603
GTGGTCATGACACTTGGAGGCGTGGTGCCTGCAAGAGATTCCTGATGAATGGACTATAGCTCCTTGACTTTGGGAGCTGTTTCTGTAATACGTTGACGCAAGGCCTCCCCGTAGCTCCTCGACCCGAAGCGGACGCGTACCGTACTACCA
>chromosome_12,+,polyA site is 1278106
GGACCGGACTAACGCGAAAGCTCGCGGGCCCTGACCTAAGTTGTATCCATACTGTTGCCTGTAGATTTGGTAGACCTTGTGTTTTGTAAACGGACTTGCAAACTCGACCGCAGTCTCTGCAGCAACGCGTAAACTGTGTTCTGCAGTGCT
>chromosome_12,+,polyA site is 1300298
GGGTTACAGCTGTGAAACAGTCCCGCAGGCTGCGTCTGCCCTCGCAACCGGAGGTAACACTGGCATGGCTTCACGCACCGTGTAAGCTGTCATCCTGTCACCGGTCCAGTCACCAGCCACCCCAAGCGCGGCAGCTCTTAGGCTCACACG
>chromosome_12,+,polyA site is 1325698
TTATTCGCCGAGCGCAGCTCACACGAGCACAGGACGGGGCCCTAATGTAGTACGGTACGCCTAAATAATCCCCTGCCAATACGGTAATACTGTGGAACCAAGCAGGCAGCCATACATCTGCCCCACCACTATCTATCCCATGCACCTCAT
>chromosome_12,+,polyA site is 1343835
AGCCCGCTCGGATTCTGCGCCGTGGCGTATGTGTCATTTCAATCAAAAGCAGTATGCACATGCTGTGGACGCGTGACACACGTAATACTACTTCAACGGAGTAGACCGGGTCGCATGCTCGTGGGTATCCTACGCTTTCCTGCCCCTTGC
>chromosome_12,+,polyA site is 1349001
CGGAAAGGGAGGAGAGCCGAGCAGGTAGCCCACTGCCTGAAGGGCAAATAGTATCCGCCTTTCGAGAGAGTCTAATGAAGGCGTGGAAGCACGAGCGGCTGCAGTCTGAGCCAAACACACTTTCCCATCGGACAACAAGCAACCAGGCGT
>chromosome_12,+,polyA site is 1352942
GCAGCCCGCTCAGACTCTGCGCCGTGGCGTATGTGTCATTTTATTCAAAAGCAGCATGCACATACTGTGGACGCGTGACATACATAATACCCCGGCGGAGGAGGACTGGTTCGCAAGCTCGTGGGGTGTCCGTGGGAACCCAAGAAGAGC
>chromosome_12,+,polyA site is 1356782
CGGTGTGTGTGTTTGTGTACATGCGGCACAACTTGGCGCTCGGCATGAGCTGAGGCCGCATTAAAAAGCTTGCAGTCAAGAATGTAAGTGTCAAAGCCGAAGCGGAGTGCTGGGTCCCTCCTTTTGGCGAGATGATCCCCTATGACGGGC
>chromosome_12,+,polyA site is 1382083
GTTGCCAGTGACCCCGGCTGTGGCTCCACGTATGGGCATTGCTGGCGCATTGCAAATACACGTGTGGGCGTTACTGGCACATTGCAAATCCATGTTTGCAAACCATGCAGCCGCCAGCACTCGGTCCTAAATTGGAACTGGACACACTCC
>chromosome_12,+,polyA site is 1395074
CAGGGCTACTGTTGGCTTGGCTGATGTGCCCAGCTGTGGAGCCAAGTAAGTGGATGTTTCCACCCCTGAGTTTCGAGTCAATTCTGTAAGCGTCCCTTGGCATCCGCGGAGCGTTTTGATGCTTACATATGGTATCGAGACCGAATAACG
>chromosome_12,+,polyA site is 1408300
GCACTGCTCTTGACATTGCCGCTTGCATGCCCAAACACAGGACGGCGCGGCTGGGGCTGGGGCTGGGGCTGGGGCTGCCGAGGCGGCAGTCGAGGAGGAGGAGGAGGAGGACGTGACGGCCGCAGTGCTGGCGCTGTTGGCGGAGCGCTT
>chromosome_12,+,polyA site is 1409033
CGCTGTGGGTGTTCCTCACTGCTTGAATTTGCTCGAGTCTCCGGCACGTTGGCACGTATTGGCAAGGGCTTCCCTCGTTCTCGTGAAAGCTGTCTTTCAGGCGCCAACCGCATTCCAGGTTAGCACATTGCTGCTGAGACTGTTGAGACA
>chromosome_12,+,polyA site is 1413489
CCTAGCCCTTTGAGCGTGGGGCGCCGGGGAGGTGTTGAGTATGGCAGGAGGCGAAAGATATGCGTGGGGTGTTTCGGAACGTGACAAGGCACGCATGTGGCGCGGGAAATCCCGCACGACCCCAACCCGAGTGTCCCTAGCCGATGCGCC
>chromosome_12,+,polyA site is 1416264
TCCATTACGCATGTTTCCTTAATCTTCGTTAGCTGCATTGGTATGCCCATGATGCAGCCACGTACCCGAGCAGGGGACTCCTGTAGATCGTGCCTTCCCCCGTCTTCCCCTTGAACTCACTATCGCGGCGGCAGGTCAGGGGCAGGGGAC
>chromosome_12,+,polyA site is 1423004
CGGAGGAGGATGGACCCATGGATGACGGGGCAGTAGCAGGAGGCGGCTGGCGGCTGGCAGATTGTCCGCCGCGCATGCTGTGTAACCCAGTGGTGGTGTGTGGCGCACACGCGGAAAGGAAGCGGCCATACGGGGCAGGAACAGCTATTC
>chromosome_12,+,polyA site is 1441719
TGTTACACAGCCTGTTGTGCGGGCATGAGACGACGTTAAGTCGAGGTCGGAAGGTTGCGTATGCGTTCTGCTCACGCTACGTGTAAATGGTCAAAGAGTACAGTCATGTTGCGGTCACGCCCCTTGCGCTTGCGCTACATGAAACCAACC
>chromosome_12,+,polyA site is 1441778
TATGCGTTCTGCTCACGCTACGTGTAAATGGTCAAAGAGTACAGTCATGTTGCGGTCACGCCCCTTGCGCTTGCGCTACATGAAACCAACCGCCAGGTTTGTATCCCGTCAGAAGTTCCAAGAGGCAAGGGAATCGCCAGCCATATCAGT
>chromosome_12,+,polyA site is 1451503
CATGGCAGCGCCCGGTGTGAGGCTCGGGTGCAGTACTAACAGTTGCAGTTGATGTGGTGCCTGTGATGCATGGCTTGCGGAAGTAAGTAACTGTGTTCGGTCCCGGCCGCGAGCACGTATGGTCTGCGGCATTGATCGCGGCTTGTGCAG
>chromosome_12,+,polyA site is 1451604
CCCGGCCGCGAGCACGTATGGTCTGCGGCATTGATCGCGGCTTGTGCAGAGCTGCAGAGCGTGATGGTGGGGGGGGGTCCTACTGAACCTCCAAACCCCATGTCCCAAAACCTCGACCTCCCCCACCGTTTACCCCCTAAAACTGCCCTC
>chromosome_12,+,polyA site is 1486775
TGTGAGAGGAACATATGTGCTTACTGTATCCAAACGCGAGCGTGTGTGAGGGAGGCTTCGGGAGATGCTGACGCAGGTGGCGCCTCAACATACGCGGCCGGCACATGTCGAAGTGTCGCCCTAGACGAAGAGATGTGATCCATGTTTGAC
>chromosome_12,+,polyA site is 1486873
CGGCACATGTCGAAGTGTCGCCCTAGACGAAGAGATGTGATCCATGTTTGACAAGATGACTGCTGGAAAGCAACTTACAGAATTGTACATACAGATCCCAATGGAATTGGTCCAAGCCAGGCTTGCCCCACGGACTTGCTCCCTGATCCG
>chromosome_12,+,polyA site is 1507082
TTGCTGTGAACTGGCAAAGCGTTGGGCCCGTTTGAGCCAGAGGAAATGGGCATGCCTGCAAGTTGCCGAACCACATCAGTGTAACACACTGCTGCGATGACAGGTGAAGCTTAGCGTTTCCTCTTCGTCCTCACAGCCTTCTCCCCTAAC
>chromosome_12,+,polyA site is 1510590
CGCGCAGGCGTGTGCGCAGGGCCGCCGGCAATGCCTAAGCAGGGCATTAGAGCTACATGCCTGACCTACAGGCTCTTTAATGTAACAGTACGCGACCGTAATATGCATGTTGCGTGACTCTGTCGAGATTGGGGAGCCAGTAATTTGCGT
>chromosome_12,+,polyA site is 1529926
CCTGCGAAGGCGGGGGCGCGGGGCCATGCGCAAGACATGTGCCGCCACCTCCCTGACCCGGATAACGGCAAAGCTGCGCAGGTGTAAACCATGTTGTATTTGCTGCGTGTGCGTCTACCGCCGTCTCGACTCAGCAATGGCTGCCGCGCC
>chromosome_12,+,polyA site is 1569315
ATGGTGAAGCCGAGTTTCGGGCTGTGGCTGTGACACGGCTGTAAGGCTGTAAGGGGTGTGTTGATCGGACCCTGCTTGGGGTGCTGTAACAGGCAGTGGAAGCATATGTCTGAACAGCAGCGGCCGGCGGCGCGACAGCGTCGGCACCAG
>chromosome_12,+,polyA site is 1569402
AACAGGCAGTGGAAGCATATGTCTGAACAGCAGCGGCCGGCGGCGCGACAGCGTCGGCACCAGCTGGAACGTGAAACCTTGTGTAGCAGTTCCGCGACCACGTTCGCCCACCATACTTGTCTATCAAGATAGTCTCAGCGATCTGCTGCT
>chromosome_12,+,polyA site is 1572108
GATGACACGCACATGGAAAGGAGCCTCGTTGATATGGCCAAAGAACTCGTGATGTGACGCTGCTTGATGGAAGGATAGAAAAGCTGTAAAGTGAACAAAGTAAGTACCTATGGTGTCACAGAAGCGCGTCTCGCGACACAAGCGTGTAAG
>chromosome_12,+,polyA site is 1587095
GGATGATGTTGCAGGTGTGCGGCAGGACTGGAGGTAGATGGCAGATGCTTTCTGACTTATAGATTGACATACTAAGACAATGTGATGACGTTCTGTGACCTAATCAGCGTACCGGCGTCCCTGCCTGGGTGAGCCCGTGCGCAGGCTGGC
>chromosome_12,+,polyA site is 1587430
ACGGCAGGCCCGCAGCCACAAACAGGCTTCACTGCCCGAATGCATGGAACCCATAAGATTTGCTTTTAAGCACCCCTGATTGTAAGGACCTTAGATGACATTTTGAGACGCCTTTTGGACCAGCTGTCCAGCTCTGACATGCAAACCTGT
>chromosome_12,+,polyA site is 1627261
CACGCCACGTTGATCCCCCATTGACCTTCCAGGCACAACAGGAGCGCGCAATGCGAGTCCATGTTACCTCAAACGGACAGAAACGGAAGATAAGCGCCTACTTGTACACTCTGCCCCGTCACCTTTCTCCTTTAGTCGGGTCGGTTTGTA
>chromosome_12,+,polyA site is 1640633
CAGACAACTGGGCGAAGAATCACAGGCTGGGACGGAAAGCGAGCCACGAGGCGGAAGAAGGATGCGGTGACCCGGATGAAGTGTTAATCTTGGCAGCATGCGCGTGAAGGTGTGGTCAAAGCGTCGTGTGCTGCGCGGGTGTGCCCTGCG
>chromosome_12,+,polyA site is 1640816
GCGGGCCCAAGCTGACGTGCACGTCGGTATAACATCCGTGCAGGCGCACAAAAAGAGGCCCCTAATTTAAGAGTCGCACAACTGTAACATAATGTCGGTGTTGTAGACCGGAATACCATTTCAAAGGCAAACGCGGCCCTCATGCGCCCT
>chromosome_12,+,polyA site is 1655966
ACATGGGATGCAACCTTGGTGGAGGTATGGAGCCACGGCTAGGGCAGGTGTCGGTCCGGACTTGTGCTGGCTGCTGGGCAGCCAATTTACAACTTGCATAAGTCGGGTCCCCGGGGGGGGGGGGTCAAGCAACGCGAACTCATCATGTGA
>chromosome_12,+,polyA site is 1656128
GTGTGATTGAGCACCGCACAGCTCCCCAGGCAGTGGGACATGGGCTGGGCATCTGCACGTGGCTAATACGTATCTTGACCTTGCAACTATATGGGTCCCGGGGCCCGGGACGCGGCCACAGCGGGTTCCAGGCTGCCGCGGTGGCGGACT
>chromosome_12,+,polyA site is 1656232
CCGGGACGCGGCCACAGCGGGTTCCAGGCTGCCGCGGTGGCGGACTGGCGGGGCAGCGAGGGAAGGTATGCACGCTGGGATTTGTGATGACCCAGTCCGAGGCCTCTCCCAGCGCACCACGCTGTTTGGGTTTCAATTATATTCACACTT
>chromosome_12,+,polyA site is 1658166
CACAGCGGCTGTGTTGCGGCACCGTCGTGAAATAAAGAACGGACTGCAATTGCAGACCCCAAGATCTATGACAGTGCCCGCTTTGTAACACAAGATGCCGCAGGGGCAAACCTGCACGGCTGTTGGTGGCGGTTGGTGCCTGCCTGCCTG
>chromosome_12,+,polyA site is 1691614
AACGAGAGTGTAAAGTAGGGCGGCGGACTTGCCGCATGGTTGGGGGCGATGGAATCAGGCGCGGCCAGCCTCCATGGCTCCATGTAAGCCTTGTCCTGGAACTATCAGCAGGAGTAGGGGCGAGCCTGCACGTCACGGGTGCCTTGCAGA
>chromosome_12,+,polyA site is 1694532
GGTGCAGGCAAGGGTGCAGGGATGGAAGCCGTGGGGGATGGGGCGTCATCAAGAACAACTGAGACTCGAGGCTTGCCAATGTAAAACACAAACACCGACAATGAACAATCAGGACATCACTCCTCGCGCGACCTCAGCAAGAGCCAGTTC
>chromosome_12,+,polyA site is 1698249
GCAGTTGCTTACAACGGCTGCGAGCATCTAATACCGCAAGAGAGAGTTATGCTCCGTGTCCTAACCTAGATGGGATTCGCCTCGTTTAACACACAGCGAGCCTGCTCTCCAGCCTCAATGGCAGACACCGTGACCAGACACCTGCAAACC
>chromosome_12,+,polyA site is 1733439
TGGGACCATTGAATACTCTGATTGTGTCTGACGAGCTGGGGTGGTGATACAGGCAGGTCGCAAGCGATACGATGTGCTGCATGTTACACTGGTCCGCTTGTCGAGGACCGAGCTAAACAGCGGTGCCTGTCTCCGTCGTACCCAACTTTC
>chromosome_12,+,polyA site is 1772676
GTTTGCATTTGGCGTGCAGGGGACATTGGGGCAGGTTGATGCATGGCACGAGCCAGGAGACGCAGGTTGCGAAGAGCACTGCATAAGACTTGACACTCGATGATGGTATTACGGTATCCTCGATCTCCGGTGCGACGCAAAGCGTTTGAG
>chromosome_12,+,polyA site is 1772850
TGCCATGCAACCTCGGGTTCGTGCACAGGACCCGACGGTGCACCTGTTGTGCAATGCTCTGAAATAGTCCTTGTATAATATGTGTTAACACGTCTGGATAATCACGTCGACAGAGGATGCCTCCACAGCAAGGAAGTTTGGGGAGTCTCG
>chromosome_12,+,polyA site is 1807056
GCCTCATGTCCATCGTCGGCGTGGTGGTGTTGTTTCACTGCAGCAGGAAGGCTGGCGCTTTGGCAGGCACCGTGCCATCCGTGTAAATGACCGCTATCCATTCGCGGGCCTGCCCCTTCATACCAGGGCAGTGTCCCAGCAGCTTGGGCT
>chromosome_12,+,polyA site is 1813908
TTGTCGTGTGCAAATCTGTGCCCCTCAGGCAACGGGATGTCAGTCTATGGCGCAGGATGACCAGTGGCAGCCAGGAGGCGCCATGCTAAGCACAGGACCCCTTGTCACTGCCTCGTTAGCTGATAGAGGTTACATGTGGGACGACAGCCG
>chromosome_12,+,polyA site is 1821958
TCAGGCACACCGAGATGTGATGGTCTGGCCGCAGCCGAATCTTCTGTCTGCCTCCACCTCGCTTCCCATTTCAACCATGAGTTTGTAACGGGCGGTGGTCGGTGGATCGGGCCATTCAGCTTCCCGCACGACTTCAGTCCGCATCGTACA
>chromosome_12,+,polyA site is 1830751
TACAGGTGACATGAGCCCTACAGACCGGCCGGCCACCGCAGTAGCAACTTGTCGCATTCTAGAGGGAATTGGCTCTCCTCTGTAATAACGGCTATTCAGATTGCCTTAATGCAGCCATCCCAGTACGCTGCCTGCCCCTCCTCACATCGT
>chromosome_12,+,polyA site is 1838168
AGGTGGAGGTGGACGCTCAAGCCACGCGCTGTGGAGTGCACACGGGACGCAAGGTGCACCGGTGCACGAGCCGCCAGCTGACTGTAAAATTGAAGGCCGGCGGTGTTCTGTACATTCTGCTCTAGTGAGGGGCGGTGGTCCTACACGTCG
>chromosome_12,+,polyA site is 1872240
GAGGACGCTGCCGGCGACCAGTCCGCACCTGGGCCACCTGCTCCTCGAACTCATCGGGCTCCTGACCCCGCTCCTTCACAATCTTCTTGCTGCGAGCGGAAACCATTTTGGCTGCTCGCACTGCGGGCACGGAGTAAGCTCGTCAGTCGT
>chromosome_12,+,polyA site is 1877782
ATTGAGCTGGACAGGGCGCATGGACACCTGGCTTCGGTTTGTTGCGCCAAGCTGAGTGCTCCAGTTTGAAGCGTGGTTGCATGTAAGATGTACTGCCTTTTTTGGCTGAGCCCCCCCCCCCCAGCGCAGCGTTCCATGGGGGGGGGGCGA
>chromosome_12,+,polyA site is 1891494
GTGTGTGTGTGGTTACAAGGTGGTGAGCACGACGTGCATTCCTGTCCTTGTAGAAAACTAGGCCCGGGCCGGGGGGCCCTTATAACGCCTGCAACACTTATATATGCAGCTAGTTTGGTCCCCGAATGGGGGTGCTTATGCTCCTGTGCT
>chromosome_12,+,polyA site is 1896513
CGGTGCCTGTTCAAACCGAATCCAGCAACGTCTGGGAGATGAGGCGTTGTTTCGAAACCTTCGGCCTCAGACAGTACACGCGGTGTAGACTTGGCCACTTGCCTCGTCACGGGAGACCACCTTGTATGTCAACGTCTGGGATGAGAAATG
>chromosome_12,+,polyA site is 1896587
TACACGCGGTGTAGACTTGGCCACTTGCCTCGTCACGGGAGACCACCTTGTATGTCAACGTCTGGGATGAGAAATGTCCAAAGTTTTACTCTAATTGACACCTCCATTTTGGCTGAGTTTCATGTTTCATGTGAGTTCCGCTCCAGTTTC
>chromosome_12,+,polyA site is 1908585
GTCTGCTCCGTGCGCCTGCGTGCGCTGAGATCGTAGGATCAGACTTCAAGTCGAACGTACATACTGGATGATCTTGATGGAATGAACAATCTGGGACCCAGGCAATGTCCGATGAGCAGGCGCAACACACGGGTGCAACATCCCTAGGGA
>chromosome_12,+,polyA site is 1908727
CCTAGGGATCGTATCCGGCCCCAAGGGGAACCGCCTTCCTTGGGCTTTGCCGCTTAGGGCGTTACCGGTACTTAGCGTGTTGTAATGGTCAGAAGGGGGGTTGCAGGGCATACCACCAAGCCCCCAAAGAAGTAATGCAGTTTGCCACAG
>chromosome_12,+,polyA site is 1946026
AGCGATCTAGCTAGGGGCCAAGTCACTAACAGGGGCGTCAGTACGGGAGCGGGGGAGTTTGCGGCTGCAGTGGAGTCCCATGTTGCAAGAGCTGAAGTAGTGCAGTGCAGCCGAAGGACATTGAGAAGGCACGCTAAGGCTTAAGAGCCG
>chromosome_12,+,polyA site is 1946146
TTGAGAAGGCACGCTAAGGCTTAAGAGCCGTCAACTTCTCAACTGTGAGAGTTGCGGTGGCGACGGGCCGATGGCTGGGTGCGCTGTAACCCTGCCACCGGTACCCGTTCCACAAGTCAAGGCCCACGGAGAGGACAGCACACACGCTAT
>chromosome_12,+,polyA site is 1952093
GACACAGCAAAAGACCAGAGTGGTACCCGCGTGGCTTGGCCTTGGGATCGGGACACGCCAGACACGCGACAATGGAACGCGCCTGTTACAGAGACTGTCATTCTACGCTAGCGACACAACAGCCATACTACCTACGCTGCATCTCTCTGC
>chromosome_12,+,polyA site is 1957480
AGGCTGGCGGTTGGCGCGGCGCGTGAGTGGGAGAGCATAGTCGTGCGCGCGCCGTTTGGGAACATGCGTGTGTGAGCTGCGTGTAAACGCATGGGGCTGACCCGGTTTCCATAAGCTGCCTCTGGGTGCACACGGTTTCACACGGTTGAT
>chromosome_12,+,polyA site is 2024226
TGGCGCGAGTTTTGACGGACCGATGAAGTCGGATCAAGTGCCCCACAGGACACGTGCGCGCTCATGGGGGCCTTCTGGAGTGTAACGACTCCCTCGATGATACCTTGCTTCCTCAGCTCCCTCATCGCTGCCTGTCCAATCGCTCCCTGA
>chromosome_12,+,polyA site is 2050230
GCTTAGTAGGCGCCCGCTTCAAGGTGGCTGGGTTGATAACGACCCGGGATCAGCCCTTTTCCTGCCATAAGGCAGCCACCTCCTTGTTACTTCTGACTTGCCTTGCCGATGATGGGCCTGCGATGGGGGCCCCTGCGATGAGGCCCCCGA
>chromosome_12,+,polyA site is 2050334
GCCGATGATGGGCCTGCGATGGGGGCCCCTGCGATGAGGCCCCCGAGCGACTTCAAGAAAGGGGGCCATCGCTCACCTGACCTGCAAAGCGAAAATGGCACTCTCACTTCACCGTTCCACACTAGGTCGCTGCGCTGTGCAGCGCGCGCA
>chromosome_12,+,polyA site is 2051712
TAGCATGCAGGAGGCGCGTAGTCGGTGATGCACAATGGCACCGAGATGGGATTGCCGAGAGGTGCGTGGTGCGGGGCATGTTGTAACATGCATGCGCACACCGAAGGCCCCGTGCACCGTAATGAACCGCATGAGCAGCTTTACAGGGGC
>chromosome_12,+,polyA site is 2074987
TGTGGGTTTGGGCGCGGTGCTGGAGGTGGAGCGGCCTTCCAATGGTCCGAGGTGTTCGGATGCGAGCCTGTCGCAACACCGCTGTAAATGAACATCGTCATACTCGTCAATAGCCCCCCGACTAAGTTGCTTCTCGCGTGACTATTTTTG
>chromosome_12,+,polyA site is 2078920
TTTGCAAGCGGCGTGCGGACGTGTTTGGGGGCGTCTCGACGGGTCCCTGAATGTTGTGCCGACGCCCCCAGAATCCAAATGTGACGAACCCAATAACCCAATGACCAGAATGCGTGTGACGGGCGCAATTGCGCTAATGAAGGAGAGGCT
>chromosome_12,+,polyA site is 2079025
CAGAATGCGTGTGACGGGCGCAATTGCGCTAATGAAGGAGAGGCTGAGCTGCTGAGGCGAGTTGTGCAGACGCAGGCTGGCTGCAAGTGAGACTGTGAGAGCCACGGAGGCGCGCCATTGCACCATTCGCTCACGGTCAGGCTAATTAGG
>chromosome_12,+,polyA site is 2085896
GACAGCTTACATGTTTTACGTGTCCCGGGATTCATGATTTTGCGAATTCCTTTCCTGCTTACATGCATACAATTGTACTATTGTAACGTTAATCAGGTCACTTCTTGTAGACAAGCACTCGTCGAGACGAGCCAACCGGGTTCCGGATTT
>chromosome_12,+,polyA site is 2091515
GTCGCAGTCTCTGGCCCAGCTATCTACGCATGGGAGCAAAAGTATGGCCGAGTTCTGTGCGTTTGGACCACACAGCGCGATTTTTGCAAATCGGTTTCTGCCATCGGTTATTCGGTTCCATCTTTAGTAGCAGGCGGGCAGAGAACTGCA
>chromosome_12,+,polyA site is 2137703
CGGGACCTCCATTCTTGAATGCCTTGGGCGACCAGCCGCAAGTGCTATTCAAAACAAACAGTTTACCCGTGATGACCTCGTGTAAGTTGCAAGCTCTGGACAATATGTGCAACTCGACCGATGCCCCCTGACTCCGCTGTGCGCATCAGC
>chromosome_12,+,polyA site is 2158546
AGCAAGCGATGCAGCTGTAGGTGATCTCGTGACGCACTGCAGGACGAGGGCGCGGGCAGGATGAGGGCACGACAGCGTCACTGTAACACGGCATGAGTGACGCTGCACTCGCTCAAGACGACTCTTAAGCAGCAGCACTTCGGGCGGCGA
>chromosome_12,+,polyA site is 2186485
GTTTGCTGCTGCCGAAGGAGGTTATGGTGCTCCAGACGTGTGCTGGACAATAGCTCAGATGGGTTTCAGGTTTCCAACGTCATGTTATGTACTTCCCTGACTCGCGAATTCGAGGAACCAGTCAACCAGCTGCCGGCCAAGGCCGGAGGA
>chromosome_12,+,polyA site is 2186585
CTCGCGAATTCGAGGAACCAGTCAACCAGCTGCCGGCCAAGGCCGGAGGACACACAACAGGTCGAGTCGCACACGGATCACCTTGTAACCACACACAACACATGGATGGAAGGGCAGGCGTGTAATGCAGCCTGTTACCCAACCATCAGT
>chromosome_12,+,polyA site is 2211289
CAGAAATGCACGACCTCCTGATTTACTGACGGCTAACCAGAAAGAGGGCCGGAAATAGATGGTGCCTCATTGGAATGCCATTCATGTAATCTCGCGCTCAAAACGTTATGCAGGCGTGTGTGGCCATGTGGGATTGGCGTGGCACCAGAA
>chromosome_12,+,polyA site is 2232193
CCCGCAACTAAATGGCGTTCACGGCCTCGCGCACGCTGCGTGAGTGTGCGAGGTTTTGGCAGACAGCTCCAGGAATGCAACTGTGTAACCCTGGACATGCGCGGCGACCTTACATTTCTATGCATGATGTGACGGCTGAGGCGTGCGTGC
>chromosome_12,+,polyA site is 2242991
AGCGATGCAGTGTGAGTTACCGGTACTGACTGCAGGATAAACAAAATAGTCAGTGCTGGCCTCAGCCATCGTGCATGGCCTCTGTGTAACATCCGCACAGCCCTGAGTTCACTCCACTCCGCCTGACCGGATGCACTTGACGTGTGCACG
>chromosome_12,+,polyA site is 2287895
TGGCCTTTCGACGCTGCGGGTTCGTGCCTCTGCATTCGTAGCGCCACGACAAGAATCTGCGCATAAGCCGCGCAGAGGCTGCTGTAACATACTTTTGATGTAACGAGCCATTTCGAGTCAGTTACTGTGCTATCGGTACCGCTTGTGAAC
>chromosome_12,+,polyA site is 2304217
TTGGGCGCGCGAAGGTGTACGCAGGGTGTGGCCAACTGGTATGGCCGAAAGAATGGACACCGTACGTCTCACACGGATGTCATGTAACAAATGGGCATTGCGTAGCGAGGGGTGAGGGGAACCGTGCCGTGTGAATGTTCGGGGTTGTGC
>chromosome_12,+,polyA site is 2323072
AGCCTTGGGCTGAGCTGGTGGCACGACCCAAGAGCGTACGCGGTGTGGTGTCGCTGGGAAGAGGCGCTCAAATTCTCTACTAATTTTAAGACGTCTTCAGCAACGCTTGAGCCACCCCCCGCAATCCTGCATGAACTAACGTTGGTTAGT
>chromosome_12,+,polyA site is 2341212
ATCACCCTCCCTGTTGGAATAAGGCCTGTGGCTTGTTAGCGCGGGCGCAAGTGAGTTGGTGTGTGGCTGTGTGCCGTTGGTGGACTGAATTTCTTGTCGAGACTCTCGTTAGCTCGCGTGGACTCCTGTACCATGTAGCTGACTGTGCGG
>chromosome_12,+,polyA site is 2341323
GCTCGCGTGGACTCCTGTACCATGTAGCTGACTGTGCGGACCTGGACAGCTGGGGAGTGTGGGGACTGACTTGAGCAGACTAGTTAACAATCTTACGACACCCACCGGCCATACCCTCGTCTCCGTGTCCGCAGTTATAGGCGCCTGGAT
>chromosome_12,+,polyA site is 2344733
GGCACACCGCTCATGGCACGTCCGCACGTGCTCACACGAGCTGCTCAGAGCCTCAGACACAAGCTCGGCCCGGTTGCACTGTACAAGGCCCCTTGCACGATTGACTGTGTCTCTTACAGCAAGATGCAAATTCGCTTGCATTCTTCATAC
>chromosome_12,+,polyA site is 2363793
GCGTGGGGGTACCGGGCAAGCGGCCGTCTTGTGGGGTCCTGCCGGAGGTAGCTGAGGTCGGACAGGGGTGCCACTGCCCACTGTTATTGAAAATGCTTTACCAATGCGAAACCGAGAAAGCAAGCGAGCACGTTGTAGAGGCTGGCACAG
>chromosome_12,+,polyA site is 2409574
CGATGGGGGTGAATGGGGCCTCTGTCCGACGGACTTGAGGATCGCTGTGTGCTTGTGAAATTGCTGGTTGTATATCCACTTTGTATTTACCCTATAGATAAACACGCAAGCGCAAACCGACTTGAAACGTTGCAAGGCAATTCGCGTCTC
>chromosome_12,+,polyA site is 2412344
ATGGGCTGATCGGTTGAGGTGGTTACGTGCCCTTTCATTCAGCGGAATTTCAAGCAAAGTTGGAGTGCTGAATTGAACTGGTGTAACGTGATTTGCCCCAGCCAGTCAAAGCGCGTTGCACACCGCGCGCGAGCAGCGAGGCCGGACCAC
>chromosome_12,+,polyA site is 2412483
GGCCGGACCACCGCCCGACAGGGCTGCATAACGCAGCAGCATATCAATTACAACTGCTGGCTCATTATCCTTCCGAAACACCGTTTAACTGACCCGCCTTCTGCCTCAGTACCCGGGGTGCCATCCACCGCACAGCGACGCCATGCCTGC
>chromosome_12,+,polyA site is 2425675
GTGGGTGTTTCTCTCTGGGCCGGAGACGGTCCCTCGCGGCGTGGGTACGGTGTGCCCCCGCTTGTCGGACTGTCCCTTCAATTGTAATTCGCATCCTTAGTACCTTAGCTTCTACATTGCAGCTTTCTGGCGCGGCGTAGCTTGCCGCGC
>chromosome_12,+,polyA site is 2434648
GGTATTGCGTGTATCCAATATTGGTTGAGCCAGGTCGAGAGGTATGGCTGGGGTGTGGGGGGTCCAGGTGAGGAACCTGTATGTAACATTTCAGCACGCGCCTGAAGGGTTGGCATGCGCCTCCCTGCGTTACTCTTATAATGTACTATA
>chromosome_12,+,polyA site is 2435007
TTGCGGTGGGACATGATGCGGCTTGACGAGGCAGGTGTGGTTTAAGAGCGCGGCACCCAAAACACAAGCACAGCGGTACGTGTAACGTGGCATTCGCACACGCCACCATCCCGTGCGCCGGCCTGAAGTCTAGTCACAGGTACGTAGGCT
>chromosome_12,+,polyA site is 2435240
CCGGATGAGGTAGCCCCGGATTGCCAGGGGGCCACTTCAGTGACTAGACCTTTCTTTGCGCTGTATTTCCGCTGCAAAACTTGTAGCTTTCTGATTGTGAACATTGCAAGCTGTCACTCAACAGGGAGCGAGAGCCTGGTCTTGTAGTCG
>chromosome_12,+,polyA site is 2472275
CTCCGCCCCAAAACCAGCGCAGGCGTCCCCGATAACCAGCAGCAACAGGCACGCCCTGGGTTAACTCAAGCAAGGCGCAAGGGATTGTAAGGCGCGAGGAAAAGCTTCAATGTCCCTTCCTTTGCTCGAACGAACTCGTATGACTAATAA
>chromosome_12,+,polyA site is 2498463
CGTGCTGAGGAATGCGGATGCGCGGGTGGAGGCGTGTCATGGAGTGAAATAAGTGTCGTTCAGTTAAGAAGTATTCAGTGTATGTGTAAGCATGCATTTGTTGGAGACTCATCAACGGGGCCGGCGAGCCCTGGGGCGACGGACTCTTGG
>chromosome_12,+,polyA site is 2498661
CGCTACCTCAGAGTGATTTTTATTATATTGATTACAACAAAGCTACGTGAATGCCTTACTGATGCCCCAGAAGGATGTCAGTATTGAATAGCGTTCTTCTGCGTTGACCGAGGCTCCGTTCCCCATCATCGTTTGCTTGACGTTAGAAAC
>chromosome_12,+,polyA site is 2504327
TCACGTACATGAGACAACATCGCTAGTCCTTTGTACACACAAGTAGCCCGAGGAATCCGGAGTGACCCTCATTCCAAACTCTAAGTTTTCGACGGCTCCATCCCGTCCCACTAAGCCTCGAGAACTCCTCACTCGAGTAGTTCTCTACAG
>chromosome_12,+,polyA site is 2510729
AATGCTCGGTGTAGAGAGTGCATCCATTATATGCATTTTGAGTGTGTGAGCTCACGCAGGCCCTGGGACTGCAGCTGCAAATGTTGTAATTCCAACTGTCCTGTGTCTTGCGGCTAGGGGGGGTATTCGAGACACTGACGCACCGCATTG
>chromosome_12,+,polyA site is 2515303
TGCGTAAGTATATAGCGGCGAAGGGTATGAGTGCGTGAGACGACAACATGTGCGTAGGCACGATCGTATGCATCAGAGAGCTGTTGCGAGTCCAACAAACCGCCCTGCATCCCGGTACCCTGCACCTGCCTCCATAACGGCCACCACCCG
>chromosome_12,+,polyA site is 2532443
AGGTGTGTTGGTGGCAGTGTGTGTTGGCGCGCGTGCCAACGATGATTTCGGGTTACGCCATGCGCGCTGATGAGCTAGAACTGCTGTAATGTTACAGAATCTGCAAGTTCAAGCGATTTACAGAGCGACATCACATGGGAATCCTTCCCT
>chromosome_12,+,polyA site is 2541914
CAGGCCCGCCGGGTCGCCAGGGTGTGCAGCCCGCAAAATATGTCATAACATTGAAATATAGCACGGTTTAATCGTGCATTCGTGTAAGGGCTGAGCAAAGCGCGCGTTGCAAGGCCGGGCGTTCTAGAAGAGGGGCCTGCATGCGTCTGG
>chromosome_12,+,polyA site is 2541988
TGCATTCGTGTAAGGGCTGAGCAAAGCGCGCGTTGCAAGGCCGGGCGTTCTAGAAGAGGGGCCTGCATGCGTCTGGACGTCTTTAGAGTCCTCTTGCACACCGACCCTATACACATTCTTACATTGTGTCACAATAGCCAAAATGCAGAC
>chromosome_12,+,polyA site is 2544040
AGGTTAAACAGTCCTGAGGGCCTTTCTGACTTGAGTTCGGGGTGTGGAGGGCTTCGAGCTGCATCACCGGCATTACTGTTGTGTGTAACCAAGGTCTTCACTGGTTTACAGAGCTGTGCAACTTGCAGATAGCGCATGCGGTCGAAACTG
>chromosome_12,+,polyA site is 2547994
TGGAGCTGTTGACGTGGGACTGGGAAGGTAGGAGGCACGGACTGGTTTTGGGGCCCACCACTAGCGAATGGAAAGGTTCGCCCTGTAACATGACTTACGCCGCACTGTTGTTACCCTGCGGATAACTATTTTATGCAAATGCATGCATAG
>chromosome_12,+,polyA site is 2550755
CGCCCGCTTGCATCCATGATTGATGAATGTGCTTGTGCGCAGCCGGACGGTTGTGTGTGCTCTTCATGACCATGCTCAAGCTACTGTAAAAGTGTGGCGTCTTGTGGCCTTCATGTAATGCTATCATGTGCTGTCAGAAGCACGACTACA
>chromosome_12,+,polyA site is 2612075
GACTCAAACTTGCACGTCGCGTGTCCAATGACTGACGAGTCGTGGGAGCGCACTCCGCACATCCGCATTCTTCCCATCTTCTTTTTAACCCCATTATTTACGCATCGTCTAACTCAAGTGTCTTGACTCTACCTGGCACAAAGCTCAGCA
>chromosome_12,+,polyA site is 2632347
TTGTGCGGCTGCAGTTGACTGTTCCTCTGCTCTGCCACCTCCGAGTTCAGGCTCCTCAGGGCCGGGAACAGCGCCATATTGTAAGCGTGCGAGCAGCCGGTATGGTTGCTCCAGTGAAAGCGGTCTACCACAAACAGCGTGTCATAAAGA
>chromosome_12,+,polyA site is 2658512
CCTTTGGCAGGTGACGTTGCACTCCAGGCGTGAGAAAGTTGGAGAGAGCCATGTTGTTATGGCCGTTGCATGGAGCGGTGATTGTTGATTGTTCCGCGTGTACCAGGGGTGCACCTGCCCAAGACCCCCTGCACGGGAAACTGGGAAAGG
>chromosome_12,+,polyA site is 2661131
CTCCCTTGCGAGGGAAGACCACATGTCTTGTCCATGTGACAGAATGCATGGTTACAAGAACGACCCGGTATGACAGGTCTGCTGGTAACCCTATTATCGAAGATGCTCTACGACGAACGACGAACAATGCTCAGTCGAGGAAGCCAGCGA
>chromosome_12,+,polyA site is 2667497
GAGCCAGGAGTAAGAAGGCACCGGGAGTTGCGGCCTGCTCCATCAGCAGGAGCCGGAAGCAAGAGCGCGAGAAGGCGCTGTGTGTAAAGGCACGAGGAGGCGCTGTGTTTCGTGGCCCATGGTCCCGCCACAGCGCACACGTCGCAGTAC
>chromosome_12,+,polyA site is 2675453
GCTGGACGGGATGTTGTGTCAACTAGTGACTACACTGGCACGCCTGTTGCGTCGCTTCGATGTGCAAATCACAAACTTGGCTGTGTAAGTATTACAAGGACTTCGCGCTCGGCGCTTCTCCACCCCGTCAAGTCACCCTGACCGCCAGTC
>chromosome_12,+,polyA site is 2687955
CAACCCCGAGAACGACGGCTGCATCAACGCCGTGCTGCTGGTGTAATGAAGCACTGGTGGCGTGGGAGCGAGCGTGTGGGCGCTGGCTGCTGCTGCTCAGGAGGAGGAGGAGGAGCTAGGACCAGCCTTCAGCAGCCTTCAGCAGCCATG
>chromosome_12,+,polyA site is 2688858
TGTGGCCTTGGGGGAGTGAGACTTTCCTATGGTCGATGGTGCCAGGCGTTGGTTGGTGGGGGCCGTCCGCTCCTTGATGGTGTAATCGCAATCGTCTTCAAACTCATCGTCTACCTGCTTGTGGGCCTGGTCGACGAGAGCGGGACAAAG
>chromosome_12,+,polyA site is 2688936
GGTGTAATCGCAATCGTCTTCAAACTCATCGTCTACCTGCTTGTGGGCCTGGTCGACGAGAGCGGGACAAAGTCCTGACTGTGCTGAATTGCCTGTATTGCACTGATCGTTCGAGGGTCTCCTTTTGGGGTTCTCAGCGCTGGCATCCAG
>chromosome_12,+,polyA site is 2703852
GGCAGGGGCTGGGGATGTTGGGCAAGCGGCGCGCGTTGCAATCAGCCTGGCATGCAGCGTCTTGGGAGAGGCGTTTGCACTGTGTTACACAGGCGTTGCGTTTGTCTTGTGAGGCTCTATGCGACGGAAGATGGGCAGCGTCGCAGCGTA
>chromosome_12,+,polyA site is 2704063
GGTGCACTGGTACAGGCTGTCTAGGGCAGCACGGTCAAGGTGTGAGTGGGTTCTGCGCAGCCTGGTCGCACGTTCAGTCTGTGAACACCGCCCGACACCGCTGCCCACTGGCGCCGGCTCCTCCGGTCACCTGGGAGACCTGGTGTCTGG
>chromosome_12,+,polyA site is 2707231
GGCTTTGGACGTGGCGTTCATTACCATGTAGCAGCCGCCGAAATCGCCGCGCAAGATGGCTCGTGCGACGCGATGTCGTGGCGTGTAATTTACATTGCTTGGAGTCGGGCACTGTGGCAGCCTCGCAGTATGTGTATGGCCGCCAGAGTC
>chromosome_12,+,polyA site is 2707328
CTTGGAGTCGGGCACTGTGGCAGCCTCGCAGTATGTGTATGGCCGCCAGAGTCAAGTGTCCGATCCTTGCGTGTTACCGCACTGTATCTGGGCATCAGTTGTCACGCGCGTGTGTCCCTGCTTCGTTCACAACTCCACATCCGCATCTGC
>chromosome_12,+,polyA site is 2711478
GGCAGGGGTCGTTGTGGCGTGAATGAAGCGCGGGCGGGGCGGGTCTCTCGGGCCCCTCTCGTGCGAAGCCTCGGAGTTGCTCTGTAATGTGGGGCGCAGAGTCCGCAAGAGCAGCAATCAGGTAGCTGCAGTGTTGGTAACCGCGCAGCC
>chromosome_12,+,polyA site is 2740017
GAGCTGAGAGTGGTGTGCGCGGAGGCCGCTCACGCGGAGTCGCGGAGACCTGTTCCGATCCAGGACTAGACGGCTGCATGTGTGTAACATGCGCCACCTGCCCACATCGCCACCGGCCATGAAGTCGTACCGCGCGCCCGCGCCGCCGTG
>chromosome_12,+,polyA site is 2763516
TGACTGAAGCAGGTGACTTGGATTAGGCCTGATTAGGCTGAGAGTGTGGTGGCAGTATGCGCGGCTGCAGCGACAATTCCAGTTGCAGCTGTCAGGGCAGTTCTGCAGGGTCCGGTGGCCGCAAAGCATGTCCTGGCCATGCCCGTCAAA
>chromosome_12,+,polyA site is 2763620
GCAGGGTCCGGTGGCCGCAAAGCATGTCCTGGCCATGCCCGTCAAACTGGCATGCATTCAGCGTGCAGCGCTGACGTGTCTCGTGTTGACGAGGCGCAATGTCAGGTGTCAGGTCCTAACTACAGCAGCCGCGGCCTTTCAGGTTCTCCT
>chromosome_12,+,polyA site is 2802715
AGACGGAACGGGTCCAAGAGCGCAACAGCGCGACGACCCAGTCAAGGGAGAATGTTGGTCATCTGGAAGACTGTTGAAGCGCTGTAACTATGCTTGTACGGTGTACACAGAGAGAGGCCCATGAAGGTTGAGGCTGGGCAGCCAACTGCT
>chromosome_12,+,polyA site is 2817283
TTGAGCATTCACAAGCGCCCATTTACGCGCTGATAGTATTGCCAAACATCATATCTAGTCTTGTTGTCAGAGTGGGCCCTGTAAACACGGGGCAACGGTAAGCACGCTGGAGCTCCTGGGAGTGTGCAGGGTCGGGGCGACGGAAGTGTG
>chromosome_12,+,polyA site is 2817538
TGGCTGTGAGGCAATAGCGACCTCTACTCGAAGTACCTCATGTTTTGCCAGAACCAAGCTGAGGTTCTCGAAACAATAAAGCTTTTACATACAACCAAGAACTTTTTATTGATTGCCCAACCCTGCTATGCGCAGCCACTCGAGCTGACG
>chromosome_12,+,polyA site is 2820877
ACACGTCGTGAAGCATGGGGTTGGGAACCCAACAGCGCGTGCATGTGCTGGTACCGTATACTCGAGCCGGTTGGCCCTACGTGTAGCATCAGATGTTGTACATGGAATGCGGCCATCCGGACGTGCTTGCAGTGACTGGTGGCCCGAGTT
>chromosome_12,+,polyA site is 2820958
TGTAGCATCAGATGTTGTACATGGAATGCGGCCATCCGGACGTGCTTGCAGTGACTGGTGGCCCGAGTTGGTGGCTGCCCGTGTGCAACTGGCATAACATTGACCGGCCACTTAACACTTACCCAGTGTCGCTGGGTTGAGCCAAGCCAT
>chromosome_12,+,polyA site is 2821157
GAACACGTGTGCCAACAGACAGCACGCATGGCGCATGCTTGGGATGCTCCAAGCATAAGTTACAGGGTATGCAGGTCAGGTCTCTTGCAGTCGGTACCCGACTCAACATTGCGGACAGCATCGACACACGTCTCCAATCTCCTCCAATCC
>chromosome_12,+,polyA site is 2834920
CCGGGCGTGGGCTTGGCTGAAGGACCGGGTGTGTCGTGGTGTAAACGGTAGCCGGGAAGCGCCTGAGGAAGGTGCGCTGTAAGCTGCTGCAGGATGGCTAGGTAAAACCGGTGGGGGTTCGTCACTGAAGTACACGTGGCGCGCCTTCAT
>chromosome_12,+,polyA site is 2834999
TAAGCTGCTGCAGGATGGCTAGGTAAAACCGGTGGGGGTTCGTCACTGAAGTACACGTGGCGCGCCTTCATGTTCACCTTGCGGTAATACCATGGGTGGGTTCTAAGACCCCTTGAGCTCTGCATTTGTCTCATCATGTCCTCCACATGC
>chromosome_12,+,polyA site is 2927111
TGTCAGGTGTGCGATGGGACCGTGGTAAGGCAGGTTGGTATAGTCCCGTAGGGTGCACCTGATTCCCAGAACCCAGCAGATGGCAAACAATTTGCACGGGCCGGTGTGTCAGGTCAGGGTTGCAAGACTCATCCGTAACAAGGTGGGTCG
>chromosome_12,+,polyA site is 2927214
GTGTGTCAGGTCAGGGTTGCAAGACTCATCCGTAACAAGGTGGGTCGCAGTGACCAGGCCCGTTGGCTTTACAACGACTAACGTGTAGTTCTTGCAGGTTCTTGTGACTCGTTGAGAGCAGACAGGAAGCCAAGCCTGGGTATGATGGTG
>chromosome_12,+,polyA site is 2937985
AGGAGTCGACGAGGCTTGGCAAGGGCTCACGCAGTTAACACCCGCTCTTGAAGTCGCCACCAGCCAGGTGGCGCACACGCTTGCAAAAATACCGCCTCTCTTGGTTTTAAGGCGACTGGTTCTCTCATCACAAACTGACACGGCATTCGT
>chromosome_12,+,polyA site is 2938500
GGCAGGAGGGCATGTAGCAATGTGGCGAGGGCGGTACTGCGATGAAGTATGGTGTCGTGCCGGTCTGCTCATATATACATTGTAATTAGGCGCCGGATTATGGAGCTGACTGGCAACGCCGCTTGCGGTGTCGAGCAGTGCTGTCAAAGA
>chromosome_12,+,polyA site is 2938560
CGGTCTGCTCATATATACATTGTAATTAGGCGCCGGATTATGGAGCTGACTGGCAACGCCGCTTGCGGTGTCGAGCAGTGCTGTCAAAGAACTGAACCTGCTCTCACCGCGCGTGTACCCCGTGCGACCTGCCCCCAGACCACCCACAGC
>chromosome_12,+,polyA site is 2958206
ATGATTCGTCGCTTTTGCTGGTGGGCCGGACTGAATCGCGGGTAGCATTGCGTGGCTTACGACGCCACCATACAAAGCTTGTGTAAGCGAAGTTGCCCGGGCCAGCATGATCAGCAGCTGCCAGGCCGTTTCTGGGGGAATGGCATACCT
>chromosome_12,+,polyA site is 2958383
CCGGACAGCTTCATTCTTTGCAACCGCTCGCAGGCTATGAGACTTTGACCTCGTCTAGCGTTGGAGCGGAGTTGTTGCAGTCACGTAACAGCATGTCTCAATCCCAGTCCATGGGGCCAGACGCTTCCTCGCCAACACGCCGTACACGTG
>chromosome_12,+,polyA site is 2966027
GCTGGCTGCGGCAGGCTGCGGTGCCGCGTGGCCGGGAACAGGAAGCCCAGCAACTCAGCAAGCCTACTTATGGAACTCAAAGTGTAAGAATGAAGCTTTAACACCCTCAGCTGTTACGCCACATTTACTCGCTGACCAATTAACGTTGCG
>chromosome_12,+,polyA site is 2986159
TGCCACAAAGCAAGGAGTACCGCGCCCTGCAACACATTGGGCTGTGAAGCCATGGCATTGCGGTGTGGAGTTGAAGAATTCTAATGTAATGGATGTGTCCAGGCTCCAGGCTCCCTTCTTCCGCACTAAGAGTGGTAACTCATCCTGCGC
>chromosome_12,+,polyA site is 2993581
AGGCCTTGTTATTTGGGCAGTCGAGGATTTGGTTGCCCTCGTACAGACCGTGGGCGAAGTAGCCATGCTGTGCATGGTTTGTGTAACAGAAAGGTGACCAATCACGCGCTCCATGCCGGTGATGCTCGCCAGGCTGGCCGTGTGGGCGGC
>chromosome_12,+,polyA site is 2996575
CGACGCGAGTAATGCAGCACCGCAGGCAGGCAGGCAGAGTACGTAGCTGGCTGCATTGGCTGCATGGTCACACTTGGAAGTCCTGTAAGGTCTGCACGAGCGGCCACCACCTGATGACCTGGTCTGCAAGTAATAAACGAGGGGCATCTG
>chromosome_12,+,polyA site is 2996656
CCTGTAAGGTCTGCACGAGCGGCCACCACCTGATGACCTGGTCTGCAAGTAATAAACGAGGGGCATCTGCGTCGCTGCTTGGTAACCTTGGTTCCCAAGAATGTCCACCCATCCGCTAACTCGCCGTGCTGGCCGCTCGGGCTACTCCCG
>chromosome_12,+,polyA site is 3000935
GCACATGATGGCAGGGCGTGGACTTGATGACTTGCCAACTTAGAGTAGGTTGATCACGGCGCCACAGGACTGTGTTGCATTTGTTTGTAGGGTTACCGCAAAGTCCAAAGCGCTATGGCTCGGCTGCGACCTTTGTAGTGTGTTCGAAAG
>chromosome_12,+,polyA site is 3001122
TCATAATTGGTGACAGTAAGAAATCGCGTTGGACAGGCTGACACAGACTTTGGTGATGGGCTCTGGCAGAAGCCAGGCCGAATTAAACCCGTGTCATAGAATTGGTGATGGGACCCCCCGAAACATACCCAGCGTCTCTTTCGGCCCCGG
>chromosome_12,+,polyA site is 3016776
AGGTGGATACCGTACTACAGCATTGACTCAGTTGGGATCCTCGCTGTATCTCGCTGTCCTGCCCGCGGAACGCTGCTAAGTTGTAAATCATCCTTCACGATTGCCGATGCCTCGCACGTTTGCTCGCGGCTAGCCCTTTTGCACCGTTCT
>chromosome_12,+,polyA site is 3043163
AGCCCGTCCTCTAGGCTCATATGTAGTGCTGCTGATGCGCGAACGAAAGAACACAAGGCTGCTGCAATGCATTGCGCGACTTGTGTAATGCGGTGCATTGTCGCCTCACCGCTTTTGGGGCGTTGGATACCAGGTCTCTGTGTGCATGGA
>chromosome_12,+,polyA site is 3050072
GCCCATGGTTGGGGCGTTGGTAGGAATGGGGTACCGTATTGCACGGGATGTGACGATGCGCCTCCGCGTCTTACGCAGGTCTGTGATATGCTAGGTGCAGTGCGTGAGAGGCGGTACTGAATGGGTGCTGCGCGCTTATTCGACGCCGTG
>chromosome_12,+,polyA site is 3050170
AGTGCGTGAGAGGCGGTACTGAATGGGTGCTGCGCGCTTATTCGACGCCGTGTGTGCGCTGCGCTTACCCCCGCGGACACCCATTGCAAAGGCGCAGCTGCTCAAAGGGGGCTTGAATGGGATCCTGCGACTCAGAGGATTTAACTTAGC
>chromosome_12,+,polyA site is 3050227
GCTGCGCTTACCCCCGCGGACACCCATTGCAAAGGCGCAGCTGCTCAAAGGGGGCTTGAATGGGATCCTGCGACTCAGAGGATTTAACTTAGCCCATGAGCCCAGCTACCCGAGCTCTAGTGGTTGGGACAGATATGGGACAAGATATGG
>chromosome_12,+,polyA site is 3052570
CATCACTGCATGGAAAGTGGACCTGACGCTTCCCGATTGCCGATGGGATAGATGTTGCCAGATGTCGCTGACCCTTCGTCGTAGGTAAGCTCCCCCCGCGTGCCCACACGCCAATGCCCCCAGCTGCGAACAGCTGCTTGAGCAGGGTCC
>chromosome_12,+,polyA site is 3117724
CGACGTGATCAGGATAAATGCCACAATACAGGGCACATGCAGGGGCACATGGTTGCGACCCCTAGGGGCTTGCTGGCCTTTGTGTAAAAGCCCTTGTAGGCAGCCCAAGGCCCCGAACCTCCATATATATGCGCGCTACAACGCTGCAAG
>chromosome_12,+,polyA site is 3121741
ACTGCAAGAGATGAGAGGGTTGTGACCAATTTTTTGTCGAGCGGTGGTTGCATGTGCCCCATCCGGGGGTACCGGTAACCTTGTAAGAACTTAAATAACGCGTTCGCTATGTCGCCCTACAGTGCCCTCACACGAGTGCCCACAGTATGA
>chromosome_12,+,polyA site is 3138646
TGAATAGGCAGGAGGGCTGGAGACATTTGGGGTGCAAGGAGGCGGTAGTATGGGAGATGTCCATGGGCGGATTTTGGCCTCTGTAACTTCTTAACGCCCATCAATTCGGTCTAGAACTCCACTGATTCTGGAGTCCTGACCGCCCGCTTG
>chromosome_12,+,polyA site is 3152204
ATATGAGCACCAGAACTTGGGGAGCAATGAGCTGGGTGTGGACTCGCTTGATGGCAGGATGCCATGGGCGTGCATGTAGTCTGCAACCATGTACCATAGGGTAACATGTACATTTACAGTGCCCTCCACCGGTGCGACATGCCCCCATGG
>chromosome_12,+,polyA site is 3157256
CTATGTGATGCTGGTGCGGACAGTGGTTGGCTGGACAGAGGTCCGCTGGGCGCTGGCAAGAGGGTGGAGTACAACCGCTATTGTTACCTTGAGCATACCATAATCGAACGATCCGTATTGGAGTAATCTTCAGCACCCTGCTTCTATGCC
>chromosome_12,+,polyA site is 3157349
CATACCATAATCGAACGATCCGTATTGGAGTAATCTTCAGCACCCTGCTTCTATGCCGTCAGCCTGAGCTGATGCTCGCCACGTTAACAGCTGCTCAGCCTCTTTCTTAATTCCTGCCTACTTATCCTACAAAACGCCAACAACCAACAA
>chromosome_12,+,polyA site is 3164043
GCGATACATCAGGCCGTCGGGCGTCATGCACGCATGCCACACCCGGGCAGCTGCAAGTAGGCGGCAGATGTGGGCACGGAATGTAACACTACTTATCCTGCCGCTCGCACTGTGGAACAGTGGAAGGGTCCATGCGCCCCGGCCAACTGG
>chromosome_12,+,polyA site is 3177218
TAGGGCAGGCAAGATATGACGGCAGGTTACAAGGAGGAGAAGGCTGGGTTAGGGGATGCCAACAAGGGGGAAGTCCCAGAACTTGTAATCCTTGTATCTTTGCCACATTTCCATCATCAGCTCGTGGCACGATCCACGTACTGGCAAGTT
>chromosome_12,+,polyA site is 3198614
AATGCGTGTCGGTCGAGTGCAAGTCCGAGATGAAGGACGCGGGCTTATAAAGCACCTCGCTGCTTATGTGGATAAGGCAGAAATGTAAAGCTTGGCCGAGCTTCTATGGCGCCCATGCGTGATGTGCCACATGCGTAGCCTCCAGTCCAC
>chromosome_12,+,polyA site is 3214587
GGCAGCACGGGAGTGAGGTTAGTGCAAGTGCTAGTCAGCCCACGGGGTCGGCCCGGTACATGTGATGGGCAGCATGTGACCTCCTGAACTGAACGCAGTTCTGCGGCAGAGATACATCAGACACGCGAGGAGTGGTTGGGGCTGTGAAGT
>chromosome_12,+,polyA site is 3214727
GCTGTGAAGTCCTTTAGTTCTCTTGGTGTTGTAAGCCTGGAAGTAGTAGGCGGACGAATACATAGCACAGCGCCTGAGCGTGTAAGTGGTTTGCCACGTCTTGACCGCGCTTCCAGCCCTATGTGCAGCACCCCGGATAGGCACCAGAGG
>chromosome_12,+,polyA site is 3218397
CATGAGGCGCGCGCGTCCTGAACCAAATGACGAGACCTGAACATGCACGGCAAACTTGTCAGTGTATCTGAGGACAGACCGTGTAACGAGTAGTAGAGGAGGTGCGTGTCAGTCTCAGATGTGGTAGATGCGCTATTGCGAGGAATGGAC
>chromosome_12,+,polyA site is 3218523
GATGCGCTATTGCGAGGAATGGACTAACAGGCCGCCTCAGGGTCAGCAAGGAGCTTCAGAAAGGTTGTGCGGGGGTAAGCGAGTGTTACAATCGCTGGAGCTGTGTCCTACTGGTGACTTGTGCGGTTTCGTCCATACTAGGCGATGGGT
>chromosome_12,+,polyA site is 3218635
GGTGACTTGTGCGGTTTCGTCCATACTAGGCGATGGGTTCTGGAGCTTCTTGTTGTGACCAGGGGCACCTCTGGTCGTGACATGTAGGGGTTGTCGAAGGAAAGCGTAGAAAGCCAGGGGTTTGGGCGTTATGTTCAACGCGTGTCACCC
>chromosome_12,+,polyA site is 3218717
TGTAGGGGTTGTCGAAGGAAAGCGTAGAAAGCCAGGGGTTTGGGCGTTATGTTCAACGCGTGTCACCCGCTTACGAACTAACTGAACACGCCAGTACCGAAGTGCTGTTGCAAGCAGCGTCCGCACTCCGCACACCTCAGCAGCGTCCGC
>chromosome_12,+,polyA site is 3255131
GGGCTCACTTGATTGGCCTGGTGATGCCTGGCGCCAGCTTTGCAGCTGTGCAGCATGTGCGTCACACCTATTGTGTTCACCATTAACCGTCGCTGTATCACCTCGCTGTCATGGGAAGATCGCGAGACTCGGCCTCCATCACAACCTACC
>chromosome_12,+,polyA site is 3255278
ACCGGCGGTGCGCATTTCGGCACCCGACCGGCCGACCTCACTCCCTTCAGCGCTGACCTCCTGAGGCCTAGTCCGGCAGCCTGTGTAAAAATTGCATTTTGAGTGCAAGGAGCAGAGCGCGGGCCAGCACAGGACCGGGTTTCGCACCCC
>chromosome_12,+,polyA site is 3267414
TCCGTGCTGCGATTGTGTGTGACGAAGATGAACCGTCGGTGCCATCACATTACTGGTCCGGCCTTCTGAAGACATAATACATTTACACAAACGTCTTATATCCGTCATACTTGCTCCGGTAGCGCTGTCCTCGCTTAAGATGGCGAGCCG
>chromosome_12,+,polyA site is 3284392
ATTGGTATGAAATTACGAAGAAATTACGGCATTACAGATTCTTGTGGTACTCTACACCGTAGTAAATGCTTTAACAGATGTGTAACTTGGAATACCGGTAAACTGCCGTGGCCCACCTGCCATCACCAGCTGGGGAATTCACGCAGTTGA
>chromosome_12,+,polyA site is 3310478
CAAGCAGCTGCTTCAAGTGCTGGGGTGTCTGCTGTGGCAGGAAGAAGTGCGACGTCCAGAGCGCAACCTCTGGCGATGGTGTAACGGGAGTCTGTCGCGAACCTCCACGCCGCTTCCGGCGGCGTGCGCGCCGCTTGCGTCTTGGCTGGG
>chromosome_12,+,polyA site is 3339262
CATGTGCACATGCACGGAGCCGCTGAGACAGTGCGGTCCGCCTGCACGTGGCCGCGGGTGCCTGCAGTGCCAACCGACACCGGTGTAATCGACTGGTTGTGAATCTTGCTGTGCCTCAATCCACGCCTCCCTGGCAGCAAGACCAGGAGC
>chromosome_12,+,polyA site is 3370129
TCGTTGGCAGGTGAATGAAACAAAGGTCGTACCAACAGCTCTGGCATGTACTGCATGCACGTGCACTGGCAAATCAGTCCGCCGTAATGTTGCTCGGTTGCGTTCAGAGTGCGGAAAATGGACAGACGTGGAGGGCAGGGACTTGGCGTT
>chromosome_12,+,polyA site is 3370490
CGCATGGGCACCGTGTGGTCTTTACCATACTGACGCGGAGCGGGTTGTATTCCTACCTAAATCCAGGCACGCATGAAGCAGAATGTAATAAGACCCGCCGCAGCGCTCGCCACCCGGCCCAGAACCCCAACATGCGTGCGGATGGTCCGT
>chromosome_12,+,polyA site is 3373735
TGTCTCCTACTCGTGCTGATGTATGTCAAGGCGCATGCAAAGAGCGTTTGGCGCAACCGGACGACACGGGACACTCATTCATGTCATCACCATTCCGCTGCCCATCGCAGCTGCAGCACGCGTCATGCCTCAGTCAGCACAGCTGCCCCC
>chromosome_12,+,polyA site is 3378517
CGAGCATGTTGATGCGGCTCGGTGCAACATGTGTGTGTGTGTGTACAAGGTTGTGAGCACGACGTTCATTCATGTCCTTGGTGCAACATAGCACGGTCCACCACACACAGTCCAACCCCATCACGAGTCCGCATGGCTCCATTCAAGTGT
>chromosome_12,+,polyA site is 3384153
TTGCATTGCCGCGTGCTGCTGCCATTGCATGTATGCAGGGCATGGACCCCGTCAAGCAGGCGGAGATTGACCAGAAGATGAAGGACCTGGACGGCACTGACAACAAGGGCAAGCTGGGTGCCAACGCCATCCTGGCCGTCTCCATGGCCG
>chromosome_12,+,polyA site is 3387001
ACTGAAGAAAGAATGAGTTGCACGTGCGGTGCAGCAGACGGGAACCTGCATAAGGACTTCTGCGGCGTTCAGGGCGGACTGTGTAAGGTCTTTTGTTCCACACCCGCCCCCTCTTTGCGTCCTGTTCCGGGTGTGGTCATCGAAGTGCAG
>chromosome_12,+,polyA site is 3394711
TGAAGGCAGCAATGGACACGGCTAGCGGACGGGGCTGGTGGGCATGCAGCAGCATTGCCGCCATTGCGGCCGTGACGCCCATCAGTAAACCCTGGTTACAGTGCCCTCCACGGGTGCGACATGCCCCCATGGTGTATTAGGGCCATCCGT
>chromosome_12,+,polyA site is 3433018
GCATGGCGTGTGCGGACTCAGGGCTGCGGCCTCGTCAATCGGCTTGCCACATGTCACTGCGAGGCCGATGGTGGGTCGCCAAGTGTCCTGGACATGGCCGCGGTCGGTTTCCACTAGCAGGCATCAGCCAGGTGTCCGCCAGGCCAGCAA
>chromosome_12,+,polyA site is 3433113
GGCCGCGGTCGGTTTCCACTAGCAGGCATCAGCCAGGTGTCCGCCAGGCCAGCAAAGCAAGCACAACTCAGGCACCCACTGTGTCAAATCCAACTACCCAAGTAGCCGTGACGCACGGGCGTGGCATTGCAAGAAGAAGAACTGCAGGAG
>chromosome_12,+,polyA site is 3436077
CGCAAAAGGCGACCGCGCATTTATCGATGAAAGTTATGAGGACGCGGTGCAGGCGTATACCGAGGTATGCGATCGTAGCGATGTAACAGTACATGGACTGTAGATAAGCATGCTTCCTCTCCGACAGGCCCTGGCAGCAGATCCTAGCGA
>chromosome_12,+,polyA site is 3438627
CGCTAAGTATGGTTTACGAAGATGACCTAAAGTTGCGTATTGGAGAAGGCAACCGCACGAAGCATGTGCATGGTTGAATGCTGTAGGGCTCCGTACTACATACCCAGTGTCTCAATTCGTCTTAAAATGTTGCCGCGCATCCAGCTCCAC
>chromosome_12,+,polyA site is 3461728
ACATGCATCGGCTCGGTGTTTGGATAGCGTAGTTGCTGTGTAACACAGGTTGTAGTTTCTGTGTAACACAGGTTGTAGTTGCTATGTAACACAGGTCGAGTTGCAACATGAACCATGAGTCGCTCTGAAAGAGCGGCTTCTGTCCGCGTA
>chromosome_12,+,polyA site is 3478583
GGCGAGGGTGGGCTGTAACCCCAGTGAACGAAATGAGCACTCCAGCCACTCCAGGTTATGGCAGCGCGCATTCCTCAATCAATGTAACAATGTGCTCATGTGCACTCATGCAGCACACACACTGCCAGCAGGCTCTCTGGCCCTGTCAGC
>chromosome_12,+,polyA site is 3555145
CAACGTGCTGCGTGTGACTCCCTCGGGCTCGTCGGCCAAGAAGGGCTTCTCGTCCTTCTAAACGCCCGATTGGGATAGGAGTGTAACCTACGGTCTCAGGCAACCCCCTGTCCATTCCCTGTCCTTGCGTGTCCAGCACCTGCGACTCGC
>chromosome_12,+,polyA site is 3556165
ATCGGCTTGATACGGTAGCTGGATGGGGGGTCATTGCGGATTCCGGAGAACCATGTCGCGCAGTGTGAAGTCGCGGAGGTGATCCAATCACAATTTGCTGTGGCAGACTGACAGCGTCTTAGTCCAGCACGTGTACGCCCCAGCCTCATT
>chromosome_12,+,polyA site is 3569231
CGCATGGAATGGCATGGCGTGCGAGAGACGCAAATCAGGCTGTGTGTAGCTCTGTGTAGCTTGACAACGGGTGCCGCTTGTAAGTTGGTTGCCTTGTCCAGGCGTGTATTCCCGTTTGTCTGCACTTTGACGTTCCTCAATGGGTCTGCA
>chromosome_12,+,polyA site is 3578816
TAGCGAGGGGTGCGTAAATACTACTACGAGCTCAGGGAAGCTGGCTCAAGTACGAAGCGTGCCCCGGTGGTCGGCGGACCGTTGAACAGGCGGTCGTGAGGCTCGTTAACTGGCTGCCCCTCCTGCGTAATTGGGCACCCCTGGGTAGTG
>chromosome_12,+,polyA site is 3584975
ATGGCATGACAGTCTGGTGCAGATGCACGGCATTATACAGGTTTAAGTAGCATGGGCGGCCCTGGGGCGGCCCGAGGATGGGGGTAATTCGGGATTCTGATGTCATGTCCGTCGGACCGCCGCAGTGACCCCAAGAGTGACCCCCAGCTG
>chromosome_12,+,polyA site is 3593539
GGCGCCGCAAGTACACCAAGTATGGACTTGTCGACGAGGGACTTTGTGACCGAGCGGGTTGTGCGTGCCGAGGGAGGTGTGTCATAGCGTTTGACTGTGCGAAGTTTTGACCCATGTGCACTGAATCGGACTCACAAGACCTACACAGAT
>chromosome_12,+,polyA site is 3593749
TTTCATTGGGGGTGTTCGGCGGACGGACAAATGCACTTTTGCAGCAAGAGATACGGTGCGGATTCAGCGCTGTAGCAGCCCTGTAAGCATGGATCGACCATGCCGCTGCCTTCGTGATCTCGTCCTCTCTAGAGTGATGAAACCTTGATC
>chromosome_12,+,polyA site is 3632211
TGCAGTAGACTCCAATGCACGGCAGAAGGTTAACGATGATGAAGGGTTAGGCAGAGCTTGCTTGGTATTGGCAGAGTTTTGTAAATCCGGTGGATAGGTACTGCATCAGGGATTCCCCGTACTGCATATTTTCGTGGGTGACGACCCAGA
>chromosome_12,+,polyA site is 3738183
GTGCGGCAGGATTGGAGGTGGGCAGGTGGACATGGGATGTCGCGGCGCTATCATGCCATGTGGCACAGGAGGCACCAAACATGTTACCATGTTCGATCAGCTGTTTCAGCTCTGCGTGCGCCCACGGTGTGCCCGCGTGCCCCGCTTCCC
>chromosome_12,+,polyA site is 3743878
TTGGCGTAGTCCCATAGTGTGCAGCGCATTCCCAGACACCAACATTAAATTTGCGACGTCAAGGCAAGAGCGCGTGGCTGGTGTAATGCCGGACTTACTGTACCGATACATCGCTGACTTGCTGGCAGGCTGGTAGTATGTTCAGGGGTG
>chromosome_12,+,polyA site is 3780535
TAGAAGGCCGGTTAGCAGCACGGGTAGTATTTGTTCAGGTAGTCATGGTGTGCTGGAACGGATACCGGACGGAGTTCACTTGCCACCTGCTGTACTTGCGTCAGTGCTCATTGCAAATGGATACCACGCAAACAGGCTGGACGTGCGAAC
>chromosome_12,+,polyA site is 3780678
TGCGAACGATGTGGGCCCACGCTGATGACGCAATGCAAATTATTGAATGGTCTAGAGGCTGCCGTTGGCACTCCGTACTCCGATGAAGCTGTGACCCTGTCCTGTACTCCTTCCTGTCCTGTTACAAGGCTCTATGGCCTCACGCATCGC
>chromosome_12,+,polyA site is 3785955
GAGAGAGTCTCGAGATACGAGCGCACTGGACAGGACCAGGAAGTGTAGGACTTGCATGCTTTAGGCCGTAGCTGGTGTTCCATGTAAAGGCAGTCAGCGTGCAGCCGCGCACTGGGTGCCTGTAGCGAGTCGGTGTCTCGGTGAATGCGC
>chromosome_12,+,polyA site is 3791037
GCATGGTTCAGGCGTCTTGCAGGTGTGTGAGAACTCTCAAAGTGTGCGGTGGACTAGTGGCGGTGACGCCGTAGGTGGGTGGCGGTAAATAGCGCTTGCGCGCCTGTTCTTGCCGACCCGGCAGGGCGGGGCTGCAGCAACGTGATGGTG
>chromosome_12,+,polyA site is 3791101
GACGCCGTAGGTGGGTGGCGGTAAATAGCGCTTGCGCGCCTGTTCTTGCCGACCCGGCAGGGCGGGGCTGCAGCAACGTGATGGTGCAACGCCTGCCGTAAATGGTCCATATGCGGAACAGTGCGCAGACTCGTCTGAGTGATCGTGTGA
>chromosome_12,+,polyA site is 3791289
GGGTTTCGCACGCAAAGGGTTGGCACCAAATGCCACCCGCGCTATTCGGGATTCGAGATGTTCGCTGCACGCGACTAGCGGCAGATCAAAGAACAAGCGAAAGCTCGACGTCTCTTCCACTCGTCCTGGGTAAAGTGGGATTTGGGACAG
>chromosome_12,+,polyA site is 3813058
AAGGCAGGGACTCGACGAGGCGCAGAGCACGCCCGCATACTGTAGCACGTCATGCGAGGCGGCGCTGGAGCCTGGATTGCATGTAACGTGGACGCCTGGACTGGCGCGTGCGAGGGTGTGCGATGGGACAGTGGCAAGGGAGGTTGGCGA
>chromosome_12,+,polyA site is 3817853
GAGGATACATTTACAGCGCGTCTTGACGTTAGGTGGCGGATACGCCTATGCCATCTGAAATGCGCTTGAGGCTCACGCCATTGTAATTCCAAAGCTATCGTTGTTGGCAATATAAGCTGCAAACAAAACTCACATGCAAACGCTGTCCGC
>chromosome_12,+,polyA site is 3825349
ATGTTGCTGTTGATGGAGCAGGTATGGCTACTGTGCATGGGCGCAGTGCGGTACGGGCAGTGCATGCCGAAGCTGTCAGGTCTGTAACCCTGACGACATGCTAGCTGTTGTTCTACTTTCCGTCTCACCAGCTGTACATGAAATCTCGAT
>chromosome_12,+,polyA site is 3827240
CGCGTCACCAGGTGAAACTATCGCCGCTCCGATACAGTGGAGTGTGTTATGTTCGGGCTTTCACAGGAAGGGACGACAAAGTGCAAGCCTGCAATGACCGTGCCGTGGCTGCACACAGTGCGCTTGTGAATGGCTGTGCGTCATTGAAGA
>chromosome_12,+,polyA site is 3873366
TTCACTAACAAGGACGGTGGATTTGTGCCCTGCTGGGACATGGTCTCATGAGTAGTAGATGCCACCAGCAGGTCGAGCCAATCATGTAACTCGTGCAAACCCTGCCTTCAACCTAAGAGAATGCACGGGATCGGCTTCGCCAGTGAAGTG
>chromosome_12,+,polyA site is 3892362
CTTGTGCTAAAGGTAGGCTCTGTAAGTGGTGGGACATCCACTACAGGGACCGGTTGCATACCGAGGGCGGATCCAAGTAATAATGTAACGCCCAAAGATCTCGGTCTGGAGTGTGCTGCTTCTCGTGGAGGGCACTGTATCACCGCGTGC
>chromosome_12,+,polyA site is 3906414
TCGCGTGTGGGGACGCCGCGTTGGCGAGAGCCACGGATGGCCCTAATACATCAAGGGGGCATTTCACACCCGTGGAGGGCATTGTAAGTGCGTGTGCGTGTGCATGCGATGTGTGTATGTGTGGCAGCATCCTGATGGTGCCTAGGGATT
>chromosome_12,+,polyA site is 3906498
TAAGTGCGTGTGCGTGTGCATGCGATGTGTGTATGTGTGGCAGCATCCTGATGGTGCCTAGGGATTAATCGTGTTTTATTCGATATCTTAAAAGACAAGCACTCGTCCGCGTCCTGCTCCCCATTACCATGTTACCTAACGCTGACATCA
>chromosome_12,+,polyA site is 3918134
TGCGGTTGAGAGGAAGAGCCTGACAAGGCAGGAATGGCTCTCCCTCTCAAGGCGAAAAGTGAGCTGCGCCCACGCCTCTTGATGCAATGTCTGAAGCAGAAGGTCTCGATACTACCTCATCTCCCGGAACATAGCCGGGTCGGTTTGTAA
>chromosome_12,+,polyA site is 3924011
CTGAATGCCGTGTGGTGAGCAACGGACGATGGGCGCCCGTGCGGGGCAACGGGCCTTGGTGCTTGCTGCATCAAGGTAAGAATGAGAAAAGGATGAGACGGCGGCCAACAATTAGTTGCTCTGCTTATTGCGGCCGTGGCGAGGGGGGAG
>chromosome_12,+,polyA site is 3930349
CAGGTGAATGCGCGTTGGATATGCGCTCCGCGGCCGTGTATGCGTGATAAGTAGAGCCCTTCCGGGTCTGATGTCGTTTCTTGTGCAATGAACTTTTGGGTTCCCTGGTATGGCCGTACTGCCAGCAGCGGCGTTGCGTCAGCGGGACGG
>chromosome_12,+,polyA site is 3938999
TTGACCGTTCTGCAGGCAGCAGTTGAACGTGATGGCAGAGAGCTGTGGCATGGAACGGCAAGCCATGTTGCCGCAGAGGAGCTGTAAGGTCACTGCCGGAAGCCGTGTAAGGACATCACACGGGACAATTTGCATCGGTTACAAGGAGAT
>chromosome_12,+,polyA site is 3949986
CGATGGTGGGGAAGGCACGGGCACCGTTGGGGATCCAGTTCAAGGCACGGGCACCATTCGGCCCCGTGGCTTACGGGACCTGTTATTTTCAACCGACACAAATTACCACACGTCATACAGCCGCATGACTACTGCGCCTTGCCAATAAAG
>chromosome_12,+,polyA site is 3967463
GCGCGCGGAGGGTGCGGTATGGCTTCCCGCACATGTTGCACGCCGCACTCTGCCCGCCCGCACACATCGTATTTACACTAAAAGCATGTGCTCCACGGTCTTTGACAGCAACTTAGCTGTTGCCTGCCCGCCCAACGTCATGGTTTCGTC
>chromosome_12,+,polyA site is 3991609
ATTGGGACTCGCTGGCACTGCACACGGAAAGCTGTGCATTTACACCACTGTTGTACAATTGTATACCAGTTGGTTCGCGGCGCTGTAACTCAGCCAGACTCGGCGCCAGGCTCCACTTCGAGCGGCTCCTGCCAGCCATATATTTTGCAC
>chromosome_12,+,polyA site is 4009582
ATGACCTGGGTATTTGAATCTCAGATGCCCCCGCGGAGCCGAGGCAAGGTCTGTTAATGGCAGTCCGCTGGCAAGGGCGCTGTAATAAAGGACTACTCCAGGTTAATGAGTCTATGTGGATAGGATGAGCTTTGATGCGTGGTGCCAGGC
>chromosome_12,+,polyA site is 4015844
GGTGTCCAGATTAGCGTGTTGGCATCAGCAGAGTGAACGGCATGAAGCTTTGGAGGTCTTAGCAGCTGTGCGCTTGCCTTTGTAACACACACCTCTTGGGCATGATGGGCATGCCTCCTTGGGCAGGGATCGGAATGCTAGCGCTGAGCT
>chromosome_12,+,polyA site is 4022103
TGGCTGCGGTTGGCCCTGCTGTGGCATCGCGACTGCTAGATAGGCACCTGGTTTGGCTATGTGCCTGTGGAAAACGACCCCGGCTATGTCCGGGCGATGAGGTTGTTCGGCCTCAGACTGAGGAGGGGCTCAGCCCCTTGTCCCGTGACC
>chromosome_12,+,polyA site is 4022161
ATGTGCCTGTGGAAAACGACCCCGGCTATGTCCGGGCGATGAGGTTGTTCGGCCTCAGACTGAGGAGGGGCTCAGCCCCTTGTCCCGTGACCGGGGAACACTTGTCCCTTGAGACTTCCTTGTCCTCTCATCGCGATCACCATTGCAGCC
>chromosome_12,+,polyA site is 4042657
TCATGTGAGAATGGATGAGAATTGGATTACTGGAAGGGAGGGCTGGTGGAGTGCGCGTGAGGGCATGAGCGCTGCACGCTTCTGCAACAAGCCCTGAATGTCACAGTTCACGAACAAGTGACACGGAGAAGATTGACCCATGCAGAATGG
>chromosome_12,+,polyA site is 4042847
CCTTGCGTGTGCGTCCGTGGCACAATGGCTTGTTGGATTAGGGCGTGCTTGTTCCTTGTCTGCCAAAGTACGCCTCCTCTATTAACCACATCACCAACAGTCTCAGTCTCCGACCATGCCTTGTCACGTACGCCAAGCAGCTGGTGTCCC
>chromosome_12,+,polyA site is 4066038
TACGTACATGTCACTCTCTAGCGGCGGTTACATTGTTGCTTTTTATGGAAACGTTGCGAATGTCTGCTGGCAAGGATGACTTTAAGCTTTGCACCGCACACATTGACGCCCTGTCCCACACACAAATGTCTACTTGAGTGCGTGGATGCT
>chromosome_12,+,polyA site is 4066309
AAGATATCATAGTCTGGGATTACGTTGACAAGTGTGTGAGTGCGAGAGCGTGCGATCGTGGCTGAATCACATGTTGCTATGTGGCATCTCTGCATGAACATTGCACAGTTCACGAGTACGATGTGCCTGCTATAAGGGTTGAAGCACGCC
>chromosome_12,+,polyA site is 4066367
TGGCTGAATCACATGTTGCTATGTGGCATCTCTGCATGAACATTGCACAGTTCACGAGTACGATGTGCCTGCTATAAGGGTTGAAGCACGCCGGGGGGCAGAGGGGCCCTGATGGGTCATCCAACTGCAGCCGCTGACCGCCTACACGCG
>chromosome_12,+,polyA site is 4085024
TGAAGGGGCGCAACTACTAGTGCGCGGCGTGCATGCTGCGCATGCACGCATTGGGGTGGCAGGCACGAATGTGCTGTGTTTTGTTACGACATGTATCATATCTGCACGCGGCGGCCAGGCGCCGATTGTACCATAGTTGAGGTGCGCGAG
>chromosome_12,+,polyA site is 4085513
CGTGTGCCCCACGCATGCCCTGTGGATTTGCCTTCTCTTGGGCAAAAAGCGCGGATGCCAATGAGATGCGACTGAGATGCGAATGAATGCCAGCACGGCATGGCACGGGGGCGCAACGCGCGGGAGGTGGGCCAGTGCATTGGATTGGCA
>chromosome_12,+,polyA site is 4085952
CGCAACTGTGGGAGTGCCGGCCTGCCGGGGAATGGCAGAGACGGCCGGATTGTGTGCATGTGTGCAGGCAGTATCATAAGTTGAAACGCATACTGTACCAATTAACGAGGGAGTGCACCCAGAGACATGTGCAGCACTGCAGTTCGTTCA
>chromosome_12,+,polyA site is 4095566
TCCCACGCGGGGTCGCCCTCTAGCAAGTCTAGCAAGATCAGGACACCCGGTTAAAACCTCCAAAGCTCCAAGCATGTGTCCATGTAACCTTGCCTTCCGAGTTCCGACTCCTCAAGGATGCAGATTACAAGTGAAGGGACAGCCCGACTC
>chromosome_12,+,polyA site is 4100021
GTCGGTGACAATGAGCAAAAGGCTAGAGGCGGTCCGCGTGATAGGGCGCTGCATGTGCTTGTCGGGCTGTCCCTTCACTTGTAATCCGCATCCATGTGCAAATAGCATGTTACGGTAGCAATGGTGGGCTGGTGGCATATGGGTATTTGG
>chromosome_12,+,polyA site is 4100257
ATTACGTACGCCAGCACACGGTATCGCGTGACACGTGGACAAGGTGGTCAGCATTGAGGGCCATCAATGCTGTGGATAGGGCTGTTGTCGGAATTCGAAGCGGTGCAGTGACAAGCACCCGCCGTTACTTCTCCCCATCCGATTACCGTA
>chromosome_12,+,polyA site is 4123143
TGTTTGCGCGTGAGAGAAGTGAGCTTGTGGTATGGGTGCGACAAGTGCATGTATGATGAGAGGGTTATGAGGTATTACAGGTGTGTAAGCCGCACTTGGGCTACTGCGCGCAACTCACGTGACGCGCAGTTTGAGACTGGAATTTTGCTG
>chromosome_12,+,polyA site is 4123444
GAGTGGCTCTGGTACAGTGGTGCACACTGATTGACACTAGAGAGTTGAGAGGCACAAATGAGACGTTTGGCACCGCGTGGCCGTGTAGCATGAGTACGCAAGACGCCTCTCGCCCTTCCCGAGCATCCAACGTTTGGGATTTCGTCTCTT
>chromosome_12,+,polyA site is 4123534
TGAGTACGCAAGACGCCTCTCGCCCTTCCCGAGCATCCAACGTTTGGGATTTCGTCTCTTGCGCTCAACCGCTTCAGATAACCTTGCAATCTGACTGCAGCCGAACTCACTGCGTGGCTGACCTGCTGGATTATCAGTAGATATACGGCA
>chromosome_12,+,polyA site is 4129512
GGGACAGTCCCAGCACCCGAAGACGCCGAGCCATCACATGCTATCAGGGCCCAACTTGACTCCACCAACCCCGACTTTGCTGCAAACCCTCCCGCGGGCAAAGTCCGTGTGACTCCGCGCACAGTGAGTCCTAGCCAAGCCTCAACCCGC
>chromosome_12,+,polyA site is 4153810
GGCGCTCACTCGTGGCAACCAGTGGCAACAGCAGTCGAAGGTCCGCCGGCGCCCTCAGGCCAGGGTTGAATCAGGCTGTCGTGAATAATTATGATTGTTAGCAATATATTGGTGCTGAGGAACAAAGTGCACGGGCAGTGGCAGGCAGCG
>chromosome_12,+,polyA site is 4154017
GCGCGGCGTGTAGTCCTCACATACTGCAAGCTCTGCGATCTGCGAGGTGCCAAGTCGATCAAAGAGTTCATTATGGTATCACAATACAAAATTTCATCGAAAATCGGCTCAGTTCAAGTCTGCTGCAATCGTCGCGGGTTCCGCCTGAAT
>chromosome_12,+,polyA site is 4163089
CACCACACACTCGCACTCCCACCTGGAAAGCAAACATCATGGTGTTGCCGGTTTTGGGGTCGCGCCAGTTGTTGAAGTCGCGGTCGTTGCCCTCGCCGTGGCCGAGCTGGAAGCCGTTCATCCCGACCATGGCCAGCGCCGGCATGGACT
>chromosome_12,+,polyA site is 4189487
TGATCAAGATGACAATAAGGGGTGGCTCTCCGTCTCAAGGGGGAAAGTGCGCTATGCCGCCACGCGCCCACGCCACGTTGATGCAAATGTTTGAGGCCGAAATACCTCATCTCCGGGACATAGCCGCGGTCGGTTTGTGCAGGCACCGCC
>chromosome_12,+,polyA site is 4193667
GCCGGTTGTTGGCTGAGTATGTTGAGCCGCCGTGCTGCAGCTTAACCCTACAGATATTTTGCACAGGACGTGCTCCCTTTTGTAGTGTGCTTTCAGCCTGCCTGCCGTGTCTGCCCCTTCACGTCCCTAACATCAGTAGCATCCAAGTCA
>chromosome_12,+,polyA site is 4234103
TACGCGCAGGACTGGGCGCCCCCTGTACGCGCCCTCAGAACGCTCAAAGCTGGGTGCTGCTGTCCATCGCGCATAGACACATTAAGCCATGTAGCATGGGCATGGAGTACAGGCTGGCGCGTCGGCGGTCGAAAGTGTCCCTGTTTCAGG
>chromosome_12,+,polyA site is 4241500
GATCTGTGATTCCAAGTTAGGATGAGCGGATCTGAGCCCGATGACTTGATACACAGACTGCGGTGGCGCCATCGGACGGAGTGTTGAGGCAAACGCCCGGTCGAGGAAAACTATTGTCGCAGTGTCGCTGCGGGTGTAGCCCGTGGCGAG
>chromosome_12,+,polyA site is 4241609
ACTATTGTCGCAGTGTCGCTGCGGGTGTAGCCCGTGGCGAGGGGCGCCATGGCATTGCAGCGCAAAGAGCAGCGTACATTGAAATCTGCGGAATCATAGGCTTTACAGACCAGCCCCCCAGGCTAGCGACCTGAAGCATGAGAAGCAACA
>chromosome_12,+,polyA site is 4241734
GCGACCTGAAGCATGAGAAGCAACATACCGTACTTCGTGCGTCCACCCAGCGCCGTGCGCAAGCACAGTGCGCACGATGCTTTTCAAGGCACCTTCAAAGCATCATGTCTTGCCTTGGTCTTGCAACACCAACAGCCATTCTGCTCAATA
>chromosome_12,+,polyA site is 4251617
CGGCGTCGCGCGTGCACCTCGCCTCGCCGGTGAAGCGCGGCTTGGATGGGGGTGCTGGAGCACGCCTATTGTTATGAAAGCTGTAAGGCATACGGTTTGAGCTGTGCCCTTCGTCCTCAGTCTCCCCACTACCGTCGTACCCTGTCAGGT
>chromosome_12,+,polyA site is 4252113
GGGGGAGGCCGGGTTCGGGGGGCCGAGGGGGGCTGTCGGAATGGGCAGTAGCCTTGCGGAAGAGACCCATGCAGAAACAGTGCAATTGGTCCTCAGTCCACATGTTGATGACCTCATTTTCATCTGAACCTGTCGAACTTCCGCTCTTGT
>chromosome_12,+,polyA site is 4262432
GAGGTAACGGGTGCAGCGGCTTGGGACGGCCCGATGGGCAAGGTTTGCTGCATGTACTGCCGACAGGGGCACAAGAAGAAATTGTATAATGTATGTTCTAGGACAGCTCCGACTAACCCCCAACTAACTCGCGTACGGCACCCTCAGCCG
>chromosome_12,+,polyA site is 4262784
CTGCCGGTTGGCGCGGCGCGCGATTGGTAGTGCATAGTCGCGCGCGTGCGTGCTGTGTGGGAAGCCCCGTGTGTGAGCTACGTGTAAACTCAGAGAGACGCATGGGCTGCCCCTGTTCCACAAGCTGCCTCTGGGCGCACACGGTTTCAC
>chromosome_12,+,polyA site is 4308627
AGCGGGAAAAAAGTTTGAATTGTGTCAACGTCAGGGCGGGGGACACGTGGTGCACGCGCACAGTATTCATCTAATTGTGTGCAAGAACGCCCGTCCTCCACCGCAACCTACTGCTGTGAATGGATACGTGCTGTTGCGATAGGTGTCAGC
>chromosome_12,+,polyA site is 4308868
ACAATCCCAAATTGAGAAGAAGGCACGCAGTGCTGTTCGACGCGCAAGTGCAGGCTTGCACGCAGAGCTGGTGAGGTGCACATGTAACTCATTGTGTCTGCTACCGTCAGGGTCTCCCCTGGTTACCGTAACAATAAGAAACATCGTCGC
>chromosome_12,+,polyA site is 4323243
CTCGTTGAACATAAAGACGTCAAGGCCTAAACTTTTTTTGTCGACGTGGCCGGCGTGGGCCGCCAGCGCATGCACACTTGTCTAACACCAATTAGCTAGGTATCCAAGGCTGCTTTCGCTGGAGTCCCGGGCTGCAAACGTGCGTTCGCG
>chromosome_12,+,polyA site is 4381089
GGTGGTGGCGGTCGGGCGCATCACCTGTGGCGCGTTTCTGCACGGCCAACCGCCGCAGGCACAACAGAGACCTCGCGGGCTGATTAATACACTGCATACAAGTGCCACTAAGCTGTGAGGCTGTGAGACGCGTGGACAGGTTTCGGGCCG
>chromosome_12,+,polyA site is 4404727
ATCTCCTCTTGTGTCTGTGGAGCGCGTGAACCAATCAAAAGCACCATGGATCTTGCCATGGATGACAACTTGAGATGCCTTCTAACCATTGTCTGCGCCATGGATTACCGTATCTGGGGAACATCTGGGGGAGCGGGATGGGCGTTCGTG
>chromosome_12,+,polyA site is 4423123
GCCAGTATCTAGGAACGTGTGGCGCCAGATGGTGAGATGGCACAGCTGTGCATGGCGACACGGCGCCTCCCCATTATTACGGTGTAATAAAAGAGCTGCCGCATCCGGGCCTGGTGCCCTTATGAGTAGCGTGCCTTCGTTTCTGCAGGC
>chromosome_12,+,polyA site is 4435463
CGCGCTTGGACGGACATCAGGAGACAGTCATGGTGACACTGTGGTGAAGAGGGCGCAGATAGAAGCAAATATACTGGCATGGCTGCAATGACAGACTTGCACTGGAACTGGAGGTATGGTAGCGCGCCGCGCTCTGGAGCTCACATGTGG
>chromosome_12,+,polyA site is 4436039
TGCTTTGGCGAGTCATGCCACAGGCTGATACGCGGGATAATACATTGCGTGCGGTCTGCATGGCAGGGCGCAGTTGCTCTGGTGTAACAGTCACCCAACACCCTGTCCCATCGCGCACTCCTGCCCTGCCGTTGCCAATTGTGTGCCATC
>chromosome_12,+,polyA site is 4444351
TGTGTATGGAGTGGGTACCCAGGGGGCTTGGGCACCGTGTGGCGGGCTACGGCGCGCTCGCCCCCCCTGTACCAATGTAATTTGTAACCGATTGCTGACAAGTACCGCACATGAGATAGATGCCCGCCCTGAAACAGCCATGGCGGGCAG
>chromosome_12,+,polyA site is 4451132
AAATTATGGGCCGGTGCAGCTCGCTTGGCAAGGAGTTCGCGCCATGTGGTGGGCAGTCTCACGCATTTCCGGGATAAGTCCTGTAAGGCATTATGTCGCATAGCCAAGGTACTTGAATTGCCGAGCTTCCGAACGCCTGTTATGCAGATG
>chromosome_12,+,polyA site is 4462159
GTACGTAGCCCACGGAAGCTATCAAGCCCACGGGAGTAGGTGCATTACATCCAAGTACAAACGTTACACGTTCCCCGCCCCCTGAATGTGGGCAAGGGATGAATTCTTTACGACCGCCCATGGCAGACATAATAAGTTGCCTGTGAGCAG
>chromosome_12,+,polyA site is 4462250
GCAAGGGATGAATTCTTTACGACCGCCCATGGCAGACATAATAAGTTGCCTGTGAGCAGATGTCTCTGCCTATGAGACAGTCTTCAAGACGATATGTCTATTCCATCCGTATGTCGCCGTTACACATGCACACCATCATCAGTACACACT
>chromosome_12,+,polyA site is 4476109
ACTGTGGGGTGGTGAGCAGGAAAGGTACTACACATATTGTAGACAGAGACTGGGCTCGGATGTCCCCTGCGACGCCTCTGGCTGTAAGATCGAATATGCAACATCTCGGGCTGCTGTCCTTGCCGCCACGCGTGCATGACCAGCGGGGTG
>chromosome_12,+,polyA site is 4487731
GGTAGGTAGGGTCGCATGGTGGTGGTACGCGTAGGCACGCAGCCGTGCAATCAAGTCGTGGTACGGTAGTGCTAGACTGCTAGTCAACAGCACATAGGGGCCATGAATGGGTGCTGCCGCTTGTCGGAAGTAAGCCGCTGGCATACGCAC
>chromosome_12,+,polyA site is 4487849
GCTTGTCGGAAGTAAGCCGCTGGCATACGCACGCGCACATGCATGCGGTGATGCCGACATTGCGCGGGCGGACAAGGCACGTAAACCAGCTAGCCATTCACCATTACATCTTGCGCCCCAGCCCTTACTTGCGACAGAAGAAACGACGGG
>chromosome_12,+,polyA site is 4502222
GATAGTTCAGTTACCACAGCAGTAACCAGGCATAGGCCAGTACCGGTATCAAACTCAAGTGCGCGGTATGTGATATCGCCACCTGAACGCAGCGCCTATAACTGTCCTATCTTTTAGGTTCGTTCAGGCAGGTTCAGGGTTCGGCTACAG
>chromosome_12,+,polyA site is 4505888
TAGGGCGATATTGGGCGAATGGGGATGAGTCTGTGCTTTGTGGGCCCGTGGCGGGCGGCCATGGAATCTATGCTCCAAGTGTGAAGCGCATGACGACCTGCTTTCACGTTGGAGTGAGATCAGCTGGTAGTCCCACCCCTGAATAGTCCT
>chromosome_12,+,polyA site is 4505960
CTCCAAGTGTGAAGCGCATGACGACCTGCTTTCACGTTGGAGTGAGATCAGCTGGTAGTCCCACCCCTGAATAGTCCTCACATGTGAAGACTGGCAAGCAAAAGCAGCTGATTATTGGGCTTTGACACTTTCAGCGGCACCACACTGCAG
>chromosome_12,+,polyA site is 4506054
CAAGCAAAAGCAGCTGATTATTGGGCTTTGACACTTTCAGCGGCACCACACTGCAGGTGCATGTCTGCAACGCACTTCAGCGCAACCGGCGCATGTCGTGCAGTGACCAGTCTCATCAGTTGTTGGCTGCACCAACACCACAAACACCAG
>chromosome_12,+,polyA site is 4515501
TACTATTGCAGTTACACACCGTCTGGACTTACGAATGAGCGAGCAAAGTGGTCCATGTGCGAGAATGAGGGGGCTGCTGCTGTGTTATTTTACAGTCACATGTACCTCGAACCACTCACGGACGCCACTGAGATTGCCGATCTAACGTTA
>chromosome_12,+,polyA site is 4515673
CAGGCTACTCCTGATACTCAAGCAATTATACTAAGGAATGTGGTGGGTCCATAATGGGGCAGTGCTAGCTTCCGATCGTCATTTGCAACTCAATACTCTCTTTACAGCCTCTTGCTTCGCCAGTGCGCGCATCTATGGACGCGGCCTTGG
>chromosome_12,+,polyA site is 4515869
CCTGCCGGAAACAAGTGGGGATGGGGCGCGGCGCCTGGACGAGGAGGGGGGGGAGGGCCCCCGCTAGTTCCGAGACCCCGAGAAAAAGACAAGGCCCGCGTATCTGTCTGATCTGGTTGATCCTGTCTCAGCGCGAGCCCCAATATATCG
>chromosome_12,+,polyA site is 4539346
CAGTGTTAAGGCAGAGTTGGTGAAGTCCCGTAGGATACAGCTGATTCCCAGAATCCCAGACCCCAGCAGATGGCAGACACCTTGCAACAGCAGTGCATGAGCGCACCGGAGGTACTGTACCGACAAGTTGCTGGCTCGCTGGAAGTTTGC
>chromosome_12,+,polyA site is 4539553
ATTGCGTGATTGGGCACACGGCACGCGTCCTCGAGTTACACGAGGCGAACGCCCTAGCTCATGGCTTGTCACAAGCCCAGTTTGTACCCGTCATACGTGAACACACAGTTCACACAACTCCTGCAGCTGCACTCGCGCATTGGCGCTGCA
>chromosome_12,+,polyA site is 4539640
CCGTCATACGTGAACACACAGTTCACACAACTCCTGCAGCTGCACTCGCGCATTGGCGCTGCACAGCGACTCCCCTTGCCACGCAATCCTGGCGCCTCCGCATTCCGTCCGCACACCAATGACTCATGGTGCATGTGCACCCATGCCTCC
>chromosome_12,+,polyA site is 4556893
GAGGTGTGAGGTATGGTCCAAGCCCCAACGACATTGTGCTCTTGCCTTCTCCGATACGCATTCAAATAGTTCATCTGCGTTTAATATGGTATGATCCTGGTCCCAAGGGTTTAGAGGTACGGGCACGGGTAGGGGGGTGTTGCGTGTGCC
>chromosome_12,+,polyA site is 4561673
GCGCCGGCACGGTCGCGGGCACCGCTGAAGATATGTTGGCGCGACCGGTCGCTTATGGTGCACGCTAATACCCGCATACTGTGTGTAAGCACCGATTGCAATTATAAGTTGCGCATGTAGATATCGGTCTTCTCCCGACATGCGCTCTGA
>chromosome_12,+,polyA site is 4562797
GCGCCGGCACGGTCGCGGGCACCGCTGAAGATATGTTGGCGCGACCGGTCGCTTATGGTGCACGCTAATACCCGCATACTGTGTGTAAGCACCGATTGCAATTATAAGTTGCGCATGTAGATATCGGTCTTCTCCCGACATGCGCTCTGA
>chromosome_12,+,polyA site is 4566047
CGCAGCTCTATGGCTTTCTGGCAAGTGTGGCCCGCGCTCAGGGGCGCCAGAGGGTCAGGAGCCCGCGAGTGTATGTCAGTGTAATCCCTTGCCCTTTCGACTCCCTCCGGCTTTCAAGCCGCCCTCGCCATACTTCAAATGTTTAATCAG
>chromosome_12,+,polyA site is 4600311
GCGAGCAAGGGTGGAGTTGTCGGGACCCTTGAGGGGGAAAGTGCGGGATTTGCTCATGCGGCGTGCCAAGCCCAGGTCGTGTAACCGCCGCTTGCCTTCCACAGCCAAATCTTCATTCATTGTCAACATTTTACAGACCTGGACATATAG
>chromosome_12,+,polyA site is 4610268
CGGTGGGTCTACTTCACTCTTCCCTCATACCTGCACGCCTCCAATTTTACCAGTGTGTACACGAGTATGTGAAAAGGAGAGCCCAAAGGCTGGGTAATCACTGGGGACCGATGTCACCATCGCGGGCGGGAGTGCAAATTCTCAGAGCCC
>chromosome_12,+,polyA site is 4613953
TTCATGACTGACGGTATCATAGGTAGGGAGGTGCAAGATGCAAGCGGCGAAGATGCCGTTGTTGATGGGTGTGGTACGGCGTGTAAGTGCGCCGCGTGGATGCCTGGACCCCCCCCCCTCCGTTGAAGAGTCATAAAACTTCAGTCTAAA
>chromosome_12,+,polyA site is 4680591
GAGACCTGGCCCGTGAGGGGCTGAAGAGCATAGATTGTCATATAGCAACCAAGCGGATGGGAGCTGTCAAGACGCTGCGCAGTGTAAAACCTGTGTATTATCTGCGCCGCCTCTCTCTCACAACCCAACCACCCTGTAGCCGACTGAAGC
>chromosome_12,+,polyA site is 4686675
CTCGTTTCCAAGTGGATAGTACTGGCAACCATAGGCCAGCCAATGCAGATTTATGAAGCGCACACTTCGGACACTGGCGCCCTTTAATTCTATCTCGAGGCGTTCGTTAATGCAGTTCGCCGTCTATCTGTGACCACAGGAAGGCACAAG
>chromosome_12,+,polyA site is 4710109
CGAATGCAAGACGCCGTCGCGAGCTCCAGGCTAGCAATAAACATCACGAAAGAAGTTAGTGTCAGCGGCAATGCGGTTACTTGTTACCTTCGAGACGAGACACCGGTGCGCGCTCCACGCTGCTCCGCATTCGGCACGCCAAACGGAGTC
>chromosome_12,+,polyA site is 4710408
AGCCATGCAAAGACGTATCGCCAGATTGTGTTGCACTGGTGACGGGTCTGCATCGGGCTGCGGCATGTGAAATTTAGTACCAGTTTCAATGCAACAGACGACTGGCGATTTGGGAATCTGACAGCTATCACGAGGATCCGGGGGGATTTC
>chromosome_12,+,polyA site is 4710523
ATCTGACAGCTATCACGAGGATCCGGGGGGATTTCCTCACAGGGAAAGCCAGGGAAAGCCACCTTCATTGCCGTTGACATCTGTAACGGAAGGCATGCGGTGTCTTTTGCCTTTAAAAAGGGGGGCGGGTCAGGGATGCGAGCGACAGTT
>chromosome_12,+,polyA site is 4760205
AGTCAATGGATAGATAGCTGCGGGGATACGCAGGGCAGGCTGAGGAGGTCGGTTATGATTGAGGTGGACGAGGCGGATGACAAGGGAGGGCATAGTAGCTCCGCGATGAGCTGTTTTGGTGGCTCGAAACAATCGGGCGCAGGATGAATC
>chromosome_12,+,polyA site is 4760334
CAATCGGGCGCAGGATGAATCCGAGGGGCACGAAACCGTGGGCGTGACACATGATGCACAGCCCTTTTTAGTTCAGTGGCTGTAAGATACACAGTCGTTATTCATTTCGCTGATTACCTACCATGCGCTCCTCTGTGTCAGCATTACCGC
>chromosome_12,+,polyA site is 4761577
TGAAAGGTGATGGACACTCAACGCATGACGGCACTGGCTGTTGCCCTTGGCTGAGAGGCAACGCGCACAGTGCGTGCGTGAGATGTTATTTCTCTGTTGTGTGGCGCAGTGCGGCGCAACGCACTTGGTCTTGGTCTTGGGTCTGCCGCC
>chromosome_12,+,polyA site is 4830847
CTAGCCGCTAGCCTGATGGCGCTAGGTTGCAAAGATGGGCGGAATGGCCGGGTCCGAAAGATGAAGCTGCTTACACTTGCGTTGAAACCATGAGGGCTTAAAACTGCCGGTTCGTACCGCAAGCCGCTTCGGCTGAAGACTGAAGTCACG
>chromosome_12,+,polyA site is 4839501
TCATGCCTCGGCGCGACGTGACTTCAGCCGAAGCGGCTTGCGGTACGTACCGGCAGTCTTAAGCCCTCATGGTTACAGCTCAACTGTAAGTAGCTTCATCTTTCGGACCCGGCCATTCCGCCAACCTTTGCAAGTTGCAACCCTAGTGCC
>chromosome_12,+,polyA site is 4915883
GTCAAGAAAGCTAGCTGGCTTTCGCTGGCATCCATCCCGCTGACGTTTCCAGTGAGGCAGAAGGCGCGTGGGCGTAAACGTGTAACAGAATGCTGAGTGAGCGAAGGCGCTGCAGGGCATTCTGGTGTTACATCGGGCGGGCATGTCCAA
>chromosome_12,+,polyA site is 4958555
CTGGTGGCCATGTTGGTGTTCTTGTTGACTGGAACGGAACAATGACCTGGACGGATTCGGACATGCTGTGACAGGCGATGTGATGTAAGGCGTGCGGTTGCGAGCGGCGTTGAGAAGTTGGGCAGGTGTGGCAGTCCCAAAGCTTTACAC
>chromosome_12,+,polyA site is 4958626
CAGGCGATGTGATGTAAGGCGTGCGGTTGCGAGCGGCGTTGAGAAGTTGGGCAGGTGTGGCAGTCCCAAAGCTTTACACAGCCATATTCGTGGCAATCTCATCTTCGAGCATTGGGCATTACGCGCTGGGACAAACACGCAGGGGACTGA
>chromosome_12,+,polyA site is 4958747
CGCGCTGGGACAAACACGCAGGGGACTGAGCGATAGGGGTCAGCCCCGCAGTTATTCCTAGGACCTAAGAAATACTTGCCTCCGTAACTGCACTACTTCTCCGCTGCCCAGAAACAATGTATGCATACCGGTACGGTACCACCAGGCGCC
>chromosome_12,+,polyA site is 4968123
CGCGCACGGCGTCTCTGGCTGCTGCAAGGGTCTTGCGAAACTGCCAGACCAGTCGGAATGGTTTGCGACAGAGTCGCTGGTGTAACGGCAAGCTACGTGGCTCTCCATCGAATTCCCGTACTCGATACAGCTGCGGAAGTGCCCTCCCCC
>chromosome_12,+,polyA site is 4986746
CACAGTTTTGATGTCGGGGGCCTGGGCTTATCGGTCGAAGTTTTTTTACCCAAGGATGGAAGTTGAAAGGGCGAGCCAATGAGTGTAACGTGTCTGTGTTCCAGGCTTCCAGCAACAGCAACTCCAGCACCCCCAAATGGCGCTGCAGGA
>chromosome_12,+,polyA site is 4991748
CCCGTTCTGAGCATGGGGCAGTGACCGCTGTCTCAATTGTTCGTGACGGTGATATGGGGACCGCCGTGGCGAGCGCAGGTCTTAACATTAAGTTATCATAACGACCCGCTTGGAACCGCTTGGAACCCGCCCCGTTTGCTTCACGGTGAG
>chromosome_12,+,polyA site is 5010254
CGCTTCGACACCTGCTAGTAATCATGTGTTGACGTTGAAGTTAGCAAGGAGGTTGTGGTCCGCGGGTCCGCCTTTCCGTAATGTAAGACTGCAGAGACTTCATGACCAGGCGGTGTGCTGCAGTGCTGGCTTCCGCATGCAGTACACACA
>chromosome_12,+,polyA site is 5036720
TCCCTAACATAGTAACATGCCAAGCCCTCAAGCGTATGACCAGGCCAGGATGTTCAGGATGCCAAGAGCACAAGAACTTAAAGTGTCAATGTGTCGCGTACGTCCATCCTGTCCATCCGTGCACCGTCACTTCGTCATGTTACCTGCCGC
>chromosome_12,+,polyA site is 5057996
TGTAATCTAGGCCCCGGCCTTCCTTGTCAAGTCTTGGCTACCTGGTGACTTATACCAGGAAGCCAGTCCACGCGATGTGCCGTGAAATGCTGATTTCATATGTACCCACACCCATGCCATCGTCCCTTCATGTATGAGTCGCAGCGTAGG
>chromosome_12,+,polyA site is 5066956
CGACTGGATGCGTGCCGTGAGGACTCTCGCGGAGTCACGAATGCGAATTGCTGTCATGCGACGGATCGGTGGGGAGATGGTTTTAAATCTCTTCCTGTCAGGGGCAGTGGCTTGCCGCCGCTAACTTGTCCTGAATTGCTGTACGCCGCA
>chromosome_12,+,polyA site is 5067061
AGTGGCTTGCCGCCGCTAACTTGTCCTGAATTGCTGTACGCCGCACCTTCAGTCAAGTGCATGTCCTTTCAGGTGCTGAATGCCTTAAAGCCCATAAATGCTCAATTCCGACTTGAACATTTGCTTGGACTGACTCCCATCTCCGCTACC
>chromosome_12,+,polyA site is 5118331
GAGGCCTTGGCTGATGCGAAGGGACAATAGGCCACGCGAGTACGGAACGGTACGCTCGGCCATATCAGGAGGCCATGCTTTCCTGTAAGTGCCGTCCTTGCTGAAGAGCGTTGCCTTGCCTCTGATTGAACCAAACTAAACCAAATGTGG
>chromosome_12,+,polyA site is 5123227
GCTCATGCGGGCGCCTCGCTTGCTCTTAAGCCCAGGCGCGTCGCTGAATCGGCCTCTGGGGGCATGTCGTACCCGTGGACTGTAAATGGATGCATTCTGACCTATCGGCTGTACCAAAGATTGCCTGACAGCTCCCCGTCTTCCCTGCTG
>chromosome_12,+,polyA site is 5132946
AAGCTACTGACGGTGAAGCAATTTATACAAGGCGTTGCGGAGAAAAACTGTAGTGCATGCAGAAGTGCACTTGGCACCTGCTGTGTAATCATACCTGCCGGTTCACCGTTCACGGGTTTGCCGCTTGAGGTCTGAACCGGTCTGAAACGG
>chromosome_12,+,polyA site is 5140457
GGTCTTAGACTGTGGAGGGGCTCAGCCCCTTTTCCCGTGACCGGGGAACACTTGTTAAGTGTAGGCACGGAACTGCTGCTTGTAATGTTGCATTCATGGAGGACATGTTGCCATCGAAGTGGCAGTGAAACGCTGGCACCAAGCAAACCC
>chromosome_12,+,polyA site is 5144169
GTGAGCAAAAACGGCTGTGGTGTGCTGGCATGTGCTGTCCTGTTGCCAGAGCAGGCAGATGCTACCCATGCGGAGTGCACAATGTAACGGTTTCGGTATTGGCACAGCGCAGCGCAAGACCATGTGCATCCCCCTGAGCATCTCTTGTAG
>chromosome_12,+,polyA site is 5144295
CATCCCCCTGAGCATCTCTTGTAGAATTGAGAGCAAAATGCGAGCCGTACGGTCGGGGTGCGGAACTTCGGACTGAGCACTGTCGAAGCTATCCACACGACGAAGGGAGGTGGTCCCCGTAAAAGCACGGGAGAAGTGGGCCGAGCCCAC
>chromosome_12,+,polyA site is 5144377
TCGAAGCTATCCACACGACGAAGGGAGGTGGTCCCCGTAAAAGCACGGGAGAAGTGGGCCGAGCCCACAGCCCCACACAATGTCTACCGTCTGAGGCCCGTTTCCGTGGTCTCCTCCTCCACGTTGCCTTGCCCGTCTGCTCCGCACATG
>chromosome_12,+,polyA site is 5147088
GCCATCGAGATCCCCGACGCTTAAGCGCGGGGCGTGTTGCAGCGGCAGGGAAGAGCAGCTGATGATGATCAAGGGTGTGCTGTAACGTCTGTGCGAAGTAAATGCGCCTCTCTTCCTGGGACTGGGGTGCAGAGCGGAGTAGATTCAGCC
>chromosome_12,+,polyA site is 5154569
GGCGGGGGACATTAGCCTGTTCGGTGGACCTTCGGCCTCGGCCGTCTGGCGGTGTGATGGGGACCAGCCAACTGTTCTCGTCCTGTAACATGTTCGGGTGCAGGGACCGGATGCAAAGAAGCCCTGTCTGGGTGCTGCATGCTGTCATGA
>chromosome_12,+,polyA site is 5164011
TTCGCGTGTGGGGACGCCGCGTTGGCGAGAGCCACGGATGGCCCTAATACACCATGGGAGCACGTCGCACCCGTGGAGGCACTGTACAGACACCCGGTCAATGGAATCACTGGAATCACTGTAGCCTGAGGTTGCGGGTTGGGCTGCGCT
>chromosome_12,+,polyA site is 5164678
ATTCTGATCGTCCTGTCCTTGGTGCCTAGGTCGGGGTGCCGGCGTCCCCATGCCTGGGGCCGCAGTGCCCCACTGTGCCCTGGAAGCGCCTGCTCTCGCACATGCTGTATCCTGAGACACCGTTGGGGAGGAAGGATTTATGGAATGCTA
>chromosome_12,+,polyA site is 5170307
ATGGGAGCATTGGTGTGGAGGAGCATCGGTGCACTGGTGTAGATAACCGCCGTAAGCCTGTCAAAGGCCACTGGTAGGGTCCTGTAACGGGTGAAGCACTCTTCAAGCTCGGGTCATTCTTGTCAGTCTTACTTAGCAAGGGACCACCAG
>chromosome_12,+,polyA site is 5173968
ACATGCGAGTGCGAGCGTGGCGTTGGGTCCGGAACGGTCATGGATAGGAAATGAAGTCCCGCATGGGAGCTGCACTGGATGTATCACAGTATCAGAGGTAATGAGCACGGTCCCCTAAGCCTGTGCATACCGTAGCGGTGACCTCGCTGC
>chromosome_12,+,polyA site is 5174171
GAGGGGAAGCCTGCCCTCGTCTCCTCCAACGGAAGACCCTACAGAGTGGCCAGTGCTGCCTGCCTGTGGTGCCCAGCGTTGCAAGGTCCCGGCGTCGTGAGTGTAATGGACCATGCGAAGTGGGCACGGAGGGGCAGACATGATGTGCAT
>chromosome_12,+,polyA site is 5174349
TGAGCTGGTCGCGTAGTCAGCCGTAGTGGGCGTCGTTGGAGGCGGTGTCACGCAATGGCGGCGCTGCCACTCCCCCATTCATCTAAGAGTCTCCCAGCAGGAAGCGGCGAAGCGCCCGCTCTCCGGGTGCCCGGCCAAGCCTTTGCATAA
>chromosome_12,+,polyA site is 5178583
CGCCCCGCGGTAACCAGGCACGGCATACAGCAAACGGCTGTTATCCAATAAGATGACGTACTGAGCATCATGCATCGTTGTTCATAAGGAAACAAACCCAAGTCACTAGAGACAGGTTGCCGTTGATGGTCTGGTGTCTTAATGGTCAAG
>chromosome_12,+,polyA site is 5178855
CACCCGTGCCGACTTGACAGCCACACCTCACACACCGGCACTAGAATGCAGCCTCGCATGCTCCAATATGGTGCGGCACCCCCTGGAAAGTGCACCAGCGCCTCAGCGCCCTCATCGCCGCCGCTAGGCCCCTGCCGTCTGCCGACCGCA
>chromosome_12,+,polyA site is 5213305
CTTGGGGGAAGGTGCCTGAATTAAGGTGCAGCGTGGTAGCCGCAGCCGCTGTGGCTGCAGAGGCGTAAGCGGCGAAAGTTGTAAGCGATGTATGACTGTGTTTACCTTCAGCTGTGACATGAGAGCTTCCTGAAAGAACGAGGCGGCTTT
>chromosome_12,+,polyA site is 5218655
AGTGGTGAATGCATCGGTATTGAGCGGCGACCAGACTCTGGGTCTGCACAGATGGATGGCTGGGGGACGCTGAAACGCGTTTCTGTTCAACGCAAATGCCACTTGCCATGAGCAACACGGTCGGTCAGGGCCGGAATGCCGGATAAGCCC
>chromosome_12,+,polyA site is 5218714
CTGGGGGACGCTGAAACGCGTTTCTGTTCAACGCAAATGCCACTTGCCATGAGCAACACGGTCGGTCAGGGCCGGAATGCCGGATAAGCCCACTCGCATAATGTATTCATTGTGATCCACCTGCTTCAGCACAGCGTACCGTGCATGAGC
>chromosome_12,+,polyA site is 5232254
GCCAGCGGCGGGGGCGGCTGTGGTGGAGCGGTCCGCGCAGCAGCCAACGTCGCCGTTTGCTAGTGGCGCGGCTCTCGGAAGTGTAATGGGTTCAAAGTGACCACTGCTCGTGCTCCAGCCCCCTGGCCACGAATCGAGGGCAAACGGATA
>chromosome_12,+,polyA site is 5258471
TGGCTCCCTAGTCCCGCAACACCGGCCCTGGCCCGGTGTTGCGGTGTTGCTCTCTCTCACACGACCTATCGTGCGTAGCTTTGTGAAAGCATCGGAGTGATCAACCGACTGCTGCCTCAGACTCAACACCTGGGGCCGGGCTGCGGAGCG
>chromosome_12,+,polyA site is 5264024
TGGCTCCCTAGTCCCGCAACACCGGCCCTGGCCCGGTGTTGCGGTGTTGCTCTCTCTCACACGACCTATCGTGCGTAGCTTTGTGAAAGCATCGGAGTGATCAACCGACTGCTGCCTCAGACTCAACACCTGGGGCCGGGCTGCGGAGCG
>chromosome_12,+,polyA site is 5268900
CCCTGTGCTTCATGAAGGAAGGACGCGCGGGCGTGCAGGCGCCCCCATTGTGGGGCCCGGAGGCCTCGTTTTAAGGGGACTCCTGTAAGCTACCGCGGAGTTTCAGTAACGGGGCCATCCGTGGCTCTCGCCAACGCCGCGTCCCCACAC
>chromosome_12,+,polyA site is 5284297
CCTGCATGGTTTGTTGGGGGTACTTGACTGTGCCACGGATGGCCGTGAGGGCCTTGACCTCAGATTACAGCTGCAGTTCATGAAATGCTGTCTTTCTTCATTGCGGTGCAGTGATTCGCACTGTCGCAGACCAGGTGCTTCCACGCGAGG
>chromosome_12,+,polyA site is 5309103
GGAGACCATGAGTTGATGAGTGAGCGCTACAGGGACGAGACTGGCGGCCAGAATGCGGTATGCTCGGTGCCCTGGCTACAATTGTAAAGCAAATTTGAGGTCTTCAACCGAACGGCGGGACTCACAGACGGCACCTTGAGGGAAGCACAC
>chromosome_12,+,polyA site is 5319492
GTGGTCCCGTAGTGAAGGCGACACTACAGAAGGGTGAGCATGGATGCCAAGATCAATGTTGGCGGAGCTGGACTGATACGCGCTGTAATGTACCGGCATTGGAAGGTTCTGCTGTCCGCTAGACAACAAGTCGCTGCCACTGGCGCGGGT
>chromosome_12,+,polyA site is 5326239
GTAATACTATTTCCTTGTACTTCTTCCTCGCGCGCCCTCCTGGGTGCTGACGCATTGTCAGGTTTGCTCAGGTCGCCACATGTAATCGAACACGTCAACAGAACACTCGTCTGGGTTGATTGGGAAGGCATCTTTTGACCGCCTGAATGC
>chromosome_12,+,polyA site is 5352077
GGAAGCTGCTGAGGACGTCAACCTGTCAGATGGCATGTGCTGGGCTACACACACATACGCACACATGGCCATGATACAACGCTGTAACAGGGTCTGACTCCCGGCGAGGCACGAGCTCCACCCTGCTGTGCCAATGACAGGTTCACCTAG
>chromosome_12,+,polyA site is 5373833
GCGTTAGCACCAGACTCCTTACGGACTTGCATCTTAGGGAGGCTGGTGCATGTCAGCAGCGCCTGGCGGATGGCTGGTGGGCTGTAATATGAATTCTTCACTACCGGTACTGAAGACGCGGATGCCTCATCAAGATGCATGGCGGCTGTG
>chromosome_12,+,polyA site is 5373949
CGCGGATGCCTCATCAAGATGCATGGCGGCTGTGCCCCCGAGGAGGGTAGGAAATCCGAAAAGTTGCCGGTGGCCTCTGGCTGTAAGGGTGAGCCGGGTACCCTGCCGAGCCATATTTGGCTGCGTGCGCGGGGGGTTGAAGCTGCCTGG
>chromosome_12,+,polyA site is 5389933
GATCGATTTCAAATATAGTTGTTGGGCTTGGCGAACAGCGCGGCAAAGAGTGCACAAGATATGCTTACGCTACATAGTAGTAATTTAAGTACCGTAGGCAAGAGGTCTCGCCTAAGCAGCGAGGCATGTCGCGCATCAGTTGCGAGCAGG
>chromosome_12,+,polyA site is 5390295
GACTATGTCATGGAAGCATAGCACTTTCCAGCTGGTGCCATACCCCTGGCAGTTCTGAAAGTCACGTGGCAGGGTGGCAGCTCTGTAAGTAACATCGGGACACGTTAGGCAGTGCCAGCAGGTGCCAGATCGTCCATACGACCCCTTCCC
>chromosome_12,+,polyA site is 5393256
AACGAAGTCCAGACGTTGAATGTTTTCTGGCCCGGACCACTGGTCTTGCAAGGAGGGGATCGCACGCGAGATCGTGCCCACCCTGTTACCCCCGCTTGATTCGCGTGGTCGTGCCGTTTTTTACGTTTTTACTTTGGCTCTCACTACTAC
>chromosome_12,+,polyA site is 5394629
ATGCTAGCGATATCTGGGCTAGACGTAACAAGCTTCTGAGGTTGAGAGATTCTGCCTTGCGTGTGCATGAAGCTCACAACAATGCTAATATGAGAGACGAGGAGCCCTTGCGGCTCGGTTAGTCTCGTTACAGGTTCAGGGTCGCACACT
>chromosome_12,+,polyA site is 5394705
CAACAATGCTAATATGAGAGACGAGGAGCCCTTGCGGCTCGGTTAGTCTCGTTACAGGTTCAGGGTCGCACACTTCCAACCCTGAAACACATCATCATCAGTTGTCTGCCGACCTTCACCAAACCGTGCATTGTGTCTGCGCAAAAAGCG
>chromosome_12,+,polyA site is 5421194
AGAGGAGCGGGCAAGGCCACGCGGAGCCGCCGCGGAGCAGCGTCGGTGCGCACCCTGAGAAGTGCGCGGGTGTTTGCTTAGCTGTCATTGGTGAGCTGCCCGCAGAAGAGTAGAACGTGTGGATGGCAACAGTATGAGTTGTGCGCCTCT
>chromosome_12,+,polyA site is 5421354
TTAGCCTTGAGGCGGCAGACCGTAGACGTGGCGTGGGGCTGTGAGCAAGGGCTTTGGTCTTGGTCTAGTCCAGCTTTTCCGGTGTCATGGGGTGCCCTTGTCACCACTCGTGTCTGTCCCCTGGCCCTCGCATGAATGGGGCTACAAATG
>chromosome_12,+,polyA site is 5421445
GTGCCCTTGTCACCACTCGTGTCTGTCCCCTGGCCCTCGCATGAATGGGGCTACAAATGGTACAAGAAGGGACAGTCCGACCAGAAACAATCTCACAATCTCGGTCCAAAGTGTTGTCCGCCAATGCGCACACGAGTCCTGGCCCAGGCT
>chromosome_12,+,polyA site is 5427556
GGTAGGTAGGCTTGGGTTTCACAGGGCCCCCATGCGCCCACACGCAGAAGTGGTCATGTCGAACGGCATGCAACAACATGGTGTTACATGCTGGTACCGATATGTGAGGCAGCTCAGTTGCGCATTCACGTAATGACAACAAGATGCAGC
>chromosome_12,+,polyA site is 5438921
CACGGGTGGCCCATCACAGTGGCCCGCCCTGTGCGGAACACGTGTAGCACCCCTGGCGGAGTGAGTGACGCTGGATGGCTGACTTGTACAACATCACACAGTCCTTGCATTTCCGCAGTGCGTGCGTGCGTGAGAAAGAAAGCTCGGACG
>chromosome_12,+,polyA site is 5446497
TTTATGCTAACTTGATTTATGTGATTCGATTATTAATGAGAGCCGTTAGAAGACTTTCGCACCGTACGGCATTGTGCAGTGCCTGTAAGCAACACGCTTCTTACGAGTCTACGCGACTTGCAACGGCGGCCTGGCAGATGTGGCTTGGCT
>chromosome_12,+,polyA site is 5469333
ATTTGAGGCTGTAGGCTTTTTACACCGGCCTCGAGGTCTGTCGCGTGACGCGTCCGGAGGAATGCCTCTTCCAACTGTGTACATGACTGCACTGTCCATAACACTCTTTCAGCTCCGCTGCCACCCTTCAATGAATTCCCAGCACACATG
>chromosome_12,+,polyA site is 5480042
CCACGCGGCATTTCCGTTTTTGAAATGCCTTTTTACTTACGCTTCTGAGACGATTGCCAGCATGGCAGAGGCCGGCGAAAAGCTGTAAGTCGACCAGTTCCCGCCCTCGATCTGTTAATCTCACTTCCCGAGCTTCCTGCCCGTTCGACA
>chromosome_12,+,polyA site is 5495263
GTGGTGGCACCCACACCGGCGCCCAGCCAGGCTTGCGGGTGTGCTGGCGGCCTAGACCGGGGCCTACCGGGTCTGGCGGTCCATGTAACACGGCAATAGACAGGTCTCGGCCCACTTGCGGCAGAAGCGCGGTACTGGCAGCCTGTTTTG
>chromosome_12,+,polyA site is 5550226
GGCTAGACTGCTGAGCCAGAGGCTCTTGTGGTTTGTGACGGGCTGAGGTCTGTTGAGTCAGGAGGGCTGAACTGCTGAAGCCTTGTAACTATCATATTAGGGAACGGCTGCGGGTCAGCTGACGCGCTGTAGTGGATTTGTGGATTAGCC
>chromosome_12,+,polyA site is 5550365
GTGGATTAGCCACGTGGCTGGGGCTCACTTGCCGCCATGCACGAAGACATGCAAGCGCCTGTGTACGCGAGCTGCACTCTGTACCATACCGACCGACACGCATGCTGTTAATCTGATACTCCGAGTAACATGGCCAGGGGCACCGCTGAA
>chromosome_12,+,polyA site is 5550502
GGGCACCGCTGAACATGGCGGCATCGCTTTCCCTGTTGAGTCGTCCATACCAGTTGACCGGGGCCGGGGTATACCGCACGTTTAAACCATTACACGTCCATCGACACTGCTCTCTCCTTCCCTGCCGCGTGGCGCGCGGGCTGGCTCCAC
>chromosome_12,+,polyA site is 5589462
GTGTGGCTGGCAGGTGTGAACGCCGTACGAAGCAAGGGTTCCTAATTGCGTGCAATTGTGACGGCATGCCAGTGGGCACTTGTAATTCATGGGATGCGGATTCAACCTCACCTACCCCCCAGTGTAACAGGTCCCCCAACCAGATAATGG
>chromosome_12,+,polyA site is 5593284
GCACAGGAGTCACGAGTCCCCCGGCCAGGAGGTGCATACCAGCGCAGCCGTGCTGGCGCGCACGAAGCACAGTGGAGGCATGTAACGAACTTTTAGCAGAAATCGTGTGTTTCACGGCTGTGGGCTTCACGCTTTGCGCCCAGGGGTAAG
>chromosome_12,+,polyA site is 5596816
TTGGATCGGGCAAAGCTGGGCAACAGGCTTTAAAAGCAGTGTGGTTAGGAACGAAGCTGCATGACGAGATATGCGGTTTTCTCCGTAAGGGAAAAGTGGGCTGCGCCCACGCCACGTCTCTACTCTTGAGGCCGCAAGCGTCTACGTACC
>chromosome_12,+,polyA site is 5616708
CGCGAGCAGCGCCCCGTCCGCGGATGGCGTTGAGGCGCTTGCGGCGCTTGCGGCCATGGTGCCAAACATGTCGCAAGGGATGTAAGCGACGAGGAATCGGTGAAGTTATGGCCCTCAGACGACATGCTTTTGCTGACGTCGGATGGGCGC
>chromosome_12,+,polyA site is 5619520
GAGGTGCTCAGAGTCCCAATGAAAGACGGGTAGGCTGCGGCGGCCATTTGTCGGGGCCGGGTCAGATATGGACCCACAGCTGTAACAGATTGCGGTATTACAAGAGAGGACAGACCCAGTAGCATCGCAGTGCAGCGGAGGGCTTCGGCA
>chromosome_12,+,polyA site is 5622528
GTGGCCTTTTGACATAATGGCGTGCGGCGTAGGCGCGCGTTTATTTGCACGGGTGTGACGCTGACGGGTTTTGACACGGTGTAAACGCTTGACACGTGGAAACACGACGTGCTTTCATCGGCACCTGTAACCTGGTCGCTGCTATGCTTG
>chromosome_12,+,polyA site is 5713111
TACATGCTGTCTTCGAAGGCGCCAGGGAATGTCGAAGAATGATGGATTGGCAGATGTCAAGGCTGGCCAGGGCCTTGCAGGTTTAAACACTCGCGCGTCACATAGCCGTGTGCACGATTTGCGCGTTCGGCGGTGTGTTTGCTGCGAAGT
>chromosome_12,+,polyA site is 5713299
CACTCGAGCAGGGCCAGGCTGAGCTAGGCAGGACGAATGGAGGTACGCGAATCGTTACAACTCGCCTCCGAGTTTGAGGTATGTGATACGGTGGGCACTGGGCAGTCAGGTGGGCCCCCGGACAACTTGTGGCGCTACGGCCCAGCCGGC
>chromosome_12,+,polyA site is 5713405
CAGGTGGGCCCCCGGACAACTTGTGGCGCTACGGCCCAGCCGGCACTAGGCACACCGATGGGCCCCCTGCCCCCTGTCAGGAACGGCTGCCCCTCCTCCAACTCCTTGGCTCCCGAACGACCATAATCACCTGTCGCTGTTGCTTCCAAG
>chromosome_12,+,polyA site is 5713459
CCGATGGGCCCCCTGCCCCCTGTCAGGAACGGCTGCCCCTCCTCCAACTCCTTGGCTCCCGAACGACCATAATCACCTGTCGCTGTTGCTTCCAAGGCTTGATCTAGCCTCGCTGCTTTGAGTGTACGTGCATACTTCTGTGCACAATGT
>chromosome_12,+,polyA site is 5713602
ACAATGTTTGCTAGGGGAATCCGGATACCCGGGCGGCCGTGCCGATCCTTTCGGCCGCGCCCGGGTCGTGGCGTGTCAGCGTGTAAAAGCTCGGGGACAGCCATCTGCTGAAGTCAAAAGTGGCAAAGGCAGCAAAGGCTAGACGCAGAC
>chromosome_12,+,polyA site is 5719310
TAAAGGGCACCCACCACCGTCGACAGCGGGGGAGCGGGCGTCGGCATGACCTTGCCCGTCACGAGGCGTGGGGCAACGCTACGGTAACGGTAACACTACATTGCCTTCCACTTTGTGTGCTCCATCGTACGCACGAGGATACTACTACAC
>chromosome_12,+,polyA site is 5752206
ATCAGGATAAGGCTGGTGGGGCGTTGCAGAGGCTGTCAGGCTGAACAAGTCACCTAGTGAACACGCACAAGGTTGGAGCACGGTTGGAGCACGGTTGGAGCATGGCATTTAGCCACGCACCACTGTTTGTCCTGCCTCTGCCCGCGTGCC
>chromosome_12,+,polyA site is 5752734
GCATGACACGCCCCTCCTCGCATGACACGACCTTCCCCTGCTGCCCCTTGGGAGGGAAGCCCCTTGTCGGGCTGTCCCTTCAATTGTAATTCGCATCCTTGATGGGGATGGAAACGGTGTATCTGCCTCAGGAACCCCTACGACGCGTGC
>chromosome_12,+,polyA site is 5760903
ACGCGGGCCGATGGTGGCGCAGGGCAAGACGCCCTTGTGGAGCCGTGCGCCTGTCTGTCAGTGTCTTGCAGCTGTCGAAGGCTGTAAGCAAGAGTTGCTTAATGTGCCAGCTCCTCAGCTTCAACAGTTCAGCACTAATCGCTCCCCTCC
>chromosome_12,+,polyA site is 5806969
TACCCGAGTTTTGCCACCGCACCGCAGGCGGCTCACAGAGCCATCAATGTCTCATGAGTAGCACGTGCTGCTGGGCGTACCTGTAAATGTTACCTCTTGAATCACAATCTGCCAGTTCTGTAATCACACGAACGCCAGCCCAGAGACCTC
>chromosome_12,+,polyA site is 5820480
GAGAGAAAGGCTGAGTTTCAGCCGGCCAGGAGCACCCCCAGTCGGGGACCAAACTAGCTGCATATATGAGTGTTGCAGGAGTTATAAGGTTCCCCCGGCCCGGGCCTCGGTTTGACGGTTTCTACAGGGACAGGTATACGTCGTGCTCAC
>chromosome_12,+,polyA site is 5820841
GGCGGGCGGAGGCACGCACCGTAGCCTGGCACAGGAACAAAGCTAAACAAAGGTGGCAATGTGGCATGACGTATTTACTCCTGTAGGCGTGCCCATATGACCATATCACCTGTAGTTCCCACATTACCATATGCGACGCGCCAAAGGAGC
>chromosome_12,+,polyA site is 5827180
AGACGAGAGATGTGCGGAAGATTGAGTTGTGAGAAGATTAATGTCGAAACGTACCGGGATGGTGTCAGGTCACACTGGTCGACACTGTAATGCTTTGTCAAGTAGCAATAACTCACTCTCATGCCTGTGCGCCTGGACCTGTAGGCAAGC
>chromosome_12,+,polyA site is 5838360
ATGAATTGTGCCACGTCTTGTGGTGCGGTGTCGGTGGTGACGTGTGCCCCACGCACGGTGGCCATGTCGACCCGATACGCTTGTGCGGGGCGGAGCTTTGGCCCCACTTCATGCGTGGTCGTATCAGGAGCCGTGCTTGAGGTTGCATCG
>chromosome_12,+,polyA site is 5846054
GTCCAGCATATCTGCCGTGCCGTCGGGCTCTTTGGATTTGTGTTCTTGTTGGGACGGAAGTCCAGAAGTATCTATGTATCATAAGATGTAACACCGGACAAAGTTGGCTACCATGCTCACGCCAGCTCTGCATTGTACGCGGCATCCTGC
>chromosome_12,+,polyA site is 5858494
GCAAGGTTGGTTTGGCGGAACGCGCGTAGTCAGGCGCAGCCCCAGGAGTGTTGCGCTCGTGCGCGTCCTGTGCTGCCGCGTGTGTAAAGGCGCCTGGACAGTGCCTGGAGCGAGCATACCCATAAGGCCATACGTTTTGGGAAGCACACG
>chromosome_12,+,polyA site is 5885736
GGGTACGGTTCTAGCGTGGCGGATGGCGGTTGGTCCGTGTGCTTGCGTGTGTGCCTGCAGGATGTGCGTGCCAGGCGCTATATATAATAATCAGTACAGAAGGTGTTAGATCCATCCATCATAGCGTTGGTGGGTAGCGGCTCAGTAGAT
>chromosome_12,+,polyA site is 5886130
GGTGTCGCGGCACCGTGGTCAGGATACGGCGGTTGCGACCTACTCGAGGTCTTGTGGCCAACTGTTTATGATGCTTGCGATGTGTCACAAGCAAAGGGGAAGTTGGCCATTCCGTGTCGCACCCGCGTTTATGGGGGGTTTTCCCGGGCC
>chromosome_12,+,polyA site is 5947998
GGCGCTGCTGGGTTTGCCACCTCGGAAATGCAACCGATAGAACGCAGGATGCAGGGTGGCAGATCAACGAGCTAGGCAACCAGATGTAAGCGCGTTTGTTGCGGGAGTTGGGCCGCTCACGTCTCTCTGAATGATGGCGCAGTGTTCAAA
>chromosome_12,+,polyA site is 5997838
GCGTGGGCCCGACCGCGCCGCACCCGGCCTGGGTGTGTGGCTGGGCGCGGCGGCGAGCGGAGCTCGAGTCGGGAGAGGGCATTGTAAAAGCGGAAAAGTTGTGCACGAGTACGCCTCTCGTCCCTATGTTTCTCTCGGCGCCGGTGCGTC
>chromosome_12,+,polyA site is 6033421
GTGGCTGCCGCCTGTGTGCGCAGCCGGCGGCTGTGTGAAGCCCAAGCCGGCGGGTGGTGGCGCCATGGTGGCGGCGGCCTCCTGTACACTCTGCAGCCATGAGCCCTGATGAGCCAGGCTCGCACCGAAGTCCTCCACGTCCGGCTGCGG
>chromosome_12,+,polyA site is 6073499
AAGAAATTTGGAGCTTGGCCCGTGCACCACGGGGTGAAGAACAACCACGGGTGAAGAACACGACTGGCTATCGAGTTGAGCGTGTAACGCCTGGGTTTCACGCAGAGCAGCATTCAAGAGCTGATGGTGCACCGCATGACAGAACGAGGG
>chromosome_12,+,polyA site is 6098055
CACATACAGCACTCCCCGTTGCCCCGTGCCCTATGTCCTCCCCATGTGGAGGCCGGGCGCCACACACCTCACTGTCACAAACTGTAAGCATGTGAGAGGACTCCGCCCATGTCCTTTAAGCTCTCAATTCAACAAGATACATTGATACCG
>chromosome_12,+,polyA site is 6105661
TGAATTGTGGACTGGATGTACAGAGAGACGATAGGGACGGCAGGCATGAACTGGGCTGACAAGGCCTGGCCAAGGAGTGAATGTTAAGGATTTGCGCGTCGAAACGAGGGGTAGTCATGTTCTCACAAAAGGGCCGTGTTCACAAGTTTT
>chromosome_12,+,polyA site is 6105826
GGAGGTCAAGTACGAGCGGGTGCCCCTGTGGGACCACTAAACGGTCGGGGTCCATTGCCGCTGGTGATCACGCTGGCAGAATCCTGTAATGCCTGGAGCAAAAGCACGGGTCTGGTTCCCCGGTCACGAGAAAAGGGGCTGAGCCCCTCC
>chromosome_12,+,polyA site is 6139269
TAATGACGGTAAGTTGTGTTTGGCCGGGTGCGTTGTCGGCGACGCCCTGTTATATCGCACGGCGCTGTTTGTACGCGCGTGTAACAACATTGAGGACACATCTGGTATCTGGATCACAGCCCAACAAGCCTTTGCGGTTGATGTGCGTGG
>chromosome_12,+,polyA site is 6139524
CTCCTTGTCGCCTCTGACAGCATGTGGCTGCCGCATGTTCACCAACGACTCAACGACCGCTGTGTCATTGATGCGAACGTGCAAGGCAAGCAACGTGTCACTCAAGCGGCGCGTGGTGGTGGTGGTGGCGGGGGCGGGGGCGGGGGCGGG
>chromosome_12,+,polyA site is 6140877
GGTGTGTGCTGGGGGCACGTCTCGGTTTTGAGACACTGCCATGACACGTGTTTCAGGTGGGACAGCAGGAGGACTACCGTGTAATGCATGGCTGAGTGCAACTTTCAGGAACACAGAGGTTGCTGGGGTGAGGCCACATTGCCTGCGATA
>chromosome_12,+,polyA site is 6329104
GGGACACCGCCGCTGTAGGCCCCTGCATATCTGAGCGTGTTTTGCGTTAGGTGAAATCATAGGGCGTTTGAGCTTTTGAGTTGTGTAAAGATGGTCTAGGCATGCAGGTCTGAACGTGCTTGAAGCGGGTTACGCGGTCCAAACGGCGAA
>chromosome_12,+,polyA site is 6333204
CTGTGGAGCAGCCCCCGCCCCCGCCGCCAGTTGGAAGGGCGCGTGGGCCCTAGTGCTGGGGCCGGCTTGCCGGTCGGGAGAGTGTAATTCAAAACCCGTGCAAGGGCTGTCTCGCTTCAGTTCCAAGAGGGTCGGGGCGCACAGCTGGGA
>chromosome_12,+,polyA site is 6333430
TGCGGTTTACAGCTACATATGATTGCAGCACTGGGGGTTGGATCCAGGTGGAGATCGCACTCCTCCCCTGCTCGTAGAAGCATGTGATCCATCAGCAGGGCAGTGTATGCAGGCTACCATTAGCAGACGCAGCAGAGAGCGTAGTTCACA
>chromosome_12,+,polyA site is 6381668
CACGCAATGTGCCACATGGCACCTTGCGTGGCACAGCGAAACGCTAACAAAGGTTCTGGAGTTCGTGATCCGTACACGTGCATGTAATGGACCAATGCTATCGCTTGAATGATTGTGATCACCGATTGAGCGTTGACTAGGAGTTCGAGC
>chromosome_12,+,polyA site is 6418860
AGTTGCTGGGTATGCGCCATGCAGCCCATGCGGCGCAGCGGAGGGGTCCATCACGCGCTCGGTACGCTGGTGCAGCATGTCTGTAAATGATGTCTACCCGCTGACCCGGCAATCGCAGGAGTGCTGACTGCTGGAAAACGGGGCGAAAGG
>chromosome_12,+,polyA site is 6418941
TGTAAATGATGTCTACCCGCTGACCCGGCAATCGCAGGAGTGCTGACTGCTGGAAAACGGGGCGAAAGGACGCAGAGCAAAATCATGCAATACATGCCCTGGCCTGGCTTTGCGCGAAATTCTTTGGCAGATACCAGCAAAGCAACACGC
>chromosome_12,+,polyA site is 6437607
CCTATGGCACATTGGCACGACATGTGTGCACCGGATGAGGCAGAGGCAGGGCAGCCCCTGGGCTAAGGTCATTTGAACGCCGTCTGTGAGGACAGGAGCAAAGCGCCGTTGATATGGCTTGAGCACAACCAGCGACCTAGGTACTGGTAC
>chromosome_12,+,polyA site is 6437782
GCGGTCCAGCGGCCTAAGAGGACTTTCAATGGGTTCCGTGCTGGAGTGGCGATGGCGAAGCCCACGCAACAAAGTTGAGGACTAAATGACAGCGTGCTTGCTTGGATGACGTTTCGCCATGAGTGAGCTCTGGGTCCTGCCTAGGAGGCG
>chromosome_12,+,polyA site is 6441968
ACAGACGAATGGCGTACCGTACCGTTTAGACGACACAAACGGATTTACGGACACTGTATGTGGCTCATTTCATCACACTCTGTAAGATGATAATGCACCACCTTTCACGTGCGCATGCGTGTTAACCTTGAGGTAGCCGCTTAATACAGC
>chromosome_12,+,polyA site is 6739681
ATGTGCCAAAGCGCAATCAAGCAGGGTGGCGTGGGCCACACCACCAGCGCGTGGAGGTGCGCAGGGGCCCATTGTTATTGCCATGTAAGATGGGTTCATTCAAAACGGAATCCTTGGCAGCCGCGAGCGGCTTGGTTTCGGTGATTCAAC
>chromosome_12,+,polyA site is 6745057
GCATGTTGCATGTGCGTGGCGACACACATTAGGAGACAAAAGGCTGCCTGGGTCATCAAGTAACCAGCGTCTCGCTCTCACGTGTAAACAAGCCAATCGCCTACCCAAACGGCCAAATCCAAACGCCCGCGGATGTCAGGATCGGCTCCA
>chromosome_12,+,polyA site is 6788848
TATTACCTTGTTAGTGAGTCGAGCGGGCTATCAGCGCTTGCCGACGCACTGCAGCGCCCCGAGGCGCCGCACTCCGGCAGCGCATTTGTAAACGCTTCTAGAGGCCTAGTCCCCTTGGGCCCTAGTCCCCTTTGGGCTTTGGCCTTGGCA
>chromosome_12,+,polyA site is 6797255
TGAGTGGCCTGGAGTGCGCGCACAGATTCATGCACAGCCGCGGTCCGTACACATTTTGAGAACGGTCTTGCCTAGCACTGTAGCCTCGACGTACATGTCAATCCGCTATGGTTATCTCCCCGGCAAATTTTCATCATCCTTCAATTAGCC
>chromosome_12,+,polyA site is 6797316
ACGGTCTTGCCTAGCACTGTAGCCTCGACGTACATGTCAATCCGCTATGGTTATCTCCCCGGCAAATTTTCATCATCCTTCAATTAGCCCCTAATCCCTAATCCCTATGTACGCAGTAGGTTGTGCCGGTCTTGTGGACCATGTGTTCAT
>chromosome_12,+,polyA site is 6858401
GGTGCCGGAAGACCAGTCGGTCTGGTGACGTGTCAGCGCGTGCGCTGGCGCCCGACGGAGTGCCCTTCGTGCCAGCGCCGTGTAATATATATCTGCAGTGCTATGCGAGCGTAATGCGTGACTCCTTCAACACGTTTACGTACTGAAACC
>chromosome_12,+,polyA site is 6862495
TTGAAGGGGGCGTCAGAATGTACACGTGGCGATGCCGCAGCATGCATGGGATATATACTCTCTGTGATACAAGAGGACGTCCGTGTACATACAAGGTTTGCGAGAAGTCCTGCATCAGGGGCCCTGTCCTGCTGGCGTGTTGTGCGTGTG
>chromosome_12,+,polyA site is 6862807
GGCGGGGGAGTACACGCCTATCCGCGCGAATGCGCCTGCGGGGGCCCGTGGGTGATTGGGTGGTTCGTGGGTGGTTGGTTGTGCAAGAGCGCCGCGCCGACCTGTTGGACTTACCGTCACAGTGGGCGCGATTATACGTGGAAATTTCGC
>chromosome_12,+,polyA site is 6863020
TAGCAGTCAGGGTAGCAGTTGGGCCGAATGATTCTGTTCTCCCATCCGGAGAGCTGAGGGACGTGCAACATTGCTGCATGCATTTAATAGTTCTATAATGCAAGTTCTGTGACTTCAACCAACTAGAAGCGGGAGCCTTGCTACAAGTTC
>chromosome_12,+,polyA site is 6866197
TGCCGACGGCACGTTGCCGGCCACATGGGGCGAGTTCGCTATACCCCGCGCCCTCTGTGCTTAAGGACTGCTTTGTCCGCGTGTAAAGCAAGAGGATTCGCAAGCAAGGGTTTTCACAAGGGTTTGGGCCCGTGGGTCTGGGGTTGTTGG
>chromosome_12,+,polyA site is 6881818
TGCGGTGAAACAATAATTACGAGCCAGTAGGAGTTGACAAGCACGTTTCTATGGGGGGTCTTCCGCCTGTCAGGTGGGCGAACTAAGTGAGCTGGTCCCAAGGTGCCTCCGGAAACTCTGCGCAAGATTGTACCGTAATCGTGTGTGAGG
>chromosome_12,+,polyA site is 6881994
AGACGGCACTTGCTGACCAGCAAGGCCGCCCCGCACCCATACATACCGGCGAGGCGGCGGCGCAGAGGTTCAGCGGACCGTGTCACACGCAATGTGGCCACACTCTGGCGTCGTGCGCATTTCTTTCCTCAGAATATCTTCGATGACAGG
>chromosome_12,+,polyA site is 6911307
TGCAGCAAGCTAGCTAATATGCAGACTTTAGGCAGGCACACAGGCCAGGCCGCGTCATACGGTATGCAACACACGCACGCACGCAATGCAAGCCGCCTCAAACTGGTCAAACCTCAACAACCAAGAGAACAATGTGGGCAGTCATCCCTG
>chromosome_12,+,polyA site is 6911829
CGGCTGCCGGCAGGGGATGTGGTCGGAGAGGGCCTGCGCGAAGGAGAGCACAGGCAAGGAGGCAGCCGTCAGCACATCTCAAGGCAAGCCATTTGAGCGAGGACGCCTCGAGACAAGCTGTTGTATGGCCGGTGCAGCAGTCAAGCAGTC
>chromosome_12,+,polyA site is 6917472
GGTATGCTGCTGACGATAATCCAGCTCTTGACGCAAGGGCCTTGGGACTAGGGGCTAGTGCAGACCTACGCAGTACAACACCTCTAACGCCTCTCTCGTTCATATCCACAACCTGCAAGACACGCGCCCGGCGCCACTGGCAGACAGCTA
>chromosome_12,+,polyA site is 6931942
TCGGCGCGCGCAGTGGCGGGGTGGAAGAAGCGAATGGCCGTGGTCGCTGAACACGCTCCGCGCCAGCGTGGTGGCTGCGGCGTGTGCACCGCCACCCAGACCGGGGCCTGAGCCTGTGCAAGCGGGGCTACGTGCGGGGATGGCGCATGG
>chromosome_12,+,polyA site is 6932145
GTTTTTTGTGTGCAATTGTGTGTGTGGGCAGGGTGTGTGTTTGCTCGGAACCAACAACAACAAAGCCACAACCGGGGGGGGTTGGAAACAAAGGGCCAGACCCCATGCCCCGAAATCCCTCGGGACCCCCCGTGAGGGGACGACCGACTC
>chromosome_12,+,polyA site is 6959806
TCGGCGCGAAGCGGAGGCGTTGCAAGACGCGCTGTTGGCGTCATTTTGACGCGCAGGCGTTGCTAGGGCCATCCCCAAGACTTTTGAAGGGTCGGCGTTCATCGATTCGCGGATTCTGCGCACACATGGGGGTACTCTACTGTGCTTGGT
>chromosome_12,+,polyA site is 6960107
GGCGCCCACGTGCCTAGACGATTCAAGTATTCAATGGATTCATGCCATCAACGCATTCCGCGCCAGCTGGCACGTTTTATCTGTAACCACGCCCGTCATATTTAAGAAGACTGTGAAGGGATTTACTCAGTTATGGGGATTGGGGACACA
>chromosome_12,+,polyA site is 6975920
AGCGATGGAAGTTAGGACCATGCACGGACCTTCCGCCGCGTCCCTCACTCACTCCCAGGTCAACGTGAAGTGCGAATCAGCTTGTAACGAGGCGCAGAAGTGTGCACAAGCCGCAGAACCTGCGAGTGAAGCCATACCCACCACCCTCAC
>chromosome_12,+,polyA site is 6978114
GCCTCGCATCATGTGTCTTGCGATATGGCCTGTGTGCCGCATGCAATTATGCTGCCTGCCCTGTCGTTATGGACGCTTCGACTTGTTGCGTGCCCTGCTGTGTGCCCTGTCGCAATACGCCTTGAGTGTACCGTGCACGGCAAGCCTGCG
>chromosome_12,+,polyA site is 6978928
CGGTGTGTAGCTGGTTAGCGGGAGTGCCGTGCATGAAACACGCTACTCGACCCGCCATGCCCGCGCGATGGTACCACCAACCGTTCAACCCAGATCCATGCCGGGGTAGCATCGACCCCACAGTCAGACTGATAGCTCCTATCCAGGTGT
>chromosome_12,+,polyA site is 7033990
ATCTTGGCGGCGATTACAGTGGACAAGCGAGTGGCAAAGCTGAGGGGTATGCATGTGTGTCACGGACTCATGGTCATGCTCACAATAAATCTTCACTTCAAGGCAACCACATGATTACCCGTGTCTCAGCTGGCACTGCACTGCACGGCG
>chromosome_12,+,polyA site is 7052288
AGACCTCGGGGAAGCCCCCTTGATGGCCCCACGACTCCCCGCACGGCATGGCCCGTACGGCATTGAGGGAAAGCCGGACTATGCAATTAACACGCTGGCAAAGTAGATTTCCAGTCGGACGTTTCCTCCACCAAGATGTTTGGGGTCAAA
>chromosome_12,+,polyA site is 7052541
GCTGCGTTTGGAACCGAAAATACTGTGGCGTATCAATGCATCTTGTATACCGTATTACCCTGCAGACTTCGGGAAATCTTATTGAAAGCACATTCAATTAGCGCCCTTGCGCGCTTGTAGTCCGCGACGCAATGTCGAAGCTAATTCCAA
>chromosome_12,+,polyA site is 7054115
TTTGTGCACCGTGTTGACTGCCTCCCCCCCTTTCGCCAGTGCTGCTGAACACCACCAGCCTGATCATGAGCCTGGTGGTGGTGATCATGTCAGTGGTCATGCTGGCGGAGGTGGACCTGGTGGTCACGGTGGGCGGAGGGGCGGAGGGGA
>chromosome_12,+,polyA site is 7057702
CATGTCGGAGGGGACACAGCCAAGCCGAGCAATCACAAGCGGCTGAGCGGTCAATTTCAACCATGCAAGCGCAACCAAACATGTAACACGACAAGGCCTATTATCTACTGTGCCGACCGCTTGGCGCCTGGGGAGTCTCCCGAGCCGCCG
>chromosome_12,+,polyA site is 7064440
TTGCTGAGCGTGCGGCCGCTGACTCGACTCACAGACGAGTGCTTGCAACGAACTGACCACGAAACCATAGCCACCTGTAAAAGAGCCATCTGGCCACTACAGCCCTGTCGCTCTTCGACACAGCCATCACATGAGCGTTGCCTGCGACCA
>chromosome_12,+,polyA site is 7065624
CAGACAACAGCATGTGGCTTCTGAGCAGAAAGACGAGTGTGAAGGCGCATAACAAAGCTAACGACGTGCTATGTGGCCAAATGTTTAAATGATGCATTCGTTGCGGTCCCGCACTCTCCCCTTTCGCCACCCTACAGGGCTGCGCCAGCC
>chromosome_12,+,polyA site is 7090781
GGTGCAGGGGAATGGGGAGCCGCTTGCTCGCGCATGAAAGATTACATGGAAAGACACTTGCTCATTAGTGTAAGGCCAGACGCATGTAAACTCCTGGCGGCTCTCTTCCGGCCAAACCATTACTCAATCACCGTGCTCAAATACTCCGTG
>chromosome_12,+,polyA site is 7093834
GCTGATTCCCAGAACCCGGCAAATGGCACACAATTGGCAGCGGCAGGGCAGGAGTGCGCGGCTGGTCGAACGCCAGAGTTCTGCAAATTATGTTGCTACAATTTGCTGCAGCAGCGGTCTAAATGGTAGCCCGTCGTTGAGCTGCGCGCG
>chromosome_12,+,polyA site is 7094124
GACTGCTGCGTGTGCGGGGTGCTGATCCAGCGCCGCATGGGGGACGCCAGGACAGACATGACTCCCGCCGGCGGCTGGTCTGTGTCAAGCTGCATGCCAGCCCCTGCAGTGCTGGCGCCTGTGCTGCTGCTATAGTTGGAGCCACTGCTA
>chromosome_12,+,polyA site is 7094327
AGGCAGCCACACCTGGTTCTGGATGGGGAACATGAATACGTGAAATGCAGCGCCAGAACACCAATTTGAGCATGGTGCAAGAGTGTGAAGGCTGCAAGCAAGGAGTGCGCTTTGAAGCCAGTAAGCCCTTCGAGCTCTATATGTACCACT
>chromosome_12,+,polyA site is 7094480
TTCCTGGCAAGCTGGACAGTCATATCCCATCCCTGAGTTTCGAGGTCCCCTTCATGAACGGACGCGGCACATCGGAACAATGTAAAATTACAACCGCCTGCCTCACGCTTGCCTGCTGACACTTGCCTCGTGCCGTCATGTCATATGCGG
>chromosome_12,+,polyA site is 7106156
TAGTGCGGCTGTTGACAACTGTGCTGCGTCTGGCTGCGGTTGGCTCTGCTATGGCATCGCGATTGCTATTTGGCTATGTGCCTGTAGAAACCGACCCCAGTTATGTCCGGGCGATGAGGTTGTTCGGCCTCGGGATGTGGAGGGGCTCAG
>chromosome_12,+,polyA site is 7106251
CCCAGTTATGTCCGGGCGATGAGGTTGTTCGGCCTCGGGATGTGGAGGGGCTCAGCCCCTTTTCCCGTGGCCGGGGATCACTTGTCATAAGTTGCCACGGTTTCACATGGTTGACAGTTGAGCCCTAGCGCGAATGGGACTCGATGGAGT
>chromosome_12,+,polyA site is 7138176
CCGGTTCATGTAGATTTATGCACATATCAATTAAAAGCGTGAAGGCTGGTGCACCTCATTCTTGCAACCGACGCTCAGTGCCGCTGTAAACAAAGTTCGAAAGGGCGACATTCGTAAATGGGGAATTGGGGTTATGCACGGCACGTATGC
>chromosome_12,+,polyA site is 7160280
GGCGATAGAAAGGCGCAGTTGTACAGACCATGGTAGCCGGGTAGGGACCGCAGGGTGGCGTGCGCATTTTCACGTACGGTGTGAGTAATGCACTGCGCTGCTGGAGTGACAACGGTTCCAGCTAGGCAAGCCCTCATAAAGTATGTAAAG
>chromosome_12,+,polyA site is 7160338
CGTGCGCATTTTCACGTACGGTGTGAGTAATGCACTGCGCTGCTGGAGTGACAACGGTTCCAGCTAGGCAAGCCCTCATAAAGTATGTAAAGAACTTTTAAAATGAAGTTTGTCTGAGCTTGGACGGGAGAAGTCGCGATGGCAGAGGCA
>chromosome_12,+,polyA site is 7163007
GTCATCTCTCAATCAGACGCGCTTGGGGGACAGCGCGGGAACGTGGCTGTTCGCCTTCTCCAAGGCTTACCGACGCTTGTGAAGTAAATATCACCACGTATGAGTCACGTCAAGGCGATCTGAGTTTCCCTGAGCGGAAATGACGAGCTT
>chromosome_12,+,polyA site is 7189795
TATTGGTACTGCAGATAAGCAACCATGGTTGCTATGAATAAGACCAGTACGGTACGCAGGACTCAATATGGACGCACGAAGTTGTAATTCACGCAGGCTACTTGTCGCCACCGGCGTCTTTTACGCGCTGCATCCGCTATGCAGACGGAA
>chromosome_12,+,polyA site is 7192306
TGACACCGGGTGCGCACAGTGATAGCCGAGAAAGACAATTTTGGGAGAAGCCCTGACGAGCGAGCGAGTATGAAATGGACTTAAGATGGAGCGAAGACTAATCCCACTGATTCCACATGTTGGCGGCATGCCACGTGAGAGGCTGGTCGT
>chromosome_12,+,polyA site is 7218141
CGTGGGAACCGGGGGAGGCTGGCGAAGGTGCGGCACGCGAGCATGTGTCTGGTACTGGCGGACGGCGGTGCGCGCCCGCGTGTGTAACGCCGTGGAATGACTGATTGCACAGCCCCCGCTTCCCCCTACAGCTGTCAGGCGGTTGGCGCA
>chromosome_12,+,polyA site is 7235042
AAGGTTGTGCGGGCGTGTTATTGGGTTGAGCAAGCGCAGCGCCTGGATGCTGGGGACAGGACGCGTGGCCCTGTGGGCCTAGCTGTAACCGGACCAGAGATGCCTCTGTTTAGCCTGGGCGGCAGGCGCGGCGCCATCAAGAGAGGCCGT
>chromosome_12,+,polyA site is 7323334
GTGTTTGGGCGCCAGTCGTTAGCGGCCAGGCTTGACTGGTGGGCGGTGGCTGAACTGGCCCGCGTCCCATGCGGAGATAGCGAGGTTAACGCGTGAGAGAGCTCAAGCAAGCTTGTCTTTGCTTGAGCTACTTGAACGACCTTTCATTTA
>chromosome_12,+,polyA site is 7323399
CCCATGCGGAGATAGCGAGGTTAACGCGTGAGAGAGCTCAAGCAAGCTTGTCTTTGCTTGAGCTACTTGAACGACCTTTCATTTAGCGATTTCAGAGTTAAAGACCCGTCAGAGCAGTCACGTTACAGACTGCGAACGCTTGTAATATAC
>chromosome_12,+,polyA site is 7323457
TGAGCTACTTGAACGACCTTTCATTTAGCGATTTCAGAGTTAAAGACCCGTCAGAGCAGTCACGTTACAGACTGCGAACGCTTGTAATATACCGACGGAGCACGTATTGTCCGTCACCCGCCTGTTCTGCTGGTCCGCGGAGCAAGGGAC
>chromosome_12,+,polyA site is 7325805
GCCGCCGACACCTGTGTGAGCGCTGCGGTCACTGCTGTCTCGAGCGTGCGCCGTCAAGACTTCACAACGGCGCGCGCAAGCTGTAAGATCTGGCGAGTCGCGAGCTCAGGGGTTTGCTCGACTCAGGTCTGCCTGCGCCCAGATCAGGCG
>chromosome_12,+,polyA site is 7329828
GGGAGTCTTTGCAGTTTGCTGTATCTGGCTAGATGCGTCGGGAGTGCTGCTGCATTCATGTGTCCCATGGCTGTAATCCCGATGTAAGCATGGCGGCACATTCATGGGTCCAACGCACAGGCGCTGGGCCCGTTTCCGTGCACACCAAGG
>chromosome_12,+,polyA site is 7358344
GTGTTGTGTTGGATGGTGCTTGCCTGGCAGCTAGCGGGCAGTGCAGTGTTAACAGGAGGCCTGAAAGTGGATGCAGGCGTATGTCAATTCTGATACCGTATTCTCATTTTACGCATGCAAGGTCAACTCCCAGCTTGTACACGCAAATTA
>chromosome_12,+,polyA site is 7371118
GCTAGTGGCGCACGACTGGAATACATCGTCGGCTGCCACCAGGTCGTTGGCGCGACAGCATCTCTCAGCCTCATGAACTCTTCTGTAATACACACCACCGCGTTATGGGGATGTCTTTATGCGGCACTACCATGCGTGTTATTGTTGCCC
>chromosome_12,+,polyA site is 7379501
GCCGTCGGGTTTGGATTTTGGAAAGCGGGAGGGTTTCGACTTGGTCTGATCAAGCGGCGGTATGCTTTTCGGCAAGGTAGGTGTGTAAGGATCGTAGACACGTGACTACATGCAAATTTCAGAAACGCGGGAGAGACGAGGCGCCCACGT
>chromosome_12,+,polyA site is 7379873
CACGGCCACGCGCCAGCGACACCGACAGGGGGCACACTTGGCGTCTTGGCATGGGTGCACGCCACTCGGCCCCATTCACCTTTCTTGTTGTTGCTGCCGCACTCCCCCACCAGCCGTGGCACGCGGAAGCAATGCCGACCGTCCTAACCT
>chromosome_12,+,polyA site is 7386757
CCGAGTGGGTGTGATACGGTAGTGCCTATCGACTGCGCTCAAGGCGCATGTGTTCGGGAGGCTTCCACGCCGCCGCGAGCTGTGTAAGCCACGGATGGCTTTTTCTGCATAATTACCCAGCATTTCCTTGTAGCTAGACACACGGTAGGT
>chromosome_12,+,polyA site is 7392157
ACTTCGCTGGCCCATACCCGCTCACTCGTTCCACCCGACCGGACGAGAGCGGCGTGGCATTGTGGCTCAGGCCTCGAAGGCATGTAAACGCAATGTCTCAGAACGGTCAAACTACGACCGGCCAAGCAGTATCCCTGCTGTGCCTCAATC
>chromosome_12,+,polyA site is 7392240
GTAAACGCAATGTCTCAGAACGGTCAAACTACGACCGGCCAAGCAGTATCCCTGCTGTGCCTCAATCCTGCAGTCAAGTCACTGTAATAATCCCCTCGTGCGCCGCACTCAGCTCTCAATCCATCGGTTTCCGCATCTGCACAGCTGTGC
>chromosome_12,+,polyA site is 7403317
AGTTGCTCAGGCTCCGGTGTGTTATGTGGAGGCCGCGTTGGGGTCCTGGATGACTAGCAGGACGAAGTCGTCCTCTGCAGGCAAGGAGGATCAAGGCGGAGTAGGACCGATGAGTGCTTGGTGCGGATATGAGAACGTTTAGAGCTGGGC
>chromosome_12,+,polyA site is 7403400
AGGAGGATCAAGGCGGAGTAGGACCGATGAGTGCTTGGTGCGGATATGAGAACGTTTAGAGCTGGGCCGTGTAGATTCTCTTGTAGTGACCCGGGCCCCAAACCCAAGCCGCCCGTGTCATGTGGAATGGTCAGCCATACTCACTTGCTG
>chromosome_12,+,polyA site is 7403484
AGTGACCCGGGCCCCAAACCCAAGCCGCCCGTGTCATGTGGAATGGTCAGCCATACTCACTTGCTGCTACCATGATTTCATGTTTATGTGAGCGGATCCGCAGGAACTCGAGGTCGTTCTGCACGCGGGCCGAGACATAGCAGGGGTCAG
>chromosome_12,+,polyA site is 7418114
AGGTCAGTGGTAACGCCACCCAGTGCCTGCCGCTTCAGCCTGTGATCAGCTCATATGCACAAAGGCGGGAGGAGAGGAGCTGTAATGTAATACGGTTCCATGCGACGCAGGATCACAAGTTAACACGGATCTTGACACGTTTTGTATGCG
>chromosome_12,+,polyA site is 7418317
CTTAGCAGTGTCCGTGCGGAAGTGGGGAAACGTGAGCGAAGGCCCGAGGTGCCCGCACGAGGTGCCCCACCCCACTGGGAAATTAATAAACATACACATGCATGTACACGTGTCGAGCGTCTCTCACTGACGTCGCAGAGGCTATGTGAA
>chromosome_12,+,polyA site is 7504013
AGCATATGGCTCCTAATCCGTTGGCAAGCATGCGCAGTTGTTTACATACAAGTTGTGTACGTGCGTCCTCTGCGTTCCACGAATGCTTTACAATGGGTTTGCAGGGTTTGCCCACCCTCGCCGCGGACTGTCAGTCTGTCACATTTCAGC
>chromosome_12,+,polyA site is 7527666
GGAGCCCAAAGCGACCTCGAATGTTGCGTGCTAGGCTGGCATCTCTTTGGTCTTCGCGGACGCAGTCTTAGTGGTGATACTATGTAAGCAACAGAATTTGCTTCCCGGGCATCCCTGCAACGCCCGCAAGGATGGATTCCGGTGATCAGT
>chromosome_12,+,polyA site is 7576845
TATTACTCGAAAACGTAGCTGAATAACCGTTTGTATTTACTCGCAAATAGCTGTATATTTTATACAAGGCTCGGCTGCTGCACTGTAACGTCACTTCACAAACCTACTCGACAAAACCATGCTCGGCGCTTTGCGCGTGACATCGTCTCG
>chromosome_12,+,polyA site is 7579052
AGGGGCTGCGGGACACTGAGCCCAGACCGAGGCCAACAAGACGTGAGCCCGACAATGAAGGGGGAGGATCCGCTAGTTCTCCACGTAATATGACACACACCTGGACAAACGTCAAGCATTGCCGTCAGAACACAGCGCGCTTTGGCAGGT
>chromosome_12,+,polyA site is 7616146
CGTCGACTGATTGGCGCGCAGTGGCACTCTGTGTGTCAGGTGGTTTCATAACACGGCAAATGCGGCACATGCCAGTGCCTCTTGTCAATGATATTGTACACCGGTTGCGCTTCACGCCTTCCATTGCGCGACAAGAGTGCATCCTACACT
>chromosome_12,+,polyA site is 7616220
GTGCCTCTTGTCAATGATATTGTACACCGGTTGCGCTTCACGCCTTCCATTGCGCGACAAGAGTGCATCCTACACTTACTGCAATGGGAGATAAGCCTCACTGCCTACCGCAGTACCTATTCACCCGACCTCAGGACCCACGACAACACC
>chromosome_12,+,polyA site is 7648839
AACACATACCCATACAGGGACATGGGTTCTCGACAATGACACGAAGGACGCAAGCACACGCGCTGCTTTGCGCGGCTCGGTGTAACACGTCTTGGATTGATGATGGAGCGTCTCCGTTCTCTCATGGGATGGGTTTCGGCTAGCTACGGG
>chromosome_12,+,polyA site is 7667268
GCGCCCTGCCCAAACTCGCGCCCCGCGAGCGGCAGGCGTTTGGTTGGACGATTGCCAAGCGGCATAATGAGTATGAAAGCTATGAAAATTGGCTGCGGTAACGGCGCTCCGGTTTCGCGGGGAGTGGTCACATGTGTTCGGATTCGGAGA
>chromosome_12,+,polyA site is 7680959
GGTCACACGTTAAGCTCACGTTAGGAGAGTACAAGCGAGAGGCTACATGGACACGTGGTCCATGTCTCGATTTGCCGCGTTTTTGCAAGAATCTGGTGGCACTGTATTATCGCTGTTGTCTCTGGATGTCTCTGCTTCCCAAGATGGTGG
>chromosome_12,+,polyA site is 7681120
GCGGACTGAGCGGGATTGCGGCCTGCCCCCGCCCCCATGCATGACGGGGTGGGGAGCACTGTTGTGAGAAAAGGGCTCACGTGTAGTATGGCGTAGAGTCTCCGAACTGGTGTGGCGGGTGACAAGTGTTCCCCGGTCACGGGAAAAGGG
>chromosome_12,+,polyA site is 7698129
TCGGTGGCACCCAGCACGCAGTGTGATGCAATCAGGCATCGGGTGCATGGACGGGCGTGGACATCGGTTACATTTGCTGGCGTTGTCATGCAGGATGTTTGTTTTGGGCGCTGGGAGGTGGACGCGGCTCCTTCACTACCGGCACGCCCT
>chromosome_12,+,polyA site is 7698281
TCAGCCATTCGCTGTTCGCTGTTTCCATCTGCGTCAGTGCATCAGACAGTATCCCGTGCGCCCTTCACCTTGTTTCATCCCGTGTAAGAAGTTGCCGGTGCCTTCAGCGCATCCTGAGTGCGTGGAAACGGTACATGCGCAGACGGATGC
>chromosome_12,+,polyA site is 7706418
GGACAGGGGATTGGTACTTGCAGACTGTCCCAGGCTGTCCTGACACCGCTGCAGTGCTGATTCGGGTCGGTCCTTAGGGTTTTGGATAGGGAGACCTGGAGCGCAGCGCATACTCGGCGCCCCTGGTACCCGCCCCTCAGCACCCGTGCC
>chromosome_12,+,polyA site is 7706518
GCGCAGCGCATACTCGGCGCCCCTGGTACCCGCCCCTCAGCACCCGTGCCGCCCCCGAACCCCACCGGGGCCCTTCCGCGTCTTGCAAGTCAACACGGTTGGTGACGGGTTCATAATCGGCACGTACGATGCAACACAACCCACATCTTC
>chromosome_12,+,polyA site is 7720985
ACGGAACGAGTCGCCGGGGCCATCATAGAATACAACAGGGAGCCAGTTAGAAGCGAGCTCGAGGAGAGAGGCGAGCAAGCCATGTAATTTTAAGTGGTGCTGGCCGAGATCGGAGATACCAGTTTGGGCAGGGGCCCGCATAGGGTGCCC
>chromosome_12,+,polyA site is 7739571
GCAATGTGTTGTGTGGCACGACCCCCCTGAACCGTCAGCACGGCCGTGCTGCGCATCCTGTCACACCTGCTCTGCTGCTTTGTAACACTGTGTTGGGTTAGATGTGTTAGACTGCGAGTTATCCGGACCCCTCACGAGCAGGTGTGTGCT
>chromosome_12,+,polyA site is 7757478
TAAAGGTGCAGCAGCAGACAGCGGATGTGCAGAACGAATAGCGCAGTGGATAAGGTTGATGGGTGGCCACACACTCGTGCACGTGTAATAAGATACACGAATCGTCCTCCTTTTCTTTGTCGTAACCATGGGAGGGAAGAGAGCGTGACC
>chromosome_12,+,polyA site is 7773873
ATGATAACCGAAGGGTGCACATCGGCACAGACGCCAAGACGGAGCAAGAGGCGCGCTGCGGGCGTACGCACGTGTGCAGCCTTTGTAACCGCGAGTGTCGCGCCCTATGATAGGACACTGAACACTTCGTGTGCCTGACGCCGACTTGTT
>chromosome_12,+,polyA site is 7774079
GCGTAGGCGGCCGGGAGCGCATGCGTAGCGAGCGAGAGGGTGGCGCAAGCCGATCACGTTCGGGCTCACATGTTGCCAAGAGTTTAAACGTCCACTAGGACGGGTCCCTCACATTGAACGGTCTAGACTATCTCGCCTAGGACCGGAATG
>chromosome_12,+,polyA site is 7780862
TACATCGCACGCTCATTGCTCATGGGGAATGCATGTGTAGACTGTCTTTGCCAGGGGCACCCCTGGTCTTTCATTCAGTCGTTGTAAGGACAAACTCCATCTCCGGCCTTCGGGTCTTGAAGCAGATGGCAGGTGTGCCCCTGAGCAACA
>chromosome_12,+,polyA site is 7850223
ATTAGTCTTTGCATCAAACCTGGCGAGGACTCTGTAATTCTGTGTGGCGGACGGAGCCGCACACGCTTGGCGTTTCACAGGTGTAAACTGCAAAACGGTATCTGCCATTGCCGAACCACTTCATATTTCACAGCAAGAATGCCATAACAC
>chromosome_12,+,polyA site is 7865223
AGTGCGGTTGTCCCTGGCGGTCTGCTTGCTCGCGTTGCAAGTTGCGTGCCGGTTTGGTGCTGCGCCTTCCCCTTCTCCCTTTGTAACCACTTTCTCAAGAAAACCGCCTGGCCGACGTAGACCTACTTTGGCGGGGCTGCTTCCAGGAGC
>chromosome_12,+,polyA site is 7865797
CGAGTGCTGTGTTGGCGTCGGTAGGTAGTCGACTAGTCGTTATGAAGTGTACAAGCGGAGCTGCGAATTGTCGCGAGAATCCGTTAATCCGTTAAATGTGGTTCCCCTCGCATGGGAAACGTGGGCTGAGCCCACGCCATGTCTCCCGCC
>chromosome_12,+,polyA site is 7880645
TAGGCCAGCGCGAAGTGCCTTGGAGTGCCGATGGCATGCGGGTCTTCCGTCGTGAGGCACCCAGGTAGCAAATACTTACAGTGTAAATGTGATGTAAGCATTATCAATGTTGTCTTTGTGGGGTAATCTATCTGGGTGTCCACGCACTCT
>chromosome_12,+,polyA site is 7947266
GCGTAAGTCGAAGGGTACCGTACCGGATAGGGTATCGTAAGCAGGGGTGTCGCCACCCGACCGGTTCGTGATTCCTCAATGCGTGTAAGCGAGAGATGTCACTGAGGTGTACGGTCCACGGCTGAAGCGGTCAGTGGTGGGCGTGGAGCT
>chromosome_12,+,polyA site is 7947345
TGCGTGTAAGCGAGAGATGTCACTGAGGTGTACGGTCCACGGCTGAAGCGGTCAGTGGTGGGCGTGGAGCTGCAAAGCACAAACCTGAACAATGGATGAGACTGTGGTCTTCAGGAGCCCACGGTCACAGCGAGCTGCGATACATGCGTT
>chromosome_12,+,polyA site is 8000876
TAGAGGACAGGTGTCGATGCCTGGGCCTGATGCCCAATTGCAGTAGTGCAGGCTGGCAGAAGCCTCGCAATGTTGGAGCCTCTTTAATACTGTTGGATAGCTACGGCGGTTCGTATCTCATCTCCAGTGGGATTGGGGACACTGTTTGGC
>chromosome_12,+,polyA site is 8075609
GAGCTGAATGAATGACTGCGGACGGGGTAGAGTGTGGTAGGGTAGAGTGGAGGCAGTCTATTCCTGTGCTCATGGCACCGCGTGCAATCCAATACTGTGACGGTTTCGCCTCTGGGCCAAAAGACCCCTGAATACCCTGCACGCGCAACG
>chromosome_12,+,polyA site is 8088433
ACGGTTGCAAGGTACTCGCCTGCACGTCGGACTGCATCGGGTGAAAAAAACTTGGGTCTCTAACACCATTGGCGGCATACAATGTAAGAATGGACTGCTGTTTGCTGGACTGCGGATCCGACTGCAATCCGTTTCCTCGTGGCTGGCTGG
>chromosome_12,+,polyA site is 8107842
GTATTGCTTACAATCAGCGGTCCTCTGCCTGAACTAGTGAAGTGTGTCCTGTGGGAGCCTATAACGGCCTCGCCGCCTCAAATTGCAAGCCCGGGGCCTGCCCACGCGGCAAGACGGCACAAGCAGGAGCAGTGCTTGTGAGCACAAGCG
>chromosome_12,+,polyA site is 8136011
GGTCAATGGAAATGGCAAATGACCACACGGGTTCGCCCAAACGCGCCCTCCACATGGCGGGGCCGTTGGGGAAACCCGGATGCTGTGAAGACAGGATTCCGCTGGAAGCGCTTCTCCGTCCCCTCAACCGGTCTCATTCCTCAGGCCTGG
>chromosome_12,+,polyA site is 8151248
ATAAGGACAGCCTGCTGCCGTCAGGCACACACCAGGCCCTCCGCTGGCCGCTGAGCTGAACGAAAGAGTGTCGTACGGTATGATTTAACAGAGATGAACTACAGTTGCGTAATGGAGCCGGCAATGTGACTTTTGTTTTTGGGCGGGTTC
>chromosome_12,+,polyA site is 8161981
GCAGGATGGACATAAGTCCGCTACCTGGGTGTCTGTCTGCGCGCCTGGCTCATGCTCCAGTTCTGCCTTGTAGGCGGTCAGGGATGTAATCGATGCTACGCCTGCTAGGCTGCCAGTAGCTACTGGTACCTGACGTCGAATCCTAGCACA
>chromosome_12,+,polyA site is 8182760
GAGGATGTCTGTTGCCGGCAACGAGCGGGCGTACTGCCCTCCGGTGTCAGGCCAATGCATGGCATGAAGACCGGATCACCGGATGTAATACTGTGTAATACCAGTACCATTACCATCACTGCCAGGGCGGCATGGCTGCTGCAACAATTG
>chromosome_12,+,polyA site is 8210806
GGCGCAATTAGACGAGGGCTGGTATGGTGGCGACTACGTCACTCGCTTGGAACCGTCAGAAACTAAGGCGTTGAAGCACACATGTAATCAACAAGCCTGGTCATCTCGAGCCCAGGGTTCCTGTCACGGAGGGATGTCTACTGCCTCTCA
>chromosome_12,+,polyA site is 8228344
ACCTGGCATTCCAAGCATGTGCGGCGTCTGCGGGCAGCGCGGCCCGCTGGAGCAGGACTGGGAGCAACTCTGTACTGGCGGTAATGGCAGTGCCAAGGTGCTCTGACTGGCGAGCGGGGTGATTGCGGGGTGATGGAGGATGACGCGTGA
>chromosome_12,+,polyA site is 8228934
GGGGAGGCCATGCCGCCGTCGGAAGCTGAGGAAGCCTGGGTCAGAGCAGCAGTCGGATTGCTGCGGCTGCCAGACCATGGTTGTATACTTGACTGACTGACGCGCCACGCCTCTACATGTCCACAACGAAGATGCCTGGCCTAGCGCCCT
>chromosome_12,+,polyA site is 8269546
CATGATTGCGCAGGTGTCTAACGTTGCGCAAGGGTGCCGCAGCTCCAAACGACACGGACTGTTGGTTCCAGATTTCACGGATGTAACATACGTTTACTGAATTTTACGGCTATTTGAGGGGCGTTGCATCCGGGGGTCGTGGGGACTGCT
>chromosome_12,+,polyA site is 8287901
GGCGACGCGCGGAGACCATGCACGCGCATTAGAGACGTGTGTGTGGGAGGGGTGGCTTGGGCCAAAGGCCAGGTTGCACGTCTGTAACACACGCACTTCGTCCTTCGTGAACCGGTGCCGTGCACCACCGCAGCAGCTTTGGCACGTCTG
>chromosome_12,+,polyA site is 8377978
AAAGTCGGGGTTGGTGGAGTCCAGTTGGGCCCTGATAGCATGTGATGGCTCGGCGTCTTCGGGTGCTGGGACTGTCCCCTCTGTAACATCCGCATTCATAACCTGGGGCGCCGCGCAGCTGCCGCCCGACCTCAGCGGCGGCGCACTGGG
>chromosome_12,+,polyA site is 8397255
GGTGGAATGAGTTTTGGTGCCTGATGCCTGGCTATGTTCGCCACGCACGATTATGTTTGTTTGCAAGGCGCGTGGAGCGAGATGTAAATTGCACACAGGGGTCGTATCTTGTTTTCGGGGTGATGTCTGGTTCCAGACAAAAACGGCCGG
>chromosome_12,+,polyA site is 8397450
TCCACAGGAATTCGGAGTTTCGGACAAAACCCGCCCCAAACCCGGGCCAACAAAGTCTCACCCCAGACATTAGCCCCCGGGACATTATCAACTTGCCTTGCCACTGTCCCATCACACACCCCAGACATTAGCCCCCGGGAGGAATGTCTA
>chromosome_12,+,polyA site is 8397552
ACTGTCCCATCACACACCCCAGACATTAGCCCCCGGGAGGAATGTCTAGGAAACGGCCAAAATGGCCGATTAATGTCTGGAGACATTAAGATAGGAGATTTTGCACAGGGTCCGTTGTTGCTTGATCATACTTGATTGGTGCGATACCGG
>chromosome_12,+,polyA site is 8397671
GCTTGATCATACTTGATTGGTGCGATACCGGTCAGCTGTCTGTACTGTCGGTAGATTGGCTGTGCTCCGCTGTGCTGATGTAACCGAGCACTGCTTTGCAGCATCCAATCTAGTGCAGTACCGTACCGACCCCAACAAAGATTATTACCG
>chromosome_12,+,polyA site is 8415621
GTCTTGCGTGATTGCGTGGTACGGGAGTTGGGCCAAAGGCAGGGCTTACCTACCCCTGGGCCCGACTACCGATCAGTAGTACTGCAATACCTGTGTGCTCTCTTGATGGAGCCTTGTGGGGCCGTCAGCAGGCACTGCAATCCGGCTGGC
>chromosome_12,+,polyA site is 8424460
[truncated: 1,687,461 more chars]
