# Supplementary material for: Bioinformatics Analysis of Alternative Polyadenylation in Green Alga Chlamydomonas reinhardtii Using Transcriptome Sequences from Three Different Sequencing Platforms
Source: G3 (Bethesda). 2014 Mar 13;4(5):871–83. doi: 10.1534/g3.114.010249 (PMC4025486; doi:10.1534/g3.114.010249)
Supplement: Supporting Information [file supp_g3.114.010249_FileS1.zip › SuppltSeq/SuppltSeq/chlamy_Illumina_cluster_3UTRSeq.txt]

>chromosome_10,+,polyA site is 23918
AGCCTGACATCTTGCTTAAGGAAAGGTGGGCCACATAGATAAGGCGCGATGGGACAGATAGGGCAAGAGGTGCGGGGGAAGGTTTGTGAGGTGCGTGGAGAGAAATGAGAGAGGAGGTCCAAGTTGAAAGCAGCGAGCTGGCACCGAAGG
>chromosome_10,+,polyA site is 23978
GGGCAAGAGGTGCGGGGGAAGGTTTGTGAGGTGCGTGGAGAGAAATGAGAGAGGAGGTCCAAGTTGAAAGCAGCGAGCTGGCACCGAAGGACCACATGGGAAAGGCTTGGAAAGTGTTGAAGGGGGATATCAGGTCTTTGGAGTATTGGA
>chromosome_10,+,polyA site is 24053
AGCTGGCACCGAAGGACCACATGGGAAAGGCTTGGAAAGTGTTGAAGGGGGATATCAGGTCTTTGGAGTATTGGAGATGGATGCTGAGGCAGGGAGCGAAGCGACTCGTGGCCTGACATGCATGGCAGGATCCGAACCTGGCTGTACGTG
>chromosome_10,+,polyA site is 24183
TCCGAACCTGGCTGTACGTGCCGGCACAGTCAAGCTGCAGTGCGCTGGAGTGAGCTAAACCCGAACTAAAATATTTGTTCTTGTATGTTGCCTGGGTCAAACTTCGAGGCCCTGGGGGCCACCACTCTTTCCCTCGACCAGCCATTTCCT
>chromosome_10,+,polyA site is 35997
GGCTCCTGGCGCCTACGGCGCCAGGATGGATGGCGCCGTAGGCGCCAGCATGGGCGCCAGCCGGGTGGATGAGGTGGTGTACTGTGGTACAGTGCCTGTATCCGTATCTTGTAGTCTACACAGCGTAGATGACCCCTCCCGCGGCATCTA
>chromosome_10,+,polyA site is 43745
GACTTTATGTGTGGCTCAGCCCAATTTTCCCATGCGAGGGAAGATATCTTGTCGACGATGCTTTACGGAAACGAATGCTCGTTTGTAACGGATACCTTAGTTTAGATCACTTAGTTTAGCTTCGTGTGGCGGGTCGGGGTGCTGACTAGA
>chromosome_10,+,polyA site is 43902
GGGGCCGGTCAAGCTAGCCCGGTCATGCTAGCCCGGTGCCCCGGTCAGTACCGCTCACGTAGGGCCTCCAGGTGGGCTCCATGTAAATGGGCTTCATGCTTATGATACGGGTGGGCTTGCAGCCACCCTGTTGTGCGTGAAGAGTACATG
>chromosome_10,+,polyA site is 48202
GCCGTGTCGGTGCTGGGGATCGTGCAAGCACGGGCTAGCATGCTCCCATAGCCGGCCTTGGGGAGCCTTGGGGAGCCTGTGCGCGGGTATGGGTGGGCATTGAAGACTAGGTTGGGGTGCTGCAAAAGGACCGAGACGCAGTCAATAGAT
>chromosome_10,+,polyA site is 48263
GGAGCCTTGGGGAGCCTGTGCGCGGGTATGGGTGGGCATTGAAGACTAGGTTGGGGTGCTGCAAAAGGACCGAGACGCAGTCAATAGATCTTGCTAGGATGAAAAAGGATATGAAGGAATTTCGCTCGAGGCCGCACAGGAAGTATCGGC
>chromosome_10,+,polyA site is 48554
CAGATGGTTGAACGTGCAGCCCACATTTCCTGTGCTGACGGGAACTATCGCCTGGCTTGTCATTTTGGAGTTTGGCAAGCACTTGTGGAACTACTGGCATTTGAAGATACAGCAACTTGTGCATGAGCAGCATGGTGCGTGCCCAATCGA
>chromosome_10,+,polyA site is 48605
CTGGCTTGTCATTTTGGAGTTTGGCAAGCACTTGTGGAACTACTGGCATTTGAAGATACAGCAACTTGTGCATGAGCAGCATGGTGCGTGCCCAATCGAAGAAGGCGTTGTGACTTGCGCATGAAGAATACACTAGAGTGGACGCGATAA
>chromosome_10,+,polyA site is 48735
CACTAGAGTGGACGCGATAACACGGTGTGCTGGGCTGAAGGAACCACGGAACACCAGGTGATCAGCAAGCGCTGGTCGTGTGTGGTGCTGCAGTCGTCTCCCTGGCTTTGGCTTTAGGGGCAGGGTGCGTTGTGGTTGTAGTCGTGAACC
>chromosome_10,+,polyA site is 48797
CAGCAAGCGCTGGTCGTGTGTGGTGCTGCAGTCGTCTCCCTGGCTTTGGCTTTAGGGGCAGGGTGCGTTGTGGTTGTAGTCGTGAACCCGCTTGGTTGCACACGGCGCCCACACAAGGAGGCGCCCTAAGCGTTTGAGAGTGCATTCTCA
>chromosome_10,+,polyA site is 48951
CATCAAAAAGTTTAGGGGAATGGCATGGCACCTTGAGCAGGGTTTGGTGGAGGAGGTGTGGTGTGAGGCTCACCACTAGTGCCTTGGAGTTGGTTGGCATTGATGCCCCGGTTTCTTTGCGCGCTGCAGCTGTCACTTTGGCTTGAACCG
>chromosome_10,+,polyA site is 62261
TGGTGGCGTAGGCGGGCACGTGAGCGGCTGCGGTTGGCGCGGATTGCTGCGGCTGCAGTTGCCTGGCGTGGGTGCCGCATATGTGAATACAACGTAGGTGAGACGCATTAAGATACATTGACGGCTTGCAGGGCGTATGCACACGGGCAG
>chromosome_10,+,polyA site is 62348
TACAACGTAGGTGAGACGCATTAAGATACATTGACGGCTTGCAGGGCGTATGCACACGGGCAGGCAGCGGCCTAGCAACACGTGTTTGGCGGGTTCATGATGTATCTCAGGTTTGCAGGGTGTGGGGTCGCGGGATGCTGCGACACACAG
>chromosome_10,+,polyA site is 62429
GTGTTTGGCGGGTTCATGATGTATCTCAGGTTTGCAGGGTGTGGGGTCGCGGGATGCTGCGACACACAGCGCTGACTGTCTGTAGTCTAAGCGTAGTCTAAGCCTCTATCACGCCCATGCGGCCCATGCGGCTCTTCCTAAGCTGCGTGG
>chromosome_10,+,polyA site is 75283
TCTGGGACGGGGTCTGCACGCTGCGGTGGCTTAACTAGGATAGTGGTGATAGAGGAACTTATTTGCGACTGCAGGTGCCAGCGGGGGCACGCTTAGGTAAAAAAACCTGAAGCTTCGTGAGGGCAAGGGCAAAGGCAAGGGTAATGTGGC
>chromosome_10,+,polyA site is 75521
ACCCACTGCTGCTAAGCGCCTCAAGGAGCGCTGAAGGTTTCACAAAGACGACGTGTTAAGGGTCCCGTGGGCCCCGCGCGAGCTGTAAAGCAACAACTTGCGTTGCTAGTCTTGCGGCATAACATACAACACACATCGGCAGTCGGCATC
>chromosome_10,+,polyA site is 87603
GCTGGTTAACTGGCTCCCGGCCTGCGTAGACGATGGTGGCGTATGCGCGGGATGCACTGGGCTGGGGAGCGGTGTCAAATTATGTAGGGTTGCGCGTGCAAGGACACAACAGACTCCGTGCCGTGAGCCAGGCGTGATATACGGTAGCTG
>chromosome_10,+,polyA site is 87785
CCGCGTCGGGAGCTGGAAGCCCGAAGGCGGGTCCCGAAGACGGGGCTTCTAGGAGCCAGGGCGAGGCGTGTGTGTTTGTGTTGTGTTGTGCTTATGGGAGAGAATAGGCTGTAGAGCCCCTCAGAACTGACTGCCTGAGTTGCGAGAGCA
>chromosome_10,+,polyA site is 87868
TGTTGTGCTTATGGGAGAGAATAGGCTGTAGAGCCCCTCAGAACTGACTGCCTGAGTTGCGAGAGCACACTCCACGTTGGATGTGACCAGGGAGTTTGTTGTGTCATTCCACGCGCAAACAGCGTTCACATTCTCGCTCGTGAGAGCCCG
>chromosome_10,+,polyA site is 88015
CCGGGCAGAGAGCAGGTCCCATGGGGCCCCGTCCGTGTGTGCCACACGTCAAGGCACACACGCTCACTTTATTACTAAACTGCAAACTCTGAATTGCGATGTTATACGACTAGCGGCTCACGAGTGATAAAGCAAAATGTCCAGAGCGAA
>chromosome_10,+,polyA site is 89268
ACAGAGGAGGTGTGCATTAAGGAACGTGATGGAGGTGAGCTAGGTTAGCAGACGGAAGGCGCACGACTACGGTACAGGACCCATTAAGACCCGGACCGGCTTGCGGCTCCGCGGGAGCCCCATGCCATCATGGTGGGCCATAGAGTCATA
>chromosome_10,+,polyA site is 89519
TTCTCGCCCACGGCATCCGGGGGCCCCCAAATGCCTAGTTTGTAGCGTTTGGGGGGGAAGGGCGCAGCCGCTGCTGCAAGGATGAATACGGTATCCGATGAAGTCGAACATAGGCGGGGGAGTGGGGGGAGTGGACTGACACATTAGAAC
>chromosome_10,+,polyA site is 89578
GGGCGCAGCCGCTGCTGCAAGGATGAATACGGTATCCGATGAAGTCGAACATAGGCGGGGGAGTGGGGGGAGTGGACTGACACATTAGAACAAAGGCTGAACCCCAACACTATCAGCAGTCTGTCCCGTGATCACGATGCAGCTTGCTCG
>chromosome_10,+,polyA site is 110263
ACCGTTTGTTCGTTGCGGGGAGCAAGCGAACTGGGCGGTGAGGCAAAAGAGTGAGGGTTTGACTACCTTCCAATCTTCTTGTGATATATGTGCAGTTGCGTGTCTACATTCTCTCCCGTGATTCTCTCCCCTGATCGCATCAATTGCTGT
>chromosome_10,+,polyA site is 132329
GTTATCTGATCAAATGGCCTGTTGCTACAGGGAGAGATCCAATTTGGCAATTTAACAAAGGCATGACTCGCCACGTTAATGTTACATATGAGCGAGGCAGAGAGAAACACGAACGCACAACACATGGCACATGGCACTGTAGTGAGGGCG
>chromosome_10,+,polyA site is 133058
GGCGCTGGTCGGCGGATAGGGATTCCGGGGGACCAAGGCTCTATTTGGTAGTTTGCTGAGAATGCAGGCGTTCGGAAGCAATGCTCAATAATTTGTGGCAATATGACGAAGATGCGACGTAACTGTGGGGGTGAAGTGCGCCGATGTTAC
>chromosome_10,+,polyA site is 133329
CAATCATTGCCCCCGCTCCAACCTCCATGCTTAACCTCAACATGTTGACGTCTCCTGTAGGCCGTATGCGCAGTTGTGCCTTGATGCGGTGTTCTGCAAAGTGGGGCAGTGGGGAGTGGGTGTGCCCGGGACATAGCCTAATTATGTGGG
>chromosome_10,+,polyA site is 133418
TGTTCTGCAAAGTGGGGCAGTGGGGAGTGGGTGTGCCCGGGACATAGCCTAATTATGTGGGCAAAAGGATCATCTGCCGCGTAATCGCGTTAGGACCTGCATGCGAGATTCACGCGCAGTTCCTGAAGACCTGTGGGCTTCGCTACCGCA
>chromosome_10,+,polyA site is 133735
ACTGGTCGCATTCAGCCAGTCGAAGCAGTCACTTCACGGAGTGAACGGTACATCATTGACGAGTGTTGCGGAACTAATGCGTACGTAGACCAGAGCGGAAGGCGGAGTGGGCTTGCAGGCGGCACGAGAGTAGGCAGTCAGTAGCGCAAG
>chromosome_10,+,polyA site is 133852
GGCGGCACGAGAGTAGGCAGTCAGTAGCGCAAGTCTCATCATCTGGCCGGGAGGAAGGGAAATGGTCAGTGCCACCGCCGTCCAGTCATGAAGTGAGGAGCTGCCAGACCTGCGGCTTGTTCAGTGCTAGCTCTCTTACACCGTTCCGGT
>chromosome_10,+,polyA site is 133952
CTGCCAGACCTGCGGCTTGTTCAGTGCTAGCTCTCTTACACCGTTCCGGTTGTTTCCTGTGCTAGGCGTAGACCTAACACATTGTTGCTTCGTGTGGGATGCGGCGAGTGCAAGAGATGCCCCTGGTCGCCCGCTGGCGAGGGTGGGAGT
>chromosome_10,+,polyA site is 191602
TCGAGGAACACGCTGTGTATGCGATGAAGATGTTTAGTGTGTGTACGTGTGTGTGTACGTGTGTGTGTGTTTTTTGGAGCACAAGGGAAACAAAGCGCAAAGACAGTGTATGCAATGCAGCAACGCGGCGTGGTGTGTTGAATAAACCAA
>chromosome_10,+,polyA site is 191693
AAAGCGCAAAGACAGTGTATGCAATGCAGCAACGCGGCGTGGTGTGTTGAATAAACCAACAAAAAAAAGCCCGCCGCTCGTGTGTGTGGTGTGTGTGTATGTGTGTGTGTGTGTTAAAAAAACGAAACGAACGCCCGCCCAATGACGCGT
>chromosome_10,+,polyA site is 192002
AGCTGCTTGCATGGTTTGCGAATGTGAAGCTTGTGGTTGGTGGTTGCCGTGCGTGAGGAGACACGTCTGGCGCAGTGGCACCTGTAAGTTTGCCACGGCAGCCATTCGCGTATCTGGTGTGCCCGCCCTTGGCCTGCAGGCTCTATCCGG
>chromosome_10,+,polyA site is 192240
TCCGGTATGAGAGCACAGTCTGGCGCGCACAATGATGGTGAATGCATTCACCGGTGGCCTCTCCCTGTTGCAGGGAGTGACTGTAACCCTTTGCCACCCTTTGTCGCGACGCATGCCCTGCTCAATGCTTGCTGCTGCCAGCTGTTTTGC
>chromosome_10,+,polyA site is 212673
CAACCCTGAACAAGGGCAAAGTCCGCATGTGAGGTTCGGGTTTCTGCAGTTCGAATATGTTTGCTTGATGTAGTTTGGTTTTGCGTTTGCTTGGTGCGAAGATTTGGATGGTGCCGTGTGTGCATGCCGCTGAACGGCGTGCCACCGTCA
>chromosome_10,+,polyA site is 213173
GGCTACAAGGGATGCATTATCCAATGAGTGGATGAAGAAGCAACAATGGGACGCGCTCGCTGACTAGGCGATCTCAATGATGTAATTTTAGTATGCCCTGAGATGGCCCAAACAAAAGCTTCCCACATGCAAGCGTTCCCCGCCTGCGCA
>chromosome_10,+,polyA site is 230779
CGAGTGCAACAGTACCGGCAGGACCAATTATTCTAGGTGGAAGAGGCTGTCCAACCCGTAGGCTAGAGGCGCGGATAGGGCTAACACTGATTATATCCAAAAATCGTTGAGCCTGGTACAACTTGTGATTGACTTTAAAACGGCAGGCAG
>chromosome_10,+,polyA site is 230868
ATTATATCCAAAAATCGTTGAGCCTGGTACAACTTGTGATTGACTTTAAAACGGCAGGCAGCAGGAACAGGAGGGGGACGAGGGGGACGAGGAGGACGAGGACGAGGACGACTAGTCCAGCTGCTGGTTGCAGGCGTGCGGCCCCTGGCG
>chromosome_10,+,polyA site is 231022
GGATAGTGGGGACTGTTTGGGTGATGTCACAGCGCGTGTGTGGATGTGAGACGCCAGGGGCTGCAGTTCATAGATATCGTGGTAACCCGCCTTTGTGGCGGACAGGGGGGCTTAAGTCCCTTCCTTGGGGCGTGCTAGGAAGATGGTGGA
>chromosome_10,+,polyA site is 231073
CGCCAGGGGCTGCAGTTCATAGATATCGTGGTAACCCGCCTTTGTGGCGGACAGGGGGGCTTAAGTCCCTTCCTTGGGGCGTGCTAGGAAGATGGTGGAGAGGAGACCCCTACGCCGTGTGGGGAGGTTGGACTGGATGTGGAGAGACTC
>chromosome_10,+,polyA site is 231224
ACATAGGGAGATGCGTGCGCCCAAAGCGGGCTGTACTGCTAGGTACGTCTAGGTACTGCTCTGGAGTCCCGCAGCCATATGTTTTGCCCGGTGCCTGCACATGCCCGCGGTATGTCCTGCATCCCTAGGGCCGGCCTGGCACCACCATTC
>chromosome_10,+,polyA site is 259235
AGGCAGCCGTTTCGCGGAGGTAACCTCCGGCGCCGGGCAGCCATTGATTTGCCACTGTCGCATTCATCGAGGAGCCAACACGAGGGCTGGTGGTGGGCATCTGGAGCCCCGGCGGTGGCGCGAGGCGCAGCAAGTGCACCCGCTGCATAC
>chromosome_10,+,polyA site is 259322
TGGTGGTGGGCATCTGGAGCCCCGGCGGTGGCGCGAGGCGCAGCAAGTGCACCCGCTGCATACAACGGTGCATATGCTCTGTCACACCTGTCATGCGCGCATGGAAAAAATCGTAAGCGCCGACGGCGCGCTCAGGCACCGGTGCGGGGC
>chromosome_10,+,polyA site is 259457
GCACCGGTGCGGGGCTTGCAGTTGCTACTTTCGCCCAGGGACCGGGTGGCGAAAGTAGATATTTCGGGCAGCAGCTGCTGACCCGAGAGGAGAGACGGCAAAAAGCGGAAAGTGTGAAGCGGAACTAGACACGTTCGGCAGCAAGTCGAC
>chromosome_10,+,polyA site is 259763
TTTAGTCTGTCCTCCCGATTATTTAGTGTGGCATCAATTGTAGTGTTTGAAGACTCGTCCCTTTTATAGCGCTGAAGCACGGAAATGGGTTGTGCGGGAAGGAAAATGAGGATTACGAAACTGCTGGTGGCGGCGTCATCACCGACGGGG
>chromosome_10,+,polyA site is 260092
CGTTGGTGGTAGTGGCGGCGGACACGCAGCGGCGGTACAGATGCGCACGAGGGGTGTTGGGTCTGTGCGCCCACGCCCTCAATGATTACAGGCTCTGCGCTCATTGCATGGCGCCAAGTGGCGGGACGAGCGAGACCTGAGTAAAACAAA
>chromosome_10,+,polyA site is 260496
CATAGAGTGCGTGTGTGTGTGTGTGTGTGTGTGTGCATGCGAAGAGGCTGTACGAGATATATGGCTGGCGCGGCTGCGGCCAGGCAGCAGCAAACACCAAAAAAATCGTGACGATCTATTGCGGATGCGAGGTACACGGGAGCGGATGCG
>chromosome_10,+,polyA site is 260609
ATCTATTGCGGATGCGAGGTACACGGGAGCGGATGCGGGACATGCGGCTGAGGTTTGCCCAGGTAGAACGGAGCGGCCTTGTAAGGGCTATGGTAGGGAAGCGTCACTCTTGCGATGGCGTGTCGTGGTTTGGCAATTTTGACCACGTGG
>chromosome_10,+,polyA site is 260685
CCTTGTAAGGGCTATGGTAGGGAAGCGTCACTCTTGCGATGGCGTGTCGTGGTTTGGCAATTTTGACCACGTGGGTGGGCTGTAACAATTATTCTGTCATGTAAGACATGTCGACGGTGCCATTGAGTACTCTAGACGTACGTACCTGAG
>chromosome_10,+,polyA site is 266502
CCGAGCTGCAGTTCAGGTGGTGCGAAGGCCGCGAAGCACCCCTGTCCGCATCAAACTTGCATTGCGCAAACCGCGAGTGTAATGTATCAGTATGTGGTGAAGCCTGCTCGGCGCCAGCGCGCAGTTTGAGACCTTCCGGTGTCTGGTTGG
>chromosome_10,+,polyA site is 266774
GTGCCTACACAAATCGACCCCCGCTCTGCCCGGGAGACGAATTAGATGCTTGCGGCCTCAGACGGGAGACATGGCGTTTCTTGTCGTGACTTAGAAGGATGGATGGAACAGGGGCAGGGGCAGGTTAGCGTAGTCAAATGCGACGTCAAG
>chromosome_10,+,polyA site is 266970
TATGTTGCATGTTGTTGTGTGGCTGGCAGCATGCTCGGCTGGCGGACGCCTGGCGACTCCAGCTGGAGAGGAGGCGCTGTACAGGGGCATGAGATGTGTACACACCAGCCGCCACACAATCCCCTACCAGCAGCCCTGACCTGTACGGCT
>chromosome_10,+,polyA site is 278336
GGTGCACGAGTGAATTTGTTTTGAATGTGTGGTTGTTTATTCTTCGTCGATCAGTGGTTCAACATCACAGGCAATGGCCGCCGCTGGAAACGTTTTGGAGAGAAATGCGGCAGATGTGTGGCCGCGTGTGGTAGTTGTGGAGGAGCGTGT
>chromosome_10,+,polyA site is 278602
TGCGGAGTGCTAGAGTGCCGCACGAGTGGCACAATCGACCCGGTCCAGGGGGAGTCCGACTGCATCCGAAGACTCTGACTTGTAAACTGGTGAACGTTGCACATAACATACAATACCCCGCATCTGGATTCACTCTGAAGCTTAGCTGCT
>chromosome_10,+,polyA site is 281539
GGCATGGGTAGTGAAGAGGATGACGAGGGGTTGGAGGATCTGGTTTAGCCGCACGCCTAGGTTACAAGAAGGGCCAAAGGAAGGGGTGTTTGACAAGGGAATACGGTACCTTAGGACCAGTGCCAAGCGCCCTGCCGTAGGTATGGGATG
>chromosome_10,+,polyA site is 281792
GTTGCTCGTGATGGAACATGGCAAGGGGCAGGAAAGCGTAGTCCTGTAGGTTATCGATGTGCGTTGCGGAACTAATGCGTAGGTGCAATGGGAGAGGGTAAGGACCAGGTTGGCGTAGTCCCGTAGTGTGCTGTTTATTCCCAGACCCCA
>chromosome_10,+,polyA site is 281869
CGTAGGTGCAATGGGAGAGGGTAAGGACCAGGTTGGCGTAGTCCCGTAGTGTGCTGTTTATTCCCAGACCCCAACATTCAATTTGCAACGTCAAGGCAAGATGGCGCGGCTGGTATAACGCTGGTGTTACTGTACCGAGACATTGCTGAC
>chromosome_10,+,polyA site is 281983
ATAACGCTGGTGTTACTGTACCGAGACATTGCTGACTTGCTGGCAGGGCAACAGGCCAACATAGGTGCTGTACCGGTCGTATGTAAGGGCACATCCCTACTGCTTCTTCACCTGCTCGTCAATGATCACGGTCTTCCCCTATGCTATCAC
>chromosome_10,+,polyA site is 284603
GGCATGTACCGATAACATGGTGCTGGGCTGGCCAAGGCCAGCCATCGGACGCAATAAGACTTTTGACACGAGTGCGGCGCGAGTTTTGAGTAGAGTGGGACTGGTTCGTGACTGCGCCACCTTTGGGAACTTCGGTAAAGTGGAGGTGCG
>chromosome_10,+,polyA site is 285005
ATTGCACCCAAGGAAACCCCAGGGGCCAGGGAGAGCTGTCGGAGGGAGCATGTGGTGTCTGGTTTACCGCGAGCGAGCGATGTGATGGTGCGTGTGCTGCTCCTGACGTTCCAGGAGCACTGGTGGAATGCCACCGCGTGTATTTAGCGC
>chromosome_10,+,polyA site is 285059
GTGTCTGGTTTACCGCGAGCGAGCGATGTGATGGTGCGTGTGCTGCTCCTGACGTTCCAGGAGCACTGGTGGAATGCCACCGCGTGTATTTAGCGCTTGGCAACTGTCACGGACTATAAGCACTAAGCAGTACACGAAGGCAGGGCTTGC
>chromosome_10,+,polyA site is 295212
CCTCTGCCTAATCTGAGTAGAGATCGATATCGCAGCAAACCATGACCGGCAAGCAAGCCAACCGTGCCCTGCTTTTGAGACATGGAACGTCGTTATTGCCCTTTATTGCCGACGTCATTGCGAGAGTGCTTGCTCTCTCTCGCTTGCCAT
>chromosome_10,+,polyA site is 306750
GGCTTCATCTTACTGGGTACTGCAAGGCGTGGCTCTGACAACCACAAGGATTGCGCCGGCACCTTGCACTGGACGCATGCGACTGCTGTGCACAATGGAAATGAAATGAATGCATGTTCCGGGCAGGGTCTGCATATGGACCGCTTTGCG
>chromosome_10,+,polyA site is 306948
GGGTGGTTTCCCTTCGGGCCGGAGATGGTCCCTCTTGACCTGGGTGCTGGGCACCCTTGCTTGGTCGGACTGTCCCTTCCTTGTAATGTCGCAATCATATGGACAGACGGTGATTGAGCTACTTGCATGGCTTTCCATAAAACTACTGCC
>chromosome_10,+,polyA site is 307236
TGACAGCGGGACGTGGCTGGACACATGCTGGGCGGTGCCTGTACAAACCGACTCAGGCTCTGTCCGTGAGATATGGCGGTTTTGAAATCTTCGGCATCAGACATTACACCAACGTGGCGTGGCGGCACACGGGCACAGCCTCTTATCCCC
>chromosome_10,+,polyA site is 307375
CTCTTATCCCCTTGAGAGGCAGGCCCTCATTGGTCACTTGTCCTCCAAAAGGTATCCGACATTCAAGCCAGCACCATCAAGAGTTTAATTGAATTGCCATGACATTACAACCCGCAAGCACGAACTGTTAGGTGATGTATGCGAATCCAC
>chromosome_10,+,polyA site is 307525
CACCGGATGCTACACAACACCTCAATTTGCCTGAATCGTGGGCGCTTGGCCGGTCAAACTCCGTCAACAAGGTCAATAAAGTAACATGGTCTTTTCTGTGACTACCTCATACCTGCTCATACGCATTGGCACGTGACTCGCACCCGTGTA
>chromosome_10,+,polyA site is 349052
GTCACGGGCGCAGCGCGTGTCACTTAGCTGCAAGGGTTTAGATTGGGGCACTCAGCTCTGCAACAGTTAGGAGTAGTTAGGCAGAGTGTGTGTGTGGCGAAAGAGAAAGCCGAGCCGAAGGTAGGACAAGGTACATGCGCCTGGTCCTGA
>chromosome_10,+,polyA site is 349307
GCCACATCACGGATAGTAGGCAGGCGGGTAGCCGTAGATCGGTGCAGAGTGGAGCCTGCAATTTGCGGCAAACACTGGAAAGCTGTAATGTGGACCCGGGATTGCGGCCCAATGGCGGCACGCCAACATGTGTGTGACATGATCCCCATG
>chromosome_10,+,polyA site is 349473
GGACGGACAGGCGTACGGAGGTGCATATGGCCGGGACGGGGCGGTTTTGCCCGCGACCTCGACGGCCACGAATGCGCTTCTTGTAACCCTTGTGATGCAATTCTTTCAAGTCGTCTGCAGCGTTATTTTTGCCCAGTCGAACGCCCGGGG
>chromosome_10,+,polyA site is 364414
TTGTGGGTTATGCACCCGCAGTGTGCACAACCATACGGCACCCATGCTTGGTCGGACTCAAGGTCGGACTGTCCCTTCTTGTAATGTCACATTCATACAGTAGTGCGCTATGGAGAACGAGGGCGTGTGCGCGCGGTACCTGGTCAATGT
>chromosome_10,+,polyA site is 396505
GCTAAAATTGTGGCGGCATGGGTGGCCGCTGCACATGGCGCTGTTTGTGGTGTGTGTGCGGAGGAAGGGCGGCTGCGGCCAAGTAATCAAGTAATGGGATGACAAGGAGAAGGAGGGGCTTGGCACTGCGGAGAGCTTGTGAAGTGGTGA
>chromosome_10,+,polyA site is 396815
CGCGGCGGTGGCGCGGTGCCGGAGGGTGGAAATCTCATGTTAATTGGAAGGTGTGCGAGCCGGGTTGAGTACAGTGCTGCTGGTGGTGGGGGGGTGGGGTGGAGATTGTGCCACTGTCCCGATGCCGTTGTTGGGAGCAGGAGTTGAACC
>chromosome_10,+,polyA site is 396951
GCAGGAGTTGAACCGGCTCCATCCTGTTGAACCGCCGCAATTTATACTCGGCACATAAATTCTGCTTTGGAGTTGCGCCCTGTTGACTATCATGACCGAGACCGAAGGCAACAGCTGGCGCGACCTGCCAGCCGACGTGATCACAAAGAT
>chromosome_10,+,polyA site is 400324
GGCATGTGCCATGGCACTCATCGCACCCATCACACCTGAAGTCCAAAAAACCTTCATGGGACGCAATAAATTCATCAACAGTTAAACTTTTGTGCACGGTTGACGACCATAAACACATCTATGGTTTGCCAAGAATGGGTCGGTCATGTT
>chromosome_10,+,polyA site is 420383
TTGTATTAAGCCTCCTGAAACTCCTGTGGTTGGGGGACAGGCCAGCACAAGAGGTTGCCCAACCCTGCTTTGGTGCTGCGCTGGTGTAACGATGTGCCAGATAGCGGAGTTATACCAGAACGGTGATGGCGCATGTCAGGCTGGCGCGGG
>chromosome_10,+,polyA site is 456433
GTAGATTGTACTGGCCGCGGCGGAAGGCCCAGGCCTATAACATGGAGGTCATGCAATACTGACGTTTCGCAAGTGTGTAGTGTAGAGTGTCTCTATGGCGGCTCGTGGTGTGGAGTGGCATAGTCACTCATAGTCCTCAATCGTGCACCA
>chromosome_10,+,polyA site is 456619
GGGAGTCTGGCCTGCAGCTGATTATCATCGTATGTTGCTAGCTGCGGTCAGCCTGCTACTTGGAGTGGCGGCTTACGACCTGAAACTTGCACTCGGTGCGCTTCTTGCCGTCCCACGACCACACACGATACGTAAGCAGCAAAGCCAGGC
>chromosome_10,+,polyA site is 473990
GCCTTGTTGTAGGCCGTGTGCGGTGTGCAGTTGGTTGGCGCTTAGTTGGACGGCACTCGGCACGGCGCCGGTACCAGAGATACGTGTAGCTAAGGATTGCTTGCCGCAGGCTCTCCGAGTACCGTAACTAGCATTAGCTCCAAGTACCGT
>chromosome_10,+,polyA site is 474402
GGCATTTACTGCGGTAGTGTCCAGAAGGTGGGTATAATACACGGTGTGGTGTTGGGTGGGCTATGCGCGTGCGTAGTCGTTGTAATTCGCAAGCGCTGTTGACTCCGCTGCACTCCTGGTCTGCCGTCAACACTCAACTGTCTTCATTGC
>chromosome_10,+,polyA site is 480053
CCCACTCCCAGCTGTGGCCGTGGCCGTGGGCCACCACAGTATGCCGGGGTGGGAACAACCCAGCACACCCCAGACTTCATATTGCAATTGAACACACGGAAAGGCCCAACGGAAATGTGTCATCTTATCTCCATGAAACGGCGGGTATCA
>chromosome_10,+,polyA site is 498150
TAAAGAAGGTCACGAAGGAGGGGTCTACGACAATGGCTCAGACCGTCGCTGCTTGCTGGCTTCAATCGTGTCAGGTCACTTTGTGGAGCAGCTTGGTGCGGTGATGGTTAAATGCTGGGATGTTGTGAGCAGTCTCAGGGTGGAATGTCG
>chromosome_10,+,polyA site is 498218
TGTCAGGTCACTTTGTGGAGCAGCTTGGTGCGGTGATGGTTAAATGCTGGGATGTTGTGAGCAGTCTCAGGGTGGAATGTCGCGTTGGCTTTGAGGGGAGAGGGGCGCGCGGAGGAGGGCGTACTGTGTGAAGTGGCAGGCTCAGAGGCT
>chromosome_10,+,polyA site is 498351
TGGCAGGCTCAGAGGCTGAGCTGTCAGCCTGTCACCGCAGGTATTTTGCCCAATGCGGAATGCAACCGATTCCGATATATGATGTATGGATATGCTTTCATTGATGCCCGCCAGCAAATTTGTATCGCTATGGACCTCGACTTGACTTTC
>chromosome_10,+,polyA site is 503879
CCGGCTGCTTTGATGATTGCGCGCGCTATCGTGTAGCGCATGCAGCGGCGCTGTCGCGCGCACGTGACCTCAGCAGCGGAGTGTAATGGTATGATACGATGGCGGTGTGCTATCATATGCACAGTGCAGCTGTGCTAGCTTATGAAATTT
>chromosome_10,+,polyA site is 504405
CGCGTTCCGTTGCGGCGGGCCCGCGCAAGAGCCCGCGGCAGTGCCAAGGGCTTGTAGCTGGCTTGGCAACCATTTTGCACCCATTGTAAACAGTTACTGAGTTTACCATATTTAGCCCGCCAAACGTTTCTATCATTCTACGCGTCAGGC
>chromosome_10,+,polyA site is 523542
TGCGGCACTCCATACTGTATGCAGCGACACACCCACACATCTATGCATGCCATGCACGGTTGGATGTCGCTACGAATACATGCAACTGCAGACTAGTCTTTGACGACCCCTTTTAAGACGTGCGCATTGCAAAGCCTGGCTGGGCATGCC
>chromosome_10,+,polyA site is 523738
GCATGCATGACTGGGGATTGTGCACAAATGACGCAGGGGGGGGGGGGGGTAAGAATGCCGCAGACATACCCCACCCTTCAAATTGAAAGAGCTTGACGAGAGCGTTCAGAATCCGCTTTCAGAAATTTGATCAGGGTAGTAATTGCGGAG
>chromosome_10,+,polyA site is 523823
AAAGAGCTTGACGAGAGCGTTCAGAATCCGCTTTCAGAAATTTGATCAGGGTAGTAATTGCGGAGATATGGGCCCCCAAAGTTCAGGGTCGGTCGTCGGTCCCCACGGTCCCCAAGGTTTCGTCACGGTGTGCCGGAAACTTTCGTCTGG
>chromosome_10,+,polyA site is 526850
GGATGGGCGACAATTCCATTGATTCCATAGCTACTATACGTCTATAGAATGACGTCAAAACGCTACTAACTTGTTACCAAGCACGCTCTGCAAACGGCAAAGAGAGAACTGTGACACTGTTAAGCTGGCACCAGAGCTGGCTTCGTTCCG
>chromosome_10,+,polyA site is 546280
TCATAGCCCCGGTGATTCCCGGCTGAGAGTAGCATTGCCCTGCCGGCACATTGATTTCGGCTCTAGTCGGCTTATGAAGATCCTGAGCTTTACGGGGGCAACTAGTGATGGCTTTCCTTTACAGGCATGCCCCCTTCGGTGCGTGTACAC
>chromosome_10,+,polyA site is 546733
CGCCGCAGCCGCTGCCGAAGGATTACGCCTTGCCCGTGGTGGCAGGTGTCCGCAGGCGCGGCGTGACAGCCCACTGCTGGTTGTAACCAACCAGTTACACAGGATGGCAATGCCCCCCTCTCCTCTTCGCCCTGCTCTGCCGCTGAAACG
>chromosome_10,+,polyA site is 564086
GAGCTGCCGCGACAGCAGACTTTCATGTGGTGAGACGGCTGTGGATGCTGTGGTGTGGTGGTCATGGGCCCGTGGCTGTGGGGTGGCAAAGTGTGTTGACATAGTGTCAGAATAGTAGAAGGGAAAGGGTCATAGTGTCAGAGTGCGTTG
>chromosome_10,+,polyA site is 564618
GCCAAGAGGTGCTTCCTGACTCCAGAGGGCACCACCATGGGGCGTTCGCTAGTTGCTGATGAGAGTGTGGGACATACTTGTTTTACAAATGGTGTACGATGTCCCGTAGTTTGAGGTTTGGGGGTGATACCATCGAGGCCTTGGGATCCG
>chromosome_10,+,polyA site is 564717
TGTCCCGTAGTTTGAGGTTTGGGGGTGATACCATCGAGGCCTTGGGATCCGCCTTGGCACGCCAGTCTACCGTACTGACAACACTCAAACGATTTGCGCACTGCTCCTTCCTGCCTCGTGAAAACCGGAGGCCCGGGCTGGGGTGGTCCT
>chromosome_10,+,polyA site is 565438
CGCAAAATGAAGCCCCCTCATTGATGGACAACCGTGTTCGCCTTCAAAAGCAGCAGGGCCGGTTGCACTCGCCGTGTCGCCGACCGGTGTGCCCCCCCCCCCAATCATAAATGCCCAAACATGCCCCAACGCATCCCTGCCTGAATGTGC
>chromosome_10,+,polyA site is 584799
GTTAGGGCCGGAACGCACGTGTCCGGCTGTGAGCGCCGGCGGCGGGTGCGGTGCTCGCTGGTTTGTAGGCCGGAGCAGGCAGCGCAGGAGGATGAAGCACACCGACATGCAGGTCTTCGGTGCACTAGGCGATGGGGGTGCTGCGGCGCC
>chromosome_10,+,polyA site is 604805
TTTTGATCCTGTGCTTTCAGGCTTCCAGGAGAAAGCTTGCTTCAAGCAGAACCCTCACGCAGAACCCTGTAGCTCAGGATGTAACGCGCTATGTGGTGCGCTTTGTCCCTTTGGCGAGCGCTGACCAGCACCGACTGCCGGGCTATCCTG
>chromosome_10,+,polyA site is 606961
TCGGCAGAGGGATGGGGCGCCTGCGCGGGGCAGGAGCGCAAGTGTGAATGATATATCATGTTATCGACGATGCTTTGAACGATAACAATGCGAAACCGAGAAAGCAAGCGACGATTTCGGGCGGTTGCGGCCACGAATTGTATCCGCTAT
>chromosome_10,+,polyA site is 607059
AGAAAGCAAGCGACGATTTCGGGCGGTTGCGGCCACGAATTGTATCCGCTATGGGTCACTGGTCGGTCTGCGGGGGCTTGTGCCTCTGTGGTGTGCACAGACCCAGCTGGCGGCATGCAAACATATACGTTATGTGGGAATGTCGCTGGG
>chromosome_10,+,polyA site is 607399
GCAGGTCGCATGGAGTGCTCGGGATGCAATGGATTTGGCACGTGGCACAGGTGTCCCGCAATGGCACCTGGCCTTTGGAGCTTCGGGAAGACTGAGTTGGACTTGCGGCGTCGGCCAGCTTCTGCGCTGCTGCGCGCACGCTGTGCACCT
>chromosome_10,+,polyA site is 607604
GACTGCTTTGCTCTGCAAGCGATGTATCCACTGGGGCTATACCGGCACAGCGCTGCGACAGGACTTCTGCGTGCCGTAGTGGTGAATGTGTATGAACGAAGGATGCCCATGGGCGCAAAGCGCAACCAGTGCAGCTGGCGAGTTTGACTG
>chromosome_10,+,polyA site is 607731
AGTGCAGCTGGCGAGTTTGACTGAATGGGTGGCGGCGCCAGCGGGAGGAGACTGGGGTGCCGCCGTGTGGGTAGATGTGTGTAAGGATGCACTATGTGTGTGTGTGTGTGTGTTACAGGATTGGAAGTGTGCATTCCTAATACCTGCAAC
>chromosome_10,+,polyA site is 607794
CGTGTGGGTAGATGTGTGTAAGGATGCACTATGTGTGTGTGTGTGTGTGTTACAGGATTGGAAGTGTGCATTCCTAATACCTGCAACGAGACTAACCGAGCCGCAAGGGCCCCTCGTCTCCTGGAACTGGATTGTCAGTTACGCCTTGCA
>chromosome_10,+,polyA site is 643915
ATGAATCGGGATGAAGGCCCGGGTGGTGCCGCGGGCTGACAGAAGGCGGCAGCTTGCGGGTGTAGCTGAGTTGCCCGTGCTAAAAGTACCGACTGGCTTACAGAGCATGTTGGCATGTGCGGGTTGGTGCTGAAGGAGGAGTTGGGGCCT
>chromosome_10,+,polyA site is 644059
GGGCCTGCGTGGGAGGTGCCAAACCCGTGACGCGGGATGATGGGCTGTGCCAGATCATTGAATGGCGCGCCGATCCGTAAACCTTCAACATTTACGGCAAGCTAACGTTGATAATATTTGAGTCAGGCTGCAGTCACAAGGTCTTGAAGC
>chromosome_10,+,polyA site is 648972
CATGCCGCCGCCGTCTGGCCCCTGACGCGCGCTTTGGGCAACATTGAAGCGTTGGGAGTGAAACGCAGGCCCTCCGGCCAAATGCAAGTATGAATACTGAGCGACTTAGCTGCGCCTTGCTTGGTGTGATAGGACTCAGCTCCGAAGTCA
>chromosome_10,+,polyA site is 649075
ACTTAGCTGCGCCTTGCTTGGTGTGATAGGACTCAGCTCCGAAGTCATGCCCTTTCGGAACATGTATTTTTAGAATGGCCAGTCTGGCCATGTACTGATGGCACAACAGTGCCACGCAGCACACACTTACGGCAGCCCTTTCCTGCATTC
>chromosome_10,+,polyA site is 660708
ACCCGCACATGAACACGCGCAGTCAACACGGACGAGCGCCTGTGTTTGGTCGGTGCTGCACGTTTATGCATTGTCGGGATTCTGTAAGCCTGGTGCGCAACGATTGTCATAATGGCATAGCACGGCCGGTACGTGCCACAGCCAAGGGTT
>chromosome_10,+,polyA site is 711230
CGGGCATGTTGGCGGGAGATACGGTACATGAGCCATTCACTGCTATTTTGCGGATGAAACGGAATTGGCGGAGAGCACGGGTTTTTATATGTTTGCGGAATGAACTAATGAGCATATGTCAGAACTGCTGCGCACCTGCCATTGCCAGGT
>chromosome_10,+,polyA site is 711517
GGCTATTGCGGCAATCGTCATTGCCGGTTAGGTTAGCCTAGGGGGGAACCGGAGGGGTTGGCACGCGTGATGCCTTCAAGCAATTTGTGGGCGCCTTCATACACAATTCCTGTGCCTCTGTTACTACGAATTGCTCGTGATATTTGTTAG
>chromosome_10,+,polyA site is 711581
GCGTGATGCCTTCAAGCAATTTGTGGGCGCCTTCATACACAATTCCTGTGCCTCTGTTACTACGAATTGCTCGTGATATTTGTTAGCAATGTTAACACCCTGCAATTTGTTTGAAACCTTTCTCGCCTTCTCGAATCACTGTCTTTAAAC
>chromosome_10,+,polyA site is 717359
CCACGTGGATTAGGTTCGGAGAGGTGCAATACAATGAGTCAACGACGACTCGAGGTGGGGGCGCTGATCACGCTGTTGGTCATGTACGGCACCGGTAGATTGCATTGGTTACAAGAGGGACCTGCTGACGCGGTTCACGAGCCACCGGTA
>chromosome_10,+,polyA site is 734305
GCATGGGCCCGGAGAGATGAATGGGCTGTGGGGACGTGGCGTTGGCGATAGATGTGGCAAGCGTGCCAATCTACCCTCTGTGAAAAGAGTCAACACTGGTCACCAGCCGGCAAGTACACGGCCATCGGGGCTTTCTCTAAATCCGATCTA
>chromosome_10,+,polyA site is 734357
TGTGGCAAGCGTGCCAATCTACCCTCTGTGAAAAGAGTCAACACTGGTCACCAGCCGGCAAGTACACGGCCATCGGGGCTTTCTCTAAATCCGATCTACAGTGCCCTCCACGGGTGCGACATGCCCCCACGGTAGTAGGGCCATCCATGG
>chromosome_10,+,polyA site is 762249
TCTGTACACTATGGTACGGGTATTGGGTTAACTGACCTGGGGTCACGACCGTGCAAGCAGGTGTCATGTCCTGGCATGGGAAGTAAGGTGCAGAGAGCAACGGGTGGACGACATGGGGGGAGGGGGGTCCGAGGTGTCAGGATGTTCGCT
>chromosome_10,+,polyA site is 762496
TGCTTTCACACGACGTTTGCACCCTTGCGGGTGCAGGGGACAAGAAAAATACAATGGATTTCCAAATGCTTTCGCACAACTTATTAATTCTTGGGGTCTGAGGAAATCTGCAAAATACGTTTTGGTCTCAGGTATCAGACAAGAAACATG
>chromosome_10,+,polyA site is 763277
TTCTGCCGCGTGCTGGTGCGTGCGTCCCCACAGCCCATTCATCTCCCTGGGCCCATGCCACCCAGCGCAAAGTACGTACCTCCACGGCGCCAGGCCGTTACCTCCTCTTCCTTCCCAGCTCGCACGACCTCAAGCCCCGCCGTCATGTAC
>chromosome_10,+,polyA site is 782393
ACAGGATGCAGCTTCGGGCTGCACCCAACAGTGTGAGGGCCCTGCCCTGTTGGTGCTGGTGTTTTGGGGTAGGAGTTGCACTTTGCAAAGTGGCAGTCAGTCTGACGCCGACCCGCGGCTTAGGTGAGCAGCGCTAGCGTTTGCGGTGAG
>chromosome_10,+,polyA site is 782594
ATTCGAGGTTCTCTCCTCGAGTGTGCGTACGTGTCTCGTGCGTTTATGAAGCCCTGGCTTGCCCGCGGCTGTCATCCCACATGTAACCTCTATTCGCTATACCTGATGAGCACCGAGGGGCTTACAGGGCAATATGCACGGTTTGCACTA
>chromosome_10,+,polyA site is 787174
ATTCGGGGATCTCTCCTCGGGTGAGCGTGCGTGTCTCGTACGTTTTTGGGGCCCTGGCTGGTCCACGGCTGTCGTCCCACATGTAACCTCTATCAGCTAACAAGTATTTCTACTCAGACCCGTGCCTGAACGCGCGAAGGGCTGCAGTGA
>chromosome_10,+,polyA site is 801238
TGTGGCGGCTTATGTTTCGTCATTGCAACAACCTGCCCAGGGCGCACCGCAGCAGTGGTCCTGGATAGCTTAAGTGTGCTGCCTTAAATGAGACCGTGTAGCAATACAGCAACCGCAACGATAGGGCTCCTGTGCTGTGTATTCGTACCA
>chromosome_10,+,polyA site is 801535
GGACTGTAGATACCAGCCCAAACTAACCCGAACTGGGGTATGGCGCCCTTGTCCTGCCCCTGTCCCCATCGCCGCTTTGCATTTAATGCGCTTTGACCTATGAGGCAGAGGGGTGGTATGGGGTATAGGATTGGTCCCGCCGCCGGTCAC
>chromosome_10,+,polyA site is 801647
GTGGTATGGGGTATAGGATTGGTCCCGCCGCCGGTCACCCCTCCGTGGATTGGATTGGCCAGAGTAGGATTGGACCCGGCACTTAAGGATTGGGTTTGACCGGCCAAGGATTGGAACACCACTTTTGGGGATTGGGTTTGGTCGGGTGGG
>chromosome_10,+,polyA site is 801839
ATTGCTTTGCGCACTTAGGGATTCAGATAGGACAGGTGGGGATTGGGCCTTGCAGACTGTCCCAGGCTGTCCTGACACCGCTGCAATTCTGATTCGGGTCGGTCCTTAGGGTTTTGGACAGGGGGACCTGGAGCGCAGCGCACACTCGGC
>chromosome_10,+,polyA site is 817560
GATTCAACTCGTGGGAGTGGCTGGCTGTCTTTCAATTACAGGAGATCCGGCAACGGGACGGCCAAAGTTGCGCAGTTGGCACTGTAACCAGAGTAGTGAGCCCCAAGCGGACTGGTGCAGGGCTAAGAGTCGAACACCCAGCAGATGTCA
>chromosome_10,+,polyA site is 825585
ATGATTGTATAGAGCGTGTTGGGGTGCGGTGTCGTTGCTTCTTGGGTGGTCACTTCTTACGGCCTTCAGGCCTTAGCGCCTGTAACCAGGTTCCGTCCGATCAGTCGTAAGCGCATTCTGGTGTATGAAGACTCGCGATGAAGCTAACAT
>chromosome_10,+,polyA site is 825641
TTACGGCCTTCAGGCCTTAGCGCCTGTAACCAGGTTCCGTCCGATCAGTCGTAAGCGCATTCTGGTGTATGAAGACTCGCGATGAAGCTAACATCGCGAATCTGCGTGAACCAAGTTCACTCCATTCACGCCTGCGTTGAACACCACGCT
>chromosome_10,+,polyA site is 825724
GAAGCTAACATCGCGAATCTGCGTGAACCAAGTTCACTCCATTCACGCCTGCGTTGAACACCACGCTTCCACGCCTTCCTTTAAACGCTTCGCGCCTGTCCTTGTCCCTATCTCTGGCAAAATGCTTCGACGTCTCACATGGCATTTGCA
>chromosome_10,+,polyA site is 841165
TGGTATACGCCCGGTAGAGCTTAGGCAGGCAGCAGGCTAGGCAGCTGTCCTAGACAGCTTGGTGTTGAAAGGTGGAGGCTTGGTGTTGGGGATCGTGCAAGAGAAGAGATGGAGAGCGTTGCGTGAGTTTGTGGTACGGTAAGAGGCAAC
>chromosome_10,+,polyA site is 841481
ACTTGGTGCACGGCATATAAGGCCCTGCGGGTTACAGAGTCACTGGCGGCCACGCACGTCAACACGGGACCGCGTGGTGCCTGCAATTTCCGGTGGACAACTCTCAAGTTCGGAGGGGATTTCATTATATGAGCCGTTGTGGCGGCGCAC
>chromosome_10,+,polyA site is 841616
GTTGTGGCGGCGCACCCGCCTCGAGGCAGACCGGCACAGATGACAGCTCCGGTATTCGTTAACCGGTGTGAGATGGAGCTTTGTAACTTATAAGTATGTAAAACGCAGTGCGCAGTAAACACAAACCGCAACTCCCCGGTGCCGTGCACA
>chromosome_10,+,polyA site is 863634
GGGGTGCCTTAATTGCCTCCACAGATCGACGGCTTTGCTGGGTGCGGAGGAAGGTGGGGCCCGTTCGTTCGCTCAAACGCTGTAAATCTACTTGATATGCTTGCTTTCATGCGTGCCGTCTTATTTGCTGACCCGAGCCCTGAAACATAG
>chromosome_10,+,polyA site is 878970
TCCATCATGGCAGACGGTAGTGGCCTTGTTGCACTGTGCAATGCGGCTCTTAATGGGTTTTTTGTGCTGGCTTAACTAATGGCTTTAAGCACTGGCGTATAGTAGCTGTGCCCATGACCCGGAACTGTCTATCCGGAACATGGACCCGCA
>chromosome_10,+,polyA site is 879066
GTATAGTAGCTGTGCCCATGACCCGGAACTGTCTATCCGGAACATGGACCCGCATCCCATGGGTCCCATGCATTGTCCTAGCTGTAAGCTTTGTCTCCATCACTCTAGACACCAATACACCCTCTAGACACCCACTCTAGACACCATGTC
>chromosome_10,+,polyA site is 879238
CAGCTGGTGCCTGGTGGCCCTGAACACCAAGGTTGTGTGTGTGTGTGTGTTACAGGATTGGAAGTGTGCATTCCTAATACCTGCAACGAGACTAACCGAGCCGCAAGGGCCCCTCGTCTCCTGGAACTGGATTGTTAGTTGCGTCTTGCA
>chromosome_10,+,polyA site is 879289
ACAGGATTGGAAGTGTGCATTCCTAATACCTGCAACGAGACTAACCGAGCCGCAAGGGCCCCTCGTCTCCTGGAACTGGATTGTTAGTTGCGTCTTGCACACCATGTGCACCGTCGTGGTGCTGCCTAATCAAAAGACAGCGCTTAGACC
>chromosome_10,+,polyA site is 884366
TCACGGGTGAAGGTGGTGCGCATTTCATATGACGAGACGCTTTTCACTGCCTTCATGTAAGGCTCTCAGACACAGCCCCTAGTAACGGTATTTACGCCAGTATCGTGCCAGCTGCAATAGCTTCTCATTTTCCTTGTGACCATGCTTTCC
>chromosome_10,+,polyA site is 884422
GTAAGGCTCTCAGACACAGCCCCTAGTAACGGTATTTACGCCAGTATCGTGCCAGCTGCAATAGCTTCTCATTTTCCTTGTGACCATGCTTTCCATCGCAATTCCAGGCGTTCAGGCACTGCCTGCGTCTTAAAAGCATTCTCGATGCCA
>chromosome_10,+,polyA site is 884471
TGCCAGCTGCAATAGCTTCTCATTTTCCTTGTGACCATGCTTTCCATCGCAATTCCAGGCGTTCAGGCACTGCCTGCGTCTTAAAAGCATTCTCGATGCCACGTAAGCGCCGTGTCACACAGCTATTACCCTTTTGGGGCCCTGGCTAGT
>chromosome_10,+,polyA site is 901061
CGGCCATGAACGCAGATTACGACAGCTCAGCTAGCACGGTAGCGCAGGTGTATGAATTGACGCACGTTAGGCACAATAGGCAGGATGCTGTAGGACGGGAATATTTATAGTAACCAATACTGATACAGGCGGGGGCGCATGTATGCGTAA
>chromosome_10,+,polyA site is 901143
GGATGCTGTAGGACGGGAATATTTATAGTAACCAATACTGATACAGGCGGGGGCGCATGTATGCGTAAGTGAAGTTGCGGGATGAATGGAACTGATGGAAATCAGGCAACGAGAGAGCTCATGGAATGTCCAGTTGGGGGCACGGAGTCG
>chromosome_10,+,polyA site is 901219
GCGGGATGAATGGAACTGATGGAAATCAGGCAACGAGAGAGCTCATGGAATGTCCAGTTGGGGGCACGGAGTCGCTTTTGCCATGACAGAGATAGGGGAGGTAGCCTGGCCTAGACGGATGCGGTGACGTTTGCCCCAGATGCTCAGTTG
>chromosome_10,+,polyA site is 901295
TTTGCCATGACAGAGATAGGGGAGGTAGCCTGGCCTAGACGGATGCGGTGACGTTTGCCCCAGATGCTCAGTTGCTGATGACTGTAACGGTTTCAAGCATTGCGAGAGTGCCCTTACTGGTGCGCGCGTGGGAGGTGCCATTGCGGTGAT
>chromosome_10,+,polyA site is 907193
GGGCGGCTGTGCGTGGCACGCAATGTTAGCAGGCGGGCGGCAAGGCGAAGGACTCAAACGCCAGCTGTTCGTGCTCTGCATGTGCAAAGCATAACTCTGTATGTGTTTGTACACTTGTCGGGAAGTTCGAGCACCCAAGGGCAAGAGGTG
>chromosome_10,+,polyA site is 916247
CGTTTTGTGGCTTGATCACCTTGATGGGACATTCGTCAAATGGGGCTGTGGAGGACGATGGCGTGCCCAGGAGGCAGCAAGTCAACTGACGATGGACCATGAACCCCCATTGACCCAAAGCCTAACTTATAGATTATAGACGGTAGACTG
>chromosome_10,+,polyA site is 916433
CAACGGCCGTGCCGTATCGAAGCAAGCAGTCTTGAGTCTGCGCCACTGCCCCAAAGCCTGGAGGATGGCAGGGAGGACGGCATGTACACAACACGAGTATGCGGGCGCGCCCGATGTTGACAGGGCTGAAAGCAGGAAAGGAGGTGTGCA
>chromosome_10,+,polyA site is 921427
GAAGAGGTGTGGGTTGTGTGTTTCTTATGGCGTATGTGGCGTATGTGCGGTGTGGCGGGGGGCAGCTCAGAGCTTGGTTGCACTGGGAGATGTGAGTTCAGATGGAGATGTATGACGGATGCGAGTGTGTAAACTCCGTGTGCAGGATTT
>chromosome_10,+,polyA site is 921761
AGTGCAGCACGGTCTGGCAGGTACGGAGATAAGTAGGCGCTGATATTGCTTGCGCCAACCGAGTCGCTTCCAGCCAGATTACGGTTGCGTGGAAAGGGCAAAAGCTGAAATGCTTCAAGCCGGTATTACGGCTTCCCAACATGATACCAA
>chromosome_10,+,polyA site is 921832
AGCCAGATTACGGTTGCGTGGAAAGGGCAAAAGCTGAAATGCTTCAAGCCGGTATTACGGCTTCCCAACATGATACCAACATGTAAATGTGGTCAATCTGCCCCTGTTGCGAGCCAGACCCTCCAGTCTCTGTGCCTTTTAAGCGTAACA
>chromosome_10,+,polyA site is 924830
CTCAGCCTCAAGGACGTGGAGGTGACGGAAGGCGTGCCGGAGGAGATGGACGTGTCGTAAGCGGCGGCTGGCGGCAGTTGAAGGCCTGGATGAGACGGAGGAAGTCAGCTGGAAGAGGTCAGCAGAAGGTGGAGGTCGAGGAGGAGGTCA
>chromosome_10,+,polyA site is 924919
ATGAGACGGAGGAAGTCAGCTGGAAGAGGTCAGCAGAAGGTGGAGGTCGAGGAGGAGGTCAGGAATCTAGGTTATGCGGTGGGCGTGGAGGAAGTGTGAGAAAGAGCGGAAGGCATGGGATGGCGCTGCCGCGTGTGTACGGGGCGTGTC
>chromosome_10,+,polyA site is 924993
TGCGGTGGGCGTGGAGGAAGTGTGAGAAAGAGCGGAAGGCATGGGATGGCGCTGCCGCGTGTGTACGGGGCGTGTCAATGCTGTAATGGTGCTGCTGGTGACGGTTGAAGCTGTTGCTGGTGTGATGGGGGGCTGGAGTGTGTAGCGCAG
>chromosome_10,+,polyA site is 925058
CGGGGCGTGTCAATGCTGTAATGGTGCTGCTGGTGACGGTTGAAGCTGTTGCTGGTGTGATGGGGGGCTGGAGTGTGTAGCGCAGTGTAGCGAAAGGGACAAAGGAGGCTGCATCCATCCCAGGCTGAAGGCAGCGGGTTACAGTTAAGT
>chromosome_10,+,polyA site is 925122
GGGCTGGAGTGTGTAGCGCAGTGTAGCGAAAGGGACAAAGGAGGCTGCATCCATCCCAGGCTGAAGGCAGCGGGTTACAGTTAAGTCTGCGGCGGGTTATATCTGCGAACCGGCTTGGCGGCGCGCGTGCTGCATGTGCTGCGATGCGAG
>chromosome_10,+,polyA site is 925263
CGATGCGAGCACTTGCGGTGACTGCTGTGGTACTGGTGTCGTGTAGCTGTCAGCAAACGTGACGACTGCGCAATCATAATATGTAACAGCAGATTGACAGGTAGAACCCCGCCTAATGCCGCTCAATGGCTCTCCGCAGTCTCGAGCGTC
>chromosome_10,+,polyA site is 931116
GTGCGAGGGATCAAGTGCGGGATTTTGCCGTCTCATCGTCTGGCTTGATGCGGTCCTGTTATCGAAGAATCGAGGATGCTTTTAAGACGCATAATGCGAAGTTGCAAACACAAACATAACAGCAGGCGGAGCACTGGCTACGGCAGCAGC
>chromosome_10,+,polyA site is 954285
ATCAACAGCGTCGCGGCGTGGCGCCACCACGAATAATAACATGGCGATGAGTCTGCTACGGACGTGTGGATGAGTTCCCAAGGCGAAGGACAAAGACGAAAGATAACTGTGTGAAGCGATGCTTGGGGGCGGATGCCGTGCAAGCAGACA
>chromosome_10,+,polyA site is 954636
ATGATACGGATGTCTAGTCGTCTTGAGAAGTTGAGTGCCGGTGCCGCGGCACCGAGGCAAGCGGCAGATCGCCGTGAAATTAGCAGCTTGGATTGGGGAAGCGAGGTATGTTCGTCGCCAAGTCCGCCCGAGAGGAACGAGGTCTATTCA
>chromosome_10,+,polyA site is 954736
GCGAGGTATGTTCGTCGCCAAGTCCGCCCGAGAGGAACGAGGTCTATTCAAAGTGGATCTTTCAGCGGATGTGGGCATGCGGGGATCATTGTTAAGCATATTAAGGCGTACGAGCGCGGGGCAGCCACGCGGCGGGGAGCGCCATCGGTC
>chromosome_10,+,polyA site is 954900
GACAGTGGTAAGGCAGGTTGGTGAAGTCCCGTAGTCGGTCGCTAGGGTGTCTGAGTGCATTGACTGCGCCAGTTTCGCAGTTTTGGTGCGCGGAGTGCAAAGGGACTCTGGGGCAGGGGTGCGCTGAGTGCAACGGGACTGCTGCTGTGG
>chromosome_10,+,polyA site is 954988
CGCGGAGTGCAAAGGGACTCTGGGGCAGGGGTGCGCTGAGTGCAACGGGACTGCTGCTGTGGTAGGGGTGGTGGTGTCGTGTAACGACTGACAATATCGACATGCGGACACGGCATCCTGTTATTGAGGAAGCGGGTCCAGGCCGCCAAT
>chromosome_10,+,polyA site is 998608
GACCAAGTGGATCCGCAGCCGCGGCGCGATGGGATATTAGAGCATTTAGGGGCTTGAGCGCGGGGTTGAGAGTGCCGGGCTTTACTGTGTTTTTGGGGGAAATGGGTGGGGTTTGTGAGCATGTGATCGGCGTACAGAGAAACGCAGAGC
>chromosome_10,+,polyA site is 998775
CTGGTGCATGGTGATCCCGTCGACGTGGCACAAATGTGTTTTAGGGGCGGCTTGGAGTGGTCACGTTTGCCATTCGCGAAGGAAAGCGCATGCGTGGGGAAAGCAAACTGACATGCGCCACAGCCGAACTTGCACAACGCCGCTCCCGGG
>chromosome_10,+,polyA site is 998855
GGAAAGCGCATGCGTGGGGAAAGCAAACTGACATGCGCCACAGCCGAACTTGCACAACGCCGCTCCCGGGCGGAGAGATATGTACCGGATACGGTCCTAGAGTGTAGGGACCCCGTATGGCCACCAATGTCCCAATGCCCGGCCGCGTAC
>chromosome_10,+,polyA site is 999043
AATGATGAGCGATTCAGCCACGGAGGCTGGCTGCTGCTGCTGGCGCGAGGCAGGCTGACGCAGTCTAACGTAGTGGGATGCTAACGTTTGGGAAGCGAAGGAACGGACAAGGCTAATGCTCGCGATGGGTTGGTTGACACAGTCTGATAC
>chromosome_10,+,polyA site is 1019243
TGGCCAGTGGGCGGCGGATGGTGTGAAGAATTCGGTCGTGCATAGCATTATGTCTAATCCCGGACAGAGGAAGAGACACAGACAGAAGCCTCACTAGCAAGAATGAATGTGCGTTGAATGCTCAGGACTGTCAAGGTTTCGATTACAATT
>chromosome_10,+,polyA site is 1019572
GTATTGTGTGGGCCGAAGTATTGGTCCCAAAGCCGGGGTGCGCGCAGCCTGCACGGGCCACGCAATCGGAAAGGCTTTCTTTGCAACTCAATTGCTTGACAGTGACTTGTCATGTACTGCCCCCCTGGACGATAAGGCGAGGGGTGGCTG
>chromosome_10,+,polyA site is 1019871
ATGGGCGGGGCGGCGACAGCGCTAAGCGGGTGGGTCGGCAGCACCAGAGAGACAACTTATGTCCTTGTACTTGGTGGCATTCCTAATGAACAATTACACGAAGAAGGAACGAGATGTCTTGGGTGTGGAGTAATAAATTCACTTGGGTTG
>chromosome_10,+,polyA site is 1020068
GGCTGTTGCGCGTGCAGCAATACCCATGCTCATGCTCGGCAGGGACCTCTGTAACCGCTCGGCAGGGACCTCTGTAACCATGTAACAAATGCAATGCGCGGGCTGCTGGCGAACACAAAGTTGCTTTGATTGTATAAGGTATGTGATACG
>chromosome_10,+,polyA site is 1045238
GGTGCCGCAGGAGGATAGCGGTGTCCAGAGCGGTGTCGTCAGGTGAGCAGGGGGACAGCACACAGAGGCGACAGAGCAGTGTAAGTAACATGTGCCGGTCTTCGCGGACGGTCTCGGCGAGCAGCGAAGGACGTTGACTGCCTGCAGATA
>chromosome_10,+,polyA site is 1047701
CTTGGCTGGAGCAAGACGACAAGCATGATGGAGAGGATAGTGGGGACATTGCTGAACGCCTGAACCTGACCAGTTCAAATTGAAACTCGTATGCTAAGATGAGGATCATACTGGAGCGCCCGGGACATGAATGCAGCACCGAGCGCCCGG
>chromosome_10,+,polyA site is 1053135
AATGCGTAATGCCGCTGTTTCAGGGGGGGGGGTTGCTGTTGACGTGTACGGCACATGTGCTGGTGCAGCCAACTGGCTGGACTTTGGGGCAGTAAGGCGAAGCGCAAAGGCATGCAAACAGGTTACACACATTCGTCCTCTTGTCCTGCA
>chromosome_10,+,polyA site is 1089562
CCATGCGTGCTGTCAGGGGTGCGGTGCGGTGCGGTGTGGTGCAGTGTGGTGTGGTGTGGTGCGGTGAGTCGTGTCCAGGTATGTGACTGTGTGAGGGGGGGCCGTGACACGTCTCACACCGCCCTTTCGAGTTTCGTCATCGCACCGCCC
>chromosome_10,+,polyA site is 1089780
ATACGGTTGCCAGGTCGAGTGCCAGGGACCAGCAGTGGACAGTGCCGTGCCCGTGTGGGCCGCAGCACCTCGAGGTTTGGCAGCGTTGAAGAGGACTCACTCGCCTGTGAGTCGCACTCTCAATCTACTACACCAGCTTAAGCATAACGC
>chromosome_10,+,polyA site is 1089861
AGCGTTGAAGAGGACTCACTCGCCTGTGAGTCGCACTCTCAATCTACTACACCAGCTTAAGCATAACGCGTGTGTGGGATGTAACGGTGTCCTCCTTGCAGAGGCACACTCCCAGCGCATTTGCGGGCGTTCCAAGGACCAGGGTGCTGA
>chromosome_10,+,polyA site is 1116713
GGCTGCGCGGAGCCCTGCGACGGCTGTGCCAAGCCCGACGGGTGCGAGTGCGTGGCGTAGTGGTGGTGTGGAATTGGTGTGGTGTAGGGGCGGGGGCAGGAGTGGTGGTGGAAAGGAGGGGAAGGAACGGCGCCGGGGGAGGTGCGTGTG
>chromosome_10,+,polyA site is 1117156
GGCGGATGAAATTTGGCTGGCCGTGACTCCAGCTGAGGAGCTGGAGTTCGTGTAAGCGCCTCTGTGTTTTCGGGTGTGTTTCAGTCACCCAATGCTGCCAAGGGGGCAGAAGTTCTCATGGTTTGGCGTGGCTCATGCTCGGCAAAGTCA
>chromosome_10,+,polyA site is 1117321
TGCTTTTGCGGCGATGGAGAGGACCGACGTGTCGCCGGATGGCCGGTTCTTACGCTGCGGCTGTGGCTGGCGACTGAGCATGTGTAAGCATGGCTGCGAACATTCTTGAAGACTGTGCAGCAGAAGCAGCAGTTTGCTCATGTGCCGTAC
>chromosome_10,+,polyA site is 1149854
AGGTGGCCTTCGACCCAGCCAAGGGCGGCCCCTGCAGCCAGCTGTCCTACTGCAAGTTCATGGAGCGCAGCGACGGCGTGGTGTGAGGAGGAGGAGGGGAGAGGAGGCAGGAGGGGAGGACGCGGTGGGGAGGAGGGAGAAGAGGGAGAG
>chromosome_10,+,polyA site is 1149918
GCGCAGCGACGGCGTGGTGTGAGGAGGAGGAGGGGAGAGGAGGCAGGAGGGGAGGACGCGGTGGGGAGGAGGGAGAAGAGGGAGAGGAGGAGAGGGAGGGGAGGAAAGGGAGGAGGTGGTGGGGAGGAGGGCAGGAGGGCGGGTTGATGT
>chromosome_10,+,polyA site is 1150003
GGAGGAGAGGGAGGGGAGGAAAGGGAGGAGGTGGTGGGGAGGAGGGCAGGAGGGCGGGTTGATGTCCGAGCCTGAAGAGGTGGTCCCGGCGGGAGTGGAGGAGGAGAGAAAGAGAGGATGGTGGGGCGGGATGTGCGCGTGTGTACGGCA
>chromosome_10,+,polyA site is 1150391
TTTTCGGGGGCGGTGGGCGTGATGCTCGTGGTCTGAGGCAAGGCCTTCGGGGGAGGGCGCTAGCCAGGACTTCCATGCGATATGGAAAATGCGCACGGTGTGATGGAGCAGGCGGTGGCGCGGTGGTGGGGACCGGAAGCACAGTGGCGA
>chromosome_10,+,polyA site is 1150501
GGCGGTGGCGCGGTGGTGGGGACCGGAAGCACAGTGGCGATTGGGGCCCAGGCGTGCATACCGGAGTCGTGGACTGCATTGCTACGAACAGTACGGTGCGGCGCCGTGTTCCTGACTGAAGGCCTGCGGCCATACGGCCTGGGGCCCTGT
>chromosome_10,+,polyA site is 1150597
TGCGGCGCCGTGTTCCTGACTGAAGGCCTGCGGCCATACGGCCTGGGGCCCTGTCATGAGGAGCCAGATGGAGGGTCTCATGTCGCGTCACTTTCATGACTGCACCGGACAGGGTATTGCCGTACCGGGCCTCCCTAGCAGGCTCCAGGC
>chromosome_10,+,polyA site is 1158823
ACACTGCCACGTGCGTACCCATCACTAAACCGTTGGAGGACTGGCCATTCGCATTGCAGGAGCACGCCGTGCATTAGAGAAATGTAAGCTAGTGTACGGTATGAAGTTGGTAATTCGCTAAACGTTAGAGGATGCTACTGTACTTGCTTT
>chromosome_10,+,polyA site is 1159105
GGGTAGAAAGCTCAGATTCTTACCCCATGCTCAAAATTACAGAGCTTTAGGAGAGCATTATGCACGTACTTTTAGTTTTTTAAGGCGGTGTCTGGTGAGGAAGTTCTGGGCCGCCAAAGTTGGGGGGTCGGTCCTCGTCCCTGGGGGTCC
>chromosome_10,+,polyA site is 1159408
GGACATGTCGGGACATGTCTCCACATTCAACACATGCGCACTGACACAGCTGGGCTCTGAAGCGCTGGTGCGCACGAATTCACGTCTAACAAGGCTGCCGATGCACATTGTCCATTCGTCACGCGGCAGAGAGTTGAGCGCGGGGTGGTC
>chromosome_10,+,polyA site is 1159498
AAGGCTGCCGATGCACATTGTCCATTCGTCACGCGGCAGAGAGTTGAGCGCGGGGTGGTCTGGGTCGAGGGGATTTCCATGGATAGGATCCCGGTGACCGAAGTCTCAGAACAGGACCGCTGATGACACGGAGTGATAGTGCTCGTCAAG
>chromosome_10,+,polyA site is 1159600
GTCTCAGAACAGGACCGCTGATGACACGGAGTGATAGTGCTCGTCAAGAGGAGTCGATTGACACCACTTTGGTATTAAATGGAGGGGTTTTAACCCCTGAACAACAAGGTTTTGTCCGTCAGGGGGTCGGTCGTCCCCTCAAGGGGGGTC
>chromosome_10,+,polyA site is 1162926
GCGTAGCGGGGTGTCGGCGTTTGCCCTAGGCGCCCAAGCGCTGACTGGAACTTTGACTTCCCGTGTACAATGGTGACTTGAGATGCTGCTACTTGGTGTATAGGTTCGGCTTTTGTGGGTGCTTGAGTTGGTGGTCTTCAGAGTTTAGGA
>chromosome_10,+,polyA site is 1163014
CTACTTGGTGTATAGGTTCGGCTTTTGTGGGTGCTTGAGTTGGTGGTCTTCAGAGTTTAGGACACGAGTTTTGGACAAGAGAGTGTGCATGGTGAGCGAAGCGCGCCTGGAGACAGGGCTGCGCGTCCGCAGGTTGGTGTTGTGGCGTGG
>chromosome_10,+,polyA site is 1163208
TGTGATGAGGCGGCTGGTCGGGGGCGAACCAGGGGGAGGGATGAGGCCCGAGGCTTACTGGCCCAGTGCCGAGAACGGGTGTGTAACCCAAAACCTCGATTGTTGACCGGTACTCTTTCTGCTTGAAATCACTAGGAAAGCTGACGGATT
>chromosome_10,+,polyA site is 1169267
GAGTCGACGATCAGTGATGGCGACGTGGTGGTTTTCATCTCGACGCTGCACGGCGGCTAATGTGTCTCCGATAGTACACGAGTGTAATGCATATAATGTAATGTGTAAATAGGGCTGGCCGAGAGCTGTTTATGGCCGAGTCACGGTAGT
>chromosome_10,+,polyA site is 1169385
CCGAGAGCTGTTTATGGCCGAGTCACGGTAGTAGCCCAGCCTTTCGACGTCGACTGTATGCTTGCATAGTCACAAATATATGTAAATCTGGAAAGCTTATTGAAGATTCCATCCGACCCAAGCGCGCGCACAAACGCAAACCCTTACGCT
>chromosome_10,+,polyA site is 1176618
GTAGGCTGCTGGCGTAGGTGTGCGCGATGGGACAGGGTTTATGTAGGTTGGCGAGGTCCCGTAGGGTGCAGCTGACGCCCATACCCCAGCAGATGGCAAGCAATTTGCAGCGGCAGAGCAGTAGTGCATGGCTGGTCGAACGCCGGAGTT
>chromosome_10,+,polyA site is 1176863
CACGCATGGATGATTGGATGTTTGCTTGCGCTGCCAGTAGGGAGGCCGTATATGTACGTACACACACGGCGATGCGCCCTTTCTGTAATGAGTTATCGAGCTGTGTGTGGAACCAACTGGGCCCGTCCCGGCGGCTCGATTGAGGGCTGA
>chromosome_10,+,polyA site is 1195474
AAGGGGCGGAAGGGGCGGCGGTGATGAAGGCTGGAGTCAGGGTGTGTGTGGCGGATGGGGTTTTGTTTGTGTGCGTGTGGGGGTGGGGGTGGGGGTGAGAGGGTAGGAGACAGAGCGAGAGAGAGAGGGGCGTGTGGGATTTGCGGATGG
>chromosome_10,+,polyA site is 1195785
CGACGAATGGCGTGAGTGTGACCATGTCAAACAACCAAAGAGTAGTACGCACGTGGGGGATTGGTCGTGAGGCGCTGGATGGAGGTGCATGTGACAGGAAGTAAGAGTGCATTCTTGCCCAAGCAGCCCTACCGAGTCCTCTGACTCCTC
>chromosome_10,+,polyA site is 1195858
GCTGGATGGAGGTGCATGTGACAGGAAGTAAGAGTGCATTCTTGCCCAAGCAGCCCTACCGAGTCCTCTGACTCCTCTCTTGTAACCAATGCAATCTCCTCTCTTGCCTACGATTCCTGGCCAGCTCGGGCCAGCTAGCCAGCAACCAAA
>chromosome_10,+,polyA site is 1211083
CAAGAAGGCGCAGTAGTGCAGGAGGGGGCGCAGGAGTAGCGGGCAGGCGGGTGTGGGTGGTGCGTCAAGCCAAGGGGTAGTGGACCGGGGGGGGGGGGGCAGTATGACTGGTGTGCTCAGTGCAGGTACCGGGTGGGCGGAGGTCGGCCC
>chromosome_10,+,polyA site is 1211237
GGCGGCCGGGTGTGAGGAGGTATACAGTAGGTTGGTGGCGGTGGTGGTGCACGGCCGTGTGACGGCGTTGCCATACATCTGGAAGCGCGCATCGATGCATGAGATGCATGCAGCCGGTGACACACGAGGCGGCGGAGAGATGCACGGCCG
>chromosome_10,+,polyA site is 1211490
GCAGACGTACGGGCTGGTGCTGGCCTGGCTGTATGACTGAGGGGGCTTCACTTGGTGCGCGTGCAGCTGTGGTTACAGCTTGAAACGAACGAGAAACCGTGCTACGGAACTGCTGATGTGCACAGCTCGGGCTGCTATGGCCCACGGGGA
>chromosome_10,+,polyA site is 1211689
TGCTGCAGCATGGGCGCTTGGGTGCACTTGCATAATTGTTGTTGTGCCGTCCCTAATCAAGGCTGTCACACGACAACTGTGTAAAGCGCTGGCTTCCGAGTTCCGGAACCGAAAGCGTCTTACGCGCATACCGATTACCGACAATTCACT
>chromosome_10,+,polyA site is 1215865
GGCTGTTTTTGCTTCTGTGTAGCAGGGTAGCTGATCAAAAGGCACCTCAAGATGTCATCCACGGTCCTTGTCTAGGAGTTGTCGGAGATACCATTGGGAATGAATGCGGGTATCCCCACGTTGTGAGCGGGGCTCGTTGTGTGCTGCTGG
>chromosome_10,+,polyA site is 1216149
CAGGCATTGGTGCCCCCAGGGAGGCAGGCATGATGCTGGTGGAGTAAGGGTTGGTCCACGGAACGTCAAAGGACACTCTTGCAATGGGATCACGGGGGCTTCGCAATACCTCGTTGGGTTTGGCACGGGCGCAGCGCCGGGGCACACATC
>chromosome_10,+,polyA site is 1216336
CGCTGGCGTATCTGCCACGCCTGTGCCACGCGCGCTTCAAGTTCGACGTTCCTATGTGCGCGAACCTCAAGCGACATCCAGTCTTGTAATTGTGGGGGAGGCTGCGCGAGGCCGTTGCCGTGAGCGCGAATTCGATGGGATTCTGTCAGA
>chromosome_10,+,polyA site is 1218698
ATTGGAGAGACATGCATACATGCAGCGATGGAGGGGTGCGGATGGAGTGGGGCACGGTACGCTCAAGACATGATGCAACCGGTGCACAGGAGAAGGCGAGAGGGAGCAAGGAGGAGATGATTCCAAGACGTGAGAGGAGGCGGAAGGCCG
>chromosome_10,+,polyA site is 1219136
CGAGACGTAGGTGACTGCGGGAGCTGCAGTATAGTAGTATGCTTCGGCAGATGCTTCGACGGTTTCATATGGTATATGAACGGGAACGCATGATAGGGAAAGAAACATTTACGTTTCATAAAAAAATAGTAGGACAGAATGCGTACGTGG
>chromosome_10,+,polyA site is 1219199
TTCATATGGTATATGAACGGGAACGCATGATAGGGAAAGAAACATTTACGTTTCATAAAAAAATAGTAGGACAGAATGCGTACGTGGATCCAGACGTGGAAAGGCGGTGTTGTATAAGTTTGGTGTGTGTATGTTGTTGTGCCCTGACCA
>chromosome_10,+,polyA site is 1219460
CGGTGTGGAGTGCCCGGATAGCGTGCATGCCGTGGTTAGCAGCTTTCAGTGAATGCTGCAGCGGTCTGCATTATGAACAGCAACAATAAAGCTACGGCAAGAATCCCATAGCGCATGGCATGGCCAGTGCCGCCGCGCGGCTTATCTGCG
>chromosome_10,+,polyA site is 1219589
CCGCCGCGCGGCTTATCTGCGCTTATCAAGGCTTAAGTTGTCAGTTAGCCATTGTTTATAAATGTAGATGGTAGTGTCTCTGGTGGAGGCGTTTGAGCAGATGGATCCAACACGACCTGTGTGTGTTTTGCACGTTGTGCCCGCTCGCTT
>chromosome_10,+,polyA site is 1219733
TCGCTTGCGGGACCCCCAGGGCGCGTGGCGCTTGTCCCTCGCTTTTCGGTTTGTGGTAAAGCAGGGCGCGGCTGCATCGTGGTTTGTTGGTGAATAGCATGTTGTCTCCTTCCGCGCGAGGCTAGCTGCAAGCAACCTGCAGCAAGGGAT
>chromosome_10,+,polyA site is 1219822
GTGAATAGCATGTTGTCTCCTTCCGCGCGAGGCTAGCTGCAAGCAACCTGCAGCAAGGGATACGGTACGGTAGAAACCTGGTATAAATGCATGGTGCCAAGGTTAAGCAATGTGATTGCTGAGCTCGATGCGCTTTACGAGTCAGTCACC
>chromosome_10,+,polyA site is 1220093
GCGGCAATTGGGTGCGATGGGACAGGGTAAGGGGCAGGTTGGGGCCATGCATCCGTCGACAAGTTGCGAGCTTGCGGTGCTTGTAATCCCAATGCTTGCAATCCGGATCCGGCAGGCCCTCAGCAACGCTGGCAACATCACAATTCCCAA
>chromosome_10,+,polyA site is 1224487
TGCAGCAGTTGGGTGCGATGGGACAGGGTAAGGGGCAGGTTGGGGCCACGCTCCGTGGACGAGTTGCTAGTTTGCAATGGTTGTAATCCCAATTCTTGCAATCCGGATCCGGCAGGCCCTCAGCAACCAGGGGAGGTTGCTCCCCTGTCA
>chromosome_10,+,polyA site is 1233783
GAGCGAGTTGCGGGGAGCGAGGCGATCATCCACACAAGCAGTCATACCCAAACGCAGCAGGACGGTACATGCACACATACCTGCAAGTTCGAGACGCTCGCAATCGCGGAGCTTGACGGCAGGGCATTGATCTGGATGGTGCTCATACCC
>chromosome_10,+,polyA site is 1233854
CACACATACCTGCAAGTTCGAGACGCTCGCAATCGCGGAGCTTGACGGCAGGGCATTGATCTGGATGGTGCTCATACCCCTGCATAGCAAATCCGGCCAAGGAATGACAAGGGCGGAGACGGATATATATGAGTGCGCGCGGTTTACAGA
>chromosome_10,+,polyA site is 1233962
AAGGGCGGAGACGGATATATATGAGTGCGCGCGGTTTACAGAACCAAACACGCCCAAAGTGCATGGGGGCCAGTCGTTACTTGCAATCCGACACATACATGAAATGAATCCAGAACCCTGCGCCACGGGACCAGCCCCACGACCCAGTAG
>chromosome_10,+,polyA site is 1254144
AAGGAGTGATCTGCTGCGTGCTTTAAGTAGGAGTAAAGTTTGTGCAGCGTGCCCTCAGGTCTTGGAACAGTAGACACGTGAGACAAGTGGATTTACAGGATTGAGATTGTCTGATTGAGCCTTGGGGAGTTGTTGGGCTAAAGCTCTGTC
>chromosome_10,+,polyA site is 1254883
TGCAGTAGGCAGGGTGTGGTTGTGGAGAGTGGACGGACTGAGGATGAGGCCTGCGTGATTGCACGATGAATAAGCTATAAGTTAATCCAGTACAATAGCAAAGCAACAGCTCTGTACGGTATCGCAGCAGGTGGATGCGGTCGTCACAGG
>chromosome_10,+,polyA site is 1254971
AGTACAATAGCAAAGCAACAGCTCTGTACGGTATCGCAGCAGGTGGATGCGGTCGTCACAGGCGGCGACCTGGCGGCGGCGCTGTGATGGTGAGAGTTTGAGCGCTCGGGTGTCGGGCGGAGCTATTGTGCGGCATAAGGTGCGGGGCGG
>chromosome_10,+,polyA site is 1255064
GAGTTTGAGCGCTCGGGTGTCGGGCGGAGCTATTGTGCGGCATAAGGTGCGGGGCGGACCTGATAGGCATGCCTTGTTGGGTGTGCTTGAAAAAAAACGCAACACTTTGCGGGGTTGTTGGGATTGGCACTGCTGCAGAACCGTGCCGAT
>chromosome_10,+,polyA site is 1255159
AACGCAACACTTTGCGGGGTTGTTGGGATTGGCACTGCTGCAGAACCGTGCCGATACACAGCCCGTGCGGTCCGTGTCGGAAACGGCGCGGCGGTCTCCCATCCGCCCCATTTGCCTGCCGCATGTGCTCATCAAAATAGACTTCACTAA
>chromosome_10,+,polyA site is 1255267
CATTTGCCTGCCGCATGTGCTCATCAAAATAGACTTCACTAAATTCATGAAAGCGGGAAGGGCAATCGGGATCAGAATCGGGATTGCAACACCGCGTCAGTTGGATCGGGCAGAACTTTCCCTGTCGTCTGCAATCCTAAATTTCTAACA
>chromosome_10,+,polyA site is 1264540
CATCGCACCCGGATTTCCACATCAAGGTGTGCGATGCTCTGGAGTCCGAATGTGTGTGCGCCTTCCTGAAAGTCCACTGTGTTAAGAACCGAGGCGCCCCGAGTTCGGATAATGGATGTCTGATGTCCCAATCGCCTAGTTGTCTGGTGG
>chromosome_10,+,polyA site is 1268802
AGCGGTAGGGTGTGTTGTGCAGCAACCCTGGAGTGTTGGTGGCGCGAATTTGGTCGCCTGGCAGCATCAGATTGTCCCTTCTGTAAGCCGGCAATCGTAACCCCCAACCGTGTGTGTTTGTTACAAGGGTAGCTGACATGCTAACTACCG
>chromosome_10,+,polyA site is 1276722
TGGCACGTCCCGTGACGTAGCTAGCGGCCTGCTGCGAGCTGCTGCTGAGTGGACGGTGTGTCAGGGGGGATGATTGTGTAAGTCGTGTAAGTCCTGATAAAAAAAGCCCTGCTACGTGCGACTGTCTGGTGCCGTACACGCATTGGCCAG
>chromosome_10,+,polyA site is 1277686
CCTGTTCGCCTCCGGGCGCGCGCGTGCCTGTTTGATGGGTCGGTCTAGTTCGCTGGTGGGGCGGGTGGAGGACGGTGTGCCCGTGGCGAGGTGTTGTGGTGTACTGGTGGTTTGGTCAGTTTCCGGCTCGGTTTCCCTTTGTGGTGCCTC
>chromosome_10,+,polyA site is 1277796
TTTGGTCAGTTTCCGGCTCGGTTTCCCTTTGTGGTGCCTCGGCACCGACGTTTCCGGACATGGGCCTCCGGGCCAAGACATTGCGCGTCTGTGACGCCGACGAGAAAATGTGTGGTGCTTGCGTTTGATGGGGATGTCGGCAGACCTCTG
>chromosome_10,+,polyA site is 1277910
GTGCTTGCGTTTGATGGGGATGTCGGCAGACCTCTGGCCTGTCGCGCCTTGTTGTGCGTGGGTGCTGCCGCCAAAAGACCTAAACGAGATGAGGGGTGTTACGTGGCGGTGGGGCTTTGGCGGGCTTCGGCTTGGCTTCGACTCATGTGC
>chromosome_10,+,polyA site is 1278079
CAGCCAACCAGGGGGCGGGTGTTGTTTCTCTGGGTCGCAGATGCAGGGGGGGGGTAGAAAGCTCAATTTCTTACCCCATGCCCAAAATTACAGAGCTTAAGGAGAGCATTATGCACGTGCTTTTAGTTTTTCAAGGGGGTGTCTGGTGAG
>chromosome_10,+,polyA site is 1278286
TTTCGGGAGCCCATCCTGGCGGATTTCGGGAAGCGCCCCACAAGCAGAACTAGGGGCCAAACGCAGCATTGCGAGGCTCATATGTGTACGTTATGACGTAGTAAGCACAAACCAAGCGTGGGAGGGCTAAGTTGCGCGTCCGGACGTGGA
>chromosome_10,+,polyA site is 1278435
ACATGTCGGGACATGTCTCCACATTCAACACATGCGCACTGACACAGCTGGGCTCTGAAGCGCTGATGCGCATGAGTTCACGTCTAACAAGGCTGCCGATGCACATTGTCCAACCGTCACGAGGCAAAGAGTTGAGCGCGGGGTGGTCTG
>chromosome_10,+,polyA site is 1283094
ACCGAGGTGGTAAGCCCGCACCGGTAGGCTGCGGCCTGTGTCTGGGCAATGCGTCAAGGCTACAGGCGCAATTATACCCGATGTAACACATCATCGGCATACCAAGCGTGAAGTGTCGAATGCGGACGAGGGCTTGCTGAGGTCCACCGG
>chromosome_10,+,polyA site is 1283977
GTACACTGTGCGCTGGCAGTCACGGTTGGTTGGATGTGTGACGCGGTTGGATGCGGCCGCGGTTGGATGCGTGACGCGCATGCTGGGCACTGTCTTCCCAGAAAATTGCATGTTAGGGTAGAGATAGAGAGGCATGGAAAGTCTGGCCCT
>chromosome_10,+,polyA site is 1284134
TGGCAGGCAGGGAGTGGGCAGTAGCATCGCGGTTAAGTGCCTGCAACTGCAGTACAGCTTTGTGCCGTGTTGTAAAGCCAATGTGGTAGACAGAACGGAAGACACTCTGGTGGCGGAATATTAGGTAGCTGCAATCCGGCACCGCGAAGG
>chromosome_10,+,polyA site is 1284287
TGGGAGCAAGGTGCAGGAGGTGGCGGGTGCTCACGGCAGCGCGCTCACGAGCGGGGCTGCGTATTGGTGGCCAAGTGATGACATGATAAACTTTCGAGGCAGTAGGATTTGATGGATGCGTTTGGCCAGGGCCTGCTCGGCAGAGTGTGG
>chromosome_10,+,polyA site is 1284373
TAAACTTTCGAGGCAGTAGGATTTGATGGATGCGTTTGGCCAGGGCCTGCTCGGCAGAGTGTGGGAGTGCCGAGGAGGTTGTAACAGGTCGAGATGTGTTTCGTGCCGAGCGTCACTGGGCTTCTGGGATTTTTAGTCAGGAAGGTAGAT
>chromosome_10,+,polyA site is 1287701
TGGCGGGGTTTCTTGCTTCTGAATTGCGAACCCGCCTCTTAGTGTGTACCGGTACTGTCAGCTATACTGCTTGCGATGGGAGTAGATGGGTAGGGACCAGAACCGATGAACGACTTCAAGCAGGTAGCCGACAATGGGCAGGGGGGCGGC
>chromosome_10,+,polyA site is 1287897
AACAAGGTATCAGTGATCTGAGGCGCTTGCAGAACTGAAAGGCGCTCAGAGGAAGAACGGCTGTGTTGCTGGCAGGCGAATGTAAGCAACTTCGACTGTTTGGGTGTTCAACACGCATATGCCGCTGACATACTCTGGTGTGCCTAGCAA
>chromosome_10,+,polyA site is 1295080
GGGTGAATGGCAGGCGGAGAGCATATGCGCTGACCCTCGGGCTTTCCGTGAAAGTGGAGTTTATACTGAAGGTGTCCCAGCAGCTAAGATGTGCCGCTGTGCGCGGCCGATGGGTGTGCCGTATGAGGGGTGCCGTCCGTGCCGTCCATT
>chromosome_10,+,polyA site is 1295374
GCCCGCAAGTGTTGCGCCCCCTGGTGCTCCCGACGAGGAGTTGCTGCTGGTGCTTTGGTCACAGTAATGAGTCGTAGCACAGGCATGTAACTCGCTCGCCTCCTGCTGCCGCCTTTTGCTGAAAGCGACAGCATGTAATCGGCAGTGAAA
>chromosome_10,+,polyA site is 1323380
ACGGCGCATAAGAGACTCATAAGTAGGATCAGGCCAGGTCTGCTGTTGGGCCCCGCTGTAACGCTGATGTAGTGGTCTTCTGCAACCGGCATTGAACGAGGAGTAGTGCGTAGGAGTGCTGGCAGCAGCAGCGGGTGGACGGGTGATGAG
>chromosome_10,+,polyA site is 1323516
GGACGGGTGATGAGGCGCGCGGTCATGGGGAAGTTTTGTACCCCAGAATGCGGGCTTAGGTGCCGTCCGGAAAGCTGCTGTAACACAGTTTCGGCTTCACCCCTCTTGCTGGTGCCGACCGACCGGTTTTGTTGAACACGACTAAATGCA
>chromosome_10,+,polyA site is 1336692
CAGCGCCGCCAAGCCGAGGCACGCGTATGAACGGTGCTCCACGTGTCACGCTGCGCGATCATGGTAGGAGGCCCGTTGCGAGTGTTGTGTATCAAGCCATGGGGCTAAGCAGGCCTATGTATGCGGATGTTACAGAGGGGACAGTCCCAG
>chromosome_10,+,polyA site is 1336811
TATGCGGATGTTACAGAGGGGACAGTCCCAGCACCCGAAGATGCCGACCCATGACAGCCATCACGCCATCAGGCCTCTGGGGCATGGAAGTGCGTCAATTGCCTGATATGGTGCAAGAAGTGACACTTGCACCGTAATCAGTTGCCACCT
>chromosome_10,+,polyA site is 1337327
GTAGAAGCGTTCTTCAAGCCGGTCAAGGGCCCCAATTTTGACAGTATGAGTGCCCAAGTTTCCTTCTAGTGTGCTGTTACTCCTAAGCACGATACCATATGTTATAAGTATCAAATAAACAACTATGGCCATTGATAGAGGGTCAAAAGG
>chromosome_10,+,polyA site is 1343866
CAGGCTTTTGTCGTCAACCCTCTCCCCAGCCGCTTGCCGGGGCGTCCGCGTGCGCACTGACAATTTGGTATTGTGCACCCTTGCAAGTCATTCAGTGAGCGACCCCATTCTGACGTGCATTCAATCAATCTGGCAGCAGAGATGCGGGCG
>chromosome_10,+,polyA site is 1344257
TGCGGACGCCGAGCGAAGATTCAGGTCTGTGAAGGTCTGCGAAGACGTGGGCAAAGTCACTTGAAGTTGCAGCACTGTGCTGGGATAGGGTTTCGACCTAAAATCGAGCAGCTAGGGCGCTGTTGAAGGCTGCCCCTAGGCTAGGGGTGT
>chromosome_10,+,polyA site is 1344412
AGGACTCCGCCACACCCGGACTGCATTGCATGCGAGGGTATTCGTGGTATACAGGCCCATTCACCTACCGGCATGGGACCCTTAACTTGTAATTCGCCTTGAAAGCGACCGATCCTAGCACGCAGTCACACGGGATTCATTGACCTGCAC
>chromosome_10,+,polyA site is 1408227
GGACGCGCAAGTGAGCCCATCAATGTAGCTTGGTCCAAGGCAGCGCTTCCATTCAGCTGTTTGCCGTGGAACCGTATCCGTGTAAGAATGGCGTTTGGGAACTCATCCAGGCGCTCCTTTGAAAACTTATCCAGTCGTATCCGCGTAAGA
>chromosome_10,+,polyA site is 1416643
GGTGGTTCCGCGCTGAGACTGAGAGAGACACGATTTTGACGACCTCCCGCACGACAGCAGTCTTCACACCTACGTCCGTTGCATCGGGCTTGTGACGCAACAGAATGGAAGAGGCACAAATGTGTCGTGTCTATGCACGTGTTTTACGTG
>chromosome_10,+,polyA site is 1416776
TGCACGTGTTTTACGTGCGCGTTACTGAGACCGTGTATGTCGTCATGGTTGCGGTTGTTGGTGACGATGATGACCTGTTGGTTTGCAACTGAGATGACACCTGTGCGATGGCGTACAGGAAAGCAACGACAACATGAACCGTCGCCGGGG
>chromosome_10,+,polyA site is 1416908
CATGAACCGTCGCCGGGGCTTTGCAGATGACTATGGTTGAACGTGCAACGCTGAATCAATCCGCTCCAACACGGAGCCCATGTAGCATTGCATCTACCTCGTTCGCAAGGCCCGCCGCCAAGCCTGTCGCCACCAGCTTGCCTACCAGCT
>chromosome_10,+,polyA site is 1422589
GATGAGAAGGCCATAGCTGTGAGCGCAATTGAGGCATGCTCCGATGCTCGGCCATAATAATACCATGCCTTCGCATTTCTTGCAAGTTCCAATCTTCCTCTTCCGCATGCTGCTTGCCTCTTGGCTCTGGTCCAGCGCGTCCACAGCTAT
>chromosome_10,+,polyA site is 1427952
GCGAATTTGTGGGTTTGGGTGTCGCAGCAGGATACATGGATGCGGAACTGGCAGGATTGGCTGCGGTGGACTGCAAGGTTGGCAAGGTCAGCTGTGCGCCGGAAATGCTGCTGGCGGGGTGCTGGCCGGGTGCTGACATGCGCAGTTGTC
>chromosome_10,+,polyA site is 1438004
GCGGGCAGGCGGGGTAGGCGATTAGTGCTGGCGGGCGGGCAGGCGTGGGGGAGGTGGCGCGTGAGCTGGCGTCTTGGTGCGTGGGTGGGTGCGATGGGAGAGGGTAAGGGGCAGTTTGGCGTAGCGCCTTGTTGTGGTGTCTTGGTGGCG
>chromosome_10,+,polyA site is 1438223
TGCGGAGGTGCTTCACAGGCATCCGTGGTAGCTGACAGGGCGGAAGTAGGCGCCCTTGCTTGGTCGGACTGTCCCTTCTTGTAATGTCGCATTCATAGATAAGGCAGGCAGGGAACTGGAGTTGCACCGTGTGGACGCGTTAGCTGAGGC
>chromosome_10,+,polyA site is 1438310
CGCATTCATAGATAAGGCAGGCAGGGAACTGGAGTTGCACCGTGTGGACGCGTTAGCTGAGGCAGGCCTCGGCGCTGTTGCATGTGTATGATTTCGCCGTACATCACTACATGTTTTCCACAGATGCTATCGCCCGGGCGCCCGGAGCGT
>chromosome_10,+,polyA site is 1440333
GTCTGGCTGCGGTTGGCTCTGCTGTGGCATCGCGATTGCTAGGCACCGGGTTTGGCTATGTGCCTGTGGAAACCGACCCCGGCTATGTCCGGGCGATGAGGTTGTTCGGCATCAGAGAGTGGAGGGGCTCAGCCCCTTTTCCCGTGACCG
>chromosome_10,+,polyA site is 1440486
AACACTTGTCCACAGATGATGGCGAAGCGGTTGGAGAGGGCGGGCAGCAGCATCGAATTGCGGCATGCGTGCGGTGGGCTCTCGAAACCCGGCCGACCCCCCGGACGACGACCCACCCCGCAACTTTGGTGGCCCAGCACTTCCTCATCA
>chromosome_10,+,polyA site is 1440557
CGGTGGGCTCTCGAAACCCGGCCGACCCCCCGGACGACGACCCACCCCGCAACTTTGGTGGCCCAGCACTTCCTCATCAGACTACCCCTAACAACACTAAGAGTACGTGCATATTGCTCACCTAAAGCTCTACAAAATTTAGCATGGGGT
>chromosome_10,+,polyA site is 1448830
GAACGACACGCGGGGCGAGCGGACCGTACAGCGTGTGCGGAGCGCGATTTATATATGTGCCGCCGTGACCTGGTGTAGCGGCATGTAGCTGTTTGTGAGATGATTGAATTCCAAGGGCTCTCAGCGGGTGCTTGACAGCCGGACATTGGA
>chromosome_10,+,polyA site is 1448993
GGCCATGGTTGCACGGCCAACGTGCTGGTCATTCTTGGGGGGTCGGGCGATTAATAACATACTTCCGCTGTCTCGCGGCGCATAATCATTTCTTTATGCATTGCGACTACTCCTGTCCTTATTTTCCACCAACAAACTTGTATTAATAAC
>chromosome_10,+,polyA site is 1455102
TCTCTGCCAGTTGCCTCACAGCAAATGAGTTAGCTGTCGGCATTGCAAATAGTAGTATGGAACACTGAAATGCTGTGCGTGTGGTACACGCGGGGTGCAAATTGTAGAAATTTCGCTCTTGTAGCAGGAAGTAGGGCTATCTATGACCGC
>chromosome_10,+,polyA site is 1455568
CCCTATCGCAGCAAACCGGTGATGATTTGAGCCGCATAACCAGAACGCAAGTGAGGAGCAGTGGCGTTCTTGTTTACACTGTAACGTCCTCATAATTGTCTTCATATGTACAGCACCCTCGCTGGCGGACTGCCACGGACAGACCCGTCA
>chromosome_10,+,polyA site is 1470824
AGTGAGGAGTGAAGAGGCGTTGCCGTGAGGGAAAGAATGTTGGCTTGCAGGTGCGCTGGTGTCAGTTGCAGGTGTGTGGGAGTAGGATGACGCGTGGCAAAGAGATGGTGGTTGTGGAGGCGGCGTATGGCAAGCCGGGAGCAGCAGCAG
>chromosome_10,+,polyA site is 1471154
TTGTCTGTGAGACCGGTCTGCTGGGACCCAGCTTTGGTTACTCGCATTCGAGGCTGCACTTTGGGGATTTGGGTGCAGCGCTGTAAAGTGCTGGTCAGAGGAATACGGTGCACGAGTACCTCGAGCCCCGGGCAACCAGGAGTCAGCACC
>chromosome_10,+,polyA site is 1474948
GTGAGCGTATGCTGCAACCAGTAGCCCCAGACGTGGGCCCTCTTCTTTTGGTGCATAGTGCGCTTGTGTGGCGCTTGTGTGAAGCGCGCGGGTAAGGGAAGCAGTTGGCAGTGCAGCAGTGATTGCACACTACCGTATCACGTCAGCACC
>chromosome_10,+,polyA site is 1475026
GTGAAGCGCGCGGGTAAGGGAAGCAGTTGGCAGTGCAGCAGTGATTGCACACTACCGTATCACGTCAGCACCTCGCAGCACGACCTCGAAGCGTTTGCAAACAATATTTGTCGAATCAGGGAAGCTCTGTGCTTGCTTAGTGTGATTGTG
>chromosome_10,+,polyA site is 1475373
ACCACCTCTCTTAGTTGCTTCCTTTCTCTTGCGAGTGCCTTGGCGAGTGCCTCTTGCATTGTGGTCAGCCGTCACTGTCTTGTAAGCGATTACCGGTGACCGATTTGACTCTGCCATACAGGAGGTCTTCTGTCTCATGGCCTTGTGGGC
>chromosome_10,+,polyA site is 1475535
TAGGACCTGGGTTGCCTGCTGCTGAACGCACCACATGACACAGTGCGGCGTTCGGTGTTAGACTTGCAGCTGTATCCCTTGTCCTTCAGGACGCTCTCTTGGCGGGATTCTTCATAGTATCACGCGCTTTCGGCTGTAGAGCGGGAACAG
>chromosome_10,+,polyA site is 1476558
CCTATGGTGAAGTGTATGAGGGCCTCACCCTCTGCTCTTGCTTGTACTAGGAATTCAACAAGGGCCCTACTGGTGGCGGTGCTGCGGAAAGCGTGAAGGTGTTAGGCATGGGCGCCATGTTTTGATTTCAGTATGGATCCTGCTGACTAT
>chromosome_10,+,polyA site is 1476657
TGTTAGGCATGGGCGCCATGTTTTGATTTCAGTATGGATCCTGCTGACTATGGCGCATGGCGCACTGGTACTGAAACTGCGGGCTCATGGAGACCGGGGGAAAAGACACACGTTGCTTGAGTGCGTCAATGACCTCGGACCGGGGGAGGT
>chromosome_10,+,polyA site is 1476739
GCTCATGGAGACCGGGGGAAAAGACACACGTTGCTTGAGTGCGTCAATGACCTCGGACCGGGGGAGGTGAGGCTGTGCGTGCGTGTAAACACAACTGCAATGGCCTGTCAAATTATCACCTCTTTCCGATTGTGCCATAGATATACATAT
>chromosome_10,+,polyA site is 1480132
GTGGCGGCGGCCGAGGCTGCGGCCGTGGGCATGGAGGTGTAGCGCTGGGCGCGGGGAGGCGGGCAGGGCGCTTGCTTCGTGGTGTGCGGGGGGGGGGGGTACATTCATGATTAGTTAAGGAAGTGGTAGACGGTAGACCATCTTGCGGGG
>chromosome_10,+,polyA site is 1480356
GACAGGGAAGGCCGATGTGTGGGCACGTGAATGTATGGGCGGTTTGGAGGAGGGAGGGCGGAACCCTTGGGGGCTTCTGTTATCCCGGCTTTGGGACTCTTGGGAGTCTTGGCTCACGGCTATTGTTATCTCTTGGCGGTTTGACTTGAC
>chromosome_10,+,polyA site is 1528997
CGGAGCGGGAGCAGGCGCACGCGGTGGCGGCGTAAGGGAGGCGTGCATGGCGACAGTGCGGGGGCTGGTAGAGTGGTGTATGGTAGAGTGCATGATGGAAATGGAAGTGCTAGGTACGTGTGGTGAGGTGCGCCTCCGTGTGCTCGTGTG
>chromosome_10,+,polyA site is 1529371
GGCGGGAGGGAGTTCAGGGTCCAGACCGGAAAGCATGCGTGTGGGGGGCCTGTCTTCATGCTTCCCCCAAGTCCAGATCGTGTAACAATACGCTGTTGAGCTGGCGAACACTTGAGCAAGCACGAGTGCTAGCATCGGAGTGCGGGAACC
>chromosome_10,+,polyA site is 1535778
CCCCTAGCTGAGACCCAGGGCGCCGCGTGGGGGTGACGTATTTCCATGATCGTCGGTGCCTGGGCTTGGTGCAATTTTGTCTATCAGGACGCAACTACATTAGGCACTTGCTTTGCAGCAACGGGGGCGGCGGCACGTGCCATCGGTGCT
>chromosome_10,+,polyA site is 1535951
GGGCGGCGGCGCATATGGCTAGATAGGTAGCGGAGTGCTGTCGAAACGCGAACGCGAATGTGCGCGACACGAAGAGAAGTTGTAGTCGCTAGCACGCATAGAAGGCCGGTTAGCAGGAGGCGGTCACAACAGACATGTTACCTCATCCAG
>chromosome_10,+,polyA site is 1536009
TGTGCGCGACACGAAGAGAAGTTGTAGTCGCTAGCACGCATAGAAGGCCGGTTAGCAGGAGGCGGTCACAACAGACATGTTACCTCATCCAGACGGTAAACGCCACGGGCAATAGAGGAGCGCCGCCGACCCATCACTGATATAACCAGG
>chromosome_10,+,polyA site is 1536066
GGAGGCGGTCACAACAGACATGTTACCTCATCCAGACGGTAAACGCCACGGGCAATAGAGGAGCGCCGCCGACCCATCACTGATATAACCAGGTTGCGATGGCTAGGCTGTCGGTCGGCTGGCGGGCTGGCGCGGAGCGAAGCTGCGGGG
>chromosome_10,+,polyA site is 1536160
TGCGATGGCTAGGCTGTCGGTCGGCTGGCGGGCTGGCGCGGAGCGAAGCTGCGGGGCGCGCGGCATCCGAAACCAACCTGGAAGCACCAGCGCCACCGTCGTCCAGCAGCACATGTGAGGGAGGGAGTGAGTGGAAGCGTAAGCAACCGG
>chromosome_10,+,polyA site is 1536372
GGCGGCTGGCTGTCGCTGCGGTTGGGGCTGGCGCGGGCTGGAACGGAACTATGGAGGCGGAGTGGACGGAGTGGAAGGCAAGTATGTAAATGGTGAGGAATTGATGCGTGTGGCAATGCAGGTACTGGAAACGGGGAGGCCGCGTAATAG
>chromosome_10,+,polyA site is 1545089
TTTGTGATTGCGCTTGAGATCGCATGTAGCATGCGTTCATATGGGGTGCTTTCGGAAGATGGTTTGAGGCTCGATTTGCAACTGGCAGCATACTCCGCGAGAGGGAGGCAGCATAATGCTATTCGACCTGCATGATGGGAATGTTGAAGA
>chromosome_10,+,polyA site is 1546022
TGTCCACGCGATGGGCAGGCAGCTATGGCGTTGTGATGTGGACCCGGGGGCATGCTGTGTCGCTGAGCTTGTGGTTGCCTGAATGAAATTGCACGATGTCACCGGTGTGCTGCGAATTCTGGTGGGCTTGTAACACCAGACCGTGGGGAC
>chromosome_10,+,polyA site is 1563677
CATGGGCGGCTGCGGTGGATGGAGGTGCGGTGCGCCCTGAAGTCCTGGGAAAGTGTGTCGTCGTGCTCATGCCCTCTCCATTATGCATTTTCCTATTCATCCTGACCGCGTCTTGGGCCCTATCAAAAGACTTCGTGGCTATGCCAGGTC
>chromosome_10,+,polyA site is 1576171
ACGCGGGTGTGCTGCCAAAGGTGCCGCAGCCGCCCCATTACAACCCGCGCGACCCGAAGGATGATACGAAATGGCGGCCAAACGAGGACAAGTAGGCGAAATGAGCAACAGCAGGCGCAGGTGCAGGAGCTGAAGCCGCCACCGGGGGCT
>chromosome_10,+,polyA site is 1576599
AGTGGCTGTTGTGGTTAGCAGTTGTGAAGGGGCTACATCGGCACGCTGGTGTCATGGGTGCGGCGGCCAGGGTACCGCGGCCGCGTGTGCCGATGTGTGGGGAATGAAATTGATGAGATAACTTAATCCTATACTTAAGAACGCTGCAAT
>chromosome_10,+,polyA site is 1576777
GCCGGATGTGTGTTTGTGGGGAGCGACATGCAGCACCCGTTGTATGCGGAGGCGGTGCTTGACGGGGCTGCAAAGGAACAACCCTTTTGGCACATGCGAAGGAATTGCAGCTGCATACGGTGAAGTGACAAACCGTACAGTTGATCAAGA
>chromosome_10,+,polyA site is 1577014
GCTCGCATGGCGACGGCTGGGCGTTTGCGCTATGATTTGCTGGGGCGTCATGCGCCAGCTAAGCAGGGACATGCCTCGCAATGGCCATGGCATAGGGCGAAGGGGGCGGAGGCGAGGTGGTTGTGGTGCGGACGTGAGGGCGCGCCGTGG
>chromosome_10,+,polyA site is 1577153
GCGCGCCGTGGGGGCCTTCAATCGGCGCATGCGGGGGCAGGCGTGCGTGTTGCGGCCAGGCTCAAGCATATGCATTCTTCATGGAAGGTTGCTCTGCGTTAATAGCGCTTGGGATGCAGATGCCGGCAATCCTGTGAGGGAGAAGAGGTG
>chromosome_10,+,polyA site is 1577285
TGTGAGGGAGAAGAGGTGTGAGAGGCCCGAGGGGTGAACCGGAGCCTGGCCGTCCGATGCCATGGCCAAAAGCGAGCAGTTCGAAGAGACTCTGTTTCACAACCCTTCATCATACACTGTCGCCCAACTATAATACGAAGATTTAAGTAG
>chromosome_10,+,polyA site is 1580508
AGCGCATTGCAAACATATGCGTCGCGCCTAGAGCACGATTGTTGTACCTTTTGCATTCTTCGAGTATGTAGCAAGGTATATGTAATGCAAGATAAGCGACGACACTCGCTCACGGTCAGCACCGCTGCCGCCGCTACCCAGTCGCATACA
>chromosome_10,+,polyA site is 1585879
TGTGGGCGGCAAATCACCTCATTGGTCACGTGGTCATACGGGACTGGGGCCACCAGTGACAGTGTGATGGCGACAGTGGGCTGTAAGCAATGTTATGGCATCGATAGCAGGGGGGGGGGGTAGAAAGCTCAGATTCTTACCCCATGCTCA
>chromosome_10,+,polyA site is 1585995
GGGGTAGAAAGCTCAGATTCTTACCCCATGCTCAAAATTACAGAGCTTTAGGAGAGCATTATGCACGTACTTTTAGTTTTTTAAGGGGGTGTCTGGTGAGGAAGTTCTGGGCCGCCAAAGTTGGGGGGTCGGTCCTCGTCCCTGGGGGTC
>chromosome_10,+,polyA site is 1586301
ACATGTCGGGACATGTCTCCACATTCAACACATGCGGACTGACACAGCTGGGCTCTGAAGCGCTGGTGCGCACGAGTTCACGTCTAACAAGGCTGCCGATGCACATTGTCCATTCGTCACGCGGCAGAGAGTTGAGCGCGGGGTGGTCTG
>chromosome_10,+,polyA site is 1622073
ATGCGGAGAAGGGCCAGGGCGCAGCGAGCAGGGAGAGCCGTGCCCCTGGTTGAAGACTGCGCTAGCGCGCCCTCCTTTCTTGGGAACTCAAGTTTGGGAAATCTGATTTTGCTACATTGGTTCGCCTCGGCTGGACAAACATTTGCCGAG
>chromosome_10,+,polyA site is 1623429
GCGATTACGCGGAGACTTGAGTGTGGCGGGCTTGCTGTTCCGACACTGTTCTATTCATGACACGCGGGTACTGTAAGGTTGTAACGTTGACACATTGCTTCGGCGTGTGAGGACGCCGCGTTGGCGAGAGCCACGGGTGGCCCTAATACA
>chromosome_10,+,polyA site is 1638689
ATGGTTTGGTAAGCATGTGCTGGACTAAAGCGGGTGGCGATGGCGGTATATGGAGCCAGTGAACGACTCCGGAACTGGAGCTGTAAAGGAGTCAGTTCCCGTCCATTCAGGCTCCTGGTTGCGTCTTAGGGCAAGTATGTGTTTACGCTG
>chromosome_10,+,polyA site is 1640478
GAGCGTGCTCGGGCTGCCGCGTATACGCGTGCGCAGGCGCGTCTGGGTATTGTGAGATGTGCAGTCAGGGGAGGATTGCTATTGTAAGCTGAGTTGGTATGACGGCTGTTCGATCGACTGGTGGCAGGACTATGCAACATAGCATCCCCA
>chromosome_10,+,polyA site is 1640575
TATGACGGCTGTTCGATCGACTGGTGGCAGGACTATGCAACATAGCATCCCCAGAATCATGGGGACGTAAGGACGTTCCGGATGTGGAACCGTGCTCGGACGTGGAATCGTGCTGAGGGACAGAGAGACCGGGATTGGAACCGTACGACG
>chromosome_10,+,polyA site is 1645072
GGTCTGCCTCAATGACCAACGAACTGCTTTACTAGGCAACGAGAGACGTGTGTTACTGATGAACACTCAAGGGCCTCAGATTAGGGCGGTAGGTAGATACAAGGCGCGCTGAAGAGCGGCATGTGCCTTAGGCAGGACCTTAGACAGCTG
>chromosome_10,+,polyA site is 1645353
ACGGGGCCACGCTACCCGGTCATCAGAGCAATCCTGGGCGCGTGAAGGTTATTCCGCCCGGTTCTGGCCACGCAACCGCATGTATCCATACGTGGTACTGTATCCTACGTTCCAGTGGGGAGAACTGCTCCTTGCAGTGTCACTGCGGTG
>chromosome_10,+,polyA site is 1645439
CATACGTGGTACTGTATCCTACGTTCCAGTGGGGAGAACTGCTCCTTGCAGTGTCACTGCGGTGGGCTGGGGTGGTAGTAGCTGTAACCTGACCGCTCTACCCCTGTGCCACCAGTCCACACGAGTCAACGCTCTCGACGCATCCGTCGA
>chromosome_10,+,polyA site is 1656365
TGAGGACTATGTTCGAGAAGATAGCGCCTAGGCAGTACACAGGAGGGTGTTCTAGATACAAGGCGGCACGAGTGCTTTGAAGTCTGGAAGCAACAGGCAGTCCCCATTTTGTTTCTGAAGGGGCGGCAGTTTTCTTGCCTGACAAACATG
>chromosome_10,+,polyA site is 1656600
GAGTGCGATAGAGCCTCGGATGCCCCCGGTCGGCTGGACAGAGTAGTGGAGTGGACAGGTAGTCCGCTGACGTATGTGACTGTAACTATGACAATGTGGAGTGTCTGACACCAGCCCATCCAGAGACGTTGAGCAGTAGAACACGGGTCA
>chromosome_10,+,polyA site is 1669350
GATGTGTGAGCGCTGAGCAGCCTAGCCTTCGTGGCTGGCGGGAGTCCACGGCGGCTGGTGGCGCATCGCAACTGCAGCAGTGCAAGTCGCTCGGGACTAACAGTCGTCAGATGCACACCATGTGTTAGAAAGAGAGCTCGGCCATGGACG
>chromosome_10,+,polyA site is 1669473
GTTAGAAAGAGAGCTCGGCCATGGACGAAACTGTGGAGAAGCGCACGTGTGCAGTTCCGACAGTGTGCTCCCAAGAGCTGGAAGAGTGCATGTCCGCGGGGTCTCACTGCTCTTACAGCCGTTACAGGACTTCGTGAGTTCGCTTCCCCT
>chromosome_10,+,polyA site is 1676054
TGATGTCACGCCGGATACCACGCTGCGTGGGCCGTGTCGTGGCTTGGTGAGAGCACCCATGTGGTCTTGATGGGTTCCGCCACGGGTTGGGATGGGGCACTGGCTGTTGGAACGCACTCAAGGGTGCTCTACTGGACACACCAGCACTAC
>chromosome_10,+,polyA site is 1676134
CACGGGTTGGGATGGGGCACTGGCTGTTGGAACGCACTCAAGGGTGCTCTACTGGACACACCAGCACTACGGCGGGTCATGTAAGCATGTGTCATTGGCTACTGTTGATGCTGAGTTACTGAATAATCTGGAGCAATCTTGTCCTCATGA
>chromosome_10,+,polyA site is 1676506
CGACCACCTGAATCCGTGCACCGGAAGGTAGCCTGACGGGGGTCACGCGGCGTGAACTTGCTCCTCCCAAAGGGTTCCATTCAACGGTTCAGAAGTCACCAGGTTGCCTGGTGGTAAAACTGTGTTCAGGTGCCCTTAAGTAAGCTATGA
>chromosome_10,+,polyA site is 1676679
AGATGCATGAGTGACACGGGAATCTGGAGGGAAAAGCCCGTCGGCTGCGAGGTCTGCTGACATGACGTCAAGTTGGAGTCATGTAATATTCAAGCTTCATCTCCAACTGCATTGTAGCTGCTTTCAAGCTGCTCAAGCGCTGTCGCTGCA
>chromosome_10,+,polyA site is 1697568
GCTCCAGTGGGCGGGGCTCTACGCTACTACGATGCCGATGTGGACGGAAATGCGGCCGCTTTCCAGAGGCCAAACGTTCTGTAAATGCTTTAGTATGTGCATGCTAATGTGTGCTAGTGCTTGTGCTAATGGGCGGAGCGTTTAGAGGGG
>chromosome_10,+,polyA site is 1727885
GAATGTGTTATCACAGCTGGGGTTGAGAGAAGCTGCTTGAGCAACGTGGCGTCAGGGCTGTGCCCATATTCTGGCACACACTGTAACCTGTCACACGGTAGCGCCTCCTGGCCTCTTGGCAGTACGGAGCCACAGCCACCGCGCCATCCA
>chromosome_10,+,polyA site is 1743529
GGGATGTCTTGGGTACGACGTCATGCGGAACGGTACAGAGACACATGCTCCTAAGCTCACTTGTACAGACAGGCGCGATGACTCAGCCGTCAGGTGGCAAGAGGAAATGTGCCTGGCGCTGTGGGTTCGGCGAGCGAGGTGCATGACATA
>chromosome_10,+,polyA site is 1743644
GCGCTGTGGGTTCGGCGAGCGAGGTGCATGACATAGGAAGGCAGGCTCACGCGGGTACCACTCTGGTCTTTTGCTGTGTCCAAACTTTGACAGCCTGGTAGACCCAACAGGTATCATCTGACCAGGCCGCCAGCATACCTACGGCTTCGT
>chromosome_10,+,polyA site is 1753975
GGCGCCCGGCGCTGTGAATTTGGCTCTGATGGGTTGGTTGGTCGGAAACTCGAGATGGCTGCTGCTGTTGTGCTGCTCTTGTAACTCGACGGCGCCTGAACAAGCACGCCCTACGCACTCCTGCCTCGAATTCCTGGGTACTGTCCTGGT
>chromosome_10,+,polyA site is 1780746
GCATGCCAAATTACTGTCTTGGGAGTCGTTGGTTGACCCGGCGTGGACGCTAGGCGGGCCATGCGTGACCACCTACTGCAAATGTAAAGAATATTCCGCTTAATTCAGAGCCCAAAGCCAACTTCCAACATACCGTACTGCACCTGCGGA
>chromosome_10,+,polyA site is 1797418
GGCCGCACCAGTTTTCGGCCATCGCCGGAAGCCGCCCGCACGTTGACGGCGACGTAGACAAGTGCAAGACCAGTTGACTATGTAAGGAAAGCTTTCCCAACCCTGCTGACCCGTCGGTCTGCAAGATGACTCGGCGCCGAAAGGCCGAAA
>chromosome_10,+,polyA site is 1820093
GGCATCCCTGGGAGGGGGTCGGGCCCCTTTTGTACATGAATGAGTCCGCATTGTTTGTTGGTTTGCAAAAGGGCACGTCCCCTGAAGACCTGTCGAGTGATGCGTGTCCGTTGCGTTTGGTCAGTCGAGTGCGGACGAATTCTTTGCGGC
>chromosome_10,+,polyA site is 1820606
AGGGGCCTGCGGATAGTGGCTGTGGCGTGTTTGTCGCTGAGCCGTTGGGGAGGAGTTGCCACTGGACACAACGAATGAGGCTGATCACTGAATAACGCTACAAGGGATTGACCAGGGACTGGACAAGAAAGGTGGCCATGTAGGCCCCAT
>chromosome_10,+,polyA site is 1820665
CACTGGACACAACGAATGAGGCTGATCACTGAATAACGCTACAAGGGATTGACCAGGGACTGGACAAGAAAGGTGGCCATGTAGGCCCCATGAGTTGCACGTTGCGCAAAAGCGTCAGAACGTGACAGCGCTAGCTAAGGCTCAACGAGC
>chromosome_10,+,polyA site is 1820746
TAGGCCCCATGAGTTGCACGTTGCGCAAAAGCGTCAGAACGTGACAGCGCTAGCTAAGGCTCAACGAGCCCAGCAGTGCCTTGTAACACGAATGTGCGACCCGGTGCGGAGAATCTAAGTGCACGTTTCTGCTCCACTGAAACTCCTAGT
>chromosome_10,+,polyA site is 1827005
AGGATGCCCGATAGGCGCGAGTAAGGTGCTACAATGGTTTTTGTATGACCACGTCACAACAGACGTAAAGCATCCAGGTGTAGGCTTAAATAGGGGGCAATAGACGCAGGTAGCGGGGCATACCGTACTGCGCGTAATTATTTTATATTA
>chromosome_10,+,polyA site is 1827075
CATCCAGGTGTAGGCTTAAATAGGGGGCAATAGACGCAGGTAGCGGGGCATACCGTACTGCGCGTAATTATTTTATATTAAATAATTATCGGAGGCTGAAAAATAAAAAGTAAAAATAACTCGGAAATTATGAAGGCTCAGGTGATAAAA
>chromosome_10,+,polyA site is 1827175
AAATAAAAAGTAAAAATAACTCGGAAATTATGAAGGCTCAGGTGATAAAAAGTAAAAAAATATTCGGCCCTGCGGGCCTTGTAAAACTTCTGAGCCGGAGGGACAGACAGGATTCGTTCCATGCATGGTTGCGGCGGACGGCTGCGTAGC
>chromosome_10,+,polyA site is 1827517
ACCCATCAACTGGCAAAACCCTGGAGCGGGAGCGTGTCCATAAAAAGTAAAACTAATTCTGGCGCGGCTGCGCCGCGCTTGGTAAAAAGTAAAAACCCAAAATAATATTTCCAGCCGTGATAAAACTTCTGGGAGTTAGTCTTCTAAGCG
>chromosome_10,+,polyA site is 1827657
CTTCTAAGCGCAGTACGGTATACGGAACCTTGTGCAATGCAGCTGGCCCCAAGCGACTGGACCCGCCGATAGACGTGGCTTTTAAGGGCTACCTACTTAGCGTTTGCTTTTCAATTCAAGTGCGTTAGGGCTGTGACCAAGGATGGCTGG
>chromosome_10,+,polyA site is 1827915
GCACTACGGTACGTCAGGTTCGTGGCGTAACCCATGTAGATAAGTTGGCCCGGTCAGGGGGCGGAGAGAAGCACATGGCCGAATGTAAATTGATGCCGTATGCGAGCGCCACGCGTCAACCTATGGGCTGAATTGATTGGCAGGAAGCGT
>chromosome_10,+,polyA site is 1837174
CAGGCCTTTCGCCGTGTGACTGTGCGCATGGGGGATGTGCAGTGTGTGTTACCCCCAGGGCTCGCGTCTCATATTACACATGCAAGTACTGCTTGCAGCCTGGGACGAGCAAATGCCCGTTGTGACTCCTGTGTCACGTGTCAACCGTTC
>chromosome_10,+,polyA site is 1848228
CGTTGACCAGCGTGGTGCACGAAGCAGGTCATGCGCATGGGCCGCGACTGAAGCTCATTAACTACCGCGGCCTCGGCCTCTGTAATTCTCCTTAGTCGACGCCCCTAACAGCCGCAGTCCTTACAGTCGGTGTTGGACTTGGGGTACAAC
>chromosome_10,+,polyA site is 1855472
TACATGAGAGTACAGTCAGCTGAAAGTGAAGCTATGTGCGTGAGACCAATCGTTCAGGGCCGCTTCGCCATCTAGGGTGGCTGTCGTGTCGAAGTCGGACGGGGCAGCGTTCGAGGTTAACTCGCGCGTCACGCATCGTATGGCGCATGG
>chromosome_10,+,polyA site is 1859080
GGTAGCTTGGAAACAGCATGGTATTGTGTTGGGATTGATTTCGGGTGCTGTGCGTTGTGTGTGAGCGTGCGGCTGGGAATGTGGCTGGCCCGATTAGGAAGGAACAGGCATACAGATAGGAGGAGGGGCATAAGCACAGTGATTAGCATG
>chromosome_10,+,polyA site is 1859345
GCGGGTGTTTGGAGCAGGTGGTAGGAGCGGGCACCCCTTGCAAGGGGCATCCAGAGTTCAAGAAGATTCCCCTTATGACGAATTCACATGTAGTGAGGAAAACAGAAGACTGGGGACCTTCACCATGTTAGTGCCGCCGTACCGCGCTAA
>chromosome_10,+,polyA site is 1859498
AGCTGCGCAGACGGTCTGTCCTTGCCAATGATAGACCTTGACCTGACAATGGCCGATGCCAACGAACACGTGTTGATGTTGTGACTACCTGTTGACTTGGCTTTGCGAGAGTTGTGACACTGCACTGAGTGCAAACGGCTGGCGACAAGC
>chromosome_10,+,polyA site is 1859626
GTGCAAACGGCTGGCGACAAGCCATATGACCACACTGCGGACGGGGCGTGCCTCTGCACCCGGACTACCGTACAAAATGTCTGTGGTTACCATACGGTGCGCGTGCTGTCTCACCGTGCCTGGCTCTCCCAGATTCGAGTCGGCGAGAAC
>chromosome_10,+,polyA site is 1867403
CTCTTATTGGGGGGCTGCTACATTAGTTTCATGTCTGTCGGCATTCACCGCAAGCTGTGCGACGGCAGGAGATCGTTATGTGTGATCGGGGGGGGGGGGGGCAGGGGTAAAGAATCCGGAATCTGCTTTCAGAATTGTGATCAGGTAGTA
>chromosome_10,+,polyA site is 1867759
GTCAACACATGTTGGGTTGGGATGTTGGGGTGCGACACGTCTCGCCTAACCAGAACGGCAGAACGTCCCTGAAGTCGCGGACCGGTGCTTGCACGCCCAAGGAAAACGCATACACATGTCTTATGCGTAGATATGTCTCGTTGTGGGATG
>chromosome_10,+,polyA site is 1868022
CTGCGAACTTCTCATGCTTGCGTGCTGATAGAGCTCGCTGAAAGCAGTCAATTTACGCCATCCTGGTTGAGTACAGATGTGTTTAATGGAGTGTATGGCACGGTACGGCACGGTCGTCGGTCGGGGGTTCTGGGAGGTTTGCAGGTGGTG
>chromosome_10,+,polyA site is 1868107
ATGGAGTGTATGGCACGGTACGGCACGGTCGTCGGTCGGGGGTTCTGGGAGGTTTGCAGGTGGTGGTCGGGAACCATGGTTTGTTGTTGTCTTGTGTGTGGTTACAAGGTGGTGAGCACGACGTGCATTCCTGTCCCTGGATAGACCGAG
>chromosome_10,+,polyA site is 1868215
GTGGTGAGCACGACGTGCATTCCTGTCCCTGGATAGACCGAGGCCCGGGCCGGGGGAGCCCTTATAACGCCAGCAACACTTATAAATGCGGCTAGTTTGGTCCCCGAATGGGGGTGCTTTTGCTCCTGTGACACGCCAATCAGTGGCGCC
>chromosome_10,+,polyA site is 1868324
GGGGGTGCTTTTGCTCCTGTGACACGCCAATCAGTGGCGCCAACATCAGTTGCAAATATAGTGTAGCATGGGAGGTACCCTTGTAAGCCTTTTGTGCCAGCCAAAAGACCTAAACGAGATGAGGGGTGTTACGTGGCGGTGGGGCTTTGG
>chromosome_10,+,polyA site is 1868424
CCAAAAGACCTAAACGAGATGAGGGGTGTTACGTGGCGGTGGGGCTTTGGCGGGCTTCGGCTTGGCTTCGACTCATGCGCGTAACGCTATGAAGGTCGGCAGTCAACCAGGGGGTGGGTGTTTCTCTCTGGGCCGGAGACGGTCCCTCGC
>chromosome_10,+,polyA site is 1868547
CTCTCTGGGCCGGAGACGGTCCCTCGCGGCGTGGGTGTGTGATGGGACAGGGTTCAGGCAGGTTGACTGTCCCTTCAATTGTAATTCGCATCCTTTTGTGCCAGTATTGATTTTGGTGGCGACGAACGCACGACCTACGCACGCATAGGC
>chromosome_10,+,polyA site is 1868809
GGGCGCACCTCTTACCGGTATGTTGGCTTGACGAAACGTGGGTCTTTGCGTCCGCCGATTAGGTAGCACATACATTCGTGTAACCAGATCGTGTTGCTCTCATAGGAGATGTCGGCAGCGTATCTGGCCCACCTGACTTATGCAGGGGTG
>chromosome_10,+,polyA site is 1878345
CCGCGTTTGTGGGTGTATGTGGGTTTGTGTGTATGTGATGCAGCTTGTCGAATGGTGCAATGGGGAACTGGGTGTGCCACGCAGGCATTTGATATGGGCGCATGGGATTGCTGCAACCTGTTTCTGCATCACCACGGCCTGCATCGCAAC
>chromosome_10,+,polyA site is 1878503
TGCTTGTTTCTGTGTTCTGACCGGACCGGTGAAAGCCCGTGATACAGGCATGGCGGGACTCGCCGCGCAAAGCATTGCCCCAGTAACCCAGGTTCAAAGCCTTGCGCACAGCTACGTATGTGGCAAGAATGGGCACTGACGGAAGCGGGC
>chromosome_10,+,polyA site is 1878607
CGCACAGCTACGTATGTGGCAAGAATGGGCACTGACGGAAGCGGGCAGCACGGTGAGAAGGGTGCATTTAGGGCTGGCGTGTTCAAAGGAACGGCGGGAGTTAGATTGATGAAGTGCTGGACGAGTGTACGCGAGATCAGCACCGCTACG
>chromosome_10,+,polyA site is 1878817
CGGGTGGCAATGCCAGGGCAAGAGGGGATAGCTTGCTGAGCCCATGCCCCCATGCAGCCCACTAGAGCAAGTGCCCCGGCTTTTAACACATGATATGGATGATTCTTGGGAGATTCGAAAGAGGCTCGCCCTGTGATTGAGACTGGGAAA
>chromosome_10,+,polyA site is 1878896
CTTTTAACACATGATATGGATGATTCTTGGGAGATTCGAAAGAGGCTCGCCCTGTGATTGAGACTGGGAAACGAACTCGACCTCGGATAGACCTGCAGGGGAGGGTTTATGAGGTGGCCGCACTGCGGCTGGTGTTGTGCATGCTCCAGG
>chromosome_10,+,polyA site is 1878971
CTCGACCTCGGATAGACCTGCAGGGGAGGGTTTATGAGGTGGCCGCACTGCGGCTGGTGTTGTGCATGCTCCAGGTCTCGGCAGGCGGAGCTTACGGTAATCTAGAATAAGAGTCTGAATTTGCGTTGGAGGTGCGCCGCAGGTTGCGGT
>chromosome_10,+,polyA site is 1879180
AGGCTTCGGCGGATCGTAGCTAGGTGTGCCTGTCCTGCAGAACTTCTCACGAGGGGCCTGGGGCGGAATGTATGAGCTCCCGGTGCAGTTGTGCTTGCAGGTGACCTCTGAGCAGTACCTATCCGTGGGAGACCGTGAGCTTGGATGGCC
>chromosome_10,+,polyA site is 1879282
GACCTCTGAGCAGTACCTATCCGTGGGAGACCGTGAGCTTGGATGGCCGGCTGGGTGTCGTCGCAGGCAGTCTCTGTGTGCTGAAGGTTCCGCAAGCGCTTAGTCAAGTCCGGAACCAATAGATCTGCAGATCCAGGCACATCCTAACAC
>chromosome_10,+,polyA site is 1879405
TCTGCAGATCCAGGCACATCCTAACACGGCCTGTCCCCGAGCTTTGCAGCTTGCTGCGCTTAGCCGGATGCTGACTGGTAGTTTAAGTGTGAGGTGTGACATGCTGCTTGCTCCACCCAGCTCCAAGCTCCATTAGCCCCCACCCCCACC
>chromosome_10,+,polyA site is 1879590
CAAGTTGCCCACGAGGAGTGAGCGGTCAGCTGGTCCTGGCTGGTCACGGGGCTGCCAGGGCAGAGCTGACGTCCCTGCCCTTGTAACTGAAGAAAGAGGACCGAGCCAATTGTGCCTTCAGATGGATGGCAGCCTCTGTGGGCGGAACAC
>chromosome_10,+,polyA site is 1895655
GGCACAGATGCGAGCCGAAAGGGCAGGGGGCAGGTGCCAGCACCGCAGTGTCGTGGACTGGATGTGATGTACATCTGAAGCTGTTTAACAGCAAGCGCAAAGGGAGGTGAGGTAGCTGAGCGACGTGAGTGATAACTGAAGTTGGTCTTG
>chromosome_10,+,polyA site is 1895724
TACATCTGAAGCTGTTTAACAGCAAGCGCAAAGGGAGGTGAGGTAGCTGAGCGACGTGAGTGATAACTGAAGTTGGTCTTGTGGTATGTGGGGGCCAGGCCAGGCCAGGCCACGCAGGGCCACGTCCCGAGGGCCAAGATTGTGATGGGG
>chromosome_10,+,polyA site is 1895831
GGCCACGCAGGGCCACGTCCCGAGGGCCAAGATTGTGATGGGGCAGACGAAGCCACGAAGGGCCGATTAAACGTGCGCAGTTTATGAATGCGACATTACAAGAAGGGACAGTCCGACCAAGCAGGGGTGCCCAACACCCAGGTCAGGAGG
>chromosome_10,+,polyA site is 1898521
TTGCGGCGCCCCTCGGCGGCCCTGACATAGGCAGGACAGATGTCCGTGCAAAGCGTGGGGCGGGTTGGTGACCCAGCCAGAGTGCTGTGATAGCTCAGGACGGCGGGGATCCAGGTGTTTTGGTTGGGAATCTCTCCGTTCAGTGTGTTG
>chromosome_10,+,polyA site is 1898578
GGGCGGGTTGGTGACCCAGCCAGAGTGCTGTGATAGCTCAGGACGGCGGGGATCCAGGTGTTTTGGTTGGGAATCTCTCCGTTCAGTGTGTTGGGGCTAAAGGTGTGTGCGTGGTGTCGTGTGAACTACGTTGCGTTGAATCATATGTGG
>chromosome_10,+,polyA site is 1898633
AGGTGTTTTGGTTGGGAATCTCTCCGTTCAGTGTGTTGGGGCTAAAGGTGTGTGCGTGGTGTCGTGTGAACTACGTTGCGTTGAATCATATGTGGACGAATCGTGCATGGGTGTCCGCATAACAGTATCACAGAGAGTGTGTCATGCATG
>chromosome_10,+,polyA site is 1898784
ATGCAAGGCCGGGACACCAAGGCGCCAGACCCTAGTGGTTCATAGAGCAGGGTGCGCAGAATGGTGCGTGCTATTGTGTTCATGTTGTGATTTAGGCCAATGGAGGGTCCCTCATACGGCAGGGGGGCACCGTTGTTGCCGTTATCGTTG
>chromosome_10,+,polyA site is 1898907
GGGGCACCGTTGTTGCCGTTATCGTTGCCGTGCGTGAGGTGGTGGTGCGCGACCGTGCGTGTGGTGGTGCGCGACAACTTTGTGCCATAGCAAAACCCGAAGAGACGAAAATCCATGCGTTTAATTATAAATGGAAAGCCCACAGGCAAG
>chromosome_10,+,polyA site is 1899029
AATTATAAATGGAAAGCCCACAGGCAAGTGGTTGAGAGTATGCACTCTAAATTTGATGGTGTTACTGCGCTGAGTAGTGGTTGCGCAAGGAGAAAGCCAGAAGGTGTGCAAGGGCAAGTGCAGGCGACGTATTCGGATTTTCAAGCGGCG
>chromosome_10,+,polyA site is 1899181
ACATGTACCGTACATCTAAATGTCCGCTGGCGTGAATGAGCTGTATCCGGGTGCCTACATGGTAGCACCACGACGTCCTATGTAACACAAGTTATAAGAGTGTCACCGACAAGGGCATCGATTTGATGGGCGGGTCTTTAATGGGAACGA
>chromosome_10,+,polyA site is 1934017
ATGTCGGCGATTGAGCATTGCCATGGACGGACGGCGCCTGACGTCAGCGCGTTGCGCAATGCGGACAGCACTTGACGCGTAACCGTGTCACATGTAACCCAAAGTCCCCCATACACTGCCACATATACAGCTATTACCCCGTGCTTGGGC
>chromosome_10,+,polyA site is 1987141
AGCTGCATAGGCAGGACTGTGTTCGACGCGACGGCGTGGAGAGACGTTACCGCTGTCAGCTGCTGTTACCGCTCTTTTGCTGTAACGTACGCCTGCCTATTCTCCTCGTACGCCTGCCTATTAGAATCTGTCATTCTGTCCAAGCCAGCA
>chromosome_10,+,polyA site is 1992637
CGGGTCGGGCGAGCCGCCGTGAAGCGCCGGTGAGGGTTTGGTGGCGAGGTGTTTAGGTTAGGACATCGGAAGGAGGTGCTTTAATGTTCTTCTTCCAGCATCGTTGTTGCCAAGTTGCCGGCAACATCGACAGGCTGCTCACCAAATGGC
>chromosome_10,+,polyA site is 1992909
CCCTCAAAGTCCAGCTCAGCGGCATGGAGGTACCTGGTACCGACACAGATGCAGTCTTGCGTAACGCAGCCACCACTTTTGTGTAAGCTAAGGAGTGCGAGATTTCGAGCCGAGTATGTGAGGCAGCGGCAGGGGGGCGGTCGGGCTGAG
>chromosome_10,+,polyA site is 1996590
TGCATTGCTGGACAGGGCCGGATGGCCTGGATGGTGTCTGAGCCGCTGCGCTTTCACCCACACGCTGCACTCATCCTTATGTAATGCAGTATGGAAGTACGCACCAGCTCCCAGCCCTGTGCGCAGCTTCATCATTCATCCTATAACAGT
>chromosome_10,+,polyA site is 1996792
TCACGTTTGCCCTTGGCTCGCATCGATGCGTGTTAGTGCGCGCGTAAATAATGCATACCCCTACGCACCACCCGTTTCACTATGCAAAATCAAGCTGGATACTGCTGGCATTCTCCCGGCGCTGCCGCCCGTGCTGGCCCCTGTTGGCGC
>chromosome_10,+,polyA site is 2009405
CTAGGCTCACGCCCTTAGCGGGCTGGATGGCTCACTGCGAGGCCACGGCGCTCTCAGACTTGGAAATCGTGCTGGTTACGTGTAAGCACATGGCGTGCACAATGGCGTTGCCAAGCCGGCTGGCGGGCTGGGACGCGGCATCTAATGGAC
>chromosome_10,+,polyA site is 2009558
GCGGCTTTGCCCCCCCCCCGCATGAATGTTGTTGCGTTGTGTGTGGTTACAAGGTGGTGAGCACGACGTGCATTCCTGTGAATGTGAATGTCCCTGTGAAACCTACAGTGCTCTCCACGGGTGCGACATGCCCCCACGGTATTAGGCGCC
>chromosome_10,+,polyA site is 2013350
AGCGCACCAATGTACATAAGGTACAGAGGAATAAGATTGGTGTTGTGCAGTCCGAAATGGATGTGCGTGTATACATAAGTTCCGTTTTGATGGGTGGGGAAAGACAGATGAGCCCGTGCAGACTGATGCGTCGTTGTGGCTTGGGCGCTA
>chromosome_10,+,polyA site is 2013593
CGTGTCTGTCGAGTTGCTGCAGGCAAGCGCGGAGTACTCCCGGCAGATGCGCCGGGCAAAGTCAACGGATTGCTTCCTTTAAGTCGATGGAGTCCTGCAAACGCATGCGAGCGCTTGCGCACCAGCGTCCCCACACACACTTGCAGCAGG
>chromosome_10,+,polyA site is 2032439
GGAGCAGGCGAACTTGGAGGTTGGCATGCCAACCAACGCCCTCAGAAGAGGTATGCGCAATGCTGCACGTTCATTGGTCCGGTCCAAATATTGACACCAAAGACAGTGAGTTACTATAATTTTGTTCGGTCACGTCGCAACAACCGTGAT
>chromosome_10,+,polyA site is 2032605
GTCAAGGTGCTGCAACACAGTGCACCCCGTACGCATATTCATGAAGAATCTTCATATCTACATCTGTCATGAAGACGAACATGTAAACAACAAGAACGGCTCATCTGCTTGCGCACGCTCCAACCCTGCTACTTGTATGCTATCGTGCCA
>chromosome_10,+,polyA site is 2045277
GGGGAGTTTCGGCATGGTGCCGTACAAGTGCACCATGTACGCCGACCAATGCAGTAGGCCCGTCGCGTGGGCCCTCAATTGTCAACACACGGCATTTGTCTTTGCCGCGTCATTCCGTTCATTCGTTGCTTCAAACTCGACTCCTTCCGC
>chromosome_10,+,polyA site is 2091544
GCTGGATAGCTTGGCAGGTAGCAGTGCAGCTGGGGCGCAGACCGGGTGCAAAATGTCACAGGGCGGAGAAGCAGACGCATATGCAAAGGATGAGAGGCAAAGGTATTGGGGGGCGCGAAGACCGCAAACCAGCCGGCCGCGGCAGCGGCC
>chromosome_10,+,polyA site is 2091738
CCTGGAAGGTGGCGGGTGGCAAGCAAGGGAGCTGTGGTGCGGTGTATGCGTGTTCATCGGCGGGAGCATGCACAAGACGTCGTCATTGGTGTAAAACTGTAAATCATCCATGCGTCGTTCGTTGCATGTGGCGCATAGGCTAGGGCGTGC
>chromosome_10,+,polyA site is 2133779
TGCGTCCAGGGCACCTGCCAGGGGACTGCGGCTTGGCTATGGGTTGGTCCCCCCGCTGATCTGAAAACAATGGGCTCATCAGCAACTGGCAAATGGTGCACAACGAGGACTAGGCAATGAAGGCCCTTGGCAGGGACCTCCGGTCGCGCC
>chromosome_10,+,polyA site is 2168337
GTTGCTCGCTTTTGAGGAGCTGCGAGGGAAGGGGCTACGGCCGCGATCGAAGGGAGGCGCGGGCATTTCATGCCCAGACACGTAATGCCTCGTAGTATGCTGATCTGCTTTGATCGCGCCTCCGGACTCAAAGGAGTTAGTGGGGCCGCA
>chromosome_10,+,polyA site is 2180545
ATAACATTTATCGGATATTGGACTGCTTGCCGCTTACCAAAGCCATACCTGCACAACGCGACCGTCACAACGGCTCCCTCTGTAATGTTACTTTTGACAGTCGTATTGTTCGGCGGTGGCGCGGTGCCTGTAGCGCCGCAGCACGGTAAC
>chromosome_10,+,polyA site is 2180608
GTCACAACGGCTCCCTCTGTAATGTTACTTTTGACAGTCGTATTGTTCGGCGGTGGCGCGGTGCCTGTAGCGCCGCAGCACGGTAACAAGCGTGCCTGTGTACCAGGGCCCAGGGGCTGACTGGGCGCCGTATGTTGCACACCTTACATT
>chromosome_10,+,polyA site is 2180722
GGCTGACTGGGCGCCGTATGTTGCACACCTTACATTGCATTGGAAAGGGGAGGCGGCGGCAGCACCACAAGACTCACAAAACGTGTAGTCGTATTTGCGTATGGACCACTTGCGATACTGACCACTGCAGTTGCGCCAGTGTGGAAGGCC
>chromosome_10,+,polyA site is 2180782
AGCACCACAAGACTCACAAAACGTGTAGTCGTATTTGCGTATGGACCACTTGCGATACTGACCACTGCAGTTGCGCCAGTGTGGAAGGCCTGACGGCGCGCAAGTCCCTGAGACAAGCCCCAGCTCGTCACTTAGTCCTTTACGGCGTTT
>chromosome_10,+,polyA site is 2214457
CCCTGCAGGTGTTGGGCTGTTGAGGATGCGTGACCACAAAGACGATCTTGAATTAATTTGCCATGAACGTGCCCGTGGCCGTAACCTTGCTTCTTTCCATGCCCCCTTTCGGAAAGCAGCCGGCGTGGGCATGATGGCAGCAGTGCAGCA
>chromosome_10,+,polyA site is 2224572
GCCGATACCTCAACGGCATTGCGGCTGCGCACAAGGAAGTGCCGTAGCTGGGAACCGCTGAAGACACTGCGTTAGTTCGTGTTACATCTGCAAATTTGCGGCATCACACCCACGGAAGGTGTGTGCTTAGTCCGGCCCGGACCTCCTGCA
>chromosome_10,+,polyA site is 2241969
CGGCGTGTTGACTACCGTGGAATGTAGGGTGAGGCGGGTTAAGGGCAGGGCCCGAAACAGCATTTGGCTTCTGAACATAACTTGTAACTCTGATTCACAGCCAGGCCTATGCGTCGTTAGTGACATGGCAAAGGAAGCAAGACCTGCGCG
>chromosome_10,+,polyA site is 2248882
GGGGGTCGGTGCGACATGGGCGCAGATGGACACGAGCTGCCCCCAACCGTCGTTACCAATAACGGCGCTGGCGCTCGAGCTGTAATGTGACGCGCGCGTTAATGACGAGTGTGGTGCGTACGGTGTGCAAGTAGATTAGTGATATTGGGA
>chromosome_10,+,polyA site is 2249036
ACGGCCCCCGACAACGTGCAGAGCGCTCGGCACTTCGTGAGGATAGGCAAGTGGAGGCTAGAGCCGACAGGAAGGAAGTGTGTAACACGCATGTACCGCCAGGCGAGGCGTGTAGATCCGCTGCTCTACGATGCAGGCGCAACACGCAGT
>chromosome_10,+,polyA site is 2249391
GAGCGGACGGCGGAGTGGGCTTGCAGGCGGCACGAGAGTAGGCAGTCAGTAGCGCAAGTTGCGAATTCACATGTTACCTCGTAACCGACGATAAACGCTGTGGACGGTCGCGCCCATGGCTGGCTGACAGAAAGCGGCTGCTGTATTGGG
>chromosome_10,+,polyA site is 2262667
GTGCGGCATGTGCCAACGGCCGCTGCTGGTGATTAAGATGATGACAAATGGCTCAAGGTTTGTGCGCCATAGAACGTATGCAGGCTCAAGTGCCACGCATGTATAGAGAGATACCCAGCCTTCAGCGGCGCTTGCTGGCGCCAACATATG
>chromosome_10,+,polyA site is 2262746
GCAGGCTCAAGTGCCACGCATGTATAGAGAGATACCCAGCCTTCAGCGGCGCTTGCTGGCGCCAACATATGCCGAGAGGCAAGGTGATGTTGATGTGCAGTGCGTGCAGTGCGTGTGTAGGGCAGGCCGGCAGGACGACAAGTGACCGGG
>chromosome_10,+,polyA site is 2262969
ATGGTTGGTTTGGAGCGCGTGCATGCGTGCGGGCAAGTGTACATAGCCACACAGGGTATTGGGCTTGCTCCTGATTGAGATGTAATGTAGCGTAAGCGATGGCTGATGGCTCCTGCACATCCCCACTTCCCAGCTTCCCAGAGCGGTACC
>chromosome_10,+,polyA site is 2267439
ATTTAAGTACCCATGCATGAGGGCTTGTGATGTGGATACTGTGCGGGGGTTCGTGTTCAAGGTTGTCAACTTTCCAATACGATGTCGTAGTACCAGGTAGCATTTGAGGTGGTCGGGGTTCCTGGGTCGGGGTTCTGGGCTTGTGGAGTG
>chromosome_10,+,polyA site is 2267622
ATGCAGGGCATGCAGTACGGTAGCCACTAAGCCACGCATTGCAGGGTGAAGGCGTGTTATGATTGGGGATCTGTTCGTGCGTATGTAGTCATCACTAGAGCTCACGCAGTAACTGATGCGCCACGCCAGGATCTTGAGGGTGTCGCGGAA
>chromosome_10,+,polyA site is 2267909
TTGCCGCCGTGCTCGCCGAGCCAGTGGCCCTAGGGGCCAGTGGCGCGCTGTCAGCACTTAGCTGACAGCTTACACGTTCGCATATAAGTCATACATGTACACCTCTCGAGCGTGATAAGCCCTCACATGACCCACTGCACCCTTATCCAG
>chromosome_10,+,polyA site is 2268031
TCACATGACCCACTGCACCCTTATCCAGAATGCACCGCCATGATCTTCGTATGCGTTCATGTACAACATGCCACGTCATGTAATTTTGTGAGGCGGTGCCCCCTCTTAAGAGAAGTGGGCTGGTGCAGCGGATTGGTCAGAGGCCCTGCT
>chromosome_10,+,polyA site is 2279865
AGTGCTTGGGTGGGAGGGAGGCGTGGCGTGTCGCTGGCCCGAAGTGCTCGGGGGCGTGCGCTGCGCCAGGAGGTTCGCGTGTAGTGACCGGGACAAGGAAAGAGCACGCAGGAGGGAGCGCGCTTGACAGAAATGCAGCGGTGTTGTGAG
>chromosome_10,+,polyA site is 2280003
CGGTGTTGTGAGCCGCCGTGATGTGATGAGGTGGCTTGAGTGGGCATGGCGTGCGCTAAGCTGCTGCGAGTCGGCGTGCGATTTACACGCGCTGTGGTGGTGCTTCACTGCCACGACTTTTGACTAGTGCACGGGGCAGGTTAGCGGGGC
>chromosome_10,+,polyA site is 2280146
GCGGGGCTGCTCTGTTGCGAACTAAGTTGACTAGTGCACTCGCCGGACCCGGGTCTGTCCGTTTTGCAGCCCGGCGTTGTATCAACTCACCCTTCCTCATCGCACATCCACTTCTCCACGGGACTTTACCAACCTGCCTTACAACTGTCC
>chromosome_10,+,polyA site is 2304073
CGCAGAGGCGCCAAGAGCGGCAGGGCAGTTGCACCAGTAGCAACGAAAGAGCTGCACTGGAGCTGACTGCAGGCGGTGGTTGGTGGGGGAGGGGGGGGGAGAGGTACACAGACCAAGGGCAGGAGGCAACAAGTGCACGCAGGCACCAGG
>chromosome_10,+,polyA site is 2306251
TTCAAGTTGGTGTACAAGCGCGTGCGCCAGGGCTGGGACTGGATAAGGGGCCGCCGCCTGTGAGTAGCACGGACTGCTGCAGGCTGAGACCGGTTAGGAGAGGAAGTGGAGGGCGCCGCGCCGCCGCAAAGGCGGGGCAGACTTGAAGCA
>chromosome_10,+,polyA site is 2306446
AGATTGTGTGGGACAGGGGCACTTGCGGCTGTCAAGGTTGTCAGGCCCGAGTGCCATCAGTTGTTGTCGTTTTTGTCGTGCTTTTGCAAGTTAGTGTACAAGCAGGTGCGCCAGGGCTGGGACTGGATAACGGGCCGCCGCCTATGAGTA
>chromosome_10,+,polyA site is 2306534
AGTTAGTGTACAAGCAGGTGCGCCAGGGCTGGGACTGGATAACGGGCCGCCGCCTATGAGTAGGACGGACTGCTTCAGGGTGAGACCGGTTAGGAGGGATGAGAAGGGCGCCACGCCGCTGCAAAGGCATGCAGCGCCACGCCCGCCTCC
>chromosome_10,+,polyA site is 2306650
CGCTGCAAAGGCATGCAGCGCCACGCCCGCCTCCATGACTACCGGTAGTGCGAGTGGGGGCTGATGCAGGACACCACTGCTGTAAGCATCTTGGGTTGCGCCTATTGCAGCATTCCCCTGTGGTACCGGTTTACTGGTCAGCCGAACCGG
>chromosome_10,+,polyA site is 2326073
AGTTCGCCAATGGTGTGAGCTGCTTGTTTTGTTGCGTCGCAAGTATGGGTCGTACAACGCCTTTTGCAACGCCATCAATATGGTATGCAAAGTCGGTAGCAAGGCCGCCCACAATGTGCATATAGCTGAAAGTCAGCGTGCTGGCGTTGA
>chromosome_10,+,polyA site is 2326256
TCCGCGGGTCATTTATCAGGCGCAGCATCGCAGCACTATGGATTTGGTCAGGAGGGACTCAGGTGTGCAGGTCAAGCATACGGAATATATCAACATGGAGGAAGCACGTAACGGGCACAAATTTACCGACCATACCTCATTGCCAGGGCT
>chromosome_10,+,polyA site is 2326346
CAACATGGAGGAAGCACGTAACGGGCACAAATTTACCGACCATACCTCATTGCCAGGGCTGCAAGAGAGTGCATGCTGGAACATGGAAAACTTGAGCGGCGGGCGGCGGCCCCGCAGCATTGCCGCTCTGCGTGTTCGCCATTTGCGGTG
>chromosome_10,+,polyA site is 2326455
CCCCGCAGCATTGCCGCTCTGCGTGTTCGCCATTTGCGGTGGACTGTTACCAGCGTGAAGCATAGCTCGGGTAACTCATGGCTCGCTCCGAGCCTGACATATGAGCCGCCCTCAACGGCAGGGAGCACGCAGCTTGCCGCCGATGGGAGC
>chromosome_10,+,polyA site is 2326679
TTGGGGCATCGAGGGCGGCTGCGGGACCCCAGGCGAGCCGTCACAAAAACCAACAAGGCTGTCCACGCGTGCTGTTCAGGTAACGATTTCCTTTACGCGTCAGCACCACTGACCACTGGTGCGTGGAGTCATCGTACGAGACGGTTTTGG
>chromosome_10,+,polyA site is 2330381
ACACGTTGTTGAAGAACGAAGTGCACTACATTGCGAAGGACATCGCATTAGATGTTTGTTGCTGAGAGGGAGGATGGCCAGGAGACAGATCGTGTGGGAGAGGGGCACTCGCGGCCGTCAAGGTTGTCAGGCCCGAGTGCCGTAAGGTGT
>chromosome_10,+,polyA site is 2330595
TCCTATGGCTTAGTGCTTAGTTGTGAGGCTCCCCGCCCGCCTCCATGACTAGTGCAAGTTGGGGCTAATGGAGGACACCACTGCTGTAAGCTATGCTCAAGCATCTTGGGTTGCGCCTATTGCAGCATTCCCTTTGGTACCGGTTTGCTG
>chromosome_10,+,polyA site is 2337025
CACGTTGTTGAAGAACGAGGTGCGCTGCATTGCGAAGGACATCGCATTAGATGCTTGTTGCTGAGAGGAAGCTGCTGGAGGAGGAGGATGGCCAGGAGACAGATCGTGTGGGAGAGGGGCACTCGCGGCCGTCAAGGTTGTCAGGCCTGA
>chromosome_10,+,polyA site is 2337263
GTGGCTTAGTGCTTAGTTGTGAGGCTCCCCGCCCGCGTCCATGACTAGTGCAAGTTGGGGCTGATGGAGGACACCACTGCTGTAAGCTATGCTCGAGCATCTTGGTTGCGCCTTTGCAGCATTCCCCTTTGGTACCGGTTTACTGGTCAG
>chromosome_10,+,polyA site is 2337494
TGTGAGGCGTTCAGGGATCATGTTGATCACGTCTGCCTGGACCAATGGCCATGGCTTCCATTTGGCTGCACTTGCTCTAGCATGTTGAGATGATTACGGCGGGTCGGCGGCCCGCCCCAGGGAGGGCGGGGGATGGGTGGGATGCCAGGC
>chromosome_10,+,polyA site is 2337578
TTGAGATGATTACGGCGGGTCGGCGGCCCGCCCCAGGGAGGGCGGGGGATGGGTGGGATGCCAGGCACAAAGCGCCCAGGCACTGTTATCCGGGTCTTGAAAGACCCCGTGGCGGCTGAGCCGCTGAGGGGCAGACCGGGGCGCACCGTT
>chromosome_10,+,polyA site is 2358262
GAGTGTCATTCTATCCCGCATCTAGAAAGGGGCACGGCACAACTATGCGGAACCGTCGTATTAAACCAACGCGCTGCACCAGCAGTGCGGTCATCGCCAATAGGGCCACGTCATCGCCAATAGGGCCACGTCCATGAAGTGCTGGTGACG
>chromosome_10,+,polyA site is 2358379
CAATAGGGCCACGTCCATGAAGTGCTGGTGACGGCTTTTACTCGAGCATGTGGGTCTGTGAGGTCTTTGACACTCGCCCATGTAACGCTGTGCTGTCTACGGGATAGCTGACCCCCGGCTCTCACACAAGTCCGGGTGACGCTAGTGCTT
>chromosome_10,+,polyA site is 2360855
GTTAGTACAGAGCGCTTTGTGTGATAGAGACTGGGCGCTGCAGCGCACCTGTCTGTACATTGTATTTGCCCAGCTTTGTTGGCAACGCATGACCGCCGAAGAAATTGCTGTGGCGGCCCAAGAGGCGGACGTCCTGCGTTGGACACAGTC
>chromosome_10,+,polyA site is 2361067
GCGGGCGATGGTTCTGTGTAGCAGCGACAGACGTGGACATGATGCGGACATCTGCTGAGTGCGGTGGCCGCCACGTTCACGCGTCTTGTCCGCTGAGGGAAGAAAGAACTGCGTCTAGCTAAGAATGCAAAGCAGGGGGTTGGTGTGTAG
>chromosome_10,+,polyA site is 2361441
AGGTGAGGAGGCCCAAATGGGGCCGGCCATATATGCGCGGGGTGTGGGGGCAGTGCGGGGTATTCTTGAACTGTGTCTCGGGGATTGATTTTGCTAGGATAAAAGCGGCGGGGCGTTGAGACTGTGTGGATAGAGGGTTGAGTCGGGTTC
>chromosome_10,+,polyA site is 2361531
TTGCTAGGATAAAAGCGGCGGGGCGTTGAGACTGTGTGGATAGAGGGTTGAGTCGGGTTCATCTGTTTCTTAGGGCCCTAATGATACAATGATTTGGTCATGCAGGATGAGCTGCAAAGCATTGCTCACTTGCAGGGTTGCAAACAAAGC
>chromosome_10,+,polyA site is 2361630
ATGCAGGATGAGCTGCAAAGCATTGCTCACTTGCAGGGTTGCAAACAAAGCGCAGCCCGCCGACATGGTGGGCGCCCGAGCACTGTAACACAACCTTGAACACAACTTGGGACCTGCAGTATGATAGCTGGGATCGGGGGGGTCATGTTA
>chromosome_10,+,polyA site is 2367655
AGATGTTGCTGGGGGGTTCCATGGCGGCAGCGAGGGGCACTTGGAGCACGAGGAGTGAGGATGCATGAGGAACGATGATGCATGGCGGGGTAGGGGCCTAAGGGGAGCGCATGCATTGAAAGACTTGCGGCGGCGGTACCATAGGCGTGT
>chromosome_10,+,polyA site is 2367785
CGGCGGTACCATAGGCGTGTCACGTCACAGCGACAGCAGCAGCAACATGTCCGCCTGTGCATTCAACGAAAAGCGTAAGCTAGGGCAAGACCCGTGGGCAAGAGCTGAGCAGCGCTGCAAGGCGGCGTGCAGTTGGGGTGCGCGGGCCAG
>chromosome_10,+,polyA site is 2368231
GTCGACTGTGTGGTCTGTTGCCGCTGGGCTGTGGTGTGGTGGGCGGTATGCTGCCGCGCTGCCGTTTGGTTCAGGCGCTGATTTAAGGAACCGACGCGAATAAGTGCCAGAGATCTTTCATTCATGCTGTGTTCCGAAACGCCATAGAAA
>chromosome_10,+,polyA site is 2378517
TGGGGGTGCTAGTGCCGGGGGTGCTAGTGCTTGGGGCTGGTGGCGGCTGTAGAGGTTGTGGCGGCTGTAGAGGGTTGTAGAGGCGGTGGAGTAGGGGGAGACGAAGGGGGAAAGGAGGTGCAGGCTGGGTGGGGGGCTGGGGTGTGCGCC
>chromosome_10,+,polyA site is 2378730
GGCTTCGGGAGCGGCCGCTCCCTCGTAGCACCACTGGGTGATCACTGTCTGTCGTCGGATTTATATGTCGTTCGGATTCCTCATTTGTTGACGGGACGGAGGCCGGACCCGGCTGGCCGTGGAGCACGGCAGTGGCCAGGGTAGCGCCTC
>chromosome_10,+,polyA site is 2386344
GAACTCCCTTAGCATGCAAGTTGAACTTTTACCGGCAGTGATTGCTACAAAGACAGGAAAGATTGCCGCATCGTGGTGTGGTGTGGTGCGTGTGGCGGGACGACGGTGAGTCGTGGCACGGTGCGTGCGTGTGCGAGGTTGCGTGTGCAT
>chromosome_10,+,polyA site is 2386432
CGTGTGGCGGGACGACGGTGAGTCGTGGCACGGTGCGTGCGTGTGCGAGGTTGCGTGTGCATGTGGGAATGGACAGCCATTTGCTTGAGTGTACCGGGAAGAGTAGAAGAGTAGTGGGTGTGTCTGCAGATGTGTGCAACCATGGTCACT
>chromosome_10,+,polyA site is 2386839
AGAGAGCTCGGGTCCCAACTGAAATAGTGTTGGACCCGCAGGTGTCAATTTGTTTGTACATCAAAGCCATTCGCATTCGCATGTAAGCGTTTCAAAGCCATGTAGACCCAAACGGCCTCACGCCCGCCTGGCCGTGGCCGGCCTGGCGCG
>chromosome_10,+,polyA site is 2417935
GGCCGAAGAAGGTTGCTGCTCACAAGTATTTTGGAGTTTGACCCATTTCGGGCAGGGCTGTACCCCCGGGACTCTCGACGTTTTTTAAAATAAAGCTTCCTCCAGATGCCTTCATAAAGAGGGGCCAGTAGAAGCTTACCGCAATCTTGC
>chromosome_10,+,polyA site is 2440432
GCCGCTGCCACCAAGTAATTGGTCACAAGCATGTCGGCGCCAGGCGACCGTGATAGCCTGGTTTCGCGCGGCGACTCGGTGTCGGATTGACATATGGCAAAGTGATATGTGCGGGGTTGTTGATTGCCTAAGATGCAAGGGTATTTGCTA
>chromosome_10,+,polyA site is 2440669
TTTCCTGGCGAGTGCGCATGGCCTAGTGTCAGTGCCCTTGCTGATTAGTTACTTTTTGACAGGTTCTAGGCAAGGCCCGGTAGTGGTTCAGTCGTGGGGAAGCAGCGTGCACGCACGGCAGGGCATTACTGGTGCCGAGATGCTTCGGGA
>chromosome_10,+,polyA site is 2440794
TTACTGGTGCCGAGATGCTTCGGGACACTTGCAGCTGATACGTAAGGGATTGTGACCGAAGCAAGGTCTGAAGTTGCGATGTAAGGATTACGGTGTTGCTATTCCAGTGCTGGCCATGTGCGCATGCGTCCGGTGCGGGCACATGCAGGG
>chromosome_10,+,polyA site is 2447918
GCATGGAGCACGACCCCAAGAAGCGGCCCGCTATTGAGGCGGTGCTGGCGGAGCTTGAGGTGATGCGCAATGACTGGGTGACGACGTCCTAAGGGCTTACGGAAGGGGGTTACTGGAGTGGGGGAGCAGAGACTGAGGAGTGAGGGGCGG
>chromosome_10,+,polyA site is 2448440
CAGGCACGGCAAACTGAGCAAGGGTGTTGTCCCAGGGGCAGAGCAAGCCGCGGAGCCAGTTGGCGCCACATGCGGTCGTGGTAAACAGCGCTGTCCTCGGGTTTGCATACTTTGAAGAAACGTACACGGCAAGGCATGTGTTTGGTGAGG
>chromosome_10,+,polyA site is 2448519
GGTAAACAGCGCTGTCCTCGGGTTTGCATACTTTGAAGAAACGTACACGGCAAGGCATGTGTTTGGTGAGGTGCCTGAAGAAACGTACACGGCAGGGCATGTGTTTCGTGAGGTGCCTGAAGAAACGTACACGGCAGGGCATGTGTTTGG
>chromosome_10,+,polyA site is 2448784
TGGTGTGCACGCAGCGCCGCGAGGGGCGTCTGCGCTGAACATTGCACATGCAGATCGCAGAGGTGTGGTAGCTCGGTCGTACTGAAAGCCCAGACGAGAGGGGCCAATCCAAATCCTGTCGCACTCATGGGTATGCTGCTTATGACACCA
>chromosome_10,+,polyA site is 2448881
GAGGGGCCAATCCAAATCCTGTCGCACTCATGGGTATGCTGCTTATGACACCATCTGTTCTGATGCCAGGTGCGGGCGTTGGTAATGTGAGTCAGTTGTGCGTGGGGACTGCAGAGGCACTGACACATGAGGTGCTGGGGTGGGGTGCTA
>chromosome_10,+,polyA site is 2448989
CTGCAGAGGCACTGACACATGAGGTGCTGGGGTGGGGTGCTATCGCCTGGCCGGGAGCCCAGATGGTGACAGCAGTGCTACGGTGCAATGGAACAGGGTAAGGATCAGGTTGGCGTAGTCCCGTAGTACACTTATTCCCAGACGCCAACA
>chromosome_10,+,polyA site is 2449225
GGTCAAGTTGCTGGCAGGCTGGCAGTTTGCGAATGTGCATTCCTCACGCTCAGGGCGCACGGCGAGAGCACTGAGCACAGTTGTTGTTGCGTTTCAGGAATGTGCATACCCGTCCCCTGTGCCCATACCTGCCCATACGTGCCTGCCGCA
>chromosome_10,+,polyA site is 2451312
CTGCTGTGGGGAGTCCTGACTTCGCCGCTGGCCGTGATGGCACTCGTGGCGGCAGTGGCACTGCGCCTGCGGTGATTGCAGAAGGTGCCGTAACAATGCAGCATTACGGTACAAAGCTGTCACGCGTGTCCATGGTTTCTTTCATGCTAT
>chromosome_10,+,polyA site is 2451425
AAGCTGTCACGCGTGTCCATGGTTTCTTTCATGCTATCATTACATCGACGTGCGTTATCATACGGTGACAGCACAAACATGCTGGTGTGACCGGTGGGAAAGGAGAGTAAGCCAAGCAGGGCCAGGTGGGGCAGCCTAGCGTCCATGCCG
>chromosome_10,+,polyA site is 2467945
TTCCGCGAGCAACTGCTGGCAGTAGGCTTGTTCGGCGTGCGTTCTAGGCCCGCTCATAGGCCGGCAGCCTGGCACGTCTTCGCGTTCTGGGATGACTGAAAGGTGGAAAAGAAGGCGCCGCCACCGGCAAGGAGAATGCTTACAGGTGTC
>chromosome_10,+,polyA site is 2468046
GGTGGAAAAGAAGGCGCCGCCACCGGCAAGGAGAATGCTTACAGGTGTCGCATACAAACAGAATGAGGTACATACTCTTGCACAAATATAGTAGTACGTGACGTGACTCGTCTGTGTTCACTGTCGTTTCGTTAACTGCGGGGGCGGCTG
>chromosome_10,+,polyA site is 2468221
AGCAGGCGTAAGACGATGTGCACGGGCCCAGCCAGCGATGCCCAGGTTGACACGCGTCTCAACGGGCAGAACCTGACGCCAGAGAAACACACTGCATCTGCTACTATGACGCCTCAGTCACTGTCGCTAATGATCAGCACCTCCTTAGCC
>chromosome_10,+,polyA site is 2468436
TGCACTTGATTGTGCCTGTGCTTTTATACTGCGTGGTCACGTAGCTCCCGGCTGAGGCCGGGAGTCGGTGTAACGCTTGGGGCGCGCTGGGCGCTCACAACAGGCGCGGCCATAGTATGTCACGCTCTCCTGTGTGCTGGTGTAGCTGTG
>chromosome_10,+,polyA site is 2480503
AAGGCGAAGGTGAGATGTAGGGTGAGCAGAGGCGGCGCTGCTGCAGGAACTGGCCATGTCGTCAAGAGCTGGTGCAGCTGCGAGCGCTTGATTGAGGGAAATGCGGAGAAGTGTGGACGAGAGTCGAGAGAGAAGTTGTGAGGTATACAG
>chromosome_10,+,polyA site is 2480642
GAGGTATACAGGAACAGAGCGCGTGTGATGAGAGTGGGGAGCTGCCTGGACTGGCATGCAGCTGCTTGTGTGTGTTGGGATTAAGGGCCCGCTCGCAGTCTTGACATCCCCATTGCCATATACCGTACACGTGCACGATGACACGGCACA
>chromosome_10,+,polyA site is 2489908
TGCCGGCGTTGACGCTACAGATGGAGCGGCTGCGAGTGCTTCCCTGAGACGAAGCATTGTGCGCCGGCCAGTGAGCTTCTGTGCAAGCTGCCGCGATGATGGGCCATTCCGTACACTGTCGGCTGTTGTGGTCCATTTCCTGGGGGGAAA
>chromosome_10,+,polyA site is 2490064
TGGAAAAGCAGCAGCAGGCATACGGGGGGAAGGGGCAGGGCTCCTTCCGCACCAAAACATGAGCAGCAACAGGGCTACTGTGTCAGGCGCTACGCAGCATTCTCAATAACATCATCTGGGGGCTCTGTGCAGCCGTGCATGGTGGTTGCC
>chromosome_10,+,polyA site is 2492755
AGCTGGCTTAAAGCATGATGCCTTGGTACGCGTGTGTTATGTACAACACTAATGTACATCACTAGAGCGCGTTAACTAGCGGCGTGGGTTCATGTTGGAGAGAGAAGAGACTGTGCAGCAGGAGGGTCGGGGGAACCGCGGGTACCTGTG
>chromosome_10,+,polyA site is 2492886
GGAACCGCGGGTACCTGTGCGGCATGTTAGCGCCGGGTCTTCAGTTTTTGTTGCGTTCCGTGGGTGTTTGCGTGGTGCATGCCACACAGATGTGAGTTCGTGAGTTCTGATATGTCTGGTTGCAAACCTGAGGTGCGGAGGAACACATGC
>chromosome_10,+,polyA site is 2492996
TATGTCTGGTTGCAAACCTGAGGTGCGGAGGAACACATGCGTTCCATACTCGCCCTCAAATTTTGGTTGAGACGTGAGAGGGTGCCTGCAGAGCGTGCGGGTGCCTAATCCGGAGCGGCGCAGCAGAGCCCTGCCGCCGCGCACTTCATT
>chromosome_10,+,polyA site is 2493248
AAGCATTAGAGGATGGATCAATCGAACGATGCAAAAAGAGGTGCTGCGGCTGTCAACCGGCACAGCGCTCGAAAACCCTCGTGTGTAAGCAACGAGCGAGACTTTCTGTGGCTCTGGCAGTGTCTCATGCCCATGATGCACTGCGTCTGT
>chromosome_10,+,polyA site is 2502167
GGGCAGGGGCAAGGGCAGGGGGAGGGGCAGGGGCCCGGTGGAGGTGGTGTGAGGGCGTGGGCATGCTGGCCTGGAGGTGGTGGTGGGTGTGGATGTGGGGGGACGCGGAGGGTGGGAGGAGGAGTGCCCGTGGTGGGAAGAGGGTGTGGG
>chromosome_10,+,polyA site is 2502384
GCGCCGGAAAGCAAGGGCTGGGAACGCGCGACCAGGACTGGATGCAGTGGCAAAGCAGCTGTGCGAACGACTGTGTGAACGACTGTAAGCCTCGAGGTAACTGCAGTCGCGGCGATTGTTCCGTAGCAAGCAAAACGCTGCCACAGTTGA
>chromosome_10,+,polyA site is 2536083
TCGCGGAAGGGTGCGGTACTGGAGAGACGGAAGCAGAAGATCGACGTGCAGATGCAGAGTACATGGCGCGGCCCCAAGTGTCAAGTTGGTGGAGCGCGCGAGGCGTAATGTTGGCGTGAAACAACCACGTTGTTGCTTGGTGTGGGCACG
>chromosome_10,+,polyA site is 2536167
GTTGGTGGAGCGCGCGAGGCGTAATGTTGGCGTGAAACAACCACGTTGTTGCTTGGTGTGGGCACGCGGCAAATCCGCAAATGTGAGAGAGCCACTGATGCCCCCGGTCGGCTGGACACAGTCCGGTGAGTCCGCTGGCGAGGGTGGACT
>chromosome_10,+,polyA site is 2548200
GCTTGCAGCCGTGTGAGGTTGCCATTCTGAGCAGGCGGGTCGCACCAAGCGCCCCACCTCTGGCTTACGAGCAATGAATTTAGTAATGCGTGTCAAGGTGTGATACTGGTTTGGCACGCGGCAGTGCTGTACGTAACTGGAGCGTCGCCA
>chromosome_10,+,polyA site is 2548303
TACTGGTTTGGCACGCGGCAGTGCTGTACGTAACTGGAGCGTCGCCAGTTACCCTCTGCATCATGCAGCACCCCCATAGTGCACTGATAATAAGCAGCAAGATATTTTGGCCTGGGTCCCTAGCCCCTGAGCGGCTGGGATCTACGTCAA
>chromosome_10,+,polyA site is 2548442
ATCTACGTCAAGAAGTCAAGCGTGGTTGATTGTGGGGGCCCGCCGGCCCGGGGCCGTAGCTGGTCTGGGGCCAAGCCCGCTGAAGTAAGTCCATGTTTACAGTCCTCCGGCTTCCACAGCATGCGCAAACCCGCTGAAGTAAGTCCATGT
>chromosome_10,+,polyA site is 2590796
CGGGTGAGGCGAGTGAACGGCCGCGCCTGCCCAGGTCGTTGATGTAAGTAATTGACAGCGGATGGTACAATGGTCAATCTGTGTAACATGCTATGCCGAATGTTCCGGGCTAGGGTTGCAAGCAACGGTCAGCTGAGGGGCTTCTGGCAA
>chromosome_10,+,polyA site is 2595919
GGAAGAATTGGGCGCATGGAGAAGCCTGCACGAGAGTGAGAAGTCGTGTGTGCTGGGCGCACGTGCCTTGCTTATGAAGCTGGTGAACTTGACATCGGGAGAAGAGACCATGTCTGAGGGGACCGTTTCTAAGGTCCAGGAGGCAGATCT
>chromosome_10,+,polyA site is 2595997
GCTGGTGAACTTGACATCGGGAGAAGAGACCATGTCTGAGGGGACCGTTTCTAAGGTCCAGGAGGCAGATCTTGATGGGTGGTCGTGCTGCTTGAACCCGAAAATGCCTTTGCTTCCATTGAGCGGCCGGGCCGGGACGGGCTGCTTCAT
>chromosome_10,+,polyA site is 2596719
AGTTGAGTGTGTGTTGAGTTCTGAGGGCGGAGAGGCGGCTAGATTTGCTCGAGAGACTGTTTCTGACGAGTGGGGACCGGTTGTTACACGTGCAACACGTGATTGCCACATGCGCTGGTGTCCCCCTAGGTGCTGAACCTCCTCCAGAGG
>chromosome_10,+,polyA site is 2596853
GAACCTCCTCCAGAGGCCTTCAGCGGGGCAGCGCATTGCAAATAAGAACAGCTGGCCGGTGGACACGACGGGCAGACCTGTAAGTCCGCATGAATACGGTAACGGGAACAGGACCGCCCCTTACGCAAGCTCCCATACATGAGAAGGAAT
>chromosome_10,+,polyA site is 2606038
ACACGCTAGCACAGCCAGGAGCAGAAAGGTTGCTACGGCGCTGCCGCTCATCAGAGTTATGGGGCTATGCAGACGCTGAGACACTAGGACACGAGGCGGAATGAGAGGGAGCGCAGGGATGATGAGGTAAAGCGGGACGGCGAAGTGCAT
>chromosome_10,+,polyA site is 2606223
TGAGCGGATGAGGGCTGCATGGTGGCGCCCGTGGGCTGCGTCATGTGTTGCATGAGCGGAAGTTAAATGATGCTGGTAGAGTGGCAGTTTGGTTTGGTTGAGTGAACTGCTGCCAGGGAGACGGGGCCGAATGGAGGTGTCGCCAGGCTG
>chromosome_10,+,polyA site is 2606352
AATGGAGGTGTCGCCAGGCTGGAGGGTGCTTACAAAGAGTTGAAGACATTTGCCGCCGTTCGGCGTTGGGTCCTGAGCAGGTGTAAACAAGGGGTGTCAGCTTTGTACAGCTGGAAAATGGGCTGAGCCCCGTACGCTTGGGAGCTAGTA
>chromosome_10,+,polyA site is 2645687
GCACGGACTGAAGGTAAATGCCCGAAGGCCAGGTCTAAGCAGCATGAGGCTGGGCATGCAGTGAGGTGTGCGTGTGCGGGAACCTGACTGGACATGTGACTTCACTCTCGTCCCGGGCCACTTCGCCGCACCGTCTGATGGACTCATGGG
>chromosome_10,+,polyA site is 2645774
CTGGACATGTGACTTCACTCTCGTCCCGGGCCACTTCGCCGCACCGTCTGATGGACTCATGGGCATCGAACTGCGGTAACATGTCAAGTTCTAAGCTTACAACCTGGGATCGCACCATGCGTTCCGCCCTTCCCTGGTCGCTTCCCCCAT
>chromosome_10,+,polyA site is 2664050
TTCAGACTTCCCGACTTGCATGAGGATCGCTGTACGCGATCTTGCCCCGAGGGTTCTTATGCGCTCGGGAACTTGACGGGTGTAATTTATATTGTCGTGCCTTCTGTGCCCACGTCAGTGCTATAGCTCACTGCTCACACAATTACAGCT
>chromosome_10,+,polyA site is 2671686
GTAAGTGCGTGTAGGATTCAAGGTTTGCGAGGGTGACGGGCTGCAGCCGTTGGGGTAATCTCCAGGCGCAGGTGGCGGCGTATGGAAGTTTCATAAGTATAAGCTGGGGCGTTTGTGTGGAGGCTGCGTCAGGGCAAACACGGGGCAAAC
>chromosome_10,+,polyA site is 2671860
AGACAAGGTGATTGGTATTACCGTGCTCAGAGGTGACGCCCGCACGACGCCACAAGTTGCACCATGTGGCGCGGATAAACTGTAAGAGGCAGAGGCTGCTCGCTCCGAGCCTCAGGCTCCGACCCCCGTGCCTGAAACGCGATCCGCCGG
>chromosome_10,+,polyA site is 2676728
CAGCACGCACGTCCAGCTCCGGTGCAAGGCTTATGTCCGGCGCAGAAATGCTGGGGCGTGCATGGTCAGTCTAGCTGCAGGCAAACAGGCAAGCACATTGGGGTTACCGGGCAACCACATTGGGGTTACCGTGTGGCGCGTATAAACTGT
>chromosome_10,+,polyA site is 2676787
GCATGGTCAGTCTAGCTGCAGGCAAACAGGCAAGCACATTGGGGTTACCGGGCAACCACATTGGGGTTACCGTGTGGCGCGTATAAACTGTAAGAATGCGGATGTTACAGAGGGGACAGTCCCAGCGCCCGAAGACGCCGAGCCATCACA
>chromosome_10,+,polyA site is 2684379
CGTGATGCTTTGAGTGTCACAGACGACAAGGCAATGGATGGCATGAGCGTGGGCAAGGTAGGGGCGCTGGACCACTGGTGCCGGCCTTCATGGACACTAATGATGCAGGATGAGCTGGGGCGGTGGGGAATGGGAAGTGGGACCACCTGA
>chromosome_10,+,polyA site is 2684492
GCTGGGGCGGTGGGGAATGGGAAGTGGGACCACCTGATATGACCGCTGCTGAGCTGAGGTGCTCAAGGGCAGTCGGCGTGCAGCAGATGTAACGTTGCAATAAGCTCAAGGCCCGTACCACTCATGCCTGGTGTTGTTGGATCAATCAGA
>chromosome_10,+,polyA site is 2689017
TGTGGGCGCAGGCGCGGGGCCGGGCCCGGCGGGGCACTGACATGCTTGCGTCGGGTACGGAGTGTAGCGTTACGACAAGTGTTCACGTCGATCACGGGAAAAGGGGCTGAGCCCCTCCACAGTCTGAGGCCGAACAACCTCATTGCCCGG
>chromosome_10,+,polyA site is 2689344
TTGAGACCTGCCGATGTCCGGTTTGCGGTCTTTCCTGGCGAGCATAGCGTAGCGTGGTGTGTGATGGGACTTCTTGCTGTTTTGTTGCCCGTTGTGCGAGACAGCAGGACGCGGCTGGACACATGGCGGGCGGTGCCTGTACAAACCGAC
>chromosome_10,+,polyA site is 2689485
CAAACCGACCCCGGCTATACGAGGAAGGTGGCGGGGCCAGGTAAAGATGACTGGTGGAATGGTACATGATGCATGTAGTTTTGAAACCTTCGGCCTCAGACATTGCACCAACGTGGCGTGGGCTCAGCCCACTTTTCCCACGAGAGGGAG
>chromosome_10,+,polyA site is 2689633
AGAGCCACCTTTCTTGTCTACTGAAGTTGCAAATGTACACATGATGCATGCTGCTGAGGGACCTGCGTCGACTGAATTGTCATGCAATGAAGGCACTCAGAATAATGAGGCGGCCACCCATTGGTGCCTGGCAAAGCGTACGTAGCAATC
>chromosome_10,+,polyA site is 2689722
AAGGCACTCAGAATAATGAGGCGGCCACCCATTGGTGCCTGGCAAAGCGTACGTAGCAATCAACTGGCGTTGATGATGTTGATGTGAGCTGTTATGACATAGAATGCACACACGTTGCATATGGTCGCAAGCAGCAAGCTTGGTTGGCCC
>chromosome_10,+,polyA site is 2689791
TTGATGATGTTGATGTGAGCTGTTATGACATAGAATGCACACACGTTGCATATGGTCGCAAGCAGCAAGCTTGGTTGGCCCAGTAAACAGATCCCTTCAGGGGCGTCCCTTGATACCTAGACAGTTGATGCCAGGGTAAGTCAACCTTCC
>chromosome_10,+,polyA site is 2689890
GGGGCGTCCCTTGATACCTAGACAGTTGATGCCAGGGTAAGTCAACCTTCCCTGGTTGGTGGGGTGACAATTGGCATGTATGCCTGCGCCCCAAAGCTCACATCCCTAGTTAGTGTCTTCCTTCAGCCTGGACTGCTCTAAACACCGACA
>chromosome_10,+,polyA site is 2698612
ACATGCTATGCAAACCGAAGCCACGTTGCGTCCTCGTGTACATCTGGGCCTGTCCTAAGCACTCCTGACTCGCTCATGCATGGAACTGGTCATTGTCGAAGATGGATGCGATACTGCCCTGCCTAACCTACAACACAATGATGACCAGGG
>chromosome_10,+,polyA site is 2711876
GGTATGGCGGCTGACGACGCCAAGAAGCCAGCTGCGGTTGAGGAGAAGAAGGAGGAGACCAAGTAGAGGACAAGTCGGGCCTGGAAATGGCAGGGGCGAATGGACTAAAATAGCGGGTCGCGACCGTCTAGCCTGCAATGGGAGCACATC
>chromosome_10,+,polyA site is 2712088
TTGGGTTCATGACACGGTCTTGAACACGTTGGGTTTGCGGACGCACGCCGGAGTGCCAACAGAGTGTCAGGACGCGGACGGGAGCACGCGCGGATTGGAAAATGCGTACACATAGAGCAGAAGACGTTTTTTCAGGGCTGGCAAGCGCAG
>chromosome_10,+,polyA site is 2712184
GGAAAATGCGTACACATAGAGCAGAAGACGTTTTTTCAGGGCTGGCAAGCGCAGCGTTTGTACTGCTTACAGGCTTTGTCAACTGCCTTGAGCTTGAGAGAGAATTTGATGTGGTGGAGAGATATCATCGGACCAACGCGGGCATGGTGT
>chromosome_10,+,polyA site is 2712304
GATATCATCGGACCAACGCGGGCATGGTGTACAACTGAGCTGCACACTCAGGATAAAGGAAGAGCGGAAGCTCCCCAGCGTGTAATGTTTTTGTGCTGCAAGCGTACTGGTGAGAGAGCACCAACGACAGTGTCCTGCGTTAGGGAGGGG
>chromosome_10,+,polyA site is 2713628
GGCACTGGCCTCAAGAAGTCGGGCAAGTAAGCCGGCCAGTCGCCGGAAACTGATCGGCACTAACGGAGCGGTAGTTGAGGCTGGCTTGTGAAATACCGGAGCTGCACAAGGGACTGACGCAAGTGCAATCGCCATGAGCAGCCAGAGCGG
>chromosome_10,+,polyA site is 2713723
CCGGAGCTGCACAAGGGACTGACGCAAGTGCAATCGCCATGAGCAGCCAGAGCGGCACGCACAGCGCACATGACGGCGGCGGCCGCACCAAAGCAGTGAACGGTAGCGCGGCGCCGGGCACGTCTGACTCTGTGCCACAGGACTGCCTTG
>chromosome_10,+,polyA site is 2713846
CTGACTCTGTGCCACAGGACTGCCTTGGCTGCCGTGTGGCGGGCTGCTTGTTTGGTGTGGGTGGGGCGGGGTACCTGGGCACGGTGCTGCTTCAGGAGCCACCACCTCGCGGTGCGCATAGATACGCCTTGATTGTTACAGCCGGCACCA
>chromosome_10,+,polyA site is 2713961
GCATAGATACGCCTTGATTGTTACAGCCGGCACCATGTTTGCGTTCGGCATGTATCGCGCGTTCGGTTGAAGGTTATATCCTTGCGATCAATCATGGGATGAAGGAGCTGTGTGTGTGCTGCCCGCATCCGTGAAGCGTATGACGTGAAG
>chromosome_10,+,polyA site is 2714026
GTTGAAGGTTATATCCTTGCGATCAATCATGGGATGAAGGAGCTGTGTGTGTGCTGCCCGCATCCGTGAAGCGTATGACGTGAAGTTTAGCTTTGACCCAAAGTCATGGAGACACATGACGCGGTGATGAATTGTGTGCTGGTTGCGGTG
>chromosome_10,+,polyA site is 2714096
GCGTATGACGTGAAGTTTAGCTTTGACCCAAAGTCATGGAGACACATGACGCGGTGATGAATTGTGTGCTGGTTGCGGTGGTGTAAGATACAAGGTGGACAAAAGCGTCTTGTGCTGGTTTCGGGTGGCACGCGGCACGTGGACTACCCT
>chromosome_10,+,polyA site is 2714173
GTGGTGTAAGATACAAGGTGGACAAAAGCGTCTTGTGCTGGTTTCGGGTGGCACGCGGCACGTGGACTACCCTGCTGTGTGCAAGTTGAGAAAGAACCAGTTCCGCAGCTCAACCAACCTCCGCCAGTTCCATCCTCAATGCTCCATCGT
>chromosome_10,+,polyA site is 2714342
GTTGCGTGTGAGCAATTCATTGCACCGCGGCCCAGTCTTCCGTCATCAGTTCGACAACTGGTCCCGGCGTGCAGTTCCAGGTGGTAAGGCCAATGAGTGGCCTCAGTGCCAAGCGCACATGCATCGCCACACTCCTTACTAGTTCTGCAG
>chromosome_10,+,polyA site is 2714427
AAGGCCAATGAGTGGCCTCAGTGCCAAGCGCACATGCATCGCCACACTCCTTACTAGTTCTGCAGCACGACTGTTCTGTAGCAATCGTTCCATGGGCCATACGGTACAAGTCCAAACAGCCCCCCAGCGCTGTCAAGCGCTCCACATTCC
>chromosome_10,+,polyA site is 2724514
GCTGATGGGGCCGGCGTGAGCTGTGATGGAGAGACTGTGGTGGAGGATGGAGTAAGGTGGATGATTGGCTGCTGCTAGAGGGAGGATGGTGGCTGAGGAGACTGTGGGTGGCAAGCGGATAGTGTGTAAGGGTAAGGTCTGCTCCGCTTC
>chromosome_10,+,polyA site is 2724657
CCGCTTCCAATTCGGCCCTTGACGTGCGGCCGGTTCCTGCCTTGCCGGGCGGCGCCAGGCGGCGCCTTGAACACGAAGCTGCAATCCAATCAAGCGCCATCCGTTATGTGTAATCCGGCACTGACCGGCGTACGCTCCTCCCGCGTACAA
>chromosome_10,+,polyA site is 2726640
GGGGATGAGGGGAGGTGAGCGAGAGGGACCCACGGTGACGCAGCGTGGTCTCCACGGCAGGGTGCTCCCGTCCTTGCCGACTGTAAAGCCCTGCTGACGTGACTCTGGCTGCACCAGTTATGGTTTACGATGCCAGTTTCCATCGGGTGG
>chromosome_10,+,polyA site is 2734237
CTGCCGCTTCGTGTGGGAACGCTCGGCGAGAGAGCCTCGGAAGGTCGACCGGTGCTAGACAGTCGGCGGACAGGGTGGGCTGTAACGTTTACAGCATGTCGCGGGACCGCGTGTCCCACTCTCTCCATCAACGCCCGGCTGACAAGAATC
>chromosome_10,+,polyA site is 2740816
TGTTATTCGCAGGAAAGGTGGCAAGTGCATGGGCAAGCTGACGGAGCTGGCGGTGGTGGCGCGCAAGGTGATTGAGAAGGCGGCGGCGAAGGAGAAGGCGAAGCAGCAGCTGGCGGAGGAGGAGAAGGCGAAGCAGGCTAAGGAGGTGCT
>chromosome_10,+,polyA site is 2740904
AAGGAGAAGGCGAAGCAGCAGCTGGCGGAGGAGGAGAAGGCGAAGCAGGCTAAGGAGGTGCTGATCATTAGCGACAGTGACTGAGGCGTCATAGGTTTAGACAAGGAGGAGGCGGCGATCGAGGCAGTGAAGGAGGCAAGGACGCAATGT
>chromosome_10,+,polyA site is 2740989
GCGTCATAGGTTTAGACAAGGAGGAGGCGGCGATCGAGGCAGTGAAGGAGGCAAGGACGCAATGTGATGCGCTCCCACGCTGTAGCAGGAAAGCAGACAAAAGCCACATCTAGATGCCCCAGGGCGTGTTCCGCCCACACACGCACAAGA
>chromosome_10,+,polyA site is 2741104
GCCCCAGGGCGTGTTCCGCCCACACACGCACAAGAGGTATGAGGAAGAGAGGGATCCCAGAGCGAGGGGTCCCAGAAACGGAGTTGGAAGTAAGTGGCAAAGTACAGTGTGTTGAATCATTCACTATGGCTGACAGTGAGTGAGGGGCGT
>chromosome_10,+,polyA site is 2741183
GGAGTTGGAAGTAAGTGGCAAAGTACAGTGTGTTGAATCATTCACTATGGCTGACAGTGAGTGAGGGGCGTGTCGAGGTATGTCGAGGCCTCAAGGGCACGGTGTGAGAGGAGTTGAGAGAGGTATGAAGTCTGCGTCATTACACCGGTA
>chromosome_10,+,polyA site is 2741316
GCGTCATTACACCGGTATGCGGACTGGTCGTGTGGTCTGCGGGACGGTCGTGGTGCGAGGGCGCGAACCCGCGGTGCTGCTGAACGACATGTCGTGCCACATGTCAGTCCCGGACTGTCCCGGAGCGCACGGTGGGACCCTCTATGCGCC
>chromosome_10,+,polyA site is 2741447
GTGGGACCCTCTATGCGCCAAGCGTAGCCGTGGCTGTGGAGGGCATGAGGGGATGAGAGCAGGCCCCCGTGGCCCCGGCTGCAAACATGGGGAGAAGGACGACGACGTCCTGCCGAGTCCCAACGGTATGGCAAGTCAGCAGCAGCAGAC
>chromosome_10,+,polyA site is 2741544
GACGACGACGTCCTGCCGAGTCCCAACGGTATGGCAAGTCAGCAGCAGCAGACCTGTCGCCCACCATTGCGGCTAGAGCCATTGGAACGCCCGAAGTCCTAAGCAGTTTCTGAGCCCAGACGGCTGAGTGGGGACTGGGGCTGCGTTGGG
>chromosome_10,+,polyA site is 2753479
TGCGGTGTGAGTTCAACGGACTACCGGTACACGGCCCGCACACGAATCGGGCGATGGGAGGTGTCGGTTTAGCGTGCGCGTTGTAACATTGAAGGAACGCTTTCCTGCCTGTACAAGCTGACCACGCTGCTGGTGAAAAGCTCAAGAGGG
>chromosome_10,+,polyA site is 2763499
GCGTGAGGGGCCCAGGTGCGAGGGGGGACGTCTGCAAGGCAGCCACGCCAATTGCGGAGCTGTCGGGGCAGGTCGGGGCTAGTTGTAATCGGTGAGGCGGCTGACGTGGTGAGGTGGCTCGCGCAAGGGGTGGAGAGGCCGGAGGGGCCG
>chromosome_10,+,polyA site is 2767768
GTCGCTCAACCACAACTATGAGGTGTTCCGTATGGAGCGGCTGCCGGCGGCGGCGGCGGGCGGGGCGGCCACGGAGCAGACAAGCTAGGATCGCAGGGGGCTGAGAGAAAAGCGAACGTTACGCAGGTGCGCGAGCGCGCAGCACGGGTC
>chromosome_10,+,polyA site is 2768333
TCTATGCGTTGGAATCGTAAGCTGCAGCCCATGTCTGCAGGTGGCAGCAGGCGTTGGACATTGGCACGTGTTGTGGCACATGAAAAGGAACTCACGGCACCACAGGGCGTTGGCTGCCGATTGCCTTAGGTCAACAGTTGAGGCGCAAAG
>chromosome_10,+,polyA site is 2768568
AATCTAGTGCTGTAGTCCCGGCTGTCTCTTCCCGCTGCTGTCCAGCCTTGGCGTTGGCTGTTATGTGAATTTGGGTGTGAATGTAACGGGCCTGAATGCGTGAGTGGTTCAGGCGTGGCCTGGTTGAGCGTAACTGGCAGCTATTTTTTA
>chromosome_10,+,polyA site is 2771975
TTGCAGGTGGAGGAGAGAAGGTGTTCGGGTATTCAGGACTGAGGCCGCAGGCAGTTCAGCTGAGGCAGTGGCTAGGCGAATGCTCTATGGTTAAGGCCAGGGTGTGGTGAAATTGCAGCACGATAAAGACTAGGAGCGTGCCCGCCATCA
>chromosome_10,+,polyA site is 2772084
AAATTGCAGCACGATAAAGACTAGGAGCGTGCCCGCCATCAGCCAGGGTTGCATGGCACCCACATGGTGTAGTGATCAACGTAGGCGTAGCCGGATGGAAAGGTAGAAAGAGCGGGGCAACACGGCGAGAGTGCTTTTGGACACGGGTCT
>chromosome_10,+,polyA site is 2772237
GGTGCTGACGAAGGAAGGTCCGACAGGGCAGCCTGTTGGACGGCTAACCGAAGGACATTGGTGATACATTACGAAGCCCGTAATAATTACAGGAACGGAACCGCAAACTTGAAGAGGTCATGTGAATGCTGTCGTTGTGTACCCGCAGAT
>chromosome_10,+,polyA site is 2780191
TGGGCTCCACATTGGCATACAGAACAGGACGCACTGAGTGCTCTGGCGTGGCTCTTTGCAAGCAGGTGCACCGCTGCAGTTGTAAGGGGCTGGGCGCTGCGGTGCTGACTTTGTCGGAGTCGCGGTGGTGCGGGGGGGGGGGGGGTGCCA
>chromosome_10,+,polyA site is 2783961
CTGTGCTTGTGGACACAGTGGCCTAGTGTAGGGTTGCCTGCAGCAATGACGCAGTGTGCCAGCGAGGACTGCGGTGCCGACGTGGTAACGAACAGGGCGCGGGAAGAGGCCCAGTCCGCGCCCTTCATGCTGGGGGGCGACGATGCGGAT
>chromosome_10,+,polyA site is 2784053
CAGGGCGCGGGAAGAGGCCCAGTCCGCGCCCTTCATGCTGGGGGGCGACGATGCGGATGGGCGATGCCTAAGGAGGTACGTGTAACGCACGCTGTTAGACGTAGTCAGGCAGGTTCATATGCTGAGTGATGGGGCGGCGTGTATCCCAGC
>chromosome_10,+,polyA site is 2784233
TGGCGGGGAGACATGTCTACACGGGCATGAAAGCGGCCGGGCCGAGTTACGGTCTTGTCAAGTGCAGCCACTTCGTTGACTGTAATTTTGATATTGCCTATTGCCACTTGCACGGCACCAAGGTCAGGTTCCCGAGGACCCTGCTGCGAC
>chromosome_10,+,polyA site is 2786645
CCCAAGAACTAGCGGACCGCCATGCGATCCATGGGGCGTGCCCCTAAGGGAGTCAACTGACAGGGGACGCAACGTACGGTGTTGTAATGCTGAGCACGAGAGGAGGCGTGTGCAGGTAGTGGCCCTTAGTGGCGTAGGGCTGGTGTAGAA
>chromosome_10,+,polyA site is 2786754
GTGCAGGTAGTGGCCCTTAGTGGCGTAGGGCTGGTGTAGAAATGGCGACTGAAGTCTGAATATGATCTGAGTGCCAGAGTCGTAACAAACGTTGGACCAAAGGTACTGCGGATGCTGGCGTGCGCACAACCTCCCGGACCGGTGACCGGG
>chromosome_10,+,polyA site is 2786871
GCGTGCGCACAACCTCCCGGACCGGTGACCGGGTCGGGGTCGGGGTTGGCTTCAGCCCCCGCAGGGGCCCAGCACCTCATCGGGGAAATGGAGTCTGGGGAAATGGGATCAAATGGACGCAAAATCGCTCGTTTTCGCCCGCGCAGCTTC
>chromosome_10,+,polyA site is 2786959
TGGAGTCTGGGGAAATGGGATCAAATGGACGCAAAATCGCTCGTTTTCGCCCGCGCAGCTTCTAAATACTTACGTAATCATGTAATATTAATAGCTGGGCCAACGCCCTGTCAAATTGTGAGGGCGCGCGCGGACTTCCCCCCGCGTGCC
>chromosome_10,+,polyA site is 2790462
GTGCATGCGTGGAGACCGCCGAGTGCGTGAGCGTGCGCATGCCCACGTCCACTGCTGCCGAGAGTTCGACTGCATGCTGAGAATTGAAATACTTCATTGCAAGTGCCAGTGCAGACGAGAGAATAAAGGACTGAGTACAGTGCAGCAGCA
>chromosome_10,+,polyA site is 2790556
CATTGCAAGTGCCAGTGCAGACGAGAGAATAAAGGACTGAGTACAGTGCAGCAGCAGGGACTGGTATTGCGCAGTCTGCCGGAGAGGATAGTAAGGGCATGAAAGAGACGTGGGGCGAGAACTGCCGTATGCACGCGGCACGGTGTGCAC
>chromosome_10,+,polyA site is 2790733
ACGCTTGCTAGCAGCAGCTGGTACTAGCTATATGTATATCGTCATGGCAAAAAGAACGCGCTACATTACAAATGGTACCGTACGTGTAAATTTGATGCGATTGGTAATGATGCGCGTAGATTGGTCACCCACAGCAAACACGTCATCATC
>chromosome_10,+,polyA site is 2796194
TAGACGCGATGGCGGGGTTGCAAAGATGGTTGGAAAGCGGTACAGGATATACTGAAGACCGCAGACGCAATGGGGAGGAGGAGCACTGCAGGATGAGGAAGAGGAGGATGTAGGAACTAGCAAGCCTGGTAGTTGCTGAGCAGGATTTGG
>chromosome_10,+,polyA site is 2796248
AAGACCGCAGACGCAATGGGGAGGAGGAGCACTGCAGGATGAGGAAGAGGAGGATGTAGGAACTAGCAAGCCTGGTAGTTGCTGAGCAGGATTTGGCGAGGAGGAGGAGGAGCAGTGGGGGCTTGGGTGTGGGAGGGCCGCCAGCAGGAG
>chromosome_10,+,polyA site is 2796629
AGTTGTAGGCTTGTAGTAGGGAGAGGGCTGCCGACTGGAGCTCCTCAGGTCGTATCTAAGCGCAACTAGCTGTGACGCTGTGTAGTGTGTACTCGTATGTGACTCCCAAAGGAATGCCGCGCCTAGACTTGGAAGTGCAAGGGATACATG
>chromosome_10,+,polyA site is 2796711
TAGTGTGTACTCGTATGTGACTCCCAAAGGAATGCCGCGCCTAGACTTGGAAGTGCAAGGGATACATGCTTTTCCGGCATGAAAAGAAGTACGGTATGCCACGTGCATATGTGTGGACATTTGAAACCGAATGGGTCTGATAAGCGGTCG
>chromosome_10,+,polyA site is 2796805
TATGCCACGTGCATATGTGTGGACATTTGAAACCGAATGGGTCTGATAAGCGGTCGTGAGAATTGAAGTGCGGGGCCTTGTGTAACATGCAGGCCGCCACCTCCCCCTGCCCGTTGGCCGTTGTGCCCCTATCACTCGCTTCAATCGAGC
>chromosome_10,+,polyA site is 2808426
GGGGGCGGCAGCGCCCAATCACAGTGACAGACAGTTGGCATCACGGCATGCGGCATCCAGCAAGGACGCGCGGTGCCTGCTGTTTAAGATGTGCATCTGATGGCACGCGGGCAGACCAGCCTATGGGCAATGGTAGGCTGGGGGTTACGA
>chromosome_10,+,polyA site is 2808664
AGTATTTGGGGTTTTTGGTGGACGCGCTTGATCAGGGGGGGACTGCGCAAGTGCGCATGATGTTCGGTATGTGACACAGCTTTGTTGAATTGTTGGGGATCCCGGCTCGCGCTACGCTTCCCTTTCCATGATGCGCTGGACATTTGTCGG
>chromosome_10,+,polyA site is 2808820
ACCAACTTTCGTAGCCAGGCGGAGGACACGGGGACCGTAGTAGGCACGGCGTAAGGCCGGAAGGCATATTTCAGAGGAACCCGGGAACTTTGCGTGTGACCAGGCGTGCAAGCCGCGAAGGCCGCGAAGGAAGGACCAGAAAGACTTTGG
>chromosome_10,+,polyA site is 2808953
GACCAGAAAGACTTTGGCATCTGCCGGGTCGCACCGCTTGTCTCAGGCTTGTAGGGACCTCGAGGCACGTCTTATCGTTTGTAGTCGATTTCTTCATCCAGCAATTTATGGTCGCTATAGTGTTCCAGGTATTGCACTTAAAACCAGGGC
>chromosome_10,+,polyA site is 2812721
GTGCGGCATTGCACGCGGGGCTGTCTCATCACATCCTTATGAGGTGTCCCCACCGGCAGGGGTAGGAGTAGCGCACATGCGTTTGAGGCCACCGTACGGAAGGAAATACGTCATTCTTTGCCCTCCGCACCGAAGTGGAGCATTTTGGCT
>chromosome_10,+,polyA site is 2813054
CTTGAGACGCAAAGGCGTGCTGTTGGGGCGAACAGGCGCGCAGTTGGTGTGCGGTGTGCACGGCGCGTGCTGATGCCATAGCGATGTGCTGACGGTTGCGGAAGGTATTGGTATAATGCGAAGGCATTTGTCCCTTAAGTGTGTGTTTGT
>chromosome_10,+,polyA site is 2813131
ATAGCGATGTGCTGACGGTTGCGGAAGGTATTGGTATAATGCGAAGGCATTTGTCCCTTAAGTGTGTGTTTGTGTGCGTGAACAAAGCAAGTATGCCGTAAAAATAGCCACGGCGGGATCGCCTATGCCCGCAGCCGTTCACATCACACA
>chromosome_10,+,polyA site is 2813378
AAGCGGCCGCGACACGTGACACGGGGCGCATCCCATTCGCTTTGCTGTGTGAAGGTTTGGGTGGTGTGTGCAGCGAGCTGCAAAGGTGTTGAAGTAGCAAGGAGTTAAAAGGACTTCAAACGATGCACGCAAAGACTGTACGTTTAGTTT
>chromosome_10,+,polyA site is 2813544
AAGGTATCGCGACCAACGGAGCAAACCGGCGCCTGACCAGAAATGGTTGTGCGGCTATGGAGTGGGACCTGGGTAGCACTTGACGCAGGATATGCAGGAACGACGGTGTGGGGGACACGCAAAAGTGCAGGCGCAGGAGCTACGCGGTAT
>chromosome_10,+,polyA site is 2813682
GCTACGCGGTATGTGTGACGGCCATGAATGCACCGCTGATAATGGTGTGAGGAGTGAACGGCGCTATGGCACAGCAGCTTATGGCAGGTTAGGGGTAGGGTAGAGCCAGGAGTGTCTCTGTCAAGTGCGATGTGCGTGCAATGTCTTGCC
>chromosome_10,+,polyA site is 2814068
GCTGTGCGTAGGTCGGGGTCCCGTAGGCTTTAACTCTTTAAGGCTATGGTTTGGCCATCGGATGGGTCCTGTGCAATGCGTGTAACATGTCTGGTCCCAAGATTTCAATACAACTAGCGTACGGTATCGCACGCGGACGGGGAGTCGGGG
>chromosome_10,+,polyA site is 2814181
CTAGCGTACGGTATCGCACGCGGACGGGGAGTCGGGGTGATGCCACTGGAGCTGCGCACCCGCAGCCATTCGAGTGTCAGTGAAGGCTGCCAAGTCTCCGTATTTGACACAAATGTGCATGGGATTGGGTTCAATATGTAGCAAGCCCTA
>chromosome_10,+,polyA site is 2814237
CACCCGCAGCCATTCGAGTGTCAGTGAAGGCTGCCAAGTCTCCGTATTTGACACAAATGTGCATGGGATTGGGTTCAATATGTAGCAAGCCCTACTTTGTATCGACACAAAGGTGTGCGGGACTGTTGCTGCATGCACCGATGCACGTTG
>chromosome_10,+,polyA site is 2827492
ACCATATGGCGTGTGGCATGTGTTCCATGCATGGCGAAGAAACCGTGTCTCTTCTGCGACGATGATGTGGACGCATGCGTATGTGATGGCCAAGAACGCTAAAGAAATCCAAATGCCTCCTGTGACCTGCCTTGTGCTAGTACTGCTGCT
>chromosome_10,+,polyA site is 2827611
CTGTGACCTGCCTTGTGCTAGTACTGCTGCTGTTGTTTCGCCATGGTACGACGCTCGGGTTGTTTTATGCTGGGGCGTTCGCGTGTCGCGTGGTTGTGCAGCTGCTGCTCCTACGCCATGTTTGGCATGGAGTGCCGGGGACGGGCGCAC
>chromosome_10,+,polyA site is 2827859
TGTGGCACATGACGTGAGTAGTAAGATTGCCCTGAGGTGGCCCGTGCTGCAAATGCACAAACACAAGAGAGCATGGAAGCCCATGTAATCATCAATGCGTGGCGGCTGTCGCGCGCAGCAATGCATTCAGCGGCCTGCAGTGGCAGCCAT
>chromosome_10,+,polyA site is 2831617
CTAATGGTATGCGACAGGGAGTTGGCTGCCAGCCTGCCGCCACGTCGTGGGGGCCGAATGCAGGCTCCATCACCTCCATGTAGCCAGCATTTGGACGCGAAAGTCATGGGTTCGGTCCAGGAGCTGGCTGAAAGGACCCTAGAGCACGAT
>chromosome_10,+,polyA site is 2835334
ATGCGGCACAATGACTGCACGGCATGCCATAAGCTGGTGATGCCAGGATTAGGGTACAGGTTAGGTTATTGACGACGAGGTGAACTGCCGTCGTACGGAATGTGGGTATCGTGCATGCTTGAATGGGCAAGGCACGCCTGTGTATGTACA
>chromosome_10,+,polyA site is 2835539
GGACTCGCGGATGCCTGATGGGACTCAGTGGAGAGGGCGCGCTCCCCAGTGTGAGATGGTTGCTATGGCGGATTGGGGAGCACTGTAAAACGTGATGGAAGGCCTGCCGTGCTCTGCTGAGTTGCTTGAGGCCATGGGGGACCGCCTCAG
>chromosome_10,+,polyA site is 2835704
CATGGGCCAGGCAGACTGGCATGGCTTCATGTGCAAGCCAGTGCGGTTCCAAGTCAGACACAGCTACGCCCAGGCCCGTGTAGCAAGCATTGCGCGGCAGGACGGAAAGAACTCAAAGATTTCGCGGTGACGGCGTGAAGGGGTGCACCC
>chromosome_10,+,polyA site is 2835945
GGGAAGGGGCTGCCTCCCTGGCTTCGGCCCCGTTAACTCAGCTCGCGTCGTTTGTGCAGGTGTGCAGTTCACCGTCAGTTACCTTGTAACCTAGTGTCATCCTGTCCCCGGTGGGAAAAGGAGGTCGCGTGCCCAGGCATGCACCGTTGA
>chromosome_10,+,polyA site is 2845203
GCTCTAGGCTGCTCATCGGTGTGTAGAGCGTGGAAGTGAAATCTGAATCTTAGTGAGAGAGCGCATAGCAAGGCGGCACTCGGTGACGCTGGTCAGGGAAGATAGAGTCACTGGGCCCTATCCACGCAGACCGGGGATCAGCAAGCCGGC
>chromosome_10,+,polyA site is 2845693
CGCAGCAACTGCAGCCTGTTTGTTAGTAGCGTGGGTGATGAGTGCGCTGGAGTGCGTGACATACACTGACACGCCTAGGAGGCATTTAATGACCTAGCAAAAGCGCGGCGTGCTGAGGATCCGTATCCGAGCTATCACATGTGCGCGCCA
>chromosome_10,+,polyA site is 2845787
TAGCAAAAGCGCGGCGTGCTGAGGATCCGTATCCGAGCTATCACATGTGCGCGCCACGTGATCTCGCGCTGTGTGGGCACATGTAAGCCCCCCTGCGTGGAAGATCGCGGAAAGGGAGGACACACGAGCAGGGGAAGAAGCACGCAGGAG
>chromosome_10,+,polyA site is 2845876
CCCCTGCGTGGAAGATCGCGGAAAGGGAGGACACACGAGCAGGGGAAGAAGCACGCAGGAGTGTGCGTAGTCGGAATGCATATAAATGCCCGTCATGCCAGCCTGGCTTAACTAGGCGCCGCTGGCCGTGTCTCTCATCGTGTCTTGATC
>chromosome_10,+,polyA site is 2846082
CACGGCCTTGGTGAGACCGGGTGGCCCAGTGTCGAAGCCTCGAAGGGCACGCGAGGAAGAGCACAAAGGAAGGGCCCCGATTTAACGCACTGACGACGTACGGTATGCTGGTGCGCGATCGCACGTGCAGCAGTTCAGCACGGACGTTTT
>chromosome_10,+,polyA site is 2846187
TGCTGGTGCGCGATCGCACGTGCAGCAGTTCAGCACGGACGTTTTGGCGCGCGGGGCTGCAAAACGAGCTCCGTCCCTATGTAGCTGCATGTGTGTTGTGTTTACAATCGGTGTGCACATCGGTTCCATCCAGGTCTGCCACTCCTCGCC
>chromosome_10,+,polyA site is 2868757
GCACTGCCGGGATGAGCTCGGGAAAGCAGAAGGGGTTGCATGGCGCTGGCGGGCGTGCTCGGAACTCGGGAACACAGTGTGTCTGATTATCTGATGGCGAAGGGCTTTGTGCTCATGGATATGGGTACATTTGTGCGTGTGTGTGCAGCC
>chromosome_10,+,polyA site is 2868852
GGCGAAGGGCTTTGTGCTCATGGATATGGGTACATTTGTGCGTGTGTGTGCAGCCGAGGGTGCCTGGTTGTGCGATGCAAGTGATTCAATTTTTGGGCAGAATCGCTGCAGGCGTAGCTTGGCTGCCTTTGGCACCGCAGACAGCACGTT
>chromosome_10,+,polyA site is 2868929
CAAGTGATTCAATTTTTGGGCAGAATCGCTGCAGGCGTAGCTTGGCTGCCTTTGGCACCGCAGACAGCACGTTAGTGCTCAGTTGTTAAGCAGTGTCGAGAGTCGTAGTTATATGCTCGAAGGCAGCAAGATAGATTATGGTATCGGAGG
>chromosome_10,+,polyA site is 2869073
CGGAGGTGTCGGTGCATGCAGAGAGCATGTCAGCGGCCCGGTCCTTGGGGCAGGGGTCTGGACCGGTAGACGGACAAGGAGGAGTAACAACGTTTGTGATGCCCGTACGATATGTGCACATATGGTCCCAGCTTCCTCCATAGCACGTGC
>chromosome_10,+,polyA site is 2871769
GCAGTAGCACTGTAGCGGTGACTGTGAGGTTAGGGTGAGGGTGTGTGAGGCTCGTTGTGTCTTTGGCCGCGTGCAGGTGTGAGTGCTTGCGAATGAGCAAGAAGAAGAGTGGCCTGGAGGCTGGAGAGGCCCCCATCTAGGGGTAGTGTG
>chromosome_10,+,polyA site is 2872433
GCAAGCAGGCGATTAGGATGTGCAGGTCATACTAGGTTGGACGGGCAGATGGGCGTTATCTGCCTGGTGCACGGTGGTGCCGCTGATGCATCACAGCCAACCGGCGCACTGCGCGCCTTCCCTGGTGCGCACTGGCCGTGGGGTCCTGCT
>chromosome_10,+,polyA site is 2872511
GCCGCTGATGCATCACAGCCAACCGGCGCACTGCGCGCCTTCCCTGGTGCGCACTGGCCGTGGGGTCCTGCTAGGACTTCATTGTTAACAGCGTAGAACCAAATACAGCCTTGGCAAGTGCCACACGCATATCTCCGTATACCGTAACCA
>chromosome_10,+,polyA site is 2884630
GGCTCGAGGCCAACTTGCTGCACACGGACTGGTACCGGGCTCCTGCGTCATCGTCGGGCAGTGCGAACTTCGTAACCGTGTAAGACTTCAGCAACTCGAACATCGTCAGCACCCAGTCGCTGCTCGCAGGCTTCTACGAATCACGCCCTG
>chromosome_10,+,polyA site is 2902402
CCGGTATTTGCATGTCGCTGGGATTGTGTGTTTGGTGAAAGCGTGACACTGGGCACCTTACGCCCCCTTGCATGATTGAGCGTCGTTAGTCGGACCGGGACGGTGTGACATGTGGGGCGCCTGGGAAGGTGGACAGTCCAACAACGCAGG
>chromosome_10,+,polyA site is 2902559
CTGTTGTCGCATAGGTGAGGCTACCACCTTTGGCCTCGCACGATTGTGATGAGGTGTGGGCTCAGTGTCCGCGTCGCGTGCGTTAACTGGTAACGGGCAGTGAATAAATTAGACCGCACAGACTGCATGGGGCCGCTGCAAAGCATGTGG
>chromosome_10,+,polyA site is 2902682
TGCATGGGGCCGCTGCAAAGCATGTGGCATGATCATGTACATATGCGGCCGGCAGAGGATGAGCCGCATACCTACAATACTATAAGGAGAGATGTGATATGGGATCGCGACTCGCGAGTCACCTCATACACACAAACCGCGTGGGGAGCT
>chromosome_10,+,polyA site is 2902879
ATGATGCGTTTGTGATATCCATCCATGGGCCTTTCCGCCCTGGGGTTCTGAAACCTTAAGAACTGTCGGTGGGTCCTTTGTGTAAACGGGCGTGCGGGCTTGACACGCATTCGGTCGTTCGTGTGTGTACGCTATCTATCACAGCACCCG
>chromosome_10,+,polyA site is 2906421
GACCGTTTGATACTTGCCGGAACTGAGGGCTCGGGAACCACGAACTGGGCCGTGTCTGGTGCGCACGCTCGGGTGGCCGGTTGCCGCAGCCTTCAGATAGTCAGGCGCACCGTCGCCGCAGACAGGCGAAATAGAACGTGTAAATGCACG
>chromosome_10,+,polyA site is 2906477
TGGTGCGCACGCTCGGGTGGCCGGTTGCCGCAGCCTTCAGATAGTCAGGCGCACCGTCGCCGCAGACAGGCGAAATAGAACGTGTAAATGCACGTGCACGGTAGCCCCCCAGTGATTCTTGATGTCTTGCTTTTTGTGGCCGACAATGGC
>chromosome_10,+,polyA site is 2939561
AATGATTCGTAATTTGCAGAAGGACCAGTTTAGTGTCTCCTGGAGCAGTTGGCATACTGATGATGTCAAACAGTAAGCCCTGTTGGTAAAAATAATGTGAAACATGCACGCAGCGAAAGACTACCGACGGTGCCAGTCATTGGCATCGCC
>chromosome_10,+,polyA site is 2951026
TGGTGGTCTGGTGGTGTGGTGCCGCTGTGGCTAGGTGATGCCGATGCGGCGCATTGTTGTGGTGGTGCGGAGGCGGCGCAGTATAGGAGTTTGGTGGGATGTGGGAACAGTGGCAGACCGAGCAGTGTTGGCATGGTTGCCTCCACGCAC
>chromosome_10,+,polyA site is 2951125
TGTGGGAACAGTGGCAGACCGAGCAGTGTTGGCATGGTTGCCTCCACGCACAGGCGCAGTCCTCTACCCACGTCCAACTGTCTAATCCCTTCCGATTGCCGCATCGCTACCATCTCGAGTCCCCGGCCTGCTATCTTGAGTAGCGCCACC
>chromosome_10,+,polyA site is 2951237
TCTCGAGTCCCCGGCCTGCTATCTTGAGTAGCGCCACCTTCGGGCGCTCATAGCGTCCTGCATTCCAGCCCGGCCTGACGATGAAGTTGGAAGTCCTGTTGCTTCACGCCGCGCGCATGCATGTGGTGCACTGGCACTGCTGCCAGGCCT
>chromosome_10,+,polyA site is 2951376
CTGCCAGGCCTCCCACCCTACCCGATGTCCCCATCCCTCAACAATAGCAACAATACGCCGCAGCACCCAGCCCTGCATCCTGCCCCTTGTAGAACACGAGCACCAACGTGAGTCTGTCTTCTTTGCCGGCGGTTGTCTCGGCGCTTCAGC
>chromosome_10,+,polyA site is 2961021
ATAGCGGCGATGACGAATTCGGTGCACCAGACCGTGAATCCATGATACAAATGAAGAGCTTTTTGTGGCCCATTGGCCACCGTGTATCCATGGCCTCCACCTTGTGTCACACAAGAACAGATGTGCATCCCAGCCACAATCAGCGTCTCT
>chromosome_10,+,polyA site is 2972120
TCAAGGACGGCAGCGCACGCGCCATGAAGCCCAGTGTGGAGGGCCGCAACATTGTGCTCATGAAGTAGCGAGGCGAGGTGCTGCGGCAGCTGTTGTGTTGGACTGGCGGTGGCGTAGCTTAGGTAGCTCCGTAGCTGGGGTGGTGATGAG
>chromosome_10,+,polyA site is 2972365
AGGTGTTGGGAGGGGGACAGTTGATGCCGGTTGGCTGATTCAGGCTGATTGGCAAGCGGGTGGAGCTGCGGGTCAATGGTGTAAGTATACCCGTTGCGATTGCAGTCTCCACTACTTACAGCCCACCCTCGCCAGTGGACTGTTACTGTC
>chromosome_10,+,polyA site is 2987452
AAGGTACTCCCGTACTCAAGGAGTAGATGCGTTTGTCCATTACGGCGCGGTGGCGGCACGGGACATCCTCGCTGCAATTTTAAACTGGTTCGGGTTCGTTATCATACATCTGGCCCTCACTCCATTGGCCAACGCTCGATCATCACAGCA
>chromosome_10,+,polyA site is 2997195
TGTTGCTACCGTATTCCGGTGCAATTGCCTAGGTCCCGTGCATTTGCCTGACGCAAAAAAGCATCGGTGTGCGATGGGACGTGGTAAGGCAGGTTGCTGAAGTCTCGTTGAGTGCAGCTGATTCTTCTTTGTGGGTGGAAGGGCTCTTCT
>chromosome_10,+,polyA site is 2997282
GGCAGGTTGCTGAAGTCTCGTTGAGTGCAGCTGATTCTTCTTTGTGGGTGGAAGGGCTCTTCTCCCGGGTGGAAATCCCTGTTCACATTCGCTGGTGCATGCCGTGAAGCCAACCGTTTTGTACTGCAGACTCCTAGCAAGCTCTGGTTA
>chromosome_10,+,polyA site is 3023799
ACAACTGCGGCGAGTGAAAGTGGTCAAGATTACACACCATGCTTGAGTTCGGGTATTCCGGGAGGACGTGGCTACGGAGTGCAATCGTGCAAAGCTGGAAGTCATGGAGCTGAGGGACACGTCAAGTACCGTAGTGTGAGACGCAAGGGG
>chromosome_10,+,polyA site is 3023949
CATAGCTACGGAACACACACAACGTGCGCGTGATCATTGCCTGCAGTCTCTAGCCCCGGCTAGCGAGCTGGGTGCTGTGGTGCGTGATTACTGAACGGGCTCCTGATGGCTACACGATCAACGGATCAAAGCACATGCGCCATTGCCGTT
>chromosome_10,+,polyA site is 3024015
GCTGGGTGCTGTGGTGCGTGATTACTGAACGGGCTCCTGATGGCTACACGATCAACGGATCAAAGCACATGCGCCATTGCCGTTAACAGGCAGAGGCTAATGCTTTATGCCCATCTTAACGCAACACAGCTTCAACACCTCGATTCGGCT
>chromosome_10,+,polyA site is 3068078
TGGGAGATTGAGTGTAGGCAGGAGGCTGCACTTGTAGGGCCGCAGGAATCATAGCAATACAGAAGACATTACGAGCCCGGGTGATGCAGAACAGCTGTGAAAGTAGGAAAAGACATCGGATCGCATTCGGATGACGCAAAATTTGATGAT
>chromosome_10,+,polyA site is 3068331
GTCGCCAAGAGCTCTTCGCAACTGCCATGAACTGTGGTACCCGGAAGCATTTGTGGGCGTGCCCACAACGCGTTGAGAGATGTAAATCCTGTCAAGGGAGTCCCCGAATCCTGAATCCCCTCATGAAGAAAGGTGGTCTTCCTTCGCAAG
>chromosome_10,+,polyA site is 3087823
CAACGGATAATGCTATGCCATGACGTGGAAGTAGCCGTGAGGTCACACTGTTGTAGGCAGGACTTCACTGTCTGAAGTTGCAGGTAGGCAAGCCGGCCAAATAGAACACGAAGGGTATGTACAGAGCGACAGCTGACGGCGCGCCCGCAT
>chromosome_10,+,polyA site is 3087964
CGCCCGCATGCTGCTGTGTGCGACATGGTCCACGGGACAAGTTGTGGATGGAGTGATGGTGATGCCCGTGTGATCCAAGGTGTAACTTGGTGAGCCGGAGCTAACTGGCCCCATTGCTTGGTATTGAAGCACAGAGTGGGTGCGTGCATT
>chromosome_10,+,polyA site is 3088093
CACAGAGTGGGTGCGTGCATTGGAGTTCCCATACAGCCTTGCACACAGCTGAAATTGTGGCTAAGCCGCATCAGCGCTGCCGGTAAGACGGTAAAATCATGCGGCTGTTTCTGAAACCACGCTCCCGAAGCTCTTGACGCCACGGGTCCA
>chromosome_10,+,polyA site is 3125129
TTTAGCCGTGTGCAGCGCAGTGTGGTGTGATGGAAGCTGGCGTGGCGTTGTGGGAGTGACAATAGTCTTGGCCGTTGATGGTATAGGGCAAGGGATGCAAAGGAACCCAATTTGTTACATTAGCCTTGGCGGGCTGTGGCTGGCTGTGAG
>chromosome_10,+,polyA site is 3125270
GGCTGTGAGAGAGACAGAGTAGCAGTGCAAGACTGCAGCCTCGAGGGAGAGTGGCTCTCCCCCGTGCAGAGAATCACATGTAAGCGTTGATGCCCTTGAATGCCCTTGCGAAATGCTACAATTTGAGCACCAATTCGCAAAATTTTTCCG
>chromosome_10,+,polyA site is 3126658
CTTTCGAAGGGTTTCGAGCAGCAGGGCTGAAGCCCCGATGGAAGGGAGGGGCGGGCATTCGGTGCCGAGGCACCTAATCACCTAGGCTGACGGGCTAGCAGTTGACGTAGTTGGCATTGAGTAGTACAGTCGAACACGCCTAACTTCGTT
>chromosome_10,+,polyA site is 3126731
CTAATCACCTAGGCTGACGGGCTAGCAGTTGACGTAGTTGGCATTGAGTAGTACAGTCGAACACGCCTAACTTCGTTGCGCAAAGTAAGTTTCCCGGCGTTATAAGGGCCCACCGGCCCGGGCCACTGGTACTTACGGGGACAGGATAGC
>chromosome_10,+,polyA site is 3126822
TCCCGGCGTTATAAGGGCCCACCGGCCCGGGCCACTGGTACTTACGGGGACAGGATAGCACGCATGCTCGTGCACACCACCTTGTAACCAACAACAACAACAACACTTGGCAGGCAGCCCAGGAGCAGGGCTCCTATCTAAATGTCTCCA
>chromosome_10,+,polyA site is 3130570
TCGCCTGATATGCTACTCTGAGCGGCGCAGCCGTCAGAACGTCATGTACTGTGGAGTGCTCGGAGCCGCTTGAGGATGTGAGGGGTGTGTGGGGGGGGGGGCACGGAGTGGGGGCACGGTCAACGTCGGCACGTTCCAGGACAGCTCCAT
>chromosome_10,+,polyA site is 3133043
AAGACTTGTTACAGTCAACTGCGTACGAGGTGACCTGACCTGGGTGCTGGGCACCCTTGCTTGGTCGGACTGTCCCTTCTTGTAATGTCGCATTCATACGAGGGAGTGTGATTGCATCCCGGTCCTGGCGTGTTGGCATCGGGCAGGGCC
>chromosome_10,+,polyA site is 3138380
TGCTCATCTGAGGCCCTAGTGCCGGCATGGGACAGCTTTGGCAACGGGCGATTACACACAGACACGGATTGCCAAAATAGTGTAAAAGCAATATGCTCTACCATAGCTACATGTTCCCTCGTCGGGCTGCCCTACGCGGCTGTGCGTGGT
>chromosome_10,+,polyA site is 3146912
TATGGAGGATCGGCATGAGTATGGGTTATGGAGGCGTGGCGCGATGCAAGGGGCAGGCGCGGTGTGTGGATGTGGGCTGTGAGGCGCGTCGAAGGAGCTGGGGCGACGGCACAAGCGCGATGACGCTGTGGCCAATGCAAGCCCGCGCTG
>chromosome_10,+,polyA site is 3147201
AGGTGCAGGGACCACGGCCTGTACGAACCGGAGGTGATGGCCTCATGGGCGTAGTCTGTGCCCGCGCGCTCTGCAAGGCTGTGTAATGGCCGCTCGCGCATGCTCATGGCCTTTGGCCTTCGACTCGACGGGGTCAGGGGCAGGGTGGCC
>chromosome_10,+,polyA site is 3149119
CGCACCGGTTGTACTATGCCATGCAATGAAGGGCGTCATTGAGACAATCTTTGCCAGCTTCGGTTTCCTAGCGTTGCGTCGTGTTACAAGTTTTGAGGGCGGCTCGCCGCTGGAGAGGGTAGAGCAGAGAGCGACGGTCTTGGTCCGGGT
>chromosome_10,+,polyA site is 3149268
TGTCCGGGTTGGGTCTTGGGAGGGCGAGCCCGAACCGTCGTAACCACGCAGAGGGCGCAGCTAGGAAGATTACTCATAATAAGATTACTCATAATGCCAGAAGACAAGTGTTCCCCGGTCACGGGAAAAGGGGCTGAGCCCCTCCACAGT
>chromosome_10,+,polyA site is 3149408
CCTCCACAGTCTGAGGCCGAACAACCTCATCGCCCGGACATAGCCGGGGTCGGTTTCCACAGGCACATAGCCAAACCAGGTGCCTAGCAATCACGATGCCACAGCAGAGCCAACCGCAGCCAGACGTAGCACAGTTGTCAACAGCCGCAC
>chromosome_10,+,polyA site is 3155006
ATCGTGCCTGAACGCAGCAAGATATGAGGCCGCACGGCTAAATAGCCAAGCCTAGAGATGAGATGACTGCCATCCCATTGGATGGATGGTCCGGAACGAAAACCAGCCGTACGTAACAGTACCGCAACTGTGTTAGTTTCTCATTCGAAA
>chromosome_10,+,polyA site is 3155483
CGATTACTACGCGCCGCAAATGCGTGCTGCCGGATGTCGATGTGGGGCGTGCCTCCCAGCCCCCTAGAGTGAAGTATGAGTGATTCGCAGCTCGGACCCAAGCAGGACTTTTGTACTTAGAGATTAGTGGCCGGATGGAGTGTTTGAAAC
>chromosome_10,+,polyA site is 3155579
CCCAAGCAGGACTTTTGTACTTAGAGATTAGTGGCCGGATGGAGTGTTTGAAACGCGTACGTAGATGCGGACACGTAGCGTGGACTGCTGTATGGATTGATGGGTTTAGCAAGCAATAGATTGATTTGGGCACCGTGGAAGGCGCGGGCC
>chromosome_10,+,polyA site is 3156006
AGTAGCGCACCGCTGACGTGCTGGCCAGCAGATTGGCGGCTTCAGCCGGGGCGGGGCTTAGGGCCTCTCGTGGCATTAGGTTATTAGTCCTTGTTCGCAATCTGTTCCGTACAAGTTCCACACAAGAAGCTCTTGGTGGCGGCGGTTCCG
>chromosome_10,+,polyA site is 3156216
TTTCCCCAAAGAGTGGGACGAGGTCCCAGTTGAATGTGTTGCGGCACCGAACAGCCGATGGCCCGACTGATGGTGCATGCGTGATAGATGGTGAGCTACGAATGGTGGCAGTGTCGCAGTGGCCTTGGCAATGGCCAGGATACGTACTAT
>chromosome_10,+,polyA site is 3156286
TGGTGCATGCGTGATAGATGGTGAGCTACGAATGGTGGCAGTGTCGCAGTGGCCTTGGCAATGGCCAGGATACGTACTATAAAGAGGTTAGATTAGCGAGTGTGTCCGCGTCAGTGCCCCAGTCTGTTCATCTTGTGTACTTGGCCCCCA
>chromosome_10,+,polyA site is 3156340
TTGGCAATGGCCAGGATACGTACTATAAAGAGGTTAGATTAGCGAGTGTGTCCGCGTCAGTGCCCCAGTCTGTTCATCTTGTGTACTTGGCCCCCACCAGATCTACCCCCGCGCGACACCCAGCTTGCCATGAGGGGATACGTACGTGGC
>chromosome_10,+,polyA site is 3156415
ATCTTGTGTACTTGGCCCCCACCAGATCTACCCCCGCGCGACACCCAGCTTGCCATGAGGGGATACGTACGTGGCCAGAGTGTGTAACCTTTCGGACCGTTGAGCAGTTTCGCGCTGTCCAGCCAAGGTCCAGTGGGGTTGTGGCCGCAG
>chromosome_10,+,polyA site is 3176259
GCCTTGCTGCTGGCGCGGAAGCGGGCGTGTGGGCATGTGCAGATCACCGGTGTAGGTTTGGGACAGACGGGAGGCAATGGCAGCTCGTGGGTAGAGCGAAATGAAGGCTAGGTTGTATGGGGTTGCAGCGATGCGGTGTGGTGTACAGGG
>chromosome_10,+,polyA site is 3176678
GACCCATGCGTGGGCTTGTGGGCAGGTTGCACTGGTGGTTGCAGGTAGCTTAATGCATGCCACCGGAGCGTCAAGTGCCGCCCCGTTTAAGGATATGGAATGCCGTTACGGAATTGCAATAGGGCGTCAAGGGAGGCACGGACCAACACG
>chromosome_10,+,polyA site is 3176751
AGTGCCGCCCCGTTTAAGGATATGGAATGCCGTTACGGAATTGCAATAGGGCGTCAAGGGAGGCACGGACCAACACGTGCAGTAACGTGTTTGGTGCGTCCAGGGAGGGAGGCCCCTGCAGCCAGGCTCCAGAGTCCGAGGGTTGTCTTC
>chromosome_10,+,polyA site is 3176919
GGGACTCAAGCCGTCGGCACACCGCCATGGGCTGAGTGCAACCAGGGGAGCCGCCCTAAATGCCTCCCTAAATGCAACCGGGCCAGCTGGCTCGAAGGAAATATGGAGACTGGGGAGCCAGGGGGTGGGCCTGTGGGGGGCGGACCAGGC
>chromosome_10,+,polyA site is 3179429
TTATGGTCCACGGTGCGGCGGGTATGCCGCGAAGGGCCGAGAGAACCCGGACTAACCATGGCGGCGTCTCCTCCGCGCTGTGTGAGCTTGCTGGTCGGGTTCGAGGCCTTAATTGGCTGACGTCTAAAATACCATCCCCACTTCGGCCGC
>chromosome_10,+,polyA site is 3183447
TTGCAGCCGACGCAAGCTGCAAGGTATGAAGCCACCAGAAATGCGCATGGAAAGCGGAGCGACGGAGCATGTCGACAGTTTGACATGCCAATGCACTGAAAGGAATTCGTGACTCTTGTTTGTAATTGACTAAGAAAGATGCATGTGCAG
>chromosome_10,+,polyA site is 3183778
GTCTGCGGGCGCCATGCCATGCGCGCATGCACCCACCATGCGGCATGCAAGTTGCATTCCCGTTAATTTGGTCAGGTAACGTGTAGGGGGGGGGGGGGGGGTGGATTAACTTTGGGGGTTCTGCCAGGCGGCTTTCCCCTCTGCAAGCTT
>chromosome_10,+,polyA site is 3183885
AACTTTGGGGGTTCTGCCAGGCGGCTTTCCCCTCTGCAAGCTTTCCCAGCCGCAGGATGCAACGAGTTTTATATGTCAACTTGTATTGTTTGTATTCTTGTGTATAATATGCTACCCCTCTATTTGCTTCGCGATGTTGGATGCTCGATG
>chromosome_10,+,polyA site is 3184156
TCCGTACAGTGTGTGTGGGTTTGTACCGTATGGATGTCGGGCGGCATGAGGCAGGTGCTGTGCATTTCCCCTTCCGTCTCCTTTGTGACCACTGTCTCAGAAAGAGTGTCAGCCACTACCGTACTTGGAGAGCGTGTTCGTGAGCCGTGC
>chromosome_10,+,polyA site is 3184260
AGTGTCAGCCACTACCGTACTTGGAGAGCGTGTTCGTGAGCCGTGCTGTGCGGGCAGTGCTGTTGCGCAAACACTGGTGCGGTAAACCCAGACACCTGCCTATATGCATGCCGTCACACGTCCGCCTACTGCGTGGGACGCACTGCTCGC
>chromosome_10,+,polyA site is 3184335
GGTGCGGTAAACCCAGACACCTGCCTATATGCATGCCGTCACACGTCCGCCTACTGCGTGGGACGCACTGCTCGCCGCCCTTTGAGACGCCGGCGCGTGACCAGTGCCAAGAGCCCGCGCGCGCACCCTGTGCAGTGGTGCAGGCCCCTA
>chromosome_10,+,polyA site is 3184413
CCTTTGAGACGCCGGCGCGTGACCAGTGCCAAGAGCCCGCGCGCGCACCCTGTGCAGTGGTGCAGGCCCCTACTTCTGGATGTGGCGCACTGGTGGCACTCGTATGTGGTTATGCCCGAGCGGCGGCGCCAGGGTGGCTGAAGAGTGAAG
>chromosome_10,+,polyA site is 3184485
CTTCTGGATGTGGCGCACTGGTGGCACTCGTATGTGGTTATGCCCGAGCGGCGGCGCCAGGGTGGCTGAAGAGTGAAGCTGTGAAGGAGACCAGCCCCGACCGTGTGTGCGCTGCTGGCTGGGCTGGCTGCTGACATGCTTTGGACAGGA
>chromosome_10,+,polyA site is 3184568
AAGGAGACCAGCCCCGACCGTGTGTGCGCTGCTGGCTGGGCTGGCTGCTGACATGCTTTGGACAGGATATTGCGGTCCGTACGCAACACAGCGTTGCCACTTGCATCCCCAGCGGCGCCAGCAATGACACGCGCTGAACACGCGGTTGGG
>chromosome_10,+,polyA site is 3184641
GGTCCGTACGCAACACAGCGTTGCCACTTGCATCCCCAGCGGCGCCAGCAATGACACGCGCTGAACACGCGGTTGGGAGGACCACATAAAGCAGCCCCAACATCGCATGCCGGAGACGATGTGGCCGCATGAGCATGGTGCAGCAGCACG
>chromosome_10,+,polyA site is 3198576
TGCCGTGCCGTGAAACACGGCTCGCCACCAAATGAAGGAACCCTTTAGTGGGGGCAAGTGGTGGCCTGCGTATGCCACTCTGAACGACTCTGAACGGGTGCGGACGATTCAGATGCATCATTGCCAGCTGGGTGTTCTCTTCAGCCTTCA
>chromosome_10,+,polyA site is 3202054
CAACGCTGGGTACGGTACACGGGTGAAGCGTTTGGGGCGATCGCATTGATCCAGATGGCGCTCATATTGCGAATTCGCATTGGAGTAACATTTCTCTCAATTGGGATGTCAGGATGCACTTCAGGGCTGCTTGGCGCAGATGATACTTTC
>chromosome_10,+,polyA site is 3202309
TGCGCACCCGGACCGAGCCGGTGTAGCCGTTGCTAAACTGCTGAAGGCGCGATGGGTCGGGTTTGGCACGGAATTTGCTTGTGCAACACTTGAGGGCGGCGAATACCGTGTGCGCTCGCAGACCGGTGCTTGGGGACATAAACCGCGTGC
>chromosome_10,+,polyA site is 3202364
GTCGGGTTTGGCACGGAATTTGCTTGTGCAACACTTGAGGGCGGCGAATACCGTGTGCGCTCGCAGACCGGTGCTTGGGGACATAAACCGCGTGCGTGACTACATTTCTCCACCCCCAATGCTCAATGCACACCAGGGGTCCCCCACGGA
>chromosome_10,+,polyA site is 3226832
TCACATGCCACACAGGCGTGCGTGTGGCTGGACAGACAGGCAGGCAGGCAGGGTGATTGCTCCATGTGCGCGTGTTACATATGCAACACTGTTCCGCTTCCGTGATGTGCCCCGGCAAGCACCGTGGTCTACACACTTTCTTGTCTGACA
>chromosome_10,+,polyA site is 3239771
GGTGGAGCTGGTGGGTGCATTGTAGGGCGGATTTCTGCTGGGTGAGGTACTGGTGCTGCGGGAGACTGCATTCACCGAAGGATGGAATGGGCTCGAATGTGGTGGAATGCTGCAGGATGCTGAATTCATGAGCAACGGAGCTCTATCTGA
>chromosome_10,+,polyA site is 3239848
AAGGATGGAATGGGCTCGAATGTGGTGGAATGCTGCAGGATGCTGAATTCATGAGCAACGGAGCTCTATCTGACGCGGTACAGTGTGGCAAGCACGGGTTCCTATGGTGCCAAGACTTGTCACGTAGCAAGCTCACCGCAACGGGTAAAA
>chromosome_10,+,polyA site is 3240104
CGCACAGAACTTCTAGGTGCAGGTGTTTGGGCGTGACGGCCAGGGGAGTCGCAGAGGGTCGCAGGCACAGGCAAGTCCGCGAGTGTAAAAGGGCACGCATGCATGGATCCCATGGCCCAAACTTGGCCATTCGCCTGCTGCAGAGCCTTA
>chromosome_10,+,polyA site is 3248809
GGAAAGCCCGGCCCTTCAAAGGGAGGTGGATAGGACTGAGGACTACGTTAAAATGCAAACGTGTGTCGGAGACGAGTACGAGTAAACCAGTAAATGCACTAAATGGTGAAGAATTGATCTGCATGCGGAACGCACGAGCGCAAGGACCCG
>chromosome_10,+,polyA site is 3248968
GACTACGCTGCGGTTGCTTGGCTACCTACATTTCACTGGAGGTTACCTCTCCATGTTGTGTTCGGATCTGATGCAGAGAGGAATGAAGAATGCACGCCAATCCGGCTTCAAGCTCAGTGCCATGAGCACCACATCGCGCTCCCCTTAACC
>chromosome_10,+,polyA site is 3249330
TGACGCCCCAGGAACGCAGCGCACTCAGTGCTCGTATATTCCTTCTTGTCGACAGAAATTTGCCTAATAATGCCTCCGGCGGAAGAATTTTTTGATTCTTGTGGCCAAAAATCTGTGGAACCGCTTCAGGTTTGGAGGGGTCTTTCTGAG
>chromosome_10,+,polyA site is 3258079
CGCGTCAAAAGTTGTGGAATAGGGGCTTGCCTGAACCAAGTCGGGAAGTCAAAAACCGTTGGTACCGGTACCTTGGGTATGCTGAATGTGACGAATCCAGGAAAGGAATGCGCTTTGCAAAGGTGTAGCCAGGCAGTCGGCTGAGGGAGC
>chromosome_10,+,polyA site is 3259133
CTGGGCGACCCTATGTGCATTCAATAGCATAAGTTCAGGTTTGTTTCTTGTAATTCGCATTCACTAGCAAGCACTTCGCTAATGTAACGAGACGTAGCGACCGCTCTCCCTTGCCCTGCGCACCGCCACGCCCCCCCCCGGCCGTCCTTC
>chromosome_10,+,polyA site is 3274884
GCGGACAACGAATGCAGTGGTATCTTGGTTCAGGGCGGCGACCGTTGACTTTGGCTGGTACGGTATGGGCTGGTGCGTAGGAAGAGGAGGTTTGAGGGGGAAGGATGCGTGTGGAGGTCGACGGCTGGTGGCGATGACATGGATCAGATG
>chromosome_10,+,polyA site is 3275044
CACCTCTGACCGTACACGGGGAGGTCGTGACGCTGTGTGTTGAGAGGCGGAATGGCTGCCGCATCGCAACGACTGGGGTTGCAGGTATTGTAAGGCGCAATTGGTCGTGGCGGCGGCGGCCTGGGGTGTGTGCCAACCCTGCTGGCACTC
>chromosome_10,+,polyA site is 3275190
ACTCTGGCGGCGGAAGCTACAGTGTAGGGTCGGTCATTCGGCTCGCAAGGACAACAGGTGAAGCGCACTGACGGCTTGGAGTGGGTTCTGTCGTAGGCGAAATAAAGCGCTGCGTGGTGTTCATGTATGGTATGTCAGCGCAAGTGTACG
>chromosome_10,+,polyA site is 3275586
TGACCTGGCAAGACCGCGAGAGGCGGAGGTGCGTGCTAGCCTGCCTATGGATGGCGAGGGCACTGAGCGATGCGCTTGCTTGTAATGCTTGACGATTGTCGGGGTGAGGCCTCGTGCTGAGCGTAGCCCCCAAAGCAAATTTTTGGCGCG
>chromosome_10,+,polyA site is 3280781
ATACTTGAGATTGGGGGGCATAGCATCGTGTTGACTGTACATACGTGCGTGTGCGCTGCAAGAGCGCTCTTTCTTGCATCTCGTTTTTTGACCAAAGGGCTGAGGAAAATAGGAGCCGGTGCCTGGTTACTGGTCCGCGGCCGAGCACAG
>chromosome_10,+,polyA site is 3281400
GAACCATGCACAGCCCACGCCATTCGACGGCTGGCTTGAGCCTGTGGAGTGACATATGCGGGTATTCTTTTGTGCACCATCCCTGTAACCACACACTCATATACAGCACTCCATAGAGTCTACGCCCTTGACGTGCTCCGTCCGTCGCAC
>chromosome_10,+,polyA site is 3285998
AAGGGGGACAGATATGCGCAATAGTGAGACTGCAGCGGTCTTGATGTCATTCGGTTGCGCCGCCGCTGTCAGGAGGCGGCGTGTGTAAGGGACTGGGCATAATGGGCTTGGATACTGGCCTGGCGCATCATCAGGGCACACCACGCTGTA
>chromosome_10,+,polyA site is 3286189
ATACTGTTCTAATTACAAATCAGTGCACACTTATGCAACGTTGTATTGAAATGCGGCCACTTGCTGCTCAAACGCGACTTGCTAACGCTTGATGTCTGTCTGTTTGAGGCCGCAGTGATGGCTTTGTGCTTCCGCTATTCACGGAGAACG
>chromosome_10,+,polyA site is 3296375
CCATGTGCGCCTGCACGCCTGCACGGCAATGGTGCCCGATGCCTTCTGCTGATGACAGGAGGTTGATGTGTGCCGCCACATGTAATGGCTTTGTTGTCACGACCATCTGCCGGTTTGTGCCTAGCTCGTCACCGGGCTGTCACGCCCATC
>chromosome_10,+,polyA site is 3307322
GTCGCGACGGGGGCGGTGAACTGTGTGTATGCCATGGTGGCAAACTGAAGGCCGTCAATAGCTGACAACCGTGGATGCAATAGCTATGTAAATCAAACAAAAGAATTCAAGTTGTCCTTTCACCTCTCAACTCTTGCGTCCGCGAACTGT
>chromosome_10,+,polyA site is 3316276
GTAGAGGAAGCAGATGCAGAGGCAGCTGGAGCCGGGACGCAAGTGAGGATGAGGCAGGTGGATGGCTGGTTACAGGCCGTGAGTGCATGTGTGCGGGTATGGGAAAGTGGGGAAGATTATGTGGGTGGATGGACGCGAGCGAATGAGAAT
>chromosome_10,+,polyA site is 3316448
TGTTGGGGTGTTGTCCGAATGGAAGAAAACCGGCGGCCGATGAAGGCGCGGTGAAGCCAATAATGCGTCCTGATCTGTGAAAGGGATCGGTGGGGGTCCATTGATCATGCAGCATCTGAAACTATCTGAAACAACAATCCTGAACAAACA
>chromosome_10,+,polyA site is 3316721
TCTACGTTGTGCTCTTTCATTAACTGTTGCCTCTCGTGGTGCGCGTCTCGGTGGCTCAAGGTGAATTTGCTCTGAGTGAAGGTTTAATGCACCGGCACAGGCAGGACATGGACGAAACGCCGAGGGCGGGCGACTCTTGACCCTGGCTCG
>chromosome_10,+,polyA site is 3316840
CCGAGGGCGGGCGACTCTTGACCCTGGCTCGCCAGTTGAAGTGCCGGTAGCGTGAGCTTACAGACTGACATCAACCTTTGTCACATTCAACTCAGTACGTCCCACTACCGGCTCACTACGAGTAGCTGGTACAAGCAATCCAACTCGTGA
>chromosome_10,+,polyA site is 3324618
CGGTGGAGGCGGTTCATTATGCTGCTGTCCAAGGTTTGCAGGAGATTCAGTTAACATGATGTGAGGGGCTCAGCCCATCTTTTCTCTAACCGTGTGTGAAACAATTTTAGATAGTGTGGTCATGTGCCTCCAGCAGGGGAATGGATTTAC
>chromosome_10,+,polyA site is 3324913
ATGCGCGTGAGGCGGATGCTGGGTGTTACTAGCGGTAACACAGCGGGGATTGAGTGTGTGAGGATTTGCTATCGCTGCTTGTAAACATGTCGTTGTCGATCGTCGCGCACCAGCCGCTTACCCGCCGATGGCGTACAGGAGTAACTCCCG
>chromosome_10,+,polyA site is 3345727
AACCATACGTACCTGACCAAGTGCGCCGCTATCCGGGTTCCATGGCGCAGCACGTCAGTGTTAGTTGCGCTGCATACCTGCAAATGTACAATACGAGGGGAGAACGTACGATAAATTGGCTTGCGTGGTGGAGTTGTCAGTGAACGGCGT
>chromosome_10,+,polyA site is 3345885
GTTGGGTGCGTGCATGCACGTATTGATCCCGCGGTGAGTGCATGCGGTTGCAGGTCTGAATGCCCGTGTGTCAATGTGTTGGGGCACGAGAAGGGGGGCATGCATGTATGTAGGTGCCGCTGCCCAAACGCGGCGCCAGTGTGCGCATGG
>chromosome_10,+,polyA site is 3346265
CCAAGGTTTGCGGGAGATTGTGTTGGGTGGACTTTCAGCCTGACATTCGACGTGATGTTGTGTGGCGCTCTGCTGACTATGTTGGATAGTGTGGTACCATGATCGAAGATGCTTAAAGGCATCGAAGTGCGCGGGTGCGCACCATATCCA
>chromosome_10,+,polyA site is 3346472
GGGTAGCTAGGTGTGTAGGTGGGGAAGGTGATGTCACGGGACGATATGCAACTCGAGCCAGATAGACGAGAAGGGGGCGTATGCAAGTGTTTGTTACGATGTTTCGACGTGCTTTGCCCACGTGGAGGTCGTCCCGTGCTGCCAAAGCAA
>chromosome_10,+,polyA site is 3346557
AGTGTTTGTTACGATGTTTCGACGTGCTTTGCCCACGTGGAGGTCGTCCCGTGCTGCCAAAGCAACATGCACACAACCACACGGTAACGCTAAGCGCTAGCCATGAGCGAGCCTGCTACATGCTTCCTGAGAGAAGCATGAATCGACCTA
>chromosome_10,+,polyA site is 3358626
TGCATGCCGCGTGGTGGGACAGTGGCCGTCAGGTTGACGAAACCTTTGCAAGCTGCACAGGTCGTGACACCATATGCCTGTTCAAGACTTCAAGTTCCACTCATCAGGCCATTACAACAGGAGCCAAACTCTCGGCATCACCTAGTTAGT
>chromosome_10,+,polyA site is 3363286
GTAAAGCTGTTACGTGTGCCAATGATGCTGAAAAGGCGTGTCTGTACCTGAAATTCTATTGCGGCGGGCGCGGCGGGGGCGGCGGGTCGGGGGGTGGTGGCTGAGGGCAGCCTGCTGCACCGGGTCCAGGTCGGTGGCGTTTGTGTATGT
>chromosome_10,+,polyA site is 3385971
GGCGCCATGTGCGTCCATCTTTCGAAGACCTCCACGGCAGTGCACGCGTATGCAGGCGCAGCGCGGTTTGACGTGCTGTTGGTGTAATTTCAAAGGGGAAGCTGTCACGTGCAAACCTAAGGGGAGATGCACCGGGCAACGATGGGAAGG
>chromosome_10,+,polyA site is 3393473
GCACGCCCGCATGGGGTTGTGTATTGGACCCGCGTACGGTAGTGGTTTGTAGGCTGCGCTGGCAGTTTCAAATGCGTGCTGTAAGAACATTACGTCCACACTCCACAGCTTGCCAAGCATGGCAGCACAGCCAGCGTTAAGAATATTACG
>chromosome_10,+,polyA site is 3422677
GTAGCCGCACCAGTAGCTGCAATGCGGCATCGACGCACAACACAAGGACGGGGGGCATCAACAACGGCGTCGGCGATAAATATGGTTTGCGGACTTCGAATGGAAGTGGATAACCATTCCCGGTATGGGTGTGCCTATGTGCGTGTGCGG
>chromosome_10,+,polyA site is 3439603
GGCCGCTCCTTGTGGGTGGGCGCGGCGCCTGGACGAGGGGGGCCCTGAGAACCCGGTTAACCTCGACACGAGGAGAAGATGAAAAGGCCGTGGATGTGTCATCGCGCAATAGCCTGGTGCCGAGTCTCCTTTGAGCCCTTCTCAATGAGC
>chromosome_10,+,polyA site is 3439957
ACTTGCAGCTAGTTAGGTCTAGCCCCCACGCTGCGCCTTAGGTAGTCTGGAGGTGTGAGGGCCGTTTCCGGGACCCAACAACATGTAACGCGACGTGACCCCATTCTGCACCACAAGCCTGCCTCACGCCTTCAGGGACGGGCAACTGCA
>chromosome_10,+,polyA site is 3444321
ATTAGTGATGTGTATTCGAATCCGTGTGGTGCTTGTGTCGAATCGATCTGCGGTGGTGGTGTCCGCATCCGGCATGTGCTACAGTGACGTGCGAAACCAAGATACTACGACTGGCTTAATGGGGCCTAAGACAAGACGCCCGGCACTTGA
>chromosome_10,+,polyA site is 3444523
GAGGGAGCGGTGATGCAGCGAGGACAGGCGTGCTTTACGGCCCTATGCGCGGTGCTGGGGTCCGTTAGGGTGTTAGGCTTTGTTACGAACCGTGGGCGGTAAACCCCATCACCCGAGACGGCAACCAATGAACATGAGCACGTCAGCAAT
>chromosome_10,+,polyA site is 3444762
GGGGGATAGGGGCCAACCCTCGGCCCTTCATCAAATGAGGGAGGCGCCCCTGGTGCTCCCGCTAGCGTGTTCGGCAGATTTGTCATCTACACTGAACGTGCCGTGTTTATGCTGCCGTGCAAAGCATCGTATTCGGAGATGAGCGTTGCC
>chromosome_10,+,polyA site is 3454731
GGTATGGTGATGATGATGACGTGTTGAACATGTCTGTTTCGATGTGTGTGTCAAAGTTGTTGTGCTTGGGTGTGACGTAGGCAGGCTTGGTGATGTGCAGGAGGATGTTTCGTAAACCCTTGATCATTGGTTGGAAGGACCTGGCATGGA
>chromosome_10,+,polyA site is 3454914
CGTGTGCAGAGTGGAGCCTGTCGGTCATAGAGTGTCGGGCAGGCCATAAAACCGGGCTGCACTGGTTTGGCGCTCTCGATGCATGGATAAAAGATGGCAAGGGCTTCAAAATGTGTAGAGCTTAGGGCAGTTTGGTCGCTTTTGTGCACT
>chromosome_10,+,polyA site is 3455076
CCGGCCTGGCACGCGCATTTACTACTGTCGATCGGGCCGCCACTTGTGTACTGAAAGCACACTGCATAGTTACTGTTTGTATTAATTTCGGACGGTCCCAACTTGAGACAAAGAAGTTGCGCGGACCGAGTGCCGCTTTTTCTTCAAAAG
>chromosome_10,+,polyA site is 3455205
GTGCCGCTTTTTCTTCAAAAGACAAATGGCCGCGATAGGATGGCCCGGCATCGTCGCGATCATCAGTGTCGCGATATCGTTCATCATCATGGCCGCGGACTGGGTTAGTGCGCGGGCTCGGGGGGTGGGGGTCAGGTGTGGACGGTGTGT
>chromosome_10,+,polyA site is 3455306
GGGTTAGTGCGCGGGCTCGGGGGGTGGGGGTCAGGTGTGGACGGTGTGTTAACGGATTGCAAATGGCTTTTGCAAAATGTTTAACGATGCTGTGTTGCTGGCACTTGGCAGACTTTGTCGCAAACTCGCTTGCTGCAAGCGGAAGAGCGC
>chromosome_10,+,polyA site is 3455423
TCGCAAACTCGCTTGCTGCAAGCGGAAGAGCGCTGAAAGCTGAGAGTACCCGCGAACGGTCTCTCCCCACGCGATGAGCTCACGCTGTAATTAAAGCGATAAGCAAGTGCTATTGCTATTGTCTAAAGAATATGTTTCCTGGCTTGAGAA
>chromosome_10,+,polyA site is 3461206
AGGCCGTTGCTTGCGAATGCGAGACAAGCAGACAACGACGTGCTGGAGAGCACAAGGAAACGAAACATGCACGGCTGTGTATGCGATGTGATGTGTGGAGAAAACGGTTAGGCTGTGACACTGATCAGTCACCGCAGAACGTGATTAATC
>chromosome_10,+,polyA site is 3461932
TCAAAGACGTGGCCCCACGTGGCAAGCTGCATCTGGGGTGTGCAAATGCCGTATACGGCATGACGGCAGTTACGTAACTGTAGTGCTCTTATTGTACGAAGGCAGGGCCGGCTCAGCCCAAGAACGGCTTCGGCCGGCGGTAGATTGCGG
>chromosome_10,+,polyA site is 3462008
ACTGTAGTGCTCTTATTGTACGAAGGCAGGGCCGGCTCAGCCCAAGAACGGCTTCGGCCGGCGGTAGATTGCGGAAATCCCTTGCAACCGCATCTTTTACCCCCACAGCGTTTTTGGGGGTTCGGCACACGGTCCGTGTGCCCGGCTGGA
>chromosome_10,+,polyA site is 3472198
GTTCACGTGAGTGCTGACCAGGAGCGGGACGTTGAGGCGGGAGGACAGCGACATTCACGTTCTGGCTTACATGCTGAAGTGTAACTGGGGTGCCTGTGGCTGGGGATGCGAACCACTCTGGCGGCAGGCAGCTGAGCCAGCTACAGCACT
>chromosome_10,+,polyA site is 3481175
ATCGGCCGACCTCGACCAAACCGGGTGCCGGCTGGGACCCGCCACCAACCCCGCCCTAGCGGACATGTCTGAGCACACCCGCCCAACTCAAATACTCCGCCTGGCCCCGCCGGCCTTGCCCAGTGCTCGTATCTTAAGAAGGCAGGTGCG
>chromosome_10,+,polyA site is 3586774
TAGGTTGCGAACTGCGCATATCAGGTCGTCAGGCAGGCCCAGATCGAACATAATCTGGAGTAGCCTGTCCTGATCGATTGTGTTAAACGCAGAGCTGTAGTCAACATACACTGCGTATACGTCTTTCCCATACAGGGCAGCGTCCTCCAG
>chromosome_10,+,polyA site is 3588804
TGGTGTTACGTGGAACAGAGCTGCAGTACAGGCGGTACCCTTCATTCATAAAGGCTCGCTTTAGTGGGTCGTGTCGGTGGCCAAGCTTAGTTTCAGTCAAAATCACAATATCGGCGTTCCAGGCAGCAAGATTGCAGAGTGTGAAGCTCA
>chromosome_10,+,polyA site is 3589514
CGCCATTGGCCTGCCTCAAGGCGGACTGCATAGACATGGGGCCGGCTATTCATGAGGACATTGAAGCCAAGGCGGCGCGCCTCACGTGGTAATGCGGCGAGTACGGAGTCTTTGGAATGAGGGGGATCCCCTGGTGTGTCAAAATGTGAC
>chromosome_10,+,polyA site is 3590200
GTCTGTGCAGAGAGATGGGAGGTGTGTGTACATTGCACACAAGGTGATTAGCATGGCTACTGTGCCTATGACGGCATTTCTGTATGGCCATATGGCTGGTGCATGCCGGCGGGCCAGGTGTGCGCTGTACAGGAGCATTGCCAGGGCCAG
>chromosome_10,+,polyA site is 3623018
AAGGAGGAGGACGAGGAGAACGACAACGAAGGCAGTGCGGACGAGGAAGCGGGTGGAGATGACGATGAGGATTAGATGGAGACCCTGTTTTGCAGATGGAAACAGTAATGCCGTGGATACGATCATACAATTTGCAGGATGAACACGTGC
>chromosome_10,+,polyA site is 3623405
ATAGCAAGGGTCAAAAGGTTTAGGGCGGGCGAAGGATCCTGACGAATGGCGATGTTTCCGCGTAGCGGAAGTTTGTCTGGATATGGATACATGTTTGGGAGGTGCAAGCAAGTGGGGTAGAAAGCTCAGATTCTTACCCCATGCTCAAAA
>chromosome_10,+,polyA site is 3623587
CTATTAGCTTTGTCAGGGGTGGTCCGTGGGGGTGGTCTGATGAGGAACGAAGTTCTGGGCCGCCAAAGTTGAGGGGTCGGTCGTAATCCCTGGGGGTCCGCGGATTTCGGGAAGCGCCCCACAAGCAGAACTAGGGGCCAAACGCAGCAC
>chromosome_10,+,polyA site is 3623685
CGCGGATTTCGGGAAGCGCCCCACAAGCAGAACTAGGGGCCAAACGCAGCACCACGAGGCTTAATCGTGCACGTTGTGCCGTAATTAAGCACAAATAAAGCATGGGAGGGCTATTATGCGCGTCCTGGCGTCCCTCCCACAGTCGACACA
>chromosome_10,+,polyA site is 3623822
CACAGTCGACACATGCGCACTGACTTGGCGGGGCTCTCAGGCGCTGGTGGCCTCGTGCGCATGAAGGCTGCCGACGCACGCTGTCCGTACATTACTTGACACTGAGTTGAACGCGGGGTGGGCTGGGTCGGGGGGATTTCCTTGGACGGA
>chromosome_10,+,polyA site is 3632788
TTGCCTAAGCAGACCGTGTAGCGCCTGTAGTGGCAGCTGCGTGATGGTGGTGTTCAAGGGAGCCAGAGCTCACCAGGCCGCGGGGCTACTTATTATGCGAAACAATGAAGGCCAGTGTGGTCCATAGTGCACAGCACAGCAAGCAGGTGT
>chromosome_10,+,polyA site is 3633163
TTCAGCTGTGGAAGCTGTAGAAGCAGGCTGCTGCTGCAGAGAGACTGACACAGTCTTGGCGTAAGGACGGACGGACTCAGGATGAATTTGGGTATGTGTCTGTCACAGAGTACTAGTCATTCTGTTACCTTGCGCTAGCTAATTTCTCAA
>chromosome_10,+,polyA site is 3633578
GGCGTGCATCAAGACTGGGAGCTGCTAAATGCACACGGCACTGGCTCAGCAAACCAGCAATGGGCTCTTGTGTCAGACTAACGTGAATTCATTGGGCCGACTCTCCTTGCGAAGGCGATCACACTGGGTGCAATCAAGGCATGGCGCCAG
>chromosome_10,+,polyA site is 3635210
GGGTTTGGGCCGCAGTGCTGGTGGCTCCCAGTGCCGCGCCTTATATGTACAGGTTGACGGCATCGGAAGTGAGTGCGTTGTTATCCGAGTTGGTTAGCAAAACCCCCAAATGAGTCGGTAAGCAAAACCCCTCACGAAGGAAGATAGTGC
>chromosome_10,+,polyA site is 3635800
GTGTGTGTGTGTGTGTGTGTGTGTGTGTGTGTGTGTGTGTGTGTGTGTGATCAAACATTGGTATGCGATCTGCAGCACCATGTAAAACTTTTGAAGTCACCGAAGTACCGCCCAAGGGTACCGACGTTGTTGAACTGGCTGTCAACCAGG
>chromosome_10,+,polyA site is 3635936
GGCTGTCAACCAGGTCCAAGCTGTTGACCCATAGCCCCGCCCTTAATATTACCAGCCGGCAAGCTTACCGCTGTAACCAAGCGGGTGCTAGAGGAATGGTATGGAATTTTGGTAGCCCGGGGGTTTATGGCACGGTTTCACAACATCACG
>chromosome_10,+,polyA site is 3641664
TAGGCGGTCAGCTTTTGTTCGGCATTCACAGAGGCAGCAGGTGCTTGACATCTTTTGTGCGGTTTGTGGGTCAGCGGCAGCATAGGTTGGCAATGTAGAAGCTAGGAGCAGGACCCTGCATCCACAGCAGCAGGTGCAGGAAGGCCATTC
>chromosome_10,+,polyA site is 3641828
TAGCAGGTGGTATTTACCCTTCCCAATCACAGGGACGACAAATCTGAGGGCATGGCAATTCGTAAGAGGTCACTAGAATGGAAGGCGTGAATGGTAGGCGACGGTAACATTGCCGCTGCGGTTGACGCTGTGCCCAAGGCTGGTAGCGTC
>chromosome_10,+,polyA site is 3641971
TAGCGTCTGGTTGGCGCCGCGTTGGCGAAAGCCACAGACCGCGCACTTAGGGCGGTGGAGCGTTACCGGTCGGTCGGATTCGTTATGCAGGAGTTCTTGGCTTCACGCCAAACCGCGTACGCTCTAACCGCCTCCAAGCCCTTGGCATCC
>chromosome_10,+,polyA site is 3656736
AGTGAGCGAGAGTGTGGCGGTGACGGAATGACTGGATGGCGGTGCATGCGCTCGCAAGCGCGCGACCAGGGGGGGGGTACGAACTAAACCTCCAGACCCCATGTCCCAAAACCTCCCGACCCCCCCTCCGGACCGACCGACCGAACCCCA
>chromosome_10,+,polyA site is 3668022
GACAGTGACATAGACGAGCAGTCGTAAATTTCCACAGACATCCATCGGCCCCTGGAGCATGTTCGGTTAGGTTAGTGCAGCAGGTTCGTGTTTGTGTGAAGGGCGTCGCAGCGCTTCCTTGGTGGCGGGCCGTGGAATGCGGCCAGCGCC
>chromosome_10,+,polyA site is 3675686
AGGCGCATGAAAGCATGAGTAAGTGTGTGGCGTGTGACAAACATGTTGCTATGGTTGGACTCGCCGGCAGAGCAGAGAGCGTATGCGGAACTGGCGCCAGGAGGAGAAGGAGAAGGAGCCCATCTGACCCATGTGAAGCCGGCTCCCCGG
>chromosome_10,+,polyA site is 3675956
GAAGTAGTGCGATGACTTATGGATTGGCGAAGGGCGTGGGCGTGCCGATTGTGGAGATGACTGACGATGGTTGAATCCGGTCCTGTGTACTTCAGTTGAGACACCATACGGTACGTTGACAAGCACTTCAACATACGACCTTACTCGGCC
>chromosome_10,+,polyA site is 3676045
CTTCAGTTGAGACACCATACGGTACGTTGACAAGCACTTCAACATACGACCTTACTCGGCCGCAAGCAGCAATCGAACATGCGTGTAAGGCTCGACACAAGTTGCGACAAAACCTGTACTATCACATTTTTCTCGCTGAACCCAAATATG
>chromosome_10,+,polyA site is 3683329
GTACCACATCGCTTCACTAGTACCCTTGCATGACGCACCAGACGAAGGCAGGCGACGCCAGGCGACGCCAGGCGACGCTTTGAATCACACCTGACTTGCAGACCTTGCAGGCTTGCACACGTCTCTCATCCCCTTTTCGCATACATGGGC
>chromosome_10,+,polyA site is 3683421
GACTTGCAGACCTTGCAGGCTTGCACACGTCTCTCATCCCCTTTTCGCATACATGGGCGCATAGTCGGTCCATGCAGTGATGCAACGACTTGCTACCCTGGATCAGTGCCCTGCCAGTCAACGTCACTCATGCAATGTATGTTACAGTTG
>chromosome_10,+,polyA site is 3692682
TGTAAAGCGTGCTGTTGATATGAGTCTGCGACGGCGGGGTATCCCAATCCGCGCCCGTTTGCTGCGAAGTCTCTTAATCCCTGCAACGTGATTGCTGCATGTTCTTCCATCACTCTTGATTTAACAGTCGTCTTCAATCCCGATGAACGC
>chromosome_10,+,polyA site is 3699450
AGTTTTGCACGCCTCGTTGCAGTTGTATTGTTCTCACGTTTGGCCTTGTGACGCCAGAATGTGACGACAGTGTGTAAGGGGATGTAAGAAGACGAGGGATAGATGCGGCAGGATTGCGGTCCGCAAAACGGCGGGTCCGCCGACACGGTC
>chromosome_10,+,polyA site is 3703432
CGTTTCAACGACGGGCGGGAACTGAGAAGCGTGGCCCGCTTGTATGTTAGCGAGGCGGTGCTGGGAGTGCGATGGGACAGTGTTAAGCCAGGTTGGTGAAGTCCCGTAGGGTGCAGCTGATTCCCAGACCCCAGCAGAAGGCAAACAGTT
>chromosome_10,+,polyA site is 3703572
GCAAACAGTTTGCAACGGCAGGGCAGGAGGGCGTGGCTGGTCGAACGCCGGAGTAAGTGTACCGACAAGTTGCTGGCTGGCTGGAAGTTTGCTGACGCGCATTCTTCACGCTCCGGGCGCCCGGCCAGGCGATAGCACCACACAAACACA
>chromosome_10,+,polyA site is 3704480
CGTTTCAACGACGGGCGGGAACTGAGAAGCGTGGCCCGCTTGTATGTTAGCGAGGCGGTGCTGGGAGTGCGATGGGACAGTGTTAAGCCAGGTTGGTGAAGTCCCGTAGGGTGCAGCTGATTCCCAGACCCCAGCAGAAGGCAAACAGTT
>chromosome_10,+,polyA site is 3704620
GCAAACAGTTTGCAACGGCAGGGCAGGAGGGCGTGGCTGGTCGAACGCCGGAGTAAGTGTACCGACAAGTTGCTGGCTGGCTGGAAGTTTGCTGACGCGCATTCTTCACGCTCCGGGCGCCCGGCCAGGCGATAGCACCACACAAACACA
>chromosome_10,+,polyA site is 3704754
GCACCACACAAACACATCGCAACGCCACACTCGCGATGCAGAGCCGCAGGCGGTGGTGGGAGTGCCATCCCCTAGGGGTGCGCAGCGGCTTGAAGGGAAACTCTGGGGAGCACCCAACGCGTGCCGTTTACGTTGGTCATGGTCGGTGCA
>chromosome_10,+,polyA site is 3712515
GGCGACCAGTGAAGCGGGCCAGGCGCAGAGGACAGACCAGGGCATGGCTCGGCTTGTCGTTTCCTTTCGCTGCGAATGTGTGTAACGTATGGTATTTGTGGAATGTAGGACTGTATGTGGTATGGTGGGCAGCTTTCATGGAGCATAGAG
>chromosome_10,+,polyA site is 3712903
CCAGAGGACGACGTCGGCGTTGCAGGTGGCACGCCCCTCAAGTGTAGAGCAGGTTTCGCTCGTGAGCTGCATCAGCAGGTCCCTGTTGTAACCAATGCAATCTGCGGCTCCCGCACTGACGCACAGAACTCGTCAACCCCAGCGGCCTCG
>chromosome_10,+,polyA site is 3717727
AGAGGAAGTGTGAGTGTGATGGACCAGGCGAAGTGGGAGGTATGAACATTCGTCAGCAAGCATCATCATCGTGCGGCTGGTACGCGTGCTTCCATTTGAAATGCTGCAATGTATCACAACACAGTTGGCCTCGTCACAAGAATGTATGAC
>chromosome_10,+,polyA site is 3717854
GCCTCGTCACAAGAATGTATGACGTGGGCGACCCTCTGCACGTGATTTTCAGTGGCATGAGCGGGTCGTGTGCAATGAAGCATACAGTGACAGGCAACTCTTGAAGATGACGCAGCGCTTGGCTGACAGGCGCTGAAAGGATGCGGGTAG
>chromosome_10,+,polyA site is 3717949
AACTCTTGAAGATGACGCAGCGCTTGGCTGACAGGCGCTGAAAGGATGCGGGTAGACAATGAGCTGGGGCACAGCTACTGGTGTTACGATGATACCGATACGGGAGCAGCACGTAGGTCGCGTGTTCTCGTGGTCTGTGTGCTGGGCCAT
>chromosome_10,+,polyA site is 3722169
CTGCAGGACTCGCTGCTCACGCGCGTGAAGCACATTGCGGGCTTCAACTAAGCGGACGGCAGCTGTGAGACGGCACGGCCTGGGGCCTCTGAGAGCGGAAATATTCACTGAGCCATACTTTCTTGGGGGGGTCCAGCCGCGGGAGGATGC
>chromosome_10,+,polyA site is 3722461
GATGCGGACTTGACGGATGCGGATCGGGTATGCGGATGCCCTTAGCTGGGCACATTTGCGACCAGCGGCCGCTGAAGCTGCTGTGATTGTGGGCTGGGAAATTTGAAGGTGTTTTGTATGTGCAGATGCACGTGAGAGAAACAGGGGAGC
>chromosome_10,+,polyA site is 3722607
GAGCCGCCATGGTACAACGCAAGAGCGCTGTGTGCTTGAGTTGTGAGCGTCTCCAGGCCTCGGAAGTCGTGTATCTTTGTAGCAAGGAATTGGCGGGGAAGCGTGTTCAGGCATGGGGAGAATTTCACATGGGAATGGGGCGGTACAGCT
>chromosome_10,+,polyA site is 3722713
TCAGGCATGGGGAGAATTTCACATGGGAATGGGGCGGTACAGCTGTGTGTGGTGGAGCGGCAGAGGTATGTGCACGCCTCTTGTAAAGCATAACCGCGGTCTCATGTCTCGTCACACGCGTCCTCAAATGGACACAACGAACTTGCGGTT
>chromosome_10,+,polyA site is 3752041
AGCCACGGCCCGCACTAGTCCCGCGGAGTCCGTGCAACGAGAGAGCCTTCAGACTTCGCTTTCAAGCGCTGCAATAATGGTGTAACATGTACAACTGCATAAGTTCGCACGCATAGGCGACACGGCCTCTCCTTACCCTTCGGCCTTCGG
>chromosome_10,+,polyA site is 3755795
GTGTGTTCTTGGCCGCCTGCAGAAGCATTTTGCGCCGGGCTAATGGTGTCAGTGTGGGGTAACGCAGGCAGCCGCTAGGTTGTAACATTGCATCTGTGCCCTCTAAGAAACCCACGACCGTCTTGGCATGAGAACTCGTACAATGCATTC
>chromosome_10,+,polyA site is 3756606
CGGCTTCTGATCTGCAGTGCTTTTGCGATATAGTCCGGTGACATGTCATCGGCGTGCATATATAACGCGAAGAACGCGGTGCAAACTGTCGGTTTCCACCGCCCCTGATAAACAACGGGACCAAGCAAGGTCGAATGTGGGAGGAATCCC
>chromosome_10,+,polyA site is 3760254
GAATGGTTGGTTTGTCAGTTCAGCTGTGTCACGTGGCGGGCGAAGTGCGGAATGTCGACGGACATTAAGTCAAGCGGTCGGTCATACGGATTAATAGCAAGGTAAGATGGCGGAGGGCCTTTCACTAGGCCTCCGCAAGCAAGAATGCTT
>chromosome_10,+,polyA site is 3760580
GCGAGTGCTGCCTAGCCGGGTGCACGGATACTGAAGTAGAGGATGGGTTCGGACGGTTTGCACGGGTCTGCCGGTGTGGTTGTAAGCGTGGGTGGGTCAAGGGTACCGCAAGAGGGTCCCCTCGCCACGTTTGGCACCTACTGTGCGCCC
>chromosome_10,+,polyA site is 3760766
GGGCAGGCGGCTGAAGCTCCTCTGGAGGCCGTGTGCATGAGCATGAGGCACACACCGGAGAGGGCCACAGAGCCCGGAGTTGTTTAACCCATGTTGTTGACGCCCCAGGCTCGCGTCTCCAGGCGAGTCCGAACTGAGACGATGCAATAG
>chromosome_10,+,polyA site is 3790771
GCGTGTGCCACGGTGTGCATCCATCAAGGCGTGCTGCTGGAAGCGGCCAATACAAACGTCCTGCGATGGCACTATGCATGTGTAAGACGTAATCGACGCTTGCAAGGCCTACTGCAAGAGGGGTTTGAAAATTGAAACATGGGGAGGGAG
>chromosome_10,+,polyA site is 3792099
GGGTGGGCTAGGATTATCGGCGCGAGGTGCCAGTGGATCTGTGGAGCGGAGCACAAGCCAGGCATGGAAGGGACGTGATATTATGGTGTAGATGATGGGAAGGAAGAAGCAGGCAAGCGTCCAGGGCGCGACCCTGCTTGACCGTGGAGA
>chromosome_10,+,polyA site is 3792212
CAAGCGTCCAGGGCGCGACCCTGCTTGACCGTGGAGACGGATCGTTTTTAATTGCGCCCGTCATGTTCCGGGAGCATTTAGCAGGAGTGGGTGTAAGGATGAGCGTTAAATGATGCCGGACAATCCGCATGGATGGGGACGAGCGCATAG
>chromosome_10,+,polyA site is 3792331
ACAATCCGCATGGATGGGGACGAGCGCATAGGGACGATATCCAACGTTGGGTAAGGCCGACCTAGTTTTTGCACTTAACAAAGGGCCGAGTCAGTGGCAATGATGAGTGAGACTGCATGTAGTTGCTCATGGCCTGGGCGCAGAGACAGA
>chromosome_10,+,polyA site is 3792490
ATGGCATGCGCACCGGCATTTGATGTGAAGTTGATTACGATGTGACCAAGGAATGGGAATGCGTGGCCACGGTTGCCTGCCTACATAACAATTGAGCGATGCCAGGATTGTACCCCATGCTCAAAATGAATTGAGCTTTTGGAGGGCATT
>chromosome_10,+,polyA site is 3792708
CCCCCCCCCCGCTGCTGATACCACCCACAACCCACTGGCCATGGCTAGCCCAGGGGGCCAGGCAGCCAGGACACGCTCACAATCCAACTAAGCGCTGGAAATTACCATACTATGATACGGCATGCTGCAGTCTGCAGACCCAAGTGCTCC
>chromosome_10,+,polyA site is 3796531
GGCGTTTGTGGGGGGCAAGTAGATGGTTTGCTGGTGGTAGGGCCGAGAGGGTGCGGTGCCGTGTCAATGGGGCGCGTGACGGGGAATACCTAGGGGGCAAGTGGTTGTGGCGTGGTGTGCACAGCGGACAGAAGGGTAGGGAGGGTAGGG
>chromosome_10,+,polyA site is 3796693
TGGGGCGGTGGACCAGGAGGTAGGCAGGATATGGGCGCGTTGTTGCTGCTTGGGTTTTCACGGGCAGAGCAGCTTGCTAGTATGGGCTGCAACCAGGGAGATCAGTAAAGCTGCAGGATGTGCCGGCAATGGAGGCAATTTTGCGGCTCG
>chromosome_10,+,polyA site is 3796867
CCTCGAAGGGCTCATGACAGTTCACTGAACCCGGACAGTGACGCTGGCGCCAGATGCGGCTGGGCCTAGATAGGCTTATTTGTAGCGGGCGTTGATGGTTGGCCTGCTTGAGTGTGCTGGTGTGAGCAGCGAGTGGGCATTCGGACACTG
>chromosome_10,+,polyA site is 3797010
GACACTGGCCTATGTGGTGCCCGTTGATGTGTGTGTGGTGGACAGCAGACCCTCAGGGACGACAAAGCTGAGGTCATGATGTATTCGCTGCATAGCCGACAGGCGTACATACATGGTCAGGAGTAAACCAGCTCCGGAAACGTCGGCATG
>chromosome_10,+,polyA site is 3797112
GCGTACATACATGGTCAGGAGTAAACCAGCTCCGGAAACGTCGGCATGGGCGTACGGCATGGACGCACGGCATGGACGTACGGCATTGCCGCACCACTACTACCAACGCCGGTCCACCACCTCCCACCCACCTACCCACCCACAGCATTC
>chromosome_10,+,polyA site is 3803681
AGAGGCACGAGGGGGGCACGAGGAGGGACAAGGAACCCCAGGTGACCCAATGACATTTTTGCACATAAGTTTTTGATGCATGTTCTTTTTACAATGGCGATTGAATACCCTGCATACACTGTACGTACGCTATCCATCACGCTAATTACA
>chromosome_10,+,polyA site is 3803747
AAGTTTTTGATGCATGTTCTTTTTACAATGGCGATTGAATACCCTGCATACACTGTACGTACGCTATCCATCACGCTAATTACATTTTACTTTTCACGACAAAAAAAATTCCGTGTCCCATTGCACACCCCATACATGGCTGCAGCCGTA
>chromosome_10,+,polyA site is 3808092
CGCAAGCAGCAAGGGGGGCCACGACGCGCGCCCGTGCCGTGATAGACTGGAGCGCAAGCGATATCGCGGTCGGCACACCCTGTAAGGGACCATGTCACATGAGGAAGCTACCGCCACTGCGACGCGTGCATTTACCCACCAGCTCCAGGA
>chromosome_10,+,polyA site is 3808198
GCTACCGCCACTGCGACGCGTGCATTTACCCACCAGCTCCAGGAGGTCAAAGTGTCGCCGCAGGTAGGCTTTCATTTTTGCAAAAACGAGCTCCGCCTGCAATGTCCAATGTCCGTGCCACATCTGTCCATGGAGTCTGCAGCTATCAGC
>chromosome_10,+,polyA site is 3825016
GAAGCCCTAGAGGGATTTCTGGAGTGCGGAGGAACGCAGGGACGCGCAGACGTGCCCTTAATTCACCTCGCACGCAAAGCTTGTACAGACAATCCGCACGTCCCTACCGCCTGGTGCAATCGGATAACAATGCTGTGTGGTGGGGTACCC
>chromosome_10,+,polyA site is 3825230
TGCGTACGTCGAGCCCACATGGCTGCGACCACGAACGCCCCCTGGACCTTGGCTGGACAGCGCGAAACTGCTCAACGGTCCGTAAACTTACACACTCTGGCTACGTATTCCCTCATGTCGCGCCGCAACCCAGGATGGCTGGCAAGGTGG
>chromosome_10,+,polyA site is 3830545
ACAAGAAGCTCTTGGTGGCGGCGGTCCCGAAGGTGAGGGCCGGTGCATTTGTGGCCCCGGAGATCATCTGACGTAGATGGATACCATAGTGTTTCCCCAAAGAGTCGGACGGGGTCCCATCCAGTTGAATATGTTGTGGCACCGAACAGC
>chromosome_10,+,polyA site is 3830727
ATGATGATGAGCTACGAGTGGTGGCGGCAGTGTCGCAGTGGCCTTGGCAATGGCCAGGATACCCGCACGGCCGCAGACTGTGAAAGGAGATGGAAGTGTGTCCACGTCAGTGCCCCAGTCTGTCCATCTCGCGCACTTGGTCCCCACCAG
>chromosome_10,+,polyA site is 3843808
ACACTGGTCAGCTTCCAGAAGCATAGACTTCGTCAAGTAGGCTTGTATCATCAATGAACAAGTCCCTTGAGTCAGCGCCTTGTAAGTCGAAGCGCGTGACATGTAAAATGTGTATGTTTTTAAAGATAGGACACGAAATGTGTGTGTGTG
>chromosome_10,+,polyA site is 3844135
CCAGACGAAGTAGTCTGACAGAAGGGTCGGTGGTCGGCCACGGACACATGGACATGTGTGGCATGGCTGCCAGTCAAGTTGTGATTCCAGCTGAACCGAAGGTACACAATTATAGAGCTCGCCGAGAGCAGTCGGTTGACACCGACCTGG
>chromosome_10,+,polyA site is 3850008
TGGTGCATGCGTATTAGATGGTGAACTACGCGTGGTGACAGTGCCGCAGTGGCCTTGGCAATGGCCAGGATACCCGCAGACTGTAAAGGATGGAGTTGGAAGCGTGTACACGCACGTCAGTGCCCCAGTCTGTCCATCTCGCGCACTTGG
>chromosome_10,+,polyA site is 3883964
TTGCATGATGTCTGATGTATAATGCTGCATAGTCTTCGTTGAAACGTTTATTGCGCTGTACGCACTGTTACTCACATAATACCTGTGTAAGTATACTCAATAGTCCTGCGAGCTTATGGATGCGGATTACAAGTGAAGCTTATGATCCGC
>chromosome_10,+,polyA site is 3886592
GAGTAGGGTTTCAAGTCGGCAGGCATTGGCTGGGTCGTGACGTGTACAAGGTGTCAGTGCAATGTGTGGCGTAACAGTTGTTACATGCTTTGCAATTCTTGAGGACGTGGAAGGTGCACATCGCTGGCCACAGCCCACTGGTTCTGCCAG
>chromosome_10,+,polyA site is 3888240
GCGGTGCCGCGGCATAGAACGTCGGGGGATGCGCGCTGCAGCGCGCTCCAATGACTGTACCATGATGTTACATAGCACCCAGTGTACACGATGTATTGAAGTTGTAAGAAGCACATGCTCCAGCACATGTGCATGGCGTGGACATATCTC
>chromosome_10,+,polyA site is 3888621
TGCAGAGATGAAACAAGCAGGTAGCCAGGGCACACGGAGGTGCTTTGGTAGAGATGACGCAGTCATTGACGCTGGATCGGATACAGCGAATTAGGTGCAAAGGGTTTGACACGAGCCGGTGGTTAGAAGCGAGAGCGACTCGGCTTTCCC
>chromosome_10,+,polyA site is 3888731
ACGAGCCGGTGGTTAGAAGCGAGAGCGACTCGGCTTTCCCAGCCTGATAGCGGCACGTGCCCTGAATACGTTAGTGCCATGTAACCGGCCGAAGAACCTCTACCTGTCGAGCGCATCACCACCTTTTTGTGGCTGCTCCAGGGCAATCCT
>chromosome_10,+,polyA site is 3896413
CATACATTATATGTGCGCCCGGACTGTGGGCTGTCCTCAGCAGAAGTACGCATTGCGGACAGCAGGCAGGAGCCTATTAAGTGTTACAACGAACAACGTATACTCATGTATGGCATGAGCGCTCTCAACTCAACAACACTAGCATATGGC
>chromosome_10,+,polyA site is 3910325
GGGCTTGTAACGAGGTTGAGAAGGAGGGCAGCCATTGCTTCCTGAATGCGCTGTATGCCAGGCGTAGATGTGTTGTGGCGACGGGCTTATGTATAGCGGTACGTTCGATTGTTTTAATGTCAGGCGTGATACTACAACGGCCGCGCGACG
>chromosome_10,+,polyA site is 3910433
TTGTTTTAATGTCAGGCGTGATACTACAACGGCCGCGCGACGTTGGCGCGCGACGTGGCACCCCAGCCTACCTCGCACGTGCGTCGGCATGACGAGCGGAATGGGGAGACATTTCGGTTTGCCCACGGTTGCGTCGGTATGCAATTGTGT
>chromosome_10,+,polyA site is 3910784
GCAGAGAAGGATTTGGCTGGTGCTGCCTTCTCATCGGTCGTATGCGTGTCATGATAGCTTGGCTCGGTTACCTCCTAAAGTTTGAAATGTTGCATGTGATGGTCACCGCACGTGGTCACCGTGTGGCAAGTGCACGTGCACGTGCAAGTC
>chromosome_10,+,polyA site is 3910943
ACGTGTGTGTGTCAAAAGTTGGCGCAGCGAACGCTGTTACATGCGCGTGTTGTCGGTTTGGCTGATGTGTCTGTCCTGTTGTGAGCTGCCTTGGAGCGCCGAAGTCGAGAGCGGACACCAGTCCACACACCAATCCATCCATCAATATAT
>chromosome_10,+,polyA site is 3911515
GAAGAGTCCACAAGCATCGTGAGGCATCGGAGGGTACCGTTGGACAACAGTCGTGCGCGGCGTGTGTCATTGTACTGCCATTGTAAGAACCTTGCATGCATGTTCGTAATGCCACGAGAGGCCCATGCGCCCTGACTAGGCCGGGGCATT
>chromosome_10,+,polyA site is 3923679
CGGGTTGGCACGCACGACATTTTGTGGGTCAGCGGCCAATGATGACGGTTGTGGTGCGGTCCAGTGCAATGGCTGATGTAATGTAGAGGCCCAGGTATGGGGTACAGTGGCACTCCCAACAAGTTGCCGTACAGCAGACCCGACTGACCT
>chromosome_10,+,polyA site is 3924017
GAGTACCGTAGGGTCCGTGCGTGCGCCCTGATGAACTGAGCCGTGGGAGCAGCAGCGCTGGCTGTGCCCTTCAAGTTATGTAATGAGAAAGAATGGCCCATTCACCTTGAATCCAGGTGCAACACCACAACTCATGGATGCCGTACCACA
>chromosome_10,+,polyA site is 3935602
GCCATTGGGACGGCGGGAGCGGGCAGGGCGGCCATGGCTGACAACCGGTACCACCCAAGTGTTGCTACTTTATGAAGATGGTGTAACATGCAAGTTGCAAAGCTCTAAGCAGTCCAGCGCCCCTCTCCCACCAGTCCTCGCCTCCCCGCC
>chromosome_10,+,polyA site is 3948557
GACGGGCGCTGTGATTGGGAGCGAGGCTCAAAGAGAGTGGCTGGGACGTGGGACGCGGCATTGTGACCATGGCGGCATGTCAATCCTGTCAATGTTGCAATTATACTTTGGCCTGCGCCAAGCATCCTTCAACCAGCGGCCGCTCAGAGT
>chromosome_10,+,polyA site is 3948738
CGCTGTCCAATTCGTGCTTATCTTGGGGCTTGAGGGCCGGCCAGTTCTCTCCCCCGGCAAACCTCCTCCAGTCCCCGCGCTCTGTAAACTTTGGTGTCGTTGGGCTGGGAAGAAATTATGTATCCCAGCACCACCACCACCACCACCACC
>chromosome_10,+,polyA site is 3965352
ATCTTGTTTGCCGAGTGAAGGTGAATCACTGCAATGTATGGACGATAACGCGAGGTTTCCGCGCGACGAGAGAATAGGATGCGACAGGATCAGACGGGAAAGAGCGGCTCATGGTAGGCGGGGGCCGAGGTCCTGGCCCAGGTGGCCATG
>chromosome_10,+,polyA site is 3967458
CACTCAAAGTTGCTGTTTGTCGGCCGGGGTCTTCGAAGTTGCACCACTTACGGAGCACGTTATCGGGACGCTGCAATTCATGTAATCCTATATAACTTCTACTTGCAAGCTGCCGAACAAACACACGATTAGTGAGGGACAAGGAGGGAA
>chromosome_10,+,polyA site is 3973403
GAGGCGAACGCTGGGCGAGGATGGTTTAGGCATTGCCCGCACTGGACTGGTGGAAGAAGGGCCCGCTGGTATCGCGGGATGTTGTAATGTGCTGGGTGGAGGTCGCCAGGCTTGAGGCGTCTATCGGATGTGCCAGCTCAACTGCTAAAC
>chromosome_10,+,polyA site is 3980156
TGGCCGCGTGTCATGGTTATGTGAGGTGGCTGCTAAGAGTTGTAGGGTTCGCAGTCCGCACCATGCGCTCAAGGCGTTTTTGCAGGTTTTGCGGAGGGAAAGAAACCGTGATCATGGCTGGTTCTGCAAGTTGTCGTTCACGCGATCCGT
>chromosome_10,+,polyA site is 3980320
ATGAGTTGCATACTTTCATGGTTACATGTACGATAAGAGTTTACGGGTTCATAGTCCGCTGACGACGGCTGTAAGGCTGATGTAACTGTCATGCTGCCACGCTTGGGCTCTTTGGAGTCCTGACTGTCCTGAGGTGTTACCCAAGGTGCT
>chromosome_10,+,polyA site is 3980485
GCATGCTGCCGCGCGCCCGCGCCGCCTGCATAGATGGGCGGGCTTCTCGGAATCATTGACCTGATGTTACGACTCAGGCAAGCAATGAAGCAAGGCTGTCTGCACTAGTCAATCGTGACTTCTGCTTCAGCTTGCAGGCGGTTAAAAAGG
>chromosome_10,+,polyA site is 3980667
TGCCTTAGGGAGGCAGGAAAAGGGCTGAGCCCTCCCCTCCCGGGTCGTTATCAACCCAGCCACCTTGACGCGGGCGCCTACTAAGCACACGCAAATTGCACACGCCTCTATGTTGGGGGCCTTTGGCATCCCCGCAAATCCGGACGTGGC
>chromosome_10,+,polyA site is 3983604
TGGCTTTGGCCAAGGCGCCCATCTGGAGATGAACAGAATTAGAGCATCATGCATTCATACGCTGCTACATAGTGCGTGTGGGGGGGGGGGGGGCGGGGGGGGGCAGCGGGGAAGGGCATACCGGTATGGCAAGTTTCCCTTATAGCAGGC
>chromosome_10,+,polyA site is 3984099
AACTGTGTTGTGTTGGTACGTGTTGACACCGCTTTGTGTCTGACAAACTAGCAAGGCCGTACCCGGCCCAGCAATTCATGCAGAATTTGGTGTTGCCCAGAATAGCGGGAGTGGCCGGCGCTTTTTACAATGGAGATGATCCTAGTCAGT
>chromosome_10,+,polyA site is 3984163
GGCCCAGCAATTCATGCAGAATTTGGTGTTGCCCAGAATAGCGGGAGTGGCCGGCGCTTTTTACAATGGAGATGATCCTAGTCAGTCCTAGTTGATGGAGGGATGGGGGCAACCGTGGGGGCAACTACTGGAGCGCAGCCCCAGAGCACA
>chromosome_10,+,polyA site is 3984378
GTTACACAGACAAAGCTCGGCAAATTTTTGTGACTTTGATTTCAAAGCTCGGCAAATTTTTGGCTGAGCCGGAGGCCAGTGTAAGGTGCAGGCCTTCGAAGCGGTTGGCGGACAGCGCCGCTGTGACGGCAACGGAGCCGGGCGATGAGG
>chromosome_10,+,polyA site is 3987263
CATCCTGTCAACAGAATCAATCGCTGACAATGGGGTTGACCTTACGTTGCGCGTAGCTTGGACTGGGCAGCTGGCCTTACTGTAACAGTTGAGGTTGGCTTTCCTCCACGCACTCGGTCCATTTCTGGGTCCACGCGCGTCTTGTCACTC
>chromosome_10,+,polyA site is 4003752
CCGCGACGTCGCCGCCGCGAACCAATTTGCTGATGCTGGGGCGCATGGGCCTTGGCCCGGCCTCGGGCGCTGTGTGAAACGTGTTAAGTAGCCAGGTGTGGACGCACCCCTGCTGAAGGTTGCGCTGAAAGGGGGAAGGAAAGGTGGGCG
>chromosome_10,+,polyA site is 4030735
AGGCTCCGGCGTACAAGGTGAGGTGGCGAGTTTTAGTTGTAGCTGTACGGATGGTGCCGTGGCGGTCAGGACAGGCAGGAGGACGTAGAGCGAACCCCAGGAGGATGCAGCCGTGCAGGCAGCAGTCCTTAAGTCCTTTAGATGTGTGTT
>chromosome_10,+,polyA site is 4030970
TATGGGAGGACAGTAGGCAGCCGAACTCTTGAAGCTGGCGCTGGGTTTATGTGAAACGGGCGAGCTACCGTATGTGTGTCTTGTACATTTGTGACATGAACCCTTTGTATCGAGTGCGTGCTCTGTGGCATACACGTGGGAGGACTTATA
>chromosome_10,+,polyA site is 4031129
GCGCGCTGGGTTGGCGTGCGTAGGGTGCAGGGTGCAGTCAGAGTCATGATGACGTGCACGGGTCCAACCACTCAACCGTACTGCAACATGTACGTTTCACATGTGTCTACCCTGCACTCTACACGCAGTGCTCGTATCTTCCATCTACAC
>chromosome_10,+,polyA site is 4031498
CACTGTCTACACGTCATCTTTCTGGTCATATTATTCCAAGCAGCGTGCCAGCGTCATGGACCGGCTAACTGCTGTCATGATTGCAAATGACCTTGTACCAGTGTGTGCTGCTATTTGTCTTTGCAAACGGTGCGTTGGGGCATCCATGGC
>chromosome_10,+,polyA site is 4031791
GCTGCGGGCATGCGGGGGGAACTCCGCGCGACCTTGCAATTGCACAGGGTGTTGGCCCAGCCACTAATAGTACATGAATACGTAAGTATTTAGAAGCTGCGCGGGCGAGCACGAGCAAGTCTGCGTTCATTGGATCCCGTTTCTCCGGAC
>chromosome_10,+,polyA site is 4059821
GGAGGGTGGTTTCCCTTCGGGCCGGAGATGGTCCCTCTTCACCTGGGTGCTGGGCACCCTTGCTTGGGCGGACTGTCCCTTCTTTGTAATGTCGCAATCATAAGTGCATGTACAGCTGTACTTGAGCTGTAAGCGTTTGACAATTGACAG
>chromosome_10,+,polyA site is 4060033
GCGCCGGAAAGTCGGTTATACCAGTCATGCACTCTGGCCGCGCTGTCCTGTTGAACTGCGTGCACGCGCCAGTGAAGTGCTGGTTGTAAAGTAAAAGTGAGCAGCTGTCCAAATCTTTCGTTTCCATAGCGGCACCGTTGACACAGCAAG
>chromosome_10,+,polyA site is 4215204
TGTTGCTGTGGGAGTTGAAGGGCCTGTGCCCAGCGGTCACACTCAAGTATTATGTGCTGGAGTCGTATACATGGGGGCCAATGTATTCATGTCACCGCCTGCTGTCCGGGGCCATATAGCATGGGTCCCGTCGTGTCCCGTCCCGTGACG
>chromosome_10,+,polyA site is 4252546
TATCTATGATGCAACATGATGAACTTGGCAGAAGACCTGAAGTCCATGGTGATATCGTTGCGGCTCAGAAGCGACAGCGTTGTCAAATTCAAAGGGATGGGCATCTGTACATGTTATTAAACTTGTGGGCGGGACATTCATGCCGAAATG
>chromosome_10,+,polyA site is 4252693
ATGTCTCTTATCGGCCACAGTGAGCGGAGAGCAGGCGGAGGCGCGAGAATCGAGGATCGAGGATGGCGTTGGCCAACCCTTTGTAACCAGCAGGCAGCGTTATCGCACACGGACACTACTTCCTTGTGACAGACATCACAAATAAAGACA
>chromosome_10,+,polyA site is 4273828
TTAGCACGGACTGTGCACCCCACCCAACCGGCCACGTCCGGATTTGCGGGGATGCCAAAGGCCCCCAACATAGAGGCGTGTGCAATTTGCGTGTGCTTAGTAGGCGCCCGCGTCAAGGTGGCTGGGTTGATAACGACCCGGGATCAGCCC
>chromosome_10,+,polyA site is 4274937
GGATGACGAGGAGCAGGGGCAGAAGCCGGCGTAGAGCGCCTGTGTTGCTGGTATAGGATCGTGTGTGTGGCATTGCATATGCTTACATGTTGTGACGGATGTGGAGTGGGTGCTGACTGCGTGTTGCCGGTACCTCGGGTGTTGTTTGCG
>chromosome_10,+,polyA site is 4275442
CATGCCGTGGCATGGCATGCGGCTACGGCATGAAATGCGATGATCTTCCTGTATGAATGCGTGGGTCGACCGTCCGTTCATGTAAGCTTGCTCTTGCCATGCTGCGTTGTAGTAGGTTTGTAGGGGATGGCAAGTTGTTCGGGTCAGCAC
>chromosome_10,+,polyA site is 4275564
GGGGATGGCAAGTTGTTCGGGTCAGCACGGTTTCGCAAACGACAGCGCGTTGTGTAGGGAATGATGGTATGTGTTGTGGCAAGGCACTTTGTGTAGGGAATGATGGTATGTGTTGTGGCAAGGCACGAGCCGATGCAGGCAGTCGGCCAC
>chromosome_10,+,polyA site is 4275670
TATGTGTTGTGGCAAGGCACGAGCCGATGCAGGCAGTCGGCCACGAGCACCCGCCTCATGCACTGGACTCGCGGTGTGCCTCAAACACACACGGCCTCACGCGCGCCCCGGCTGACTGCGTGCCGTGGCAGTCATGCACTGCTGCCCCCA
>chromosome_10,+,polyA site is 4275751
CAAACACACACGGCCTCACGCGCGCCCCGGCTGACTGCGTGCCGTGGCAGTCATGCACTGCTGCCCCCACGGAAGCAGGAGGTGGGCACACAGAAGGCAGATCGTGCCGGCCCGGTCATTTTGAGGCTTGGGCGCTGTCGGGGGCAGGTA
>chromosome_10,+,polyA site is 4275846
GGCAGATCGTGCCGGCCCGGTCATTTTGAGGCTTGGGCGCTGTCGGGGGCAGGTAGAAGTCAAGGAAGGTGTGTGTGTACCTGCAAGCAGGAACTGCGGCAGGCTGCGGTGTTCGTGCGGTATTGGGATGGCAAGCCCGAACCGACGCAA
>chromosome_10,+,polyA site is 4276122
CGGGCCCCATGCACCAAACACACACGCACGCCACGCCCCCCCTCGTGGGGGGCCTCATCACTACGTGAACTCCGACCTCCGGAAACCTTGCTATGCTCGTTCGCAAACCTTCGATTCCCCAGGACGCACGTACGCCAGCATGCTGCCATT
>chromosome_10,+,polyA site is 4300520
TTATTTACAGACGGCATTGCGCCCATGTGGGTTGTATTTGCACGGCGCGTATCCAGTAGTGCATGGGCATGCATGTAGTTGATGAGTGCCAGAATACCTAGAGGCATGCAGGGTCCAGGAACCGTGATGTGCGGCACATGCCCGTACAGG
>chromosome_10,+,polyA site is 4300640
ACCGTGATGTGCGGCACATGCCCGTACAGGAGATGTGTGTGGGATTCGTGGAGCTTTGCATTACCCAAACAGGTTGCTGAGAGATTAAGCAAGAGACGAAGTTTGCAACACACAATATCCTGCATTACAGCAGATGGTCTGTTATGGTGT
>chromosome_10,+,polyA site is 4300803
ACCGTGCTCCTCAGGAAGGTGTCTGGTCATTCCATCGTGTGGCGTTCACACGGCCGGCACGACGGCCGCTAGTAGAACACATTACAATCTCGTCGCAGCAGCGAATCCTTGTTCGCTATGATACGTAGCTAGGGAGCGTCGGCAATGCCC
>chromosome_10,+,polyA site is 4328006
CTGGTATTGTGTGGTGCGCGCGCTGCGCGTACTGTTTACGTCGCGCTGGTTCTCTGCCGCCAGCAACTGTTTTTAGCCGATTTTAGGCGGTGGCATGGATGTTGGACGTGGGTTAAGTGCACCACATGGCACGGCCGCAAGTGCTGGCAT
>chromosome_10,+,polyA site is 4328127
CCACATGGCACGGCCGCAAGTGCTGGCATGCTCGTCTGGTGCACATACCGGTAGTGTGAACTTCTTGGGGCCTCACCTGATGTGAAACTGCCAACCCCAAAAGGCATGGGATCAAAGACACATGCATACGCTGTGCACCGTGCGTAAGCC
>chromosome_10,+,polyA site is 4363084
AGATAGACGATGTGCTTATAGATAGACGATGTGCTTTTGTGGGTTTACCCGTCAATGCACATCCTATGCTTGCGCGGGGACTGGTGTAATATGAAGTTTAACCCTAAACTACGCGCTGCTTAGTGCGGGGAGGGGGAGGACAGCAGGCAG
>chromosome_10,+,polyA site is 4379878
GGCGCGTTATGCCGCAGTTGGGCACGAGCACCTGCAGTTAGGCGCGGTGCTGGCGATGGGGACCCGAAGATGCAAAGACCGGACTTATGGATTTGGGCAAGCAGTTTCTGCGGCACCTCCGAGATACTCTGCAATGGCAGAAGGTTGCTG
>chromosome_10,+,polyA site is 4380455
AAGATTTGCCGAATGCGTCCGGCTGCGGGTGTGGGCAGCGTCGGCCGAACCTTCATACGTTAGTGGTTTGCAGTCTTGGTGGCATTGTATAAGGGGGAAACCGGAAGCGCGTGCCCGGAACGCGTGTGTGGTGTGTGGGCAGCCCTTTCG
>chromosome_10,+,polyA site is 4381050
CCTTGGTCCGTGTGTACGTTCGAGCGTGTGGCATGCGATTGTCCGCGTGAACATCAAGACTAGTGCAGACCACGAGCGCCTGTAAGGCTTCTGGGATTAGCTGACGCGCGGTGAGCGTTTGACTGCAAATTGGATTTAAGGAAATGGGCC
>chromosome_10,+,polyA site is 4381352
ATTATGTGGCTTTACCTGTGCGTGGCAGAGTGGTAGCAGACTTGCAGGGCCTAACAGAGCAGTGCGCGGGTACTTGCAAGGGCACTTGTAATTTCCGGAACGCTGGCAGCGCCTGGGGCTGGTGGGGCACCGCTTCAGCTTCAAACTGCA
>chromosome_10,+,polyA site is 4412724
ACCCACAGAGTGGAAGCGGCCCCCATTCATAGAGTGGACGCTCATTATGCTCTAAGTCCGTGGCCTGCCGCTCCGCTACGCCCTTTAGTTTTATTCTCGCTGCGGCGCAAACACTGTGAATAGCTCGCGCTCGCAATTTCATGCTCCCGC
>chromosome_10,+,polyA site is 4453207
GTGTGCAGCCCCTTTATCCAAGGTAAAGGTCTATCTCAGCCTATGCAGGACTGGCTCACCCTAGAAGAACGTGCAAGAATGAACCTGTAATAAGAAGGCTTCTTTGCCAATGTATGCCTCACGCTACAGTCCCACATGTAGTCTAGCTCA
>chromosome_10,+,polyA site is 4490915
GAAGCGGCGATGACAGCGGCGGGACAGGAGGAGCAAGAGTTCGGGTAAGGGAAGGCGGTGTGCCCCCTTCAGACCCGTTGTGAGCGATAGGATGCGGCAGAGAGAAGGATGCAGTGCAGCGCGGAGGAGGTTAGCAAGTATGCGTCCCAG
>chromosome_10,+,polyA site is 4491022
GATGCAGTGCAGCGCGGAGGAGGTTAGCAAGTATGCGTCCCAGGCAATTCTCTCAGACCCGCGTGTTGGGCTGTCCCATCTGGTAACCTCACATTCTCACGTGCTCCTCCCGGTCCATCCGGCTTGCCGTTGATTGGATGGTAGGGACAT
>chromosome_10,+,polyA site is 4491094
GTCCCATCTGGTAACCTCACATTCTCACGTGCTCCTCCCGGTCCATCCGGCTTGCCGTTGATTGGATGGTAGGGACATCTACGGTAAGTGAGTGTGCGATGGGACCGTGGTAAGGCAGGTTGGTAAAGTCCCGTAGGGTGCAGCTGATTC
>chromosome_10,+,polyA site is 4505011
AGTGCCCTGCATTTTGTGCATCGTCAGTCGCTGCGTTGCGGGTGCCGAGTGTGCTTGCCGTGAGAGTTGTTCGCATGCGGGACTTCGGGAGATGAGAGCGAATTTTGTTGGAGACCAGCCGGTTAGTAAGCGCGCTTGCTGTCGCTCAGC
>chromosome_10,+,polyA site is 4505110
GAATTTTGTTGGAGACCAGCCGGTTAGTAAGCGCGCTTGCTGTCGCTCAGCGCGCTTAGCGGTGCGTGCAACAGGAAGACTGATGCTGAAGACAGGCGATGCGGGAAGGAGCGGTTCAAGGTCGGTACTAGGCTGACGCGCGTTGCAGGT
>chromosome_10,+,polyA site is 4505356
AATAGCCGCCCCTGAGTTGTTTGCGCCGCCGGTCCATGTTGGTTGGTTCGCGGCCGGTGGCCGGCTTCTCAAAGGGTCAGAACAGTTGTGCTGGAGGCGAAAGTCAATCGGCAAAGAGCAGGACTAGCAATGTTTGCAGGTGCGAATGGT
>chromosome_10,+,polyA site is 4505527
ATTTACGATGTGGCAGGCCGGTGCATGGGCTATACAAATAGATCTGTAGGTGTCAATGATTTTCTGCGTGTGATTTTAATAACCAACAACCAACCCCGAGAAGATTAAGCTTATTCCCGCGTGTTCTCGATTTTGGGGGTGGTGCGACAA
>chromosome_10,+,polyA site is 4505701
GTGAGCAGCCGTGTGCATGGGGACGCGAACGTGTGTGCCCGCAACAGTCTTTTGAGCAACCCTCCAGTTTTGTCTCTCCGTGTAACGGATACTCGACCACGTTCACGGTGTGCAGTACTAGGAATGGGTGCGCAGCTTGATGAGCAGCGG
>chromosome_10,+,polyA site is 4536946
TCTCGCTCTCCGCCTGCACAGGTTCCACGTGAAGAAGTACTAATTAATTGTTAGTACCCAGAGCCAAGGGGCGCCGTAGCAGCCCTCTCGAGGATGGGGAAGAGAAGAGAATATTACATTATCTGGTCATGCGCAGGGCCGGCAGCATGC
>chromosome_10,+,polyA site is 4537127
ATGACGCAGCCCGCCGTGCAGGGTGGCGGATGTCCTAGATATCTTGGTGCGTAAATCCATGGAGAGCAGCAGGCATTGACGCTCTATACAATTTGCGGGAGTTTAAACAACACGCACGTACCATACTCGGCTGCCTGGTAAGAGTCGGCA
>chromosome_10,+,polyA site is 4537380
ATGGCCGCAGCCCGGCTTTGGGCTTTTTGGTCGTGTCACGGCGGGTGTGTGCACGCATGCGTGGCGTGTGTTTTGATGTGCGCAAGTGATTCATTGTTAAAAAAACAAGAAGAGAGCAAACAGGCATGCGGCATTGTGCACGTCGTTCGG
>chromosome_10,+,polyA site is 4537510
GCATTGTGCACGTCGTTCGGAGCGCTGTTGCTTGGGTTGTTAGGCGGTTGACTCGCTCTTGGACTTGGGCGCTCATGTATGGCACCTGCTTTGTTGCGAATGAACATCCGCTGCTGGTTTTGAATTGCACGGCGCGGATACAATGTTGAC
>chromosome_10,+,polyA site is 4537727
ATGGATGGAGTAGTAGTGCAGGGAGGGGACAAACACACGAACCCAGGCGTCCCAGAGCAGACGCGCGCCACGAGGTGGTCCTGTAAATAATGAATGTGCCTTACAAGTGATCAACTCCACATCAGGATCAGATTACGTAGCAAGGCATGG
>chromosome_10,+,polyA site is 4542790
CGAGCGAGACAGGGAGGGAGGACATGCAGTGCGGCAGCGTTCGGTCACTGGGCTGGTGCGGTGTGCTCTTTTGCTGTGCGCTGTAACACGCATGAATGAGAGGACTGCAGGTTTCAGGCCTACGCTGCGCTCAAACCACAGCCAAGGCAG
>chromosome_10,+,polyA site is 4562203
GAGTCGAGAGGTGCTCAATGCAAGAGAGCCGAGAGAGGCTGAATGCAAGAGAGCCGGCGAGCGCAAGAGCAGGAGAGAATGGTGTAAGTTTTGGCGGGAAAGCGAGCCTCCCTCCATGCGGAGCCCCATCCCCGTGTCCTGGGTCCTGCC
>chromosome_10,+,polyA site is 4568587
GAGTGGCATCTGAGGCCTGATGCGCCGGTTGGCACAACGGGGTATAGAAGATCTGCGTCTGCAGTGTGCGCACTAGTGACTTGTTACATAAGGCACTGTTCCAGTATCTCCCCGCGGCAGTGTTCTGTTGGCACTCAGTCGTTGCCAATG
>chromosome_10,+,polyA site is 4577281
ATAGACGTTTGACCAGGGTTCTGGCCCAAGTGCTGAGCCGAGGCTTTCGCAGACATTTGACGATTGCCGGCGTGGACTTGAAAGGACTTGAGGCAGGCACGAGGCGCAGTTAGCAACAGAGCGTGAGTGTGCAGGAGAAGAGTGTGGCGA
>chromosome_10,+,polyA site is 4577550
ACGGGGAACGAGGAAGTAGCCAAGAGATGGCGGGGCAGTGCGGAGAGGTATGCTTCGGGGCAGTGCTGACAGATGTGCATAAAGGACCCTTGTGGGTGTTGTACGCCGACGCCGCACGACGAGGGAAGCGATCCGAATTATCGTGCGGCT
>chromosome_10,+,polyA site is 4577643
GGGTGTTGTACGCCGACGCCGCACGACGAGGGAAGCGATCCGAATTATCGTGCGGCTCGCTGCGCTGCCCGACTTGGACTGAAAATTTCTAAAATTGCAAAAATTCACACGTTCCGAGACGCAAATCAGCCGACCAAGATTCATCTCCCG
>chromosome_10,+,polyA site is 4591402
GCTGCCTCTCCTGGCGTGCTAACAACATGTCAATAACAGCTGCTGCTGGTATGGGGTGGTGAGAGCTAGCTCGAAAGGCCAAGGCTCCGGAGCAAGTGCTGCTGGCGAGCCGAGGCGCGGCGTGTGGGTGTAATGGGTATCATGGGGGCG
>chromosome_10,+,polyA site is 4591874
GACTGAGTGCCGTCCTGCAAATTGATTTTGAGCGCAGCGTCTGACTAGGACTGCGGACTTCTTTAGACCGTGGCGTCTTTACTGTTCCGACTTTGACCTGAATGGATTGTACATGACTCTGATGACTGATGCTGACTACCGCATAAATGC
>chromosome_10,+,polyA site is 4591932
TTCTTTAGACCGTGGCGTCTTTACTGTTCCGACTTTGACCTGAATGGATTGTACATGACTCTGATGACTGATGCTGACTACCGCATAAATGCTGTATCCAAACATTCTCGGAAGCAGCAGGAGGAGCCCGATGTGGCAAGGGACGAGCGA
>chromosome_10,+,polyA site is 4591983
TACATGACTCTGATGACTGATGCTGACTACCGCATAAATGCTGTATCCAAACATTCTCGGAAGCAGCAGGAGGAGCCCGATGTGGCAAGGGACGAGCGATGTGAGATGAAAGCGTGGAGCAGGAGGTGCAGGGGTCCCGAAGCCCCGGTT
>chromosome_10,+,polyA site is 4592081
ATGTGAGATGAAAGCGTGGAGCAGGAGGTGCAGGGGTCCCGAAGCCCCGGTTTATAATTCGGAAGCGAACCCAATTGCTGTAATGCAGCTCGGATCTGATGCAACCAAAGCTCTCTGAATCTCTCCTTGGGACGAGTATGGGTTGGGACG
>chromosome_10,+,polyA site is 4612936
TCCGGGTGGACTGTTGATGGCGAGCTGCTCGAAGGAAATTGCGGCGCGTGCTGTTCAATGAGCTACTCTGGTCGTACGAGAGGCGGGATGGGGAGTGGGAATGATGTGTATGGTATTCAAGTGAGAGTACACGGTACCCCTTTTAGTTTT
>chromosome_10,+,polyA site is 4613274
TGATGTGGGGCTGTTGGCTGGCCCCGTGATGTGGGGCTGTTGACTGGCGCCGTGCTTGAACGTTGGACAGCAGAAGCGCAGGATGTAAGCAAGGCTGCAAGGGGATGCGGGCACGTAGGCACGGTATGTATCAGGGCTGTGGGAGAGCCT
>chromosome_10,+,polyA site is 4613451
TAGTGTTGAAGTGATGAGGGCGCACAGAGCCTATTAAGCATTCTAGTGGTTATGCTGGAGTGCGTTGGTGACTGTGTGTCGGGGTAAATGATGGCGCCGACCAAATATGGGCGCACGGGAGGTCGTGGCAAGCGTCCGGGAAGACACAGC
>chromosome_10,+,polyA site is 4613511
TGCGTTGGTGACTGTGTGTCGGGGTAAATGATGGCGCCGACCAAATATGGGCGCACGGGAGGTCGTGGCAAGCGTCCGGGAAGACACAGCAATGGTTATGTGGGACCGTGCGTTGCCACGCTGCATCGCAGCAGGCCCATCTACAAGCTG
>chromosome_10,+,polyA site is 4615951
ATGCACAGGGGTACTGTACCGAAGTAGGGGCCAGCTCAGTTCCGGCGTGGCACCCTCGATGTGGGCGGTTGCGCGCACCATTGTCACCTACGCGCAGCACGACAGAGATGAGAGAGACAGACAGGGTTCAGGCGGCGCTAAACAGAATCA
>chromosome_10,+,polyA site is 4616141
GACACGTTCTGTGGCGCACAGGCCTGCACAAGTACGCAGGCGCACTTGCCATGTGCGCATACAGCACACGCGCCTACACACTGTAAAGGTTGCACAGGTCGACCAGCGCTGCCACACTCTGAACGCAGTTCATTGCGAAGTTGCCGATGC
>chromosome_10,+,polyA site is 4632791
GCATTTGCGAAAAGCCGGGGGCCTTGAGAGCGCAGCCGAATGTCCCGTGCAGAGTTCATGTGTGGGAGTTGACTTGAACAAATGATGACTGAGATCCTGACAAAGACGTACGGTACTTGGGGTAGCAGACAACCAAGTGCGCAGCTGGCA
>chromosome_10,+,polyA site is 4632995
CAGGGATACCCCTGGATACCCCTGGAGGCTCAAGCAAGTCTGCGCCACCTACCGTATTCGATCTTCCAAGCGATCCCGCGTAACGCACTGACCCTCGCATCATCAATCCCGGCAAGCAACTCGGCAAGTGTGGGGATGGGACTGTTACTG
>chromosome_10,+,polyA site is 4633050
ATTCGATCTTCCAAGCGATCCCGCGTAACGCACTGACCCTCGCATCATCAATCCCGGCAAGCAACTCGGCAAGTGTGGGGATGGGACTGTTACTGACCAACACGTTCGGAGTGAAGCCTGCATGTATGCCGGGTGCGTGGTGCGTGGGTG
>chromosome_10,+,polyA site is 4633325
CAGACAAACGGAGGGGGGGGTTCACGCACGCTTTTGAACAAAACAAGCGGTGTCTGAGGAGAGGCAAACTCTACCATAGTGACATATATATTTTGTGGAAAGTGAGGGAATGTCATGGTCATTTAGGAGATTTTCGGCGATCTGACGAGG
>chromosome_10,+,polyA site is 4633410
ATATATTTTGTGGAAAGTGAGGGAATGTCATGGTCATTTAGGAGATTTTCGGCGATCTGACGAGGATGAAGGATACCCCGATCAAATCTTCCTTTTTGCAGATGCGCAGAGCCGGTGACGAGGATTTGCCGGGGATGCCGCATTTTCAGT
>chromosome_10,+,polyA site is 4645314
CATCGTGTGTGTGAGATTGATGTCAAGGCACTTCTGAAGGAGGCTGAGGAGGAGGCCGTTCAGAATGTGGATGTCTCGTGCTAATAATTTGGCATACGAACGTTTGAATTCTTTGAAAGCGGTCCATCTAGCAAATACATACCCGATACG
>chromosome_10,+,polyA site is 4645748
CATTTGGACTTGTTCATTAGTGTTGCACTGCGTGAAACAGATACAAAAGCCGCCGTTTACAGTTGCGAAAAAGCGAAATTGCAACATGTCAAGATGTCTAGACATTTTACATGGCTTCCACAAAGGCACTTTGTCTAGACAAAAAAATCG
>chromosome_10,+,polyA site is 4676491
GGCGTCGCGGCCAGTTAACAAGGACCGCTTCGTCAGCAAAATGTTCTTGCGAGGAGACTCGGTCATCATGGTGCTCCGGAACCCCAAGTAAGGGCGCCATATCGGACACCCCTCGGCGGGCTCGGTCGACGGGGCCGAGCCAGGAGCCCT
>chromosome_10,+,polyA site is 4677158
GCCCGATCACCGTTGCCTGGTAGTGCACAAGTAGTTGGTGTTTGTTGTGCGGAGCACAGCGGTGTGTAGCGCTGGGCTGAGGCGTCAGCGCCCGAGCGAAGAGGTTGCTGTCTCTGACGATGTGCGACGTGACGAAGTGGTTATGGTGGT
>chromosome_10,+,polyA site is 4677309
TGTGTATGGCGCGCGTGCTTGGTGCTTGGCGGTGGAGCGGTGACGGTACGCACGCACGGGAAACATGCGAATAGATGGCTTTAAGTGAGTGCGCGCTGAGACTGCACGTCCCATAAGGGTGTCCTGATGGCATCTCGTGCCGTGCTCCTG
>chromosome_10,+,polyA site is 4683753
GGTGTTGGATTGGGGGCGTTGGTTTGATGGGACAGGCACGGCGGTTCGTGGTGGAGTGGGCGGCGGTCAGGGTGTGGTTCGCGCATGCCAGGTGAAACGGAGATAGTGTTTTGATGTATATTAGCCAGGCAGATTGGTAGATAGGAAATT
>chromosome_10,+,polyA site is 4684291
GCCTTCGTGACATCCCACTGGATTCGGTAGAAGCCATGCCATGCCAGTGCAATATCGCCACGTGTACATGGGTTGGCAAATTTTGCAACATGCACATGAATGCGTTGGGCAGAACTAGCAGTGGCGGTGATAGCTGCTGTGATACGGTAC
>chromosome_10,+,polyA site is 4684423
GCTGCTGTGATACGGTACGGCCATTTGAGCTTATCTACTTATGAGTGGGGCGGGCACGCAAACGAGGACCGTCTGAGCGTTTTAACGACACAAGCACAGAATGCCAGTATGGCAATGTGTATCAAAGCCACGAGCCGCTGGGCTGAGTGC
>chromosome_10,+,polyA site is 4688610
CGGCACCGGCACAGACGGTTACGCAGCAGTTAAGGCCAGGCGCCTGGTCAGATGCGGCGGTGGGGTCATAAGGAGGGCGCGGCATGAGTAGGGGGGGCACGAATTTCTCTGTGGCTGTGTCTCTGGCTGTGGGCCTGATGGAGAGCAAGT
>chromosome_10,+,polyA site is 4688902
GGGGCGCCCTGTCCTGCACGGATATCGTAGTCTGAGGCTTGAGTTGGCTTGAACCATAAGGAGTGGGTAGTAATGGGTCAAGAGGGAGTGGTTTTGATGGAGTGGGTTGAGAAGGACTTGGGACTCAAGTACAAGCGTGCCCCGCTTGAC
>chromosome_10,+,polyA site is 4688966
GGGTAGTAATGGGTCAAGAGGGAGTGGTTTTGATGGAGTGGGTTGAGAAGGACTTGGGACTCAAGTACAAGCGTGCCCCGCTTGACCAATTTTACGTGGAAGCATCATACTTCCGTCATTTAGTATGAAATGGACAAGGGCCAGGGAAGG
>chromosome_10,+,polyA site is 4689203
GTGGGGTAACGTGGCTGCGGTGCACGCCGTGGGACCGTCCTGTGGCCCTGTCGCCACTTGGCCCTTTATCCGGTGTGATGGGTGTGAATGCGTAATGGAAAGGGCAGGCTGGCTGAGTCCGAATGTTGTGGCGCGGGTGTATGTGCCAAT
>chromosome_10,+,polyA site is 4689252
GTCGCCACTTGGCCCTTTATCCGGTGTGATGGGTGTGAATGCGTAATGGAAAGGGCAGGCTGGCTGAGTCCGAATGTTGTGGCGCGGGTGTATGTGCCAATTCAAGCAGTCGTGTTTCCGTATGTGGGTGTGAGAAGTGGTGGCGGGGCT
>chromosome_10,+,polyA site is 4689397
GGGCTGGTGTGCTGCAGAGAGGGGCTGTTGGTCCAGGTTTGTCCTAGCCTCCTAGGTACTCCCCAGGCCGCCGGCATGGGGCCTGTAACACACACAAGCAAGCAGCAAATGCGGATCCTATTATCCGTAGCGCGAGCTAGGGGCTGTTGG
>chromosome_10,+,polyA site is 4712844
GCTGAGTCGCGGGGCTTGTGCACGGAGGACGTAAGTACGGTCAAGTGCGGCATGTGAGCACGTTGTACCGTGAAATCCTACCGTAACGTCACTGCGAGTCGGCCACGTCAGCACTGAGACTGCAGGCCAATGCACGTCAGGGGAGGTCAG
>chromosome_10,+,polyA site is 4716085
CTGAATGTTGTTGCGGGAGGCGGTGGCGTGCTGCTGAGGGGCGCATGCCGCCTTGCGGTGCGGGCGGCAGGAGGCACTGTGTAGCAGCACAGCGGCTGTGAGCTGGGAGGTTCGAGCTGGTGGGAGCTGCGCGGTTGGGTCCGCCGTCGC
>chromosome_10,+,polyA site is 4719356
GTGTAGCAGCGTGAGCTGGGAGGTTCGAGCTGGTGGGAGCTGCGCGGTTGGGTCCATGCCGGGGCGCTAGGTTGGACTGGCTGAAGCTGCTCGCGGTGCCGCCGTCGCTGTCGCCGCGCTCAACGGGGCCGCCCCATGCACGCCGCAGTG
>chromosome_10,+,polyA site is 4719501
CAGTGGCACACGGGTGCTCATAGACTGCTAGTGGGATGTTGGGACCCCTAGCATGGGGGTGGCCTAGCTGACATCCGCTGCCAAACAATACTACTTGCGCCTGGCTTGGCATGCGCTTTTGCATGCACAACACTGTCCTGCAAATCATCA
>chromosome_10,+,polyA site is 4719561
GGCCTAGCTGACATCCGCTGCCAAACAATACTACTTGCGCCTGGCTTGGCATGCGCTTTTGCATGCACAACACTGTCCTGCAAATCATCAATCAAGTAGCGAGAATGGCGCAACTCGATGACCATGCTATCGAGGTTCTTGGCGAGGACC
>chromosome_10,+,polyA site is 4722544
AAGTGAAGGTAGACAGGCGTGTCGCTGCTGACACAGGCTGGATGGCGGTTGCACGAGGCACGAGGTGCCCCCATGCAGCAGACACGTAATAACAAGGCAAACGAAGGCGCGCGACGATGACAGCGTGCATTATGGGAACGTACATAATTG
>chromosome_10,+,polyA site is 4722691
TTGCGTGACATAATTGCGGTGAACTAGGTCGACCGGTTCCGGATGGTCGGCCGTCTTGGACTGTCCGATGGACGACCCTGCAATCCGTTCTGGTTGGCTGCTTCCATCCATTGTCTCTACATGCAACGTCAGCCTGCTGCTGTGTCTGCC
>chromosome_10,+,polyA site is 4727668
CACAGCGGCTGTGAGCTGGGAGGTTCGAGCTGGTGGGAGCTGCGCGGTTGGGTCCATGCCGGGGCGCTAGGTTGGACTGGCTGAAGCTGCTCGCGGTGCCGCCGTCGCTGTCGCCGCGCTCAACGGGGCCGCCCCATGCACGCCGCAGTG
>chromosome_10,+,polyA site is 4727838
TGCTATTGGGATGTCGGGACCCCTGGCATGGGGGTGGCCTAGCTGACATCCGCTCCCAAACTTTACTTGCGCCTGGCTTGACATGCGCTTTTGCATACATAACACGAATGGCGCAAGTCGATGACCACGCTATCGAGGTTCTTGGCGAAG
>chromosome_10,+,polyA site is 4730761
GGGGGCTGGAGGTTGTTGCGGGAGGCGGTGGCGTGCTGAGGGGCGCATGCCGCCTTGCGGTGCGGGCGGCAGGAGGCGCTGTGTAATGGGATGTCGGGACCCCTGGCATGGGGGTGGCCTAGCTGACATCCGCTGCCAAACAATACTACT
>chromosome_10,+,polyA site is 4733664
GCCATGCACCGGGGGTGCGGGAAGATGATCACCATCAAGGAGGCGGTCTGGGAGCCCAGCCGCGGGATGGTCACGGTGTGGTGCAAGCATTGCCACGCGAGCACCTCGTTCAGCATTAAGAATTGGGGCCTGAAGAAGGTGAAGGAGTTG
>chromosome_10,+,polyA site is 4733725
GCGGGATGGTCACGGTGTGGTGCAAGCATTGCCACGCGAGCACCTCGTTCAGCATTAAGAATTGGGGCCTGAAGAAGGTGAAGGAGTTGATCGACCTGTGTCACAGTGAGTAGCGTATCGGCCAGTGGGCGGCTATGGTGAAGGGGGTGG
>chromosome_10,+,polyA site is 4733878
AAAAGATAAGGCATTTGTTTGCGAGGGGCGCAGGCCAGGCAAAGTTGTCGGGCGCTTCAACTTCTCAAATTGATGAGGACAAGGAGGAAACGTGTGATATTACGGAGGTGGCAGTGTGAAACGGGTGCAAGTTTACGGGCGCGGAGGTTC
>chromosome_10,+,polyA site is 4733979
ACGGAGGTGGCAGTGTGAAACGGGTGCAAGTTTACGGGCGCGGAGGTTCCGTGCTTGGGGCAGAGCACAGGACAAACGCTCACCGGGAAGGGGGGGGGGGACACGGTCTTGGTCTTGACACGGTCAGCGGTCAGAGGCACCAATGCCGTC
>chromosome_10,+,polyA site is 4741665
TGCTAAAGTTTCTACAATACAGACGGGTGAGAGGTCAGTATAATTCTTTGGTCAGGCCTCGGGACACACAGACGACGTTGCAAAAAGTGACGGGACGCAAGGAAAACACCGGTCAAGTCGCGTGTTGCGAAGCGGACCGCCGGCGGATTA
>chromosome_10,+,polyA site is 4741851
AGACGTTGGCTTCTCGGTGTGCGGGTGGTGGCGCTTTGTGCTTGTCATGCAGAGCGAGTAGCGATAGTACGCATGGAAAGTCCCATGCATGGAGAGCGAGAGTTATGGTAGGAGAAACAAACAAACCACAAGAAAGGCGTGCGCGGATGC
>chromosome_10,+,polyA site is 4742038
GCCGGTTCACACATACTGTATTCTTCCTTGGGTGTATGTGATGGTGTGGAGTGCAGTGAAAAGGTACTGGTGCTGCTTATCACTCCATGCTAGAGGCGAAGAAAGCACAACATTTGAAGTTGTATCAGGCAGTGGGTGGTGTTTGTGGTT
>chromosome_10,+,polyA site is 4742292
GTGTTGCACCCAGAGCAATTAAATTGGTGCAGTTGTCATTGGCAGGGAGCGCACAGTAATGTTGTTGGCGTGTGCCGGGCGAAACAAGTTGAAGTCCGAATACGAGAAGAAAATCCCTGGGATGCACATACGGAATACTCTCACTCACTA
>chromosome_10,+,polyA site is 4742446
ACGTTGCTGCAGACGGTTGACATTTGACACTCACGCGCGCAGTGCGGTGCGGTGCGGCGTAGAGAAACGCTGCACGACTGAGTTTGAAGAAGGTACGGGAATGAGGCAGAGGAGCGCAATTCGAGGGCTGCACGAGGACGTTGCTGTCTC
>chromosome_10,+,polyA site is 4742639
GTTTGAACCTTCATGCTGGAGGTGCTTCCTGCAAGACTTGGACGAGCCATGGCCGGTGGAGCTGAGGGTCCGCGGCGCTGTGTTATGTTTGAAAGGAGTGTTGGGGCAATGCATGACGGCTCCTGGCCTCTGCGGCCCCACGAGCTCTCC
>chromosome_10,+,polyA site is 4742819
CTCCAATCCTTATGCTGGGCCCCACGACCCTCGCTCTGATGTGGCGCATGCTGACCTATGCGCTCGCCTCGTGGCGCATCTGTAACTGTAGAAACTTCACTTCTTGCGCCGCCACTGGGCGGGTAAATTAGCAGGTCACTTTACGGCCAG
>chromosome_10,+,polyA site is 4829236
GCTTAATGGCGAATTGACGGGGACGCTTGCGCGTTGGTCTGGAATTGCCACGGCAACGCAAGTGCGCGTGTGACGCCACGCTGTAATACTCCCCGTTGCTAAGATTGGCTCGAGAATGTCGAGATCTTGGCGGCGTGTTCTTGACCTTGG
>chromosome_10,+,polyA site is 4832917
GTCGGAGATGTGAGGTGTGTGATTACTCGTGCGCTCAAGCTACTGTGAGGCCAGGCGGTGGCGGTGGTGGTGGTGTGGGTGGTGGTGGTGGCGGAGCGGAGCGGAGGGGCGGCGAGAGAGGGGGCCGGAGGTCGACACTGTAACGCCCAC
>chromosome_10,+,polyA site is 4832975
TGGCGGTGGTGGTGGTGTGGGTGGTGGTGGTGGCGGAGCGGAGCGGAGGGGCGGCGAGAGAGGGGGCCGGAGGTCGACACTGTAACGCCCACCGGCCCCCCTCTCTCGCTGCCTCTACCGCGCCGCGCTGCCCCGCCACTGCGCCCAGCC
>chromosome_10,+,polyA site is 4835342
GGGCAGGGGAGGCCGTGTCATTGGGGGCACTCCATACGGGCATGCCAAACCAGGGGGGCTGCGGCCCAGACCCTTAAGCGTCCGTGGCAATTGTTGGTATAGAGTCCCCTAAATACTCACTCCGTGCGCCTCGTATAACGATTGAAGTAC
>chromosome_10,+,polyA site is 4835403
CGGCCCAGACCCTTAAGCGTCCGTGGCAATTGTTGGTATAGAGTCCCCTAAATACTCACTCCGTGCGCCTCGTATAACGATTGAAGTACTCCACCGCGAGGCTGTCGGCTTCTGGAATTCCTGGCTTTGCTAACCCTCTTCTTCTTCACT
>chromosome_10,+,polyA site is 4840188
GTGGTGGTGGTGGCGGCGGTGGTGATGGCGGCTGTGGTGATGGCGGTTGTGGTGGCGGCCACACGGCCTTCGGGGCGTCGCTGTAATGGCAGTTATTGATCGAGGGACAGCAGCACTGGACTGGGCTGGGGACCTACTAGCAAGTCAATG
>chromosome_10,+,polyA site is 4851415
GCCGCTGGCGACGTCTGAGCCGAGAGTGGTCGCGCGCCTGGTTGAGGGGCTGTGATTGTTGAGCGTATGGATGATGCACGCGCTGACGTACGGTACGGTATCAAGATAAAGGTCACGCACTCGCATGCATGACGGGAAGAAGCTGCGATC
>chromosome_10,+,polyA site is 4851876
TCGCGCCCATCGAGTAGTGATAGAACACGCGCGTTAGCAGCGTAGCGTGACAATGACAGGAAGGGCGTGAGACTGCATACATGTTACTATAATATACTAAAAAGGAGGGGACCTGCAAGTTTGGCGGGCCCCGCCAAGCTTCGTCAAAAC
>chromosome_10,+,polyA site is 4858807
AAAGACACACGCCCTGCATTTGCAGCTGGCTGACTGGCTGGCTGGCTGGCTGCTACAGTACAGAAGTACTGTCACAATCAACATATTAAGAACCCCGCAACCCGCAAGTCCGGTGCCCGCTGTGTCCTTGTGCTCTTCAGAATGGGTTAC
>chromosome_10,+,polyA site is 4871617
CTGGGTGGACATGGGCCGCCTAAGGCAGGGCGGTGGTGAAGCGTGACGTGTGCGAGAAGGGGAGCGCTGCCTGAGACAGTGCAGCAGATAGAGTATGGAAGGAATGGCGTGTACACGTGACGAGGGTGGCGAGATGCTTGCGTTTTGTGG
>chromosome_10,+,polyA site is 4872302
GCTTGGACCCGTGTGTCCCCGATCAGCACGGATCACGTTTGCGGCGTTAATGCGATTGCCCGCTAGTAGCAAACCAGCAAGGAAAGCGAACTGTACGCAAGATGGAGCGCCAGGGCTAGGCGTGGAGCAGTGGGGTTGGCGGCTGGTGGT
>chromosome_10,+,polyA site is 4872561
AATTGCGCAAGTGGAAATCACGACCGGTATGAAGTTCGATTACGCGCGGCCTGATCCTCTCGCATGCTGTTCGGGTCAAAATTGTAATCGAGTTCTGCACACCATAACGCCTGCGTACACAGCGTGCCGTGCGACGACGGCGTCCGGCGC
>chromosome_10,+,polyA site is 4880323
TCAGGGCGGCCAAGCTAGCTCGTCAGGCCCAACAGGCCCACCCATGCGAACAAGACTTTGAAGGGCCGGACTCTCTGCCTGTAATACGGCATACCTGGCTTACGTGCCACAGCCGGCCAGTGCTTTCGGCCAGTACTCCTCACCGTTCCT
>chromosome_10,+,polyA site is 4887626
CAGGCCGACACGAGGGAGCCGATCACACGTTTGGCAATGAATGCTGGACTGCGCATGAATGCACAATTTTTGCGACGCGGCTTCAAACGTTCAACGGCAAGTAGCACATGCATAGATACCATGCGAGTGCCTGGCTGGGCGAAGACCAGG
>chromosome_10,+,polyA site is 4887783
ACCGACAACGATGTGGAGGGCGGGGGCTATCGTGTGATGAGCGATACCGCTGTGGTGCCAGCATGGACGGTGATACCAACAATCGCGATGCCGGGGGCATAGTTGTGGTGGCCTTGGCTTGCAAGCATTCCAGGCGAGGGCTTGCAAGGA
>chromosome_10,+,polyA site is 4887846
TGGACGGTGATACCAACAATCGCGATGCCGGGGGCATAGTTGTGGTGGCCTTGGCTTGCAAGCATTCCAGGCGAGGGCTTGCAAGGAGCGCCTGCCTCAAGTGCACGTGTCTGCGACGCGACACTCGACGGCGCAGCGCTGTTTGGATGG
>chromosome_10,+,polyA site is 4888623
GGGGCAGACTTGCTATGCCAACAAGGTAAGGACTGAGTGCCTTGCGAGTACCTGGCGAGTACCTGGCGAGCGAAACCGGTGTAATTCATGTTCAGGTGGGCGCCTGTGGACCATGATTGGGCAGTCAGTCGGGTGTTGTTATTACGGCGC
>chromosome_10,+,polyA site is 4894588
ATAATTCAAAGCGCTTCCTGTTGTGCAGTGCAGGGGTATGCGTCTGTGCTGATAGCAAGCATTGTTGCCACAGCCGTGAGCCAAGTAAGTAGGGAAGGAAGCGCCCGCGGGAAGTGGCCCGCTGCAGCATCCGGCTGTGCTGGGGCCTCG
>chromosome_10,+,polyA site is 4895089
GGTGGTTGCTGCAGGCAATGCCGCGGGCGCACAAATCCGCATCAGGTGCCGCGCACCGCGGCTGGCCGCCCTGTCGCTGCTTGTAATGTCGCATTCATAAGGAGGCGTCAAATGGTCTCCTAGGGGCTAGGAATGGCTGTGCGATGGGAC
>chromosome_10,+,polyA site is 4895226
TGTGCGATGGGACAGTGGTAAGGCATGTTGGTGAAGTCCCGTAGGGTGCAGCTATTTCCCAGACCCCAGCAGATGGCAAACAAATTTGCAACGGCAGGGCAGGAGTGCGCCTGTGCGCGGCTGGTCAAACGCCGGAGTTACTGTACCCAG
>chromosome_10,+,polyA site is 4912658
CGTGCCACGTGCCATGTGAGGGCCGCCGTGGGTGCGTCAGGCCCGGCACGTCTCCGGCGCCCGGCGTGGGGAACCTGCGTGCGGCCTCTGGAATGAACGAAGATGCGAACGTGTACATTGTTGTATGGCCGTATGGGAGTGTGTTGGTGG
>chromosome_10,+,polyA site is 4913238
CTGCTGCTAGGTGATGCATGCCCTTTACCTAATGCAAGGATAATTGATGGGTCCGATGCGCGTTTTATGCCGCAATCTTGTGTAACAGTTACACAGCTGCCCGTGGCCACGCCATAACCTTGACAACTTTACGCAGCACAAAGCAACGCG
>chromosome_10,+,polyA site is 4935805
AGCATTGCAAGGTGAATGCCGATAGCTTTACACCTGGCGTGCTCCAAAGCAGCCGTGCAAGAAGACCTTCACATTGGCACAAACGACTTGCAAGGACCAAAAGCAAAGCCGATTCGACCGCCCATATGAAGACCGGCGCGCTGGTGAACA
>chromosome_10,+,polyA site is 4936160
TGATTGTTCGTGGATGGATCATGATGCGTGCGCAATTGTCGAGGTCGCGGGGCAAAAGTGAAACTTGCTTCTGTGTCTCGGGCCGAGCGCACCTCAGCAAAGTACGGTGGCCAGGGATAGATGAGTGACAGGGGCAATCGGGCATAACAT
>chromosome_10,+,polyA site is 4936629
GAGCGGACGGCGGAGTGGGCTTGCAGGCGGCACGAGAGTAGGCAGTCAGTAGCGCAAGTTGCGAATTCACATGTTACCTCGTAACCGACGATAAACGCTGTGGACGGTCGCGCCCATGGCTGGCTGACAGAAAGCGGCTGCTGTATTGGG
>chromosome_10,+,polyA site is 4936690
CGAATTCACATGTTACCTCGTAACCGACGATAAACGCTGTGGACGGTCGCGCCCATGGCTGGCTGACAGAAAGCGGCTGCTGTATTGGGATGGCTGGGCTGGGCGACGGCGGCCGGGCGTTGCTTGGGACTACCAGAAAGGATGCGCCCG
>chromosome_10,+,polyA site is 4936741
CCCATGGCTGGCTGACAGAAAGCGGCTGCTGTATTGGGATGGCTGGGCTGGGCGACGGCGGCCGGGCGTTGCTTGGGACTACCAGAAAGGATGCGCCCGAAACCAACCTGGAGAACACCAGGTTGCTTGCGTGGCGAGGGCGTGGGAGAA
>chromosome_10,+,polyA site is 4936876
GAGGGCGTGGGAGAACGGGTGGAGTGCTGGGGATGTGGATCTTATGAGCGGCTGATAAATGGCGGGTACTCGGTATCGTGGTTCGTAACAGCAGTCGCAAACACACGCGCATTTTTTAGGATGGGCTGAGCCCCCCCAGCGCAGCGTTCC
>chromosome_10,+,polyA site is 4944908
AAGCGACCTGGTTAGCTGCCACAGGCAGGTGGCGCATGTCCACGGCTCCGTGTCCAGGCCACGGCATCGCTCATCAGATGAAGAGCTATTAATGACGGAGGCGGCGACTGCACGGGGGCCAGCTGCTGAGGCACTGCACGGGGGCCAGCT
>chromosome_10,+,polyA site is 4945272
GGAAGTTCTAGAACCAGTATGTGGTGATAAGCGGGGGTTTTGGATGGGATGGCACTTCAGAGACTGCTTATGACGAGATCGTGGTAAAGGGACATCGCAACTGTTGTGTGGGCAACCCCAAGGGAATAGCTGTAGGGCGTTATTTGTGGT
>chromosome_10,+,polyA site is 4945453
GCAGCATTTCATGGAGCCCGCATCAAAGGAAGGGAAGGGATCTGCGTCTGATAAGGGCGTCAGGGGCTGGATCACGGTATGTTTAAAGGTGCGGGTCTACCCGGCTGGCGCCACTCGGTGCCGAAGGGGCCGCACTGGGGCGCGCGGCGT
>chromosome_10,+,polyA site is 4945543
GCGGGTCTACCCGGCTGGCGCCACTCGGTGCCGAAGGGGCCGCACTGGGGCGCGCGGCGTAGGTGGGGGCGAACCGACAGCTGTAGGTGCAAAGCACGCGGCACCTCCTGTCAGCGCCAGTACATGTTTTGTACAAGCCCTCGCCAGCCG
>chromosome_10,+,polyA site is 4945628
GGTGCAAAGCACGCGGCACCTCCTGTCAGCGCCAGTACATGTTTTGTACAAGCCCTCGCCAGCCGCGTAGCCCGCTAAAACTGTTACGGACTAACATGCAAGTGCGTGCTGGGGTTCCAACGCGGGGAACACGGGGAGATCGGGATGGGC
>chromosome_10,+,polyA site is 4946231
AACGAAGGGTCGGCTGCATTAAATACTGTGCAGCTACGCTGCATGGCACCTTCGATAGTCTGGGTATATATTGCGCATGTGTAGTTAACAGCAACGCGCTTGGTCGGGGCTCAAGTCTTCCCGATGGTCCGTGAACCTACACAATGCCGT
>chromosome_10,+,polyA site is 4979382
TGTGTGTGTGTGTGTGTGTGTGTGTGTGTTGGGGGAGTTTGTGCAGGGGGGGACGTGTGGACGTGTGTGGGCGGTGTGTGTGGTGTGTGTGGGGGGGGGGCAGGGCCAGGGCCGCAGGATGGCGGCAGGGACTGTGGGAGCAGCAGGTGT
>chromosome_10,+,polyA site is 4979692
GGGCACCGCACAGGGACATCTTTCGCGGCTAGAGGATGCGCGCGTTTCTTGTGTTCTGACAATGACGCGGACGGCTGTAAACGCGCGCGCTGAAGTACTGTACGTAGTGGCACTGTTCGTTAAAGTGATGGGATTGTGTGTTTGTGTGTG
>chromosome_10,+,polyA site is 4979935
CAGGACAAACTAGTACTGGTGCGCAAAGCAAGACAGCTGGAATGAATGGAAGTATGCGTTGATGTGCTACGGTATAAGCCTGTTAGTATTTCATGCTGTCGTCCGCCGCGGTCCCCGATTCCCGGTTAGTTCCGCGGTGTGCGAGCTAGC
>chromosome_10,+,polyA site is 4985306
GCTGGCGGCCTGGGGGCAGCTGCCTGCAGAGCTAGGGTGGATGGGCATGGAGGGGGCGTGAGGGCGGGGGAGGGGGGAGGGAGTGGGCGTGAGGGAGGGAGGGGGAGGGGGAGGAGGAGGAGGCGGGAGTGTGGGGGGTGTGAGGACGTA
>chromosome_10,+,polyA site is 4991870
ACAGTGGAGGTGCCGGAGTCTGGGTTGCTGACACTGACGGTGGTGGTGCGGTGCGACGGCCCGCGCCGGCGTGCCTGGGGTTTGTAGGGCTGTAAGGCAAGGACACGCGGCTGGTCTTGGCTCGGACAACTGGTTGTGTACGTTTTGGGG
>chromosome_10,+,polyA site is 4992254
TGAGGCGCGGCGTGCACGCTTTGGGCGGTGAAGACTTCAGGATGCATTCCACAGACTGTCTTTGTGTCTGCATGCGCATGTAATGCTCATGGATCCTGTCAATGCACTGTCTCAAGGCTTCCTTCCGCTCCATTAAGGCTGGTGACTCCA
>chromosome_10,+,polyA site is 5001121
CCGGTCGGAGTCGCCCACACACATCGTGCGCGTATGGGGCGTGTAGATATGTGCGTGCCGTGCTGCGTGCGGATGTGGTTGCAAAAGTGCGCAAACTGCTCGGGCCGGGGGGCATGGGCGATGTCGTGACCTGAAAGGGAGGCGGACTAC
>chromosome_10,+,polyA site is 5001295
GACCGGATGGAACGCCTGAGTCTGGCACAATGTCTGCCAGCCCTATGTTCAAATAGTTTGACCGAAACAATTATATTTAGCCTGTAATTGTATCATGTTGAGCGCCTGGCGGTCGCCCAGCACAGTGCACAGACAGCCCCGGTCGTCCTC
>chromosome_10,+,polyA site is 5012811
CGCATTGTCGGGGCTGGCCTTTTGGACACCGCGCATAAAGAACTGAGACCACCCCCTAGATAGTTGTCGAACGGTGTGATGTGCTCGATTAGGAATGCAAATGCCGATGATTGGGCGGCTTGAGGGGCACAATGCCTGGCAGCCGCGTAG
>chromosome_10,+,polyA site is 5013029
ATTCTGAGAGGGACAAGTTGCAAGGGAGGAATCATGCGTGAAGAGTAAACGAGAGCGAGTATGGGCGTAAGGACCAGCCATTGCAAAGCAAGTGAGTCACTCGCTGCCGCACACAGTACGTTCCGTAAGATTCAGTCGGGGAGCGACTAG
>chromosome_10,+,polyA site is 5027496
GACCTGGTGAGCCTGCTGCGCGGCGACCCCGCCCTGGCCGCCGTGCAGTCCTGCCTGGCGTGAGCGAGGTAGGCGGAGGGGTAAAACAGGGGGAGGAGGAGGGAGAGGAGGAGGAGCAAAACGAAGGGGAGGAGACTGGGCCAGGCTGGC
>chromosome_10,+,polyA site is 5028259
ACCACCAAACACCTCCTAACATGACTGCACCAACACGTGCTCCGCGATGACGCTTCTAAGCAACCTTCTGCTGCCAGTTACGCAAGGCAGTTAGGGGCGAAGGATAAATTGCCTCGTGTATTGGTGGCGCACGTCTGCGCCCGTTTTCGC
>chromosome_10,+,polyA site is 5028386
CGCACGTCTGCGCCCGTTTTCGCACCGGCGGGAGTTAGGCCGAGTCAAGTGGCGGGCGCTGCGGGGCGCTTGGGACTGACGGCCGATTAAAGCTTGTTAGAAAGCCGCCGTAGTTCTATTTTGTTAACGCCAGCTTCTGGTGGATAACGA
>chromosome_10,+,polyA site is 5028524
GGTGGATAACGACCGAGTATGATCCTCTGCGGAGCGGGCACGGGCAGGCGTGCATCAGGGCGTGCATGCGCGTCCTGTCATGCAATTAATAACATTCGGTGTCTGATTTACCTCTAAAGTATGCGTTTTAACGTGCACCGACCGGCGCTG
>chromosome_10,+,polyA site is 5063288
AAGGTCAGTCAGTCAACAAAGTAAGGCGGCGGCTGCGGAGCATGCGCGGTGGCGCGCGGCATGCGGCTGACCACCTTACTCGCTGTAACCATGCATGTACGCGGAGGCGGTACAGAGCGAACTAGGCAAGCAGGACAAGCAACTGCGCCT
>chromosome_10,+,polyA site is 5081302
AGACTAGCAAACAGAGAGCAGGTCAGGAGGACAGGGCGCAGACAAGCTTCCATGGCTTGGGATACACGCACGCACATATTTGTATGCGCTTCTATACCAGGACAGGAACGAAATGCGATGCTGCGGCATACTCCGGCGCGCGGCCGCCGC
>chromosome_10,+,polyA site is 5103525
TTGTTGGAAGAGATGGGTCGGTCGTATCGTAGGTGCAAGAACTTTTGGATTGTTGTGCAACGTTCAAAAGTAACACATGGCACGAGAGTTTGATAGCGAGAATACTCGAAGCTACAGTCGTTTTGTGATGTTGGTTTACCGCAGGCAGGG
>chromosome_10,+,polyA site is 5103595
TAACACATGGCACGAGAGTTTGATAGCGAGAATACTCGAAGCTACAGTCGTTTTGTGATGTTGGTTTACCGCAGGCAGGGGATCTCTGTGCGAGAGGGGGGCTCTGGGCATCCCCGAAGAACTGGAAGAACCACAGCGCTGGGTGAGGGT
>chromosome_10,+,polyA site is 5103675
GATCTCTGTGCGAGAGGGGGGCTCTGGGCATCCCCGAAGAACTGGAAGAACCACAGCGCTGGGTGAGGGTCGTTTACTGGACGGTTTACTGGATACGGGTGTGTGGCAAGTCAGGGAAGATGGCAAGCGCCGCTGTGTGGCAGTATGGCA
>chromosome_10,+,polyA site is 5103815
CAGTATGGCACGGAGGGACCGTGCGGAGACACATACTCCGAGGTCTTTCACCGATTGCTCTGTTGCTGCTTTGCTTGTTGAATGTAACGCATTACTTGAAGAGTCTGGATACTTGTCGCGTCACCAGCGCTGCCTCAGAGCCCCACCACG
>chromosome_10,+,polyA site is 5107056
GCTCCTGCCCTTCCCGTCCACAGGCAAGAAGTAAATGGTGGCCTCTTAAGCTGCTACACACTTGTCTGGCCGCTGGGCGGTGTAACGTGGATAGTTCGAATGCGCTGGCGCCCCTGTGTCTCTTGTGGGTGAATGCAGCGGCCGTGCAGC
>chromosome_10,+,polyA site is 5111197
TCATATCGACTCATGCATAACCGCACCTTCGCTCCTTGTGATCCTCGAGCTCGGGCTGTGTATTGCGCGGCTGTCTGAAACCGATGCATTGGAACCCGGAATGGAAACCATGCCGTCAACGGGACTACAGGCGGGTTTGCGGCATGTCGA
>chromosome_10,+,polyA site is 5111321
CTACAGGCGGGTTTGCGGCATGTCGACGGGGCCTGAGATTGGTTGGTGGGAGTTTGCCAAATACGTCAAATCGGGCTGCTGCGTTGCGCACTTGCGTGACAAAGTGAAAATAATAAAGGTCCCGCGTATGCATAATTGGCGTTAGGCGCT
>chromosome_10,+,polyA site is 5112032
AACGGTGTCGCGGAGTACCCGCGGTGAGGACCTGGAAGGGTGACGCAGCCCTTGGTGGCGTCGTGCTACGTTGCGATCCCTGTAAATATAGACTCTTCATCCGTTGTCCCGCCGAGCATTTGCAATGTTCCTTGCTAGCACTCATGGAGG
>chromosome_10,+,polyA site is 5133345
GTGCGGGACTTCAAGTTTACCAGCAGATTTTGCGTGTGTGCCAGTATTAACAATATCACAAGGAGCAGAGTAGCGGACATGACGCTGTAAGGACGTCGCTCTTCGAACGTCTACACGAGCGGGAGGGACGAGCCGACAAGGAAGGCAGGG
>chromosome_10,+,polyA site is 5135465
TCATTCGGGGATCTCTCCTCGGGTGAGCGTGCGTGTCTCGTACGTTTTTGGGGCCCTGGCTTGTCCACGGCTGTCGTCCCACATGTAACCTCTATCAGCAATCTTCGGCCAGCCGGTGGCGGCAACCTGCCCGGCCCTCGTGCGCCTCCT
>chromosome_10,+,polyA site is 5136322
CTTTGGTGTGGGAGCCGCGACACAAGGAACCGCTCTGGCGTCTGGCAGTCAATGGGTTCACGGGCTTTGGGATGCTTGCGGCGTGGGCCGCAGATGGACGCGTGGAGAAATGCCCGTGTGGGACTCAGATGACTGCTGGGGCTAGGGTTC
>chromosome_10,+,polyA site is 5137016
ATTCGGGGATCTCTCCTCGGGTGAGCGTGCGTGTCTCGTACGTTTTTGGGGCCCTGGCTTAGTCCACGGCTGTCGTCCCACATGTAACCTCTATCAGCTAAACGCCCGCCCGTGGGCTTTGTACGCGGGTGGTCTTGCGCCACGATGCCG
>chromosome_10,+,polyA site is 5153348
GCGCGTCCACCAGCAAGCCTGCATCCACTACCATAGAACATGTTAGCCTGTTGTTTTTCTTGTTTGCTTTCGCGTTCGTCCATGTGCGCCCGGCAGGGATAATCGGATTAGAGCATTGGTTTGATGGCTCCACCGCACGTGGTGGCGTCT
>chromosome_10,+,polyA site is 5154256
TAACAAATGCAACGAAAGCAGCGGCAGGCGCCTGCGCACCGCTTGTTGAAGCATGAACTACCGCTCGGAGGTACGGGCGTGTCTGAAACTTTTCGAGGGAAACGTCCGAGGGCCTGAGCCTTCCTTTTCAATGGACATGGCTGGTAAGCA
>chromosome_10,+,polyA site is 5154538
CCCCCAGAGGTCCATTGTGCGTCTGGAAGGGTCCGCTCCTCTACGCTTGCTTTCTTGGCTTGAATGCGTGATATATGTATGTAACATTACAAGAAGGGATTTATGTGGATGGATGGTCGCTCGACACCAACGAAGCTGTGGACGTGTGGG
>chromosome_10,+,polyA site is 5154939
CGCCGCTCGCGTCAGAGAGTAATGCCGTGCCGATGTGCCTTCACTTGTAATAAAGAATGCGGCTTAACTAGATGCATGATGAGGCTGAGGTTGGATAGAAAGAGAGAGAGATGCCATGGTGGCAAGCGGGTCCGCCGGGAATGAGGCCAG
>chromosome_10,+,polyA site is 5156883
CCTGTTCGCCTCCGGGCGCGCGCGTGCCTGTTTGATGGGTCGGTCTAGTTCGCTGGTGGGGCGGGTGGAGGGCGGTGTGCCCGTGGCGAGGTGTTGTGGTGTACTGGTGGTTTGGTCAGTTTCCGGCTCGGTTTCCCTTTGTGGTGCCTC
>chromosome_10,+,polyA site is 5156993
TTTGGTCAGTTTCCGGCTCGGTTTCCCTTTGTGGTGCCTCGGCACCGACGTTTCCGGACATGGGCCTCCGGGCCAAGACATTGCGCGTCTGTGACGCCGACGAGAAAATGTGTGGTGCTTGCGTTTGATGGGGATGTCGGCAGACCTCTG
>chromosome_10,+,polyA site is 5157107
GTGCTTGCGTTTGATGGGGATGTCGGCAGACCTCTGGCCTGTCGCGCCTTGTTGTGCGTGGGTGCTGCCGCCAAAAGACCTAAACGAGATGAGGGGTGTTACGTGGCGGTGGGGCTTTGGCGGGCTTCGGCTTGGCTTCGACTCATGTGC
>chromosome_10,+,polyA site is 5159349
ACCGGGAGGTACAGCTTACACTCCTGCACACACATCCAGACCATCTTAGGCTTGCACAAAAATCAATCACAGGTTGTGTCGGTGCGGTGTAGAAGACGAGAATGGGAAAGAGGTCGGTGAGGTGGGCTGGCCCACATGAAGCAGTGGACG
>chromosome_10,+,polyA site is 5159504
GCAACCAGACGGGCTCAACTTCAGATGGCTGCAACCGGTGTGGTACGGTGATGCAAATGACTTGTGCGCACTTCAGCCCAATTTTGCAACAACTGTGCCATACAATGGTGCCTCCGCCAGGCTTGGCCCGTGTCATGCGATGTGCAACGA
>chromosome_10,+,polyA site is 5159567
GTGCGCACTTCAGCCCAATTTTGCAACAACTGTGCCATACAATGGTGCCTCCGCCAGGCTTGGCCCGTGTCATGCGATGTGCAACGAAACCATTGTGCCATGCTTTCTGGTGATGCCGCACCAGTGCACAACCGCCATCCGTTTGCACCA
>chromosome_10,+,polyA site is 5171287
TAGGTGGACTGGACTTGGCATTCAGCAGCTCATGTGGGGGCTAATATATGCGCGGAACGGTTTGCTTCAGGGGGTGGGCTTTTAATCTGCCTCTCTCTGCCGGGAAGGGATCCCGGCCTGTGCTGGTGTGGCTTTGTGTCCCGTGGTCTC
>chromosome_10,+,polyA site is 5171402
GCCTGTGCTGGTGTGGCTTTGTGTCCCGTGGTCTCTAGTGTGCATGTCGAAGCTTGTCAGTGGCTCAGTGCATGCGGCTGGCATGCGCTGTGTGAGGGATGACTCATGCTACTACCTCCACGGATGGTGGCAGCGGACTGCTGCTGTGTG
>chromosome_10,+,polyA site is 5171469
GTGCATGCGGCTGGCATGCGCTGTGTGAGGGATGACTCATGCTACTACCTCCACGGATGGTGGCAGCGGACTGCTGCTGTGTGGCTTGCGGGAGATCCAAAAAAAGATTCGAAGGCTGTGTGCGGAGATGACAGTGCAGAGATGACAGCT
>chromosome_10,+,polyA site is 5179456
GTCGGGATGTATGCACTTGCGGGATTCGGGCGTGTTTTGCATTTCCATCGCGGATGAAGGCTAGTTGGAGGTGGACCGCCTTGTGCATCATCCTTAGAAGAAAAGTAGAGGTCCACTTCTGCAAGCGGCTCCGGCGAGCCATCGCAGGAG
>chromosome_10,+,polyA site is 5180066
ACCTGTAGCCGGGGGGCAGGGACACTTGCGGGGTTAGGCGTGATGTGTATGCTGGTGCACTGTGGTTGCACAAGCCGCAACATGTAAGTAGATGTGTCATGTATGCATGCTCTTCACTTCAAAACCTAGGAAAGCAACGCCATATCATGC
>chromosome_10,+,polyA site is 5180476
CTGCTTGACGGGTTGGGGGGTGAGGAAGGACACGCTGGGACACGAACCTGGCCTGCGAGGGTCTGGGATTGGCCCCGGTTTGTAAGCGCTTGGAGGACATGGGCTGCCTGCGGCACAGTGAAGCTTGGCAATTGACAGCGAAGTGGAACT
>chromosome_10,+,polyA site is 5182945
CAATTGCGGCAGTGGGCATGTGTTCTGAAGAACAGTGTAGCTAGTGAAGCTGGCACTCAATGCTGGTCGTGCGTAGCGCACGCTGTAACTGTCCGAGTTGCATTATGGAGTCTGCCAGTAGCGAGGCGTGTTGCAGGGCGCTGTACGCAC
>chromosome_10,+,polyA site is 5183088
TACGCACGAATGCTCGATGCTTTGCTGCCGGTCTCGTGTGTCTTGGAAGAGTTGCGAGTGGTCGGGTTTCGGTTACATGTTGCAAGTCGGTTTGCCGTATTGCCGAGAGTCAAATTGTGTCCTTGTGTCGAATTAAGTCAAAGCGTTGCC
>chromosome_10,+,polyA site is 5183330
GGTAGCATAGCGGTCAGGGCGGATATCGATGGAGATGAAGTGCGGCATGAAGCCTTAAGCGACATCTAACTTTTACCCGTTTGAAGCCGGAAACTACCATATCCCAATGCTGTTGGACGCGAAGGTAGTAAGGTACTTGACACCGTGGGA
>chromosome_10,+,polyA site is 5183426
CCATATCCCAATGCTGTTGGACGCGAAGGTAGTAAGGTACTTGACACCGTGGGAACGGCCAGAACAGGCCAGGATGTGCCTGCAACACGGGCACCGGCGTTCTGCGGCAGCCTGCGCCGCGGCCTGAAAGGCCATAGGGTAGGGTAGCAC
>chromosome_10,+,polyA site is 5183538
TGCGCCGCGGCCTGAAAGGCCATAGGGTAGGGTAGCACAGGGAATCGGTTTCAAGAGCCAATATTGATCAGCGTGACCAGTAAGTAAAGCAGTACCAAGGTTCGCGGCAAGGGGAAACGCCGCCTCGGCCGTGCTTGTCGGGAGTTGTGG
>chromosome_10,+,polyA site is 5192402
CGTGTGGGAACACGGGAAGCGCAAAGAGAGACTCGGATGCCCCCGGTCGGCTGGACAGTGACCGACTACCGTCCACGGTCTGTAATTAGCCACTTGTGTCGCCGGGTGCACGGGGAGGATGAGTTTGCACGCAGGGGCTAGCAGTAGCAG
>chromosome_10,+,polyA site is 5226728
TGGCCTACGAATGCGGTGGCAGACGCGCCTCGATTGGGAGGCGTTGTGTTACAATGTGGCAACGCCACATCCTGCCTTTCCATGTAAGAATGGACCAGAGCAACACGCTCGAATCCGACCGTTGGGGCAGACATGCACGAGGTCAGAAAC
>chromosome_10,+,polyA site is 5242261
TTTAGGGGGGGGGGGTGATGCTTTATATGGTGCCTGCATACGATGCTGCGAGCCATGCGATGGATGCGGCATGAGGCCACTATGTATACCGTTTGGGGAATGTGGACTTGGTGTAAACTTGGGAGTTGGGGTGACCGCCGGGCAGGGCAG
>chromosome_10,+,polyA site is 5242381
GGGAGTTGGGGTGACCGCCGGGCAGGGCAGGGATGAGGACAGGGCTGGCGGGAAAAGGCCAAGCCTTGGCATGGGCACGAGAGTTAATGTTGTCTTGTGTTTTATGCTTGGATTCACTGTTTCACTGTGTCGCACAATTCCGCCGACCTT
>chromosome_10,+,polyA site is 5245297
GCCCGCGCGGGCCTGCAGTCCAGGCGGTGTAGTCGGTTGGGTTGCAGATGAAGGTCTTTTCGTCGGTCATGGCGAAACCGTTGAAGATGGTTAAGTTGAGCCATGCGTCGCTTTCAAACTCCGCTGTGCCAATGTCTGGTGGCAAGGGAA
>chromosome_10,+,polyA site is 5245626
GGATCGTAGTGTTGCATGGAGCGCCACAGGGATTTGAAAGTGATCTTGTGGGATTTGAGAACGTCTTGAAAGGGCGCGTCGTGCTCGTACTTGGCGGCAGAGTCATAGTGGACGCTCTTGACGTGGTCGACCAGGGTTTTCAGGATGGGG
>chromosome_10,+,polyA site is 5245819
TCCCGCCAGTGTGCACGTAGCGCACGTACCACTTCTTAATCTGCTCTGCCATATGCTTGGGTGATGCCTCCCATGGTGTGTAATCAACTGGCTGCGGGAAGATCTCTGGGCATGCCTCGCGTGCCTTGAACTCCGCCACGGCAATGGGGC
>chromosome_10,+,polyA site is 5245884
GCCTCCCATGGTGTGTAATCAACTGGCTGCGGGAAGATCTCTGGGCATGCCTCGCGTGCCTTGAACTCCGCCACGGCAATGGGGCCCCAGCGCTGAGGTGTGGTGCCACGTGTGGTAAGCCCAGAACGGTAACAGGCCTGAATGGCAATG
>chromosome_10,+,polyA site is 5246118
TCACCTGTGTGCGTCGGTGATGGGGTTTGCGGGTGCGTGGTGAGAGAGGGGGACAGGTGCACGCTATCATGAACCAGGCTAAATTCGTAATAATTCGCCCCCCATGCGCCACAAACCCCACCCAACCTGAAACCCCTTAGTTCCCCAGAT
>chromosome_10,+,polyA site is 5254976
TGGGTTAGAAGCTTTATCAGCTTTGTGCGCAGCCGCGCAGTGCTGGGCGTCTGGGCGCGTGGGCGTTGGTGCGGGGTGGTGTGGTGAGTAAGATGAGGAAGAGGGTAACCAGGATGAGAACGAGAGCAAGGTGGGCGATGCACTCATTGG
>chromosome_10,+,polyA site is 5255048
GGGGTGGTGTGGTGAGTAAGATGAGGAAGAGGGTAACCAGGATGAGAACGAGAGCAAGGTGGGCGATGCACTCATTGGAAATTTGGAATGGGTCAGGGAAGGGGGCCGGGTGTTGGGAATGAGGACACTTGGACGAAGAAGCAAAGAGCT
>chromosome_10,+,polyA site is 5255129
TTTGGAATGGGTCAGGGAAGGGGGCCGGGTGTTGGGAATGAGGACACTTGGACGAAGAAGCAAAGAGCTCAATGATGGATTGCAAACATGTACGCGCGTTGGACGTTGGGTGCGTGTCAATGCGTCACGGTTTGCAATCCTGCGGCAACA
>chromosome_10,+,polyA site is 5255301
CCAGATGTCCAGCAGGGGAGCAACACCCCGTGCTGCTGGGGGCTGCGCGTAGCCGAAGGATGACTTCGCCAAGTGTTTACTCCGTAAACATATTGAATACGGTATGTCCGGCATTCCTTGAGGTGCAGCTGAGCGGCTGCCTGGCCCCAC
>chromosome_10,+,polyA site is 5298902
ATGGCCTTTGTCTTGACTGGTGTCTGGTGCTGGGGGTTACATTGAGTGCGTGCGCGGAACACACTCATAGGATTGCATGCATACGCGCTGAGTGGGTGATGGTATTGGTGGGACAAGGATGGATAATGCTACAGGTGCATTCTTGTACAG
>chromosome_10,+,polyA site is 5299183
CCTTACGTGGTTTGGTACGGCTTTTGTTTCCCGTTGGGTGCGATGACCCTTGGCTGACCGGGCAGCGGCAGACGGCGGCAGTAACATGTCATCCCTTGGCCCGCATAAGCCGGACACTTGTGGGGCACACGCTGGGCTTGGGCTCGCCAG
>chromosome_10,+,polyA site is 5299307
GCACACGCTGGGCTTGGGCTCGCCAGTGACCGCAATGTGCGGCAGCGGCGGCGGCACACATGTGCCGGGTTCTGCTATTTGCAAAACCATTCTACTCCTTCCGTAAACACGCGCCGTCAGGCGCGTCATCTGATGACGGGAACGCCAGTG
>chromosome_10,+,polyA site is 5309413
GCGGATCAATTTTGACGACGAGCAATGCCGCGTTGATTTGGGAGTGGGATGAGAGTGAGGATGCGAGTGGAGCTGGTGATGATCGGACTGGTCACTGGTATTGCGAGGCGAAATATGGGTGGAGACTGGCACAGTACCAGAACCTCCAGG
>chromosome_10,+,polyA site is 5309580
TGACTGCCTGTTGTGCGAAGTAGGACAGAGGTAAGGGCCACAGCATGGCGAGCTACTGCAACACGTGCATGGTATGCCACTGCAACACGTGCCTGCATAGTCCGAGCCGGAACCCGAAATGGCGCGCGATGGGTGCAAAACAGGCTATCT
>chromosome_10,+,polyA site is 5309627
GCGAGCTACTGCAACACGTGCATGGTATGCCACTGCAACACGTGCCTGCATAGTCCGAGCCGGAACCCGAAATGGCGCGCGATGGGTGCAAAACAGGCTATCTGGAGAGCCCGCGGGGGCGCAGGGCACCGGGAATTCGGTGGCGGACTT
>chromosome_10,+,polyA site is 5325961
CGGGCGATGAGGTTGTTCGGCCTCAGACTGTGGAGAGGCTCAGCCCCTTTTCCCGTGACCTGGGAACACTTGTCGCTCATTGTGATTTCGCAGTTCCTCGAGTGTACGCTGGCACCCCATCATATGTGCCCTCTCGCCTATCCATGCCTG
>chromosome_10,+,polyA site is 5328392
ATGTTTGCGTGCGCCGGTGTGTGCCAGTTTGGTTTGGAGAGGTCCGGTTTGGCAAGTGTGTTCATGTTTTGTTTTGCTGTGTGGCCACTTTTGTATCCAAGAGGTTGCAAACATGGATGCCGTGATCCCGGGAGGTACAGATGAACATGA
>chromosome_10,+,polyA site is 5328531
GATGAACATGAAGCTGGCTGGCCGGGCGGCGTTGCCGCCTGTTCATAAGCGTGCTGACTTGCTAATGGGCCTGGGCACTGGAAAGGTGGCGTACATCCACGAAATACTGCGGTTGAAGGCATTTGCCAGCGATGGGACGTGCTTGCTGCC
>chromosome_10,+,polyA site is 5328719
CCGCCGACAGTACCATACTGCTGTTTCGTGCAAGGAGACACCAACCTCCCGGACCGACATACTTCCGAAGCCCCGGGGCCTCAGTGTAAACGACGACCGAAGCCTTGACTCTTGAGTTCAAGCCACGGCGGGTAGCGTTCCGGCGAGCGG
>chromosome_10,+,polyA site is 5336370
TGATGGGTGATGGTGATGGTGATGTGATGAGAAGGCCCCATTCTCATGCCTGAGGACAAGCGATAGCAAAACAGCACAATATTGTGGCTCATCAGGTTGTCCGCTTCATGGAAGCGACCTGCACCCAAGAGGGACATCGTCGTGCCAATT
>chromosome_10,+,polyA site is 5336431
GATAGCAAAACAGCACAATATTGTGGCTCATCAGGTTGTCCGCTTCATGGAAGCGACCTGCACCCAAGAGGGACATCGTCGTGCCAATTATCGGAACTCACCTCCGCATCCATAGCGCCTCCACATAACACAAAAGTCCATCGATATCGC
>chromosome_10,+,polyA site is 5336914
CGTGTCGCCGGCGGGTGGCATCTTGGGTGGCATTCCTGTGCTTACAAGGTACTTGTCAGGTGGGCTCTTGCACCTTGCCTGGCTAGAATCAATGATGTTCGTGACTGCGTGTGCGCTCCACTGGTAGTGCTAGTACTTCTTGAGCACCTA
>chromosome_10,+,polyA site is 5341916
ACGCGCGTGCGCTGTGTTTCTGGTAGGCACCGCCAAACGCGGGATGGTGGCAAGGCTGTGGAACGGCGGGAGCGGTCGCGCACACGCGTCGCATGGATAGTTACAGCACGTTAATGGGTGGAGGCCACCGCTTGTGTTTCGGCCGATTGG
>chromosome_10,+,polyA site is 5342018
ACAGCACGTTAATGGGTGGAGGCCACCGCTTGTGTTTCGGCCGATTGGACTGCACCATAGCTGAACGCGCAGTGCCAACGAAGTAATAAGTTCATGTGAAGTCGTGACAACCCGAGCGCACTATCATTTAGCCCTTTGAGCTCTTCATCT
>chromosome_10,+,polyA site is 5342096
CGAAGTAATAAGTTCATGTGAAGTCGTGACAACCCGAGCGCACTATCATTTAGCCCTTTGAGCTCTTCATCTGTCAGAGTGTGGCTTTAACATTGCCATGCAGCCGCAGACATGCGTACATAACCATGGCCCACCTACCCGGCTGCCACG
>chromosome_10,+,polyA site is 5371473
GTGTGTGTGTGTGTGTGTGATTGAGTGGCAGTGACCGCGGTGTGGTGGTGGCCCGTAACCATGTTGCGACGGCTGCTACATGTAAAGCAAGGCTAACTGTTGACAAAGCGGCATAGCGCTCTGACCTAGCGCTCTGCCGCTCTCAAAGGA
>chromosome_10,+,polyA site is 5431083
GGTGGCGTAAACCTGGTACATAAGCAAGTGCATAGCTCGTAAAGTCAGGTCATGGAGAGACTGGTGGCGAGCATGCTGTGACAATGTCATGCAGGCTGAGGTGGCACATGTTTCTTCTTTCGTGCTATGTGTGATTTTACCTGGAAACGT
>chromosome_10,+,polyA site is 5431143
CTGGTGGCGAGCATGCTGTGACAATGTCATGCAGGCTGAGGTGGCACATGTTTCTTCTTTCGTGCTATGTGTGATTTTACCTGGAAACGTTTCACTTTGGTCCGGTACTCCCAGGTGCACGGCGGCTACCACAATTTTCGAAACGCCCCC
>chromosome_10,+,polyA site is 5432703
TGTTGGGGGTTACGTAGCATTTGAGGAGGCGCTGTCAGGGGACAAGATGTGGCCACAGGGAAGGCAGGAATTCATGAAGGTGTAATTCTTTCCACTTCAACATATTCTCATCATTTATTGTCTCCGAGTACCTACAGCCATAGCTCTTTC
>chromosome_10,+,polyA site is 5444780
ATTGCAGGGCATGAAGGAGAAGATGCGCGAGCTGGCCAAGAACCTGGGCATCCCCAACCCTGGCGCCCTGAACATGTAAAGCGCGTTCCATCAGACAGACAGATAGAGATAGATGAAAGCATTTGCGTCGAGGTTTTATGCAATCATCAT
>chromosome_10,+,polyA site is 5445294
GGTGCCCGTGGGTACACTCGTGTCGAGAAGGTGCCTACGCGTGCTGCTGGAAATAATACGGACCAAAACGCCACACGTGTAAGAAATGCGCTGCTTGGATGCCTGCGGGCTTGGATACGGTATTGAACACGCATGTGGGAAACAGCAGGG
>chromosome_10,+,polyA site is 5458387
CTAGGGTATTGAGTGCGATGGGCCAATGGGGGCATTGGTCTCGTTGCCGGTTGCCAAGGGACTCGAGGGACAGCTTGGTCTATTTGAAGAATGGTTATATCGCATTTCGCACATCACATCACATCACATAATAGGGCGGACTGGAGCAGG
>chromosome_10,+,polyA site is 5458511
CACATAATAGGGCGGACTGGAGCAGGATGGCGACGCTGACGAAAGAAGACGTGGGAATCCATCTCGCAGCAGGTTGACAAGCATGTAAACCTCGAAGCAAGATCTAAGCTTATAGCAGCTGTATGCTCACGCAGAATGTGAAACGGCCCT
>chromosome_10,+,polyA site is 5460139
CCAGCGGTCACGAAACGGCGGCACGTTGACGCGTGTCGAGTTTGCTCTGCCTTGTCTGAGCGCAGCCAGGGGTGTGCCATACACAGATGTAAAGATGGAAGACTTAGTGACCTTCTGTAGCACCGCTGCTGTGAATGGTAGACGAGGGCG
>chromosome_10,+,polyA site is 5464379
CACGAGGCTCCCAGACGTGTGGGCGCCATGCAGCCGCCAGAAGCATTCATTTTAATACGCGCGCTAGGCATTCATCTCTCCTTTCTTAAAAGTTGGGCCCAAATGCTAAGTTGAATTGAAAATTGAAACAAATGTTGTACAAATGTTTGC
>chromosome_10,+,polyA site is 5464431
TAATACGCGCGCTAGGCATTCATCTCTCCTTTCTTAAAAGTTGGGCCCAAATGCTAAGTTGAATTGAAAATTGAAACAAATGTTGTACAAATGTTTGCAGCAGTTGCAGTGGCCCGTCCGTTAGCAGCGTGTTGTGCACCAGCGGAGTGT
>chromosome_10,+,polyA site is 5464789
GGTGGTGTGGAGCGAGGCGCACGGCGCATGCCGTAGCTGTGCATCTAGGTATGCCTTCGTTCGGTGCATTAGATACAAATTGCGAATGCATACGGGCAGTGTGTGCTTGAGGAGAGCGGGTGGAGACGCCTAGCGTCCTAGCAAGGCGCG
>chromosome_10,+,polyA site is 5464849
TCGGTGCATTAGATACAAATTGCGAATGCATACGGGCAGTGTGTGCTTGAGGAGAGCGGGTGGAGACGCCTAGCGTCCTAGCAAGGCGCGTCAACCCACTAGGCAAACCGTTATGTGGCTTGCCTGGGGTTTTCCACTCATGACTTCCTC
>chromosome_10,+,polyA site is 5465005
TTATCGACGGCACTTCAGGCAGGGGTGCGTTTCACCATATGGCAGCGGGGCACGTCATCAGGGGTTCATCAGCACGGGGGATGTCGTGACAGGGGCTGCCCACACGCATCCACCCTACCCTATCTGTGTACTGCACCCCCTGACTGCCCC
>chromosome_10,+,polyA site is 5469862
AGGTGGGCGACTCCTGTGCTAGCGGCCGGCTGTTCGCCTTCCGCTGCACCTACAGGAGCACCTAAGGATAGCGCAGCTTATTTCTCGTGTACGGACCCTAAGAACCTATCTATTTATGATGTGGCAAACCGGCATTGAGCGCCGCTCTGC
>chromosome_10,+,polyA site is 5469986
CAAACCGGCATTGAGCGCCGCTCTGCTGAATTAGCCTGCAGCAGGTACTGTATCAACCTTCTGGGCTGTCAGCAAGACGGTTGCTAGCTGTAATACGTGCTGTTTTCACGGATGCGTGGCCACTCCAAAGTCCAAACATGCACGGCTCCT
>chromosome_10,+,polyA site is 5470177
CAAGTGTAATTGATACGCATGGCTGCGTGAGATGCATGCGTGGCGCGCATGCCTGGTTGGAGGGCAGGCAGGGCATCGGCTGTAAGTCTGGATAGATGCTGGGTCCCCAACGTCGCCACGGCACTCCTCTCTCGCTCACGACGGCCAATC
>chromosome_10,+,polyA site is 5476283
GACGGCCTGGAGGCCCGATGTGTGTGTGTGTGTGTGGCCAGTGGGTCTTCCACCGGGTGTCGCGTCGCGCGGTGAGCCTGTGACTGACTTGCTCCGCGATTACTACGGTAGTGCGGGCCAACGGACAGCGTTGCCGGCGCACATGAGAGA
>chromosome_10,+,polyA site is 5476394
TGCGGGCCAACGGACAGCGTTGCCGGCGCACATGAGAGATTAGATGAAAGCAGAAAGTATGGATGTGCGTGCTGCGTGCAGTGTAATCCATGCCGGTGAGATTGTGAGACGCAGCGCACGTGTGCGCGCGTGACTTTTATGTGCATGTAC
>chromosome_10,+,polyA site is 5476477
TAATCCATGCCGGTGAGATTGTGAGACGCAGCGCACGTGTGCGCGCGTGACTTTTATGTGCATGTACTCGTGTATGCGCGTGTAAAGCCCGACCACCTGCCCAGGTGCTGGCTGTCGGGGCTGGGGTTGGGCTGCAAGCTCTGCTTAAAA
>chromosome_10,+,polyA site is 5528156
GGAATTGGCAGGACGACGTGGCGGACTAGGAGGAGAGGCGTGGTCGCTGGGATGTGTTGAGGAACGAAACCGGAGCGTCGCTGGTGTGTTTGGGCGGGGAGGGGAGAAATAGGTAGCGCGCGGCAGCTGTCAGGTGGGCAGGGGTTTGCG
>chromosome_10,+,polyA site is 5528578
GTTGGAAAGCTGTGCCACAATGCTGCCACACTGCTACAGAAGCACAGGGCCGCGATGCACCGAGGTGGGCACGCATTCGTGTGTAATGGCCGGGAGAGCGAACAGTGCTGTATTGCGACTCTCATGACAGCCAGGATGCACACGCACACG
>chromosome_10,+,polyA site is 5543198
AAGGAGGGTTTCTAATTGTTTGTAGCCAGGAAGGCGCGGGGCGGAGTTTCCGGGGCTGTTTGTTGTGCGGCCGCAGGAGCGACTGGGGAGCAAGGGGGAACGCAGGGTAAGAGGCGCAGGTTCCGAACTGGGTTACGACGATGCAGTGAC
>chromosome_10,+,polyA site is 5543493
GCTGGTCCGGCTGCCGGCCTAGGGCAATGGAGGACATGGCGATTGGACCTTGAGTTAAGCAGCAGCCTTGATGGCGTGATCTGTAATCCCACACAGGGACACACACTCCTACCCAGCCAACGTGAGCTCGTGCGTATTGCAGCCCGGCCC
>chromosome_10,+,polyA site is 5559978
AAGATGTTTGTGAGAGAGGAACAGGATGCCTGAAGGGTATGGTCTTATTACTGCGTCCTAATGCGGTAACTGGTAAGCTTGTAATTCTCGAAAGCTGGTTTGCTGCGGTGGGCTACCCCTCGCGCCTCGTCCTGGGCACAGCTAGAGCAG
>chromosome_10,+,polyA site is 5564236
TAGCCGACCATGGGTCCGAGCAAGCGATTTGTACGACCGTGGGCTCTAATGCGTCTGTCGTGATTCCTACCCAGTGATGGTGAAGATTTATGGAAACCAATGCGCCTGGGCGCGAGGACGCCCGTGTCGGATGGCTGTGGCTTGCCATGC
>chromosome_10,+,polyA site is 5564333
CAATGCGCCTGGGCGCGAGGACGCCCGTGTCGGATGGCTGTGGCTTGCCATGCGTGTGGAGTGGAAGGAGTGGGGGTGGGAGGCCGCAGAAGTGGGCGAGTGGCTGTGTGATCAGGCAGGAAGAATGGGTGAGCGGCCAACAGCCGCGCA
>chromosome_10,+,polyA site is 5564410
GGGAGGCCGCAGAAGTGGGCGAGTGGCTGTGTGATCAGGCAGGAAGAATGGGTGAGCGGCCAACAGCCGCGCAGTTTTGGTTGGTTTGGTTGGGAGCGAGAGCCACAGCATGTGCCATGTGTGTGTGTGTGTGTGTGTGTGTGTGTGTGT
>chromosome_10,+,polyA site is 5564572
GCGTGCGTGCGTGCGTGCGTGCGTGTGCGCGTGCGCGTGAAAATATAGTATGATGTTGGTTCTGGGACAGCTCCGACTAACCCCCAACTACCGCGTGTACGGCACCCCAACACCCTCAGCCGTACAGGAGTTTGCTGTGGCAGTCGGCAG
>chromosome_10,+,polyA site is 5564889
GAGGCTGGTGGTTGGCGCGGCCCGCAAGTGGGAGTGCATAGTTGTGAGCGCACCGTTGCGGAAGCTGAATGTGAGCTGCGTGTAAACTCAGAGAGACGCATGGGGGTAGCTCTGGTTCCATCAGCTGCCTCTAAGCGCACACGGTTTCAC
>chromosome_10,+,polyA site is 5578216
AGGTCGTGAGTAAACGTGGTGATTCGCGTGGCAAGGGATTTACATGGGTAGCCAAGCCCGCCCTCTGCGAGCGGGGCGTGTGTAATTATGCGCAGACGATGTGTCACGCTCTCACGTGCCTGGGCGACTTTGCTGTGTGCGCACTTGAGC
>chromosome_10,+,polyA site is 5600534
ACGCAGGCGCTGCGGGACCGGCTGGGCGCGCTGCTGTTAGCGGCGGGTGCGCATTAGGAGGCTGGCACATGGCTAGGTTGGGCATGGATTGGAAGGGCATCGGAAGGACACAGGGCGCGGTGGGGGCGGGCGGCGGGGCCTTTCCGCCGG
>chromosome_10,+,polyA site is 5600730
CAGGTGTCGGGGAGTTAAAGCGCTGCACGAGAGTTTGGTAGCGCATATACAACCAAATCAAAGCTAAAGGTTCGCTCAGCCTGTAACCCGTCGCGTCCGCAAGCCGAGCACACAAGTCATGGCTTGCGCTGTAGCCCAATTGGTCATGTG
>chromosome_10,+,polyA site is 5605274
GTGAGGTGGCGGCTGACGGCCGGGCCTGCAGCCCGGGCTGCGTGGCTTGGCGCAGTGGTTGCGCGCTGCAGCTCTGCCAAGCAGGAGACGGAAGGCTGGAGGAAAAGGAGTAAAGGCTGAGGCGGCACTGCGACAGTCGCCCGCCTGTGG
>chromosome_10,+,polyA site is 5605673
TGCATGGACGTTAGGTGTAGCCGCTGTGGGATGAGTGCAGGACAGGCACAAGATATCTTACGGGGCTACACCACAGAACAATGCTGCGATGCGGTGGCGAAGCGAATAAAATTATTGGTGTCCATTTTCTGGGACCCTAGACGCACGGCC
>chromosome_10,+,polyA site is 5605753
ATGCTGCGATGCGGTGGCGAAGCGAATAAAATTATTGGTGTCCATTTTCTGGGACCCTAGACGCACGGCCGGTGTGTGCCAGTTTCAGCAATATGTGCGACGTGTTGGTCCACTGCCGCCTTATGTGTTGCGGGATTTGAGGCATGGCGC
>chromosome_10,+,polyA site is 5605832
CAGTTTCAGCAATATGTGCGACGTGTTGGTCCACTGCCGCCTTATGTGTTGCGGGATTTGAGGCATGGCGCTGGTCGCGATGTAAAACTGCGAGAGTGCTGGGGCCAAGGTTGCCAAGGCTGGGTCTTGAGTACGCTCTGATGGACGCCG
>chromosome_10,+,polyA site is 5637770
ACGGCGGCGGCGGTCCGCACGCGGCGTTCGGCGGCGGCGCAAATGAGGGATGAGCGCCGTCCATTCAGCATTCAAAATAAAATGTAACCTTATCGTCCCCTGATGCAAGTGTCGTGTCGCTGCCTCTGGCCGCGTTTGCCCAAGCCCACC
>chromosome_10,+,polyA site is 5644543
TGTGGCTCGCAGAGTGTGCGCGCGTTTGGCTAGCTGAGGAGGCGGGTGTGTGTGCCGAGCCGCCGCCGGCTCAGCACGCGCGATTTCGTGAGATACCGAAGATGCTTTGAGGCGAATGTGTGCGGTGTCGGCAGAGGGTCACCGCACTGT
>chromosome_10,+,polyA site is 5698005
TTATGCCAGGCGAGGCAATGCCATAGGCCTGTCGAAGCGTCGATGCAGACATGATGGACGTCGGAAAGAAAGTTTCAACTGTATCCCGTATGGCCTCCAATCAACCTGGTCCTTGGCGCTATGCTGGTGAATCGAATGGAACGAAGCATG
>chromosome_10,+,polyA site is 5698061
GACGTCGGAAAGAAAGTTTCAACTGTATCCCGTATGGCCTCCAATCAACCTGGTCCTTGGCGCTATGCTGGTGAATCGAATGGAACGAAGCATGTGTGAATGCCACCGGTGCCGTTGTGAGGTGTTCATCAGTCCATCTGACTAAGGAGC
>chromosome_10,+,polyA site is 5698333
GCGGAAGGTCAGGGACACGCTACTGGCTTCTTGATGGCCGTGCCGGCCGTTGCCATAACCGCACAGCCAGGGCTGCACAGACTGCTCATTTTCAGAGGATACACAACATTCCACCACAGTACTCTACCACAGTACCTACAGCAATTGGTA
>chromosome_10,+,polyA site is 5701426
CGGGCAGGACTTCCGGGACGGACGGAGTAAGGTAGAGCCGCCGCCGCAAGCGGCCAAGTCGCATGCGGTAGCAATAATCTTTAAAGTGCATGGAATGGATTGAAGGCAATTATACTGGACAGGGCACAGCGCCGGGTTGCAGGGAAAAGG
>chromosome_10,+,polyA site is 5701628
GCTGCATCAGCGGTGTCAGGAGCATGCACCCATCCATCACCAGGGCCGCCGCCCCCCCACAAGGCTGTGGCTCTGCCTACTGGTATGGTTGCGATGTTACAAAGAAGGGACAGTCCGACCAAGCAAGGGTGCCCAGCACCCAGGTCAAGA
>chromosome_10,+,polyA site is 5711811
CGGGCAGGACTTCCGGGACGGACGGAGTAAGGTAGAGCCGCCGCCGCAAGCGGCCAAGTCGCATGCGGTAGCAATAATCTTTAAAGTGCATGGAATGGATTGAAGGCAATTATACTGGACAGGGCACAGCGCCGGGTTGCAGGGAAAAGG
>chromosome_10,+,polyA site is 5717237
GTATGGGCAGCGGGATGCATGACGGGGGGCCGGGAGTCCAGCAGCAGGGGCAAAGCAGGGTGTGTGTGACAGTTTGACCGTCGACTGCGGCGAGGGGGAACAAGCTCTGAAGGTCGGTGTAGCGAGCGATAGCTGTAAGGCGACTCTGCT
>chromosome_10,+,polyA site is 5745459
GCCGGCGCGGGCGGGGCGGCGCGGGAGGCTTCAAGCGGCCGCGGGCGTAAGGAATGGACATTGTGTGTGGGAGTGTGTGTTTGTGTGTGGTGGGGGTACTTTAATCCAATCGCAACGTTTTTAGTATCAACTGCACCGCGCGGGAGAATT
>chromosome_10,+,polyA site is 5745860
CCGTAACGCAACTGCACTGTGCAGGCGGAGGACACTGCGTGTTCTCCATTCTTCCTGGGAACTGTCCCCATGCGTGTCGTGTAACACAACTTGGCACCGCTTGAACTCCTTTGAAGGCCTTTCAGGATTGTTCGTTGACAAGACAAAGGC
>chromosome_10,+,polyA site is 5750498
ACGGCGGGATTTCACCTGACCATCACCGCTTGACCAGTAGACATATAACCACCCAAGTCTGGTGGGTCGGACCGACGTGCTCTGAGGGTTTTAGAGGGTAGACATTTGGTATTTGAAGCAGCGACGTGCTGGAAGGGGGCGTGCGAAGCG
>chromosome_10,+,polyA site is 5750602
TTTGGTATTTGAAGCAGCGACGTGCTGGAAGGGGGCGTGCGAAGCGTGGGTACACCTGTCCCGTCGTCTATCAGCCGACTGGCGGCCTGAAGGTGCGGAACGTTGCCTCGAGTGCATGGATTCGGGATGTGCCTTTGTTCGGAACCCATT
>chromosome_10,+,polyA site is 5750651
GTACACCTGTCCCGTCGTCTATCAGCCGACTGGCGGCCTGAAGGTGCGGAACGTTGCCTCGAGTGCATGGATTCGGGATGTGCCTTTGTTCGGAACCCATTTTGCTTCCGTGCAGTCCGGCGGCGCACTGCGCCAGCGCTCCCGCAACCA
>chromosome_10,+,polyA site is 5750795
CAACCATTCCTGTGGGGCTGGTCGCGTGTGCTGCCTGGAGAAGGGGCCACACGAGCGCGTATGGACTGGTATAGGCGCCTCGGTGTAACAAACACGTGAACCTTGTAGAGAGCGATCAGAGTCCACGGGCGGGGCCACAAGGCTGGGTCG
>chromosome_10,+,polyA site is 5752854
TTGACAGTTATTAGTATCTGAGAAGTGAAAGCTAGTGTGAATGCTAGTATCTGTCTGGCTAGTATCTGTCTGGCTGCAACCTTAAGACTAAGGAGGACTGCCGGTCCTGCATGGGGTACAGCACACGCTTTCCCCTCTCACTACGCTACG
>chromosome_10,+,polyA site is 5753224
TAGCCCCATAAGGACAAGGGGTGTCAGCTTTGTACAGCTGGAAAATGGGCTGAGCCCCCGTACGCTTGGGAGCTAATAAGCATGTAACGCCCCGTCAGAGCCTCCATGCCGCTACGACGCGCAGGTGCATCGGCTAGGGACACTCGGGTA
>chromosome_10,+,polyA site is 5759404
CGTCTGTCAGCTGGACTGGCAGCCTTTAGGTGTGCAACATTGTCTCGAGTGCATGGATTCGGGATTTGCCTTTGTTCGGAACCCATTTTGCTTCCGTGCAATCCGGCGGCACTGCGCCAGCGCCCCCACAACCATTCCTGTGGCGCTGGT
>chromosome_10,+,polyA site is 5759534
ACCATTCCTGTGGCGCTGGTCGCGTGTGATGCCTGGAGAAGGGGCCACACGAGCGCGCATGGACTGGTACAGGCGCCTCGCTGTAAACAAACACGTGTACTGGTGTACATGAAGAGAGCGATCAGAGTTGGGTCAAGGGCTGGGTCGTGG
>chromosome_10,+,polyA site is 5769612
TGGTTAGGGTGAAATCGTCTACATCGGTGCCGGCACGCTGCCGTTACGCCGCGTGCAACAAACGGGGACTTTCGGGCTGCCGTATCTCGACGGCATGGAGGGGGGACAAGGAAGTGTGGAAGGTGCTGTGTGCTTTGTGGCGCTGATGAT
>chromosome_10,+,polyA site is 5769792
GCTGTTGTTATGCGTTACGTTCCATGAGCGTGCGTGGCGATTCAGCTTTGCAGGCGCAGGGCGTATACCGTAAGGACGCGTGTAACACGTTCGCCATTCCTGGCGGTTCAAACTCGAGGGAGAGGGGGAGGGGCCGGGCCTGCCCCTGCC
>chromosome_10,+,polyA site is 5778645
AATGGTGCTATGAGGAAAGTGCGGCCGTTAGGCCCTTGGCCCGTTCCGATTCGCCGGACGTAGGCGAATTGCCGTATTGATGCTTTGAAGTGTTCGGCACAGCCCTCACGCACGGCACTCCTGGCGGCACATACCGGTTGAGTTGTTTGC
>chromosome_10,+,polyA site is 5778732
AAGTGTTCGGCACAGCCCTCACGCACGGCACTCCTGGCGGCACATACCGGTTGAGTTGTTTGCTTCCTACAGCAGTCGAGTAAGATTACAAGGAACTGCGTGCTGGCGTCAAGCAGTCTTGCACAGTACGTAGCACGCGCACTACGTACT
>chromosome_10,+,polyA site is 5784233
TGTCTGGCACAGTCCCTTGTGAGGATTCTTTCTGAGAGTGTGCATGACAGCACATGACCCCGGCAACTGCAACACAAAAGAGTGTAATAATTCAGGGCAGAGCCCAACTTCGCACGGCGCTAGTGATATATACTGAGGGTTTGTGGATCA
>chromosome_10,+,polyA site is 5799382
TTCGTACAGTGAGACGGGCATCAGCGCGCGCACGCTCACAAGAGAGAGGGATGGGGCACCAGGAGCATGAATTGGTGCTGTGTGAGAACGTCTGTGGCGAGACAACAAATGCACAACACCAAGGGCTGCTGCATGCTGGGCCGGACCGTA
>chromosome_10,+,polyA site is 5799781
CAATGGCGCCGGTAACAACGACGGCGTCAAGGCGTTGAGATTTTCTTTGGACACAGACTCGTTTGAAGTAGTCAACAAATCAAGTACACGATGCAAGCAACAATAAAAGGGAGCCGGCATTCTTGGACGGCGTCAATGCGAGCTGTTAGC
>chromosome_10,+,polyA site is 5800620
TCGCGATGCCAGCGGTCTTTGGCGCCCCATAAATGCTGTGAGGGGCTTCATGTTCTTATTTCGGTGAGAATGTGCAGGACAAACGGTTCTGAAACGGCAAGAAAAGGTGAAAGGCGCTGCATGGCGTTGATTGGAGTGGCGGTGCAAAAG
>chromosome_10,+,polyA site is 5800971
GAGCATGTTGAGTGGTAGCGCGGCGAGCGGTTGGGCAGAACCGTGCATACGCATCTTCTGAGGCTGGAAACGTACATACCTTGAATGCAACCGGCGGCAAGTGCAGCACGCGGCGGGTTCGATAGGGCGTGAACGGGCGCATTGTGTGCA
>chromosome_10,+,polyA site is 5814239
TGGCACGGCTATGCGCGGGTAGGGGCGCAGCTTGTTTTTGCCGGAGGATTGGGGCCCTGATGTCAGACTTGCGTACGTGCATGAAAGCAAAGGGCGCTGTGGTACATACGGGGCGCAGGGGAACCCTATCCATTTGTCCCTGTGCGCGTG
>chromosome_10,+,polyA site is 5814465
TAGGGCCGTCGCACGCACATTCAGAGTGGCGCGGCGTGGGATTCATAAAGCGTGTGGGCTGTAGCAGCAGTAGCAGTAGCAGCTAGCGAGCTGGACCGAGATGCGCAAGTAAGCTGCTCGGGGCGCATGTAGATGTGATGAGCGAGGCGG
>chromosome_10,+,polyA site is 5814629
ACGGTGCACGCCGCATGGAGGCAGAACTCGATCCATCCGGGCGGACGGACGGGCAGTGGGTTGCTTGGTTGCACGCTTTATGTATGGCGCAAGCTATCTAGCCGCTGCCGGCCGGGCACCCGCCCCGCCCCGCCCCGCCCCGCCCGCCGA
>chromosome_10,+,polyA site is 5842700
GACCTGACTACTGCGACTTGGACAGCACGGTGCTGTAATGTGTACTTGGTTGTATTCGTACACTCAGGTTGTCCCGTACATCTTGTAACGTCACAAGCATAGGGCAGACTCCATCTGGGTGGGATCTTCCTTCGTGTACGGTATGCATGA
>chromosome_10,+,polyA site is 5877577
GGTGCTGGAATTGGTGATGAAGAGCCACAAGATAAGGGCTGTGGGGTGGCGGCCAGTGTGGTGCGGTAGCTAGGTAGGCGTGGGGAGCGCGGAAGGCCGAGAAGGAGAAGGCGAAACAGAAAGCCAAGCAGGCTTGAAAGCAGGCGCGGG
>chromosome_10,+,polyA site is 5877669
AAGGCCGAGAAGGAGAAGGCGAAACAGAAAGCCAAGCAGGCTTGAAAGCAGGCGCGGGCGGCGCGGCTTGCACACGGCTGTGAAGGCAAATGAGAAGCAGAAATGTTTACATACGGTGTTGATCATTCTTGGTGGCACCGCAGCGGCGCG
>chromosome_10,+,polyA site is 5878388
GCGGGGGTTTCGGGCTTGGTAGGTGCGGGTGGATTGCCGGCTCAGGGTTCAGGGCCTGACAGGTGCAGGGTTTCGGAGGTGCAGGTTTAGGGGTTTCGAGAGTGCAGGGTTCAGGCTTGTGCTCGCCCCTCGCGGGTGGGGGTGACGTTG
>chromosome_10,+,polyA site is 5878576
GCTATATACGGGGTCATATAGTGCACGGTATGAGCGACAGACGTTGACATTGTAGGGTTGAGGTGTCGCATTGAGGCGCTCCTAAACTTATCATGCCCGTGTGCGCCGTGTCCCCTGTCTCTTCTGTGTCCTACTGTGTCCTCCTCTTTC
>chromosome_10,+,polyA site is 5890150
CCTGGTGGGCGAGGCAGCGGCGATTTGCACTAGAGGCGCGTGCCAAACTGGAGACGTGGCGTGGGCTTAGCCCACTTTTCCCTTGCAAGGAAACAACCACCTTTCTGGTCCTACTGCAAGGAATTTATCGTAAGCGCCCACACGGACAGG
>chromosome_10,+,polyA site is 5895802
GCGCTGCTATGCCATTTGATGGTGCGCTATGCCATACCATACGGATCAGTTGGACTGGCTTGTGTCCGGCGCGTTGGGCCGGGAAAGCAATGAGGGCCGGAAAGTAAATGTGGGCCGGAAGCAGTCAGCTGTGTTCTGCGGTGCGCAAAA
>chromosome_10,+,polyA site is 5895893
GAGGGCCGGAAAGTAAATGTGGGCCGGAAGCAGTCAGCTGTGTTCTGCGGTGCGCAAAATGATGAGAAACTGCGTTGGTGGTTGGCCGTATGCTCTGTGGAGAATGAAACAATAAGTTAGAACGGCGGCGGCGCGTGTGACATGATATTA
>chromosome_10,+,polyA site is 5895995
AATGAAACAATAAGTTAGAACGGCGGCGGCGCGTGTGACATGATATTACCGTATCACCGTATACGTACTGTTCGACACGTTGTTGGATGGTTGAGGCCGCGAGCCGTACATGCGTGCATGCGTGTACGGAACATGCGCTGCAAGCCGAGG
>chromosome_10,+,polyA site is 5896286
GGTGTCGGGCAGCACGTCGCATGCAAGGATTGTCAGCTGGCTGGGGATGCAGGAGATGAAGCAAGGTGCTGCTGCTGCTGTGTGGTTACAAGGTCTCTGAATGGGACATGATAACGGTTGGCTTGGACGTGTGCTGCTTCCCGGTCTGGG
>chromosome_10,+,polyA site is 5896467
GCGGCGCGTGAGGGCTTCGTGACTTCGTCCCAGAAAGCGGCCATTGCCCGCTGGGCTGAGTTAGCTGTAGGAAGCTGCGCCATCTGCAACCGTAGCAGCAAGCAACATCTGTTCCCTGCACTATGTCACCTGCTCGCTCTTCGTTATTGC
>chromosome_10,+,polyA site is 5896681
TGCGCGGCTGCTGTCGTGGGTGGCCGTGTGGCGGGCTACGGCGGTATGGCTTCGCGCTCATATCGTGTGCGATGGGACAGTGTTAAGGCAGGTTGGTGAAGTCCCGTAGGGTGCAGCTGATTCCCAGACCGCAGCAGATGGCAAACAGGC
>chromosome_10,+,polyA site is 5896802
TCCCAGACCGCAGCAGATGGCAAACAGGCTACGGAATGATGGCTTCGCGCGCATATCGTAGCACTGGGGACGGTTGGGCCTGGTAACAAGCAGGGGAGGGCGGTTTCTCCAGTGGTTGAGTGGTTCAGTCCCACCAGGGTTGCGTAGTTC
>chromosome_10,+,polyA site is 5952035
TGTGCTGCTGCGTGCCGGCCCGGGTTGTAGGGGTGATGGCGAGACGCGTGGTGCCCGGGCACGCGGTCATGGAGGTTGTGGGGTGTGTGTGTGTGGAGGAGTCGACGTGCGCTGAAGTCTGGGGGTGGAGGTGCCACTGGATGCGGTCGT
>chromosome_10,+,polyA site is 5952507
CTGTGCTAGCCTCGCCATTATTTTAGCATCGCCGATAGTAGTTCTGTAGCAGCGGGTCCGGACGGAGCTGCCGGTCTCTCTCCGTGTAACCAATGCAATCTTTCTCTCCTCGCACCCGTGCTTGTCGGGAAAGGGCGAGCCGGGGCGCCT
>chromosome_10,+,polyA site is 5965466
TGGGGGCTTGCGTGAGAGATTGATGCGGAGCACGGTACGAGCATGCCCAGTACGGTATTTATAATCATGGATGCCGTTGGAACAAATTGTGGTACGGCAAAGACAAGGCGCTTGAAGGATGCCCCGCGCAGCCGTGTGGCCGGCTGGTGT
>chromosome_10,+,polyA site is 5965591
GCGCAGCCGTGTGGCCGGCTGGTGTGCTGGCAATTGCCTTCCTTTGCTTGAACAAGTAGTATAAATGCGACATTGCAAGAAGGGCCAGTCCGACCAGCAAAGGGAATACTATGGTTGCTACTATGCGTTTACTGCGGGTGGCGGGATGGG
>chromosome_10,+,polyA site is 5965998
GTCCGGGCGATGAGGTTGTTCGGCCTTAGACTGTGGAGGGGCTCAGTCCCTTTTCCCGTGACCGGGGAACACTTGTCCCATACTAGTCGCGACCTGGTAATAGAAAAGAAAAGTGGAAAAGGGAAGGGAAGGGGTGGGTGGCATGGCAAC
>chromosome_10,+,polyA site is 5966188
CCGGTTGGCCGGTTGGACAACTGCGCACGTGCGTCGCTCGCAACTGCGCACGGGAATGCTGGCCTCCCGAGTATACTGAAGCTGTAAAGAGTAAAGAGGACGGTGCATGAGGAGTGTCATGAGAGTAAAAGTGAATTAGCCCGCCGCATC
>chromosome_10,+,polyA site is 5970366
TGTGTGTGTGTGTGTGTGTGCGTGTGTGCGTGAGTGTGTCTTTGTGTGTGTACTGTTTGTGTATGCCGTATGTCGGTATGCGTTTTGGAAACTCAAGGGAAGGAGCCGGCACTGCTGCGCACTGCGCACTGGATGCACCTGTGCATGCTA
>chromosome_10,+,polyA site is 5970890
GCGCTGCCCTGTACGTGCGCCTTCTGGTGATGTGATGGACACAGGCAGTGCTGCAGTAGGGTACAAACGTGGTTCTTACATTCAGTGCTTGCTGTTGATCACAGTAGTGTGTCACAGCCGTTGCCTTGCACAGCGGCACAGCCATGTGTG
>chromosome_10,+,polyA site is 5970976
GCTTGCTGTTGATCACAGTAGTGTGTCACAGCCGTTGCCTTGCACAGCGGCACAGCCATGTGTGCGGTGTGCGTGCGTGTCTTCAAATGTCTGCAAGGTTCTCTCCTCGGCCCTCTCGCTCGGATTCATGCATGCCTCACGCCTCAATCT
>chromosome_10,+,polyA site is 5986234
CTGGGCCAGGGTCGCCGCGTTGTGGAGCGGCCGCCGCATAAGCTGCACGAACTGAATTTGGTGAAGTGGAGGGTTGCGGGGTGTGTGGAGGAGGAACCAAGAGGAGCAGAGAGGTAGGGCAGGGCAGGCGTGGTGGCGAGCTGACGACTG
>chromosome_10,+,polyA site is 5986339
GCAGAGAGGTAGGGCAGGGCAGGCGTGGTGGCGAGCTGACGACTGTGGCCGGCCCATGACACGGCCGTGCCAAACACAATGCATCAACACTGAGCAATCCCTTGACTCCTGTAGCACCAGCTCTGCCCTGGCCAATTGCTCCCTCCCACG
>chromosome_10,+,polyA site is 5994093
CCTGTTTGACCGGCCGAGTTGGCGGCAGGGTCGACGGTTGGTACGAACGGGGACGGGCCGAGGGGGACGGGCAGGGTCCCGTTTGTATCCTCCGGCAAGTGAGCTATGTCTTACAAATCAACAGTGGGTCCTGGGTGTCAGTACTGTGGA
>chromosome_10,+,polyA site is 5994295
TACAGCGGCGAGGCGAGATGGGGGCAGCTGACGTCGGCTGCGGGCGCTGGGTTTGGCCAAGCACGGAGGAGTTGCAAAAATTTTCAACAAGCGAAAAGCACCGCCAAAATTTGCGCTTTCAATAAATTACTTCACTGAACCATTTCGCTC
>chromosome_10,+,polyA site is 6013183
CTTCCCGCTGCAGTCTGAAGCTGGCGCCGGGGGCGAAGCGGCCGTGGCGGTGAGGGGCAAGAAGTGTGGAGGGGTGGGGTGGGGGGGGGGGGGCGGGCGCGATGCGACAGCTGGTAGCGTGACACTTGAAAGACGGACAAGCATGACGCA
>chromosome_10,+,polyA site is 6039807
AAGGGGGAAGGATGAATCCTGCACGGTTTGAAAGGACGGAAGTGCTGGCTGGGCGCTGGGACGTCGACCCGCCGCGCTTGGTCGTGTGTGTATGAAGCCACGCATGTTGACCCATGCTCCCTACTCTTAGCCGTGGCCCCCGGATAAAAC
>chromosome_10,+,polyA site is 6052197
GGATCCAGAACGGCAGATACGAGCATCTCCCTCCTCGGATGGGTGCGTCTGGAGCTGTCTGTCATGTGGGATTGACAGCAATGATGATGACTGTAGGTATGCGCCCGTGCTGATGATTTGCCAAGCAAGGCAGCAGGGCCACCAAGATTT
>chromosome_10,+,polyA site is 6052599
AGACCGACAGGAATGGGTCAGGAGGCAGTGGTGCATGTTGAGTTCATGACCCATGACGTGTTGACGGCATACGGTATCGACGATGCTTAAAGGAAGCGGTATGTCTGTAGCATTTTGCCAACTGGGCATTGGCTGCCTGTGATCCGCTCA
>chromosome_10,+,polyA site is 6070396
GGAGGCCGTACACCAGGGGACAGCAGGCCGGCGGAGCCGGAGGATGATGGAGCAGGGCGAGGGAGCCGAGTGTGTGTGTGTGTGTGTGTGGGGGGGGGTGTGGATGTACCAGCCCAAACTAAACCGGAGGGCATCGGCCTCGGATCCATA
>chromosome_10,+,polyA site is 6070665
GCGAGGACTGCAGTGTAGCGCCCTAGATTGGTGGTCCCAAGCTGTACTTGCAGCTGCAGACACCGAGTGCGAAGGCGATTGTAAGCGATCAGGTCTTGTGAGCAGTCTCAACCAGCGGGGTCTGAAACCGACCCTAGCTCTGGTCGTGCG
>chromosome_10,+,polyA site is 6086504
GATGCTGCCACGGGGGCCTTGATGCGCCTGACAGGTGAGTCAACCGTGTGTGAGAGCCACGGGCTGGGCGGCCTCTGCAGTCTTTGTAACTACGCGCTATGAAATGCTGTATCCTTTTTACAGCAAGCTAATCAGGGCGCGGTGACAGTT
>chromosome_10,+,polyA site is 6086837
CCAAGTAGTGTTAGGATGGGCGCCTAAGCCGCGCATTTGAGTAGTTCGCGCCACGCGCCTGTAGAGTGTGCATTAATGCTGAAAACTCAAGGTATCACCTAGTATCGATTTGGGGCCTCCGCTGCGCGAGAGCATTCTCATCACCTAGAT
>chromosome_10,+,polyA site is 6092684
GATGATTTGCTGGGAGAGTGAGAGGTATACGTCAGGATACTGTGACTTTAGTGAAACCAAGGCCTTCGGGCGAGGCCTTCTCGGGAGCGATTAGACGGAATATGGTAGGATTGAGAATGCTGCCACCGCTGCCTCAGCAGGGCGGGCAGG
>chromosome_10,+,polyA site is 6093278
GAAGTAGTTGCAAAGTCCTTCACAGCGAGTGCCCGGCGGAGCTGCCAAGTGTGGGGCCGTGGGGGATCTGACTATCGGTTATAAGCTTCATCTCAAGGAAGGAAGGAAAGGACAGGTCCCGGCCATACGCCTTATTCAATAAGATCACGC
>chromosome_10,+,polyA site is 6094615
GGATGGGTGGATGACTGCACCCGCACGTGCCCGCCTAAGCCTGCGTCAGATGGTATGATCAAGCCAGCAAGAAGTGAGATGATGTAAGGTGCCTGTTACTACCGTACTGACCACTGACCCGCCATTCCCATCCAGAGGGCGGGCACATGG
>chromosome_10,+,polyA site is 6100842
TGCTTAGTGGGTGCAGCTGGCGGTTTCGTGTGGGGCAATAATTTGTTGAGCCAGCCCGTGCAAGCACGTTGAGACACATGTGCTTCGCGGTAACTTGCATCAAGAGCTGGCTATGCAGCGGGGTGATTGCCGTATGTACGCTCTCGCAAC
>chromosome_10,+,polyA site is 6101019
CGATGTGCGGAATTGAGCGGTTGGAAAATTACTACACAAAACTACGTAACGACGCAGGCTTGTAGCGTGTCAGCCATTCCTGTGCGTCACTCGAAAGGAAAGGTACTGCACAGACATTCTTTAACCTTGGTGCCTGGGTGTCGGTGCCTG
>chromosome_10,+,polyA site is 6101135
TTCTTTAACCTTGGTGCCTGGGTGTCGGTGCCTGGGCGTGTGCCGTGTGTGTATATGTGCACGTTACATTGCGCGGGGCGGTGTGTGCAGGCGTGGGGAAGGGGAAGCAGCACACTAGTACGTTGCTTAACAGGGTGCACGTGCGCAAGC
>chromosome_10,+,polyA site is 6102395
GGAAGTCTGGGTAGGACTGGCTGGGGGTCTGGAGCGGACGCCAGGTTAGGCGCGCGCTCAGGGTGGTGCGTGCTGCAATGGCGGATCCTGGAGACACGAAAATGCGGTTGTCTCTGCGTCCTCCAGGATCCTTGGCACTTGAACGATGAA
>chromosome_10,+,polyA site is 6102453
CAGGGTGGTGCGTGCTGCAATGGCGGATCCTGGAGACACGAAAATGCGGTTGTCTCTGCGTCCTCCAGGATCCTTGGCACTTGAACGATGAATCCGGCAGGTCCTGCGCGCTACGCCCTGAGCCCACCGCACAGCTCCCCACGCCCGCAC
>chromosome_10,+,polyA site is 6113241
TGTGCTTGCGTTATGCTAGTTCACCTTTCGTGGGTGGTGGCCGGCCTGGAAACGAACAATGCATTGCACGCCAATGATCACGTTAACAGATAGTAGCTTGCCGCTGTGCACGTGTACCGTATGGCTGTTACTAATGGCTAGGAAAGGACG
>chromosome_10,+,polyA site is 6113626
AGCGGACTCGGGCATGCTAGTGATGGAACATGGCAAGGGGCAGGAAAGCGTAGTCCCGATGTGTGTGGTTCCCACCCGTGCCCACATAAATGCGTAGCAAGAAGGGACAAGGCATTGGTGCGTCGTTCGCGCGCTGTTACTGTACCGACG
>chromosome_10,+,polyA site is 6113709
ACATAAATGCGTAGCAAGAAGGGACAAGGCATTGGTGCGTCGTTCGCGCGCTGTTACTGTACCGACGGTAGCTGGCAGGATGTGTCGATGTTTTGCTGACGCGCATTCCTCACGCTCCGGGCGCCCGGCCAAGGCGATAGCACCACACAG
>chromosome_10,+,polyA site is 6113932
ATGAGCTGTGTAGACGAGCACTAGCGTAATGCAACGGCGTGCAGCAAAACAATGGCCGGGCGACAGTGTGACAAGCAGGGGCAAGAACAAGGCGAAGCAAAGCAGAAGAGGGGCCCGAATGTGTACGACAATTGTGGCGGGCAGGCCGAA
>chromosome_10,+,polyA site is 6114066
TGGCGGGCAGGCCGAATGCGGTGCAACACGCCAACAACACAACCGGAGGTGAGGAAGCGTTGCTGATGGTGAGGATAGGTGCTGCGACGTTCGGTAGGGGAGCTGTGGCCGCGCACTAGATGGGAGGAAGTATCCGAGGTGTTGTTTCCG
>chromosome_10,+,polyA site is 6114270
GCTGTGAGCGGCTGGCGAGGAGAGGCGGGGGCTGTTGCGTTTGGGAAGGCGGGCGGAAGGCCGCACACGCCGGGAGTCGGGCAGGCTGTAGATTTCGCTGAAGCTGCGTTTGAGAAGGGAGCCGAAGGGACAGCTGGGGTGGGACAGTTG
>chromosome_10,+,polyA site is 6114964
GTCAGCTCATGCTCGGGCATGCTAGTGGTACGGTACTTGGGCGACGTGCAAACGTCAGCTCATGCAGATGGAGGTTCACGTGTAGTGTGTAAACGGCCCAGAAGCGCGCGTATACAGCTATCGCATGGTTGCAGGGGATGCTGTTGTGCG
>chromosome_10,+,polyA site is 6153487
TGTAGCCGACGTCCGAGGACTCCATGCGGTATTGCCTGCAGAGGGTTGTGCCCGTGGGTTGTGCCGTACCGCCCATTTGAGGTAACATGTCTGCTCTCAGTGCGTGTTCTGCTGACTGCTTTCACTGCTTGCAAGCGACAACAACCTCTG
>chromosome_10,+,polyA site is 6176872
ACCGTGTGCGCTTTGGGGCCCACATGGTCATGTTTGCGACATGATGTATATGCTGGACTTGGAAATGCGCAATCCATAGCCATGTAATCAGACGTAGCAACGATTCTTTGCCATGCCGTGACCAAGGGAGGGAGGGCCTCTCCTGGCCGG
>chromosome_10,+,polyA site is 6199971
TGGCGAGCATAGCACCGCACTGTGTGTGGTAGACCGCAGCAGTGAGAAGCGTTATGCCCTGCTGTTTGGTTGAGCCTGGCTGTGAAAATGTGCTTGGCAGCGGGACGCAGCTGGACACATGGCGGGCCGTGTCTGTACGGATCAACCGCG
>chromosome_10,+,polyA site is 6204752
AAGGTAGGCATGATTACCCAGCTACCGACATTTCGACCTTCCGACATCTAAGGCACACAGCCAGTTCGAAGAGCTAGGGTTCGCAGACACGGGATGGCAAGGAACCGGCCACCACGGCAACGGGCAACCGACGGTGGGAAGGAGAGAAGC
>chromosome_10,+,polyA site is 6206636
GCTGCTGCTGCCGCAGCCCGTGATGGAACATGGCAAGGGGCAGGAAAGCGTAGTCCCGATGTGTGTGGTTCCCACCCGTGCCCACATAAATGCGTAGCAAGAAGGGACAAGGCATTGGTGCGTCGTTCGCGCGCTGTTACTGTACCGACG
>chromosome_10,+,polyA site is 6206719
ACATAAATGCGTAGCAAGAAGGGACAAGGCATTGGTGCGTCGTTCGCGCGCTGTTACTGTACCGACGGTAGCTGGCAGGATGTGTCGATGTTTTGCTGACGCGCATTCCTCACGCTCCGGGCGCCCGGCCAAGGCGATAGCACCACACAG
>chromosome_10,+,polyA site is 6206942
ATGAGCTGTGTAGACGAGCACTAGCGTAATGCAACGGCGTGCAGCAAAACAATGGCCGGGCGACAGTGTGACAAGCAGGGGCAAGAACAAGGCGAAGCAAAGCAGAAGAGGGGCCCGAATGTGTACGACAATTGTGGCGGGCAGGCCGAA
>chromosome_10,+,polyA site is 6207076
TGGCGGGCAGGCCGAATGCGGTGCAACACGCCAACAACACAACCGGAGGTGAGGAAGCGTTGCTGATGGTGAGGATAGGTGCTGCGACGTTCGGTAGGGGAGCTGTGGCCGCGCACTAGATGGGAGGAAGTTTCCGAGGTGTTGTTTCCG
>chromosome_10,+,polyA site is 6207156
GCTGCGACGTTCGGTAGGGGAGCTGTGGCCGCGCACTAGATGGGAGGAAGTTTCCGAGGTGTTGTTTCCGAGGCATTGTTTGTGGCTGATGTTTGTGGCTGATTAAGAAAGAAGCAGAGTTTCGGCTGTGAGCGGCTGGCGAGGAGAGGC
>chromosome_10,+,polyA site is 6207280
GCTGTGAGCGGCTGGCGAGGAGAGGCGGGGGCTGTTGCGTTTGGGAAGGCGGGCGGAAGGCCGCACACGCCGGGAGTCGGGCAGGCTGTAGATTTCGCTGAAGCTGCGTTTGAGAAGGGAGCCGAAGGGACAGCTGGGGTGGGACAGTTG
>chromosome_10,+,polyA site is 6225447
AGCACAGGCCAGCAGTGCGCTTTTTTTGGAGAGCCCAGCCATGCATCAGCCTGAAACCTTTGCGGAATGCGCATCATCGCCACATGACGAGTTGTGGGAAAGCACGATGCCGGTCTCCCGGCAGGAAGATACAGGTGGTCGTCGATTGAG
>chromosome_10,+,polyA site is 6226303
GTGCGCAACCGCAGCGCGCCACGCGCGTGTACAACGCAACCAGTGTACGGTAGCATTAAGTAGGCGCAGCCTAGCGGTAGGGCGGTGCAGTCTGAGCGAAGAACGAGGTGGTTTTGGTTATCATTTGGTAGTGGATGGCATGGGAGAGGG
>chromosome_10,+,polyA site is 6226460
CCACGATTGCAGGTGCCTGCACGGCATTGCGGTGGAGATGATACACGGTCCAACCCAATAGTGGACCGAATAATGCGCTGAACCAGGCAGCGCAGGAGAGGGAGCGCGGGATAGCGGCGTGTTATAGTAATTTGGTATGCCCGCCGCGAC
>chromosome_10,+,polyA site is 6226689
CACGGTGCATGCTATGAGGCGGGTGGCGACCCAGCAATACCAGGGGGCTACCTTCCCCTTGAGCAATACAGCGTACTCACTGTAAAGACTGCCTTTACATCCTCGCCTATGTTGGGGGGAAGGGGGGATACGTTATGGAATTGAGAATAC
>chromosome_10,+,polyA site is 6233274
GGAGTCGGAGTGGGGCGACGCAGAGCGCTGCTGCGGCGGCTTTTAGGCTGTAGCTGCTGTTGTGAACACATCCGTGATCCAAAAGATCCCATCATACGAAAAAGATATAAGAGAAGAGAACTAGTTGACTAACGCAGTACGGTAGTTGCC
>chromosome_10,+,polyA site is 6233985
GACTCCGCAATCGTCACTGCTCACGCGGGACTTTCTTTGCTTCAACTCGTTGTTTAATATACAAGTGGCTATGTGTGGATGCCATTGCGTATCTTGGGAAACGGTATCAGGTGGACGACATGGAGGCGAGGGGCCTGCGAGAGGAATACG
>chromosome_10,+,polyA site is 6234174
TGCGCACGCGGGCTCACCATAGGCACACATTATCGTCACAGCTCCTGTGATCCATTCTCAGGTGTGCTTCCACGTTGTGCCCTGTAATGTATTCTTTGCTGGCTCGTGCCCCGCTACCCATGCGCCGACAGCGCCGTCCGCTCCTTCAGC
>chromosome_10,+,polyA site is 6240213
AACGTTACATGACTAGGGGCGTCGGAAACTGAGGTGACTGGGCTGCTTCAGTGCTGTTGACATACGTGTCTGGGTGTGCGATGGAACAGTGTTAAGGCAGGTTAATGAAGTCCCAGATCCCAGCAAATGGCAAACAATTCGCAACGGCAG
>chromosome_10,+,polyA site is 6240347
CAATTCGCAACGGCAGTGCAGGAGCGCGCGGCTGCGTCAGGGCTGTTGACATACGAGTCTGCGTGGGTGTGTCAGGGTGTGTAAACGCGAAATAGGCTCCACTGAAAGCATGAGAGAAGCCCTGGTGCTGCTACAATGCTCATGCGGTAC
>chromosome_10,+,polyA site is 6240434
CGAAATAGGCTCCACTGAAAGCATGAGAGAAGCCCTGGTGCTGCTACAATGCTCATGCGGTACCTCTGCGTACCGTGCAATTGCAATAGGGAGTGCGGAAGTCGGGCAGGCTCATGCGGGCGCCTCGCTAGCTCTGAATCCCGCGCGCGT
>chromosome_10,+,polyA site is 6240574
CCGCGCGCGTCACTACATTGGTCTCTTCTACAGCAGCACTTATTACGCATATACTCATATACATGGCTGTCCCTTGTGTCGTAACGCGTCCGGAGCCCACTGACCCTCCCCCCTCCCGTAACGAAGCGCATCACACCGCCCCGCCAGCAC
>chromosome_10,+,polyA site is 6261926
ATGGATGACAAGTTGCGCGCACGATCGTTGCGTGTCTTCCTGCCTCATGGAAACCCGGAGGCCCGGGCCGGGGTGACCCTTATAATGCCAACAAATTGATAACGTCCTACTTGTTGTTCTCCCCTGGTAAGGCCTGACGCTTTCCTGACT
>chromosome_10,+,polyA site is 6280585
TGGGGCGCACGGGCTGGCGAGGGAGGTGATGGCCCGGTACCTGGTGGTGTGAGGAGCAGCAGCAGCAGGAGGAGGTGGTGTCGGGAGGTGGTGTCGGGAGAAGGATGAAGGATAGTGGGATGGGGGATTAGGGGAGGTGGCGTAGGCGGA
>chromosome_10,+,polyA site is 6280936
TCTGGCTGCCAGTAGGAGGAGCAAAGGCCGGCGTGCAATCGTGTCGAGCAGGTCTGTACGCAGCGACATTCGAATAGTGCACTGGTAAATGAAGCTTGAAGACATTCATGTGCACACCCGCGCCGCGGGAAGATACATTGCACTGGTTAC
>chromosome_10,+,polyA site is 6281038
CATTCATGTGCACACCCGCGCCGCGGGAAGATACATTGCACTGGTTACAGGAGGGACCTGCTGACGCAGTTCACGAGTGACGTGGAACCTGACAGTTCAACCCGCTGTGTGACTTGCCCCAGCGCTCCAATCCCAACCTAGTATCCACTG
>chromosome_10,+,polyA site is 6293439
GCAGGATGTCTTTGGGACTGTGTTGAACTTCATGCGGCAAAGCTTCTCTGAGATGCAGGGTCAGGGCGCTGCAATATGCGCATGTATGTGGCGCGGACTTGCACGAGCGTGGGACCCAGCATGAGTGTGGGACCCAGCCGGGACCCTGGC
>chromosome_10,+,polyA site is 6293584
CTGGCTTTGGGTTCGTCCGTCATGGCACACGGTTGCGGGCGGATGGTTGTGGGCGCGCCCCGCGGCAGCTGGACTATGCAGGCGTAATGGGGTTGTTGGCTCGGGGGCGCGCCTCAGCTGAACGTTCTGAGCTGGTCATGTCGCGACATT
>chromosome_10,+,polyA site is 6293665
GCGTAATGGGGTTGTTGGCTCGGGGGCGCGCCTCAGCTGAACGTTCTGAGCTGGTCATGTCGCGACATTCGCGACATTCGGGCAAGCGAGTCGTTGCGAGAGCCGTTTTGCCAGCCCGAGCGAGTCAATTGCAATCATATGTAGCAAAGA
>chromosome_10,+,polyA site is 6293711
TGAGCTGGTCATGTCGCGACATTCGCGACATTCGGGCAAGCGAGTCGTTGCGAGAGCCGTTTTGCCAGCCCGAGCGAGTCAATTGCAATCATATGTAGCAAAGATCATAGCACAACGCTCTGGACAACAAAAGTCACAGCAGATCGGCAG
>chromosome_10,+,polyA site is 6295214
TGGTGTCCTGGCTGGCTCTGCAGTGGCGGTGTGGCTGCTGAGCACCTGGTTTGGCTATGTGCCTGTACAGACCGACCCCGGCTATGTCCGGGTGATGAGGACGTTCGGCCTCAGAGAGTGGAGGGGCTCAGCCCCTTTTCCCGTGGCAGG
>chromosome_10,+,polyA site is 6389867
GTGATTCAATAACGTGCATGAAGTGCCGACGTTCAGCAGTGGGAACAGAAGGAACATGTGGCGCCCACGGTTGGCGCCTTGCAGGGTTATTTACTTCCTTGAACAAAATAAATGCGGGAGTGGTGTTAATCCACTCGGGTCGGGTGCTTG
>chromosome_10,+,polyA site is 6389937
TTGGCGCCTTGCAGGGTTATTTACTTCCTTGAACAAAATAAATGCGGGAGTGGTGTTAATCCACTCGGGTCGGGTGCTTGTGCGGTTGAAGTCGGCACGCCACGCAGCTCGCTACTGGCGGGGGCACGGGTCATCTGCGGGTTGGCCAGC
>chromosome_10,+,polyA site is 6405787
GTCCACAGAGCCACAGAGTGTGGTGCAGCCGTCCATATTGACCCATTGCCAACAAGAAAACCTGTCTCTTCAGTAGTTGCACTTTTTTGAGTACATGGGGAAAATTCGAGAAGTGCCTTCGCACGTCCATGGCCAATTGACTTTCGCGAG
>chromosome_10,+,polyA site is 6405846
ACCTGTCTCTTCAGTAGTTGCACTTTTTTGAGTACATGGGGAAAATTCGAGAAGTGCCTTCGCACGTCCATGGCCAATTGACTTTCGCGAGGTTGCCCAAAAAGCAAGCCATGGCTTTGCGCAGTATAACTTCTGTACATAGTAAATGTG
>chromosome_10,+,polyA site is 6405974
ACTTCTGTACATAGTAAATGTGCTACAAAGACACAGCAGACGGCGAGCCGTCATAAAGAGCCTGTCACCGTTGTCCATTTCTGTAGCGGCTCGCTCTCACACCTCTTTCTTCCTGGTCCGGGCGCGTCTGAACCAGCCATGGCACCGACG
>chromosome_10,+,polyA site is 6439391
TACGAGCTGATAATCGGTATAAGTTAGAGGTCTAGGGCAGGCCCAGGTAGAATGGAGACAGATTGCGGGGAACCCGCTGCATGGTTGCGTATGTATGGAATGCAAGACGTCATGGGTTTTGCTCTGGCTGGTACATGGTGATTGGCGAAG
>chromosome_10,+,polyA site is 6439689
GTGCAGGTGTGAGCTGGTGATCACAGGCACGCTGTGGGTCATCCGGTGAGACACGCGACGCAGTGCGCATTGTGTACCATTACGGTAACGAATGCATCAGCCCTCCTCGCCTCGTGTCTGTGCGCGTTGCTCAGTCCCATGGTGGCGGCT
>chromosome_10,+,polyA site is 6451243
GCCTTCGACTGCGGCGACGGAGCTCATGCACGGCGCGGACGCATGCAATGCCTGCTGCAGCATGAGACTGCACAATGGAATTGTAGCGCTCTTGTCATGCGCCCGAAGTACCTGTTACGAACATACCACAAAGGAACTAGGTACGCAAGC
>chromosome_10,+,polyA site is 6451314
ACAATGGAATTGTAGCGCTCTTGTCATGCGCCCGAAGTACCTGTTACGAACATACCACAAAGGAACTAGGTACGCAAGCTGTAACAGGATGATGCCGGCCCGTCAAGCCGCACGCTGGCGGAGACTACGCGCGCCTCGCCAGACGCCGGA
>chromosome_10,+,polyA site is 6459663
CACACAGCGTCAGCGCTTGAAAGACGCAAGGTTGCTACAGATGGCACAGATTTGCCAGTTGGGTACATGGTGCTGTGTGCGCAATTTCCGGGGTTGGGGAATATTCTTTTCGTGGGGCCACACAAATTGAAGGTGGTGTACAGAGGTCGG
>chromosome_10,+,polyA site is 6459773
CGTGGGGCCACACAAATTGAAGGTGGTGTACAGAGGTCGGGCGGTGAGCACGCGGTTGTGTTTGGCTACATTGCCATATCGCACCGCTACTCCAGGCAGAGATAAAGAAGGGATCTTGGCTCCCGCACAAAGCGTGTGAAGGCCTGGATG
>chromosome_10,+,polyA site is 6460956
CGCCGCCGCTTGGGGTGCCCCCCGCGTGGGCTCAGGGTGTAGCTACGGGTGGTTTGCTACGAAGCCTTTACGGAGTCCGAAAGCTTGTGAGAAGAAGACCACAAAGGGTGAAGGTGTTTTCGGTTACGGTTGTGTTTGAACCTTGCCGTT
>chromosome_10,+,polyA site is 6478328
GAGCTTGTGAGGCGTGACAAATGGACTTGCGGTGCCCTAGGGCCCCCGCTGTTCATACATACAATGACTGCTCGGAGAGTGTTACTTGCCGCGATTCCCACTTCCCGTCTAAGCGCCTCACTGTGCTGTTACATCAACACCGCCCGTCTA
>chromosome_10,+,polyA site is 6497376
AGCGCAGACAAAGGCGCAGACGCTCTGAAGCGTGAACCGTGAAGGCTGGTGATTCCTTGTTTGAGGGCGAGTGTGGCGCCCTGATGAACATGTGCCTATGACAGAGTGGACCAAGTGCGAAGTCTCGCAGATGCTATATAGCATTATAGC
>chromosome_10,+,polyA site is 6497461
GAACATGTGCCTATGACAGAGTGGACCAAGTGCGAAGTCTCGCAGATGCTATATAGCATTATAGCCAGCCACAGCGGCACTGTATGGCGGTGGAAGTGTTGACTCAGTACCCAGAGTAGGAAACAATGTGCCGGACCCCATGCCCCAAAG
>chromosome_10,+,polyA site is 6497718
TTGAAAGAGCGCTATCACGCTGTGCAGTCCGCGGTCCTGTTCTGAGGCTTCGGTCACGTTGGGCATGCAGGGGCATGCTATGATAATATGATTGCTATCCTTTGACATCCCCTTGATCCAGCCCACCCCGCGTTCAACTCTCTGCCATGT
>chromosome_10,+,polyA site is 6509160
GAGGAGTTACAGAGAGTCGTGACATCGCCTCCTCTAGCAAGATCAAGTGCGTAAGCTACGCACAGTCTGCCTTGTGACCTGCTTACGGTGCCCCAGGCGCCTGACACACGCGACCATCTCCCTGTTCCGTGGTACAACGACCACTTTCTC
>chromosome_10,+,polyA site is 6509279
CCCTGTTCCGTGGTACAACGACCACTTTCTCTGTCGGCCGGCTATGACGGAAGTATTGACAGCTTGAAGCCTTCGCACCGAAGTCAAGATGCATCTACATATCCACTTCAACGGGCGCCCCACCCCCGACCTATCTGGCCGACCCCAGCT
>chromosome_10,+,polyA site is 6514711
TGTACGTGTTGGGGACGAGCTGGGACGCTTTGCCAGAACTAAGTGCAGTTCCGCATGGCCACGTATGCCATTGACGGACGACAGATTAATATGTAGGCAAGGGTGAGTCGGGCATAGCGGGCAGGCACTTTACCAGTATGCGGTGACTGT
>chromosome_10,+,polyA site is 6514804
TAGGCAAGGGTGAGTCGGGCATAGCGGGCAGGCACTTTACCAGTATGCGGTGACTGTACAAATAGTTTGATTGTTTCGGGTGCTAGCGGGTAGAATGGACAAACTGGGAAACCAGTGGCGGTTAGGCCATTCCTGGCAGTGGCTGTGTCC
>chromosome_10,+,polyA site is 6514880
CGGGTGCTAGCGGGTAGAATGGACAAACTGGGAAACCAGTGGCGGTTAGGCCATTCCTGGCAGTGGCTGTGTCCACGAGGGCTGTTACATACACGTGCGGGTGCTGGGGTGTAGCGGGCAGGCGTAGGCAAGCAGAGCTGCGGCGAGTGC
>chromosome_10,+,polyA site is 6515077
CACAGAGTGGTAGCGCCAAGGGTAGCGCCGCGAGGTGCTAGAAGGTGTGTGCGCAATGTGCAGTTCTGTGACTCCTGTCCCATGAAACTGGGAAGCTGACGGGATGTTGGTCCTACAGCCCTTCGGTCCGCAACAGCCGCCCCGGCTGAC
>chromosome_10,+,polyA site is 6522258
GAATCTAGGGGTTGTCCCTTGCTGGTGGCACACCGTACGGTGGCACGGCCGCAAGTAGTAGGAATGAGCAGGAATGGCAATGGCTGTACTGTGCAAGGAATGAGTTGGAGGACATTGCCGGTGGGTGTATCACTATTGCTGATTGAGGCG
>chromosome_10,+,polyA site is 6522383
TGTATCACTATTGCTGATTGAGGCGGATGCGAGGGGCGTGGGTATGGCCGGACTGCGCAGCCGCAGGCACAAGTGCCATTTTTTAACCTAGCTGAAGGAGGGGCAGCGGCCCTGGTCGGTCAAAGTCTGCAACGACTGCTTGACGACCTG
>chromosome_10,+,polyA site is 6522519
TGCTTGACGACCTGGGTGGGGGCCGTGCATGTGCGGGGACGGCTGGGCACTGGGGACGGATTGATTGACAGGTTGACGGTTGGGACAGTTCATGTGCGCTCTCTTTCCCCGTTCCCCATCCCCAGAACCGCGACGTCTCCGCCGCCAACG
>chromosome_10,+,polyA site is 6522853
GTTAGCACGGACTGTGCACCCCACCCAACCGGCCACGTCCGGATTCGCGGGGATGCCAAAGGCCCCCAACATAGAGGCGTGTGCAATTTGCGTGTGCTGTAGGCGCCCGCGTCACGGTGGCTGGGTTGATAACGGCCCGGCAGGGGAGGG
>chromosome_10,+,polyA site is 6522959
CCGCGTCACGGTGGCTGGGTTGATAACGGCCCGGCAGGGGAGGGCTCAGCCCTTTTCCTGCCTCCCTAAGGCAGCCACCTCCTTGTTTAATCTAGCCCAGACTTCTTGCTAGGTCTTGCCTAATCACACGCAGACGGCGTGCACGGTGCC
>chromosome_10,+,polyA site is 6527332
GCAGTGCTGATAAAAAGGGCGGAAGAGCAGAAGGGCATGCAGCACGGACCAATGCTCGAGCCATTGGGTGCGGGCGTGCGCTGTAACTTGACTTAGGTAATGCATGTGGTGATGGTGTCAGACGTGCTCTGATGTGTACTGAACAGCGTG
>chromosome_10,+,polyA site is 6527426
AGGTAATGCATGTGGTGATGGTGTCAGACGTGCTCTGATGTGTACTGAACAGCGTGACCACTTGCCCAGGGTGAGGAACTGGCTGAACGGCGGTAAGGCGCGGCTCCGTGCCAAACATTCGCCAATGCTCGCAGTGAGAGCCGCCCGCAC
>chromosome_10,+,polyA site is 6538522
GGGGCATGCAGTAGTGAGAGGCGGGTTCGCTTATACTCGTTGACCAGTAGCACGGGGTGAAAGCGGCGGGTAGCAGCGTGCGCACTGCGCAGAGCAGGTGTGCAAAGGGATGGGTGTGCGTGAGGGCATGGGTGCGCACGCCCCCGGCCC
>chromosome_10,+,polyA site is 6545216
TGCTGGCGTTCTTAGTGTACGTGGGTTCTGAAGGCGGCTGAATGCTGGCGGTGTGTCACGAGGCAGCGGGTTGCCGGCAGGGAGTTTTGTGTTGTGCGGAAGATTGCAAGCAGTCTTGCCGGCTATATCAGTAGGTGCTGAGTCACATGC
>chromosome_10,+,polyA site is 6545346
GTAGGTGCTGAGTCACATGCGCGGCTGCCGCCATTTGAGGCTTGAGAGCCGAAGACCAGACCTCACTTGGGAGCGCTTTGATGTTTACAGCCGTTGCCAGCAGGGAGTTAGTGAGTATTACAGGCAGTCCCTGACTCACTAGCCGACCAA
>chromosome_10,+,polyA site is 6551415
ACTTGCGGTCCCTTCCTGCTGAGAAGCTCAGTAGTCGATGTGTTACGTCGAGGCGCAATCCCAGCATACTTTGTAACGTGTAATAATCGGCGCTTGCGAAAGTCACGGGTTGCCCACCATGAGGACATACTTGTCCCCGGGGACCCGTGC
>chromosome_10,+,polyA site is 6551629
CACTATTGTTGGCTATGCTGACTGTACACTATTGTGCGCATAAGGTCATGACTACCGTAGATATGTTGCGGTCAAAGCGGTTGGTAAGGGCTTTCGCACATTCACGCTGTCAGTGGGAAGACCTATGTGGGTTGTACGCTTATTTGCTTG
>chromosome_10,+,polyA site is 6551783
CAGATTGCCTGACGTGGGGGTTTCGAAGGGGGATGCTGCCACATACAAGATGCCTGTTCACAGCAGCGAGATACTGAGCGAGTTGCAACCTAAATGGCATGTCTGCGTCGTGCGTGATTGCCATGTATTGCTGGCTACCAAGCCGCCATG
>chromosome_10,+,polyA site is 6551992
TGCGGTAGGTGCGGGCGTGCGGCACAACATGAAGTCCAAAGGGGCAAGAGGGAGCGGGATGCCCCTTAACGTAGGGGTATGTGTCCTGGCGCGAACCGCTTCGAACCCATACTTTGCTCAAGGGCAGTCCGTGAAGTGGGTAACGTGGGC
>chromosome_10,+,polyA site is 6552052
GCCCCTTAACGTAGGGGTATGTGTCCTGGCGCGAACCGCTTCGAACCCATACTTTGCTCAAGGGCAGTCCGTGAAGTGGGTAACGTGGGCCTTGTTTCAGGTTGTTCGTCCTCAGACTGTGGAGGGCGTGTGTGGAGGGGCTCAGCCCCT
>chromosome_10,+,polyA site is 6552145
GTTTCAGGTTGTTCGTCCTCAGACTGTGGAGGGCGTGTGTGGAGGGGCTCAGCCCCTTTTCCCGTGACCGGGGAACACTTGTCAGCTTTTTTGGACCCACCGACACCACGACACTACTGTGCATGCGACAAGGAAAGGGTGGTTTTCTCT
>chromosome_10,+,polyA site is 6552196
GCCCCTTTTCCCGTGACCGGGGAACACTTGTCAGCTTTTTTGGACCCACCGACACCACGACACTACTGTGCATGCGACAAGGAAAGGGTGGTTTTCTCTCGCAAGGGAAAAGTGGGCTGAGCCCACGCCATGTCTCCAGTCTGAGGACTG
>chromosome_10,+,polyA site is 6570902
TGAGCTACTGTAGTGGCTGGCGTTTAGGCCTTGTGCCGGATGATAGGACACTGAAGGCGTCCCTCCTGAAGCATGATGGGGCTCAGCAAGAAATTTGCAACGTATTTGCAATCAGTTGGCTTTACCTTACCTTGATAGTGTGGCACTCGC
>chromosome_10,+,polyA site is 6571425
CTCAGGCGTGGCTCTGTGGAAACATGGCGAGTGCGGGAGGGCTTTGGATGCCCCAGGTCGGCTAGGCAGTTACAGTCTTGCAACTGGCAAGGGTCAGCTGTAAACTTGCATGGCTGTGGTTATGAACTGGTTGTGTGGCATGCAGAAGTC
>chromosome_11,+,polyA site is 1471
GGCCGCCGGCGGTAGCCACGAGGACGGGCGGAGCGGGGGCGACCGGAGTGGTAACGGCCAGTGTGGTAAGACTGCATACTCGGTAAAAGACACATCTGGAATTCTGGATGCCACAGGGCGTCTTCCGCAAGGTTATGTACCTCATGTGGC
>chromosome_11,+,polyA site is 1527
GCCAGTGTGGTAAGACTGCATACTCGGTAAAAGACACATCTGGAATTCTGGATGCCACAGGGCGTCTTCCGCAAGGTTATGTACCTCATGTGGCGTAGAACTACGTACAGCGTTCCGCCCACCGCCAGGGCATTCGGGCACAATCCGACC
>chromosome_11,+,polyA site is 43190
GAGGTGGCGGTGGCGGTGGCGGGGATGTTGGCGGCGGCGGCGGCGGTGGTGGCGGTGATGGTGGGTGTCGTGTGGTGGTGGGGTGTGTGGTGGGGGTGGCAGCTGGGGTGGAGTCTGGGGGAACTACGCCGCACCGTGCGGTGTGTGGCA
>chromosome_11,+,polyA site is 43450
CACGGATAGGGTTACAGACTTACAGGTGTGAGCAAAGGTCCGTGAGAACGCCCTCACGAGCTTCGTGAGCTGTGACGTCGTGTTGAGCCGGGCAGCTGTGGAGCTGTTTCTTCCCTCAGTGAGGCAGCCTGGACGTGTCAATCCTGAAGC
>chromosome_11,+,polyA site is 43555
GTTTCTTCCCTCAGTGAGGCAGCCTGGACGTGTCAATCCTGAAGCAAGTTCAGGACTGGCACTGCCGAAGGCAGCACCAATGGAAGCCCCTTGCCTGGACACTTCGCCTGGTCAATCGCACAGCATCAGAGGCCCGGGACGGGGAGCCAC
>chromosome_11,+,polyA site is 43693
ACGGGGAGCCACTCAGCCACAGAACAAGCCCTGCCGGCCTGCCCAAAGGCCCAGGCAACAATCAGCCAGCTACTTCGGTGTGTAACAGTGACAGCCCCACCACAGCGTGCTTCAGCATTTAGGCATCAGCACACGGCGTCACCTGCGTGG
>chromosome_11,+,polyA site is 56131
GGGCAAGGGCTTGTCGTCTCTATTGTGTGTGCAGTATGCAGGTGGTTGAGGATGAGAAACATGTCGTTTATGGGCAATAACTTGAAGCTCTTGTCGCTAACGCCATCAGATTCGCGTCAGCTTGGACTCTTTTCAAGTGCAGTGCTAGAG
>chromosome_11,+,polyA site is 75971
GACAGAGGCTGTGTTTGGGCATTTGGCAAGCAGCCAATAATTGTGGGACGCCGTGCGGGCCGTGTCAGGTCACTAAAATGTATCCCAGTGTCCTGCCTGGTGACTTGGAGGTTCGAGACATCGAACAGCTTGTGAGGCATGGACACTCGA
>chromosome_11,+,polyA site is 76024
TGCGGGCCGTGTCAGGTCACTAAAATGTATCCCAGTGTCCTGCCTGGTGACTTGGAGGTTCGAGACATCGAACAGCTTGTGAGGCATGGACACTCGAGCTCACACGCTTGCTGACGGCAAGGGAGCCACATGTTTCCATGCATTGCGTCA
>chromosome_11,+,polyA site is 76090
ATCGAACAGCTTGTGAGGCATGGACACTCGAGCTCACACGCTTGCTGACGGCAAGGGAGCCACATGTTTCCATGCATTGCGTCATGTTACAAGTTGTGAAGGCGCTCTGCCGCTGGAGAGGGTACCTGCAAGCAGGGAACTGCGGCCTTA
>chromosome_11,+,polyA site is 81709
TTTGGAGCATGGAGGCGCTGATGGAGGCGCTCACAAAGGAATCATTGCTTGATGCCGGTTGTGCCGGGCTGTTAGCGAGCAGTGCAAAGCCACGGTGTACCGCCCCTGCCTAACGATGCTTCGACGAACCAGCATCCATGCCTCGACATG
>chromosome_11,+,polyA site is 101348
GTGTTAATACTACTTGGTTGGCACGTGGGGACAATGAGCGACTGTGGTGTGGCTGCGCGCATGTGTACGATACGTACTGATTGTAAAGCGCAATGGCCGAATGAATGCATGGGACTGTTTTGTTGATTAACTAGGTGTGTGTTGACCTGC
>chromosome_11,+,polyA site is 101518
ACAATGCACACACGATGCCGCCACTGACCACTACTGCGTTCAGCAGTGGCTCTGCGGCTGTGTCACCTAGCTAGCGGCTCTACACCGGTTTTGGCCACTCTGATCACTGTGCCTTGCACACGCCGTGGCCGCCTACGACGATAGATTCAC
>chromosome_11,+,polyA site is 101646
CCGCCTACGACGATAGATTCACCCAGACCCGCTCCTAGCTTTACTGCTCCCTGCTGCCGGCGCCATGGCTGTCAACAACTGCTTACCAGGGGTCGTGCCCTGCCGCTCACGGTTCACCAGACGCTTGAGCCCCGCCAGCTGGCGCCCTGG
>chromosome_11,+,polyA site is 143619
TACAGGCGGAGGTGATAGGGTATCTGGAGGCAAGACACATGATGATCAGGCAACATGGGAGTCACGTGCCTTGTCGGCGTGTTTGCAAGCAGGCGGCGAGATGGCAGGCGGGTGCCGACCGAGCAGGGGACCGACCCTGCGACCGCGCAC
>chromosome_11,+,polyA site is 143767
ACCGGCTTTGCTGCGGCGTACGGGCTTACAATGAGTGGGTACGGTAGATGGTTCAGCGCAGGGTGTCAGTGGTCGGATGCTGTTCATTGGTATGCCGTAGTTGAGGATTCAAGCTGATCAGGTACCGGGAATGGACAGGTGCTGAATTCG
>chromosome_11,+,polyA site is 143922
TGCGTTTTTTGGCGACAGGTGGCGTGCGGGGGGGGTGCAGCGAGAGAGCCACTTCAGCCGCCCTGTCATCGAAGTGTTTGCTAGTGAAAGCGAATGTCAGACGCCATCGAAGTCTCAGGGCCTGTAGGCTACAGGAGGAATGGCCGTAAG
>chromosome_11,+,polyA site is 143985
TGTCATCGAAGTGTTTGCTAGTGAAAGCGAATGTCAGACGCCATCGAAGTCTCAGGGCCTGTAGGCTACAGGAGGAATGGCCGTAAGGTTGCAAGCCGCAGCAGGTCAGGGATGTACTGGTGCCGGGCCCTGTCTGGATGAAGTTTGTGT
>chromosome_11,+,polyA site is 144054
AGGAGGAATGGCCGTAAGGTTGCAAGCCGCAGCAGGTCAGGGATGTACTGGTGCCGGGCCCTGTCTGGATGAAGTTTGTGTTACAAGATTGCAGGGCGCGGAGATGACAGCTGCTGATAAGGGCCATTGCAGGCACAGCAGCGATGAGGT
>chromosome_11,+,polyA site is 144176
GCCATTGCAGGCACAGCAGCGATGAGGTCGGGCCAGCGGCGAAAGCAACGGAATAGCGTAGCAGCGCTGTGGCGTACCGTATTGTATCCTACTGCACCGCATGTTGCGTTGAAGGAACGATCGAGCAGGCAATCGAGCAGGAGAAGAGTG
>chromosome_11,+,polyA site is 144292
ACGATCGAGCAGGCAATCGAGCAGGAGAAGAGTGTTCGTGTGCTTGCAGGTGAAGCGGCATTGCCCGGAGGGGAGGGCCCCGTTTGAGGTCGATCGCTACTGGCCACGGAAGGCCAACGGTGTGTCCGTCCATGTGCCCCACACCACGGA
>chromosome_11,+,polyA site is 144501
CAGGGTGTGAAGACCGCAGCGGCTGGAGGCTGCCCAGTACAGCAGCGCGAGGCATGTGCGATAAGGTAGAGGCGGAGAGAAGAGGCGGGTGTGTGAGGGTGTGTGCGCGGTGGGTCAGTGATTGTGCTTTGGCTTGCGGGTGAAGCAGGT
>chromosome_11,+,polyA site is 144652
CATGGCCTACGGGCGCTGAATTCGGAGGCATGCGCGCACCGGCGTGCGGTTTGTCGGACCATGAGGTCCTGTGGGCTGTCAGTAATGCGGGCGAGGGGCCTCTTTACGCGGTCTACGTGTCAGTGCATGCGTGGCGGTCCGTGTATCGCC
>chromosome_11,+,polyA site is 149560
GACAGTCGAACAGCACGCGATGCGTGTTCGGTACCGCATGTGTGTGTTTGGGCGTGTGCTGGAGGGGCGCGAGGAGCAAGGATGTGCGTGTGTGTCGACAGCTCAAGCTGTGCGGCATGGGCGATCGCACATGCGCGGATGCGCCCCCTC
>chromosome_11,+,polyA site is 251510
AGGGTGGACACCCTGTGGTGGCGGACCGATGGCTTTACATTTATGCCCTGATCTTCTAGCTTTCGTCTTCAGGTACCAGGACGCTGGTACAACTGTACAGAATACGCATGCCAAGCATGCGCGAGCGAGGTGGTTAGACGACACCTGTGA
>chromosome_11,+,polyA site is 251572
TCGTCTTCAGGTACCAGGACGCTGGTACAACTGTACAGAATACGCATGCCAAGCATGCGCGAGCGAGGTGGTTAGACGACACCTGTGACTTCGACAGGGAACCACACGTTCCGCTTGACAGCACGACTTGACTGGATGGACCTGACCAGA
>chromosome_11,+,polyA site is 251672
ACCACACGTTCCGCTTGACAGCACGACTTGACTGGATGGACCTGACCAGACTGACATCGAAAGTGCCTCACAGGCGCTAACATGTAAATTTTATTCCCATCGCCAGCCTGCGGTCTGTGCACAGCACGGCACATAATAAATTCACAGCAG
>chromosome_11,+,polyA site is 259979
CCTGCAAGCCTGAGTATCACGTGCTTCAATTTCTGCAGGTCCTGGACATGCTCATGGGTTACGTCGGCGGCGTCAAGTTCTAAGCGGCCGAACTAGCGAGCTGGCGGAGTTCGGACAGCGAAGCTGCATGCGCTGGAGCATCGGCAGCGC
>chromosome_11,+,polyA site is 260228
ACGGTACACATGACTTCGATACACTTTTGACGCTTGACAACGGAGAGTGGGGTGTGATATTGACGTTCGGACGTGCGCTAGCCGTATTGGCTAAACTGAGAGGGGAAAGGAGGACATATAGGCGGGTAGATGGCTGGCATGGTTTGGAGG
>chromosome_11,+,polyA site is 260376
GGGGTGAACTCGCCATGGTGTTTGCCACGTATGGCTCATGCAAGGGGCGGAAGTCGACAAGGGCAACTTTCGCTCCCTTTCAAATGTAAACGATATCCATAGCTTACCTTGAAAGCTTACATTTAACGCAACTGCACGTGCAAGAAATAT
>chromosome_11,+,polyA site is 265925
GCTTTATATGGGTTTGGACTTTGCGGAGATGCGGCATTCTTCCTTGCCGCAAGCCTTGCGTAGGCATGTACATGTTAGAGTTTGGTGGCTTGGCTGTGAATGGCCAGTGCCGGCAAGGTAGCAAACATGCTCCATTTGTTTCGGGGGTTG
>chromosome_11,+,polyA site is 266152
GACATTGACACCGACTGGGTGGCTGTGCGCCATGGGTGGTGGTCAGGGCTAGACGGGCTGGTGCATGTCTTGAGGTCGCAGGTGCCGCACGAGAGCCCAGCAGTTCGCTTGCCGGTCCCGTCCCCCGGTGCCCGTACCCCGGTGCCCGTC
>chromosome_11,+,polyA site is 266296
CCCGTCGCCCCCCGCTTGGGGGCCTCCAGTCCGTCGCAGGCATAGGACATTCAGCCGATGAAGGCCGATTCGTATTCACCCGTGCAAAACATCGTTAGTCGGAAAGGCGCTCATGCTGTGGGCGAGGAGAAGAGCTGCCTACCGTACTGG
>chromosome_11,+,polyA site is 281717
TTGTTGCCTTTTTGGCAGGCTGTGGAGCCCACGGGGGCGATGGCAGGTGTGGGGTGTTAGGACGTGTTGGCAGAAGGGGAGGCGTCAAATGCATGGGCAAGTTGATTGACCCATACTGCAAAATTTTGGGTGGCGCACGGGCACCTCACG
>chromosome_11,+,polyA site is 281780
GTGTTGGCAGAAGGGGAGGCGTCAAATGCATGGGCAAGTTGATTGACCCATACTGCAAAATTTTGGGTGGCGCACGGGCACCTCACGTTTTTGACGGATGTGAAAGGTGGCCTGTTTTGGGGGCGTGTGATCAATCTGCGTGTACATGTG
>chromosome_11,+,polyA site is 281843
TGGGTGGCGCACGGGCACCTCACGTTTTTGACGGATGTGAAAGGTGGCCTGTTTTGGGGGCGTGTGATCAATCTGCGTGTACATGTGAAAGCAGTGGGATGTGAGTGAGGACCAGGGCCAGGGAAGGCGAGGACCGTGCAGTGTCGGCTC
>chromosome_11,+,polyA site is 281950
AGGACCAGGGCCAGGGAAGGCGAGGACCGTGCAGTGTCGGCTCTTACAGTTGATGTGTTTGGATGCAGTCGGCACCCAAGTGTAACCTTGGCAAACTCTTGAGACCCAACATTCGCTATGCAGCCGTGATCCTCCCACCAGCTGAAGCCC
>chromosome_11,+,polyA site is 292510
CATCTCAAGGTAGAGTTCTGACACTGTAGGAAGGATGTTGTACATATTGGTACGGTACAGGTTGTGCGTGAAGGTTGCAAATTTAATGCGCATGTTGTGCGCTGCGCATAGCGGACGGGCTTGGCCTGAGGAGTGCGAAAGAAGATTTCC
>chromosome_11,+,polyA site is 296668
AGAAGGCACGCAGGGGTCATTAGCACTTAGGCGAAGTAGGCGGGAGAGTCCAGAGGCTGAGGCCCGGGCTCAGCTCTAGAGGTTTGCAGATCGACACGAAAGCGGTAGGATGTTAGCTGAGTCCAATATTCATGGAGCTATAGGATGAGG
>chromosome_11,+,polyA site is 296947
CTGGAATGACTGTGCGGCGTACGTGTGTGAGCGGTACTGGCTGAAAGCAAGTGCAACATTGCATATTTGCATTGCGGGGCTTGTGACCGAATATTGCGGGACAAAGGAATTCATGACGGCTTGCACGGAAGTTGCAAACAGGGCGCTGCC
>chromosome_11,+,polyA site is 297095
CCCTGGTCTAGCGGCCGCCAAATCCCACGCTTGGGCCTTGGGGTGTTGCTGGGGGCCCCGAGTGATGCGCCAGTAAAGCCCGTTGTTACTTGTTCGCCAACAGTCCAGGGCGCCGCATTGCGCCACCGGGACGCCAGCACGGCACCACCT
>chromosome_11,+,polyA site is 332889
CGCGGTGTGGGGTGGTGCTGCTAAGGGCGGCGTTGGATGCCATGTGCGGCGGCGTTGAACACAGCGCAGCCGGCAGGAGCTGACACCTGAGATGAGTGAACGTCATGTTTCTGACGGGTGCATCCCTGTTCCTGATGATTCCGCATGGGT
>chromosome_11,+,polyA site is 332954
GCAGCCGGCAGGAGCTGACACCTGAGATGAGTGAACGTCATGTTTCTGACGGGTGCATCCCTGTTCCTGATGATTCCGCATGGGTACCTGGGTAGGCTAGAAGAGAAGTGGCCGTGGTATTGGGTCAGGTAGTGGGGCGAGGGCGCAGGC
>chromosome_11,+,polyA site is 333073
TTGGGTCAGGTAGTGGGGCGAGGGCGCAGGCGTCGGCAAGGTCAGGAGTTTGAGCACGTGACGTTGAAGGGGCGACCCTGGCATCCTATGTAGGTGCGAAAGTTGGTATTTGGTTGTGCCGTCAGGTGCCGTATCGGATAGCTGGTCTCG
>chromosome_11,+,polyA site is 333240
GGGGGGGGATGCGTTGAGGAGGTTGGCCGGGAATGCGAGGAGGCGCGTGCCACAGACTGCTGTGGCCAGCTGTCCGTGCCATCAACGCTATCGTGCCCAACCAACCTTGCCAAGGAGGCCTGGCAGGACAGGTTCATGAAATAGGAGACA
>chromosome_11,+,polyA site is 333359
CTGGCAGGACAGGTTCATGAAATAGGAGACACCGCAGTTGGCAAGCAGCCGCTTCTGGAATGCGTAGGTCCCAGGCAAGGTTGCAAGAAACAGGAGGTAACACCTCGCTCAAGTTGCCCGGGCTATGTGCACATTGCATGGCGGCTGGTG
>chromosome_11,+,polyA site is 338116
AGCAGACCAGCGCGGTTTCAAGGGCTCAGCGGCGGGCCCCTCAATACGCCGTGGCCCCGTGCCCTGGGCTCCAAGCCTACGCAGCAACCATTGCGTGCAAAGGAGTGCATCCCTGCCCCCCATGGCGTGGCAGACCGCGTTGGCTGTTGT
>chromosome_11,+,polyA site is 338232
CCCCCATGGCGTGGCAGACCGCGTTGGCTGTTGTTGGCTGCTTTAGTAACACCACCTTGACACGACCATTGGACGCAGATAACGAAGTAAAAGGTTCCGTAAAGCCATCAACAACCCAGCCCGACAGAGCTGTGCGCGGCCCACCCACCC
>chromosome_11,+,polyA site is 348183
TTAACCAGCGGGCCGCAACTGTCACGTACAATCGGAGTAACGGACGGGTTTTCCACATACCGAGTGTGGCCCTTCGGGCCTGTTAAAGGTTGATTCGCAAAATGCGTGCTCGTTACTCTGCCGACGCATTGGGACATCTGTAGGTCACAT
>chromosome_11,+,polyA site is 348335
ACAGGGCACGCCCTAGGGAGCAGGACTAGAGGCAACGGGCCAGCGAAGTCAAGGGGGCCGTGGGGTTGCAGACGTCGCAAATGCATGACGTTGCCGCTACTCGAGCAAACAACGAATACGGTTGCGTCCATACATGACTAATGCCTATTG
>chromosome_11,+,polyA site is 368334
AGTAGTGTGGTATGGTATTCAGCAAGTATAAGTTACGGGTCGTACGTTGGGTAATTGAAGATCAAATAATGATGAGGTGTGTGCATGTGCATTGCGGGAAATGCAGCATGACCTTATGGGATTCGTGGGGGTCTTGAAGCATGCGCGCAC
>chromosome_11,+,polyA site is 369388
TCCTAGTACAAGCAAGACCCCGTACGCCCGGGTCCAAGTAGCAGGTGTCATACTGCCACACCGATTGTAACTCGTCTAAAACTGTAACTTATCAAGGATCCATCCTGCTTGCCGATTGCACTACGATGCCTTGGCTTACCCCTGTGAAGA
>chromosome_11,+,polyA site is 370457
CATCGTGTGTGTGAGATTGATGTCAAGGCACTTCTGAAGGAGGCTGAGGAGGAGGCCGTTCAGAATGTGGATGTCTCGTGCTAATAATTTGGCATACGAACGTTTGAATTCTTTGAAAGCGGTCCATCTAGCAAATACATACCCGATACG
>chromosome_11,+,polyA site is 370891
CATTTGGACTTGTTCATTAGTGTTGCACTGCGTGAAACAGATACAAAAGCCGCCGTTTACAGTTGCGAAAAAGCGAAATTGCAACATGTCAAGATGTCTAGACATTTTACATGGCTTCCACAAAGGCACTTTGTCTAGACAAAAAAATCG
>chromosome_11,+,polyA site is 370975
CATGTCAAGATGTCTAGACATTTTACATGGCTTCCACAAAGGCACTTTGTCTAGACAAAAAAATCGTGGATTTGGGGGCCTGTTTGTCTACCCCCTTGACAAAAATTTCCGCTCCAGAGGCCAGGAATGTCTGGGTCAAGACATTCCCCC
>chromosome_11,+,polyA site is 379568
GGGCGGTGTGGCCAGCTGCTGCTGCGATACCGGAGGGAACATTCCTCGGACCTCGGATGGGGAGTGGCTAGGAAGACTATGTGCGTACAATTGTTGCGCCAATGTAAGACCCGAGATGTAGTCCCGCCCCGGTTCGAGGTTCTACTCGCA
>chromosome_11,+,polyA site is 420822
ACAGGATGCAGCTTCGGGCTGCACCCAACAGTGTGAGGGCCCTGCCCTGTTGGTGCTGGTGTTTTGGGGTAGGAGTTGCACTTTGCAAAGTGGCAGTCAGTCTGACGCCGACCCGCGGCTTAGGTGAGCAGCGCTAGCGTTTGCGGTGAG
>chromosome_11,+,polyA site is 420916
AGTCAGTCTGACGCCGACCCGCGGCTTAGGTGAGCAGCGCTAGCGTTTGCGGTGAGCCTTGCTCGGGGTTCCTCCCCTCCTTTAGTGAGGCGAGGAGCATGGGGGTCATTCGAGGTTCCCTCCTCGAGTGTGCGTACGTGTCTCGTGCGT
>chromosome_11,+,polyA site is 421023
ATTCGAGGTTCCCTCCTCGAGTGTGCGTACGTGTCTCGTGCGTTTATGGAGCCCTGGCTTGCCCGTGGCTGTCATCCCACATGTAACCTCTATTCGCTAATCCCGGGCCCGTGGCTGTCATCCCACATGTAACCTCTATTCGCTAATCCC
>chromosome_11,+,polyA site is 467261
ACCGGCAGTGGCTGTATGCGTCCATTTTTTTTTTTGAGGAATCATCCTTACAAGGTTGAACAGGGGCAGACGCGCTGCCCCCCTGCTGCCTGAAGACAGCCTGGTCACCGAGACCAGAACCCTGACAGGGCAAGAAGAGAAGAAAAGAGA
>chromosome_11,+,polyA site is 661027
TATGCGTGGGATAGATGATCGGCGCGGCGCACGTGTGCATGATGACGGATGGGCGTGAAGAGCCGCGACAGGCGGTTGGGCAGCCAGGTGGGCGGCATGCAGAGCGACTGGGACTCGGCAGGCGCAATGGTTGACTTGGAGAATCGGGGA
>chromosome_11,+,polyA site is 661313
AGACGGAGAGCTGCACGTACGGCAGACTAGTATGTAGCTGTGTCAGGGGTTGTATGCGACACATGATGGTAAACGATGATGCCCGCGTGCGCTAATAAGGGAAGGAGCACGTGAAGGAGGTGTGTGCAGCTACGGGCCTGGCGTGTGCGG
>chromosome_11,+,polyA site is 661603
ACGGGTATTCAAGTCACCGCTGGAATGGGCGCTTTGCTCGGCCACCGTCTGCGTGCTGCTGCTTGTGGGCTGCGACCCTTGTGGATAATCGTTGTGTGTGTGATTTTCTCGTGCCCTGCACAGAACCCTCGCCAGCCTCGGTCTCGCGCC
>chromosome_11,+,polyA site is 674253
TATGCGTGGGATAGATGATCGGCGCGGCGCACGTGTGCATGATGACGGATGGGCGTGAAGAGCCGCGACAGGCGGTTGGGCAGCCAGGTGGGCGGCATGCAGAGCGACTGGGACTCGGCAGGCGCAATGGTTGACTTGGAGAATCGGGGA
>chromosome_11,+,polyA site is 674538
AGACGGAGAGCTGCACGTACGGCAGACTAGTATGTAGCTGTGTCAGGGGTTGTATGCGACACATGATGGTAAACGATGATGCCCGCGTGCGCTAATAAGGGAAGGAGCACGTGAAGGAGGTGTGTGCAGCTACGGGCCTGGCGTGTGCGG
>chromosome_11,+,polyA site is 674828
ACGGGTATTCAAGTCACCGCTGGAATGGGCGCTTTGCTCGGCCACCGTCTGCGTGCTGCTGCTTGTGGGCTGCGACCCTTGTGGATAATCGTTGTGTGTGTGATTTTCTCGTGCCCTGCACAGAACCCTCGCCAGCCTCGGTCTCGCGCC
>chromosome_11,+,polyA site is 687266
TGTGCGTGGGGTAGATGATTGGCGCGGCGCACGTGTGCATGATGACGGATGGGCGTGAAGAGCCGCGACAGGCGGTTGGGCAGCCAGGTGGGCGGCATGCAGAGCGACTGGGACTCGGCAGGCGCAATGGTTGACTTGGAGAATTGGGGA
>chromosome_11,+,polyA site is 687842
GTATTCAAGTCACCGCTGAATGGGCACTTTGCTCGGCCGCCGGCGCCGGCGGCTTGCCGCTGCTTGCGGGCTGCGACCCTTGTGGATAATTGTTGTGTGTGTGATTTTCTCGTGCCCTGCACAAAACCTTCGCCAGCCTCGGTCCCGCGC
>chromosome_11,+,polyA site is 711981
AAGGGCAAGAAGGGCAAGAAATAGAAGGGCAAGAAGGGCAAGAAGTAGAAGGGCAAGAAGTAGAAGGGCAAGAAGTAGAAGGGCAAGAAGTGAAGGGCAAGAAGGGCAAGAAATAGAAGGCAAGAAGTAGTGGGGGCGGCACGAGTGTGA
>chromosome_11,+,polyA site is 712820
CGGAGGGGCATGGAGGAGGGGGAGGGTTTCGCGGGCTTATGCCCGCCACGCATGTAGCCCAGGTAACCCGGGTAACCCTGTGTAACCACACACTGACGTGAGCTGGCCGGTGGGCATGCGGTCCACTGGTGCAAGTGCGGCCGTGCGGCG
>chromosome_11,+,polyA site is 724954
CTAGATGCAGCAGCTTATTTGCGGGGCGGTGGTTGCTGTCATGGCGGGGCCGGGTGTGTGTAGGAGGTGGGTGGCATTGTAGAGCAGGGCAGGGACAGAAGCTGGCAGGTAGGAGTCCAGCACACGGCGGTGGCGTACTACCAAAACGTG
>chromosome_11,+,polyA site is 725163
TATGCTCGGGGTTCCTTGTCCTTTGGACACCCAGGTGAACGAGTGTCAGGCAGTGCTCAAGACATGGGACTGTAGTACGCTTGTAACAAGCAAGGCAGGCAAATGTAGAAGCCATCAGGGGGAGATGGGGAACGGCGTGTGCTGCCGCAG
>chromosome_11,+,polyA site is 744398
GGGGGCGGCTGCAAGCAGGGGAGATTTACCTCAATGCTGCGGGCCTGCCAGTCCCGTCACGGCGTTAGCCTTGAATTTGGCTTGAAGCAACTTCATTGAACAGTTCTAATCTGCCATGCGGAGGCTGATGGTCTCGAGTCTCCAGACCCA
>chromosome_11,+,polyA site is 744492
ATTGAACAGTTCTAATCTGCCATGCGGAGGCTGATGGTCTCGAGTCTCCAGACCCAGCAGGTGTGGTGGAGGCGCAGCAGACAAACACCTAACGTTACGTAGTACCCCGGCTTGCCCCTTCCCCCTCTCCAATCGCGCACCATTGCAAGG
>chromosome_11,+,polyA site is 747265
GGATGCGGTGTGCTGTTGAGGTGCTTGTTGGCTATGCGTTGATTGAGGTGCTGGCGTGGGGCTTCAGTGGCACAGTCGGGAGCTGTTAACAGGAACGGTATATGGCAAGGCTGTGGGAGCCAGCTAACGCATTAATGCCATAGGACCTTG
>chromosome_11,+,polyA site is 747567
GTGGCCTCTTTAGCGTGGATACCTGGCGGGGAGGCGCGCGTGCGTGAGGCGCGTCACCCGGGGCCGTGAAGGTTGCAATAATGTAAATTTTGGCGTTCTTACCATCCCAGTCATATGCGGCAGCACAAGTGGATCATTTGATTTGCGGCG
>chromosome_11,+,polyA site is 804429
CCCCGCAGGTGCTGACGTTCATGGACACGCTGGAGTTCGTGAGGTCGCGATTCAGCTGGGCCGCGTGAGCGGGAGGCGGAGCAGGAGCAGGCGGGAGGAAGGAGGAAGAGGAGGCGCTGGCGGCAGGCCCGCGTGGCAGCACGCAGTGGC
>chromosome_11,+,polyA site is 804500
GGAGGCGGAGCAGGAGCAGGCGGGAGGAAGGAGGAAGAGGAGGCGCTGGCGGCAGGCCCGCGTGGCAGCACGCAGTGGCGGGACGGGGGCGGTAGTGGAAATGGAATGGGAAGAGCGCTGAAGCGGCTACGTGTCTGAGATTGATCAAAG
>chromosome_11,+,polyA site is 804828
GCGTGTCAAGGCATTCAACTCCATCCACCGTCGTCACGCCGCCACTTCCTATTCTCTGGCTAACTCTCTCTAGCGTGTGAGCGTGTGTGTACTGGTGCGTGTTTCATTTTGAAAGAGTGCGTCTTTGACCTGACGCGTCCATTCTTCCCA
>chromosome_11,+,polyA site is 805436
TGACAGGTCTGCATGTGCTGTGCGTTGGTGGGGGTGGGGACAGAGGTGGGAGGCACGACCGGCCTGGGTACGAAGTCACATGTAATTACAATAACGACAACACATGCTAAGTAACACAATGGCAGGGCCCCTTCAGCACCGGGCAGGCTG
>chromosome_11,+,polyA site is 810197
AGTACCCCGGCGGGCAACCAACGGGAGAGACAAGCGGCCAATTCGTAAAGACTTCAAGAGGTCATGCACCTATGGATAGATGTAAAGAAGCTGAGTGTGCATGATCCCACTGTGCTATTTGGGGTACGACCCGAGGCCAAGCGGCCAGCG
>chromosome_11,+,polyA site is 814662
GTCTATTCGAGTGGGGTGTGTTCGGGTGCGTGTGTGCACACGCGCGAGGCGTGCTATGACGGCCTGCGGTCGCGACCTGAGGCGTGATGCCAATGAGGAATAAGCTGATTACGTCATATGGTTTGTGGGTTGAGGCCCTGGCTGTGCCGG
>chromosome_11,+,polyA site is 815573
AGGACGGGTTCAACTGTATTATCCGGAGCCGGACAGGAGCAGGTGCATGTGAAGCAGGCGTGAGTGCACATGGTACTATGTTATTATGCGATGTGCCGATACCCGGGCGGTAACAATGTGGGACATAAAGTGTCATAGTAGGGTCGTGCA
>chromosome_11,+,polyA site is 820123
CCCTTACTTGAGAGTGAGAGCCAATTTTCTTGTCATCCCGAGAGCAGGACAACGCATGCAGTTGCCCTCCGTCCTGATGCTGTGGGTGGCAGTCGTAGGAAGGTAGAAGAAATGTCGGTACGGTATCAGCAGCAGTTGTGCGGTGCACAC
>chromosome_11,+,polyA site is 820734
CGTGGTGGGTGTGACGCTTGTATTTCAGGGGCATGCCAGGGGGGGGGGGTAAGAATGCCGCAGACATACCCCACCCTTCAAATTGAAAGAGCTTGACGAGAGCGTTCAGAATCCGCTTTCAGAATTTTGATCAGGGTAGTAATTGCGGAG
>chromosome_11,+,polyA site is 820819
AAAGAGCTTGACGAGAGCGTTCAGAATCCGCTTTCAGAATTTTGATCAGGGTAGTAATTGCGGAGATATGGGCCCCCAAAGTTCAGGGTCGGTCGTCGGTCCCCACGGTCCCCAAGGTTTCGTCACGGTGTGCCTTTCGTCTGGGCCTCA
>chromosome_11,+,polyA site is 820926
GTCCCCAAGGTTTCGTCACGGTGTGCCTTTCGTCTGGGCCTCATAAGACAGCCGGGCAAGCCCAGACCGTTGCCCAAAGCATGTAATGGATGCTTTTTACGGCTGGGAAACGTCAGGAGCCTACCAAAAGACGAAGGGCTACCGCCCGTC
>chromosome_11,+,polyA site is 821661
GCGTCTCACACATATGAGTTGCTTGGATGGTACCGCTGTGGCGAATCGACAAGGCCTGTCTGATTGGTCTGTGCGCGGGAATCAATGGGTCGGGTGTTGGGACGAATTCCGGTCAGGGGTGGGGGCACGACGTGCACGCACGCGGACGTG
>chromosome_11,+,polyA site is 834904
GGCAATTACAGTGCGCACGGGTCCCTCGTTTCTGAGGCTTCAAGTGTGGGCCAGACGCTGGCTTGCTTTGTATTAGCGACCTCTCGTTCTTGTTGATGCATTAGACGAGTATTGTGGAGATTAAGGGAAGATCTGAGTGTAAATATGAAC
>chromosome_11,+,polyA site is 836419
TCTCGCCAGTCCTTCTGATGAAAGACTGCTAGACTGCGGCGGCCGTATGCCAAGCCCGGGTCAGACGTAGACCCAGAGCTATAACAATGAGTACCAGGAGAAATTTACATTAGTTTTGTGTGTGGCCTGGCTCGGGTGCAGGGGTCCTGC
>chromosome_11,+,polyA site is 836508
AGTACCAGGAGAAATTTACATTAGTTTTGTGTGTGGCCTGGCTCGGGTGCAGGGGTCCTGCACTCGTGCTCGCCCGCATGTGTCTTGGTGGTGCGGTGCAGGCATCGGGGTTACACAGTGTGGGAGCTGTGGGCTGGCGTGGGCGGTATA
>chromosome_11,+,polyA site is 836576
CTCGCCCGCATGTGTCTTGGTGGTGCGGTGCAGGCATCGGGGTTACACAGTGTGGGAGCTGTGGGCTGGCGTGGGCGGTATAACTGTGCCCTGGTACCATCCCACCACCATGAACAACCAGAACACAGGCCGACTGCCGACAGCGCGCGA
>chromosome_11,+,polyA site is 843264
AGGCGAGGTGCTGTGTGGTTGCCGAAGAAGTGTGTGGCTGTTTAAGAAGTGCCGAGCAGGGCTCAGCGCTATCAAAGCATGTACGTGGCCACATCATGTTTATCCGGAACCCAGGCCGGAACGCCGTGCCGGAAAGGGCCGGAACGCGGT
>chromosome_11,+,polyA site is 843392
CCGGAAAGGGCCGGAACGCGGTGCACCGGACGAGACCTGACGGGAACCCAATCGCTAGCATGATGGTTAGCGGCAGACGTAGCAAGAATAGCTAACTGCGCATCCCATTTTCCCAGGCCACTGCTCCGGGAACACGGCGCTGCGTGAGTG
>chromosome_11,+,polyA site is 843469
CGTAGCAAGAATAGCTAACTGCGCATCCCATTTTCCCAGGCCACTGCTCCGGGAACACGGCGCTGCGTGAGTGCCGGTGCCATGCAAGCAGGGGGGCGGCGGAACGTCCTTTTCCGGCACCCGAATGGGGCAGAGATGCGCAACCCCGAA
>chromosome_11,+,polyA site is 843759
GGCACGCTGACGCCCCTGAGATCTTGAGCAGGAAGTCCCTACTGCTGCGTGTTCGTGAGCTGCGTCAGCGTGTCCCCCGTGTAACCATGGGAACGCACCCTTCCCAACCTGTACCACATCACCCGAGTCCGGGAGCAGCAGGGAACGGGG
>chromosome_11,+,polyA site is 849692
GGCGTATAATGTCCCAGTTCCCACCCAAGTGGACCGAGGTATTTTGGTATACTGTCAACTTGTGTCACTGTCAACGGCTCTGTAAGGAGCTCTGCGCGCGGCGGTGCGCAATGCTGCCACGACCCTCCCTTGGCGCGCTCCGGCTGCCTA
>chromosome_11,+,polyA site is 857644
GTGGGTGTGGGTGTGGCGTGCCAGTGTGTCGTGTATGACAGTGTGTAAGCATCGGGCCCCCCCGCGCGGGGTGCGGCTGGGCAGCAGGTGTGGAACCGGAGCGACCGCGGCGCCGCACTGAAAGCATGTGTGGCCTGACCCTAGGCCAGC
>chromosome_11,+,polyA site is 858167
AGACGGGTGAGGAGGAGGAGGCACAGGGATGCGTTAGCCGCGCTAACGCGCGGCAAGGGTGCGGTCTAGCTGCACGGGGTCTTGGGCTTATTTCGACCAATATCTCTGACGAGGCTTAGTATTGCGTCGCTCTCTTTGGGGGAGGCTACG
>chromosome_11,+,polyA site is 858277
GAGGCTTAGTATTGCGTCGCTCTCTTTGGGGGAGGCTACGTTCTCTTGCTGCTGCGGGGGCTTCCTACTCTTCTTACAAGCTTCTATACAACCGTACCACGCATCTGTTCCCCTCGGAATGCCAGAGCTTATTCGGGCGGTTTTGTCGTG
>chromosome_11,+,polyA site is 858336
GCTTCCTACTCTTCTTACAAGCTTCTATACAACCGTACCACGCATCTGTTCCCCTCGGAATGCCAGAGCTTATTCGGGCGGTTTTGTCGTGAGATTGGAATTTATTGTTTGTTGGCCACTTGGCACCGCACGAGCTCCTGCACACTCCTT
>chromosome_11,+,polyA site is 858534
CCGCAGGGTGAAGAAAGGATGTGTGGGACCGTGTACGAAGAGTGCTTGCAAAAGCTGCGCACTCGGCTTTCTGTCTTTAATATGTAACAAAGAAATTGCACCAAAACAGCGTCGTCCCGGGAAGGTGGTTGGGGGAAGCGTTTCGGCTGC
>chromosome_11,+,polyA site is 867681
GCCGTAAGCAGCGCATGGGCAGCCGACAAGTGGCATGACGCGTATCTACGGATGTCGGGATGCGTGGCAGTGGCTGTGGCACTGGCTAGGGCTGGGCGAAGATAGAGGGGTTGTGTTGGGGGCATGGAGTTGGGTATTTTGTTGATTGAT
>chromosome_11,+,polyA site is 867951
AGTACAATTGCATAAGCGAGCCGGCAGCTTGCGGCTCGGCCCTTGAAGGGCATGGCCTCGAGACTGGCTAGTGTTGGCGATGCAACTCAAGTGTGATGCATGCTGTGCCACTGGCCCGCCGCCCGCGTAGGCTGCTAAATCCCTGGTGAA
>chromosome_11,+,polyA site is 868100
AGGAACCATATGTCAGCGGTTGAGACCCCCACGTCGATGTGCTGATACGACGGCGGACGGCAGCACTGGGTTGTTGGGCGCTGTAAGATGCCAGGCGGACCCTTTGCACGCCGACTCCGGGAAGATGCAAGTCGTGCATGGGCAGGAAGG
>chromosome_11,+,polyA site is 885781
CTTGAGCGCTAGTCTTCGGGAGTGTGTGGTGGGCTGCGTGGCCAGCGTCACTGCAGCGCCAGTTGGTTGGCCTTGGCTGCTTTAACCCTGCTCCCGGTGTCCAACGCGTAACGGCCCGTGGCGAGGTGAAAGTGAGCCAGTCGAAGGAAA
>chromosome_11,+,polyA site is 885984
GCCGTGCGGTTGTGGTCCTGACAGGGCCGTTGGGACCAGGTGAACAAGCAAGGTTGTTGCGGCAGCTTCATAGCGGCCACGTGTAACGGCTGTGAGTGCACGCCGCGTCTCTCAAGTTGTGTGCCCCACATGGTGAATGCGAGTTGGTGG
>chromosome_11,+,polyA site is 886215
TGTGGCGAAATGAGCGAGGGCCAGGGTTGAACGGGGTGTGCTGCACTGCTGCAGTGAAGAATCTTGGAGAAGCAGGAATGCTGACGTACAGGTGGATCCTGACGCTTGGGCGCTTGGCACCTCGTGCATCAGCGTTGTATGAGCGGGCCG
>chromosome_11,+,polyA site is 886270
GAAGAATCTTGGAGAAGCAGGAATGCTGACGTACAGGTGGATCCTGACGCTTGGGCGCTTGGCACCTCGTGCATCAGCGTTGTATGAGCGGGCCGTTGAGCAGGGCTTGCATCTTCCACGGGTGGGCCGCCGCCGCAGGCGAGAAGGTCC
>chromosome_11,+,polyA site is 903236
ACGATTAAGCAAGCACATGCCCGCTTGAGCTACGGGAGGAGTTGGGCCGTGTTTAGGTTAGCTGGGGCTGCGGGGCTGCGGCCCGTGTACTACTATGGGAAGGGAAGAGCAACATGAAGGCAGGATGAGGCGTTCGCATGCGCAGACGCT
>chromosome_11,+,polyA site is 903654
GCTGAATCAGGAAGTGTATGAAGGCGCCAAGTGCCGGCGTGGGAGATTGGGAGGCAGTACCGGGAACACCAATGTCCCAACTGTAACGGCTGTAGATGCCTGACACAGCACTGGTGGACTAGCAACGCTGCAACGAGGTCCCTGAAAGTT
>chromosome_11,+,polyA site is 911284
TTCTGCACGCGTGGAGACCGTGTGTGGTCATTGCAGGCTGCAAGCGCTCTGGCTGCAGCTGGTGGAAGTGGCCGACGTTGTGTAGCACTGGGAGACGGTGGGGACCACTACGTGCCGTCTACAACATGCAAGGCGCGGGCTGCGGCCTCA
>chromosome_11,+,polyA site is 911549
GGCCGCATGGGTGATGACCCGACAGCGCCATGGCCATCAGAGCCCTCTGGCAGGTTGACGGGGGTGCAGCATGGGCCTTGGGCCATAAGATTTGATGCGAGACGCCTTCAAGCATGACGGCAGCGCTTGGGCGCCGCGGCTGTGTACCAG
>chromosome_11,+,polyA site is 920902
CGCCCTTGGGTGTCCAGTCACCCGCCGCGTTGTCAAGGTTGGATGTTGAATGAGCTGACAGCTTTGGATACAGTCTGCTGCAGCTTTGTTCCGCGGGAGGTGGGCGCGCGGCGAGACGGGGCCACATGCAGAGCGTTTAGTCGGACCTTG
>chromosome_11,+,polyA site is 921117
AGGCCGTGCCGGCCGGGACTTTCCGCGTACATGCCGCGTTTGGTGACTGTGGGATGACGGTGACTCGCCCCGAGCAATATGTGCAATGTCAGATAGGGGTCAGGCGCTGGGAACGCGCCGGGGAGCGAGACGTTGACGTCGACTAGTTGT
>chromosome_11,+,polyA site is 921299
AGGGTCAAAGGCCGTGTGGGGCGTGTATTATGATAGCCCTAATCTTCGGGGAGCTGCCACGCGAAGGCTTGAAGCGACGATGTTAATTTCGCTGTTTTTCGCGCAGTCCCTGGCTTGAGGGTTATGGTGGGAGCCAGGGCAAACATGCGG
>chromosome_11,+,polyA site is 963891
CTGCTGAGGCAACGGGTAAGCCAGCACACGTCAGGCGCCTGGTGGTGTGCACGCCTCGTCGCGCGTCGGTGTCTCGGCTTGTAATGATACGCCGCGCGCACTGCCTCTGACTATGAGAGACTTCCGCGGCGAAGGCAGCGTTCGCAGTAG
>chromosome_11,+,polyA site is 969260
AGTTAGCCGCCCCAACTGATGTGATAGTTACCCTACTAGTTCCCTCAAAAGCCTTTTGGGAGGGTCTAGGGTCTGGCTCGCGCCGACGCGTGAATGATAGAGAAGAAGATACAGTTAGCGCTCGAGGTGATTGCGACGTCTGAGGGGCCA
>chromosome_11,+,polyA site is 969402
AGGGGCCAGAGTCAGAGTGGGATGCCGAGTGGGGCGCGTGGAGCGAGTGGCTCCTCGGGCGTGTGCATTTGCATCAATTTCCGGGGAATGGACAAAGCGATGAAAAGGAGGCAGCACAGGGCATTACGGAAGGATGTGTATGTGGTCGGT
>chromosome_11,+,polyA site is 969473
CATCAATTTCCGGGGAATGGACAAAGCGATGAAAAGGAGGCAGCACAGGGCATTACGGAAGGATGTGTATGTGGTCGGTTTACACGGGGAAGTGGCTGAAGAAGAAGAAGACGCGTTTGCCCTTTCAGGGGAACCCTACCACCGAGCACA
>chromosome_11,+,polyA site is 969581
AGACGCGTTTGCCCTTTCAGGGGAACCCTACCACCGAGCACATGCCCGGCACCAGCATGCCCTGGCCTGGCTGGTGGCAAGTGGTGGAAAAGATGTTGACGAATGGGAAGGAGGTGACGCGACTAGTGCGGGACAAGAACCAAGCCTGTG
>chromosome_11,+,polyA site is 969672
GATGTTGACGAATGGGAAGGAGGTGACGCGACTAGTGCGGGACAAGAACCAAGCCTGTGAGCAACAATGACGTACAAAGGTGGTGTAATGCTTGTGCCAAAACGTAGTCAGGTGCCGTGCGGCGGCCGCGGGGTACCGGTACGCAACGTC
>chromosome_11,+,polyA site is 987785
CTTGGTTTGCATTATCGTGCGTACGTGAGCACTGGCTGCGAGAGCGAGCGTCCGAGCTGCTTCGCCAGGGGCCGGCTGTGTGTAACAGGTGTGAACCTACGCCGGAAACAGGCGGGCAGCCATGTCCTTAAACCGCGGATTACAATGCAC
>chromosome_11,+,polyA site is 987848
GCCAGGGGCCGGCTGTGTGTAACAGGTGTGAACCTACGCCGGAAACAGGCGGGCAGCCATGTCCTTAAACCGCGGATTACAATGCACACAATGTAACGGAATGAAACACGCTGTAGCTTAGTTACTATCAGTAACAGGTGCACAGGCGCA
>chromosome_11,+,polyA site is 998364
TCAACGCTGTGCTTTTTGGACTGGTATATACGTTGAAGCCAGGGGTTGAGGAGGCTTGCGGGCCAGGCGAGTAGGATGGAGCGCGTGGAAAGCAGTGTGTCACTTCTCCAACCCTGTCGTAGCATGTAGACCCGTAGACGCGACGCACCG
>chromosome_11,+,polyA site is 1004145
ACGGAGGTGCAGATGGAGGAATGCGGTCGTGTACCTCTGGTTTGTGAGCTCGTTTGTACGTTTGCTTTTGGATTGATTGCGGGATGTTTGTTTGAACGAAGACGTGGCCTCCAGGTCGCAGATCATGGCGCAGAGGCGTGCACAACTGCG
>chromosome_11,+,polyA site is 1004249
TGGCCTCCAGGTCGCAGATCATGGCGCAGAGGCGTGCACAACTGCGCATGCGGTGACACAGAGCCATGTCGTGCATTCCTCTGTAGCATATGTAGTATGAGGGTTGCCGCACGCCCTGGCGATGTCAGAGTCCGTGTGACTCCGCGCACA
>chromosome_11,+,polyA site is 1024339
TTTCCGGGGGCTCCGCCCCCGACCTATGCACGGTTCGTGGCAGGCCAGGGGAGTGGCCAGAGGCATGCCATGGCTGGTACTGAGCATCCGGTGTAATGCCAAACAAGGTTGTCCTATTGCAGCGTGCCATATGCGGCTGCAGTTGCCCCC
>chromosome_11,+,polyA site is 1046627
TTGTTGGTGCGAGGTAAGCAGGAGCCGCATATGTACACAAATTGAGCAGGAGCCAAGCAGCTGTGTGTAGCTCAGAGAAATGTAAGCTAGTGTGATTGTGATGCAAATGCAACGCAGAGTCCCCTCAGTGCCGCCCCTTCACCTGCTCCG
>chromosome_11,+,polyA site is 1061098
CCTAGGCGATGTGGGACCCAGTTCAGTCCAGAGCACTGAGGTAATGCACGACGTTTTGCTGGAGTTCAAGATGCTGTGCGGGGCTTTTGCGGGCGCCGAAATGATAAACCAAACGCCAGTAACAGAGTCAGTGACCTTAAGGTGCAGCAT
>chromosome_11,+,polyA site is 1061716
TACCATAATGTTCATTGAGCGGTGCGCGGTGGGGTGACGAGGCTGTGATTGGGCGGTACGAGGCGTTGGGCAGTGGGCACGTGCGCTGCATAGTAGGCAGGAAACTGCGCAATACGATATTGTGTCCATGTGGTTGGTGAAGGGGGCTGC
>chromosome_11,+,polyA site is 1061932
ATCCCCGCTGTAAATGATGCATACGCGGCGTGGGTACGGAGGAGGGTAGGAAATCCGAAAAGTTGCCGGTGGCCTCTGGTTGTAAGGGTGAGCCGGGTACCCTGCCGAGCCAAACTTTGCTGCGTGCGCGGGGGTTTGAAGCTGCCTGAA
>chromosome_11,+,polyA site is 1067783
CTGAGAGCGGGTTGCCGTTGCGGACACACGGATGCATGCAGGCAGGTAGGCAGGTAGGAGCTTGAAATGCTGGTACCGGTACCGGGCGGTAATAAACGCAAAATTCTCGTCTTTTTAATCTCTGTTGAGGTGAGGTGATTGTGGGCGGCC
>chromosome_11,+,polyA site is 1067886
TTCTCGTCTTTTTAATCTCTGTTGAGGTGAGGTGATTGTGGGCGGCCCAGCGGCCGCGCCGCCGCGGCAATGCGGGAAGTTGTCGTTGCGGCTGCGAACAAAAGGAAACTGGATTTAGGCATGGGCGGTTGGATGGCATTGCTGTGAGCG
>chromosome_11,+,polyA site is 1068522
CGCGGCTGAGCGAGCTTTCACGCTGAGGCGCTGCGGCATGGCTCGTGAGTGCGGCGTGGTGCGGGGCGTGTGCATAGGGACCAGCGGTTTGTTTTGAGGGGAGGAAGGGGTCTCTTGATGAACACGAGCTCGGGCGCGTGGCTGGTGCGG
>chromosome_11,+,polyA site is 1068910
CACGCATGTCACAGACTCTACAAAGCCAGGGCCTGGTGTTTGCGGCCGGCGCTTACCCACATCCCTTCGCGCCGTTGTGAGTAGAATGGCAGGATTCGGAAATGTTGATGGTGTGTGGTGACTGGTGAGGACATGCGCGGCCTGCTGGCA
>chromosome_11,+,polyA site is 1068976
TCGCGCCGTTGTGAGTAGAATGGCAGGATTCGGAAATGTTGATGGTGTGTGGTGACTGGTGAGGACATGCGCGGCCTGCTGGCAAGTTGGAAGGTTGGAAGTGGAACGCATGGGCTCCATGATTGTTGTGTAGGTCCATGGGGAGTTGGC
>chromosome_11,+,polyA site is 1069117
GGAGTTGGCGTTTGGCCCACGCAAACAGCGAGGCGAGTCAATGGCGAGTCAGGACCACCGGGGTGGTGGCAATCACACGTCATTTGCACATAAAGTCCACAGGGGTGGTAAAGATTGGACACAAGGCGTGCGTGGGGCTAGGTGGGAGCT
>chromosome_11,+,polyA site is 1069272
ACGTCCTGGCGTCGCGCGCTAGCGGACACCGTGGGCACGGCGGATGTCGGCAGCGGGCACTCCAGTGAGCCGAGAGTTCCTTGTCAACCTTGCCAATGTTTCTTGGCCACAAGCCTGCAATGGGGCCCGTTTCTTGCCGCTCCCCGGCGC
>chromosome_11,+,polyA site is 1075977
GCTAAATAATCAGCAATAAACATGGAGATATGTGGGGCGGACATTATCGAGGTGTTATTCGGAAGGAGTGTTAGTTGGGGTGGACTGATGCGGGATTGGGAAGAGACGGTGGCGCCAGTGCGCGCCAGGCAGGAGTCCCGCAGTAGCGTG
>chromosome_11,+,polyA site is 1076756
AGAGGTTTGGCGTCTGTGGAGGTTTTCTGGCTCTGGCATCACCTTCGCCTGCAGTGCGTAGGCGAATGAAGGAGCGTGTTGTAAGCACTGGGCAGCTGGTCATGCGGGTGCTGAGGAGGAGCTGCGGTGGTGGCCTGTATGTGCTTTACA
>chromosome_11,+,polyA site is 1076812
CGTAGGCGAATGAAGGAGCGTGTTGTAAGCACTGGGCAGCTGGTCATGCGGGTGCTGAGGAGGAGCTGCGGTGGTGGCCTGTATGTGCTTTACATGTGTGTGTTCAGGGGAGCTTGGGGGCCAGGTCCAGGTTCATAGGCAGGCAGTTGG
>chromosome_11,+,polyA site is 1092744
GAGCAAAGAACTGAAATTCGGACTGCATGGTGACTTTACGTATCAAATGGCAGTGCTGCATCACTCGCAAAGCTTGTCAACATGTAAAGTCAGTGGGCCGGGCAAGTGCAGCGTGCATGCCATTTGTGACAGCACTGCTGCTCGTCTTCA
>chromosome_11,+,polyA site is 1097326
TGCAGGAAGGGAGCGTCGACAGGACTCGCATGCGATGGGAAGATGGGGCTATGTGCTGGAGAGGCGGAGAGCCAATCGTCTGTTGCTTTCCCATAGTCACCACCCCGGGCGCATTGCCGCACGTGCTGCCAATCTGTCTGTGACTCGGTG
>chromosome_11,+,polyA site is 1097415
CCCATAGTCACCACCCCGGGCGCATTGCCGCACGTGCTGCCAATCTGTCTGTGACTCGGTGACCTTGACTCCGTGATTGCAATGCCTGTTTGTGACTCCGAACGACCACAGGCGTGGCGCCGGTCGGCCCTAGCCCGGCCGTGGCACCGA
>chromosome_11,+,polyA site is 1097538
TCGGCCCTAGCCCGGCCGTGGCACCGAAGAAAAGTGCCCAGGGATCGGCTGGTAGAGAGCTGGCGGATTTCAAGCCGTCTGTAGCGGGGGCAGCTCACAGTTCGCAAACCCGCAAGACCAGTTACGTGCACCAGCATCTCCTCTAAGCAG
>chromosome_11,+,polyA site is 1106210
TTCCAATCAGAAGCTGCAACATAACTGGCTGTCCAGGGTCTGTCAATACCAGGGGAGGGTTTGTACTGCCAATGCGGATGTGTAACACGTAATCACGGAACTAGTCTGATCCATCGCATCTTCCTCACCACACTGTGCCGGCCAACCAGT
>chromosome_11,+,polyA site is 1114543
TCAGTATCAGGAGAAGCTTATAGTCAGCTACCGGAACCCCCAGTCATTTGAGCGGAACTTTGTGTCGGCGCTGGCGTCGGGGCCATAGAGCAACTGCCACGCCTGCCTGAACACAATCTAAGAAACACAGGTGAGGCCTGGGCGCGGCGG
>chromosome_11,+,polyA site is 1115038
GAGGAGGCACGTATTGCGCTGCCCTGGGGAGCCTATGTTGAGTTCTGACTCATGATCGATTGCGGTGTGTACTAGCTATGGCTAGGGTGTTGCATGGTAAAGCGGAGGGTTGCTAAGTAACAAAGATGGCGGGAGCGTGCCGTATACACC
>chromosome_11,+,polyA site is 1115145
GGTTGCTAAGTAACAAAGATGGCGGGAGCGTGCCGTATACACCACGCAATCACATGCACAAACACGTCTGGGTGTATCGGCTTGGCAACGTTACAATGAAAACAGCACTGCAAGAGCAGGGATCCTGTTGCAGCATGTTTTGGGTAACAC
>chromosome_11,+,polyA site is 1115251
ACTGCAAGAGCAGGGATCCTGTTGCAGCATGTTTTGGGTAACACACCTCAATCACTCAATAACGCAGCGTTGCTCGCGTGCCGGTTAAGATAAAGTGCAAATAATCGCTGTAAATAGGACCGCAACCTCACAAGTAAATAAAGATGTGGT
>chromosome_11,+,polyA site is 1115337
AAGATAAAGTGCAAATAATCGCTGTAAATAGGACCGCAACCTCACAAGTAAATAAAGATGTGGTAAGTTGGTTTATTCTTGGCTGAAGTGGATGTGCGTGTCAGGCGTTTGTGGTTTGCGGTGCACGTGCTGTCACACTCCTAAAAGGCG
>chromosome_11,+,polyA site is 1115613
TGACAACGCGTGCCAGGAGAGAGTGACACGGAAGACGCTTACGTCACATGACGCCGACGTGGGACAGCATTCATACTGTACTGTAAAGGCGGGTGGTGTAGCTGATGGCGGAGCCGGTGATTGCGGTACATCTACAGACACGACACAGAG
>chromosome_11,+,polyA site is 1115761
AGTTGACGGGATATCAGACGCTGGCATTGTCAGCGTCAAGGCCGCAGCCATGACGCTTGCAATTGCCGTGCTGTGGTGCGACATGTAATTACCGGAGGAGTTTCCGCTTGGATCACAGCGTGAAGGGCAGGGGAGGGGGTCAGACTTGGG
>chromosome_11,+,polyA site is 1125078
GTCTATCTGCATCAGGGGGCGCATTTGCCCACAGCGGCGGGGCGGCGGGGGAGGCGGCGGTGCTGCTGTGAATAAATGACATACTGAAAATGATGTGCTGCTGGCGGGCCTCTCGATCCCTGCTGGGCCGATCCCGGGACCGGCGGATGC
>chromosome_11,+,polyA site is 1125235
CTTTGTCTTTGCTGCTGTTGCCACGCCCTGCAAAGAGCCTTGATGCACATACAATCAATGACATTTCTGATCGCTTAACAAGTTGTAAGAATACATGACGCGCAGATCCACGAGGACGGGAGCAAGGGCGCCTGCGGCTGAGGCCTCGCG
>chromosome_11,+,polyA site is 1141351
TGTGCGTGTGAGTCAGGAGGTCGCAGGTGTTGTGCGCGAACGCGGCGCGAACATGGTTGTTCCCGTAAATGGGGTTTGCCGGATGACTAAATGATGGGAAATGAGAGGGATTTATGCGTGGCAGGTAGGCTTTTGTACCTGGTCCACTGC
>chromosome_11,+,polyA site is 1141973
GGGTTGCTAGGTGGCACTCTGGAAAGCCGGAAGGGCTTGGACGGTTTAGGGCTTACGGAGCACGGGTGCTGCGTGGATGGGTGGTATGCGCGCGTGGGAAGTTGGGCCGCGGTTCGTTTGCAGCCCCCATCCGTTGCCCTGCTGTGTTCG
>chromosome_11,+,polyA site is 1142528
CTCGGGTTTTTGCAAAGGCCGCACTTCACCACGTCGAAGGGCACACGCAACACATAATGTTGGGGGCCGCTATTCTACATTGAGAATTCATGTTTAGCAATGACTTCACAGGGGTGTTTGGGGCGTCTGAACGATGGAAGGCAGGCCACC
>chromosome_11,+,polyA site is 1142901
TTAGTAGGCGCTTCACCATCGCGCAATTTCGGCATGTGGCGTGGCATGTGGCATGGAAGCCGCTGGATGGACCAAGTTGACACAATGGATTATTGGTGTGTGAGTCATGTCCAGGGTACAGGATCAATTACAAGAGGTACAATGGAAGTC
>chromosome_11,+,polyA site is 1142956
GAAGCCGCTGGATGGACCAAGTTGACACAATGGATTATTGGTGTGTGAGTCATGTCCAGGGTACAGGATCAATTACAAGAGGTACAATGGAAGTCCCCAATAATAACAGTTGCAAGTATCAACAGCAGTCGCATTGTCAGTCATACAACC
>chromosome_11,+,polyA site is 1143079
AGCAGTCGCATTGTCAGTCATACAACCGACGGCAACACGAGCAGACGCTCGGCACGAGAAGGGTATTCATACCAACACTGTAAGCCTCAGACAATTGCCATGTTACCTGTGCCGTGGCAGTGCAGAGATTGAGGGGGCCAAGAGACCTCT
>chromosome_11,+,polyA site is 1159472
ACCATGCAGGATAGAGCGCGATGATAGTGAGGGGCGATGTAGCGGTGTGAGGCGGGGGCTGGGTTGTCCGACTATGCCAGCACACATCACCACAGAAGGCAGCTGGTGGGAGCTGGCGTTGTGTGCGGTGGGACAGGGTGCAGGCACAAT
>chromosome_11,+,polyA site is 1159619
AATGCGGGCGGTGGCTCGTAAGCTCGTGATGTGGCTCTTTAGGCAGGCAGGGACACGGGATGAGGACTACGGTATGCACAATCTGGTGTACATTGGCGAAGGTGTGGCCAGGTGTGGCGGTCGTTACATGCACGTGAGAGCAGTGAGCTC
>chromosome_11,+,polyA site is 1159829
CGTGCGATGGGACATGGCTAGGGGCAAGTGGGTGTAGTCCCGTCACTCCCGTGGCTCGATGGCTGATACAGCTGGGCCCCGAGAAACAAGTGACAACCAACCCGGGCGCCAATGCGCGGGGACTGGGGAGCCGCCACTGCAAGCAGAAAG
>chromosome_11,+,polyA site is 1159890
GCTGATACAGCTGGGCCCCGAGAAACAAGTGACAACCAACCCGGGCGCCAATGCGCGGGGACTGGGGAGCCGCCACTGCAAGCAGAAAGCCGAGGGTGCACCTGGAGGCCATGGAAGAGTGAGTGGTGTCCAGGGGAGCTGGGGAGGGCG
>chromosome_11,+,polyA site is 1160056
GCCGGCCCTCCGACTTGCCGGAATGCGGTGGATGGCGGCAGGGCTCAGGATTTAGGACCCTGTTGCCCTCATCCAAAGTTCCAAACGGTTCGGCGTGGCTGCTGCCAAAGTTTGGGTGTCAGGGCCACCGCGCCCCTGCACATACCGGTA
>chromosome_11,+,polyA site is 1166874
TGCTGGCTGCACGCACCATACACCATACAGCTACTAACATTCGTCACACTTGCACCCAAGTGTGCGCGAGGGAATCCATGTAACAATATCTTGGCTTGATATGCGCTGACTTATCGCAGCGCAGTGGAGATAAGTCTAGTTATTGCGACG
>chromosome_11,+,polyA site is 1166944
GGAATCCATGTAACAATATCTTGGCTTGATATGCGCTGACTTATCGCAGCGCAGTGGAGATAAGTCTAGTTATTGCGACGTAACTGCCGTGTTGCGTTAGAGTCACGCACGGCGCAGGACGCTCGGGTACGTGCCTGTGCATGGGGCCGA
>chromosome_11,+,polyA site is 1167093
AACCGAGCTGGGTCTTGTACGCGTCAGGAGCACACGGCGCCTTATCTGCCGTTGTGCTTCTGTACTGTATTTCGGATCGTCCCTCTGCCGGGACGGTGACCTCAGTGTGTCGCACTTAAACGTTCCCTACATTTCTGGACTTTCTTTGCA
>chromosome_11,+,polyA site is 1319895
TAGAGGGTTGTTATTCATTGAGTCATGCATGCTCGCCGCGGATGCATTTGTGGTGGTGTACTCAACCCGTAGCGGGATCTTGAATAGTAGCATAACCGAAACCTGCCTCAAACAATGGTTTATCTGTCGTGAGTGCATGTGTTTGTTTGT
>chromosome_11,+,polyA site is 1320051
ATGTATGCGCTCGTCAGCTTGTGCGAAGGGATTGTGATGTGGCTGAGTAGGAAGGTTCCGCGGCCTTGACCGGCGTAGATGTATCTTCCGTGGGTAGGATGGGCGAGAGACACTTGCATGGACCGTGTCAGTTGAGCCTAGAAACCCATT
>chromosome_11,+,polyA site is 1320566
CTAGGCGCAAACTCAACACATTGCTTCGGCGTGTGGGGACGCCGCGTTGGCGAGAGCCACGGATGGCCCTAACACCGTGGAGGCATGTCACACCCGTGGAGGGCGCTGTAGCCGATCCCGAAGATGGCGACCGCCACACCTAGCCTTTGA
>chromosome_11,+,polyA site is 1320637
ACACCGTGGAGGCATGTCACACCCGTGGAGGGCGCTGTAGCCGATCCCGAAGATGGCGACCGCCACACCTAGCCTTTGATGAACATTAAAGGACACGGTACTTTTGGAGTTCAGGTTAGGCTCACAGTAGAACAGCTCTCAGAGAACAGG
>chromosome_11,+,polyA site is 1342152
TACATGATAAGTGGTTACGGTGTTAGCGTGATGCGCGTGGAATGGTCAAAGGGTTCTCACGCGATTGAAGCAGGTCCGGAATGTGAAACTCAATTAGGCAACGCGAGCGAGTGGAGATGCAAGAACGGTAGCGGCGGGTTTACGTACCCA
>chromosome_11,+,polyA site is 1342276
ACGGTAGCGGCGGGTTTACGTACCCAGTGTACTTGGCTCCCAATCCTCAATAAGTGGAGTGTGCTTCAGGTCGTGGAAAGTGCAAGACAATCGCATGGAAAGTACGGGGTTTGAGCAGCTATGTGTGTATGAAAGTAGAAGTGAGCAGGC
>chromosome_11,+,polyA site is 1342541
GCCCGATGGTGCCAAGTGACACAGATGTGTGGGCTCTTCAGACTGTGTTGGCGCTTATGCAAGCACGCTCCATGAGCCCACATGTAAACCCCTTTCCTAAGCTTGGACCAGCCATCCTCTCCAAAAGGCGGGCTGGGAATGAGGAGTGCT
>chromosome_11,+,polyA site is 1359265
CGTGAGCCAGGGATTAGCGTCATCAGTTTTGCCATGTCTGGGTGGTGACGCTTGTGGATTGTGATTCCGTGGTCTCGCACACGTATTCTACGCATGCCAACGCGGGACTGGATTAGGAGGGCATTTGCTAGCTTTGCAGTACGGTATGGG
>chromosome_11,+,polyA site is 1359385
GCATTTGCTAGCTTTGCAGTACGGTATGGGGCCAGAGATATGAGACGCTGTGGGAGGAAGGCCTGACGGCGCGTAAGTGCCTACTCTAAGGGTAGCCCCAGCTCGTCATCAAGTCCTTTTACGGCGTTCCTGCTACATTGGTATCGAGCA
>chromosome_11,+,polyA site is 1359783
GTGGCTACACTACCCCTGGCCGGGACGTCCAGGCCCGGTGGGGGAGAGTGTGGGAGGAAGGCCTGACGGCGCGTAAGTGCCTACTCTAAGGGTAGCCCCAGCTCGTCATCAAGTCCTTTTACGGCGTTCCTGCTACAGACGCACACCAGG
>chromosome_11,+,polyA site is 1377498
CCTGCACACATGTTTCCTTCTATGTGTTCGCATCATAATATGATTGTTGTATGCGTGCATCGCTGTCCTTCAGACTGGTTCGTGGATGATATAATTGGAAATGCATCTCAAGGGAGCACGCCGTGGGGCAGGCCGTGGGGGCAGGCGGCA
>chromosome_11,+,polyA site is 1377988
AAGTGTCCGCAGTTTGCAGGACTACAGTTTGGGTTGTGCGTTAGGCAGTGGTAATACGGTACGTATGCGGGGTGGCATCTCTGACGGCATTGGGTATCCTGAACTGGTAACGTGGCAAACTGGGGCCCAACACGCCAGTAGTCACACCCA
>chromosome_11,+,polyA site is 1378348
TGGGCAGGGTAGGCTCCGGATGGTGTTTGGCCCTGTCTGGCACGCTGACTTCAATCCATAAAATATACTGCGGTTCTTAATACTAACCTCCTGTCATTGCTCATACGCCGTCTAAACGCTGTCAAGATAACTGATACTCTGCCTTGTTTC
>chromosome_11,+,polyA site is 1380645
ATGCAGGTGCATGACCGCGGCTGGACGGCGTGGATTGCGGTATGAGGGTGAGTCGCGCTAGTGCATTGAAGCTGACGGCTGGATAATATGGGCATCACATGGGCCGCGGCGTGCTGGGGGAATAATGTTACATTTACAGCTCAACAGCTG
>chromosome_11,+,polyA site is 1389931
GACAAAGCAGACCAATGCAGGAATCATGCTGCAGCCTTCAGTCTTCGCAGGCAATACCCTGGAAGATGGGAATGCATCCTCATTTTGTGATAAGCGCTGAGAGCCACCCCAAAGTAACAGCTTACCAAGCGCGAGTGCCATGCTCGGAGT
>chromosome_11,+,polyA site is 1393077
GAAATTGAACTACATGGCTGGGCGATGCTCTTGATATTGCGATGCGCACTTGTTTACATGCATAAAAGCATTGCTGGGTATTGTCACGTAGCTGCGGCATGCAGCAGTTGTGGGCACTGACACTAGTAATCCACCGCGGTTGTGGGCACG
>chromosome_11,+,polyA site is 1393543
TGCAGCGATTTCTGCGAAATCGGTCATCATGTGAGCAAGGCTGCAAGCGGTAATCCCCATGTGGGATACGGTATGCAGACGTGTTGTACCCAGTCCCCACGCCGCCATCCTGCGTTTCTGCCAGTTGCATTTACTTGGGTCTTGGCTGTT
>chromosome_11,+,polyA site is 1393606
GGATACGGTATGCAGACGTGTTGTACCCAGTCCCCACGCCGCCATCCTGCGTTTCTGCCAGTTGCATTTACTTGGGTCTTGGCTGTTGCACGGCATGGAAAACATGGGTTAACACACTATAGGCCGCTGATGTTGACAGGAGACTGCTTT
>chromosome_11,+,polyA site is 1393763
AAGCAGGATGTGCTGTTGCATCTGATGCATACTAGCACGTCTAGCAGGCTTTCGCCAATGCCCTAGCAGCCGGCCGCGCAACAGTTGTAGCAGGAGTGATACGGTACGCAAGCCCCGCAGGAGCTCACCTGCTGTGCGGAAGGAAGCGGC
>chromosome_11,+,polyA site is 1393851
AGCAGGAGTGATACGGTACGCAAGCCCCGCAGGAGCTCACCTGCTGTGCGGAAGGAAGCGGCGGGAGGCGGGAATCAAGGCTGTTAAAGAGGAACGCGAGTCCTGGCATAGGTGCTGAACGCATAGGCTCTGCCCCGTCTCGAATAGTCT
>chromosome_11,+,polyA site is 1417257
TGAAACCAGGGGAGGATGAAACAACAAGGCGGTGTGAATCAATAAAGCTGAGCAGTGACTCTTGAGTGCATGCAAGTTGATGCAAGTAAGAAGACGTGATGGGGGCTGGTTTTGCACCTGGGTGCCCGATGGGGCACCGTGGGTAGGGAT
>chromosome_11,+,polyA site is 1417415
GGCCAGGTTTATGGCTGGACAAGTAGAGGTTTTGAGGGCAGCGGTTCGGAACAAACGGAAATAGCTGCTTATTACGGTATATGAAGACCAAGTGAGTTGCTAGAATCACGTGCCAGCATTCAAGCCAGCAAGGGGACAGCAGGGGGCAGC
>chromosome_11,+,polyA site is 1418858
TACGGTCGTGCCAAGCCTTGCGTGTTGAGCGCAAGCCCGCACCCGGGTGGGGCTGCTGGTCGGAAAGTGTGGTGGCGCGAGGGGCTATACGTTGTTGGAGTGAGGGTAGGAGCGCGCGGGGCTTCGGGAGTAGGACGCACAGTGGAGTAG
>chromosome_11,+,polyA site is 1424434
GCAATGCCTGCGTGTGCACGGAGTTGTGTGCAGGCATGGTTGGATGTGTGCCGCATGCTGAGGGGTTCTGTACATGAAACTATGGTAACATTGTGGCACACACCTACGGTATGCAAGGTTGCCCTAAACCGCACTATCCTGTGTGCATGC
>chromosome_11,+,polyA site is 1461850
GGGTCATGGTCGGCGTGACAGGTGTATGTTAGGTTTACGCCTCACGACGTGGTGGGTGCAACCCAGGGTGCAACCATCAGCCATCAGGTAACAGGCGCAGTAAGCCGAAGGCGCCCATTGATTGGGGCTAGCAAGTAGCCACCGGAGCCG
>chromosome_11,+,polyA site is 1462009
CTCTGAACTCGACTAATTGTTGCAGAACCACAGGGCTAGGATGTGCACATGCCCTCTGGTGTAGCAGCTGTGCACGACTGCGTTAACGCGCCCCCGTGTTACCGGTATGTCTCGTGTGGGGCAGTTTTGGTGTGGGCGGGGACGCGGGCA
>chromosome_11,+,polyA site is 1480243
GAGGATGGGTTAGGGAGGCGGCACTGACGCAGCAACGTGTGTGCGTGACTGTGTATGATTATGCCCTGACTTGGTAACGTGTGTGAGTGTGCGTGCGTGCGCTTTGCGTGAGCGTGCAATTGGCGTACGAGATTCTGGCATGTGAGCTTG
>chromosome_11,+,polyA site is 1480368
TACGAGATTCTGGCATGTGAGCTTGTGTTGCGACACAGACGACAAGGTACAATGTGCGCAGCGTGCGATTCAGAACCATGTGATACGATATTGGTGGCAGTAATGTGTATACCTGTGTGCACCGTACGGTATACGGACGCTGCGTTAATG
>chromosome_11,+,polyA site is 1480530
GCGCAGGATGCCACTGCGTGACCGTGCCGAACACTGCTGCAGCAGGGACACCCCTGTACTGCAGTAACGGGCGCAGCAATGTAATGCCTAAAGAATTTCGTGCCTTCAGTCTCCACCAGTTGCCCGGGTTGGCTTTGATGCCGAGTAAGC
>chromosome_11,+,polyA site is 1493567
GGGTGTTCGGCCTTGGGTAGAGCAGTGAAGCTTCTCCACAGCGGACATGGACGCACGCGGCTGCTGCCACGTGTGTTGCTGTGTTGTGAGGGGGTGGTCAGAAGCATGAGCGGTGGGCAATAGGCTCGGTGTGCCGAGAAATGGCTGGTC
>chromosome_11,+,polyA site is 1493662
GGTCAGAAGCATGAGCGGTGGGCAATAGGCTCGGTGTGCCGAGAAATGGCTGGTCGTGCGATCTACAACCCTACAGGTGTTGAGGTGCAGAGGTAGGTAGAAAGAGTCAAATGAGTTCGGTGAGGGAGATGGCCCAGAGCAATGAGGTAG
>chromosome_11,+,polyA site is 1493799
AGCAATGAGGTAGGCGGGGGACAAATCATGGGGAGGGACTGAGGCGTGGCCATGCTCACTGCAGGGCGGACAACCCAGTTGTAATTCTGGGCTGCATGCACGGGTAGCAACTACCGTCACTGCACTAAGGGTCTGGGGCGTCAGTTGGGT
>chromosome_11,+,polyA site is 1493964
CAAAGCACACGTTGGCCTTTCAATTCCCAAGTACAAGCAAGAGCAGAGGGTGGTGAGAGGCAAAGTTTCAAGTGTGATGGCTGTAATCCCGGCCCATGAATCCCACAAGGCGAGTCAGGCAAGAGTTGCAAGACTCGCAACGTAGGTTCG
>chromosome_11,+,polyA site is 1530641
AGGGCTGTGTGTGGGAACGTTGTGGTGGTGGTGGGAGGCAGGGGGGTTCGGGGAAGGAGGCTGTGGGGCGTGGAAGGTGTGAGTGTGGTGATGTGAGGATGAGAGAAGGAGGAGGGAAGGGAACACGCCGCACGCGCGCACGTGTGTACC
>chromosome_11,+,polyA site is 1530852
TCACGGCCGCGGGGTTTGGGGTGGTCGGCCCCGGCAGCGTGCTGACATGCTGACGTGGGTCATAGGACGCCAGATACTGCGTGTCCAGCAAATTCGGCAAGAGGAAAGGGCTGCGGGTCGGTGTGCGGTTCCGTTGGGCTGTCGCGTCAT
>chromosome_11,+,polyA site is 1531009
AACGCCTCAACGGACCGCTAGCTTGGCCGCCTTGGCGGCCATGCTGGTCAGCGGATGGCTAACACGTGAGACTTGCACATGTAACTGTACGACGGCTGGTAGGCGGATGGCCAAGTCCGTGCGTGTGTACGGTATGCGCCATTGCGGCAG
>chromosome_11,+,polyA site is 1556942
TTACTCCCGTTCGATAAGGATGATGATGAGAGTGAGTGGATAAGGCTTATGCTCGCATGGTCACGAGATGATTTGTATACGAGTTGCGCGTTGGAGCCGAGAGATGTGGATGTGGCGTGAGGCGGTGAGGCCGCAGCAGCGTGACGTGCG
>chromosome_11,+,polyA site is 1557192
TGTTCATGGGGCGAACGGCGTCTTGCTGTTTGATGAGGAAACCAGGGGCGGCAGTGTAACCGCAAGTTGCTGATGTTGGCAGCGGTGCCGAATATGGGAACGAAATGCAGTTGCCGGAGGAGGAGTTGGCACGAGGCTGACATGCGCGTG
>chromosome_11,+,polyA site is 1557719
CGTACGCACGCACTTGCGATTGGGCGCTTGCTGATAAGTCGTGGCCCTGAGAATAATCCGGATTCTGGCTTGCCCGGAGGTTGTAATGCACGCAACACACCTCCTCCAGTCCTCCTCTGCTGCCTGCTTCCCTCGCAGGCTCGCTCCTTG
>chromosome_11,+,polyA site is 1582266
GTGCCCAAGGCATGGCCGCATGGTGCGGCGGGGCCGCCGGCAGACAACGAGGGGCAGCAGCGAGCTTGGCGCTCACTTATATCGAAGATGCTTTAAGGAAACGAAATGCGCACGATGAGAAGGTTGGCGGAGCTAGCAGGCAGCACAGGG
>chromosome_11,+,polyA site is 1582601
GCAACAACTTACTTTAATGTGAGCTGCATCAATGCACGCGCACGCACGCATGCAAGTGTCCTACGAACCCCACAACGGCCTGTAACAGCAGTGGAGCCTGTTGCACACTTGTCTCTGGGGCCCCACGTACTGTGGAAGTCCCCTTAACAG
>chromosome_11,+,polyA site is 1608796
CATGCACGTCGTCTGGAAAGGAACTAGCAGGTAGGTAAAGGACACGCCGGTGGCAAGCAGGCTGTGGGGTGTGCCAACACAAGATGGTTAGATGGCCGGAAAGAAGGAATACGCAGTGAGATCCATTCTGCCGCTGCGTTTTGAGTTACG
>chromosome_11,+,polyA site is 1608930
TGCGTTTTGAGTTACGCATAATTAGCATTCCTTGTATGGGTACTTGGAACTGTTGGCAGAGACTGTGTGCTGCACCCTCTCTGTCAAACACCAAATGGACACATCTGTGCCTGGTCACGACGCCTGGTCTTGGTCTGTCCTTCACCTCCG
>chromosome_11,+,polyA site is 1624237
GCTGAGAAGCGAGAGAGACGCCCAAACAGTCGAAGCTCCGGCACTGGTGCGCATGGAGGACGACCTTGGCCCACGTGTGATGCAACCCCTTCAACCCCATTGCAAGTGTGTCGTAAGACTTGTGGCGCCAGGAGCGGGTCGGGTCTGTCG
>chromosome_11,+,polyA site is 1632050
CCAAAGTTACTTGCCTGTGTGTGCGTGGGTGCGTGCGTGTGTGCGTGTGTGTGTGCGTGCGTGTGCGCATGCGCATGTGCGTGTGTATGTGGCCTTCTAGCCGAGTGCACGGCGGCGCCCCTGGGGTGGGCGGGTGGTGCAACAGCACAA
>chromosome_11,+,polyA site is 1632434
ATAGTGATGCTTAATTTGGACGGGTGTGGGCATCCGTCGCCTGCCGTGCTTCCAGCGTGGGCGCTTAGCTCGGAATGTGCCTAATTGCCCGCCTGCCCCAATTTGGCCCACTTGCCCGTGCGGCTGGCCCGCACGGATTCAGAGCCTGCC
>chromosome_11,+,polyA site is 1641953
GCGTAGGATGCATCGATTGGTGTGCGGTACGTAATGGGTTGTGGTAGGCGTGTGCCATGCTGCGAACGTTCTGCAGCCTCTCTGTCAATATCAAATGGATACATCGACATCGATACAAGGTCTTTCCTTCACCTCCGGTTCTGGGCGCCG
>chromosome_11,+,polyA site is 1669426
GACACGCAAGCGTGGCGGCCTTCGTCTGTACATATACTCTCAGGGCTTACAGGCCCCGGTGATATACGTAACACACATGTGTAATATATATATGTTGTACCTCTTCCAGTTCGAACCTGCTCTAACGCCCATGCGGGGGCTGGCTTTCCC
>chromosome_11,+,polyA site is 1678298
TCGGGCGCGGCCGGCGGGGCTGCACGGCTCGGCCTGTCGCGCAGCTTGCGGCATGATTTGCCGGAGCCGATGCAACGCGCCACCGGCATCAGTACGGCAACGCGCCACCGGCATCAATACGGCAACTGTGGCGGCGGCGACCAACATGTG
>chromosome_11,+,polyA site is 1678357
GCCGGAGCCGATGCAACGCGCCACCGGCATCAGTACGGCAACGCGCCACCGGCATCAATACGGCAACTGTGGCGGCGGCGACCAACATGTGGAGCAGCAGCGAGTTGCGGAGCCAGCTGTGGGTTTGTCACGAGGAGGGGCAGTGGCACG
>chromosome_11,+,polyA site is 1678688
TGGGCAACGCTGAAGCAGGCCTGAGAGGCTGTTCTGTATAGGATGTCAGCGCCATGATTGGCGTGGAACTCGTCATTCGTAAAGCACCCGCGCGCGCCAATCACAATGTGCTGTTGGTAGCTGAAGTCAAAAGGCGGGCCTGTCAGGGAG
>chromosome_11,+,polyA site is 1678908
TAGCTCACAGTGCATGAGAATGTGGGTTTATGTGTGTTACAGAAGTCGTTATTGAATCGGTGTAGGGGCGGTGGCAGCGCCCGACCTAGAGCAGCCTGCAATGCGTGCCGTTGCACATACACACACACGAATGCGGGGTCGCCTGGGTGG
>chromosome_11,+,polyA site is 1678998
GCAGCCTGCAATGCGTGCCGTTGCACATACACACACACGAATGCGGGGTCGCCTGGGTGGCCAAGCGGCTTGCGCGCGGCACATAAATTCATTGCCACGCGTGCATGTGTGAGGGGTTGCGTCGAGCACTGCCACAAGGCAAAACGCCAA
>chromosome_11,+,polyA site is 1679126
CTGCCACAAGGCAAAACGCCAAAGATACGTGCATTCTTGAGGTGAGTCGGACTGGAGCCAGACTGACCAATGCTCATGGCCTGTAAGGATAGAAATGCAGACCGGATTCAAGTACCCCCCCTGGGTTACAAGCCTGTACCTGCCTACCTG
>chromosome_11,+,polyA site is 1683549
GGCAGGCCGTGTGGTGGCAGGCAGGGGACCCCTGGTGGCAGGCAGGCATTGCGAGGGATATACGTCTGTACAGCGCTGTGCGTGTGTGGAGGGTGGGGGAAGAGTGATGCATGGGCACGTTAAGAGAGATGTGCTGTACATGTGTCATTA
>chromosome_11,+,polyA site is 1683904
GGCCTGCGGATGGACGTGAAGGGGGACTGGGCGTAACTTATGTTTGATGCGGGGGGATGTCTTATGAAGATAATCCTGGATACCGTAAACCGCGTAGGAAGGGAAGTCGATAGGACGAGGGTTTGGCCTTGAGGTGTGAGGCGTGTCGCG
>chromosome_11,+,polyA site is 1683996
CGTAGGAAGGGAAGTCGATAGGACGAGGGTTTGGCCTTGAGGTGTGAGGCGTGTCGCGGACTCGAGCAGGCAGGAGACACTGTAGACACCTGCAGACGGAGATCGACCCGCAGAGGCACCACCCGTCTCCTGGCTTGCAGCAGTCGACCT
>chromosome_11,+,polyA site is 1734959
GATGATGTGAGGGATGAGGAACGGCATGGGGCCCCATACATGAGCACGTCACGATCATGCGAGGCCACAAGCATCAGGGGGTTGAGAGTCTGCTGAGGAGAGGAAAACGTCTGATTGTGGGCGTTTGAGAGGCCGGCGAAAGTTTGCCAC
>chromosome_11,+,polyA site is 1735279
TGAACGAGTGGAGCGCTGTTTGTTGTTGAAAATGTACGGATTGTGGGAGACGTGGAGAGGTGTGGACGTGCTACATACCGTGTTGACATGTTGACGAGGGGAGGCCTCCGTACGTGGCGAGGTCGGATCCGGCGAACAGCGCGGATGTAG
>chromosome_11,+,polyA site is 1735343
GACGTGCTACATACCGTGTTGACATGTTGACGAGGGGAGGCCTCCGTACGTGGCGAGGTCGGATCCGGCGAACAGCGCGGATGTAGGTGGAAGACGGGACTGTCAGTGTCAGCGGTAGGTCAGACGGGCGGGGCAAGACGCAGCAAGACA
>chromosome_11,+,polyA site is 1735459
AGGTCAGACGGGCGGGGCAAGACGCAGCAAGACAGGCAGGGCAGGAGGCAGCCTGGCATCGTTCACGTCGATGGCGCTGTCTTGTTTTGAGTGGAGTGAGAGGTTGCTCATGAGAGCTGACGCGTTTGGGCGCTGGGTGCGTGGTCGGGT
>chromosome_11,+,polyA site is 1735612
TGGGATTGGGGAGTGGGGTGCGTGGAAGTCTCAGCTATGGGGATATTTGGGATGTTGATGTGCACATTGCTACAGGGGGCGCGTTTTTTCAAGCACGTCAAACAGCGCCATCCCTGTCACTCCTGCACTTCAAACGTGTAGCACGTCCAA
>chromosome_11,+,polyA site is 1814464
AGCGAGTTGCGCTAGGCCGTTCATGCCAGACGCACGGTCTAGTCTAGTACCCGGTCAATCCCGACCCCTGTCTCCCCTCTGTAAAGTCATATGCTTTGCATACTGGCCCGCTGTGCCCCTCCCTTGCGCCCCTATGCAACAGCTCTCCGG
>chromosome_11,+,polyA site is 1842361
TGTCGGAAACCCCCCACACCGTGGCGGTTTATGCGAAGAAACCTGCAACACTGTACCCAGTGGGAGACACTCAATACGTATATGAATGCATAAGTCGGAGGGACGACGGCCGAGCATGTGACGCGTGTTGCTGCGCGCTACCGTCGTGGC
>chromosome_11,+,polyA site is 1842437
CGTATATGAATGCATAAGTCGGAGGGACGACGGCCGAGCATGTGACGCGTGTTGCTGCGCGCTACCGTCGTGGCTGACGGCAGCTGTGGATCTTTAGATACGGCCCACTCGGCAAGGCCTGCCGTCGCAGTGCCTCGGCACCTAATTAAG
>chromosome_11,+,polyA site is 1842501
CCGTCGTGGCTGACGGCAGCTGTGGATCTTTAGATACGGCCCACTCGGCAAGGCCTGCCGTCGCAGTGCCTCGGCACCTAATTAAGGTGAGACTTCAGTGCTAACAACAGTGACACGCGCGGCCCCCCAGCCTAAGGGCTCTCCCGCCTG
>chromosome_11,+,polyA site is 1849726
TTCATGTTTTTTTGTTGACTGCAGCGTTACCGGCTTACCGCCCGCACCCCGCCACTGTGCGCAACACTTCCAATCATCTTGGAACCCTACGAAGTCTGCAGGCGGATGGGTGACAGGAGGCTCCGAGCCAGGCCCCGCGTCCCCTGAAGC
>chromosome_11,+,polyA site is 1849889
GCATCCGGTGACGCGCGTGGAGGAGCAGCGGTGCCGGTAGGACAGGGTGTTGATGTGGACGCGGTCGCGGTAGGCGTATGCGACATCTTTCCTGATCCACATGGCTCTTTCAAGGCCACCTGCAGCTGCTTATGAGGCTGATTGCACGGC
>chromosome_11,+,polyA site is 1849989
ATGGCTCTTTCAAGGCCACCTGCAGCTGCTTATGAGGCTGATTGCACGGCGCGAGGGCGTCTCGCGAAGGCTGGACCGCTGCAATGTCAGCCTTGGCCCCGCCCCGCTGCCGGGAAGGCATCCGTCGGGAGCGCCCATCGACATGCATAA
>chromosome_11,+,polyA site is 1864315
TACCGGTTGCATGTCATGTTTGGCTAGGTCAAGCCAGGGCAGCCCCCGCTCCAGTGCTCGTATCTTCCTTCGTTCGGAACATAATACGCCCCAAAACGCCGATCTTGGCTTGAACTTTCGGCCATGATACACGGGAATTTGGGGGGGGGG
>chromosome_11,+,polyA site is 1878656
TTGGGGAGGGGGAGGGAGGCAGGGGGTGGAGGGAGGCAGGCGGGAAGGGGGCCGGGCGGGAGGCGGACGGGAGGCAGACTGGGGGGGGCGGGGGGGGGGGAGGCAGACGGCCTGGGTGGAGGCAGGGGCGTGCGGCAGGCTGCATGTGTG
>chromosome_11,+,polyA site is 1878747
GGGGGGGGGAGGCAGACGGCCTGGGTGGAGGCAGGGGCGTGCGGCAGGCTGCATGTGTGTGTACGCGCGGCAGGCGTGTGTGTTTGTGGGGGCGGGGGCGATGTAGCCCCCCATGGGGTGAAGTGGCGGCACGGGCGACGCGGCAGTGGG
>chromosome_11,+,polyA site is 1879171
TTGTGGCGGCCAACAGGGGGCCAGGGGGGCGCCGGGCTTGGGGCGTTGGGCGCTTGGCCCGAGGAGGCGAGGAATGGCGGGACCAAGATTGCGGAATTCAACACCGGTCAGACCCTTTGTGTCCGATCTGTCGCGTTATTGGCTCGTCAT
>chromosome_11,+,polyA site is 1927600
CTGGCGTGTTTTCATGGCGTGTCGACACACACCGCCAGCTGCGTCGAGGCAGTGTTTCGATCTTCTGAACCCTTGGGCATTCCCAGTTGAACACAACCCAAAGCATGTGCGAGAGCGCTCGTCATCGTTATATGCTGCAGAGGACAGTGA
>chromosome_11,+,polyA site is 1927811
ATGGAGGCAGTGGACTTGGGCGACTGGCACGAGAGGCAATGGCTGGGTCGAAGCAAAGAGAGGAGCTTGTGGAAGTAGGGCTGTCCCGCGAGGAAGCGAGAAGGAAATTAAGAAGTGAGGAGGGATGTGTGTTCGCTTTGTGTGTAATCT
>chromosome_11,+,polyA site is 1927934
GATGTGTGTTCGCTTTGTGTGTAATCTGTGCGTGCGTGTCTGAGTGGCAGCTGTGGCTGGATGGCTGTGGCGCGTTGCAGTGCTGTAAGTAACCGAGACACCGCGTGCGGAGAGGTGTTGTGGCTGGGTCAGGGTCAAGACACGCAGATA
>chromosome_11,+,polyA site is 1971636
TAGGGCGGGAGTGCGGGATAGGTGGCACTCCGGAGAGAGGTGAGGACTGTGTACCATACATGAGCAAGCAACTCGTATGAATCTAGGAAGGCTGGGGAAATGTTATGATGATTGATTAGGTACTTACAATGCAGGCAGGAGCGAGGCTGC
>chromosome_11,+,polyA site is 1995932
CTGTGTCCTTTTAGGAATTAGATGTGACAGGAGGGAGGGCTGGGGAGCCCGTTGCTGTGCCGGCACGGGATTTGCCAAGTTACTCAGCGCCGTAGCGCAGAAATGAAGTAGATTGACTCGGGATTCAGATGCCACTGACGTTTCCTTGGA
>chromosome_11,+,polyA site is 1996221
GTTGGTGGGATTCGTTCGTGCAGCCGGAGGTGCAGCGCTGCGCGCAGCTATAGGGTGGAGTCGTGTTGATTGTTTTCGGTCTGCAGTCCGATGAGTCCAAAAGAAAGAGGAGCATTGTATCACGCATGCCCGGTCCACACATGATCCTGT
>chromosome_11,+,polyA site is 1999807
GTGCCATCAGTCCATCATCCCATTTCGGCCCGGTGCCAAACCTTGAAGTGTAGTGGTAGTAGATGGGACACGCGCTTTGGTGATTTTGTGTGCAAGGGAGACGGGGGATGACATGCGCTAGCTTATCGCAGCGCAGCGGAGGTAAGGCTG
>chromosome_11,+,polyA site is 1999986
TTGACGTGGGCCGTGGCGTGGGTGCCTGCCGAGACAGCATGAGGCATAGCTGGATCGTATTATAAATTGCTATTCCCTATTGTAGAAAAATAGGCGGCAGGGAAAACTCGGCTGGAGCGAGAAGCGACCTCGCGAGTCCATGGACTTCTT
>chromosome_11,+,polyA site is 2000085
GGGAAAACTCGGCTGGAGCGAGAAGCGACCTCGCGAGTCCATGGACTTCTTGACTTTCGCGAGGTCGCGAGGTCGCAAGGAAAGCAGCCCTGTCACGCGGATTCCACAAAGGAAGAGTTGCCAACTTCAAACTTTCCCCTTCGCACCCTT
>chromosome_11,+,polyA site is 2004668
GAACCTTCGGCCTCAGACGGAGGACGTGGCGTGGCGGCACAGCCCACTTTTCCCTTGCAAGGGAGAGCCACCTTCTCTTGTTCAATTTTCAAGCACGTCAATAATAGCTGGATCAAGCCAGGCTTAGCCGTGTGCTGTGCGCCGCTGCCT
>chromosome_11,+,polyA site is 2004947
AAACCCCAGTCGAGGCTGTGACCCTGCACTACATTTTGGCCTCACCTTTCTTTTGACAACTAGTCTTTTCGCTTTGATGCTGTAACATTTGACTCGCTCCCTGTGCTAATTGTGCAACTCCTGTCGATGCAAGTAGTTGTTTAAGCAGTT
>chromosome_11,+,polyA site is 2013512
GCTTGCTTGCGCCGTGGAGCAACGGCAGCAAGTGGTCGGCGCAGATGGATTCCTGTATGCGCAGTTGTCGCAAATCTCGCGTTAAGGATTTCGTGTCGCTGGCTGACTCTGAGAGGGATCCGGACTCGTGGGTTGAGGCGGCATAGGCAA
>chromosome_11,+,polyA site is 2013710
GATGGGTACTCGCACACGCAGGCTCGCTCCCAATTACCCTACAATACGGGACGGTATTCGGAGACATCCAGATTATGGATGCGGATGTTACAGAGGGGACAGTCCCAGCACCCGAAGACGCCGAGCCATCACATACTATCAGGGCCCAAC
>chromosome_11,+,polyA site is 2028070
GAGCTAAGCGCAAGCAAGCGTGACGAGCTGACCGCGGATACTGATGTGTGTGTTACAGGTGAATGTGTGGTCATCTCAGACCTGCAACGAGACTGTCCGAGCCGCATGCCCTCGTCTTAAGCACAGAAACAAAGTTGCCGGAGTCCACAA
>chromosome_11,+,polyA site is 2029064
GCGGGGCAGTAAGATATCTCACAGGCGCTGCGAAGCACGTGTGCATTGGCTTGGGATCGAAGGTCACCGCTTAGTTTGTAGTATGGTTGCACACTGCGAAGATGTTGTATCGCCTGCTTGATTCAGGTCCCTCCCCGGGCGCGCGGCTAT
>chromosome_11,+,polyA site is 2029917
CGAGCCAGGGGAGAGCCTGGTGCCAGCCCAAGGGTAGATCAGGGCCAGGGGTGGCTTGGGCGGAGCGCACAATGCCTGGTGTAATCGTGGTAGTAGGTATGTGCCATTAAGCCGTTGCGACGCCAGCACCACGAGTAAGGGGCCTTTCCA
>chromosome_11,+,polyA site is 2032907
GTGTGTGGTGGGTGTGATCAGCTGGGCGGGCCTGCCCCTCGCTCTGCTGGGGCTGAGCCTTCGTGGCATGCATGACAGCAGGCATGGGTGCACAGAGCGGGGGAAGGGGCCGACCGTACCGGCCGTCTCATGGTGGTGAAGCGCTGCGGT
>chromosome_11,+,polyA site is 2033020
CCGTACCGGCCGTCTCATGGTGGTGAAGCGCTGCGGTCAGCGGCAGCAGGGCCGAGTTTCACCAGCCCCTTGCGTTGCGCATGTAACGCCCGGCTATGATACCTACGTAACGGAGCAACATGCGGGCGACATGAATGCGTGTATCGCAAC
>chromosome_11,+,polyA site is 2033094
TTGCGCATGTAACGCCCGGCTATGATACCTACGTAACGGAGCAACATGCGGGCGACATGAATGCGTGTATCGCAACGCCTCTTGTTAACAGTTTCGGCGAGCGCTGGAAGTGGAGGTAGAACGGTGCTGCAACTTCAGGGTTGTGGCGCC
>chromosome_11,+,polyA site is 2033206
GAGGTAGAACGGTGCTGCAACTTCAGGGTTGTGGCGCCGATCGTGGCAGCCAGCAGTACAGTGCAGCCCGTGGGAGCAAGGGCGTGTAAAGGACATGGAGCCGGTGAGGTGGAGTCCAGGGAGCTAGCGGGGGGCCGGGGGCACGAATTC
>chromosome_11,+,polyA site is 2033405
AGGGAGGAGTCTGACTACGACAAGCTCGTCTCAACTCGGGGCACGCTCTATGAAACTATGACCGCCCTGGCGGCCGGCATTATCAATCCAAGTGTGGCGCATATGCGGCCTGCCGGACTCGGACGAGAAGACCGGGGGGCACGAGAGGAT
>chromosome_11,+,polyA site is 2037888
CTGCAGTACCTTTGGATGGGTTGGCAGTTCCAACGTACCACATCACGCGGCCATGGGGCCGTGAGTGGCTGCGGACTTCATTAACGCAGCTAAGTAAGCGCATCGTGGTAGCTCGGCTGGTGCGTCCTGGGTGCACGCAAGGTCAGGTTA
>chromosome_11,+,polyA site is 2038486
ATGAGCAGTCGAATGATATGGAGGCCTGAGGGGCGGAGGGAACGCGGCGCGCGCAAGGGGTGTGGGCCGCGTGCGTGAGGCTGTAAGAATGGGCAAGTACATGTTTCTGGAATTCTCGCACCCCCCCAGCACATGATCATACGTGTAAGC
>chromosome_11,+,polyA site is 2090768
GGCGACCAGATCCTGGTGCTCAGCGATGACTACAAGATCAAGAAGAAGTAGTACCTCGTAGTGCGATAGCGATGTGGGCATGCATTATTGTTTGTCGTTAATCCTATTTACGGTTTGCAGGTAAGGTACTTTGGGTATGGCAGCGCAGGA
>chromosome_11,+,polyA site is 2090890
AAGGTACTTTGGGTATGGCAGCGCAGGACAACTTCGACGGGAGCTCGAACACGAACACACCTGGCGGCGGCACCGCTGGGCGTTTAAGGATTTAACGCGATGGATAATGATGAACCATTTTGCAACACTTACTCAGTCACAATAAACGTT
>chromosome_11,+,polyA site is 2091113
GGTACTAGGGATATTGTGTGCGGGGGACATGATGTGTGCGGGGGAAATGATTGCTTTTGCCGCGCAGTTATGGGGCCATCTGTAATCTTTTGTCAAGCCGACGTGTGAGAATCTGAATGGCACGATGCCGCTGCTCCTGGTGGCGGACTG
>chromosome_11,+,polyA site is 2091192
CTGTAATCTTTTGTCAAGCCGACGTGTGAGAATCTGAATGGCACGATGCCGCTGCTCCTGGTGGCGGACTGGAGGTCGGGGCTCGCCTTTGCCACCGCCCAGAGTGCATACGTGTAGACAAGGGGGCCATGCACTTTTAATGACGGACGG
>chromosome_11,+,polyA site is 2091320
ATGCACTTTTAATGACGGACGGAGCCAGATTGTGTCAATCCAGAAACATGTGCAGACGACGGCTCTTGCAGAATGCGCTTGTAAGGCGTGAGCTCATGTCCCCCACCGCACACATATACCGTACATGGCTGGGCGTGGAGGTGACAACGC
>chromosome_11,+,polyA site is 2142245
GTCATGGCTGGCGGAGTTGGTGGTCTGGCGGCGGCGTAGCGTTCTCTTTGTCCGGCTGATGTTATGCAGGGGTGCCCGGATGTTATGCTTTCTGTTGCACTCCTGAACGCTACTCGCTTCCCCAGAAGAAGCCGGTTCAGCAGCTTTGTA
>chromosome_11,+,polyA site is 2158143
CGTGGCAAAAGTCAAGGCATTGAAGTATTTGATTGCGGGTTGTGTTGAGCATGGGCTGGATGAGCTTGGAGGCGTGTGTTGGTTGTTGGTTGTGGTTGCAAAGAAACCGTGTTGCGTTGCTGCGAACACGGCAACGGCAAGTCCGTGAGC
>chromosome_11,+,polyA site is 2159537
GTGCTGCCGAGCGAGTACCGCATCATATACATGCGCATGTAGGCGTGTCAGCGCCTGTCATCATGCCGTGTGCACTGTGCAGTAACAAATGCTGAGTGGATCAGGAATACCGTGTTGCAGCCCACACCAATTCTGGTAACGCAGAGTGTG
>chromosome_11,+,polyA site is 2169478
GGCTAGGTGGAGGCAGATGACTGCAAACATGGTGTGTGGGCGTTTGTGTTACGTGACGGGATGTCAGGAGCCGCGGTTTCATGTCCGTTGTGTACAGCTGGAAACCTGTCCTGGTGGCCTGAGGCGGCATGGTACGGATGTTGTGTACAC
>chromosome_11,+,polyA site is 2169740
CATCAGATGGAAAATCGGGTTAGCAAGGAGGGTGTGGTGATGTGGGATGCAAGCGCACATGCTCGGCAACGGTACCGTACGGTAACTGGAATTCATAGCAAGGCTGTCCGCTATCGGGCAGTTGTGCGTAAGCACATTGTCCATTGTCAC
>chromosome_11,+,polyA site is 2169953
TGATGGGACAGTGGTAAGGCAGGTTGGTGAAGTCCCGTAGGGTGCAGCTGATTCCCAGAACCCAGCAGATGGCAAACAATTTGCAACGGCAGGGCAGGAGTGCGCGGCCGGTCGAACGCCGGAGTTAGTGAGTTACTGTACCGACAACTT
>chromosome_11,+,polyA site is 2170010
GAACCCAGCAGATGGCAAACAATTTGCAACGGCAGGGCAGGAGTGCGCGGCCGGTCGAACGCCGGAGTTAGTGAGTTACTGTACCGACAACTTGCTGGCTGGCTGGAAGTTTGCTGACGCGCATTCCTCACGCTCCGGACGTGGTAAGGG
>chromosome_11,+,polyA site is 2170119
TTTGCTGACGCGCATTCCTCACGCTCCGGACGTGGTAAGGGGCAGGTTGGCGCAAGGGTTAGCGTAGTCCCGTAGGGTGCAGCTTATTCTCAAACCCCAACAGTCACCAGCCGATTCGCGACGTCAAGGCATGAGCGCGCAGCTGGTAGA
>chromosome_11,+,polyA site is 2172914
GCTCACAGGGCCTGCTGCAGGGAAGGCTGGCGATAACTAGACATAGTCACGCGGGTACCACTCTGGTCTTTTGCTGTGTCCAAACTTTGACAGCCTGGTAGACCCAACAGGTATCATCTGACAAGACCGCCAGTAGTATGAGTAGTATAC
>chromosome_11,+,polyA site is 2173149
AATATTTTCGTCGTGAAAACTAAAAGCGTGATAGCGTGACGGATAGCATACGCACAGTGTATGCAGGTTACGCAATCGCCACTGTAAAAAGAGTCGGCATCAAAAAGTTATGTGCACAATTGTCCGGGGGGGTGCGTGCTCCAAGCCAAA
>chromosome_11,+,polyA site is 2173976
AGGCTTGGAGGCGCAGCCCACAGAGAGCAACAGGGGTGCGTGCATGCATGCTGAAGCACATGGAACTGATCCCAGGTGTCATGAAAGTCAAGTGCTGCACTCTCCAGTGCCCGACTGCGCTTATCTGGCAACAGCCGCGGAACCGCCTTT
>chromosome_11,+,polyA site is 2179522
GGCGAAAAGGTGCTGGGGCCGCCTGACATGTTCTTGCCTGGCATTTCGCGTTGTTTGAGACGAGGGCAGACTCGGAACCCAAGGAAAGGACTGTGCTGAAGGGCCCACGGTGCACCGTGGTGGTGTGTGTGGTGATTTCCTGTTGCCCGT
>chromosome_11,+,polyA site is 2179607
AAGGACTGTGCTGAAGGGCCCACGGTGCACCGTGGTGGTGTGTGTGGTGATTTCCTGTTGCCCGTGCGGCCGAACGGACTTGCGGCAATCCGAACGGTAGTTTGTCCTCTTCAACTCTTCTTACCAGCCCCAGAGTCCAGCGCAGCAAGA
>chromosome_11,+,polyA site is 2206732
ATTGGACAGCGCGGCACGTCGTGAGCGCGGTGCCCGTGGCTACTGGCCGTGTGTGCTGGCCCGGCGGTGTGCTGCCGTGACTGTAAGTGCGCGTAGGTATTGGTGTAGCGATGCCTTATGAGCCGCGTATCTTGTGATGCTGTGTCTGGT
>chromosome_11,+,polyA site is 2206847
TTATGAGCCGCGTATCTTGTGATGCTGTGTCTGGTGTGGCTCTGGCGGGCGTTTGCTTAGCTTCGACACGCTTACGCAGATGTAAGTTGGGTCGGCAGCCGAGCAGGGGCGCGGTTCCCTTTCTTGTCCACTCATCACTTTGCAGTTACC
>chromosome_11,+,polyA site is 2230487
TGCTATGCTGATGCTGGGTCTGGCACGGGATGGTGCTTGCGTGTCAGAGTCAACGAGGGGACTCGGTGCAGTGTGTAGAGTGTAGACCGGCTGGCGTGAGGCGGCGTCTTGGTGTTCCCTGTGATCCGGATTGCTGCTTGTCGTATCGGC
>chromosome_11,+,polyA site is 2230665
ATGGCTGCTACAACGCAAGAGTCGCGGCGGTCAACACAACGTGCGCACACGTATGGCGCCATGCGTCAGACTGGCCATCGCGGAAATGACGTCCTGCGAGGTCGTTGGAACAAGAAACTGCCTCCCCATGTGCAGATACGGCATACTATC
>chromosome_11,+,polyA site is 2264158
TGGCACTGGCAACAGGCCGGAAGCATGACATTTGCACAGCCTACTGCAGCTGCCTGTTGCATTGTGTCTTTGCATTTTGTGCTGTCACAGGTGTTGGCAAGAAACAAGAGAATGTGCGCGACATTCACCGTACATCAACCGCTAGTCCCA
>chromosome_11,+,polyA site is 2264251
TTGGCAAGAAACAAGAGAATGTGCGCGACATTCACCGTACATCAACCGCTAGTCCCACTATGTTCTTTGTGATGAAACTTTGTAACAAATGAGTACATGAATGCTGCTCTCGGGCACGTTTCTTGCTGTCGGGCCCAGCCTCGCACAAGA
>chromosome_11,+,polyA site is 2298906
AGTGCGATGCTATGTTGCGTCATGGCACCCTTTTGTGTAGGGCAGCAGCGCGTCCCTTCGTCACAGGACGTACGCGTGCCATGCTGCTTGTGATTACGAAGAAAGCATTAATAGCTGTATTGAATGGTGGTGCCTGTCGCAGCATCAGTT
>chromosome_11,+,polyA site is 2299373
CATGACAATGCTGGCATTGCAATTGGCGAATGCCGCGGACTTGATGCACTGACGCGCCAGACCGACATGCATGTATGAAGAGACCTGTTGGGTCAGGTAGACTAGCTAGTGTCGAATCTGTAGGAGCGCTAGCTTACTACCAGGCAAGCA
>chromosome_11,+,polyA site is 2299887
TAGGGGACACCCGAGTGTGGGTAGTGTGGGTTTGGGTACCGGGGAAACGAAGAGTCGGTGCTTATCACTACGGTATTCATTGTAACACCAACGAAACGCGCCTTCCAGCAGATATGCAGGGGCTGAGGTTGGGACACAGAAACGCGTTGC
>chromosome_11,+,polyA site is 2319774
GGCGGTAAGCGTTCGTTGGGGTGGCTTGCTGGAAGGGACGTTGCGGTGTAGCCAGCTTGTTCTGAGATGCTTTTGGTGTGAAGCGCACATTTGTCTTGTCGGATCTCAGGCACGGGTCTGGCGTTGTGCGCACGCGGGGGGCAGGGGGAG
>chromosome_11,+,polyA site is 2319838
AGATGCTTTTGGTGTGAAGCGCACATTTGTCTTGTCGGATCTCAGGCACGGGTCTGGCGTTGTGCGCACGCGGGGGGCAGGGGGAGGGGCGGCGGCAGCATCACATGGCGACTGTACAGTGCACTCTGACGGGGACACCTAACGTATCGC
>chromosome_11,+,polyA site is 2331331
GGGGGGCTGGCTTCAGGTTCAGGCTCCGACAGGTCGACAGGTTGCAGTGCATGCAGACGCGCCGCTTACTACACTTATAACACATGTAGACTTTGAGGAGAAGTGAGGTACACCACAGACGAACGATCCCTGCCATTTTTACCACACCCT
>chromosome_11,+,polyA site is 2344320
GTACGGACACAGGCCGGCGGGAGGTGCGTGGGCGGATGCAGCGGCTGCTTGGAAGTGCGAAACGGCGGAGAAACACTGGTGGAAGGCTGGTGCATTGGCACTTGTCAGTGTGCCCTGTGAGGTGCGGCTCAAAGTGTAGGTCCTAGCAAG
>chromosome_11,+,polyA site is 2344491
CGGCGGGGTGACGGCGGCAGTGGCGGCGTGGTGTCAATCCCGTGGAGCATGTGGATGGGCTGTGCCGCTGTGGCCCCCTCTGTGACAGCTTGCAGTTGTTTTGGGGTGGGGTCTCCAACTCTCCATGCAAGCACGCAGGAGGATCAGGAG
>chromosome_11,+,polyA site is 2353916
GACTTCCAGGTGCGCCGGGCTCTGCTCTTTGTGGCGTCGTCAATGAGGTCAACCATCAGACGGTCCGCTCTTGTATAGTTGTAATGTCGCAAACTCGCATTCAGCAGTGCGGCCGGTGCCTGCCAGCGCTGCCGCACTGCCGCAGCACCT
>chromosome_11,+,polyA site is 2369140
GGGGGCTGTGGTGGACGGCGGTGGTGATGCCGACATGTGGGGCACGAAAGAGTGGGGCGGTGTGCTGCAGTGCATGGCTTTGTTGCGCTGTGGGTTGGTGAGTGGTGTATAGGAACTGTGAGCTCTGTGCGCAGCTACCGGTAGTAGCTT
>chromosome_11,+,polyA site is 2369471
GGCGGGGAAGTGTGGGCTGGATTTTGCCGGGGCAGGCGTGGACGGCGGGGTGGTTCCGAGAACCGACCCCAAGTGATGGCATGTCGATTACAGCGTACAGGAAGAGTGGCGACCGTTGGGCGGTGGGGTGCACAGAGGATACGGCAGGTT
>chromosome_11,+,polyA site is 2369675
CGGAAATGTGTGCGCAGTGCGCTCACTGGGCAGTGAAGCCAAGCCAAGCCTATGGTGCCAATGATTGGGTTGAACAGATTGAACGGATTGAATGGCTGAACCAAGAGGCCATAGCCCCAATCCCCTGGTGGCTGCAGCGCCCGCCCTACG
>chromosome_11,+,polyA site is 2369878
CCTCTAGCCCAGGCCAGGCCCAGGCAAGCAAGGCCCACAGCAGGGGGGGGGGGGTAGTTTCGACTGGGAAAGGCCCCATGTTCTAAAACGAAAGAGCTTGACGAGAGGACTCCAAATCCACTTTCAGAGTTTCAATCAGGGTAGTAATTG
>chromosome_11,+,polyA site is 2369930
GGTAGTTTCGACTGGGAAAGGCCCCATGTTCTAAAACGAAAGAGCTTGACGAGAGGACTCCAAATCCACTTTCAGAGTTTCAATCAGGGTAGTAATTGCAAAGTTATGGGCCCTCAAAGTTCAGGGTCGGTCGTCGGGGTCGGGGGTCCC
>chromosome_11,+,polyA site is 2410300
GGAATGGGCGGCATGGCGCAGCACGGGAATGGGGGCGTCCTGGCATCCATGCTCCTCAGAATGCAGGGCGCTGACCAATTTTTTTACTTACATTGATCTCGCGTTGGATACTATCACCTGGCTGTTGCGACATAATTTTGGTGTCCAACC
>chromosome_11,+,polyA site is 2414376
GTGCGGCGTTTCAACGCAGAAGCGACAGCGCGGCAAACAGGAAATGCAGCAGGGGTGTGCATGTGGAGCAACTGCCGCTGTGTGGAACAACGTGGCTGTGAGAGGCAACCAGTCAAAGCTGTGGTAGGTGCCATGTTGCCTTCGTACGGC
>chromosome_11,+,polyA site is 2414599
CGGCCAGTGAGGTAGATAGGGTTTGCGAAGGATGGGTGCTTGCATGCGGCTTTACATCAAGAGAGGGACCATGCCGCGTGTTGTTGGCAGTTGACTGCAAGAATGGGCAAAGGGAAGCGCGCCCAGCATTGACATGATGACGTTCACGGG
>chromosome_11,+,polyA site is 2414704
GGCAAAGGGAAGCGCGCCCAGCATTGACATGATGACGTTCACGGGTCCCCTGGAGCGGCTGCCAGTCCGCCGCGACACAATGAAACTTTAGCCAATGCTTTCCATACGGGGTTGCTCGCATCTCAAAGCCCATCTCGGGATGTCTTCAAG
>chromosome_11,+,polyA site is 2414768
GTCCGCCGCGACACAATGAAACTTTAGCCAATGCTTTCCATACGGGGTTGCTCGCATCTCAAAGCCCATCTCGGGATGTCTTCAAGTTGCAAAGGCCGAAGGGGCGCTGGTCCGCTTCGTGTACCAAGCACGACATACCCAGCAATGGAA
>chromosome_11,+,polyA site is 2451875
GGCTAGCAGCGGCTGAGGCGATTGCTGGCGCGGGTTGGTGATGTGGGTGGAGCCCCGGCGCTACTGCCTATTGCGCGGTGGGGTCTCCGGGGTTTTGGAAAAGGTTGTGATATGAGCCAGCATAACAGCTGGGTGCACCGGCGGGGCAAA
>chromosome_11,+,polyA site is 2452185
TTGGGTCCTCTGATTATTGCGGCGGCAGGAGGGGGTTGCGAAGGTGGACAGTGCGCACGCCTGGGCGCTCCCGGCTTTGCCAATGTAAACAAACACGGAGATTGAAATGGACACCGCATCTAATGACTCTTGTTTGGGGCGCTGGTGGGT
>chromosome_11,+,polyA site is 2465911
TGGACGTGGACGCGGGAGACGTGGAGTGGGAGGACGTGTGAGCGGCGCATGCAGTGGCAGGTGGCGGGGAGGAGCGGCCGTGTAACGGTCACTGCATGCCTTACGCCTCAGGGCTGGGGCGCTGGGGCTGACACGCAGCGGGCGCGGGGC
>chromosome_11,+,polyA site is 2466105
GTGTGCGGCTGCATGCATCCACCATGGTGCCACACAGCATCGACGTGATTGAGAAAGCGCAACACAAGCGAACATGACGTTGTAGAGCATAGCAGGTGCACGCAGCTGCTTCGATCCACCTCGGCAAGTTGCCCTCATCAGCCTAGGTAG
>chromosome_11,+,polyA site is 2466476
ATGCAGGCTGCAGCCGTTTGTTGCCGGCACCGGTCGATGATGTCCGCAGCCGCCGGGCAAGTTGAAGATGTGCACCGTACATGTGACAAGCATGCTAGCTGGAAAAGCACATACATGGCCTTGGGGTTGCCGCAGCAGATGTAGAAGGGT
>chromosome_11,+,polyA site is 2466537
TTGAAGATGTGCACCGTACATGTGACAAGCATGCTAGCTGGAAAAGCACATACATGGCCTTGGGGTTGCCGCAGCAGATGTAGAAGGGTTCTTGGCGGCTGCCTTGGTGAGTGGTGACCAGGGGAGGGAGCGCCTTGGGAGGGGTCCGAA
>chromosome_11,+,polyA site is 2466631
GCGGCTGCCTTGGTGAGTGGTGACCAGGGGAGGGAGCGCCTTGGGAGGGGTCCGAACACGATTTGGCCGGGTCCCATGCAGCGCAACCCTCTGGATCCAGGCCGAGTTGCACACCCCCCTCCCCTGGTGGTGACCTTGGCGATGGCGCGC
>chromosome_11,+,polyA site is 2469520
TGACGACTGTGTCGTAACGGTCCGCGACTGCTGCTTGAGGTAGTAGCTAGCAGCCTGCATCGGCTGCTGCTACGAAATAATTACTTACGGCTTACATGAGAAAACCTCAACTCAATCCATGCCGTACCAAGCAAGCAGCGATTCGGACCT
>chromosome_11,+,polyA site is 2469888
AGGCGTAGGTAGCAGTTGCTGACGGTTGGACTGGTCGCTGATGACTGGGTTTGCAGTTTGCACCAGGGACAACACTCACTTTCATCCGACCGCTATGCAGAAAGAAGCAAGCAGCATATGGTGTGCGCGCACGTATATTCATCATTAAGA
>chromosome_11,+,polyA site is 2469946
TGCACCAGGGACAACACTCACTTTCATCCGACCGCTATGCAGAAAGAAGCAAGCAGCATATGGTGTGCGCGCACGTATATTCATCATTAAGATTGCCGAATGCTGCTAGGTCCGCACATAGGCGAGCGAGTCCCATGCCGCATAGCACGG
>chromosome_11,+,polyA site is 2470042
CGAATGCTGCTAGGTCCGCACATAGGCGAGCGAGTCCCATGCCGCATAGCACGGAGGAAGAGGGGCGTGTGAGGCGAGAGCAAGCGGCAACGCGAGGCATAGAGTTTGCAAGGAGACAGCATGGCGTGCCCACGGCACACACGGTACCAC
>chromosome_11,+,polyA site is 2470143
GAGTTTGCAAGGAGACAGCATGGCGTGCCCACGGCACACACGGTACCACCGCACATATATTGGGCCCTGCCCCAAAGCACGTGTAACTGGTGAGTGCCACTCACTGCTCTCGATCGTGCCGCGTGTCCTGTCACCGGGTGTGGGTATGTA
>chromosome_11,+,polyA site is 2514330
AGCAGCAACGATAGCAAGAGCGACAGCAGCAACAAGGGGCGAAGCAGCCGGAGGAGCAGCCAGCGCAGATCCACAATGGCGTACTCTAGCAGTAGGGAAAGGAAGGCTGGCAAGCAAGCCGCTGGCGAAGTTGTTTGCCCTCCTGCGGGG
>chromosome_11,+,polyA site is 2514520
CGCCATGCCTCCTTGCGGTGGAGGCGCGGCGAGGATGCCCCGCACACTGCTTTCAGGGGCACCTCAAATAGGAGTGAGGTAGAAATTGTGATTAAGGGAGTGAATCAATGCTACGGCCGGTTCTGGTGTCTCAACTACGTACGCTGTATG
>chromosome_11,+,polyA site is 2514970
CCGATGCAGCCCCTCAGGCGAGGAAGACGGACGCTTTCCTTCATCAGGTTCAGTTCCAGACAGCATAATCTCTGTCCCTTCATGTAATGTCGCATTCATAATCTCCCCTGGGCTGGCGCACATACGCAACGTACGCCGGAGGCATGGCGC
>chromosome_11,+,polyA site is 2536750
TGAGGTGCCCTACAAGGCGACGCCCTCGGGCATTCGGCTGGCGTGGTGAGCCGCGCTGACAGCGTTTGCCGGCCAGTAGTGCAAACGCCGGTAGCTGCGGCTATTCCGAGGCACACGCCGGCACTTGCCTCGACTGTGTTTGTTGGTACG
>chromosome_11,+,polyA site is 2536859
GGCACACGCCGGCACTTGCCTCGACTGTGTTTGTTGGTACGGACTCGCAACGCAACTGATGTGAATGCGGATGTTACAGAGGGGACAGTCCCAGCACCCGAAGACGCCGAGCCATCACATGCTATCAGGGCCCGACAGGGCCTTTTGGGA
>chromosome_11,+,polyA site is 2537071
ATGCGTGACCTTGCAACGTTTTTGTCCTGGAACTCAGTTTTCAATGCGCGCAATGCAATACAGTACGTGTTGCAGCGTTGTGTAACCCTGGTCAGTGGTCACCGCCTCACCGGAGCTTACCGGTATTGATTGGAGTGCACGACGGGCCGG
>chromosome_11,+,polyA site is 2550283
CTCCGGCCCATGCGCCAAAGCTAATGCGGTGATGGCCTGATGGACGTCACTGGCTCGTGAACTGCGTCAGCAGGTCCCTCTTGTAATTAATGCAATCTGATGGATGAAAAGGATTACATATGCGCCACAGAATGCAGATCTCTGCCTCCA
>chromosome_11,+,polyA site is 2558532
TAAAACTTTGGCAGCACGGGCCTGCCTAGCGGAGCGCTATGCTCTGGAAGAGACGCAAATGACTTGTCTGTCACGAACATGTGTATGGGTGTGCTGCTATTTGTATTTGCATCAGGTGCGTGGGCGCATGCAAGTGCAGTACCTCAACAG
>chromosome_11,+,polyA site is 2558675
TCAACAGGACCCCCAGAGCAGGACTCCCATGCATGCACGCGGCCATCAAACGGCCCCGATGAGCACCCCAACCAAACATTCATGCAATGCTTTGTCTTTAGTTCGTGCGGGCCCTTATCAAGGCAAAACACACACGCCACGCCACCGCGG
>chromosome_11,+,polyA site is 2576959
GCGCTGTTCCAGCTCATGGCCGCCGCCAGCGCCGCCATCAAGCGCGACGTCATATTCGCCGCCTCGCTGTACGTGGCGTGAGGCGGCGGGCGGGGTGGAGGAGGAGGAGGAGGGCTGGAGGAGGAGGCGAGAGGAGGAGGAGGAGGAGGA
>chromosome_11,+,polyA site is 2577312
GTGTGGGTGCGGGCGCGAGGGGTGCTGCGGAAGCGTGGCAGCCGCGGCTGGCGGCGGGGGTGAATGTGCACCCACTCTTTTGTAAGTAGTGCTGGTGGGATCCAGGTGTGGGGTGCGGGTGTGTGGATGTGCGCGGGCAGGTACAGCGCC
>chromosome_11,+,polyA site is 2587992
TAGGTGCGGGTGCACGTGCAGCTGTGGGTGTGGGTGTAGGTGCAGGTGCTTGAGCCTCAGGGGTCGGATCTTGTTTTGGGGGTAATGTCTAGCTCCAGACAAAAACGGCCGGGTGGCCGCCGTCATTTGTCTGGGCACATGGCGGTTTGG
>chromosome_11,+,polyA site is 2591149
GGGCGCAGTTCAGGGCAGTGGCCACGTCAGGGTCTCGGGCCTGACTGGGGCGGCTGGGCGTGGCGGGGGGCGGGTGTGTGTGTGTGTGTGGGGGGGGGGGCAAATGGCTTCAGCGGGAGTGTTGTAGTTGCGTTTATGGCGTGGGCGATT
>chromosome_11,+,polyA site is 2591605
TTAAAGGACATGACACAGTCAAATAAACGAGCTGTACTGGCCACGTATGCTTGCATTACAGCGGCATATGGGTGACACGGTGTAGTGGGTGCTTGCCCATCAAGCTTCACATGCGAGCTTGCACGGCGGGTGGTCGGCGGGTATAAAGGC
>chromosome_11,+,polyA site is 2592030
GGCAGGGGCAGGCCTGGACGTGCGGTGTGAAAGATGCAAGGCAGGCGACTGAGGGACAGGGAAGACCAAAGACGTTGGAATGTATTGAGTATTGCGCGAAAGCACATGACTATGCACAGCAGCAAAACATGAAGTGGGACTCAATCTCTC
>chromosome_11,+,polyA site is 2613051
GGTGACGCTATCGGGTTAGCCCGATTGCTGCTGCAGGATGTCCGGGCGTCCTAGTGTGTGCTTGGATGGGCTGTCGACGGTTTGGAACTTGGAACCCAGGTGGCGGCGGCAGATAGCAGAGCTCAAGGGCGAGTGACGAGCCCAGGCCAA
>chromosome_11,+,polyA site is 2613267
TCCACACAGGCGGACTGACTCAGTCACGGGCAGCTTCGCAGGAGGATCGCTGGCAATAGGTTACGTCTGTCTGACGAGCGTGAAAGCGGTGTGTGAGCAACTGGCTGGTCGCAGCGCAGACAGTACACAACCGTACACAAGCACTTGATG
>chromosome_11,+,polyA site is 2613497
ATATGCCGACACCACTGCGCAACCAACGCGCAAGGGAGCAAGTACTTTGGTTGCTTTCTAAGCCGCTGCCAGAGGCTGAGCTTATTAGCGCATACAGGAAAAGAATGATGGCTTCCTGGGCCCACGATCGGTTGATTACACCACCTGAGA
>chromosome_11,+,polyA site is 2630761
TCCACGGCCGACAGAGTGAGGTTGTGAGCATGTAGCGCAAAGCTGCAACGTAACCAAACAGCGCCATAGCGCGGCGGGAACGTGTAGGGGGGTGGGGTGGATTGAGTTCGGGGGTTCTGAAGTTACTGATTTACGAAGGCGGAATGGGAC
>chromosome_11,+,polyA site is 2630891
TTACGAAGGCGGAATGGGACTGGGCGGTATTACGGTACACTGTCGATCCGTTCTCCTGTCCGTGATGTTTGGACTTCCTCCCAAACGGGCATCATGCCATGCCGTCCCTGGTGCAAATGGAAGGCGCTAGGGTGTCCTCACGCGCAAGCA
>chromosome_11,+,polyA site is 2631001
GTGCAAATGGAAGGCGCTAGGGTGTCCTCACGCGCAAGCACTGCACCCCTAGAGGCCCAGACGTCCATCAGACTTTGACTTGTAGACCACGCTTGCACCCATGGCTGCAGCTTGGTGAGCAATGCTTGCAAGGCACGGCTAATGCTGCGC
>chromosome_11,+,polyA site is 2634254
TTGACACGCCGGCGCTGCTCGAGACCACGGCCGTGGGCGGCATCAAGCTAGGCGCAGCGCCCGCGGCGGCGCCCGGCGGCGCCTGCTCCTGCTGAGGCGAATGAGGCATGAAGCAGCGGCATGAGAGGCCCGAGTGTGTCTTGTGGGAGC
>chromosome_11,+,polyA site is 2634593
TGCGCTTGAGAGGTTGGTTCACAGGCCACAGTTGTTTTTTGCGGAAGGCCTGGGTTGCGATAACGCCAAGCCATCAAGTAGGGGCGCAAGGGAAGGCGGGTTGCTTGCCCGCTCCGCTGTTCGGTTGGACAACCTGGCATGGAGGAGTGG
>chromosome_11,+,polyA site is 2634671
TAGGGGCGCAAGGGAAGGCGGGTTGCTTGCCCGCTCCGCTGTTCGGTTGGACAACCTGGCATGGAGGAGTGGTGTTCAGGTTAGAAACTTCAGGTACCACCCCCAACTGCGTACGGCCTGCTTGAAGGCTTCCAGGCGACGGCATGAGCA
>chromosome_11,+,polyA site is 2634741
GGTGTTCAGGTTAGAAACTTCAGGTACCACCCCCAACTGCGTACGGCCTGCTTGAAGGCTTCCAGGCGACGGCATGAGCACGGGCTTGTCAAGGAGCGGAGAGGAGGGCTAGGAAGGGCCCTCCCGCCTCCGTCACACCTTTCCGCAGGC
>chromosome_11,+,polyA site is 2634855
AGGGCCCTCCCGCCTCCGTCACACCTTTCCGCAGGCGCGGCGACGAGGCCCGGTGCCTTTCATACCATCCACCCGCGCGATGTCAAGTTTAAAGTCTCACTGCCAAATACCGAGCTAACTCACCTTGAATGTTTTCTGGACACGATGACA
>chromosome_11,+,polyA site is 2645672
CATGGCGGATTGCAGGAAGCGCCCCACAAGCAGAACTATGGGCCAAACGCAGCATCATGTGGCTCAGACATGCATGTTATGCCGTAATAAGCAGAAACAAAGCGTGGGAGATCCATTTGCGCGTCCTGGCGTGGACATGTTGGCACGTGT
>chromosome_11,+,polyA site is 2645807
CATGTTGGCACGTGTCCCCACAAACGACACATGCGCACGGACATGGCGGGGCTCTCAAGCGCTGGTGCGCATGGATTCATGTTTAACAAGCTGCCCATACATCACATCGCATAGATTGGAACGGGGTGGTGGGCGGGGTCGAGGGGAAAG
>chromosome_11,+,polyA site is 2667343
CGTTGGTGTGGGAGCCGCGACACAAGGAACCGCTCTGGCGTCTGGCAGTCAATGGGTTCACGGGCTTTGGGATGCTTGCGGCGTGGGCCGCAGATGGACGCGTGGAGAAATGCCCGTGTGGGACTCCGATGACTGCTGGGGCTAGGGTTC
>chromosome_11,+,polyA site is 2683219
TGGCCATACCGGTAACGTATGTTGCATTGAAATTGGTGCCACGGATCGCAGACGCGTTATTGTTGCACTGAATGGCTTAGGCAGTTGGCAGGATAGGGAATTTAATCAGGTGCAGCGCCATACAGGCACCAGCCAACCGAGGCTCTGCCT
>chromosome_11,+,polyA site is 2683368
TTCCGCGTGTGGCGTTGCGGTGTGTGTGTCTGATGCTGTTGCATGGCCGTCTTGGGGGCGGATAGGGTGCTTCCCCGACGCTAAACAGGTCTCACCTGACTCCCCCACGCTCTCAGTCCCTCCGCATAGATCATATTCACTTGCTGGTAG
>chromosome_11,+,polyA site is 2683433
GGTGCTTCCCCGACGCTAAACAGGTCTCACCTGACTCCCCCACGCTCTCAGTCCCTCCGCATAGATCATATTCACTTGCTGGTAGCGTGGGAGGACTGCATGAGCTCGTCTGAAGTCGACTTGGGCATGTTTTGGTGATCCAGCCAGCGT
>chromosome_11,+,polyA site is 2688488
TGCTGTTGTACTCGTGCCCTGTTATTAAGTACTGGCAGTGGGGTCTTCGCGCAGGGAGTCGTGCATGCTGTGCAGCAGGCTGTAAGGTAGCTGGTCGGTGTTGAGTAGGTGTCCGGGTGGGCTTACGCAGGGGACTGTACGTTCCTTTGC
>chromosome_11,+,polyA site is 2688816
GACTAGGATGTCGGCGTCGCAGTCTGTCGCAGTTGGCACGCTCAAGTCTAGAGCAGATTTTTCTTGTGAGCAGCGTCAGCAAGTCCCTGTTATAACCAAGAATTCAATGTGAGATGTATGGTGCTTTCAGTTGGGGGCTTACTTCCTCCT
>chromosome_11,+,polyA site is 2689012
TGTGCGTGTGATGTTTGTTCTTCGCCTTCATGGCTCATGAGAACCGAAGGGCAGGCCTTGGGCAGGCCCGAAGTGGCCCTTGTAACAGCTTGTAACGCCGACAAGACGTCAACAGCCTTGATTCTCCCCTCGTTTCCGCATCCATATGCT
>chromosome_11,+,polyA site is 2698473
GGCGCGTACGTACCATACTATGGTGGTGGGTGCACGCGCTGGCTAGATGCAACTGCCGATTCATTCTTCAGCGGGTGCTGCGTTTGCGCATGTTAGGCAAGTAGGTGCATGTAGAATGCATTGGGCCATCACGCGGCCAGAAGTACTGAA
>chromosome_11,+,polyA site is 2698698
GGAGCAGGGTGATGCATCGGCTGACAGTGCAGCGAAGCCAGTGGCGTCTGTTGTTAGGTCAATGCCTGAGTGTGTCAGATGCTATTGATTAACATCGGAAAGGTATTATTTTGCTGATTGCCAGTCGCCAGGGTCCGCCATGCCAGCGTT
>chromosome_11,+,polyA site is 2698903
TGGGAAGTGCCGTCCGTACATACATCAGGAGAGGCAGCCCTGAGGCAGCCGGATGGACCTCACTCTCAACTTCCTGCGTATAATGTAACCATCTCCTGAGGGGGCACAGTGTCCTGGGTCAGGTGCAATGTGGGATCGCCGGGAGAAGGT
>chromosome_11,+,polyA site is 2706322
TGGTGTAGGTATTGTCTGTTTCAGTACAGCGACCACCGTGGGGATAAGGCTGCAAAATTGCTAGCCATTGATTTGTTTTTTTTGTATTCGAAGATGAGACAAAACTTTTGGCTTTGGCAGAGTTTGAGAGCTAGAGCATGGAAGGGCAAG
>chromosome_11,+,polyA site is 2706371
CTGCAAAATTGCTAGCCATTGATTTGTTTTTTTTGTATTCGAAGATGAGACAAAACTTTTGGCTTTGGCAGAGTTTGAGAGCTAGAGCATGGAAGGGCAAGAAGGCTGTGTCAATGGGGGATAGTGTGTACAGCGAAACATGTCTATGAC
>chromosome_11,+,polyA site is 2706628
TCGTTTGTCGATCGCCCGAGGGGGGTTCCCGGCTTTTTGCAAGTTAGTATGACTACTGGGGTCGACGGTATTGGTGGTATCTGTAAGTAACTCCAACGCTGTCTGGGCGGGCTTCATTGCTTTTTTACACACACACACACACACACACAC
>chromosome_12,+,polyA site is 42032
GGCGGAGGCGCTCAGGGGCAGCGGCTGCAGCGGCGCCAATACCGTGTAGGGGTCTCCCCTGGGCAAAGGACCGCGACGTGTAAGGGCCTCACGTGGCGGCGCAACACAGATGCTGACATGCACGTCGGTTCCCGGTTGAAGACGCCAGAA
>chromosome_12,+,polyA site is 42326
TCTAGCCCGTACCGCAGGACGAGGCATGTGCATGTGGGAAGGGTACCTTGCCTGTCCATGACTGTTTCACCTTTTGGTATTGTTATGCCTGTTTCACCTATTGGTATTATTATACGTCTGGTCGCCTCTCCAGGGGAGGGGGTAAAGAAT
>chromosome_12,+,polyA site is 42417
TTTCACCTATTGGTATTATTATACGTCTGGTCGCCTCTCCAGGGGAGGGGGTAAAGAATCCCGCAGACACCAACCCTTCAGATGGAAAGAGCTGGACGAGAGCATTCAGAGTACCCTTTCAGGATTTGGTCAGGGTAGTAATTCCGGGGA
>chromosome_12,+,polyA site is 42933
AAGTGATTGGTCGACTTTCTCCCGGGATCATGTGAAGAATCCCGGGATTAATGTGACGCTCGCTGGCCGGCGGCAGCCTTGTCGCCATGACCCACACCAAGGCTTGGCCGTTACAAGTTAGCATCAGTTCGCATAGTCTCCATGGCATCA
>chromosome_12,+,polyA site is 59017
CGTGCGGCCTCTGGCAGGCAGGTGGTGCGACAGCTGGGTGCAGCAGATGGCTACAACAGAACCTGTTGACTCCTCATCAGGGTCTTTCGGATTAGCGGTAACAATTGCGTTTGGTGGTGCTTTTGTTTCGCATGGTTACCTTCACTCCTT
>chromosome_12,+,polyA site is 59103
TCGGATTAGCGGTAACAATTGCGTTTGGTGGTGCTTTTGTTTCGCATGGTTACCTTCACTCCTTATAAAGCCGGTGGCTTTTTGTTTTGGTTGATGCGATGGATGTAGCAGCTCATACGGATGCACTTGCCACGGCCCCTTATTATGGCC
>chromosome_12,+,polyA site is 59270
TGCTTCGAAGTTAGAGGCGCGCTGGTGCGAGGCGCTTTAGAGGAGCCCTGGTTCGTGGTATGACAGGCAGGCCTCGAACTGTGTGGTCAACCTTCCGGAATTGACAATGTTCCTTACTCTTGTTTGGGTGTTAGGTTCCCGTGCGTTGTT
>chromosome_12,+,polyA site is 59334
AGGCAGGCCTCGAACTGTGTGGTCAACCTTCCGGAATTGACAATGTTCCTTACTCTTGTTTGGGTGTTAGGTTCCCGTGCGTTGTTCGTCGTGAGATCGGAACACGTTTGAGTATGACACGCAACTGTGTGGGTGTTGGAGGCATGATCT
>chromosome_12,+,polyA site is 59460
GTGTGGGTGTTGGAGGCATGATCTGCGCCCGCACGGGTCGGGGGTTCCCTGACCGTGGCTTCGAATTGACCGCCAGGAATCTGCCTGAGTGTAGTGCCAGAAATCTTACCGCGGCCGATCGGGGAGGCCGGGCTGGGCCGGGTTGGTCTG
>chromosome_12,+,polyA site is 59578
TCGGGGAGGCCGGGCTGGGCCGGGTTGGTCTGAACTAGTCAGAACCCCCATGCCCCTGATCCCAAGTCCCTAAACAGTGCTGTAAATGAATGTGCTGGACGATCACGAGGATGTACTCCAGTTGTGTTCATGTAAGGGCTGCATTATACT
>chromosome_12,+,polyA site is 61306
TGCAGCAAGCAAAGTGGTTTCGGGCATGCTGTGTGTGTATGTGTGTGTGTGTGTGTGTGTGTGTGTGTGTGTGTGTGTGTGTGTGTGTAAAAAAATGACGAAACGAAGGCCGCCCAAGCGGCACCGGAGTTACTTACGGATACCTACCAG
>chromosome_12,+,polyA site is 83439
TTCGGTCCGTGCATGCCCCCGCCTCAGGCCGTTCCGCCGTTGGGCTCGTGCATGTACCCCCCGTGATGTGAATGAATACGATGTAATGAATACAGCATCCGCGGCCTCTTCAGGTTCTCCTGGTCTCGGGGTTAGCGGGGCCCTCGGGCT
>chromosome_12,+,polyA site is 89953
TGGGAGCAGTGGGCGCAGCGTAGGAAGTGTAGGGTAGTTGGGGGCGCATGCCTTGGCGCAAGCCGGGCGCACGACCAGGCGGCGCGTGCATGCTAGAGAGAGGAAGAAGCTGACGGAAGGCCAGACCTGTGAGACTGCCGTGTGTTATCC
>chromosome_12,+,polyA site is 90265
GCAGGAGGGTGCTGCCATGAAAGGTCATGGCGGGTTGGCACCGGCACCGGGGGTACACCTGGTTGGTGCAGAATTGCTGCTGGTGTAAGCAGTGACAGAGTCGCTCGTCATGACGCGCTGAACGTAGAAGTGGTAGTGGTGTTGCAAGAT
>chromosome_12,+,polyA site is 94704
AAGGGTGTGGTGTAGTGCTCGTATGATGCTTGGTGTTGTGTGTTGGCAGAGGCGGGGATGGTGTTTGTGGCGGCGGCGATTGCCGGCGCAGCGAGAGCGAGAGGGAGGATGCGCACCAGGCTTTACAACTTGAGTCAACGTGTTCGTTTC
>chromosome_12,+,polyA site is 94822
GGCTTTACAACTTGAGTCAACGTGTTCGTTTCGGATTGTTTGGCAAACAGGCCACCTTGGGTGGGCTACCTTGTCATTGTGTGTAAGCTTCTTGACGGTGAGCGCGTCAACCAGTCTGTTTGGGCCAGGCCGTGATTATTCGCACGGGTG
>chromosome_12,+,polyA site is 94926
CGTCAACCAGTCTGTTTGGGCCAGGCCGTGATTATTCGCACGGGTGTGCGGATGGCGCACCAGCAAAGCAATGTGTCGCGTGTTAAGGACAGCCCTTGCTGTCGCCCTTGGACTGCCACTCCTTGATTACAGCGCAACTGCGGGGCGCGG
>chromosome_12,+,polyA site is 95062
ACTGCGGGGCGCGGGCGGCTCAGTGCGTTTTGGGGGCAACTCTGGCACCCGCCTCCCCGGGAGCGCACCAGCAACAAGATGGTCAGTAATACACGAGAGGTGCAGCCATCCAAGTGCGTTACATGCAAATAATGTCACTCCGAGCTGTGC
>chromosome_12,+,polyA site is 102815
GCACGCAAGCGGTAGAAGGTGCCAGCGGCAAGAGGCAGGTGTAGCAGGACGAGGCGGGCAGGCGTGTAAGCGGACGGTGCAAGGCTTTACATGAGTACGGAGAATCATCGAGTGCGTAGAAATGCAGAACAATGCGGGGAAAGCAGTTGT
>chromosome_12,+,polyA site is 103035
CTCTAATGGTGCATGCTCATGAGGCGCCCTTGGGACCGCTTGCTCCTACTTCCTCTCCAGACTACGTGCGCATTCTCTTCATAAAGCATCCTCGGTTGCTTGGACCTCAATCCATCCAGCGAGTGCACGAAGAAGAAGAAGATGGCACCC
>chromosome_12,+,polyA site is 103414
GGCATGCGTAGCGGCATGACAAGTACGGTAGTGCGGCTGTTGACAACTATGCTGCGTCTGGCTGCGGTTGGCTCTGCTGTGGCATCGCGATTGCTATGCACCTGATTCGGCGATGTGCCTGTGGAAACCGACCCCGGCTATGTCCAGGCG
>chromosome_12,+,polyA site is 103546
CCCGGCTATGTCCAGGCGATGAGGTTGTTCGGCCTCAGACTGTGGAGGGGCTCAGCCCCTTTTCCGTGACCGGGGAACACTTGTTAATAAATGCTACCAGTTCGGTCTGCAGCCGCAAGCCGCAACGACCTGAGCTGCTTCGTCCATCCG
>chromosome_12,+,polyA site is 112101
TCGCCGCTTGGCGCCTAATACCTGGCCGCGGGCCGACACTTTCCGTTGCAGATTACAAGTTAGGATACGCGCGGTGGCAAGGGCGCGCACAGTAGGGTAATATGAGCATGCGGGGCGAAGGTAACGAGTGGAGCTGCGAAGAGCTGCCCG
>chromosome_12,+,polyA site is 112161
TAGGATACGCGCGGTGGCAAGGGCGCGCACAGTAGGGTAATATGAGCATGCGGGGCGAAGGTAACGAGTGGAGCTGCGAAGAGCTGCCCGGAGCATGTTAGAAGAGAAGAAAGTTCACGTGATGAGTGGAGTGTGTTGCTGGATGAGTGT
>chromosome_12,+,polyA site is 112231
GAGCTGCGAAGAGCTGCCCGGAGCATGTTAGAAGAGAAGAAAGTTCACGTGATGAGTGGAGTGTGTTGCTGGATGAGTGTGCATTAACAATATTGACCATATGGGGGTCTGACTCGATCGCGCCAAGCCCTCACTCACCCACTGCTCGGA
>chromosome_12,+,polyA site is 112310
TGCATTAACAATATTGACCATATGGGGGTCTGACTCGATCGCGCCAAGCCCTCACTCACCCACTGCTCGGAGGACGAGATTGTAATGGATAACAGGCGAGGGGGATTGCGGCATTCAGGCTGGGCTTGGGCGAGGGCGCGCAAGTGTGGC
>chromosome_12,+,polyA site is 132918
TCCAGCCACTGGGTGCTGCAGGGTGTGGCGCTGGTGCTCAACATCGATCAGTAACAGCATAGGCAATGCGGGGATGATGGATTGGACAGTGGGTCTAGAAAGGAAGAGAGAACGTGCAAGGAGCAGGCAAACATAGGTTGCTAATGTGGG
>chromosome_12,+,polyA site is 133227
CAGTAATATGACGCCTGTATGGGCACCTGTTGGATGGATGACAAGGCGCCGATAAGTGTGAAGTACTAAACTGCATGCTGTTACACGTGCTTGAGGCCCAGGGAGGGCCGTGCCGGGTGCTTCCGTGTACGATGTGGGGGGGGGGGGGGG
>chromosome_12,+,polyA site is 133289
GTACTAAACTGCATGCTGTTACACGTGCTTGAGGCCCAGGGAGGGCCGTGCCGGGTGCTTCCGTGTACGATGTGGGGGGGGGGGGGGGCTTGTGGGGACCGAACAAAGTACCGTGGCTAAAATGGTGCATAAAGGGGCACGCAGCAGGCT
>chromosome_12,+,polyA site is 133359
TGTGGGGGGGGGGGGGGGCTTGTGGGGACCGAACAAAGTACCGTGGCTAAAATGGTGCATAAAGGGGCACGCAGCAGGCTATGTAACGTGTACTGCAGAACTCTCCTCAACCGTGCTCAGCGTTCGCATTTCTCGCACTTCGATGACAAG
>chromosome_12,+,polyA site is 135097
ACGGTGCTGTTGCACATTGAGAGCTCGTATGTGCACATTGCATCAATGGATGCAAGGCTCGTGTGTTTCGTTTACTGCACCTGTAAGCTGTGACACACATGCCACTCCGACAGCTGCGTTTCTTGGGTCGGGGCATGGAGAGTGATTGGT
>chromosome_12,+,polyA site is 150283
TGGCTGCTGTATTGGTATGGCTGGGCTGGACGACGGCGCCCGGGCTGGCGTCAAGTTGCTGTCACACCCCGGTTTCCACAACTGTATGACCATACACAATCCAGAACTTTCCGGATTTCCCACCCTCCGGGGACGACGGGGATGTGCCCG
>chromosome_12,+,polyA site is 150520
GCCAGAGGCCTGAGGCCAGGCATGAAGGATAACGATTGCATGGTGGAGGGAAGATTGTTTGTCTGTGTTCGTATCTTGAGATGTCAAAGGAAGGATTGCCGTGGCTGCGTACAGAGGTGAACCCTAACGGCGTTATCGGAGACGTGTGAC
>chromosome_12,+,polyA site is 150580
GTCTGTGTTCGTATCTTGAGATGTCAAAGGAAGGATTGCCGTGGCTGCGTACAGAGGTGAACCCTAACGGCGTTATCGGAGACGTGTGACGGCAGGTGACGGCCAACACGTCCAGCCAGGTCAAGCGCGTCTAGCCTTGCTTTAGCCCTT
>chromosome_12,+,polyA site is 150719
CTTTAGCCCTTGGCCTAGCGCCCCAGCCTAGCGCGGCTGCGTGCTGGCGTTGAGTGCCGTACTGCCACGCTCAATTGGTGATTTTATAATTGGTGACAGTAAGAAATCGCGTTGGAATTAAACAGGCTGACACAGACTTTGGTGATGGGC
>chromosome_12,+,polyA site is 150814
ACAGTAAGAAATCGCGTTGGAATTAAACAGGCTGACACAGACTTTGGTGATGGGCTCTGGCAGAAGCCAGGCCGAATTGCACCCGTGTCACAGAATTGGTGATGGGACCCCCCGAATCGTACCCAGCGTCTCCGGCCCCGGCAGCTGCAA
>chromosome_12,+,polyA site is 155971
ATATTTTATAATAAGCACAGTCGTGCAGAACTGGTTAGCGCTGCCCGTGCGTGTGCTGCCCGTCGGCCATGCCTGCCTTGAATGCCGGGAATTTTCGCATGCCTCTGTCCCTGCAGAATACTTTGTAAGCATTATAACATTACCTGTCTG
>chromosome_12,+,polyA site is 158303
GACTAACGGTTTGGCAAGACGAGGGCGATGCAGGGTTGGCAGGATGCGGAGCAAGCAGTGATCTAGTGGACGCAATGTGATCTTGAAGAGCTGGCAGCAAAGAAAGGGAAGGCGCAGGCCAGAGCTCGCTGGCAGGGACCTGGTGACGCA
>chromosome_12,+,polyA site is 158403
AGAAAGGGAAGGCGCAGGCCAGAGCTCGCTGGCAGGGACCTGGTGACGCATCGGCCCGGTGACGCCGCGGAGCTGGCGGTCCCTTTTAACGGCATCCTATACCTCCTGTTCCCAAACCTCCCACTGATTGCTTTACACAGCTTATCTTCA
>chromosome_12,+,polyA site is 171444
CGGTCTGGGCACGTAGCTCCCTGTGTTGTGATGATGCATCGGTGACACACCATATGGGTGACACTGCATCGGTATTACCAGCACTGTTAATCAGAGGCAATGTTCCCAATGGGACCTGGAGCCGTGCCGCTCCTGCTGTTGACTGCCATA
>chromosome_12,+,polyA site is 171717
TGTCATGTTTGTTTGGCAGAGGCACAGCCGTCCACAGACGGGCGCGTGCAGCATGAGAGCGTGTAGCCCAGGGCTCCTATCTTAATGTCTCCAGACATTAATCGGCCATTTTGGCCGTTTCCTAGACATTCCTCCCGGGGGCTAATGTCT
>chromosome_12,+,polyA site is 182049
GAGCAGAAGCTTGACTACTGAACATAACGGAGCGCACGGGACCCAAGCCGCTGCACACATGTTAGTAAGGTGCGCTGGCTGCAATAATCGCAATGCCTGCAGCAACGCCCTTTGGAGTTCGGCCCATCCCGCCCCTCATCTCCCTGTAGT
>chromosome_12,+,polyA site is 207712
TGATCTGGGTTGGACAGTCGCCCCAGCGGTTGCTGGGAACAGCAGGGAACAGTGACCTTTGATGATGGCAACTGAATCTCTTTAATGAACTGCAACTGAAGGCAATGCTGGTGATTCGTTTTGATAAATAGCGTCAGTCGATGCCGATTG
>chromosome_12,+,polyA site is 211837
GGGCGCCGTGTACGACCTGGACACGGGCAAGGTGCACGTCAGCGTCACCAAGGGCGGCAGCAGCGCCGAGTAGCAGTAAGCAGGGTTGCAGGCAAGGGCTGGGAGACATGCGGTGGCGAGGAAACTGGGATGCAGGCCGTCCACGGTTTG
>chromosome_12,+,polyA site is 211926
AGGCAAGGGCTGGGAGACATGCGGTGGCGAGGAAACTGGGATGCAGGCCGTCCACGGTTTGATAAATTATTGTTTTTTGCATGGTTGTGACATTAGCGAAACACATCATCCTCTCTGACATTGTGCGCTGGCTGAGAGGGTGGCGGAAAG
>chromosome_12,+,polyA site is 212233
CCGTGTCCGTTTGTCCAGACGTGCGGGTGGCGATGGGTCACAGCGGCAGTAATGTCGTGCCGTGTGGTTTGGCGTGCCGGTGTTATATTCGTGATCTGCCCGTGTATCGTATGTAGCGCTGGCTTGCAGTGCAACTGGCGCGCTGCGTCC
>chromosome_12,+,polyA site is 212344
TGTAGCGCTGGCTTGCAGTGCAACTGGCGCGCTGCGTCCTGCTGGGCAACGAGTAGGGCTGCGCGCGGCAGGTTTTTGTCCCTGAGCAGGGTGAATGGAAACTCAACTCCTTCATAATAGGCTCGAAATTCAATAATTGACTGAGCAGCG
>chromosome_12,+,polyA site is 213068
TGTCAGACGAAGACGTTTGCAGCATTGGCGAGCTGGATGGCTGCGGTGTAGCGTGCACAGTGCTGCCCAAGAGGTGTTGGTGTATGTTTCGGTCGGGCAAGCTTGGGACACCATAACGGTTCAATAAAGCGACTTCCCCTGCATAAGGGG
>chromosome_12,+,polyA site is 213169
CTTGGGACACCATAACGGTTCAATAAAGCGACTTCCCCTGCATAAGGGGCACGTTGCCACAACTACTGGTCGCAGACAATGACTGTAATCTGTACCGCAGCGTCACGCGCGCTTGCCACATGCGTGAATGGTGATGCAAATACGTCCGGA
>chromosome_12,+,polyA site is 221066
GCATACGGTAGTGGTGACGCCGTGCGCTACGGTAGTTATAGGGCCCAGGGGTGGCAACAGGTATGGCCGGTTTACTTGGCATGTACGGTAGGTGGGGGCAAGAATGGATGAGAAGCGAGGCTACGCCGTGTGGCTGTGCCCGTAGGAAAA
>chromosome_12,+,polyA site is 221226
CTGAGTGAACACCGGGTGCGCTGAGCCCCTGGGCAACTGCTTGTTGATTTCGACACATACTGGTTTGCGGCGTGAGTGACAGTGTAACCTTGATTTCGTTAGTATGGCGCGCCCACACACGGTACGCCTTGGGCGGGTTGGGCCGGGTAG
>chromosome_12,+,polyA site is 251977
TTTGCAAACATGGTCGTGAATGCTCCATTTGCGGCTGCTACGTCGGGTGGCAGGGAGAACGAAGCAGCTGCATGGCAAGTATATTCAGGCATTTTGAAGGATGAGACGTTGTGGGCGGGTTGGCCTGATGCCGCACGCAATGCATGGCCC
>chromosome_12,+,polyA site is 252482
GGAACATGGAGAATCTTAGCGGTGGACGCCGTCCAAGATCACTAAGCGCCTTGCGGGTACGCCATCTCAGCTGGCGAGTTACTAGTGTCAAGTGCGGCAAGGAAGAATGGAAAGTACCATCTCTGACGTACGAATTTATTGATGAAAAGT
>chromosome_12,+,polyA site is 252928
GGTCGCAGTATGCGAGGGGGGAGGGCTCACAGGCATGGAGCATACACGCGGCCCCAGATGATGAACTTGCTCCAGAACAAGGGTGTTGCATTAGATCCAAAGACTGAGGGTGTTGTGTTGCGTGCGGCAGGATGGAGCTCCGTGCATGGA
>chromosome_12,+,polyA site is 253704
TGTGAACAGAGTTCTGTGCTGTACTGGGGACGGTCCTGCGCAGTGTGTGCACTTTGCAGAACGTTTGTATGTTTTCCAGCACCTAGCTGACAGTGGGGAAGAATAAATAAGAGTGATGTCATAGGTGTGCTGCATCACTGAACTGCGTGC
>chromosome_12,+,polyA site is 253823
CATAGGTGTGCTGCATCACTGAACTGCGTGCACCCGCTATTGTGCCCGACATGTGCATGCAGGTGAGGGCGGCCGAGGACATGTAATGCCTGCAGATCAGAACCCGGCTGGCCCATCGTCATCCAAACGGCTTCGGACGGGGTACAAGTA
>chromosome_12,+,polyA site is 257642
GAGGGAGCGCAACATGCCTTGCTTGCGGGCAGTACGAAAACTTGTATGGATAGTTAACGTGAGAAACCAGCATTGGGTGCTTGTTGTTGCGCACATGGAAGAACAGTGCTTGGTCCTTCTGGATTCGTTGTTTGGAAACAATAAGTCGGT
>chromosome_12,+,polyA site is 258218
GTCGCTCTTAGCACGTAGGTGTGGGCTTCCAGGCCGTGCCACCACGGCCGGTCTGCGGGAGACTGTGAGGGGGAATCGCGTGTAAGGTTGCTGCTATGTACCGCGTACCGCAATCGTTGCGGCGGTTGCAGCGCTAGGCTAGGCTCAGGG
>chromosome_12,+,polyA site is 258373
GGTAGGTGGCAAACGTACACTTCACCGCAATCATAACAGCATTGCTTGGGCCATTGCCCGGGAAGTAACACGTGCAGATGTGCGGTGAGACGCAAGACACACCCCTTCGCCTATCTATGAAACACGATGTTTCAGGGATGCACATTGTGC
>chromosome_12,+,polyA site is 293528
ACGGTGAAATGCTGTGCGCGATGCCGCAAGCTATGGAGCTGGAGGCTTGAAAGGGATCAGCCCTTAGGAGAAGCGCGTGAGCACTAACATGAGCCACTGAAGCAGTGGCATACGAGAGGGTCAGCGGGGGAGCTAAGTGGGCAGGCGAAG
>chromosome_12,+,polyA site is 317756
TTCGAGCGGCTGAGGGAGCAGCTCAAAAAGCAGAGCACCGCGCGCGAGGAGAAGCGGCAGCGGCGGCACGGGTAGCTGTGGTTACGGAGGTGGGGCAGGTGTTGCGGCGGCTGTATAGTGCTGGGTGGAGGCGGAGATGGAGGTTGGGAG
>chromosome_12,+,polyA site is 317953
GCTTCAGGTTGGGGCTGCGGTGTGGAGGTAGCCAGGGCCGGGACCGCCCGGCCCCCGACGATCACAGGAAGATTTTGGAAGTGTAAGCGGAGCCTGCTGCGTCCGTTGTGTGGCACACACCAACTGCGCTGAGGACCGAACAGGTGGACA
>chromosome_12,+,polyA site is 318108
GAGCTGACTCCCGACATGCCAACGCAGTCCACTCCGCCCAGGCTGGCGCAACGGGGATGTGAGCAGGTGCTGTGAGTTATTTGTAACTGCTTACTATGAATGGTTTAACGCAGCGATAGTGGCAATTCTAGGTTGGCCTCGCGGATGGTG
>chromosome_12,+,polyA site is 322219
GATCTGTCTTTCAAACTATATGATGATGATGCACAGTCGCAGCTCAGGGTGTGGCGTGGCGTGCTCCCCGCCCCCTCATATCATATTTGTTGTATTGTGGCGAAGGATGCCTTGGGGGCGGCTGCGTCGCAGTGGGTGCGCGGGGCTGCG
>chromosome_12,+,polyA site is 322385
TCCTGGCGGCTCCGGCTTCGCAATTAAACAAGGCATCGCAATCTTCGCGTTTGTGTACTATTGTGTTGGTGGTGTGTCTGGTGGCAGTTTTGATTGAGAGAACAAAAGAGCTGAGTGTGTGTGCGAGCTCGCGCTGTACAGCTATATGCC
>chromosome_12,+,polyA site is 322548
CTGATGCGACAGCAGAAATGACCCATGGTGGTGGTGACACATGCTGATGGTTAGGTAGGCGGGAGTGATATCCCACAGATAGACATACGACTTGACGCAATGAGAGTGTGGCGTGGAAGTGGAATGACACTTCGGACCTAAGAAGAGATA
>chromosome_12,+,polyA site is 322705
GCGCGGGCAGGAAAGACTCCAGGCGCATACAAAAGGGAGTATGCAAACCCAACACAAGAGCGTACCCGGCACGCGGGCAATGTAACCCGTGATTCATGCGGAGCAATCGAACTCACATCCGGCTCGTCGGTGCAACGAAGAACACGGCAC
>chromosome_12,+,polyA site is 334908
CTGGCTGAACACAAGGACACAAAGAGCTCAGAACTGTGCTGACGGCCAGCGGGGTTGACACGGTGATGTTCGCTTGTGCGTGTTGCGTTTTTTCAAGCATGTCAATAACGGGGACCATCTCCAGGGCAGCGGTGGTCGGTCGGGTCAGGC
>chromosome_12,+,polyA site is 346528
GGCAGGTGTTGGCTGAGATACAAAGCAGGTTTTGGTGGTGGAATGGACGGGGCGGTGAGATGGCCTAGGCGTTGTACAGGCGCCATGTGGATTGAGGTAGAGTGAAGGAGGCGAGGGAGGAGTCCCCGTAGGACGAGGGTCGTGCGGTGC
>chromosome_12,+,polyA site is 346715
TGTGTCACGAGGAGCGGGCCGGCGCCTACGCCGCTGCACCAAAAGGGGGTGTACGATTGAAGCTGCGTGCCAGGTTGTTTGGGGGCACAGACACACCGATCACCTCGATGGTTGCGTGCTCGGTCGCGCCCAGATCGGCAGCGTTCGCGT
>chromosome_12,+,polyA site is 346841
CGCCCAGATCGGCAGCGTTCGCGTGTGGCCTGGTTTCTGAAAGGAGGCGTGACATACAATGTCGCTGTGTCTGGTGTAACTGTAAAATACAAGTAAACAAGACAGCAATGTCCATTTTCCAGCTGGGACCAAATGGACCCGCACGTCACT
>chromosome_12,+,polyA site is 367612
TTAGCGCTGGCGTACGAGAGAGGGGGGCGCAAGCGGGCCTTAAACGTTGGTGGTTGACCGATGGGAATGGTGAGCTTCCCACTTGGCACAAACTGAGGAAGAAAAGTGGGAGTCACTTCATGGAGGCTGGAACCATGACGAGGAGTGCTG
>chromosome_12,+,polyA site is 367682
TGAGCTTCCCACTTGGCACAAACTGAGGAAGAAAAGTGGGAGTCACTTCATGGAGGCTGGAACCATGACGAGGAGTGCTGTGTAACTTTTATGCGGTCATATTGTTCGTTGAAAGCCCGTGCTTACACAGGGGATTCAGGAAGCGGAACA
>chromosome_12,+,polyA site is 370717
CAAGCCGTATGGAAGGCGGCTGGGCGTAGTACTTGATGCGGGTGCTCATTTATCCATGTCAAACTCGAATGCAGGTGTATGTGAACATGGGGGAAACGGAACGCAGGAATACGTTTGCAAGGCAACGAGGTGGGACGGGCATGCTGCGGC
>chromosome_12,+,polyA site is 370997
CAAGCGAACGACACTGCCATGCAGTGCGACGCCGGCACGCCGCCCGCCCACGAGCTCTTTGACGCAAGCCTGCCGGCTGTAACACAACAGCTTGCCTCGTGTCCTTACGGCGCGCCTCTGCGGTTACTAAGCGTTTGCCTGACTGGTAAG
>chromosome_12,+,polyA site is 379279
CTTGCAGGTACATCCAGTCCACGTGCGCCACCAGCGGCGAGGGCCTGTACGAGGGCCTGGACTGGCTGAGCCAAAACATCCAGAACAAGTCGTGAGCGAGCAGAGTGGTACAGTGAGACAGACTAGCGAGATGTGGCTGATGAGGGCGTG
>chromosome_12,+,polyA site is 379356
ATCCAGAACAAGTCGTGAGCGAGCAGAGTGGTACAGTGAGACAGACTAGCGAGATGTGGCTGATGAGGGCGTGGGCCATGGCTGCGGCCCCAGGTACAGGAGTTCTGGCGGGTGGATGTGTCGGGATGCGTGGTGCGCGTCGTCATGCAG
>chromosome_12,+,polyA site is 379424
GCGTGGGCCATGGCTGCGGCCCCAGGTACAGGAGTTCTGGCGGGTGGATGTGTCGGGATGCGTGGTGCGCGTCGTCATGCAGTCGGGTGGTCATGCGCGGATAGCCATCGCAGCGCGGGCTCGCAATGCCATTAGCCTGCTAGTAGATGT
>chromosome_12,+,polyA site is 379533
GCAGCGCGGGCTCGCAATGCCATTAGCCTGCTAGTAGATGTGCACATCGCGGGCATGTTAGATTGTTTAGGTCCCTTATGCTGAACCATTATTTCTCCAGAAGAAGGCATGCAATACCCTGTCGCTTGCACGGTGACGCTTGACCCCTGG
>chromosome_12,+,polyA site is 379651
CTGTCGCTTGCACGGTGACGCTTGACCCCTGGCATGGGTAGTGCGGTGTTGTTGAGGGCTCTGCCATTTCAGGGCCCGCATGTAACTTTAACCGCATGTGACATATTGACTTTCATCGGAGGCGCGCTGTGTCCTGGGGCGCTCCTTGTG
>chromosome_12,+,polyA site is 379862
GGTGTCCACATCAGCCTTCCTTGCAGTCTACCATGATTGAGGTGCTCGCAACTGCAAGCAGGTTGACCTGCAGACGTCAATGTGACGTATGCTCTACGCCGTGCTCACGCCTACCGCTACCTGACCGGCATGAGGCGGGAACCCATGTAG
>chromosome_12,+,polyA site is 380050
GCAAGACAAAAGGAAGCCATTCACAGCCTTGGTGGTAGGAGTTTGGATTGCGTTGTGCTACATTGACAGCAGTTACCGCACCGTACGGTACAATCTTCATACACACCCCAACACTGGCTGTCCCGAGCCCCGAGTGGATTACCCTCCCTT
>chromosome_12,+,polyA site is 380414
CGCTGCTGGATGGGGAAAGAGCTTTGCGGGTTCCCTGGTCCTGCTGGTACGTGTGGCGACTAGGGCCCCACGGCCCCTTCCGAAACAGGAGCCTTCGGTGCCTTGCGTTCCGGTGCATGCATATCAGCATGCCTGCATGTGACTGGCTTC
>chromosome_12,+,polyA site is 403196
GCAGAAGATGGGAGGTGTGCGAGGGCGATGTGCGGGACTAATGCAGTTGGGAATGGGGGCTGGGGGAAGAGTTCGAGAGGCGGGTGGAAGAGGCAGCGAGAGATGGAGGAAGATTGGTAGGACGGCTGGCCAGTTACTTACAGCCGGCGA
>chromosome_12,+,polyA site is 403382
CAGCACGCTATTAGATGACTTGCAGGCGTGCAGATGCCAGGTAGTAAACGAGACCAGAACTTGGTGACTACGCTCATTATTGTGTAAGCCTGAAGCACAGAACCACCCTAGCACACTTCCAATCCTGTAACAACAACATCGCATGTATGT
>chromosome_12,+,polyA site is 411093
GCAGAAGATGGGAGGTGTGCGAGGGCGATGTGCGGGACTGATGCAGTTGGGAATGGGGGCTGGGGGAAGAGTTCGAGAGGCGGGTGGAAGAGGCAGCGAGAGATGGAGGAAGATTGGTAGGACGGCTGGCCAGTTACTTACAGCCGGCGA
>chromosome_12,+,polyA site is 423700
TGACATGTCGTACTGCTATAATGTGCTAGATTCAAAGCCAGCAGCTGACTTGGTTGCAACCGGCGGTATTGCTGGTATCGTGCATAAGGCTCGGAGGCAGGCTACTGCGCATGACACTGCCTACTGATACACAGATAGCGCATGGCTTGC
>chromosome_12,+,polyA site is 423862
GGGCCAGTCTGCCACTGCAGGTACAATCGGGCTGTAGGCGGCGTAAGTGAGCTCGGGGGTGATGGTGCGCAGGCACATACCTGCAAACAAACGACACCACAGTAACAAGTGCGATGCAGTGTTGCACGTGTCTGGGCCTAAAACTTACAG
>chromosome_12,+,polyA site is 434272
TGAGCTCATTGGTTGGATGTGTGGTGCGTGCTGTGTCTGTCCTGCTTTCACGCACGGCAGCGGGCGAACGCGCAGGCGATTTTGTGGTATGTTGTCTGATGTCAGTTACACCTCTAGCATAAACAGATACGTAACTCTGGGAGCACCTCT
>chromosome_12,+,polyA site is 434320
CACGCACGGCAGCGGGCGAACGCGCAGGCGATTTTGTGGTATGTTGTCTGATGTCAGTTACACCTCTAGCATAAACAGATACGTAACTCTGGGAGCACCTCTAGCCTTGCACGTCCAGCCACCGGAAATTTGACGCGTTGAGGGCCACAT
>chromosome_12,+,polyA site is 434538
GAGTCCACTGGTGCATTTGCCCACAAGAGTATGCTTGAAGTGCGACGATGCATGTGGCATCAATTCAACTACGGTCCCTCTTGTAACCAATTAGTTCCGCAACACTCGTCAACCAATGCAATAATGCCTGCATACCTTGTCTCGGGCGCT
>chromosome_12,+,polyA site is 439311
GCATGCATCGGGCGTCACCGCAGAGAAATTTTAGGGGTGTCTGCTTTGTGCACTGACAAGCGACACTGATGGCGGGTACTGATATTAGCAATGAAGCCGAACTCTGACAGTATTCATCCTGGCGCATGCCGCTTACGGTAGAGTAGGTGT
>chromosome_12,+,polyA site is 439549
ACGGGCGGTGGTCGCACAAGGCGCACAGGGTTGCATCCAGTCGTCTGACGTGACATTACCGTGTGCTGTGCACAAGACACGGTAATGCAGAGTGTGCGCAGGGTGCACGAGTGCATCGGCTCTAACCCAGTCACGGTCATAGTGGACACA
>chromosome_12,+,polyA site is 443273
CACGTGCCTTGACTGCCCTGACAAGTTCATGCGGAGTAGCAACAGAAGGCTTTGCGGGGTTTGTCTCCCTGGTTTGGTGATTAACGATAGTCGTATGGAAGTTTGGTGAGCCGTGCACAAGGGAGACATGAACCGTGCCGCGATGGCCAC
>chromosome_12,+,polyA site is 443599
CAAGTGTAGTGGGCACGGAAGCGGGGCATGTGCTATACCGTGTGGGACATTGTGACTGCGGAGGGCCATTGTCCGGATGGTTGTAATCAAGTGCTGTGTTCTGTGGACCAGTCGACACTTGCCCTCGTGATGGAACATGGCAAGGGGCAG
>chromosome_12,+,polyA site is 443703
GGACCAGTCGACACTTGCCCTCGTGATGGAACATGGCAAGGGGCAGGAAAGCGTAGTTCCGATGTGTGTGGCTCCCACCCGTGCCCACATAAATGCGTAGCAAGAAGGGACAAGGCATTGGTGCGTCGTTCGCGCGCTGTTACTGTACCG
>chromosome_12,+,polyA site is 496436
GTGGCGGCGGTTGGGTTGGAGGCAGCGGCAGCAGCTGGCGCGGCGGGCATAAGTAGGAGGACTGGCCGTGAAGATGAGAGCGAAGGGGAAGCGAAGGGGAAGGTTTTGTGCTCCGCAGCGACGTCAGTGGTGTCGGTTGCTGCGCCAGCT
>chromosome_12,+,polyA site is 496596
ACCGGCAGCGTGAGGTGCGGCGCCGGAGCAGGGCGGCTGCTGACTGCAGTCAGCAGGCTTGCGTCGCAGGTGTGGCCGAGCGTGCTTTTGCCGGATGGAAGACAGCATTGTTGTGCTGTCATACTGCTGGGTCGCTTGCTGGGGCGATAG
>chromosome_12,+,polyA site is 496678
TGCTTTTGCCGGATGGAAGACAGCATTGTTGTGCTGTCATACTGCTGGGTCGCTTGCTGGGGCGATAGCTTGCATTGACCGGCCTGGTGCAAGCAGTGAAGCAGCCCGTGGCTGTGGACGTACGCAGCGATGGCAGCAGCAACAGCCAGT
>chromosome_12,+,polyA site is 496843
CTGCAGGAGCGGCGTTGACGAAGCGGTTGTAGGCGCGCTGCGGCATAGCCGCATGCTTACGGACGCCAGGGCCCTTTCTTGTTGTCTTAGATACCCTGAAGCACATGGGGTGATGGGGGCGGCATGCCACGAATACCACCCGGGGCACCT
>chromosome_12,+,polyA site is 496915
CCTTTCTTGTTGTCTTAGATACCCTGAAGCACATGGGGTGATGGGGGCGGCATGCCACGAATACCACCCGGGGCACCTGCAGTGAGTTGGCCAGTGGATGCGCACGGTGTCAGCGGCCAGTGGATTGGCGTGAAGTCAGATTTTGCGCTA
>chromosome_12,+,polyA site is 497004
GCCAGTGGATGCGCACGGTGTCAGCGGCCAGTGGATTGGCGTGAAGTCAGATTTTGCGCTACGAAGTTGTGCTGTAGATTTGCAAAGCACTGACATGGAGGATTTTTGGGTGCGAAGCCCCCCATCCGTGGCTGGTGGCTGCGTGCGTCG
>chromosome_12,+,polyA site is 497140
GGCTGCGTGCGTCGGCAAAACGTATAGAATAATAATAGAATAGCATATGGTTTTACAGGTCTCTGTATGAAAGAGGTTATGATTGTTAGCGACGTGCGGAAGTTAGCTGCTTTCCTTTACTCGGCTCACACAACTCGCAACAGCCAGTTG
>chromosome_12,+,polyA site is 497294
TTCTGTCATAGGATTAGCTGTTTGGCTATCAGGCGCCTCCGGACTCAGAAGAGTTAGTGGGGCCGCATGGACTCCGACGCCATGTAAATGCTCATGCTCATGCTCATGTCGGCAAAACATAGCATACTGGCGCAAACCGCGGCTGCTACG
>chromosome_12,+,polyA site is 501388
GCGGCCTGCCTCAGAACCTAGGTCGGCAATGACCGTGTTGCGCTGTGGACTAGTGTCTGACCAAGCAGAAGTTGGGATACATATTGCTGGCATGAACGAAATAACCAGGCTAGGCTGCGTAAGAGTTTGCAGGAGGATGAATGTGTTCGC
>chromosome_12,+,polyA site is 501570
AGTTGGATTTACGAGTGCTTACAAGAGTGACATGGTCGCATGGGTGTGAGATGCGTTCACGACGAGGCGCGCCGCACACTGAAAACTTTTGAAGGTCGCCTTTGGCTGTCGCTACTGTTGAGCCTCTCTGGGTCCCGAATCCTGATGTCC
>chromosome_12,+,polyA site is 505669
CACGGGTGAGCCCTGGGCCGTGCGAGGGAGGGCACATGTTTGGTTACGACACACACGGGGCCTTGAGGCCGATGAAATGTCTGTAACGAGGCCGCTTCACTGGTGCGGCATCAAGGGCACCATGTCCAGAGCGCACGCATATTCTCACAA
>chromosome_12,+,polyA site is 514416
GGCTTGGTCTGCAAGGGGCAGTGGAGCGTGCGTCGAGAAAGGGTGAGGTGTCAGATGGAGCCGCACCAAATGTGTACGGCATGTGTGCACTTGATGTGGTATGATCGGCAACGCACGGTGCACAGGCTTGAGGTCCTGACGAGCCGCACA
>chromosome_12,+,polyA site is 514495
CATGTGTGCACTTGATGTGGTATGATCGGCAACGCACGGTGCACAGGCTTGAGGTCCTGACGAGCCGCACACGTGCGATACTGTTGCGTCGCGGGGCTCTCGCGAGGGTACAGTTTGTGTCAGCGGTGTGCTGGGCTGTGCATCAAGCAC
>chromosome_12,+,polyA site is 514594
TCGCGAGGGTACAGTTTGTGTCAGCGGTGTGCTGGGCTGTGCATCAAGCACTACGCGCGGTGCGGTGCGATGATGGGCGCGTTCAAGGCGGAACCCCGAGACCCGCAACGCTTTTTCTGGCTGGACCTGGACAGCGTGGGCGTGGCGTAG
>chromosome_12,+,polyA site is 514667
TGGGCGCGTTCAAGGCGGAACCCCGAGACCCGCAACGCTTTTTCTGGCTGGACCTGGACAGCGTGGGCGTGGCGTAGTATTGTACTATTCTTCCATCCAGCACTACCACCGCGTAACCGCAGTCAGGCAGAGCATGGAACTACGCAGGGA
>chromosome_12,+,polyA site is 514840
CCCGTCGTTTCCCGTGGACCTGAGATGATTCCTGATTGGACTATCGCTGCTAGATAAACACGTCATATCATGATGCAGTATGCAAATGCGTGAATGCATGGGCCCAAGGACGAGTGCGGGAAGCCGGGGGGTCGGAGGGCGCGGGGCAGG
>chromosome_12,+,polyA site is 550660
GCACGTACTGACGACGGGTGCGGCGAGATGGGAGGCTCCCAGCAGCATTCATCACGGACTCGTGCTTAATCATGACGACATTGTAATGTGCCAACGGTGCTGCCCCAAGCCTGAGCCAACAAGCACCAGCAGCCCCGGTGCAACAGACCC
>chromosome_12,+,polyA site is 565601
GTGTCGGAGAGGCGGAGGTGCACAGGGTGAAGACAATGCCAGGGCCGTTGGTGCAGGGCGGGGGGCGTGATGTCTGTATGTACAGCGTTGAGTGAGGCATTGAGAGATTTGGGGGGGGCTCTTGACTGCGGAGCACGCGAACATGGGCTG
>chromosome_12,+,polyA site is 565711
GGGGGGGGCTCTTGACTGCGGAGCACGCGAACATGGGCTGGGTCTGCGGCCGGCCCAAACCAGGAAGGTGCTGCACCAGGGCTCACGAACAAGCAACCAGAAAAGCAACGTGTGTGCACGTTGCATGGTGTAGGGGAGGTAGGGCAGGCG
>chromosome_12,+,polyA site is 565917
TCACGGGCCCGGCAAGGTCATCGCCTAGTCAGGATGGGCGTCCGTGCGGCGCGGTCTGGTGAGGTCCCGTACGGCGCAGGTTGTAATTTGCGGCAGGAGCATTCCAACCACTTGCTTGGATGCTCGGGGAATGGACATCGGGCTATGTCA
>chromosome_12,+,polyA site is 567520
CGCAATGCGTTGCCCCAGAGAGAGGCCCTGCCGCGGTGGGCTGGCTGGGTTGAAGAGTTTTGGGCGGTGCCCATGCTAGGGGGCTGCCAAACATAGGCAAGCAGGTGCTGTGTGTATATGTGCATCCAATGGCCCGCGCAACACTATTGC
>chromosome_12,+,polyA site is 568065
ACAGGTGGATGTGTGGCCATATCAGGACCTGCAACGTGACTAACCGAGCCGCAAGGGCTCCTCGCCTCTTGAACATCAAAACGTCATAGCAGTCCACGGAAAAAGTGGGGGAAGCAACAAAGGTATAAAACATGCAAACGCATTGCAAGT
>chromosome_12,+,polyA site is 568622
GTCAGGTCTTTGGTGTGTGTTACATCTTTGTCGGTACCTATTGCCTGCTGTCGCAACACGCAGTACTCACTCCAAGAACGTGTAATTACCGTATCACTCTCACGGTATGCCTTATGACTGGTGCGCTCCAAAACGGCTGCTGCCCTGTGC
>chromosome_12,+,polyA site is 594851
ACCCAGGTTGGGCGTCGTCGCGGGGTGTGCACAGGATGTTCTTTTAAGGCATGCAGGATGTGTATTTTATAGTAGTAGTAACTATGGTTTATGGGCGGAGAAGCGTCTGCAGGATGTTTTGTAGGCCGTGCTGCAGGATCCTCGCGCGAA
>chromosome_12,+,polyA site is 595045
GAGTGAGGCGGCACGCGGGCACGGTCTTGTGCGTGCCATACATCTGAGCAGGAGGAAGGGCGGTTGGTGCATTATTGGGAGTTAAATGACCCGTGATAACCATGAATCTGTCTGACACCACGATGTCTGACCCGAACGTGTGCAGCACGG
>chromosome_12,+,polyA site is 595206
TGATTCGGGTTCGGGGCTTGTTCGATGCTCTTCGCGTCCGGCTGCCGCGTCCGTGCTGATGGCTAGACCATTGATCACGTTGAAACAACATGCTGTCGATGGCTGTCAGGCTCACAGGCTGTCAGCGCCGGACAGTCGAGATTATTAGCT
>chromosome_12,+,polyA site is 608326
CTGTTCGGGACAAGTGTTTTGGAGTATTGATATATTCATCAAGCTGTCATCCATGTGTGATGGGGTTGGAGACTGCTCATTCCATTGCGTTTGGGGCCAAGAAGAGGATGGGGGGATTTCGTGTCCATTGGGGTTTTGCGGCTGTTCGTG
>chromosome_12,+,polyA site is 608681
GCTACGCTGTAGCACTGCAGTGAACCATACTCGAGCACACGAAACCATGACGCCGGTGACCTGCAGAACATTCGTCCTTGCAGCTTGAAATATGGCAGAGAATGCCCCATTGACACAGCAAGATGTACCGCCATCTTCTGACGAAACTGC
>chromosome_12,+,polyA site is 615364
GGTTTTGGTGATCTCACATGGTAATCAGCAGGTACTGTACTTCATTGTTTGTACACAAGCACCGAGTGACACTGCTTAGAAGGAACTGCGAGAAGGGGTACGCATTGACATCTCTAACAGCAAGTCAGCTAGCATTAAAGTGCGGTACTT
>chromosome_12,+,polyA site is 616078
TCAGTCTTCTGGCCGAAACGGACGAGCCCGCTCGATGTCACTCAGCGTTTTTCGACAACAAAGCTAAGCATATAATAAGCAAGTAACAATATGCCTGTGATTCATTCCCATCTGCTTCAGTGGTTGTCCTTTTAACCTGCCATTCAAAAC
>chromosome_12,+,polyA site is 641023
CAACATGAATGAGATGAGGTGAAGTCGTGTGTCAGTGCGGTCGTGCCTAACTGTATGCGAACAAAGGTGACGCATTATAGCGTGTAGGTCTGGACTCGAGTGTGTGCGCTCGTGGGTTCGAGGGAGGCATGGTCAGCTTTGTCGGTTGGG
>chromosome_12,+,polyA site is 641189
GCACCCAGGAAGGCGCGGGGCAGCTAAACAGCGCCGCGGTTGCAGAGGCTACGCAACTGGTTCTCCCGGGACTTCGCAGCAACGTGTCAATTCTTCTTATAATTTTACGCGGACCGTGTGCCGCCTGACACAAAGGAAAAGTGGGGCGTG
>chromosome_12,+,polyA site is 641357
GGATGGTCGCGGCGGGCATAACGCAAACCAGTCAGACAACCCGCAGGGCGTCAATCTTCGCAGAGTAACTTGCACATGCTATTCAATCACATTGAGCCGATCTTCGTTCGCAAAACGCCACTGGCGCAACGGGCTCTACCACAGCTTCTC
>chromosome_12,+,polyA site is 643828
GCTGCAATAACATTGATTGATTGCGTTAGCGGCTTAGGCGGGCAGACACTAGACGAGTGGACGGTGCACGGCAGGTCAGCAGTAGTCAGTTTGGGGCCTGATGCAGCACTGCTTCTGCCAGGACATGTGACATGGTAGTGTGCACTTGGC
>chromosome_12,+,polyA site is 644016
GCTGCGGACAGGGGCCAAGAATGGCAGGACGGGAGTTGTCTGCCTGCACGTTTCTGCTGCAACTTGACGGAACAAAAAACTGTAAGACACTGATACTGTTGCGGACTCGCGTGCCAGCTGCGAAGGGGCGGGGTCGCGAGGAATGGAAAA
>chromosome_12,+,polyA site is 648765
GCTAGAAAGAGGAAAGCAGGAGTTGGTTTTCGCCCACGGTTTTCGCCGGTCGGAGGCAATGCTGTACTTGGGGAGGGCAGGCAGCCAAGGCTTTAAAGGGAATCAATCTGGTCAGTGCAGGCAGGCCAAGTGCCAAGGAGTGATGCAACG
>chromosome_12,+,polyA site is 648926
GGTAGCTACTTTTGCATTGGGGCAGGATGTGCCTCCCGCCGGCGCACCTTGCCGCGCTTGCGCTGTCCATCAGCAATGACTGTGTTAAGGTATGTGGGCGGCGGTGCTTGTACATATGTGGCAGCGTCAAGGGAGGCTGGGATGCTGAAC
>chromosome_12,+,polyA site is 649023
GCGGCGGTGCTTGTACATATGTGGCAGCGTCAAGGGAGGCTGGGATGCTGAACGGGCACTTCGGTAATGTATGGCAGTTTGTCAAATCGTGGGTGCAGTTATAAAGTCCAGCCCCCCTCCGCTGTCGAATGGACCAGCTTGTCCCTGGGA
>chromosome_12,+,polyA site is 659055
CGATCCAGTGACCTGCCCCGTGGTAACATATCCCGTGGTCGCACCCGTGGTAACAATAGGTCGTGCTGGTTCGGTCTCGATACCATTTGTAAGACTGCAAAAGCTACCGGATGTCCCGAGGGCAGTTTCATAGGCTTACACCGCGGCGGC
>chromosome_12,+,polyA site is 695558
GAGGCACATAAATGTGCATGTGGTGTTGGGCTGGGTTTTAAGGTGCGCGGTGGCGCGTTGGTGAGATTCAGGTCCGAACCGGTGTAAGGGCACGGTGCATGGCGTCGTCGCTGACGGGAACTTGCGCGGTCGCAAAGCCGTTGTGTCCTT
>chromosome_12,+,polyA site is 695626
CAGGTCCGAACCGGTGTAAGGGCACGGTGCATGGCGTCGTCGCTGACGGGAACTTGCGCGGTCGCAAAGCCGTTGTGTCCTTCAATTATTGCTGACTCCTATGTGGCTATGTGACGATGCCCCTGGGTCCAATTTGCCTCACTCAATCGC
>chromosome_12,+,polyA site is 695820
GGCGCGCGCCCCACTCGCAATTTACCAGCGGGTGGGGCGGCCAATAGGCCCGCTTCTTAGGTGAATGGGGCGGTCCCACGCAAATCGTAATTATATCGAAAGTTGCAAATCCACATGCAGATAGCTCCAAAATGCATAAGGTTCTCGCCC
>chromosome_12,+,polyA site is 700896
CCTGCACGCATGCGCCCTCAGGCGTCGGTACTGGACTACTACTGCCTGGAACAGCTGATGTCGTCGCTGCAGTCGCGGAAGAAGGAGCAAGGCCTGGTGAAGAAGGAGAAGGACAAGGCCCTCGCTAAGATTCGTGAGGCGTGGGACAAG
>chromosome_12,+,polyA site is 701183
GGATTTCCCATGGGGAGTGTGCACCACAGAGGGTCCTAGCCCCCGTGTCGAGGCCACGTTACTGCGGTGCATGCATGAGCTGGCAAGGTGTTCAGAGGAAGAGTTGATCATTGAGAGCGAGGGAGAATGTGCGGTGCAGTACTACAGGAA
>chromosome_12,+,polyA site is 701327
CAGGAAGCGCGTGGAGTGCTTGAAGCACCATTTGCAGGCGGCAGTAGCTGACTCGTCCCATGCCCTGCTGTTGCGAGAGCACATGAGCGCACACGAGGCAATGCTATCAGCATGGGAGGGCTTTGTGGGCGGTGATGAGCCACCTGTTGA
>chromosome_12,+,polyA site is 701584
TAGGCTGGCGATCAGCAACGCCGCGCGCACGTGTGCAACGAACTGTGGTCAGGAATGTGTATTGAGTGCCCCAACGTCGCGTTGCTGTTGAGAGGCGGGCTGGACAGAAGACGAGGTGGTCCTGGTAGTAAAGGACGTGTGCCTGCTGGG
>chromosome_12,+,polyA site is 701738
CCTGCGCGTGGTGTTGCCCTGGGAGGCCACGCGTGGTGGTGGGGCTAGGCTGGCGATCAGCAACGCCGCGCGCACGTGTGCAATGAACTGTGGTCAGGAATGTGTATTGAGTGCCCCAACGTCGCGTTGCTGTTGAAAGGCGGGCTGGAC
>chromosome_12,+,polyA site is 701937
CCTGCGCGTGGTGTTGCCCTGGGAGGCCACGCGTGGTGGTGGGGCTAGGCTGGCGATCAGCAACGCCGCGCGCACGTGTGCAATGAACTGTGGTCAGGAATGTGTATTGAGTGCCCCAACGTCGCGTTGCTGTTGAGAGGCGGGCTGGAC
>chromosome_12,+,polyA site is 702136
CCTGCGCGTGGTGTTGCCCTGGGAGGCCACGCGTGGTGGTGGGGCTAGGCTGGCGATCAGCAACGCCGCGCGCACGTGTGCAATGAACTGTGGTCAGGAATGTGTATTGAGTGCCCCAACGTCGCGTTGCTGTTGAGAGGCGGGCTGGAC
>chromosome_12,+,polyA site is 702335
CCTGCGCGTGGTGTTGCCCTGGGAGGCCACGCGTGGTGGTGGGGCTAGGCTGGCGATCAGCAACGCCGCGCGCACGTGTGCAATGAACTGTGGTCAGGAATGTGTATTGAGTGCCCCAACGTCGCGTTGCTGTTGAGAGGCGGGCTGGAC
>chromosome_12,+,polyA site is 702535
CCTGCGCGTGGTGTTGCCCTGGGAGGCCACGCGTGGTGGTGGGGCTAGGCTGGCGATCAGCAACGCCGCGCGCACGTGTGCAATGAACTGTGGTCAGGAATTCGCACAATGATGGCAAACAAAAACGTGTTGTGGCCTTACTACCTGTGC
>chromosome_12,+,polyA site is 711567
GGATGCTGCTTTTGCGCCGGAGCTACGTAGCAAGCGATAGCGCTTGTTGGAGTTGTCAGCCCATTAATTCTTCTCACTAGAGGATGGATCTTCAACCGCAAACGCAACTGGCTTTGCCGGACACAGCCTTGCCTGAGACACGTCGCCCAA
>chromosome_12,+,polyA site is 712254
GCGGGTATTGAAGCTGCTAGGATACTCGCCTCTTGATGGCTTCGGTTCGCGCACAAATATTGTTTGCACGCGGCAGCCCGTGAATATGCTGTGAAGTGAGAATCCCGTGCGCGTCCACAGTCTGCAGCCGCCTTTGCTTGCAGCCGATTG
>chromosome_12,+,polyA site is 717018
CGTGACCGTTGCCGAGGACCAGAGCACCAAGGGCAAGGGCACCGTCGTGGTGCAGGACGCGTAAGCCATACGCCGCAAGTGTGTAACTCTTTCTGTGGACGCTTTCGGCCCTTCCCTGAGCTACTCACCTCGAAGATTGGGGCGCAGGGG
>chromosome_12,+,polyA site is 730291
AGTTTGAATACGGTATAGCACAATGTGTTCACTGCTGCTCTGTGTCATGAGCAATGCTGCGGCCAGGTTGCGGCATACCGTGTAAATACTCGCGCCCCTTTGGCCACTCGCGCCCCTTTGACCTCATACCTCCTGCCAATCGCAGAGATG
>chromosome_12,+,polyA site is 739665
TGTGGCGGTGAGATGCCAGGAAGCGAGGCCATCCGTAGCTGTGCGCGTGCTTGGACTCATGCCGTGACATAGACGCGGTCACGTTGTAACGGAGAGCGTGAGCCGCCGTGCATCGCTCTGCATCGGATTTCGTCCGTTTGAGCCTCGAGG
>chromosome_12,+,polyA site is 754355
CAACACCACGATGCCCCCCGGCTTTATGACGGACTTTCCTTGTGGGCGCAGCGCACATGGCTAATCCACCATCGTTGGATTGTTACACTCGTGCCCACAACAATCACCACCACCACGACCACAACAACTTGAATACCGCCGCCACCCGTC
>chromosome_12,+,polyA site is 754445
GTGCCCACAACAATCACCACCACCACGACCACAACAACTTGAATACCGCCGCCACCCGTCCCCGTTCCCATATGTACAACATTTGAAGCGTCCTGGTAAAAGCACTACGGTGTGCGCTCAATTGCTCGTCCCCTCCACCACCAACATTTC
>chromosome_12,+,polyA site is 795822
GGTTGGAAATGGATGAAGCGATGATGCATTATGCAAACACAGCAAAGCTTGGGGGTTGGAGTTTTGTTTAACGTCGGACTGGTGTGCCAAATGCATGGCAAGACTGAGACATGCACATACAAGATGACAAGACAGCTCGTTGACCGTGCT
>chromosome_12,+,polyA site is 796271
CCTTGACTGAGCGTTGAGAAACCATTGCCCGGGGTGGGAAAGTGGAACCAAAGTGTCTGGCACTCTGGCTGTGTGCAGGTTCAGGAATCAACTACCGTATGTGGTTACATCCAGGCCCGTGGCCCATCTCTGAGTCTTCTCAAGTTTCCT
>chromosome_12,+,polyA site is 796361
ACTACCGTATGTGGTTACATCCAGGCCCGTGGCCCATCTCTGAGTCTTCTCAAGTTTCCTTTCGCGGTCACAGGGGCAATTGTAACCATATCGGCACGACGGGAGAGATAGTTTGATACTCGTCATACCGCCAGTCGCATGGACTGCGGG
>chromosome_12,+,polyA site is 809841
AGTCCATGTACAAGGAGCGTGGGTATGTGGGCTGGGCCCGAGCTAGCAGCGAATGCGGGCTGGTGTCGCGGTACGGTGAACGAGAAGATCAGTTACGGAAAGATTGACGAGTGACGGCACTGCCGTGGGCATAGCGGCCACCCCAGAATC
>chromosome_12,+,polyA site is 809983
CCAGAATCTGGAATGGCCTGGCCATGATTGTAGGCATCGGACTCATGCGTTCGATAGGGCATTCGGTACCGCATACGAGAGGCATACTGCGTATGAGCGAATAAGCTGCCAGGATGGCGGGATGGGTTGGGGTTGGGTTATTGCAGACCG
>chromosome_12,+,polyA site is 810097
TGGCGGGATGGGTTGGGGTTGGGTTATTGCAGACCGAGATTGGACGGCGGCAAACCTGAGTGTTTGACCAGTCGAACTGAGATTTAACGGATCATGGGATTCTGTGGAGTAACCTAGTCTCATGACTCTCATCCGCTGGTACATTGTACT
>chromosome_12,+,polyA site is 814229
GTAAGCGTGGGAACGGAGGGCGGCATCTTCATCTGGGACTACCAGCGCCCGCAGACGTTGGCTGACATTTGAGGAGGAGCAGAGCGGCTGGAGCAGGGGAAGCATTGGGAGCGGTATTGATCCGGGATGAGGGGCGGGCGCGCAGCCCAT
>chromosome_12,+,polyA site is 814301
GGAGGAGCAGAGCGGCTGGAGCAGGGGAAGCATTGGGAGCGGTATTGATCCGGGATGAGGGGCGGGCGCGCAGCCCATGCGAAGTGGCGTGGTGCCGGAAGAAAATAGGTAGACGTGCGAAGCCGGTGCAAGGGTTTTGACAGCTGGGCG
>chromosome_12,+,polyA site is 814504
GATACGTGTTGCGCCGCCGGGGCTGCGAAGCCCCTGCGCATGCGAAGGTACAGAGGCGGAACACTGCATTACCAAGACTGGACAATCAATCATTGGGGAAGCTTAGATCAAGGGGTCGGAATTGCACGATGGTTTAGTGGGTTAGCGGGT
>chromosome_12,+,polyA site is 814744
TCGCGACGGCGTATGACAAGGATGGTACATACTAAGCGATTCAAGGTGCACAACGCGGTCGTAAGGCGCCTTGCTGATAAATGTAACTCTGCAGTTTCTTGAGCACCCCTGTTCGCTTCCGTCATACTTGACGCGGCCAACGCAATCCCA
>chromosome_12,+,polyA site is 846088
GGTCACACGTTTCGCATAAGGACGTGGGCGGTTGCCAGTGCAGTGGCTGGTGGAAAGCGTTCTACAAGCTTTTGCAGCATGGACGGGGTGAAGTATGCGAAGACAAGCTAGGAGTTGCAGGCGGGTGTTTCTATCATATTTATGAAGCGT
>chromosome_12,+,polyA site is 846146
GTTCTACAAGCTTTTGCAGCATGGACGGGGTGAAGTATGCGAAGACAAGCTAGGAGTTGCAGGCGGGTGTTTCTATCATATTTATGAAGCGTTTAGTGTACAAACTCTGGGATATGAGTGCGCTTGGCGAGCGAAGGGCTGCACTGTGAG
>chromosome_12,+,polyA site is 846209
CGGGTGTTTCTATCATATTTATGAAGCGTTTAGTGTACAAACTCTGGGATATGAGTGCGCTTGGCGAGCGAAGGGCTGCACTGTGAGAGAACAACTTCAGCTCATGCAGTCAACTGTTTGCTGTCTGCTTGGGGTATGGGCGTCCGCTGC
>chromosome_12,+,polyA site is 846416
CATGCTGCAGTGGGTGAGTGGGCGGTTCACGTCCACACTAGTATCCAAAGCTGGGTTAAAGGCGCCCTGTGGCGATGCCCCTGTCAAAGGCATGACATGCATCCCGTCCTTAGCACATCCACCGTATCCTGACTATCCTCCACCTGGTAT
>chromosome_12,+,polyA site is 846491
TGCCCCTGTCAAAGGCATGACATGCATCCCGTCCTTAGCACATCCACCGTATCCTGACTATCCTCCACCTGGTATCTTTACAGAGCATATGTATTGCCAATCCATCTGTTGACTATGAATGGAATGTCAGCGCGCACATCCTTCGTACGC
>chromosome_12,+,polyA site is 859019
GTGCTTGCGGCTGGTTTTGGAAAGGCGTGCTAGTGGTGGGTGGGTGGGTGGGTGGGTGGGTGGGCGTGGGGTGTGAGGGTGTGGGGGTGGGCGGTTTTGTAGGTCTTGGTAGGGGTCTCAGTAGATTGCAGGGCGATTGTATGTGCGTGA
>chromosome_12,+,polyA site is 859320
TGCTGCGCGTTCACTGGTGCCAAGACTCCCGGAAACAATTGGGGTTGTGCGTGTCCTTGAAGCTGGCCGCTGGCCATACCACGATATGTGCAATGTTACAAGAAGGGACAACCTGGTTAGTGAGCATTCACGGGTAACGTAAGATACGAC
>chromosome_12,+,polyA site is 859369
CGTGTCCTTGAAGCTGGCCGCTGGCCATACCACGATATGTGCAATGTTACAAGAAGGGACAACCTGGTTAGTGAGCATTCACGGGTAACGTAAGATACGACCTCTCGCCTGTGCTTTAAGGTGGTGCATTCCCCGATGCGTGTATAAGGC
>chromosome_12,+,polyA site is 864144
CTTGCAAGACTTTTACCCGCGGCGGTGCGGGTCTGCCATTGCAGCGCTGCAGGTGCCCAAGCCCATGTGCCAAGGCACGATGTAACACCTTGTCAATACAGTTGCTGACTCAGAACATGAAAAGCTAGGCGGCGAGTTTACTGTGCGCTC
>chromosome_12,+,polyA site is 873862
AGGCGCCGGCGGCGAGCGCCAGGGCGGCGGCGGCGCCCCGCGACGAGAACGCGTCCTACCAGGCACTGCTGGATGACTTTGCGCGCGGGTATTGAGGGGTCGGGAGGAAGAACGAATGGGTGGGCGCAGCGTGCGTTGGGGGCGGGTGGG
>chromosome_12,+,polyA site is 878259
CACGACGCCCCCGTGGCCGACACACATACACACGGGCATGACAGTCCACAGAAATCGCGGTCCCAGATACTTGACTTGCATTGTAATGTTATAATTGGCTCCGGGTATTTGGCCTGCTTGGGGCGTCGCTGCGGCTCGCAGGTCGGGATC
>chromosome_12,+,polyA site is 885531
AAGCTGGGTGTTGATGGGGGCGGCTGAAGGAGTAGTCAGGATCGGGGCTCGGGCTCTCAGACATTGTGGATGCACGGCCTGCCCCGGGCGCTCATTGATGTCTTGCCGAGTCTGCTGCACCTGCGGGCGGGCCTGGGTCCAAAGCGGCCG
>chromosome_12,+,polyA site is 885836
GAACGGGGCAGCTGGCTTGACGCTGAAGCATTGGAAGCAAGTGCGGAGTAGGGGCAGCTAGCTGGAGCTGAAGCGCAGATTTGCAACGACGCACCGCGCTTCTGGGGGAAGCCATGCTGAGTCACTGAGATAGAAGAGCGTGATAGCGGG
>chromosome_12,+,polyA site is 885975
GTGATAGCGGGCGTATAGGAAGTCCGGTATAGCGACTGGCACCGAGTGAGCCATCGGATTGCGGCCAGGGTTCAATAAGCATGGCAGCATGTGGGATGATGGGGCATATGGCTGGAGAAGACAAACGGGTTAACAAGCGGGGGCGGGGGC
>chromosome_12,+,polyA site is 886094
GACAAACGGGTTAACAAGCGGGGGCGGGGGCACGGGACAGGCTGAGATTCGTGTTCAGTCATTTGCAACGGTGAGACCGCATGTAAGGTTATTGCCTCATGTCATCGACCCAAGTAGGTACGAACCGAAATTCAGGGAGCCCAGACCTAT
>chromosome_12,+,polyA site is 890748
TTGAAAGTAGTGCGCTACAGCCTTCAGCTTGCCTGAACCTGGCCGATGGTAGCGCACGTCATATGTGGCTTATGGTCGATGTTAAGGGCCGGATATGGATGTATTCCGTTTATGCTTGAGAGGTCAGCGTGGATACCAGCTTGGCGTGTA
>chromosome_12,+,polyA site is 890959
TTTACAGGGACCTGCAACGCCGGGTTTAGCGGCGACGGCTGGGCAGGACAGGTACTGCGTGCCGTGCCGTGCGCCACGGAATGTTTTTTTTGCCGGTGTGCATGGCCCGGCAATCCTATGGCGGGTGTTGTACGTGGGGAAGGGCGGACG
>chromosome_12,+,polyA site is 891074
CTATGGCGGGTGTTGTACGTGGGGAAGGGCGGACGCTGACCTGGTGGACGTACTCAGCCCGATGAATGTGTACCTAGTGCATGCTCACTTGTCAACTGGAGGAGAGGAAAAGCGCTGCTGTTTGAGAGCACAACGGCCAGTGAAGTATTG
>chromosome_12,+,polyA site is 891167
AACTGGAGGAGAGGAAAAGCGCTGCTGTTTGAGAGCACAACGGCCAGTGAAGTATTGCATGCCTTGTGTGGTCACAACCAAACCTTAAGATCGTCGCGATGTTTTGGTCTACTTGCGTGGGAGAATAGCCAGCAGTATGAGAAGCAGCAG
>chromosome_12,+,polyA site is 904417
TCGTGCGTCTTGTACCGAGGCCCCGCTGACTTGCTGGCAGGCTGGTAGTTTGCTGACGCGCAGACATGCAATGCATTACATTGTAACATTGGTCACTCCGTTAACTGCCACAACTGTCGGCGCTACGGATGGCAGGCAGTAGCAGCCACA
>chromosome_12,+,polyA site is 911888
CTCAAGAGACATGAAACTGTCGTTGTCGTCATAGGCTCCGTCAAGGCACCAGACATGCAACACGTGCGCGCCGATATTTTGTGAACCGTTTCGCTGGGGAGCTCGTCTGTTTCAGGTCCCCTGTGTCTCTTAGAGTAGTGTGCTTGCAGG
>chromosome_12,+,polyA site is 912157
CATCACAATTAAACACGTCCATACAATGAAACATACGGCGCCAAGCCGCTAAGTTGTTCACTTTTTACAAACTTGCCATCGGTGTAGTGCAGGGACCTTCTCTCAAGCTCATGCTATCTCGTAGTGTCTGCAAGCTGCGACGAAGCAAGG
>chromosome_12,+,polyA site is 939321
TGTGATTTTGGACGGTTGCATGTGCGGCCTGGTGGGCAGCGGCTTGGTATGCCGTTTCCCCAGCGACTCCGAAGCTTCCAGTGCTGTAATCACATGGTATAATGTGTTGGGGCACGCGTTCTACACGCCAGGCATACCGCATCAACCGAC
>chromosome_12,+,polyA site is 949640
CATCGTGTGTGTGAGATTGATGTCAAGGCACTTCTGAAGGAGGCTGAGGAGGAGGCCGTTCAGAATGTGGATGTCTCGTGCTAATAATTTGGCATACGAACGTTTGAATTCTTTGAAAGCGGTCCATCTAGCAAATACATACCCGATACG
>chromosome_12,+,polyA site is 950074
CATTTGGACTTGTTCATTAGTGTTGCACTGCGTGAAACAGATACAAAAGCCGCCGTTTACAGTTGCGAAAAAGCGAAATTGCAACATGTCAAGATGTCTAGACATTTTACATGGCTTCCACAAAGGCACTTTGTCTAGACAAAAAAATCG
>chromosome_12,+,polyA site is 969663
CGTGGAGGGAGTGGTAGGGGGTGGTATGCTGTTTGGTGACATGATACGTTGGGTTGATGTTCAGATGCGCGGTATTGTGTTATGACTCGTGGAGTTGGATGGAAGATGGCTGCTGACTGGCTGGCGCGGTACTGAGTGGATTGGCTGTGA
>chromosome_12,+,polyA site is 969858
CCTCGCGAGGGGCAAGTGGCTTACGTGATTGGATGTCCACAGGGGACCAAGCGTGGCAGCTGAAATGCGTGCCCTGGTGCAGTTTTGGGCGCCAAGTGAAGGAACAAGCTGCGTTGAGTGTCTGAGTTCCAGTGAGTAGCATGATTGCGA
>chromosome_12,+,polyA site is 970038
CGGCAAAGGGGGCAACAGCCTGCAACAGTTGCTGCCAATGGTCGTGCATGCGCCGAGTAGGATATAAGGGCTGCGTCACTGTATAACAATTGTATGCCTTACGTGCGACCTTTCTTCAACACTGAGCGAAATCGAGCTAAGCCGAGTAGC
>chromosome_12,+,polyA site is 970140
GTGCGACCTTTCTTCAACACTGAGCGAAATCGAGCTAAGCCGAGTAGCTAGTATGGCCTTCCGCGACTGACACACAGCGCTTGAACGGCAACGCACTCCACATGTCTGAGCCTCGTCTGACATGCTATCTCTTCCAAGCGAAGGAAAGAT
>chromosome_12,+,polyA site is 974250
GAAGGTGCCGGGTCAGCCAGCCCCGGTCGTGCAAAGGGAGCACGAGTGGCCGGCTGGTTGGCTGGCTGAGTGGCTGTGTGGCTGAGCCCGCCTGTGGAGATTGATGCGGAAAACCTAGTGCCGATGGTGGTGTGTTTACACGGTGTGCCG
>chromosome_12,+,polyA site is 982205
TCAGACTGAGACGCGCTCGGCCATCTAATCCGATTGGAGGAGCCCAACGGGAACAACACCTGCTGCTGACATGTTGCTTGTCGCGATTGGGGAAGGGGACCTCTTGGTGAGCAACCGGGTGCCCAGTGTGCCCTAGGCACGTGGCATCCG
>chromosome_12,+,polyA site is 982649
GCCGGGCACACAGGCGGTGCTCGTGTTGGCTTGCCTCTTGCCCCTTTGGGCGGAGCCCTTGCGGTCGCATCGGGGCCTTCTCGGTTACCAGCCTCCAGAGCCCTGCAGAGCCCTTCAAAGCGCTTCAGAGCCCTTCAGAGCGCTTCAGAG
>chromosome_12,+,polyA site is 983702
AAGTGACCAGGGTCGCAAGCGGGGTGGCAAGCGCCAGGCAGAGGCAGCGCCAGGTGCGGCGTGCTTCGAGGACAGCAACTTTGTAAAGGGCAAGCTGCAATTTTTGGTGAGATTGAAAGGATTTCCCAAGGCTGAATGGCTGCCCGCGGC
>chromosome_12,+,polyA site is 984507
CGTATGTGTGTCTTGGTGCCAAACCGAGGGGGTGGGACCGAGTCTCGCCAGGCCACCCTTGGATTGAGCGAAGAGCAGATGGAAGTATGAAGCTGAACAGACCACGAAGTGTCATAATGGATGAGGAGGTGGAGTGATGGCACCTAGTAA
>chromosome_12,+,polyA site is 997150
TGCTCACGGTGAATGACAAGAAGCTGCGGGGGCCGCTGCGAGTGAGGCTCCGGCTGGGCAGTGACATGAGCGGGTAGCAGGGGAGCTTTGGAGAGAGGGAAAGGAAGGGGAAGGGGTGGAGGGAAGGGGGGGGGGGGTGGCGGGCTGTTG
>chromosome_12,+,polyA site is 997434
AAGAGCACCGCGGGCAGAGGGAGGTTGTGACGTGCGTGTTTCCGGATTTCCTAGACTGTCAACTGAGGGCTGCTCGTCGGCCGATGCAACGCGGTATGAGCTTTTGCGTCGCTTTGGTGTGCTCCTGAAGAGTCTGCGGGGTGGCTAGGG
>chromosome_12,+,polyA site is 997565
GTCTGCGGGGTGGCTAGGGCTTATGTGCCCGAGCCCAGCGGAAACGGGGGTGGGGAGAGGGGTCACTTGAGCGACCGCGACAATGACGTAGTTCCCGGACCCCGGCACGCAAGTATTCCCTCGGCTCTACGCCAGGACTGTGAGCGGTGC
>chromosome_12,+,polyA site is 997645
CAATGACGTAGTTCCCGGACCCCGGCACGCAAGTATTCCCTCGGCTCTACGCCAGGACTGTGAGCGGTGCGTCCAGTCTATTCATAAGCTTCCAGGCATGCGGAGACACTTGAGGGACTGTGAGGGCCGCCGACCCAAGCCGCCGACCCA
>chromosome_12,+,polyA site is 997759
GGACTGTGAGGGCCGCCGACCCAAGCCGCCGACCCACGGGGCTCCTTCCCCCGCCCAATGCGGGAAGCCGGCGGGCCTGCTAGTTAAAAGCCGCCCTGCAACTCTCCCTGCGCTCAGTAGCACACACTACGCTCTCTTACGCCATCAGAT
>chromosome_12,+,polyA site is 1014403
GCTTAGATGACATATTCCACCAACGGTGGGAAAGGCTAGCAGATTGAGGAATATCAGTCGGGACCATGTTGTAGCACGAAAGCAGACTACTGATAAGCATGTGTTGATGAAGATGCGTGGGCACAAGCCTACGTGCCTGCGCAACCTGCC
>chromosome_12,+,polyA site is 1014570
GCAGGGGTTAACGTTGAATGCGGAGCGCAGGGGGTGATTCTAATAAAACGACGCCGCAATGTGTAGCGTGGGCGCAGTCACACAAGTACGGGTATGTGACGGAGGAGAAAGGTTTATGCAAAAGGCGGTAGGGCTGATAAGGTTTGTGCA
>chromosome_12,+,polyA site is 1015319
CTCCAGGGGCTTAGATGACATATTCCACCAACGCTGGGAAAGGCTAGCAGATTGGGGAATATCAGTCGGGACCATGTTGTAGCACGAAAGCAGACTACTGATAAGCATGTGTTGATGAAGATGCGTGGGCACAAGCCTACGTGCCTGCGC
>chromosome_12,+,polyA site is 1015494
GCAGGGTTTAACGTTGAATGCGGAGCGCAGGGGGTGATTCTAATAAAACGACGCCGCAATGTGTAGCGTGGGCGCAGTCACACAAGTACGGGTATGTGACGGAGGAGAAAGGTTTATGCTAAAGGCGGTACGTGGGGCTGATAAGGTTTG
>chromosome_12,+,polyA site is 1015628
GGGCTGATAAGGTTTGTGCATTTGGGCGGCGGACTTGGGGGCGGGTGGGGCTGGACTCAGCAGCTCGTCGCAGTAGTCGCAGCTATAGCCAGGGGACGCATGGTAACCCCCGCCCCCCTTTGGTTGCACCTGTGGATGCATGAGCGCGCA
>chromosome_12,+,polyA site is 1015934
TGCCTCGATGCATTGGCAAGGGCGTAATCAGCAATTGATGCACGCCAACACAGCGAATTGCCGTCTATCGTAATGTGATGCTAGTAAGAAAATAACATTGACACAGACTTTGCCGCTGGCGGCTGGCTTGGGTGGATTGCGGCAACATGT
>chromosome_12,+,polyA site is 1016019
AAGAAAATAACATTGACACAGACTTTGCCGCTGGCGGCTGGCTTGGGTGGATTGCGGCAACATGTACGACACGGTGCTGGCACACAGCCCGAAAGCCGATACACGAGCCGCCTGCCGCCCAGAGGACTGTTTCCCCCGGGCGATCTGAGC
>chromosome_12,+,polyA site is 1031919
TGGTAGGCCAATAGGTCCAGAACTTCGGTTCCTATGGACTGAGTGAAGGTGGATGCGTGGGGTGCCTCTTGCCAAGGTCCCACAGAGATACGGTAGGGTTAGCCTCGATGGGACTCTTCCTTAAGGCACGCGGGACCTTGGTCCGTGCGT
>chromosome_12,+,polyA site is 1031978
GGGTGCCTCTTGCCAAGGTCCCACAGAGATACGGTAGGGTTAGCCTCGATGGGACTCTTCCTTAAGGCACGCGGGACCTTGGTCCGTGCGTAGGTATTATTATTATTATTATTACCCCACCAGCGGCCAGGGCAACGCCAGCGCCTGCAA
>chromosome_12,+,polyA site is 1057973
CTCCAGGGGCTTAGATGACATATTCCACCAACGCTGGGAAAGGCTAGCAGATTGGGGAATATCAGTCGGGACCATGTTGTAGCACGAAAGCAGACTACTGATAAGCATGTGTTGATGAAGATGCGTGGGCACAAGCCTACGTGCCTGCGC
>chromosome_12,+,polyA site is 1058057
CGAAAGCAGACTACTGATAAGCATGTGTTGATGAAGATGCGTGGGCACAAGCCTACGTGCCTGCGCAACCTGCCGGCAATTCGGGCGAAGTGCAGGGTTTAACGTTGAATGCGGAGCGCAGGGGGTGATTCTAATAAAACGACGCCGCAA
>chromosome_12,+,polyA site is 1058148
GCAGGGTTTAACGTTGAATGCGGAGCGCAGGGGGTGATTCTAATAAAACGACGCCGCAATGTGTAGCGTGGGCGCAGTCACACAAGTACGGGTATGTGACGGAGGAGAAAGGTTTATGCTAAAGGCGGTACGTAGGGCTGATAAGGTTTG
>chromosome_12,+,polyA site is 1083569
GATTTACCTGTAGGGTCGGCTTTTCAGCATTCATGCTTATGTATGTAGGTTTATGTGAACCTAACCCGCCCATTGTGAGCCTGTAATAAGCCCGCCAGCCAGCGCGCCTCTTCCATGCGTGACCCTCCCACATAGAGCACCACGCCCTCA
>chromosome_12,+,polyA site is 1087095
CCGATGTTTAGGCACAGGGTTGCGTATGGCTGTGTGCACATTATTTGACATGGTCAGGTTGCGACATGTCGACATGTGAAATGCGACATACAACATTGCGACATACCAAGACTCGCCCACATTTGCATAGCTACGCGTCCTGGAGCCCAT
>chromosome_12,+,polyA site is 1087162
GTCGACATGTGAAATGCGACATACAACATTGCGACATACCAAGACTCGCCCACATTTGCATAGCTACGCGTCCTGGAGCCCATTTAAGTAACATCTCCCAGCTTTGCGGCGGTGTATTGCGCTAGCGTAGCCACAAGCTCCTCCCACTGG
>chromosome_12,+,polyA site is 1089875
CATGGGCGTAGACGCCGATGGGTATCGCTCGCCTGAGAGCCTCGAACTGCAGAGAGATAGCTTTTCTAAATGTATCGGATTTAATGCCTGCTGGCGCCAACTGCAGGACAAGATGGAGGATGCTATGGGCCCTAGGATAGCAGCGAGCAA
>chromosome_12,+,polyA site is 1090014
GCAGCGAGCAATATAGGTGAGGACATAAGTAGTGGGAGCTATGCGCACGCGGAGAGTAGCAAGACCGCCGACGCAGCGGTCACCTATGGTAAAGTGGCAAGAGACGAAGAACTCAACGCGGGGAACGACGGACCCCCGGAGCGAGACAAC
>chromosome_12,+,polyA site is 1090122
GAACTCAACGCGGGGAACGACGGACCCCCGGAGCGAGACAACGCGGCGCACGCCGAACAAGCAAACTGCAACACATTTGCCTGTACCGTCCTCTGCCACCACAACACCGCCTACAGCGGCGACCCCAGCCTCTGGTGCCAGATAATGGGA
>chromosome_12,+,polyA site is 1134280
CACATGTTCCGGGGTCGTGGTGCGTGGGCAGTGGACTCGCAGCGCGCTGGCCGGTCATGTTTCCGCAGCGCGGATGCATTGGTGATACACAATATAGCTGAGCGGTAGAGGACCGTTGCCGATGTTGTTTGCAGTGGCAATCGAGCAGCA
>chromosome_12,+,polyA site is 1134690
TGGGGGATTCCATGCCGTTGGGATGAGTCCGTCAATGAGGGGAGGCCAGGGACAAGGCTTGAGACCGTGGAGGTGCAGCCTGTAACGTTGTGGCTACGTGCAGAGGTTGGTGTGTGGGGGGCGTAGCAGGCCAGCGCTGGTGAGTCACAG
>chromosome_12,+,polyA site is 1136517
CTAATCGGTGCAGATGAAGTTAGGCGTGATGAACATGGTAGGCCCGGTAGTGGGCCTGGTCAATGAGAACTAGTCTGCATGTAAATGGCTTGGTCACGCTGCGTCGATGTGCCATGCATGCGACGTCGGGACAGGGTCTGGTGAATTGTG
>chromosome_12,+,polyA site is 1143866
GGGGTACTGAACGGGCAGGCATGGCGGAATACGGATACCAGTATGGTGGCAGCTGCCCTGTACTGGGACTGGAGCTCATGTGTTATGGTTGGGGTGGCCTCTGGACTCAGGTTGGGGGCCAGGTGCGAAGGTCAACAAGTTGCTGCGGTG
>chromosome_12,+,polyA site is 1143974
AGGTTGGGGGCCAGGTGCGAAGGTCAACAAGTTGCTGCGGTGCCAGACTGTGTGGAACTGGGGATGCCAGTTCACCCACGTGTAACCACATGACCTGCTGAGTCCCCCCGCCAACAGCACAGTTTCCCGTGCCGACCCAGTTCGGCAGCG
>chromosome_12,+,polyA site is 1144482
TGCGGTGCCAATCCTCCGGTGGTATCGCGGGCGGCAAATCGAAGCGAAGGAGTGCACAGCATGCGCATTGTGTTCTAGGAAGGTGTAAAGTTCAAATGCGCGGCCGCCGCGGCGCTCGGGCCAAATGCCGGCATGCGCAAGAACCAAGGT
>chromosome_12,+,polyA site is 1157185
TGATCCATGAGCAACTGGAAGCGCTGAGCCCCTATCTGCGCACAGGCAGAATGTACTGGTTTGCGAGATTTCTATAAGCGGCCCAGCAATTGTAACCGAGTGTACACAGACTTGGCCTGCCCCCGCCCGCTGCCCGCAACTTCACACCAC
>chromosome_12,+,polyA site is 1161955
GCTGCCATGAGCTGCTGGCTGCAGCGGGGGCGTTGAGCGAGTAGTGCTGGCGACTGGATGCGTGCCGTGGGTGGAAGCTGCAAGGCGTCGTGATGTCGGTGGTGGCATGTGCCCAAGTGCCCGGCTCCCTGCTGAAGGCCACAGCAGCAG
>chromosome_12,+,polyA site is 1162084
TGCTGAAGGCCACAGCAGCAGGACTTGTGAGGCGAGGGGTTGAGGGGAACCACCCATGCAAACTACCACTGGGTGCTCGTTGTGGGCGGATTTGATCGGAAAAGTGCAAGTCCTTGTGGAGGATATTGCCGAGTGGTTGGTACATGAAGC
>chromosome_12,+,polyA site is 1162264
CTCTCAAGCTACCAACCACTGACAATTGCGGAGCCGGGACACATACCATTGCAGGCGGGGGCGTCGAATGCGGCGTATTTGTCTCGATAATGGCTGTGAGGCTATGGCGCTTTACACATTCTATGCGGACTTGATGGGGAAAGGCGTGGC
>chromosome_12,+,polyA site is 1162321
GGGGCGTCGAATGCGGCGTATTTGTCTCGATAATGGCTGTGAGGCTATGGCGCTTTACACATTCTATGCGGACTTGATGGGGAAAGGCGTGGCGTGCTGTGCACACCACCTCGGAAACTTCCTCCCATCTAGTGCGCGGCCACAGCTCCC
>chromosome_12,+,polyA site is 1177050
TCCCGCGACTGAGGACCGGACGAAGCAGTGATCATAGCGGACGGGTGTACATGATGTGCAATGGTGCATAGACATTTTACTTTTAGCATTATCAGCACAGAGGGCGGGCTGTATGCGTAGCATGACTACGCATGGACTGCCTGCTGCGTG
>chromosome_12,+,polyA site is 1177174
ACTACGCATGGACTGCCTGCTGCGTGCATGGGACAGCAAGGGGCATCGAGTACAGTGTTACTTGCCCCGCTTCTGATTAGTGCAACGGCCGTTCACGGAATTATCTAAAGACACCGCGGCCTTTTTGGGCTGAGCCCCCTGAGCGAAGCG
>chromosome_12,+,polyA site is 1177809
CGGAACCTTCGGCCTCAGACGGAGGACGTGGCGTGGCGGCACAGCCCACTTTTCCCTTGCAAGGGAGAGCCACCTTTTCTTGTCACCTTCTGATGCGAGAAGATACGCATGCATGCTGAGTTGGGCATCAGCGTGCCGGAGGACAGAAAC
>chromosome_12,+,polyA site is 1177896
TTCTGATGCGAGAAGATACGCATGCATGCTGAGTTGGGCATCAGCGTGCCGGAGGACAGAAACAGACCGCTGGCGAGGTGTCTGTAAAAAGCGGCGTCTTGAGCGAGTTACACAGACACGAAGGGGGGTTGTGTGCGATGGGACAGTGGT
>chromosome_12,+,polyA site is 1183459
TATGTGACATACCTACAAATGCGCATGTGCACGCATCCTGCATTCTCAAGTATCACGCTGACTGGACTTTGGTCAGCGTTTCACGTAACGCACATACCCAAAAGGAGAGCGAGCGAGAAAGAGTGAGCGCCGACTGCGTGCGTGCCGCAG
>chromosome_12,+,polyA site is 1183645
AATGCATCGCGGCAAGAGAAGTCAAGCCATGTGAGGGACTGAGTGCGGCTGCTGTCTGACATGCCAGACACATGCTTTGTCAGGATTTTGCACCTGATATGATTTTCGTAACCAGCGGCCATTGCTGCTACGTGATGAGGAATTCGGAGA
>chromosome_12,+,polyA site is 1183880
GGGCTACGCGTGCGTGCGGTGACCGGATACTGCGTGGCGAGAAGTTTGCGGGGAGTCCTAGAAGTGGAGCGGACATGCGCAGTAATGGGCATGGGAGGCTGCATCTGATCGTGAAGGTGGTTGGACCGCGCACTCGGGCAATATGACCTC
>chromosome_12,+,polyA site is 1183985
TGATCGTGAAGGTGGTTGGACCGCGCACTCGGGCAATATGACCTCGCACTGTCCGCAGCCTGTATATGCAAATGGATATCTTGTTACTGTCCTAGCACAAGTCTCATTCCAACCAAGTTGAGACTCTAAGGCGACAGCTGCGCCAGTCTC
>chromosome_12,+,polyA site is 1188068
CAGGTTCTTGCCGTGCGACGTGACGTTAGGAATGGGCGACGAGTGCATGGCACTGATGAGTGGCAATGGAGCGCCTTGGCTGTAACCATGACTCCATGAGTGACACGTTGTCGGGGTGCCCAGCTGGCGGTGGTGGCGCCTACATACTCC
>chromosome_12,+,polyA site is 1188213
ACTCCGGTGTTAACAGGAGGGAGCAGAGGGTGAAGCCTAGGAAGGAAGTGGGTAGACCGATGGATTTGGCGTCCTGTGGCCTAAAATTCATTACATTGTGCACGAGTACGATACAAGCCCGTGGGCGGATGACAATATATGCCTGACATG
>chromosome_12,+,polyA site is 1188312
GCACGAGTACGATACAAGCCCGTGGGCGGATGACAATATATGCCTGACATGGAAACAAAATGCAGTGCTTGGGAAAGATTTAATGCAACACAAATCGCTGCTAAGTGACAACAAGAGATGGTAGCATAAAACATCGGCACACCAGCCTTG
>chromosome_12,+,polyA site is 1188418
GACAACAAGAGATGGTAGCATAAAACATCGGCACACCAGCCTTGAGCAACCGCACGGCACAGCTCAACGTTGGGCTCATGTCATGATGTCATCACCTGCCGAGTCCTCTTAAGCACACTGGCGACATGAACGCGCCGCATGAACCGCGGC
>chromosome_12,+,polyA site is 1225229
GATGGCGTGGAGGATGCAAGGCGTGTGCTGCTTTCGTGTCCGGTCACAGACACTTCCAAGTCTTGCGGAGTGGGAAATTACGTGTTACATATGTGCTCACGTGTGGCTTCGATCATTTCCTTGGCAGCAACTGCTGCTGCTCGCTTACTC
>chromosome_12,+,polyA site is 1236865
CGGGGCCGGGTGATTGGCTGCAGGTGCAGGTGGCTTCGAGCGCTGGGGTAGTCACCACTCGTGTTGAAGAAAGCGTAGTCAACATGTATATGTGTGTGTGCAAGAGAACTAATGCTGCACGGAGCAAGATCAGCGTTGAAACAGTTGTCG
>chromosome_12,+,polyA site is 1237095
CAAGTGGCCGTGTTGGCCACGGCGTAGGCGGCCGGGAGCACATGCGTAGGAGCGAGAGGGTGGCGCAAGATGATCACGTTCTGGCTTAAATATTGCCGAAGAGTTTAACATCCACTAGGACGGGTCCCTCGCATTGAACGGTCTAAGGCT
>chromosome_12,+,polyA site is 1237177
GGCTTAAATATTGCCGAAGAGTTTAACATCCACTAGGACGGGTCCCTCGCATTGAACGGTCTAAGGCTATGCGCCTAGGATTGGAATGAGAGGCGGCTCTAGCAGTTCTCAGACGAGACCTATATCCTCTCTCTGCTCACCCGTACTCCG
>chromosome_12,+,polyA site is 1237254
GGATTGGAATGAGAGGCGGCTCTAGCAGTTCTCAGACGAGACCTATATCCTCTCTCTGCTCACCCGTACTCCGGGCCTCCATGCAATACATACACCGTGTCGGGCCAACCAACCTCGGGCATGTTCCCCTCTTCCCACTCGCCAAAACCA
>chromosome_12,+,polyA site is 1260483
GGGGTGAATGGCGTGGGTACCTGCTTCATGGTAGGTGTGAATTGGGGCGGTGAAGTGCAAGACGCGAGGGCTTTCCTGCGGGTGCCGTGGGTGGACTGGAATGCCATTGCATGGGGCCATCACTGGGTGGACTTGGGAAGGCGGGGTAAG
>chromosome_12,+,polyA site is 1260869
AATGCAGACGGTAGATGGTGCATCATAGCGGACAAGTGACAAAAATTGGACAGCGTAGTTGCTGAAGCGTAAATGTCTCTGTAAGGGATGGTTCTGGGTCCTGTCCCATGTAGAATCCGTGTCCTGATTCTCTTCTGGTGTGATGCCATG
>chromosome_12,+,polyA site is 1261044
GTTAATGGTGTGGTGGGCCGGGTCACGAAGTCGGATGTCCACGGATGCATCTGGGAGAGGACCAGGCGAACGTCATGCCCTGCAATCGAGCTGTCTCGTTGAAGCCTACTTGAACTTGCACATCAGCAGAGGCTAATTAGGGATGCGCGA
>chromosome_12,+,polyA site is 1261139
TCGTTGAAGCCTACTTGAACTTGCACATCAGCAGAGGCTAATTAGGGATGCGCGAGAAACGTCCTACTAACCAGGCGAACTTTCAAATTCTCTATGAGCTCGGCCTTTCACCTGCCCCGTTGCAATTGCCCGAGGATTCTCACTTGCTGT
>chromosome_12,+,polyA site is 1261199
GTCCTACTAACCAGGCGAACTTTCAAATTCTCTATGAGCTCGGCCTTTCACCTGCCCCGTTGCAATTGCCCGAGGATTCTCACTTGCTGTAAGGCTTGTAATAAATGCGTGTCCCAGTGGGACCTTTTGACATGTCAGATAGTTTGCTCG
>chromosome_12,+,polyA site is 1275704
GCCGCAGGGTCCGCCGCGGTCAGTGCCTCGCGCCTATGTCCTGGGCTGATGTATCGGGCTGCATCCCGTGTCTGACTGTGATTTGTGTAACATGTCGGAAAGAATTGACTTGCAGCGGCTTGTGGGGGTTGGGGTGACGCGCCCTGCCGG
>chromosome_12,+,polyA site is 1277604
TGGTCATGACACTTGGAGGCGTGGTGCCTGCAAGAGATTCCTGATGAATGGACTATAGCTCCTTGACTTTGGGAGCTGTTTCTGTAATACGTTGACGCAAGGCCTCCCCGTAGCTCCTCGACCCGAAGCGGACGCGTACCGTACTACCAC
>chromosome_12,+,polyA site is 1299717
CGAGTGTGAGCCCAGTAGGGCAGCCTGAGCCAAGATGGAGTGTTTATGAATGTGCGATGGGACAGTGGCAAGGCAGGTCCCAGACCCCAGCAGATGGCAAACAGTTTACAACGGCAGGGCAGGAGTGCGCGGCTGGTCGAACGTCGGATG
>chromosome_12,+,polyA site is 1299877
GGTGCTCGCGGAGTGTGTGTGGATGCAGCTCCCCAGCTCGGGCCCAGGCTATAAAGGCAGAGGCCGGTGAGCGTTGGACGTACGGTAATCTGCGAGGCGGGGGCTGGGAGCTGAGGCTTTGCTTGTGTACACAATGAAGTGGTGGTGATG
>chromosome_12,+,polyA site is 1300298
GGGTTACAGCTGTGAAACAGTCCCGCAGGCTGCGTCTGCCCTCGCAACCGGAGGTAACACTGGCATGGCTTCACGCACCGTGTAAGCTGTCATCCTGTCACCGGTCCAGTCACCAGCCACCCCAAGCGCGGCAGCTCTTAGGCTCACACG
>chromosome_12,+,polyA site is 1322433
GGGACGACTGCGAGCAGGTTCATAGCGAGGACACACACGTTCACACGCCTGATACAAAGCAGTGTGTACGAAGCGGTGTGTAAGGACTCCCCTTGACAGGCTTGGGGCCAGGTTGGACGGGGACAGTGGGGTGACAGCCGGTTTGGGGGC
>chromosome_12,+,polyA site is 1325580
GTGTACCTGCAGCAGTGACGGACTGACGCGTGCCTGCCTGTATGCGTGCATGGCAGTGTGGCGACATTGATTCCGTCCCTAGAAACTCCCCTGCTGATATTACAATCGTTGCGTGTCCTTATTCGCCGAGCGCAGCTCACACGAGCACAG
>chromosome_12,+,polyA site is 1325712
CAGCTCACACGAGCACAGGACGGGGCCCTAATGTAGTACGGTACGCCTAAATAATCCCCTGCCAATACGGTAATACTGTGGAACCAAGCAGGCAGCCATACATCTGCCCCACCACTATCTATCCCATGCACCTCATTGGATCAGCGGCTT
>chromosome_12,+,polyA site is 1343835
AGCCCGCTCGGATTCTGCGCCGTGGCGTATGTGTCATTTCAATCAAAAGCAGTATGCACATGCTGTGGACGCGTGACACACGTAATACTACTTCAACGGAGTAGACCGGGTCGCATGCTCGTGGGTATCCTACGCTTTCCTGCCCCTTGC
>chromosome_12,+,polyA site is 1348274
GAACATGATAGGAGTGAGGCAGGCACACGAGGGTGAAAACAGTTTTACGGTTGAAAGTCGGAACACGTGTTCGTCGTGTTTGCCGTGTATTTGAGAGCAAGAGACGTCATCGACAGACGAATAAATAGTGGCGCTCAAGCGCGTGCCACA
>chromosome_12,+,polyA site is 1348537
CTGACAAAGGAGGAGCTAAGGGCTGATGAGCATCACGTGTGAGTGCTGTGTGCGCATTTCAGTGCTCGTATCTTCCATCTACACTGTAGATATCTGCCCAAAATCCGCCGAAGGCGGAGAAAAAATTTTGGGTTTGGGTGCCGTGGGTGC
>chromosome_12,+,polyA site is 1348650
GCGGAGAAAAAATTTTGGGTTTGGGTGCCGTGGGTGCCGCGCATCTACGCAGGTGTAGACGTTTTTGGCCGGTTTTGGCGCAAAAGTGAATAAAGCGTTGACGTTCTTCGCATCGCCTGCTGTTTGCTGAATTAGCACAATTACCACTCC
>chromosome_12,+,polyA site is 1348701
GGTGTAGACGTTTTTGGCCGGTTTTGGCGCAAAAGTGAATAAAGCGTTGACGTTCTTCGCATCGCCTGCTGTTTGCTGAATTAGCACAATTACCACTCCATTTCTTTTTCGCCAAGCTTTGCATTGGATTCTACAACAGGATTGCCGTGC
>chromosome_12,+,polyA site is 1348851
AGAAGGATAGCCTAGCCCACGATGCACTAATTGATGAAGTACAAGACGCGTTAGTACACCCAGAGGGAGATGGGTGGTGTGCACGTCTTTTCCGTTTTATCTCAGCGCATGGCGTAGACGTATGGCAAGGCCGTATGCACATGATCAGGC
>chromosome_12,+,polyA site is 1348971
TATGGCAAGGCCGTATGCACATGATCAGGCCGGAAAGGGAGGAGAGCCGAGCAGGTAGCCCACTGCCTGAAGGGCAAATAGTATCCGCCTTTCGAGAGAGTCTAATGAAGGCGTGGAAGCACGAGCGGCTGCAGTCTGAGCCAAACACAC
>chromosome_12,+,polyA site is 1349055
CCGCCTTTCGAGAGAGTCTAATGAAGGCGTGGAAGCACGAGCGGCTGCAGTCTGAGCCAAACACACTTTCCCATCGGACAACAAGCAACCAGGCGTGCAGATGAGCAAGTACAAGCATTGGATGGGGCTGTGTGCGGAAGGAGCGGCACC
>chromosome_12,+,polyA site is 1349130
GGACAACAAGCAACCAGGCGTGCAGATGAGCAAGTACAAGCATTGGATGGGGCTGTGTGCGGAAGGAGCGGCACCACTGACCATGCAAGGGCACAGTAGAGCATTTATACCAGTCGCGCACCACAAGGCCTTGATGAGGTTCCGCCTATG
>chromosome_12,+,polyA site is 1349334
CCCTCCCCCTCTGAAACGCTGCGCTGGGGGGGCTCAGCCCAAAAATGGGCTGAGCCCCCGCATGCTTGGGAGCTAATAGGCGTGTAACGCCCCGTCAGAGCCTCCATGCTGCTACGACACGCTTGACGACACGCAAGCGCATCGGCTAGG
>chromosome_12,+,polyA site is 1352899
CCGACATACGTGTGGCTCACCCCAGGTGCTGCGCGTTGCCTCAGCAGCCCGCTCAGACTCTGCGCCGTGGCGTATGTGTCATTTTATTCAAAAGCAGCATGCACATACTGTGGACGCGTGACATACATAATACCCCGGCGGAGGAGGACT
>chromosome_12,+,polyA site is 1353001
ACATACTGTGGACGCGTGACATACATAATACCCCGGCGGAGGAGGACTGGTTCGCAAGCTCGTGGGGTGTCCGTGGGAACCCAAGAAGAGCCCAGGGTCGCCCAGTCCCATCCCACCGTGTCATTCAGCATACACAAACGCTTCACCTAG
>chromosome_12,+,polyA site is 1354678
GAAGGGGGTGGGGTAACGCTGGCCGTGCCGCCGTGACATAAGCACCCGTCTCAACAGTGGTTCCCCCTGTTCCACCCTGTATAACCGATATATTTTGTTACTGTGTATGAGTTGCGTCTGGTCCTGGAGTCTCTGGCTCCAGCTCTGAGC
>chromosome_12,+,polyA site is 1356492
TGGGCCATGCGTGCAGATGCAGCACGATTATTTACATGGTCGATGGAAGAGCGGGTTATGCCGGAGGCCGCAGGCTACAGAGCGGGGAGAGCGCACCCAAATTTGCAGGGCGCCAAGCCCCTGCGTACTGCTGTGCACCGGATGCTGGTC
>chromosome_12,+,polyA site is 1356782
CGGTGTGTGTGTTTGTGTACATGCGGCACAACTTGGCGCTCGGCATGAGCTGAGGCCGCATTAAAAAGCTTGCAGTCAAGAATGTAAGTGTCAAAGCCGAAGCGGAGTGCTGGGTCCCTCCTTTTGGCGAGATGATCCCCTATGACGGGC
>chromosome_12,+,polyA site is 1382162
CATTGCAAATCCATGTTTGCAAACCATGCAGCCGCCAGCACTCGGTCCTAAATTGGAACTGGACACACTCCGGTCGACCGGCATTTAAACGCATTCCGACACGACGTGTTCACCCGGACCACCCAGTATTCTGCCTGCACACAACATGGT
>chromosome_12,+,polyA site is 1393932
TGGTAGGGCCGCCGACCCGAGTGAAGTGGTGGAAGTGCTGGCGCCTGTGCTGGCGCCACTTGCTGCTGGTGCGGTGCGGTGCGGTGCTGTACGAAAGGATGTTGCATTTGGCAGAGAACGAGGGGAACGTAGACAGCGGAGAGCAGACTC
>chromosome_12,+,polyA site is 1394049
ACGAGGGGAACGTAGACAGCGGAGAGCAGACTCGCGACACTGATTCCTGCATTTTCTGGTATTGGTCGATGACTTTCTCGCTGTAAGCGGCTCCACGTAGTCCAGGAGCTGCAGCCCTCGGGCGGAGACGCGCGTGGCGCTCTTTCCGGC
>chromosome_12,+,polyA site is 1394964
GCTTGTGCGGTTGTCCCTGGTGTTTTGCTTGCTCGCTTTGCAGGTTGTGTCGGTGTGGTGCTGCGCCTTCCCTCCCTTCTCCTTTGTAACTACTCTCTTAGAAACAAATACAGGGCTACTGTTGGCTTGGCTGATGTGCCCAGCTGTGGA
>chromosome_12,+,polyA site is 1408885
CCTGACAGTCAGGGGCGGCAGGGGCTTTCTCAGAGGATAGCAGGCATGTTCTATGGCTTGAGCTGGCGCATGACGGACGTGTTACTGCTTGTTGACTGCTGGTAAAGTCAGCTGACGTTACCGCTAACTTGAGCCGCTACGCAGCCTACG
>chromosome_12,+,polyA site is 1408976
TTGACTGCTGGTAAAGTCAGCTGACGTTACCGCTAACTTGAGCCGCTACGCAGCCTACGCTGTGGGTGTTCCTCACTGCTTGAATTTGCTCGAGTCTCCGGCACGTTGGCACGTATTGGCAAGGGCTTCCCTCGTTCTCGTGAAAGCTGT
>chromosome_12,+,polyA site is 1409035
CTGTGGGTGTTCCTCACTGCTTGAATTTGCTCGAGTCTCCGGCACGTTGGCACGTATTGGCAAGGGCTTCCCTCGTTCTCGTGAAAGCTGTCTTTCAGGCGCCAACCGCATTCCAGGTTAGCACATTGCTGCTGAGACTGTTGAGACATC
>chromosome_12,+,polyA site is 1416118
ACTCCGTAAGGGTCAGGGGTGGAGACTTGTGCGGGTCAGGGAGGACTGGCTGGACTGTCGACCCTGCGCTGCTGTCTTGTCTCTAACCCTAAAATTCGTTCTGCTTGCTAGCGTCCAGGCCTCAACGACGTCATGCTCTTGCCTTCTCCA
>chromosome_12,+,polyA site is 1416266
CATTACGCATGTTTCCTTAATCTTCGTTAGCTGCATTGGTATGCCCATGATGCAGCCACGTACCCGAGCAGGGGACTCCTGTAGATCGTGCCTTCCCCCGTCTTCCCCTTGAACTCACTATCGCGGCGGCAGGTCAGGGGCAGGGGACGT
>chromosome_12,+,polyA site is 1441410
TAACGGAGGCTTGGAGCTGTATGAGCGGGTTGGGTCGGCCGGCGAGCAGGACGATGACGGCTTGGCGTTTTTACCTCTTTGCCAAACGTCTATGGTGGAAGCTGATGGACGCGCTCGGAGCCGTGCTTTTGCACCTCAATTTGAGGTAAA
>chromosome_12,+,polyA site is 1441720
GTTACACAGCCTGTTGTGCGGGCATGAGACGACGTTAAGTCGAGGTCGGAAGGTTGCGTATGCGTTCTGCTCACGCTACGTGTAAATGGTCAAAGAGTACAGTCATGTTGCGGTCACGCCCCTTGCGCTTGCGCTACATGAAACCAACCG
>chromosome_12,+,polyA site is 1450884
GCAGGAGGTGCGCGGCATTCAGTCCAAACGCGCCGCGCCAGACTACTTCTTGTAACAGCCGGAGCTGGTGATGGGCTTGCATAGTGGGGCTAGGGGGGAGGGGAGCTCGGCTGGCTTATGTGGCGGCGTCGGGTACGGCGATGGCGGTGG
>chromosome_12,+,polyA site is 1451024
ATGGCGGTGGCGGGTGCCATGGCGGCGGCGATGGTACTGCGAGCGACGCGAAAGCTGCTAGTTGTGGGTAGAGAATAAGGACGGGAAGTAAAGAGGGCAAAGCAATGTGTTCCTGTGCCGAAGAGAACTGCTACTGGTGTCGATGTGGAG
>chromosome_12,+,polyA site is 1451503
CATGGCAGCGCCCGGTGTGAGGCTCGGGTGCAGTACTAACAGTTGCAGTTGATGTGGTGCCTGTGATGCATGGCTTGCGGAAGTAAGTAACTGTGTTCGGTCCCGGCCGCGAGCACGTATGGTCTGCGGCATTGATCGCGGCTTGTGCAG
>chromosome_12,+,polyA site is 1470551
TGGACCACTAGTGGGAAGGGCGGTTTCTCTCTAGGCCGGAGAAGGTCGGCTGGGTGCGGTGCGCCGTTGTTGATGGGATTGTAATTTCCTTCATGGCACTCCTTGGTGAGAGCGCCCACGAGGGGCTGAATATCTCTAGGGAATGCAAAG
>chromosome_12,+,polyA site is 1474991
CCACAGACGTCTGGTGCCCCAGTCGGTTGCGCGTGCAGCTGTGGCGCCAGGGGCCCCTGCCTGGTAGACAGAGCCCCTCGTCCGCTGAAAGGAGAGCGAGCACGGGACGCGACGAGCCGTCGCCAAGTTGGCAGAAGGCACCTGCGCATG
>chromosome_12,+,polyA site is 1475925
GGGTTGAGTCGCCAATGACCGCCAATGAACGATGATCACGAAACATTAGTAAGTGGAACGCGTTGGTTGGCATGTGTGCCGATTAGGAGCCGGTAGGGGAAATTATAACGTCATGGCAAACATGAGGGGAGGAACAAACTGGATGCGGGG
>chromosome_12,+,polyA site is 1476008
TAGGAGCCGGTAGGGGAAATTATAACGTCATGGCAAACATGAGGGGAGGAACAAACTGGATGCGGGGCATAGTCAACAGCTGAACAACCTAGCATTTGCTTTTTATCGGGGACGACGCTCAATCGAAAGGGCAATGCACGGAAAGGTCAC
>chromosome_12,+,polyA site is 1476551
GAGCGGAATTGGAGACGCGCTATTGTCATGACACATGCGTGCGCCGTACACCGTGCGTGCGGTTCCAGGAGTTCAGGTCGAATGTAAGGGAGCCCGTGAATGTCTTTCCGCGCGGCCCTGAAGCTTGCGGGTTCACCGCATGTTTGCCTA
>chromosome_12,+,polyA site is 1486308
AGTGATGGACTCTACGTTGACCTCGGGTCTTTCCTCTTCGTGGCGAAGGGTGCTTGCCTTGATGACTAGTTTAAGCCCAGCGGACTCACATGTTTGACCGAAATGCAGATGTGGAGGGAGGGGCGTGGGAGCGGATAGGCGCGTGGGGCA
>chromosome_12,+,polyA site is 1486719
GAATGTTCTGTGCGCGCTGAAGCGTGCTCGGGTTGGGTGCCTCCGGTACCTCGGACTGTGAGAGGAACATATGTGCTTACTGTATCCAAACGCGAGCGTGTGTGAGGGAGGCTTCGGGAGATGCTGACGCAGGTGGCGCCTCAACATACG
>chromosome_12,+,polyA site is 1486874
GGCACATGTCGAAGTGTCGCCCTAGACGAAGAGATGTGATCCATGTTTGACAAGATGACTGCTGGAAAGCAACTTACAGAATTGTACATACAGATCCCAATGGAATTGGTCCAAGCCAGGCTTGCCCCACGGACTTGCTCCCTGATCCGC
>chromosome_12,+,polyA site is 1499566
TGACCTTGAGGCTGAGGACATTGAATGAGACAGTGTGGAGGTGCCGCCGTGGCGGAACATGGCTGCGGCACTGGTGGCGAGGCAAAGGCAGATGGAGGCAAGGGCGAGGTGTGGAGCATGAGGGGGCGGCAATGCGGCAGTGTGTAGCTG
>chromosome_12,+,polyA site is 1499750
TATGAGTTTGTGTAGGTACTGCATGCGTGGGCGTCAGTGGGCAGTCGTCAGCGCGTGATCATTCCAGGGAAGCTTGCCAGCTGTAAGCTGCCGTGACCGCATGCAAGGTAGTCGAAGTCATATGATACACAGCCGAAGAGTGTATGAGGA
>chromosome_12,+,polyA site is 1499996
GCAAGCAACGTTTGCACCTGTACCGTAATGTTTGCCACTTTAGTGCATGTTGGGGCGCTTGGCTGAGGGACTGAGGCGCTGTTAACCCTTGTTACCCTACCGTACGGACCTCACGTATGTGCGGCCTTCACTCAACGTATGTTGAGCAGC
>chromosome_12,+,polyA site is 1500085
TGTTACCCTACCGTACGGACCTCACGTATGTGCGGCCTTCACTCAACGTATGTTGAGCAGCAGTGCCAATCAGCCAACCAGGCTGTGCGCAAAACCCGAACATTACGGCGCTTCGGCATACTAACACGACAGCATCGGCACTTCAATGAT
>chromosome_12,+,polyA site is 1503559
CCGCCTACCAATCCACCTCCAGACAAGTTGCAAGTCCGGCGGCGGTTATTATGGCCGGGTGCATTAGTGCATACACCGGTGTAACATTTGTTGTATGGACTTAGTGTGAAGGCTCTGGAGTCTGGGACAGCCTGCTCGGGCCTGTGCCCG
>chromosome_12,+,polyA site is 1507080
GGTTGCTGTGAACTGGCAAAGCGTTGGGCCCGTTTGAGCCAGAGGAAATGGGCATGCCTGCAAGTTGCCGAACCACATCAGTGTAACACACTGCTGCGATGACAGGTGAAGCTTAGCGTTTCCTCTTCGTCCTCACAGCCTTCTCCCCTA
>chromosome_12,+,polyA site is 1510590
CGCGCAGGCGTGTGCGCAGGGCCGCCGGCAATGCCTAAGCAGGGCATTAGAGCTACATGCCTGACCTACAGGCTCTTTAATGTAACAGTACGCGACCGTAATATGCATGTTGCGTGACTCTGTCGAGATTGGGGAGCCAGTAATTTGCGT
>chromosome_12,+,polyA site is 1529925
ACCTGCGAAGGCGGGGGCGCGGGGCCATGCGCAAGACATGTGCCGCCACCTCCCTGACCCGGATAACGGCAAAGCTGCGCAGGTGTAAACCATGTTGTATTTGCTGCGTGTGCGTCTACCGCCGTCTCGACTCAGCAATGGCTGCCGCGC
>chromosome_12,+,polyA site is 1545714
CGTGACAGAGTGCATGGATAGGCTGTAAAGGAGGGGAGTGGGAACGGGTGTAGTCACTGGCGGTACTTCGGACTCACTGCATGCATTGCGAAACTGCGAGCTACGGTATGTTAGAGAGCACAGGGGCCAGGCGAATACCAAGACGGTATG
>chromosome_12,+,polyA site is 1545807
CTGCGAGCTACGGTATGTTAGAGAGCACAGGGGCCAGGCGAATACCAAGACGGTATGTTATTGAAGGCGCGGAACTAGCTGTTGCATTTGCAGCCTCCATCATGACATGCGTCCGCTTGCCGGGCTTACGTGCGGTGCGTCCTGGCTTCC
>chromosome_12,+,polyA site is 1545885
CTGTTGCATTTGCAGCCTCCATCATGACATGCGTCCGCTTGCCGGGCTTACGTGCGGTGCGTCCTGGCTTCCGGTGCTGCTGTCATTCTTCGCCTTCGCCTTAAAGCCCACCCATGCCAGCGGACTGCCACTTGCCCAGCCGACCGGGGG
>chromosome_12,+,polyA site is 1546044
CTCTACCGCATACGCCGCGGTCCCACGCGAAGCAACACTGTGTTTGGTCTACGCCTAGTACAAGTGATAACCGGGACGGTGTAAGAGGGCTAGCGCTGAGTAAACCGCACGACTGACAGCTCACATCACCGACTGAGGCCGAACGGCGTT
>chromosome_12,+,polyA site is 1558652
ACAGACTGACACAATGATAACAGACAATCGGCTGACAGGCATGGAGACAGAGGCCGCATGAGATGCCGCGGCTGTTGCGGTGTGTAACGTACGTTGGCTCCGGCGTCCGGACTGATGCAGGCACGGACACATGATACGCGGCGCGTGCGC
>chromosome_12,+,polyA site is 1569185
CGTAGTAGCGGTGTACGCAGCTGAGGGTGATGTTTATGACGGACGTGCGTGTTGTGGGGAGGGGTGTCGCAGCGTGCCAGCAGCGGGTGAAGCGCGGCAAAAGCGGCATGAAGCTGAATTTGTGATGTGCATGGTGAAGCCGAGTTTCGG
>chromosome_12,+,polyA site is 1569316
TGGTGAAGCCGAGTTTCGGGCTGTGGCTGTGACACGGCTGTAAGGCTGTAAGGGGTGTGTTGATCGGACCCTGCTTGGGGTGCTGTAACAGGCAGTGGAAGCATATGTCTGAACAGCAGCGGCCGGCGGCGCGACAGCGTCGGCACCAGC
>chromosome_12,+,polyA site is 1569403
ACAGGCAGTGGAAGCATATGTCTGAACAGCAGCGGCCGGCGGCGCGACAGCGTCGGCACCAGCTGGAACGTGAAACCTTGTGTAGCAGTTCCGCGACCACGTTCGCCCACCATACTTGTCTATCAAGATAGTCTCAGCGATCTGCTGCTG
>chromosome_12,+,polyA site is 1572111
GACACGCACATGGAAAGGAGCCTCGTTGATATGGCCAAAGAACTCGTGATGTGACGCTGCTTGATGGAAGGATAGAAAAGCTGTAAAGTGAACAAAGTAAGTACCTATGGTGTCACAGAAGCGCGTCTCGCGACACAAGCGTGTAAGGTT
>chromosome_12,+,polyA site is 1587008
ACAATGAAGGGAGATGGGTAGAAGCTAGTACAGACGTGATGGCATCGGGAGGCATCGGGGTCAGGCTGCCCCAAAGCCTCAAGCACTGGATGATGTTGCAGGTGTGCGGCAGGACTGGAGGTAGATGGCAGATGCTTTCTGACTTATAGA
>chromosome_12,+,polyA site is 1587180
TGACGTTCTGTGACCTAATCAGCGTACCGGCGTCCCTGCCTGGGTGAGCCCGTGCGCAGGCTGGCGGGAAGCTTACCCATTGCAGTGCGGTATCAGTGTATCATACTGTGTCTGTGTGCGGGCAGAGGGCCAGAGAGGGCAGCGCCGAGT
>chromosome_12,+,polyA site is 1587428
CGACGGCAGGCCCGCAGCCACAAACAGGCTTCACTGCCCGAATGCATGGAACCCATAAGATTTGCTTTTAAGCACCCCTGATTGTAAGGACCTTAGATGACATTTTGAGACGCCTTTTGGACCAGCTGTCCAGCTCTGACATGCAAACCT
>chromosome_12,+,polyA site is 1626759
TTGCCGCAGCCCTGTTACTTGATGTACATTCTGCCTCTGCGCACTGCCAGGCCTACGTGTGAGCTACTGACTTCGCGACTCCTTAACTGTGCTAATTGCTGACTCGGTCCTTTCGTTTGGCCTGGTAGGGACCGGTGCACAAGACATGTG
>chromosome_12,+,polyA site is 1626925
CACGTAAGTGCGTGCCCCAGCAGAGCATGTTGGTTCAGGTTGGTTCATGTTGGTTGCCGGATTGATGCGACGCTAGCAGGCCAGCAGTACACTGCTGTAAAAACAGAGTAATATGCCAGCTTTGTTGACAAGGAAGGTGTTGTGTATGTG
>chromosome_12,+,polyA site is 1627024
AAAACAGAGTAATATGCCAGCTTTGTTGACAAGGAAGGTGTTGTGTATGTGGTCACGAGGTGGTGAGCACGACGTGCATGCCTTTCCCTGTAGAAACCGAGGCCCGGGCCGGGGGGGCCTTATAACGCCTGCAACATTTATATATGCAGC
>chromosome_12,+,polyA site is 1627077
CACGAGGTGGTGAGCACGACGTGCATGCCTTTCCCTGTAGAAACCGAGGCCCGGGCCGGGGGGGCCTTATAACGCCTGCAACATTTATATATGCAGCTAGTTTGGTCCCCGAATGGGGTTGAGTAACGCGGCTAACCTGGCTGGGTTTCT
>chromosome_12,+,polyA site is 1627243
GGAAGAGTGGGTTGCACCCACGCCACGTTGATCCCCCATTGACCTTCCAGGCACAACAGGAGCGCGCAATGCGAGTCCATGTTACCTCAAACGGACAGAAACGGAAGATAAGCGCCTACTTGTACACTCTGCCCCGTCACCTTTCTCCTT
>chromosome_12,+,polyA site is 1655967
CATGGGATGCAACCTTGGTGGAGGTATGGAGCCACGGCTAGGGCAGGTGTCGGTCCGGACTTGTGCTGGCTGCTGGGCAGCCAATTTACAACTTGCATAAGTCGGGTCCCCGGGGGGGGGGGGTCAAGCAACGCGAACTCATCATGTGAA
>chromosome_12,+,polyA site is 1656031
GCTGGCTGCTGGGCAGCCAATTTACAACTTGCATAAGTCGGGTCCCCGGGGGGGGGGGGTCAAGCAACGCGAACTCATCATGTGAAGGCGGCATGGGGTGTGATTGAGCACCGCACAGCTCCCCAGGCAGTGGGACATGGGCTGGGCATC
>chromosome_12,+,polyA site is 1656107
ATCATGTGAAGGCGGCATGGGGTGTGATTGAGCACCGCACAGCTCCCCAGGCAGTGGGACATGGGCTGGGCATCTGCACGTGGCTAATACGTATCTTGACCTTGCAACTATATGGGTCCCGGGGCCCGGGACGCGGCCACAGCGGGTTCC
>chromosome_12,+,polyA site is 1657477
TCAGGCGCAAGGGGCGCAGCAGGGGGCAGCGGCGGCGATTTTGCGCTGGCACTGTCCGTCGGCTTGTTGCCGCGTGCCCTTCCTGCTACGCGGAAAGGAAAGAGCGTTAGCTAGCGCGAGGGGCGTGCATGAGCGGGTTTTTGTTTTTTC
>chromosome_12,+,polyA site is 1657874
CGGCGAGGACGGACGAGCGCGGTGAGATGGGGGCCTTGGTTGCTGGTAGTTTGTTGGCTGCGGTTTTAAAGTTTGGGTCGTGTCGCACGATTTGTGGCTAAGGAGGGCTCATGGCTGCTTCGCGTTGCCCGAAGTGAGGGATTCTTTGCA
>chromosome_12,+,polyA site is 1658025
TGATCGCGTTATTGGTGTGAGGCCCGGATTAAACTTGCACGGGCGGCAGCGGGCGGGGGTGCGGGACACCCAGGGGCGCATCCTTGTGTATATGTTTTGGTGCGCCCGTGAGGGCAAGACGCAATTTGCACACTTCAGCCTCACAGCGGC
>chromosome_12,+,polyA site is 1658115
TATGTTTTGGTGCGCCCGTGAGGGCAAGACGCAATTTGCACACTTCAGCCTCACAGCGGCTGTGTTGCGGCACCGTCGTGAAATAAAGAACGGACTGCAATTGCAGACCCCAAGATCTATGACAGTGCCCGCTTTGTAACACAAGATGCC
>chromosome_12,+,polyA site is 1658168
CAGCGGCTGTGTTGCGGCACCGTCGTGAAATAAAGAACGGACTGCAATTGCAGACCCCAAGATCTATGACAGTGCCCGCTTTGTAACACAAGATGCCGCAGGGGCAAACCTGCACGGCTGTTGGTGGCGGTTGGTGCCTGCCTGCCTGCA
>chromosome_12,+,polyA site is 1662646
GAGGGGGTGCATGAGGGCACTGGTTGGGGTTGAGGGGCGGCTTCGGGCAGGCCAGAGTGGTCGCTGGGAGCAGTGAAGGTGGGGGCGAAGGCAACGTGGAAATAGGAATGTGCAGCTAGGGTGCGCAGAGGCCAGGGCGGGTCATGGGTG
>chromosome_12,+,polyA site is 1662922
TGCGCAAGTTGGAGCTGCGGGTCGTGTTGATGAAGCACGAGGCGATGGAGGGCGTGCTGTCTGGGTGGATTTGTAAGGGGGAAGGATTAGGGACAGCGGATGCAGAAAGGGCAGCTTCTCTAGTTTCTCCGGTGCTGGTGGGTGACAGAC
>chromosome_12,+,polyA site is 1663020
GATGCAGAAAGGGCAGCTTCTCTAGTTTCTCCGGTGCTGGTGGGTGACAGACTGGCTGGAGCACGCGCATGGCGTGTTCACATTCCTCTGAAAGAGTCAAAACAGATCACTGAACAGATGTACCGTTGTCTCAAGCGGTGATGTTGAAAA
>chromosome_12,+,polyA site is 1663086
GCATGGCGTGTTCACATTCCTCTGAAAGAGTCAAAACAGATCACTGAACAGATGTACCGTTGTCTCAAGCGGTGATGTTGAAAAGGATGGGATGCCCCGTGAAGCATACCAGTATGCCGGCTTGTCCTACCCCGCCGGGAGTTCTTCCAG
>chromosome_12,+,polyA site is 1691541
GACGGACACTGTGGTGGTCGGCGGCGTGTGTGACTGTGTGTGTCTGTGTGTCGGTATGTGGCCGGGCGCGGTGAACGAGAGTGTAAAGTAGGGCGGCGGACTTGCCGCATGGTTGGGGGCGATGGAATCAGGCGCGGCCAGCCTCCATGG
>chromosome_12,+,polyA site is 1691615
ACGAGAGTGTAAAGTAGGGCGGCGGACTTGCCGCATGGTTGGGGGCGATGGAATCAGGCGCGGCCAGCCTCCATGGCTCCATGTAAGCCTTGTCCTGGAACTATCAGCAGGAGTAGGGGCGAGCCTGCACGTCACGGGTGCCTTGCAGAT
>chromosome_12,+,polyA site is 1694509
AAGCAGTGGCAATTTTGGCACCAGGTGCAGGCAAGGGTGCAGGGATGGAAGCCGTGGGGGATGGGGCGTCATCAAGAACAACTGAGACTCGAGGCTTGCCAATGTAAAACACAAACACCGACAATGAACAATCAGGACATCACTCCTCGC
>chromosome_12,+,polyA site is 1696618
ATTGCGATCGGCACCCGCCTGGCACGAGGAACGGGTTGTATGAGGGATTGAGGGCGGTCTTGATATTTCCTTGAGAGAATTGTATGCCAAGGTGGCCCCTTTGTCGAGCCCAGGTCAGAGCAAGACCCAGACAGCTAGGTGTGGTGGGGC
>chromosome_12,+,polyA site is 1696937
GTCGACGACTTCACTGTGTCGGCGCGTGCGGGTGCGTGCGATCGGGCGCTCATCCGAGAGAAAGGCGCTGAATGCCTCTTGTCACGGCTACACTTCTTCCTTCTCCTCTCCGTACTGAATTTCTATGTGCCATCCTTGTCTTTCACTATC
>chromosome_12,+,polyA site is 1698083
GCGGATACACGCCTGACGGTTGTCAGCGTGCGAAGCTGCGAAACAGGCTGTGGTGACTGCTGGCACGACCGCAAGGTAGAGTTAGGAGTGATACAACCAAGGTAGTTCCAATAGATATGTGGGGTTCCTGCAGACACGTCGGGCAGAGAC
>chromosome_12,+,polyA site is 1698188
TTCCAATAGATATGTGGGGTTCCTGCAGACACGTCGGGCAGAGACAGTTTGTGCGCAGATGGCAGTTGCTTACAACGGCTGCGAGCATCTAATACCGCAAGAGAGAGTTATGCTCCGTGTCCTAACCTAGATGGGATTCGCCTCGTTTAA
>chromosome_12,+,polyA site is 1698254
TGCTTACAACGGCTGCGAGCATCTAATACCGCAAGAGAGAGTTATGCTCCGTGTCCTAACCTAGATGGGATTCGCCTCGTTTAACACACAGCGAGCCTGCTCTCCAGCCTCAATGGCAGACACCGTGACCAGACACCTGCAAACCTAAAT
>chromosome_12,+,polyA site is 1707162
GGTGAGCAGGGGTCATAGACGCTGGCCAGGGTGCACTGTGAAAGAGGTGCTGTATGTGGCCGACGGAGGTGATGGATTCGCTGTACGACTGTTTCGAGACCATCAGCTCCGATGCCCCCCCCCACACACACACATGACAGCGAGGCGGTG
>chromosome_12,+,polyA site is 1733455
TCTGATTGTGTCTGACGAGCTGGGGTGGTGATACAGGCAGGTCGCAAGCGATACGATGTGCTGCATGTTACACTGGTCCGCTTGTCGAGGACCGAGCTAAACAGCGGTGCCTGTCTCCGTCGTACCCAACTTTCGTACGCAGCCGTAGTC
>chromosome_12,+,polyA site is 1772486
TGTTTGCGGACTCAGTTTGCGGGGTTCGGGGTGCGGACCACCCAGGGCAGTGTAAGGGGTTGCACACGGATGATGTGTTGGGACCGACAGTTTTGCACAATTTTGGATGGGCAACATCTGTTGCCTGTAGTTGTCATTCTAGGCTTTCGG
>chromosome_12,+,polyA site is 1772556
TGATGTGTTGGGACCGACAGTTTTGCACAATTTTGGATGGGCAACATCTGTTGCCTGTAGTTGTCATTCTAGGCTTTCGGTATATCAGTCGCTGGTGGAAGGAGGAGAACCTGAGAGGCGGTTTGCATTTGGCGTGCAGGGGACATTGGG
>chromosome_12,+,polyA site is 1772700
ATTGGGGCAGGTTGATGCATGGCACGAGCCAGGAGACGCAGGTTGCGAAGAGCACTGCATAAGACTTGACACTCGATGATGGTATTACGGTATCCTCGATCTCCGGTGCGACGCAAAGCGTTTGAGGGAGTACATCTCTACATGGGGACT
>chromosome_12,+,polyA site is 1772838
TACATGGGGACTTGCCATGCAACCTCGGGTTCGTGCACAGGACCCGACGGTGCACCTGTTGTGCAATGCTCTGAAATAGTCCTTGTATAATATGTGTTAACACGTCTGGATAATCACGTCGACAGAGGATGCCTCCACAGCAAGGAAGTT
>chromosome_12,+,polyA site is 1781998
AGCACCTATGCGAAGCCGAGAAAGCCAGCGAGCACAACGATGGAGAGGCCTGGAGGCTATCACATGTGTGACTACCAGTGTAACTGTATGGCGGCTTGATGCCGAATGGCGAAGGCGCCAAGCAACTGCTGCTGCAACCTCGGGACAGCG
>chromosome_12,+,polyA site is 1782083
GTATGGCGGCTTGATGCCGAATGGCGAAGGCGCCAAGCAACTGCTGCTGCAACCTCGGGACAGCGCAACTTGACTGAACTTCAAGAACATATGCAGGCGCATTAACCCTGCCCGACCCTGCCCCCACCACTGCGCTACACAACAATCATT
>chromosome_12,+,polyA site is 1795044
GTGTCGATTGTCAAGCGAGCGTTCAGGTGGGATAGAATGCGCTTGGTTGGCGGCGGGTCCTACGCTCCTTGGCGGGATCTGTACTTCTGCTTTCTGACCGACTCCGTGTCTGCAGGATGGATAGGGGTAGTGCTGCGCGCCGAACTGAAG
>chromosome_12,+,polyA site is 1795251
AAGTAATGCCCACCACCGCCGGCACCGCGCATAACCGCATATGAATGCAGGAGCAGACCGACACAGACAATGCCAGTCCTCATGTAACAACGTGTCGCAGCACAAACGGGCGCTGGCCCCAGCCCCGGCGGCAACGAACCAAAACCGGGC
>chromosome_12,+,polyA site is 1806954
GGAACCTTGACGGCAGACGGCTGTGGCGTGCGGCTGCCCGTGCTTGCAGCCGATGAGCCGGTGCATGCGTACAACGTGGTGTAGGAAAGCCACATTGGGCGTGCCTCATGTCCATCGTCGGCGTGGTGGTGTTGTTTCACTGCAGCAGGA
>chromosome_12,+,polyA site is 1807057
CCTCATGTCCATCGTCGGCGTGGTGGTGTTGTTTCACTGCAGCAGGAAGGCTGGCGCTTTGGCAGGCACCGTGCCATCCGTGTAAATGACCGCTATCCATTCGCGGGCCTGCCCCTTCATACCAGGGCAGTGTCCCAGCAGCTTGGGCTA
>chromosome_12,+,polyA site is 1813835
ACAAGTGCATGGTGCGAAGCAGGAATGCATTACGAAAGTCAAGGTGGGATAAGATGGGGGCCTGGCGGACATTTTGTCGTGTGCAAATCTGTGCCCCTCAGGCAACGGGATGTCAGTCTATGGCGCAGGATGACCAGTGGCAGCCAGGAG
>chromosome_12,+,polyA site is 1813911
TCGTGTGCAAATCTGTGCCCCTCAGGCAACGGGATGTCAGTCTATGGCGCAGGATGACCAGTGGCAGCCAGGAGGCGCCATGCTAAGCACAGGACCCCTTGTCACTGCCTCGTTAGCTGATAGAGGTTACATGTGGGACGACAGCCGTGG
>chromosome_12,+,polyA site is 1821961
GGCACACCGAGATGTGATGGTCTGGCCGCAGCCGAATCTTCTGTCTGCCTCCACCTCGCTTCCCATTTCAACCATGAGTTTGTAACGGGCGGTGGTCGGTGGATCGGGCCATTCAGCTTCCCGCACGACTTCAGTCCGCATCGTACATCC
>chromosome_12,+,polyA site is 1837953
TATGAGGGCATGGGCGTGGGCGCTGCTAGGGTGCTACGGTGCAGCGCGGTTTTGACGGGCTATAGACATTTATGTGACTGAGTGACGGGCGGATAGCCAAAACGATTGTGTGAACGACTATAGACAGACTGACTTCAAGGGATGAGGATG
>chromosome_12,+,polyA site is 1838169
GGTGGAGGTGGACGCTCAAGCCACGCGCTGTGGAGTGCACACGGGACGCAAGGTGCACCGGTGCACGAGCCGCCAGCTGACTGTAAAATTGAAGGCCGGCGGTGTTCTGTACATTCTGCTCTAGTGAGGGGCGGTGGTCCTACACGTCGG
>chromosome_12,+,polyA site is 1858064
CATGTACGGTGTGCATTTAGGAGGGTGCGTTGAAAGTACGGCTACTTCGTTACAGCCGGCCTTGCAGCCGGCGCCAGGTGACTGTTACTGACTTACCGATCGCGGAATCCATGCACATTCATGCCTGGCTGCGTTCCAGGTGGGTTTATT
>chromosome_12,+,polyA site is 1858225
GCGTTGTCGCGAATGGCAGCCTAGTCGCGCGCGAGCTGGTACACGTCAGCCCTGCCCGGACCGGCAGTCTGCTTCACGCCAGTGTAACCATTTGGTGCGCCTGCTGTGGAGCCGCGTGGGGCTGTCTCATCTCGAAAGGTAACAAGCAAT
>chromosome_12,+,polyA site is 1877464
ACGCACGGACAGGGGTGTTCCATGAATTGCTGTGATCGGGGGGCTCAGCCCAAAAACAGTGTGCAAGTGGCATTATGACAACACAGGGCAGCAGATGGAAACAAGATTCAGCCGCGCTGTGTGCACTGCACGTATCGGATGCGTGAAATG
>chromosome_12,+,polyA site is 1877703
CGGCCAAACGGGATACGGGTTACGCATTTGATTGTTTGGCAACTTAAGAGCTATTCGGAGATGCGTCAACAGAAGCCAGATTGAGCTGGACAGGGCGCATGGACACCTGGCTTCGGTTTGTTGCGCCAAGCTGAGTGCTCCAGTTTGAAG
>chromosome_12,+,polyA site is 1877781
GATTGAGCTGGACAGGGCGCATGGACACCTGGCTTCGGTTTGTTGCGCCAAGCTGAGTGCTCCAGTTTGAAGCGTGGTTGCATGTAAGATGTACTGCCTTTTTTGGCTGAGCCCCCCCCCCCCAGCGCAGCGTTCCATGGGGGGGGGGCG
>chromosome_12,+,polyA site is 1891130
ATGTTGATTTATCTGGCGGGATGCTTTAGCTTGACGTGATTGGACGCAACTTGGTGGGCGGTGCCTGTTCAAACCGAATCCAGCAACGTCTGGGAGATGAGGCGTTGTTTCGAAACCTTCGGCCTCAGACAGTACACGCGGTGTAGACTT
>chromosome_12,+,polyA site is 1891191
TGCCTGTTCAAACCGAATCCAGCAACGTCTGGGAGATGAGGCGTTGTTTCGAAACCTTCGGCCTCAGACAGTACACGCGGTGTAGACTTGGCCACTTGCCTTGTCACGGGAGACCACCTTGTATGTCAACGTCTGGGATGAGAAATGCCC
>chromosome_12,+,polyA site is 1891263
ACACGCGGTGTAGACTTGGCCACTTGCCTTGTCACGGGAGACCACCTTGTATGTCAACGTCTGGGATGAGAAATGCCCAAAGTTTTACTCTAATTGACACCTCCATTTTGGCTGAGTTTCATGTTTCATGTGAGTTCCGCTCCAGTTTCG
>chromosome_12,+,polyA site is 1891379
TTTCATGTTTCATGTGAGTTCCGCTCCAGTTTCGGCTTCTGGAGGTAGATCCCAGTTTCAGCCGTGCAAAACCAGCGTATGGAAACCGGGTCAGCCCCATGCGTCTCTCTGAGTTGTGTGTGTGTGGTTACAAGGTGGTGAGCACGACGT
>chromosome_12,+,polyA site is 1891503
TGGTTACAAGGTGGTGAGCACGACGTGCATTCCTGTCCTTGTAGAAAACTAGGCCCGGGCCGGGGGGCCCTTATAACGCCTGCAACACTTATATATGCAGCTAGTTTGGTCCCCGAATGGGGGTGCTTATGCTCCTGTGCTCCCTGAGTT
>chromosome_12,+,polyA site is 1896455
ATGTTGATTTATCTGGCGGGATGCTTTAGCTTGACGTGATTGGACGCAACTTGGTGGGCGGTGCCTGTTCAAACCGAATCCAGCAACGTCTGGGAGATGAGGCGTTGTTTCGAAACCTTCGGCCTCAGACAGTACACGCGGTGTAGACTT
>chromosome_12,+,polyA site is 1896594
GGTGTAGACTTGGCCACTTGCCTCGTCACGGGAGACCACCTTGTATGTCAACGTCTGGGATGAGAAATGTCCAAAGTTTTACTCTAATTGACACCTCCATTTTGGCTGAGTTTCATGTTTCATGTGAGTTCCGCTCCAGTTTCGGCTTCT
>chromosome_12,+,polyA site is 1896681
TTGACACCTCCATTTTGGCTGAGTTTCATGTTTCATGTGAGTTCCGCTCCAGTTTCGGCTTCTGGAGGTAGATTGACGAGTGTTGCGGAACTAATGCGTACGTAGACCAGAGCGGAAGGCGGAGTGGGCTTGCAGGCGACACGAGAGTAG
>chromosome_12,+,polyA site is 1896794
GGAAGGCGGAGTGGGCTTGCAGGCGACACGAGAGTAGGCAGTCAGTAGATCCCAGTTTCAGCCGTGCAAAACCAGCGTATGGAAACCGGGTCAGCCCCATGCGTCTCTCTGAGTTTACATGCAGCTTGTGACCCAGCGCGCGCACGACGA
>chromosome_12,+,polyA site is 1908461
CAGGGGGCGCTGGCTATGTCCGGGCGATGAGGTTGTTCGGCCTCAGACTGTGGAGGGGCTCAGCCCCTTTTCCCGTGACCGGGGAACACTTGTCCCCTTGAGAGGATGATCGCAGCATCTGCTTGTCTGCTCCGTGCGCCTGCGTGCGCT
>chromosome_12,+,polyA site is 1908586
TCTGCTCCGTGCGCCTGCGTGCGCTGAGATCGTAGGATCAGACTTCAAGTCGAACGTACATACTGGATGATCTTGATGGAATGAACAATCTGGGACCCAGGCAATGTCCGATGAGCAGGCGCAACACACGGGTGCAACATCCCTAGGGAT
>chromosome_12,+,polyA site is 1908726
CCCTAGGGATCGTATCCGGCCCCAAGGGGAACCGCCTTCCTTGGGCTTTGCCGCTTAGGGCGTTACCGGTACTTAGCGTGTTGTAATGGTCAGAAGGGGGGTTGCAGGGCATACCACCAAGCCCCCAAAGAAGTAATGCAGTTTGCCACA
>chromosome_12,+,polyA site is 1931199
CATGGAGAGCGCGGCCTGAACGGAGCGCACTGGGTTCTTGCATTCTGACAGCTTTGCAGCGATATGGTTGGGGTGCTGGGGGGGACAGCTCACAAGGGATACAAAAGAAGGTAGGAACTGTCGAGCATGCGTGTGGGGTTTTCTTGGTTG
>chromosome_12,+,polyA site is 1931543
AGCGGCGTTGCTAGCCGCCCGTTGCCACATTGTGCGGTGCGGTTTGTTGGGGTGAGCTTGAAGACTATGGCTGGAGTGGCCTTACACAAGATGTTGTGGATAACAGGTCAGGGGGGTCAGGCGGGTCAGGTGACGCCTGTTTGGGGCAGC
>chromosome_12,+,polyA site is 1931701
TGGCGACATCCCAGAGCTGTGCAGTGTTACGGCTGTATGTTGCACGCTCAAATCACAAGTAGCTTTGCCACCAAGACGTGTAAATAGCAACCCCTTTCATCTCTCTCGAGTTTTGCTCAAACGGATGCTCGTTGAGACCGAGTCGTAAGT
>chromosome_12,+,polyA site is 1935006
CGGTGTATGCCAGCAGACAGTGGCGGCGATGGTTAGTCCGGGTGCAGCGACCGGTGCCGTCACCGCGTTTGCCGTGGTGCCGTGTTGGAGTGTGTCCGTAGTGCCGTGCTGGAGATTCGGTTGTCGACGTGCTTGAAATAACGCAACATG
>chromosome_12,+,polyA site is 1935063
CGTCACCGCGTTTGCCGTGGTGCCGTGTTGGAGTGTGTCCGTAGTGCCGTGCTGGAGATTCGGTTGTCGACGTGCTTGAAATAACGCAACATGCACAAGCGAACATGACGTTGTAGAGCCGAGGCCGTTGTATCATGGCATCGAAGCTGC
>chromosome_12,+,polyA site is 1938975
CAACGCACACGCCCGTCTCGCCGGCTGGTGCTGTCACTGCTGTGGTGCTTGAAGTGCGCGTGGCCGAGTATGACCGCACATGCAAAGATTGTTACAGGCAACACCTGCCACACACAAACAGGGGAACCCCTGCACACAAATGCCTCCAGA
>chromosome_12,+,polyA site is 1945778
GCCAAAGTAGCAGAACATATTGTTATGGGAGGGATGAGGTGGTAAAGCTTCGAACGGCGGTTGATGCGCGGGTATGAGTATGAAAGCTAGGAGCGTCTTCATTAGGGACACATGATAGCGGGGAACTTTGGAGCGAGGAGAGAGGAGCAG
>chromosome_12,+,polyA site is 1945882
GGGACACATGATAGCGGGGAACTTTGGAGCGAGGAGAGAGGAGCAGTGCAGCGAAGAGTGGTGCCAGTGAAGATGGACGAAGCGTAAACAAAGGCGCCACATGGCGGCTGCAAAGAGCATTGCAGAGAGGCAAGGGCGCAAGCAAGCGAT
>chromosome_12,+,polyA site is 1946080
GAGTTTGCGGCTGCAGTGGAGTCCCATGTTGCAAGAGCTGAAGTAGTGCAGTGCAGCCGAAGGACATTGAGAAGGCACGCTAAGGCTTAAGAGCCGTCAACTTCTCAACTGTGAGAGTTGCGGTGGCGACGGGCCGATGGCTGGGTGCGC
>chromosome_12,+,polyA site is 1946148
GAGAAGGCACGCTAAGGCTTAAGAGCCGTCAACTTCTCAACTGTGAGAGTTGCGGTGGCGACGGGCCGATGGCTGGGTGCGCTGTAACCCTGCCACCGGTACCCGTTCCACAAGTCAAGGCCCACGGAGAGGACAGCACACACGCTATCC
>chromosome_12,+,polyA site is 1950790
CCGGGCCAAGTGCTGCACGGTCAGGTGCACGAGCGTTCAAATGGGTAGCTGGCTGGCGCTGACGAGGCCTTGAGAGAGGGAGTGCTGTTTCCTCGGGCAAAGGGATCGTACAACGGTACGTAATCATGTGTCAGCGCCGCGGCTTCAGTC
>chromosome_12,+,polyA site is 1950870
AGTGCTGTTTCCTCGGGCAAAGGGATCGTACAACGGTACGTAATCATGTGTCAGCGCCGCGGCTTCAGTCTGTTGCCGCATCTCAATCCAGGACTCGGACACGCCGTGTCAAGGGTCGGCGCCACCCAGCACCCACACACCGAGTCACAG
>chromosome_12,+,polyA site is 1951206
GGTGTAGAGACTGTAGACGAGTTTGCGATTACTGGTTGGGACGCTGCGGAAGGTAGAGTGGTGGAGTGGTGCAGGTGTGTTGAAGCGCTTGGTATTCGCTACCCCTCGCCACCATGAGCCTTCTGATGCGCTTGGCCCACGCGGGTACCA
>chromosome_12,+,polyA site is 1951322
AGCCTTCTGATGCGCTTGGCCCACGCGGGTACCACTCCGGCAAGTCCCTAGGGACTGCATGTGTCCAATGCCCTAGACTGCCGAAATGTTATCATGTGACATATAATAAGGTCCCTGAATGATTTCCGGGCATAATTTCGAGCGGGAGCC
>chromosome_12,+,polyA site is 1957147
CGTTGGTGCAGTCGTGAGCCTCAAGATAGGCGCAGCTTCGCAGAGGCGCTGTTAGTGTGGGGACATTCGAATAAATAGTGTAATGGCGGTTCTAGGACAGCTCCGACTATCCCTCAATTAACTGGTGTACGGCACACCCAACCCCCTCAG
>chromosome_12,+,polyA site is 1957480
AGGCTGGCGGTTGGCGCGGCGCGTGAGTGGGAGAGCATAGTCGTGCGCGCGCCGTTTGGGAACATGCGTGTGTGAGCTGCGTGTAAACGCATGGGGCTGACCCGGTTTCCATAAGCTGCCTCTGGGTGCACACGGTTTCACACGGTTGAT
>chromosome_12,+,polyA site is 1966105
GTGATGAAGGGTGCTGGAGGGAGCGTGACAACGGCCACTCGAATGCGACATGCTCGTGTGGTGCTGGAGGGCCTCGTGGGACAATGTGTTTGGAAAGCACAAGGGAAGAAACACTGTGTATGCGATGCAGGGACAACGGTTGCGTGTGTC
>chromosome_12,+,polyA site is 1966656
GTAGCTTATTACGGCTGGTGCCAGCGGACACAGCGCCTGACCCAGCAAAGGTCACCGTACGGATGACTTAGAACGTGATGAAACGTGCAGACTGTATGAGTAACGGGGGTCCCGGGTCCGTATTAGGCGATGCCAACTTGCAGGCCCCAG
>chromosome_12,+,polyA site is 1966773
CCGTATTAGGCGATGCCAACTTGCAGGCCCCAGGCAGCGCATCTTGCAGCGCCGCCAGTCGGGTCCGCCAGGTGCCAGCTGTCACGTGCGTCAAACTTGCCCCCCAACCGGCCAACACCACAGCAATACTTCCTGAACGGATTCAACGTC
>chromosome_12,+,polyA site is 1977983
TGGCCTCACTGGCCTGCGTGTCGGGCACGTGGGCGCGTGGAGACCAGGTCAGGAGTGCAGACCACAACAAAAGGCTTGGTGTTACATACAGTACTTCGATTCACCGTATGCCCAAGCAACGCAACGTAGAAGACATGGCCTCGGACTTGC
>chromosome_12,+,polyA site is 1994625
GTGGTGGTATGATCCATAGGAGGGGCGCGGTACAGTTTCGGCGCTGGTGGAGGCCCCGTCAATTGCGGAGTTATGGATGCGGATGTTACAGAGGGGACAGTCCCAGCTCCCGAAGACGCCGAGCCATCACATGCTATCAGGGCCCAACCC
>chromosome_12,+,polyA site is 2004480
TAAACTGCTGTACAGACAATCTCTCCCATTCAAGTCTGACGGCTTGCGCGTTAACGCCTACCAAGGTGTATCATCTGCAGTGTAAGCCCCGAAGCTGCCGGGCGCCCGTTGTAAGAGGGCTAGCGCTGAGGCATTAACCTGTCTAGCTCC
>chromosome_12,+,polyA site is 2023866
GCGGAGAGCTCCAGAGGAGGGCGGCTGCAATGCCGGTGGTCCTCGCTGCGTAGCTGTGGCGAATACCAGATACGTAGATGTCACGTTGCAGGTTGCCCAATGTAGATAGGGAGTCAGTCCAGAGCGGGTGTTCATGTCGGTTGTTGCGGT
>chromosome_12,+,polyA site is 2023934
GATACGTAGATGTCACGTTGCAGGTTGCCCAATGTAGATAGGGAGTCAGTCCAGAGCGGGTGTTCATGTCGGTTGTTGCGGTGGTTGTCTATTTATGGAGTGTGCTGGTTTCCGGGTACGGGCACGGCCCCCCGGACTGACGTGTTTTGA
>chromosome_12,+,polyA site is 2024030
GGAGTGTGCTGGTTTCCGGGTACGGGCACGGCCCCCCGGACTGACGTGTTTTGACGTGTGATGTCACATATACAGACTTGACTGCGGTGCTTAACCCGAATGACGCAAGTGAGCTTGAAGACGCCCCACCAGCTGCCAATGGCAGCCGGG
>chromosome_12,+,polyA site is 2024150
ACGCCCCACCAGCTGCCAATGGCAGCCGGGCAACGGGTGAAGCATATAACGTGGAGAGGCATACAGCCATATGATGTGGCGCGAGTTTTGACGGACCGATGAAGTCGGATCAAGTGCCCCACAGGACACGTGCGCGCTCATGGGGGCCTT
>chromosome_12,+,polyA site is 2024227
GGCGCGAGTTTTGACGGACCGATGAAGTCGGATCAAGTGCCCCACAGGACACGTGCGCGCTCATGGGGGCCTTCTGGAGTGTAACGACTCCCTCGATGATACCTTGCTTCCTCAGCTCCCTCATCGCTGCCTGTCCAATCGCTCCCTGAC
>chromosome_12,+,polyA site is 2041353
GGCTGTGAGGGTCGTGGTGAGGTGTGGCGTGACCTTGTGTGTGGTGTGAATGTTTCATGTGGGAGTTGTGCGTCTGTATACCGGTATGTTTGGGAGGGAAGGAAACACGCAAGACTTGTTGTGCCTGTTGGTGTGTGTCAGGGCCGTTTG
>chromosome_12,+,polyA site is 2041527
CAGGAGTGAGCATAGCGGAGCAGTCCCTCTAAATATGAAAACATGCAGGCGAGGGAGCAATGCTTGGCAGGTGAACAATGCCATAACGCTTTCAACGGAAGGAACATGATGGAGTTAAATACGTCAGCGGCCTGAAACCGTTCGACGAGC
>chromosome_12,+,polyA site is 2050235
GTAGGCGCCCGCTTCAAGGTGGCTGGGTTGATAACGACCCGGGATCAGCCCTTTTCCTGCCATAAGGCAGCCACCTCCTTGTTACTTCTGACTTGCCTTGCCGATGATGGGCCTGCGATGGGGGCCCCTGCGATGAGGCCCCCGAGCGAC
>chromosome_12,+,polyA site is 2050335
CCGATGATGGGCCTGCGATGGGGGCCCCTGCGATGAGGCCCCCGAGCGACTTCAAGAAAGGGGGCCATCGCTCACCTGACCTGCAAAGCGAAAATGGCACTCTCACTTCACCGTTCCACACTAGGTCGCTGCGCTGTGCAGCGCGCGCAG
>chromosome_12,+,polyA site is 2051711
CTAGCATGCAGGAGGCGCGTAGTCGGTGATGCACAATGGCACCGAGATGGGATTGCCGAGAGGTGCGTGGTGCGGGGCATGTTGTAACATGCATGCGCACACCGAAGGCCCCGTGCACCGTAATGAACCGCATGAGCAGCTTTACAGGGG
>chromosome_12,+,polyA site is 2074581
AGCGCTGGAGCGCTGGAGGCTGTGCGATTCCGGCGGGCAGAGCCCGGTGTGGACGGCCGAATATGGGCGGAACGTGCCAGAGGAATTGGAAGGCATGGCAAAGCCGTGCTGTGTACGGCACCACGTGGCAGTGCGCAGCATAGGTGGTGG
>chromosome_12,+,polyA site is 2074702
CACGTGGCAGTGCGCAGCATAGGTGGTGGCTGTGGTCAAGGGTCTAATTTAGGGTGTAGCTTGAGAGACTTGGTGTGAGCCGCGGATGTGGGTCGCGTGTACGGGGCGGCTGCAGCAGCTGAGCACGCCTTTTTGGTGGCACGCCCGTAT
>chromosome_12,+,polyA site is 2074826
ACGCCTTTTTGGTGGCACGCCCGTATGCCGTAGGGCGCGTGAACGGATGTAGGGGGCCAAGCGGTCTCAGTCGCAAGCCGCGGAGGCCCTGGGTGGAGTGAAGGATGGAGATGCTTAGGGAATGCCAGGTACGCGTGGTTGGGAAGCGTG
>chromosome_12,+,polyA site is 2074988
GTGGGTTTGGGCGCGGTGCTGGAGGTGGAGCGGCCTTCCAATGGTCCGAGGTGTTCGGATGCGAGCCTGTCGCAACACCGCTGTAAATGAACATCGTCATACTCGTCAATAGCCCCCCGACTAAGTTGCTTCTCGCGTGACTATTTTTGG
>chromosome_12,+,polyA site is 2078737
AAGGTGTAGTGTCCGAGATACTGAGAGTGTTTGCATTTGCACCGGTGGGCGCGGCTGTAGGTGCTCAGGTTAGGGACGTGTCCGCAAGCCTTGAGGGGAAAGGGAAACTGTGGCGCTCTAAGCCCTTGTTCACGGCTGGACTTAGTGTGG
>chromosome_12,+,polyA site is 2078913
ACGCTTGTTTGCAAGCGGCGTGCGGACGTGTTTGGGGGCGTCTCGACGGGTCCCTGAATGTTGTGCCGACGCCCCCAGAATCCAAATGTGACGAACCCAATAACCCAATGACCAGAATGCGTGTGACGGGCGCAATTGCGCTAATGAAGG
>chromosome_12,+,polyA site is 2079022
GACCAGAATGCGTGTGACGGGCGCAATTGCGCTAATGAAGGAGAGGCTGAGCTGCTGAGGCGAGTTGTGCAGACGCAGGCTGGCTGCAAGTGAGACTGTGAGAGCCACGGAGGCGCGCCATTGCACCATTCGCTCACGGTCAGGCTAATT
>chromosome_12,+,polyA site is 2085897
ACAGCTTACATGTTTTACGTGTCCCGGGATTCATGATTTTGCGAATTCCTTTCCTGCTTACATGCATACAATTGTACTATTGTAACGTTAATCAGGTCACTTCTTGTAGACAAGCACTCGTCGAGACGAGCCAACCGGGTTCCGGATTTG
>chromosome_12,+,polyA site is 2091518
GCAGTCTCTGGCCCAGCTATCTACGCATGGGAGCAAAAGTATGGCCGAGTTCTGTGCGTTTGGACCACACAGCGCGATTTTTGCAAATCGGTTTCTGCCATCGGTTATTCGGTTCCATCTTTAGTAGCAGGCGGGCAGAGAACTGCAAGC
>chromosome_12,+,polyA site is 2136548
GCCCTGTGTCACCACCGACCCCTGGCGGGGCCCAGCTTAGGAGGAATTGCCTGCCTGTGCCACACAACGTTTCGGCCGTGGCTCGTCATTGATGCTCGAATACATCGAGCTCAGGGACGCGGGAACAAGTGATTTTCGCACACGGGCATG
>chromosome_12,+,polyA site is 2136645
GAATACATCGAGCTCAGGGACGCGGGAACAAGTGATTTTCGCACACGGGCATGGTCGAGGGCGAGACTAGACAACAAGGACCCGCAAGCGAATAAGCGGAAGGCGCGCTAGCGCTGCCGCGTCTCCACGGCAGCACGTGGGGACACATAT
>chromosome_12,+,polyA site is 2136738
AAGCGGAAGGCGCGCTAGCGCTGCCGCGTCTCCACGGCAGCACGTGGGGACACATATTCTTGCACTTCTTTCACACGTCGCTGCATATTGGTCGTGGCAAATTCTAGCATACTGTGTTGCGCGGCACAAATCCGGTGCGGTGGCCGTCCT
>chromosome_12,+,polyA site is 2137046
TGCTTCCCAAACGGGGCTCGTGCCCGGCAGCAGGCCTCGGTCACAGGGTTGTGATCGCGCGAACTCGCCGACAAGTTGAACCACATGGCTTGAGCGGGAAAGAAGTTCAGGAGTGGTTTGAGTGCGAGTGACGAGTGAGCAATGGACTGA
>chromosome_12,+,polyA site is 2137139
GCGGGAAAGAAGTTCAGGAGTGGTTTGAGTGCGAGTGACGAGTGAGCAATGGACTGATGATGCTGGTATCTTGCGACTGAACAAACTGGTAGGTAGGTAAGAAAGATACTCGCGCGTACTCATGCTTAGGTAAGATTTGCAGGGTCACTG
>chromosome_12,+,polyA site is 2137269
TAAGATTTGCAGGGTCACTGGTACCCTCGTTCTATCGTTTTGAACAGCGTCCTCGACGGCGCTTGGAGAATGTTTGTGGTGGTTGCTGTGGTAGTGAGGAAGGAAACTGCGATGATGCCTACCTGCAGTCCTCTCACGAGGGCGCGGGAT
>chromosome_12,+,polyA site is 2137332
TGGAGAATGTTTGTGGTGGTTGCTGTGGTAGTGAGGAAGGAAACTGCGATGATGCCTACCTGCAGTCCTCTCACGAGGGCGCGGGATCAACACATGGCTAAAATGAGGATGAGGCAAATGGCACTTTGCGAAGTGCGCGCGGGTCAGAGT
>chromosome_12,+,polyA site is 2137491
TTGACATCTGAGTGGAGGAAAGCGCGCACAAACGCTCGGGTAGATGGTGCTCTTCCAAGAGCTCATCAATAGGCCCGGGGCAACGCGTTTCAGGTGGCTGTAGTGAGTGTGGTATGAAGGTGGTAGTGGGAACGGCGGCTGCGGCGGGTC
>chromosome_12,+,polyA site is 2137615
AGTGGGAACGGCGGCTGCGGCGGGTCATCAGCTAGTAGGTGCGAGGGCGACGTAGCTGGACGCATTGTGATCAGGTCAGTATAAGGTGCGGGACCTCCATTCTTGAATGCCTTGGGCGACCAGCCGCAAGTGCTATTCAAAACAAACAGT
>chromosome_12,+,polyA site is 2137704
GGGACCTCCATTCTTGAATGCCTTGGGCGACCAGCCGCAAGTGCTATTCAAAACAAACAGTTTACCCGTGATGACCTCGTGTAAGTTGCAAGCTCTGGACAATATGTGCAACTCGACCGATGCCCCCTGACTCCGCTGTGCGCATCAGCA
>chromosome_12,+,polyA site is 2158545
CAGCAAGCGATGCAGCTGTAGGTGATCTCGTGACGCACTGCAGGACGAGGGCGCGGGCAGGATGAGGGCACGACAGCGTCACTGTAACACGGCATGAGTGACGCTGCACTCGCTCAAGACGACTCTTAAGCAGCAGCACTTCGGGCGGCG
>chromosome_12,+,polyA site is 2166330
GCTCCTTTCTCTGATGCAGTAATGTGAGTGTCGAGAGACGCTAGTAGAAGATGCAAAGATTGTGGGTTTGGGTCACCACTTGCAAATCGGGCCCCTCCTGCGGGCATCGGCGGTCCCGAAGCACGCCCAAAGCTGGAAGTACGCTCATTT
>chromosome_12,+,polyA site is 2175640
CAACTGGGGGTCTTTATGCAGTGATGGAGGTGGCCTGGGTGCAGCATGCCTTTCGCAATAAACCTCTAGCTTCTTCCGATTGCTATTCTTCACAATCCAAATGAGACGGTTGACTGGAACCCCTTTTCTCTCCCATTGATGTGTTTACAC
>chromosome_12,+,polyA site is 2182823
ATGGAACATGCCGTGAATTCGAAGGGCATGCATGTTTCCCAAGCGGTGCCCACCAGGCTCACAAATATTTGGTGCATTAGTCCAGTGTAAAACAAACACATTACACAAGATTTAACGTGCATTTAAAAAGGCTGTGCAAACTTTAGTGAG
>chromosome_12,+,polyA site is 2186583
GACTCGCGAATTCGAGGAACCAGTCAACCAGCTGCCGGCCAAGGCCGGAGGACACACAACAGGTCGAGTCGCACACGGATCACCTTGTAACCACACACAACACATGGATGGAAGGGCAGGCGTGTAATGCAGCCTGTTACCCAACCATCA
>chromosome_12,+,polyA site is 2192337
AGGTTACGGGCCAAGGGTAGGCTGGTGGTGGTGTGGGGTTGCTGCGGGGAACTTGCCCAGACCGAGACGTCTCCATGGTGTTTTGCGTGTCGTTTGACCTAGCCGGACGTCGCTGCCGCTCTACACAACCAATATACCAACATTTATGGG
>chromosome_12,+,polyA site is 2202536
GATGGTGACGCGGGCGACGGAAAGCGTGGCCGGGTAGGGCGCGTGTCGACCCCGGTGGGCTGCATTTGGGCTACACATATTGTTGGCTACAAAATGGGCTCCCGACTGTGACGAATTTTTCCAAGTTGAGAGCCCGGTGTCAGAGTGACG
>chromosome_12,+,polyA site is 2202800
ATTGGGGGGAGTCAGGCGGAATGGTGGAGGCCTTTTGCCTGGGGCTCACACGCATAGCGCACCCCTCGGCACATATGCATTGTAATGGCAGCTGATATTTTCGCATTGACCAACTCAACTCTTTCTCTCTTTGTCGAGGTTGAACTATCC
>chromosome_12,+,polyA site is 2221231
CCTGAGTGAGGCCTGGTGAGACCATTGGTTGCTCTAGATCAAGGCAATGCTGCTAACACAGGCTGTGCATCTGCGGCGGCGTGTAATTGACACGTATGCGGGGCCTGGACTCCCCCTGCGACATGTGGCACCTGCTGCTGGCGCCCTCTC
>chromosome_12,+,polyA site is 2232194
CCGCAACTAAATGGCGTTCACGGCCTCGCGCACGCTGCGTGAGTGTGCGAGGTTTTGGCAGACAGCTCCAGGAATGCAACTGTGTAACCCTGGACATGCGCGGCGACCTTACATTTCTATGCATGATGTGACGGCTGAGGCGTGCGTGCC
>chromosome_12,+,polyA site is 2242995
ATGCAGTGTGAGTTACCGGTACTGACTGCAGGATAAACAAAATAGTCAGTGCTGGCCTCAGCCATCGTGCATGGCCTCTGTGTAACATCCGCACAGCCCTGAGTTCACTCCACTCCGCCTGACCGGATGCACTTGACGTGTGCACGGCAT
>chromosome_12,+,polyA site is 2287894
TTGGCCTTTCGACGCTGCGGGTTCGTGCCTCTGCATTCGTAGCGCCACGACAAGAATCTGCGCATAAGCCGCGCAGAGGCTGCTGTAACATACTTTTGATGTAACGAGCCATTTCGAGTCAGTTACTGTGCTATCGGTACCGCTTGTGAA
>chromosome_12,+,polyA site is 2303602
GGAGCTGCAGCTCATGAGCACGCGCGGCGCCAAGCCCATCTAAGCAAGGCAGTTAGGGCAGCTAGGGCAGCTAATGCAGCTGAGGCCGGTGCAAGATGGGGGGCTTTGGTGGCTTGGAGTGTGTGTGGAGGGGGGTTTGTGTGGGAAACA
>chromosome_12,+,polyA site is 2304000
AGCAGCAGGGCGCTTGCTCGAGCACAAGGTGCGTACGTGAGCTATGCCGTAGCTTTGTAGAGCGCCGCGGATGTAGGCACCGTGATTCAAGGTCTGGCATGTATGATGTTTAGGGTGACACCTGGTGCTTTGAATCTGACAGCAACCAGG
>chromosome_12,+,polyA site is 2304100
GTATGATGTTTAGGGTGACACCTGGTGCTTTGAATCTGACAGCAACCAGGCTCGCATGAATAGGAGGCGGTGCAGAGGAGGCGGCTTGGAGAGGTTAGGAGAGGTGGCTGTAACATGTTGGGCGCGCGAAGGTGTACGCAGGGTGTGGCC
>chromosome_12,+,polyA site is 2304219
GGGCGCGCGAAGGTGTACGCAGGGTGTGGCCAACTGGTATGGCCGAAAGAATGGACACCGTACGTCTCACACGGATGTCATGTAACAAATGGGCATTGCGTAGCGAGGGGTGAGGGGAACCGTGCCGTGTGAATGTTCGGGGTTGTGCCG
>chromosome_12,+,polyA site is 2309009
TGAATACTAGCCAGAGACTGCTTACTACGTTCCGCAGGGTCTGTGAAGGATTTACCCACCACAGTCTGCGCCTGGGCTGCTTGTACTGGAATGTACCCAACCCTCAAATCTCGGACATGGGATCGCCCATCCCACCTGTGACCCGCCTGC
>chromosome_12,+,polyA site is 2322741
GATGTGTGATGGGACAGGGTTCAAGGCAGGTTGGCGAGGTCCCGTAGGGTGCAGCTGATGCCCATACCCTCAAGCAGACGGCAAACAGTTTGCAGTGGCAGAGCAGAAGTGCATGGCTGGTCGAACGCCGGAGTTACTGTACCGACAAGT
>chromosome_12,+,polyA site is 2323075
CTTGGGCTGAGCTGGTGGCACGACCCAAGAGCGTACGCGGTGTGGTGTCGCTGGGAAGAGGCGCTCAAATTCTCTACTAATTTTAAGACGTCTTCAGCAACGCTTGAGCCACCCCCCGCAATCCTGCATGAACTAACGTTGGTTAGTGAC
>chromosome_12,+,polyA site is 2340915
ACTGTGTTACCGTGGGCCGAGGCTGTGTGTATACTGCTGTCATGCGCGAGGACCTGGTCGGCGCAGAGTGGCTGCACGGTTGCCGGCAGCGTTGTTTTATGTGTGCTAGTGGGGATCGGATCGAGGAGTTTGCGCATGTTGGCGCTTGCT
>chromosome_12,+,polyA site is 2340975
GCGCAGAGTGGCTGCACGGTTGCCGGCAGCGTTGTTTTATGTGTGCTAGTGGGGATCGGATCGAGGAGTTTGCGCATGTTGGCGCTTGCTCTTCCCTGGTCACCGTCGTTAGTTATATGAAGTATAGATTCATCGCTGTGATTTCATCCG
>chromosome_12,+,polyA site is 2341201
GCATCCCTTGAATCACCCTCCCTGTTGGAATAAGGCCTGTGGCTTGTTAGCGCGGGCGCAAGTGAGTTGGTGTGTGGCTGTGTGCCGTTGGTGGACTGAATTTCTTGTCGAGACTCTCGTTAGCTCGCGTGGACTCCTGTACCATGTAGC
>chromosome_12,+,polyA site is 2341260
AAGTGAGTTGGTGTGTGGCTGTGTGCCGTTGGTGGACTGAATTTCTTGTCGAGACTCTCGTTAGCTCGCGTGGACTCCTGTACCATGTAGCTGACTGTGCGGACCTGGACAGCTGGGGAGTGTGGGGACTGACTTGAGCAGACTAGTTAA
>chromosome_12,+,polyA site is 2341324
CTCGCGTGGACTCCTGTACCATGTAGCTGACTGTGCGGACCTGGACAGCTGGGGAGTGTGGGGACTGACTTGAGCAGACTAGTTAACAATCTTACGACACCCACCGGCCATACCCTCGTCTCCGTGTCCGCAGTTATAGGCGCCTGGATG
>chromosome_12,+,polyA site is 2363792
GGCGTGGGGGTACCGGGCAAGCGGCCGTCTTGTGGGGTCCTGCCGGAGGTAGCTGAGGTCGGACAGGGGTGCCACTGCCCACTGTTATTGAAAATGCTTTACCAATGCGAAACCGAGAAAGCAAGCGAGCACGTTGTAGAGGCTGGCACA
>chromosome_12,+,polyA site is 2377964
TGATGCTGCTTGTGCCGCTGAAGGGGGTGCTGCGGGGTGGTGGTCAGGGAACGGCGACGGTAGCAGTGGCGGTAGTGGTGTTGGGGGTGTTGGGGGTGGTGACAATGGTGGTGGGGCGGCGACGGATGACGGGGCGTGGGATGTGATGGT
>chromosome_12,+,polyA site is 2378528
CAGGGTGCTGAGGATGCTGCTCCGGATTCTTCGTTGGTCCGCGGTAGGGTCACTCGGGTCTTGGGAGGGTCACTTGCTGATTCGTGTTATACAGTGGCATTCCCCCCTGTCTCCTCGCCTCTGCCGGGTCATTGGCCAGCAGTGCAAGAA
>chromosome_12,+,polyA site is 2389315
GTGTTCATCGGCTGGTTAAACTGATTTGGGTCGCATTGGCGAGTGCATGGTCATCCCCGGGTGTGCCCTTGCATCTTTTGGCAGGATGTTACAACGTGAATGTACACACGGCACTACTGGCCAACAGCCCCCTTCTTATGTGGGTTGGGC
>chromosome_12,+,polyA site is 2399021
GGACTGGAGGTGATCGGTAGTGGCTGGTGCCGCACGCTGGGGCGGTAGTGAGGACTGAGGAGAGTGTGCGATGGGACAGTGTTAAATGTTAAGGCAGGTTGGTGAAGTCCCGTAGGGTGCAGCGGCTGCCGCGTCGAGCCCTGCCATACA
>chromosome_12,+,polyA site is 2409177
GCCAAGTACCTGCCAGTAGTGGAGAAGCTAGCCAAGGGCCAGGTCGCGGCGCCCATGCAGTGGTTTTAGTGCTTGAAGATTAGTCTACGATTTGGGGGAAATGGGGGGCTGCGCTGGTGCTGGAGGTGTGATGGCGGCTGCGTACGGCGA
>chromosome_12,+,polyA site is 2409544
GCTAACGGCAGGTGTCGCGTGCTGATTGGGCGATGGGGGTGAATGGGGCCTCTGTCCGACGGACTTGAGGATCGCTGTGTGCTTGTGAAATTGCTGGTTGTATATCCACTTTGTATTTACCCTATAGATAAACACGCAAGCGCAAACCGA
>chromosome_12,+,polyA site is 2409622
GTGCTTGTGAAATTGCTGGTTGTATATCCACTTTGTATTTACCCTATAGATAAACACGCAAGCGCAAACCGACTTGAAACGTTGCAAGGCAATTCGCGTCTCTCGGCTGATTGCTGTAGCTGCTACTTAGGATGTCGCGCGCAAATGCCG
>chromosome_12,+,polyA site is 2412345
TGGGCTGATCGGTTGAGGTGGTTACGTGCCCTTTCATTCAGCGGAATTTCAAGCAAAGTTGGAGTGCTGAATTGAACTGGTGTAACGTGATTTGCCCCAGCCAGTCAAAGCGCGTTGCACACCGCGCGCGAGCAGCGAGGCCGGACCACC
>chromosome_12,+,polyA site is 2435006
ATTGCGGTGGGACATGATGCGGCTTGACGAGGCAGGTGTGGTTTAAGAGCGCGGCACCCAAAACACAAGCACAGCGGTACGTGTAACGTGGCATTCGCACACGCCACCATCCCGTGCGCCGGCCTGAAGTCTAGTCACAGGTACGTAGGC
>chromosome_12,+,polyA site is 2442930
CTTTGTTGCAATTTACCATGGAATCGGCCTGGGCTGTGCCGTGTGGCAGGGCAGACCGAAAGGAGGCGCGTGTTGTGCACGTTGAAGCTGTCATATACTTGTTGCTGCATGCGTATCAACCAGGGGCACCCCCACGTGGGACACCTCTGG
>chromosome_12,+,polyA site is 2471774
CTCTCTATAGGGGCCGACACGGCCCCTCAGAGTCTAGATACTAGAAGAGCGTGAAACTCGTAGCCGCATAAACAATCTTGACGTTGAGGAGGTTAGGAAGTGCATGACTGGCCGTGCGGGACACAGTGAGTCGGCGCCAGCAGTGATCGA
>chromosome_12,+,polyA site is 2471979
GGAACCTCCAGATGCGCTGTGTACGTAGCTACCTGTGTGCGCGCAAGCTGGCGTCAGTGCGCCTGCATGTCAGGGGGTAAGATGGTGGCAGGTTTAGGCAAAGATATTATCGCGCGACACAGAGCCGTCAGAGAGACAACGCATTTTAGG
>chromosome_12,+,polyA site is 2472273
CGCTCCGCCCCAAAACCAGCGCAGGCGTCCCCGATAACCAGCAGCAACAGGCACGCCCTGGGTTAACTCAAGCAAGGCGCAAGGGATTGTAAGGCGCGAGGAAAAGCTTCAATGTCCCTTCCTTTGCTCGAACGAACTCGTATGACTAAT
>chromosome_12,+,polyA site is 2478467
CGGGTGTTGTTCCTCTGGGTCGCAGATGGCCCTTCGCGGCGTGGGTACGGCGTGCCCCCGCTTGTTGGGCTGTCCCTTCAATTGTAATCCGCATCCTTACGGACGTTTAAACTTGCGCTGCAAGGGCGGAAGGATGTGGGTCGTGGTCTT
>chromosome_12,+,polyA site is 2481987
GTTGGGGGCTGGGAATACGCTGCATGCTATGGGCATACATTGACATACCCCTGCCGCCACACGGGGGAGGCACCCGAGACGAAGAAGACAAATACTTAAGCCAAGTGATAAGTGTGGACAATGTATAAATGTAACGTGCAGACCTTGCTC
>chromosome_12,+,polyA site is 2482202
GGGGCGAATACAGTGTGTTGTTGGTGCCAGGGTGGATGAGTGGTGCGTGGGAGGGATGAGGGTGAGGACGACCACCATCCCATGTACCGTATGGGCATCCGTCAGTGGTGTACCGTATCGTATGTAGCACTTCGCGCGGGTCATTGGAGG
>chromosome_12,+,polyA site is 2494395
GGCGGAGAAAGTACTGAGCGGTTTGGAGGGAGCAGGGGTCAGGGGCTAGTAGGGGCAGGAGTGGTGTGTGCGTGTTTTATTAAGCGTGAGAGTGAGAGTGAGGAGATGGAAAGGGAATGATTTCATGAGAGAGGTGTGTGCAGTGAGGAG
>chromosome_12,+,polyA site is 2494666
GGATGGCAGGATTGGGCCGGAAATCGGGAATACCAGCAGGGCAACCGTGAACCGTGTGGCTGGTACTCAGGCCGTGCGCAAGTAACTCTGAAATGTAGGCTTTGTGGCTTTATCGTGACCAACTGACCATCAACACGAGCGTACAGCGTG
>chromosome_12,+,polyA site is 2494770
TGGCTTTATCGTGACCAACTGACCATCAACACGAGCGTACAGCGTGGCGTACAATCCCGAACGTCCTGCTGAGGCCTACAGTGTACAAGTTTGCGGGGCTATCAGTTCGCCTCCCTTCCGCGCCGGACAGGTCAGGGCAGCCGCAACCCC
>chromosome_12,+,polyA site is 2498467
CTGAGGAATGCGGATGCGCGGGTGGAGGCGTGTCATGGAGTGAAATAAGTGTCGTTCAGTTAAGAAGTATTCAGTGTATGTGTAAGCATGCATTTGTTGGAGACTCATCAACGGGGCCGGCGAGCCCTGGGGCGACGGACTCTTGGATCC
>chromosome_12,+,polyA site is 2498612
GATCCGGCCTTCGGAGCAGCAACTCGTTTCATGCGAGTTGTGCACTGCCCGCTACCTCAGAGTGATTTTTATTATATTGATTACAACAAAGCTACGTGAATGCCTTACTGATGCCCCAGAAGGATGTCAGTATTGAATAGCGTTCTTCTG
>chromosome_12,+,polyA site is 2504279
GGCGTGGGGCCGGCCTCAGAAGGGTTGTACTCTGAGGCGCCCAGTGCATCACGTACATGAGACAACATCGCTAGTCCTTTGTACACACAAGTAGCCCGAGGAATCCGGAGTGACCCTCATTCCAAACTCTAAGTTTTCGACGGCTCCATC
>chromosome_12,+,polyA site is 2509585
GCGCCGTGAGGCGCCCCCAGGGCAGGAGCAGGCGATGCGGGCGGGCCGCACCGGCACCGCAATCGCACGCAGGTGACCTACACATATTTATTAGGACCGGAGATTAGGAATACGGAACTGCGTGGGGAGGTGAGGCAGCACCGCCCACAA
>chromosome_12,+,polyA site is 2509903
GCTAGCTGCGTTGTTTGTCGCTTGCCACCCAACGCCCGGCGCCGCATCTGTTTGATCCCGGTCGGCCTCCTAGGAGGTGATGTACTGGAGAAAACTGCAAATTCGACAGCATTGAACTCAATTTGTGCGCGTTTTTCATGCTTCGATGAT
>chromosome_12,+,polyA site is 2510480
GTTAAAGGACCTCAGGCTGAGCGGGCGATGCGGCTGCGCTCTTGGTGCGCCTGTACACGACCATGTTGGATGACGGGCTATAGGGACGACAAGGAGGCAAACGTATTCACAACTGTATACTGGTACTGTTGAACTGGCGCGCTGGATGCG
>chromosome_12,+,polyA site is 2510556
GCTATAGGGACGACAAGGAGGCAAACGTATTCACAACTGTATACTGGTACTGTTGAACTGGCGCGCTGGATGCGGGAGGGCCCAGCATTAAGGAGGAGACTGCGAAGGGGACTGCGAAGGTAGGGGAGCATCACAGGCGCTGCGACACAG
>chromosome_12,+,polyA site is 2510732
GCTCGGTGTAGAGAGTGCATCCATTATATGCATTTTGAGTGTGTGAGCTCACGCAGGCCCTGGGACTGCAGCTGCAAATGTTGTAATTCCAACTGTCCTGTGTCTTGCGGCTAGGGGGGGTATTCGAGACACTGACGCACCGCATTGCAT
>chromosome_12,+,polyA site is 2515037
GGCGGGGCCGTGGAAAGGCACGCTTTAATACCGCATTTTGCCTTGTGCTTGCTACTGAAGAAACCACGAAGAATTTGCAAGGGTTCGCATGGTGACCGGAAAAAATCCTGAAGGAACTGACTGACACATACTGGCGCGCTGTTGACGCCA
>chromosome_12,+,polyA site is 2515301
GTTGCGTAAGTATATAGCGGCGAAGGGTATGAGTGCGTGAGACGACAACATGTGCGTAGGCACGATCGTATGCATCAGAGAGCTGTTGCGAGTCCAACAAACCGCCCTGCATCCCGGTACCCTGCACCTGCCTCCATAACGGCCACCACC
>chromosome_12,+,polyA site is 2517290
TCCAGCTGGCCCGCCGCATCCGTGGCGAGCGCGCGTAAGCGCAGCGCTGGCTGCGATTGCCTAGGCGCCCAGGCGTGTGCCCTCTCGGGTGCACGCCTACAATCAAACTCGGTGTTTCTCAACACCACCCTTGAGTCGGCTATTGTTTCT
>chromosome_12,+,polyA site is 2532049
GCCGAGAGAAGTGGCGCGACTACGTATGAGGGCCGGGAAGTGGAAAGGGGCGGCTTGGGTGTGTGTATGGTGCTGGGCCCATGTGGCTCGAATTAGGGAAGCGGCACCATGAGGCAAGAATGCTCATGCAATTTTCGGACCGGTGGCCTG
>chromosome_12,+,polyA site is 2532447
GTGTTGGTGGCAGTGTGTGTTGGCGCGCGTGCCAACGATGATTTCGGGTTACGCCATGCGCGCTGATGAGCTAGAACTGCTGTAATGTTACAGAATCTGCAAGTTCAAGCGATTTACAGAGCGACATCACATGGGAATCCTTCCCTTCCA
>chromosome_12,+,polyA site is 2541912
TGCAGGCCCGCCGGGTCGCCAGGGTGTGCAGCCCGCAAAATATGTCATAACATTGAAATATAGCACGGTTTAATCGTGCATTCGTGTAAGGGCTGAGCAAAGCGCGCGTTGCAAGGCCGGGCGTTCTAGAAGAGGGGCCTGCATGCGTCT
>chromosome_12,+,polyA site is 2543702
CATGGAGCCGCTGAAGCTCTGGTGCCAGTGACCGGCACCAAAGTATTTGTGGGCGAGCAACAAGCAGGCGTTGACTTCGCGTGTGAAAGCCAGACCCGCAGTTGATAATTCATGCAGTGCAATGGCGTTGGGCTCCACAATTGGGGGTAG
>chromosome_12,+,polyA site is 2543834
CTCCACAATTGGGGGTAGGATTGCGTAATGGCCAAGCAGAAGCTCGGCAGGCACACGCTCCTCGGTGGCCAGGTCACTACATTGTTAAACGCTGCCGCATGGATGTGAAGGATGTCATCCGAGAGGAGAGGATGCAAGCCGCGGGTTGCG
>chromosome_12,+,polyA site is 2543956
GAGGAGAGGATGCAAGCCGCGGGTTGCGGATGAATGGGTATGACATGAATGCGTTGGCCCTTGGCACGATCCGAGGGTTAAACCAGGTTAAACAGTCCTGAGGGCCTTTCTGACTTGAGTTCGGGGTGTGGAGGGCTTCGAGCTGCATCA
>chromosome_12,+,polyA site is 2544041
GGTTAAACAGTCCTGAGGGCCTTTCTGACTTGAGTTCGGGGTGTGGAGGGCTTCGAGCTGCATCACCGGCATTACTGTTGTGTGTAACCAAGGTCTTCACTGGTTTACAGAGCTGTGCAACTTGCAGATAGCGCATGCGGTCGAAACTGT
>chromosome_12,+,polyA site is 2547857
CAAGGGTTAGTCTGTCAAGTAGGCCATTCATTGACAACCGCACGGCAGGACAAATATCGCCATTATTAGATTAGAGTCATGTGAGGACACCTATTGCGACGGAGGCACTTACAGGAGTGGGGGCACCATGAATCATCTGGAGCTGTTGAC
>chromosome_12,+,polyA site is 2547997
AGCTGTTGACGTGGGACTGGGAAGGTAGGAGGCACGGACTGGTTTTGGGGCCCACCACTAGCGAATGGAAAGGTTCGCCCTGTAACATGACTTACGCCGCACTGTTGTTACCCTGCGGATAACTATTTTATGCAAATGCATGCATAGCTG
>chromosome_12,+,polyA site is 2562805
TGCGCATGGCTGCATTGCATGGCCGCTCGCATGGCTGCGTGCCATCTGTGGTGGGCAGACGTTGCGCTTACCGTGGAACACCGTGTAAGCAAGAGGGCAGCAACGGCATCCATTATCCATCCCAGATTACCGTACGGCGCACACGATATA
>chromosome_12,+,polyA site is 2625545
CACGCCACACTTATCGCTGCCCCCACGCCACGTGTCGTGCCTGGACTCTGAAGCAAGCCTGTAAGCGATCGGAGTGGCGGTGTAAGGAGGCCTGATTGACGTAGCTGTGATAAAGGCCTGAAGAAAGGCCGGGGGGGGGGGTTAGCCCAC
>chromosome_12,+,polyA site is 2631954
CGCGTGCAGTTCGTGAAGACTGTCTGCACTGTCTGCTGTCCTCTTGTGCGCGCACGCAGAGGGGCTACGCCACCAATATCCTGACTGTAAAGTAAAGCAAGTTGCCCGTCTATCTGGTGGGGGGATGGGGAAGTCGGTGGCGAGGCAGAA
>chromosome_12,+,polyA site is 2632266
GCTGTGGGCAGCGATTTTTATGTTGTGGCTCCAATCTCGGCGCGTGGTGGCGAGGCAGAACACATCTGACTGACCATAGGCTTGTGCGGCTGCAGTTGACTGTTCCTCTGCTCTGCCACCTCCGAGTTCAGGCTCCTCAGGGCCGGGAAC
>chromosome_12,+,polyA site is 2658334
GACATTGTTTGTGACGCGTGACAGCGTAGTAGGACACAGCTGTGCGCAGCCATACTAATAGGCAGTGATGGCAGTCAGGTGCGGCAGTCAGGGGTGGCAGAAACTGGTGTGGAGCTCGAATGTATTTACAGGGGGCCTGACTGCGGCTGT
>chromosome_12,+,polyA site is 2658445
GAGCTCGAATGTATTTACAGGGGGCCTGACTGCGGCTGTGCGATGGTCGTGTGCAGTGGTGGGCTGCCCTTTGGCAGGTGACGTTGCACTCCAGGCGTGAGAAAGTTGGAGAGAGCCATGTTGTTATGGCCGTTGCATGGAGCGGTGATT
>chromosome_12,+,polyA site is 2658514
TTTGGCAGGTGACGTTGCACTCCAGGCGTGAGAAAGTTGGAGAGAGCCATGTTGTTATGGCCGTTGCATGGAGCGGTGATTGTTGATTGTTCCGCGTGTACCAGGGGTGCACCTGCCCAAGACCCCCTGCACGGGAAACTGGGAAAGGCC
>chromosome_12,+,polyA site is 2658592
ATTGTTGATTGTTCCGCGTGTACCAGGGGTGCACCTGCCCAAGACCCCCTGCACGGGAAACTGGGAAAGGCCGTACCGCCAGATAATCTTCTCGGACAGCGATTTTGAGACGCCATTGTGTGTGTGGGGGGGGGGGGGTAGGTCCGGTTA
>chromosome_12,+,polyA site is 2661131
CTCCCTTGCGAGGGAAGACCACATGTCTTGTCCATGTGACAGAATGCATGGTTACAAGAACGACCCGGTATGACAGGTCTGCTGGTAACCCTATTATCGAAGATGCTCTACGACGAACGACGAACAATGCTCAGTCGAGGAAGCCAGCGA
>chromosome_12,+,polyA site is 2661476
GGAGCGCCTTGGGAGCTCGGTCAAGGTGTGAGCTGTGCTACAGGTTCAACTGTCCAAGTGAGTGTGCAAAAAGGGAAGGCATGAATGGCATGGATGGCGTGTGAGATGTGCACCGTGGACCAGGGGAACTCCTGCCGTGGACCCGTGGCC
>chromosome_12,+,polyA site is 2665909
GCGGGAGGCGGCATTGCAGGGCAGTGCGGCGGGAGGTGAGGAGGCGGAGGCAGCGGCGAAGCGGAGATGCGGAGGTGCCGGCGACCAGCAAGTACAGCAGACATAAGCAGGCCGGACGGCAGTGGTTGCTGCTGGCGCTGCTGCTGCTGG
>chromosome_12,+,polyA site is 2667501
CAGGAGTAAGAAGGCACCGGGAGTTGCGGCCTGCTCCATCAGCAGGAGCCGGAAGCAAGAGCGCGAGAAGGCGCTGTGTGTAAAGGCACGAGGAGGCGCTGTGTTTCGTGGCCCATGGTCCCGCCACAGCGCACACGTCGCAGTACTGGA
>chromosome_12,+,polyA site is 2687927
TGTGGGGCAAGTACGCGCAGGTGACCAACAACCCCGAGAACGACGGCTGCATCAACGCCGTGCTGCTGGTGTAATGAAGCACTGGTGGCGTGGGAGCGAGCGTGTGGGCGCTGGCTGCTGCTGCTCAGGAGGAGGAGGAGGAGCTAGGAC
>chromosome_12,+,polyA site is 2688025
AGCGTGTGGGCGCTGGCTGCTGCTGCTCAGGAGGAGGAGGAGGAGCTAGGACCAGCCTTCAGCAGCCTTCAGCAGCCATGTGGTGTGGAGCCGATGGGAGCCGGAAGCAGCGGCTGGCTGGAGGTGTGGCGCGGCTGGCTGGGCCTGGCG
>chromosome_12,+,polyA site is 2688222
TGTGGGGTGGCGCACATGGGGCGGCCTGGCGTGAGCGGGGCCTGAGTGAGGGTAATAGGCATGGGTGTAGGTTGGGTAGATGTTGGGAATAGGCACGGGAAGGGGAGTGCGGTTATGCAGCTGCAAGCTGCGCAGCCTGTTTGGTTGTTG
>chromosome_12,+,polyA site is 2688291
GGTTGGGTAGATGTTGGGAATAGGCACGGGAAGGGGAGTGCGGTTATGCAGCTGCAAGCTGCGCAGCCTGTTTGGTTGTTGGTACGTGGGCACAAGGCGATAGGTATGGGTAGTGTGTGTTTGACACAGAGCATGTTTTTACTAGCATAG
>chromosome_12,+,polyA site is 2688373
TACGTGGGCACAAGGCGATAGGTATGGGTAGTGTGTGTTTGACACAGAGCATGTTTTTACTAGCATAGGACTGCCGCTCCCATGTTGCACGTTGTTGGAAGGGCGGTCGGGGCCTGAGCGTGTTGTCAGCTGACGAACACTCGAGAGAGG
>chromosome_12,+,polyA site is 2688428
TTTACTAGCATAGGACTGCCGCTCCCATGTTGCACGTTGTTGGAAGGGCGGTCGGGGCCTGAGCGTGTTGTCAGCTGACGAACACTCGAGAGAGGGCGTGTACATATATTGTGTGTCACCCGCTTTGGCGTCGCTGCGAATGGGAACGCT
>chromosome_12,+,polyA site is 2688667
GCGCGCGTGTGTGCAGGTGACAACTGACGGAAGTCCTTTTACAACTGACCAAATGACTTGACATGGCTTGTACGGCGTTGAACACATGACAATGACGCAGAATGATTCCGGGTGCCTCTTGAGCACCTGCACCGCATGTTCCGCAAAGTA
>chromosome_12,+,polyA site is 2688859
GTGGCCTTGGGGGAGTGAGACTTTCCTATGGTCGATGGTGCCAGGCGTTGGTTGGTGGGGGCCGTCCGCTCCTTGATGGTGTAATCGCAATCGTCTTCAAACTCATCGTCTACCTGCTTGTGGGCCTGGTCGACGAGAGCGGGACAAAGT
>chromosome_12,+,polyA site is 2703423
CACACACTGAGCGGGGTGCGGGGGCGGGGGGCGCAGTGCCATGCGAAGGTGGATGTGGTGGGAGGGCAGAGGGGGATGACATGCATTAAGTTTAAGGGGGAGAGGAACGGCCGGGTTATGAGGGGGCCAGTCTGGCGTGGCGCGCTGCAC
>chromosome_12,+,polyA site is 2703876
AGCGGCGCGCGTTGCAATCAGCCTGGCATGCAGCGTCTTGGGAGAGGCGTTTGCACTGTGTTACACAGGCGTTGCGTTTGTCTTGTGAGGCTCTATGCGACGGAAGATGGGCAGCGTCGCAGCGTAGGTGGGTGCTCATCGCGGACTGAC
>chromosome_12,+,polyA site is 2703958
TTGTGAGGCTCTATGCGACGGAAGATGGGCAGCGTCGCAGCGTAGGTGGGTGCTCATCGCGGACTGACGGACGTCGAGCATGCTATGGATGGGTGCCGTCTGGTGGGTGCACTGGTACAGGCTGTCTAGGGCAGCACGGTCAAGGTGTGA
>chromosome_12,+,polyA site is 2704065
TGCACTGGTACAGGCTGTCTAGGGCAGCACGGTCAAGGTGTGAGTGGGTTCTGCGCAGCCTGGTCGCACGTTCAGTCTGTGAACACCGCCCGACACCGCTGCCCACTGGCGCCGGCTCCTCCGGTCACCTGGGAGACCTGGTGTCTGGCC
>chromosome_12,+,polyA site is 2704142
TGTGAACACCGCCCGACACCGCTGCCCACTGGCGCCGGCTCCTCCGGTCACCTGGGAGACCTGGTGTCTGGCCCACGCTGAAGCATGTATAAGGAGCCATGAAGCACAGCTGCTTGTTGTGCAGGTTATGCCGCTACGTAGGAGGAGCGA
>chromosome_12,+,polyA site is 2707235
TTGGACGTGGCGTTCATTACCATGTAGCAGCCGCCGAAATCGCCGCGCAAGATGGCTCGTGCGACGCGATGTCGTGGCGTGTAATTTACATTGCTTGGAGTCGGGCACTGTGGCAGCCTCGCAGTATGTGTATGGCCGCCAGAGTCAAGT
>chromosome_12,+,polyA site is 2711476
GAGGCAGGGGTCGTTGTGGCGTGAATGAAGCGCGGGCGGGGCGGGTCTCTCGGGCCCCTCTCGTGCGAAGCCTCGGAGTTGCTCTGTAATGTGGGGCGCAGAGTCCGCAAGAGCAGCAATCAGGTAGCTGCAGTGTTGGTAACCGCGCAG
>chromosome_12,+,polyA site is 2727514
CGAAGGAGTTGAATGCACGCTGACCCGCAGGCACCACACGCCTGTTCAGGCGAGAGCGTATGATTCTGTGCGGCTTCTGGCATGTCCGCATGGGATTGATAAATAGGTAGTCTGGTTCGGCCGGAGACTGTGGTTTGTGTCCCCCCTCAC
>chromosome_12,+,polyA site is 2727701
CAGTGCCACACGCTTCAAATGGTTAACTGTTGGCGCAGGGTTGGCGTAAGCGGAGGCTGGCACGCAGCTTTGCTATGGGCTGTAAGAAGCTGAGAGCTAGCCCTGCTCTTTCACACAGCGCCTTTGCCATGACGCCGCTTCAGAAGGAAT
>chromosome_12,+,polyA site is 2740019
GCTGAGAGTGGTGTGCGCGGAGGCCGCTCACGCGGAGTCGCGGAGACCTGTTCCGATCCAGGACTAGACGGCTGCATGTGTGTAACATGCGCCACCTGCCCACATCGCCACCGGCCATGAAGTCGTACCGCGCGCCCGCGCCGCCGTGAT
>chromosome_12,+,polyA site is 2755865
AGTACTGCGGCGGGGTGGTCGTGCAGGCATTCGCGCCGTCGCGTTGTGTGTGTGTGTGTGAATGTGTGTGTGTGTACAGTGTAAACATGACTGGCGTGTGTGGATGTGCGCGACCGCGCGGAACGGCGGAAGCCCTGTAAGGCGCACGTG
>chromosome_12,+,polyA site is 2755964
GTGGATGTGCGCGACCGCGCGGAACGGCGGAAGCCCTGTAAGGCGCACGTGCATAAGCAATGAATGGGCACTGATGCTTACTGTAGCCGCACACGTGCACACGTCCTGCTTGACAAGTAGAGCGGCGTTGGAACTTGTCCGCTCTCTCTC
>chromosome_12,+,polyA site is 2763366
TGATGCGGATGGGGCCAAGGGCAGTTCGAGAGGCAGCAACTCGCGGTTGCCAACGCTTCCTCGTCTTCGTGGCTTACGCTGTAGTGCATGGACAGAGGAATGTTGCGGCGATGGACTGCATGAAGCCTCCGGGCGGGCAAGGTCGAAGAT
>chromosome_12,+,polyA site is 2763540
AGGCCTGATTAGGCTGAGAGTGTGGTGGCAGTATGCGCGGCTGCAGCGACAATTCCAGTTGCAGCTGTCAGGGCAGTTCTGCAGGGTCCGGTGGCCGCAAAGCATGTCCTGGCCATGCCCGTCAAACTGGCATGCATTCAGCGTGCAGCG
>chromosome_12,+,polyA site is 2763623
GGGTCCGGTGGCCGCAAAGCATGTCCTGGCCATGCCCGTCAAACTGGCATGCATTCAGCGTGCAGCGCTGACGTGTCTCGTGTTGACGAGGCGCAATGTCAGGTGTCAGGTCCTAACTACAGCAGCCGCGGCCTTTCAGGTTCTCCTGGT
>chromosome_12,+,polyA site is 2802436
CCAGCGCCGTTTGTACATCTATGATTTAGCGAAGAGCGTGTGACACAGACGCGTGCATGTGTTCCTAGGCATGTAGCGAAGGCGTACTGGGTGTAAGGAGGAGGGACGCTTCGTAGTGGAGGCATGTGCTGGCCGGTATGGCAAGGAGAA
>chromosome_12,+,polyA site is 2802546
TCGTAGTGGAGGCATGTGCTGGCCGGTATGGCAAGGAGAAACAAGAGGGAACAGGGTTCAAGGCGGAACGGGTTCAAGACGGAACCGGTTCAAGAAGGAAAGGGTTCAAGGAGCGGATTCAAGACGGAACGGGCTCAAGACGGAACGGGT
>chromosome_12,+,polyA site is 2802717
ACGGAACGGGTCCAAGAGCGCAACAGCGCGACGACCCAGTCAAGGGAGAATGTTGGTCATCTGGAAGACTGTTGAAGCGCTGTAACTATGCTTGTACGGTGTACACAGAGAGAGGCCCATGAAGGTTGAGGCTGGGCAGCCAACTGCTGG
>chromosome_12,+,polyA site is 2817161
GGGAACTACGATCAATTTAGACGTGCCTGCTTATTCTTGCGCGGATTAATCCGAGAAGGCACCTGACGCCGCTTGGGCACGCTTGCACTACTGTGTGGAAATGCGACGTCGTTATGGACGTGTTGAGCATTCACAAGCGCCCATTTACGC
>chromosome_12,+,polyA site is 2817282
GTTGAGCATTCACAAGCGCCCATTTACGCGCTGATAGTATTGCCAAACATCATATCTAGTCTTGTTGTCAGAGTGGGCCCTGTAAACACGGGGCAACGGTAAGCACGCTGGAGCTCCTGGGAGTGTGCAGGGTCGGGGCGACGGAAGTGT
>chromosome_12,+,polyA site is 2817382
AAGCACGCTGGAGCTCCTGGGAGTGTGCAGGGTCGGGGCGACGGAAGTGTGCCTGGGGTTGGGCAAGGTGGGCAACCGAGCTAAAACGGCCTGTCGCCAAATGAAAGGATTCAGCTGGTCCTGAGATTTAGGATAATAGCGTACACGCAG
>chromosome_12,+,polyA site is 2820804
GGGTCGCCGTCCAAGAAGGACGGACTGCGGGGAGGGGACGTTGCAGGAATGTGTAGGGAGTAAGGAACACTGAACACGTCGTGAAGCATGGGGTTGGGAACCCAACAGCGCGTGCATGTGCTGGTACCGTATACTCGAGCCGGTTGGCCC
>chromosome_12,+,polyA site is 2820969
ATGTTGTACATGGAATGCGGCCATCCGGACGTGCTTGCAGTGACTGGTGGCCCGAGTTGGTGGCTGCCCGTGTGCAACTGGCATAACATTGACCGGCCACTTAACACTTACCCAGTGTCGCTGGGTTGAGCCAAGCCATCAAAGCAGAGT
>chromosome_12,+,polyA site is 2834919
GCCGGGCGTGGGCTTGGCTGAAGGACCGGGTGTGTCGTGGTGTAAACGGTAGCCGGGAAGCGCCTGAGGAAGGTGCGCTGTAAGCTGCTGCAGGATGGCTAGGTAAAACCGGTGGGGGTTCGTCACTGAAGTACACGTGGCGCGCCTTCA
>chromosome_12,+,polyA site is 2835001
AGCTGCTGCAGGATGGCTAGGTAAAACCGGTGGGGGTTCGTCACTGAAGTACACGTGGCGCGCCTTCATGTTCACCTTGCGGTAATACCATGGGTGGGTTCTAAGACCCCTTGAGCTCTGCATTTGTCTCATCATGTCCTCCACATGCCG
>chromosome_12,+,polyA site is 2838399
GTCGGCGCACGTAGCGGGCAGTGACGCCTGTGAGCGGCACTGTCCGCTGTTACTCCATATTGGCTTTACGACGACTAATGTGTAGTTCTTGTGACTCGCTGAGAGCAGACTGATCACCTGCGGGAGCGAGAACGCCAAGGCGTGTTCAGC
>chromosome_12,+,polyA site is 2868884
ATCTGTTGTGGGGAGCACTGTGTATCTGAGTGCGTTTTGGACTGGGGGTGGGAAGGGGCTGCATGGATGCCACGAGGATGCTTGCTGAGCGACGAGCGAAATGGTATAAATGATGGATTTGAGTGAGCGAATGGGACCTGTAGTGGGAGT
>chromosome_12,+,polyA site is 2879048
TGTTGAAGGCGGTTGAGAGGAAATATAAGCCACGGGGGCGCGCCTGTGTCAGAGAGCTCGGACCAAAGTGCGCTGTGGGGCTTTTAAGCGCTTGATGGCGCCTGACTCGTGTCTAACTTGGAAGTCATCTCACAATGGCGCCCGACATTA
>chromosome_12,+,polyA site is 2879287
CTCCTGGCGGGTATCCGCAGGTTGTGGGTGCCCCAACCTTGCCGCCATGTGGGGCTGGGCCGCACACATGTGCACGTTGCAAACACATACGGTATACATGGAAACCAAGCCTGTCCTGTCCCTGTCGTCTATTGCACCATCCGGAAGGCG
>chromosome_12,+,polyA site is 2890963
GATTTGGCCAGGATTGGCCGGTGGGCGCAGCACACTGCGATCATTCCTATTAACAAGCGCCTTCTCAACGAGTGGTTACAGATAAACACTGATGTTCTGAAGGCACTGAACCCGCTGCCCTGCAACCAAACGGGTTGGACGTCACTTTGA
>chromosome_12,+,polyA site is 2892705
ATCTACACGAAACAGTTCGCGGCCCACTCAGGACTGCCGACGACCCTAAATGCGGGGCGGATTCTCCAGAGCGCGACTTAGAATGTAAATTTTAAATCATTGTAAAAAGCTCATTGCGCTTAATACAAGAATGCATTAATGTCAAGGAGC
>chromosome_12,+,polyA site is 2903159
TTGATTTTGTGCAATAGGATGGAGTATGGGGCGGGTTGGCGCCCGTGCTTCGTCCCGTGGCTGATGCGACCCCGGCGTCAATGGAACATGGAAATACGTCGCCCCTGCGCACACGAATGCCCGCCTGCCCGGCCCCGTTACCAGTACCGC
>chromosome_12,+,polyA site is 2926653
AGTATCAGCACGCGCGTAAGGGTATCTTTCAGTGCAGTGCCGGACGGCGGCGCCCGCGGGGAGCTGGTCATGGGATGCGTGTCTGGTTAAGTGCAGCGGTCTTGTGTTCACGCATGGGTACTGGGGAGAAACCTCAGCTGGTCAGCTTGG
>chromosome_12,+,polyA site is 2926966
ATGAAGCGTTGGGCGCACCCCTGGGGCGCACCGCATGTGGGCGCTAGGTAGGCATTATGAATATGACGTACTGGTAGACGGTAGTGCGTGCGCGAACCAGGAAGAATACCGCCAACCTTGAACATGACTGTTGCACGGGCCGGTGTGTCA
>chromosome_12,+,polyA site is 2927054
TGCGCGAACCAGGAAGAATACCGCCAACCTTGAACATGACTGTTGCACGGGCCGGTGTGTCAGGTGTGCGATGGGACCGTGGTAAGGCAGGTTGGTATAGTCCCGTAGGGTGCACCTGATTCCCAGAACCCAGCAGATGGCAAACAATTT
>chromosome_12,+,polyA site is 2927215
TGTGTCAGGTCAGGGTTGCAAGACTCATCCGTAACAAGGTGGGTCGCAGTGACCAGGCCCGTTGGCTTTACAACGACTAACGTGTAGTTCTTGCAGGTTCTTGTGACTCGTTGAGAGCAGACAGGAAGCCAAGCCTGGGTATGATGGTGC
>chromosome_12,+,polyA site is 2927337
AGGAAGCCAAGCCTGGGTATGATGGTGCGGGCGGTGATGAAGGCTTGCGTGGCCGTGGAGGTGCTTGAGGCAGAGCGTGATGCAATGGCAGTGGACCTAGCAGCGGTACGGAACAGCAACAGCAGCAGCGCTACCTCTGCAGCCGCACAG
>chromosome_12,+,polyA site is 2938501
GCAGGAGGGCATGTAGCAATGTGGCGAGGGCGGTACTGCGATGAAGTATGGTGTCGTGCCGGTCTGCTCATATATACATTGTAATTAGGCGCCGGATTATGGAGCTGACTGGCAACGCCGCTTGCGGTGTCGAGCAGTGCTGTCAAAGAA
[truncated: 6,014,571 more chars]
