# Supplementary material for: Bioinformatics Analysis of Alternative Polyadenylation in Green Alga Chlamydomonas reinhardtii Using Transcriptome Sequences from Three Different Sequencing Platforms
Source: G3 (Bethesda). 2014 Mar 13;4(5):871–83. doi: 10.1534/g3.114.010249 (PMC4025486; doi:10.1534/g3.114.010249)
Supplement: Supporting Information [file supp_g3.114.010249_FileS1.zip › SuppltSeq/SuppltSeq/chlamy_Illumina_cluster_5UTRSeq.txt]

>chromosome_10,+,polyA site is 54119
TTCTGTCATAGGATTAGCTGTTTGGCTATCAGGCGCCTCCGGACTCAGAAGAGTTAGTGGGGCCGCATGGACTCCGACGCCATGTAAATGCTCATGCTCATGTGATAGGTTCGGTGCCGAATGCAGACTTGACGCCGTTTTTTCTCAGCC
>chromosome_10,+,polyA site is 278669
GAAGACTCTGACTTGTAAACTGGTGAACGTTGCACATAACATACAATACCCCGCATCTGGATTCACTCTGAAGCTTAGCTGCTGAAACGAATTATGAGAAATGGAGTCAGCAAAACAACTCCGACCGCCGCTCCGTTAACCTGAAGCTGT
>chromosome_10,+,polyA site is 498428
TATGATGTATGGATATGCTTTCATTGATGCCCGCCAGCAAATTTGTATCGCTATGGACCTCGACTTGACTTTCAGTTTTCGGAGACCGGCTTTGCAGGCAAAAGGAAACTTTTTTCCCAACACAATACTCAGTGCAACATGAAATGTGCT
>chromosome_10,+,polyA site is 526937
CTGCAAACGGCAAAGAGAGAACTGTGACACTGTTAAGCTGGCACCAGAGCTGGCTTCGTTCCGTTCCTCAATAACAGTAGTAATTCTGAATCACTGCGCGAAAAAAAGACAGAAGAGAGTATGTGTATGCAACTCAGCCTTTGACTTTTG
>chromosome_10,+,polyA site is 527011
CAGTAGTAATTCTGAATCACTGCGCGAAAAAAAGACAGAAGAGAGTATGTGTATGCAACTCAGCCTTTGACTTTTGGAAGCTGCAATTTTCCTTCATCGCTTTGCACGTCCTTCCAGCTTCGCGTAGTCAGGGCAGCATTTGCTCGTATG
>chromosome_10,+,polyA site is 527075
CTTTGACTTTTGGAAGCTGCAATTTTCCTTCATCGCTTTGCACGTCCTTCCAGCTTCGCGTAGTCAGGGCAGCATTTGCTCGTATGTAAGACTTAATCCAGAGCCACTGGCTGGCGTGGATTAGGAGGCTAAGAGGCTTGCGGCAATAAT
>chromosome_10,+,polyA site is 731137
CTCGCTTGCAACCACGCAACCTGCCGAGGTTAAGACAACACTGCCTATACTTCCAGGCAACAGCACCACGCCGTCGACCCTGTAAAAGAGCTCGGAACACCGCTTGGTCACGCATCGCCATGTCCGAAGTAACCCCACCTGAGCCGGGCG
>chromosome_10,+,polyA site is 764216
AGTAAAACGCGGTACGGCAAACTGTACCACAGCGTTTGGCTTTAGGCTTGACGGATTCTGTCAGTTTTATCAGCCGTGTGATGCTGGCTGTGGTTACCTAACAACAAAAGCGAAACCGCAGGAACAATGTTGTGGAGCCTTTCCTTCCGC
>chromosome_10,+,polyA site is 791476
AAGTGGTCACAGCCTTCCGGGATGATGACGAGTTTCGGTCCAGGCCATGTCACGACATTCGCACCGCTCGCCGCTGCTTGGAAGCTCCCATCGATCCCAAAAACCTTGCCCACATGGGCGAGACCGGATTCCTAGGTTCCCGCGCGTGTT
>chromosome_10,+,polyA site is 795166
AAGTGGTCACAGCCTTCCGGGATGATGACGAGTTTCGGTCCAGGCCATGTCACGACATTCGCACCGCTCGCCGCTGCTTGGAAGCTCCCATCGATCCCAAAAACCTTGCCCACATGGGCGAGACCGGATTCCTAGGTTCCCGCGCGTGTT
>chromosome_10,+,polyA site is 836745
GAGCGCCAGCGACACCCTGCGACACCTGCAGGTTCGAGACCCGGCGGAATCCCCTGCCGCGCTGAAACGGGGCCTACACTTTGGGGTCCCATAACCGGAAACAAAGGCGGTGAGTGGGGGGAGATCTGGCGCCAGGGGCAGCGCTGCATT
>chromosome_10,+,polyA site is 880797
ATGCCCGAATCGGTGTGAATCTGGATTTGCGCGGTCATAGTCTTCTAGCGGAATTTCCTTCAACTTATTATGCTCATATTGTTGTAAGAGAACACAGCTGCAGTGCGGAGAGCAGCCATGGTTCGCAAACTTCGACGGACATCCTTTCCA
>chromosome_10,+,polyA site is 1220163
CTTGCGGTGCTTGTAATCCCAATGCTTGCAATCCGGATCCGGCAGGCCCTCAGCAACGCTGGCAACATCACAATTCCCAATTTGTACGCCCTTAGCACATGCAGCGAAGCTTCTGACCCAGCGCCCGCATATGTTGGGTGGGTGGGTGCC
>chromosome_10,+,polyA site is 1231937
TAGTATTTGTTAATGCCTATTGCTACAAAGACACAGCAGACGGCGAGCCGTCATAAAGAGCCTGTCACCGTTGTCCATTTCTGTAGCGGCTCGCTCTCACGCCTCTTTCTTCCTGGTCCGAGCGCAACCCCCAGTGGACGCGTCCGGACC
>chromosome_10,+,polyA site is 1284576
GGCAAGCGATGACAAGTTTTCTGCTCGAAGGACCGAACATCGAACTTGTCGCCCAGACCCTCGCAGCACACAGCTATTCTTTCAAACACGCTTTATACAAAAACGATCATTGCACGTTCACGAAAACCACGATAAGACTCTGACACTCAA
>chromosome_10,+,polyA site is 1475761
CATGAGCGGTTCCGGCGAGAAGAAGGATGAGGGACCGCCCAGCGATGGACTGCATCAGGCGATGCAGCAGTCACGGAGCCTGCTTAATTCCCCTGTTTGACCTCATATGTATACTTCTTTCATTCCACAACGGCGCTGCCTTGAATAGCG
>chromosome_10,+,polyA site is 1577366
CGAAGAGACTCTGTTTCACAACCCTTCATCATACACTGTCGCCCAACTATAATACGAAGATTTAAGTAGGTCAGACTATTTTAAGGACCAACAAAACGGCGCCGGAACATGGACCTCAGGACTGCGAGCAGCTTGTTGTAGCGTCGCCAA
>chromosome_10,+,polyA site is 1651532
AGCGAAGCAGGGCAGCCCGGCAGCAAGCAAGTCTCAGCAATATCAACCGACCAGCGCGAGGGATGCGATTGAGCGCGGTACTGAGGTTTTCAAGAACCAAAACAATCTGGATGAGGCGGTGCGGCTTTACCGTGTTGGCTTGGAAATGCA
>chromosome_10,+,polyA site is 1817678
AGACAGGTTGCAGGTCAGCCCGTCTGAGCAGTCTGGCCCAAATAAAAGCCAGCTGTTGCGGAACTTGGCTACTTCACTGTAATTGTGCTGGTGTTGTGACGAGCTTTGGTTGCCTTAGCTTGTGCGTGACGACGATCCAATTCTCTCGCG
>chromosome_10,+,polyA site is 2254494
ACTGAGCGCCACCTCCGCGTGACGGGCGTAGAGGCAGGGCTTGGACCTACGGGTGCAATGCTATTGCAGTAGCGGCCCAGGAGGCAAATCCCTACGACTTGTGGCCCAGCTGAGCGAGGAAACCAGCGAGAAAAATGTTCTCACGAGCGG
>chromosome_10,+,polyA site is 2304319
GATGAAGAACGTTTGAGCTAGCCGAGCTAGCAACTGCCGAATATCTGCAGTGCATAATACAAGTTGTGCAATGTACGTTCTTTCAATATTTCTCACCGAAACCGCAAAGCTTGCTTCCGAGCACCGCTAAAATGCCCGAATGCGTGCGCG
>chromosome_10,+,polyA site is 2358640
GACTATTGTCTATGGCGCAATGTTTAGAAGGTCGCTGAAGGTTGATTGCTGGCGGGCCTCAGGAAGCGGCAAAAACGAAATGCAAAGCCTAAGCGGGGCCCGAACAACGCTCCTGAGTAGCCCCAAGTGTCGATGCCCCAAATTTTGGTC
>chromosome_10,+,polyA site is 2359110
AAATTCATGATTCCCTCTGTATAGAAACGGTGGCTGGGCTGGTCGGGATGGGACCGCGGTTCCCTGACTCGGTTCTGCCTTGTGGCCGTCTGAACCCCAAAGAACCACATAACACAGAACCAACCAAGAGCACACAATCCACGCGCAATT
>chromosome_10,+,polyA site is 2605116
CAAAACCGAGCCGGGTTGGGCAACATGGGGTTGCCGGATTTCACACTAACCTGCAAAGTCGGCTAATTTGGTCTCGCGCATACATACTGCTCTGTGTTCCTCATCCATTTGACGATTCTCTTGAGCTTGTGAGGCGAACATGAATGCCAT
>chromosome_10,+,polyA site is 2694747
ATTGATCTAGGCCATTTGCCTGTTTACCTAACGCGCCCCCGGACTCAAAGGAGTTAGTGGGGCCACATGGACTCGAACCCATGTAAATGCTCATGCTCATGCTCATGCTCGTTGTACGCCAAACGTGCTGCCGGGCGTTAAAGCTTGTTG
>chromosome_10,+,polyA site is 2945333
TTCACTCCAAGAAAATTTGAATTATACACCTACCAAAGCGCTTACATATTGGACTTGAATAACTCGTGATAGCCTGCTGAATCGGGAGGCCGACAGCCAGCCGTCTGCGACCCGCGACAGCTTGGCCCTTTCGAAAGCTGTTCAGTATAA
>chromosome_10,+,polyA site is 2994522
CAAGACGACAGCTCACGTTTCAAAGACCTGGTAATCATTCTGACACTTCACATTACCAAGCAGTATAACCTAAGTGATACAAAAACTAGCATGGACGCAAGAATTTCAAATTGGGGCTCCTGAGCGACATCACCGGCCTGTTACGTATAT
>chromosome_10,+,polyA site is 2994596
TGATACAAAAACTAGCATGGACGCAAGAATTTCAAATTGGGGCTCCTGAGCGACATCACCGGCCTGTTACGTATATCTAGCAGTAGCCGCGATCAGCGAAACGGGATTGTCTCTAAATTGCGACGATGGTGCAGGTACACACTGAATCCG
>chromosome_10,+,polyA site is 3111515
GAATGCGCAGGGCCATGGTCCCGCAGCAGGCGAACAAGTGAGCCCTCGCGGACGGAGCCAGCGCGTGCTTTCTGTGGAGCACGCTTAGCATAGCTAGCGAAGGCATGGAGGTGCAGGTTCCGAGGTGAGTCGACACGCGTGCACGCACCG
>chromosome_10,+,polyA site is 3120814
AAGACAAACCCACAAGTGCATTGCGTACCAGAGGTCGGCATGGGCTCCGGGTCCTCTGGGTCCCTCAGGAATACCCGCTACCGAAATCGAAAATAGTCAACCGCTCTGGGTCCCTACACTACCGAAACCGCTCTAGAAGCCACATGTGGG
>chromosome_10,+,polyA site is 3360836
AGGGAGCGACTAAGCGTATTGCTCGCTCGCTGACGCTATTCTATCACTAGCCTAATAATATGTATTGCGAGTATTAACTACAGCAATAACAAATCGCCAAAAAGGATGCCCGGAAGCAGGTAAGTTGAAAGGTCGCTGAACAGCTGAGGT
>chromosome_10,+,polyA site is 3422851
AAGGGCATGAGGTTTGCATGGGCGCGCTGACAACCACGGTGCTATCGAGCCTGTCCAGGCTTTATGACAATCTATAAGTTGTCATTTTTATTCGTTGCAGACTAAGAGACTCGAGGGTGCGTCCGACCGAGTCCACTGTGCATGTTCAAA
>chromosome_10,+,polyA site is 3422943
CGTTGCAGACTAAGAGACTCGAGGGTGCGTCCGACCGAGTCCACTGTGCATGTTCAAACCCAAGCATTGCAGACGAGCAATTTGTATTTGCGAAACTGAATTATGTGCTATTCACATAGGGTGCCTTTTCACCGCGACTTCACATTTGTT
>chromosome_10,+,polyA site is 3423099
GAGCACAAGTCCTGCATAGCGCTTATCGATAGGCAAGGCCAAGCGTCGAAGCCGTTTGTGCGGAGGCGCGAGGCCAACATGAAGCTACGCCCCTCTTGTGCGCTGGGGCTTGAGCATTGAGCGCAAAAATGTCAAACAGAAACGAGGGCG
>chromosome_10,+,polyA site is 3582524
GCGAACATACTAGTTTCACCTCCGAATTCTTCCAGGGCTGCATGAATTGCAGCGAGCTCGGCGCGTGTAATAGTGTTAGTGCAGCCAAATCCATTTGGGTTTACGTAGACCACACGGTCTTTATGCCAAGCACAAGCCCCAGCCACTTGT
>chromosome_10,+,polyA site is 3752365
TTGTCGCCATGGCTTAGAGCCGCCGTAGCATGGGTGCGCAGGAGCAGGCAAGGGGTCGGGCGTAGTAGGGGCGCACGATCACAGTGCTGGAAGGAACGCCAAATTTACAGAACCCCTCCCACACCTCGGGGCTGGAAGTCCTCAAGGGCG
>chromosome_10,+,polyA site is 3965471
GGGGGCCGAGGTCCTGGCCCAGGTGGCCATGACACGCGACCGAGTTGGCCCTAAACTCGCCGAAGCCGGTGTGGTCAACTCCTTTAATTCTCATAGCTGCTCCTCTCAATCCATATCTGAGTGTCGGCTGCAGCTATGTGTGACTCGGCC
>chromosome_10,+,polyA site is 4613626
CCACGCTGCATCGCAGCAGGCCCATCTACAAGCTGTGGTGCTCCATACCAAGCCGTTCCGACCCGTTCACAAACTAAATTTTAAGAGCTTAAGGAGCCTACACCGGTTAGCGGTGGGAGCCCGATTCTTGTGAACGATTTCCGCCGACTT
>chromosome_10,+,polyA site is 4716305
GGATGTCGGGACCCTTGGCATGGGGGTGGCTTAGCTGACATCCGCTGCCAAACAATACTTGCGCCTGGCTTGGCATGCCCTTTTGAATGCACAACACTGTCCTGCAAATCATCAATCAAGTAGCGAGAATGGCGCAAGTCGATGACCATG
>chromosome_10,+,polyA site is 4730870
GGGGGTGGCCTAGCTGACATCCGCTGCCAAACAATACTACTTGCGCCTGGCTTGACATGCGCTTTTGCATACATAACACTGTCCTGCAAATCATCAATCAAGTAGCAACTATGGCGCAAGTCGATGGCCATGCTCTCGAGGTTCTTGGCG
>chromosome_10,+,polyA site is 4829688
AGGCACGCCGCTGACATCCGCATGGGGTCTTAATGTGCTCTCGTGACTGTAGTCGTGAGGCCATAAGGCAGGATAGTTGTTTGAGGTAATGCATACATAGGAACAATGGACGTATCCGCGCCATTTCCCGCTGCGCCAGCAGCAGAGCCT
>chromosome_10,+,polyA site is 5243002
TTGGGCGCTAGCTCGCATTTGAGAGAACCAACACCCTTGCTCCCCCCATTTTCGTCAAAACCAACATTCTGCAAATTGATACTGTAGTTCTCACTCTGAGTAGCAGCTACGGCTGTCGTTCCCGTGGTTGAGAGCCCTTACCGTTGTGGT
>chromosome_10,+,polyA site is 5249072
TTGGGCGCTAGCTCGCATTTGAGAGAACCAACACCCTTGCTCCCCCCATTTTCGTCAAAACCAACATTCTGCAAATTGATACTGTAGTTCTCACTCTGAGTAGCAGCTACGGCTGTCGTTCCCGTGGTTGAGAGCCCTTACCGTTGTGGT
>chromosome_10,+,polyA site is 5249304
ATTGTGGGATCCAGTGTTTAGTTCGATACTTGTTCTTCTGTTTTTTGCTCCCATATTATTATGTGTTAATGCCTATTGCATGTAAATAGGTGGCAGGGAAAATTCGGGCGGAGCGAGAAGTGCCTTCGCACGTCCATGGACAATTGACTT
>chromosome_10,+,polyA site is 5249359
TTATTATGTGTTAATGCCTATTGCATGTAAATAGGTGGCAGGGAAAATTCGGGCGGAGCGAGAAGTGCCTTCGCACGTCCATGGACAATTGACTTTCGCGAGGTTGCCCGAAAAGCAGCGTCCGGACCAGCCATGGCACCGAAGCGGCGC
>chromosome_10,+,polyA site is 5333150
TGTGGCTCGGATCTGGATGTGGCTATGTGGCTATGAGGCATCGCTGCGACACTTAAACAGCCTTTGATTTGGACCACTGTTTGATTTGCACCACTGTTTATAGGTACTGCCACAAACACAGTTTCTATCTTTTTCTGGTGGTTTTTTGCG
>chromosome_10,+,polyA site is 5527013
ACACAATACACATAGATCATTAGGCCCATAGGCATCGGGCATAGCGCGCAAGCCTTTCGCGTCCATCACGCAGACGTCCTAGCGGGAAACACAGTACCAAAATGTTTCGGGCGCGTGCGTCAGGCTTCTTCGTTGGCTTTGGCGTGGCTG
>chromosome_10,+,polyA site is 5883687
GGGCAGTGGGTGTTGCATGGGACCGGCTCGTCTACATTCAAACTCTCTGCTGAACCTCCACAATGATGCATTCTATTGTGTGTAATCTTCATATCTCCACATCGTAGTCGCTAGCAACTTTGTTGAGCTCGCAAATTAACGGTCAGGACC
>chromosome_10,+,polyA site is 6047388
TGCCTGGTCCAACACAGCTAAGGATATGTGACACAATCGGTCCGCACCTTGATAATCCACATAACTATTGTGTTTGATAGTAACGACGATGCATACCCAAATTTGCTTTTTGCTTCTCTTTCTCGCCACCGCATGCCATGCGGCCTTCGT
>chromosome_10,+,polyA site is 6227255
CAAAGCAGCGGCGGCAGCCGTTCCAGCGGGCGGCAATCGCCCGGCTGTCCAAGATGGAGGCCGTTTCGCTCGTGTCCGCAACGCGCTCAGCAGCCAAAGTTATTTTACACTGGGCTGATGCCCTACCACAGCGCTCTCCCTCAGCTGCGT
>chromosome_10,+,polyA site is 6342892
GCGCAGCTCATGGTGCAGCGGCATTGAACCGCGCACAAACGGGGTTTCGCGCAACACTCTTGCTGAAACGCTGTTAGCCCTTTGATATCTACAAACACAATGCATCGACAAAGATCTGGACTGGCGGTGATGCTTGCCTTGACAACAGCA
>chromosome_11,+,polyA site is 493861
TAGGACTTCTGCACCACGACCTTTCTAGGTTGCAGCGGGCATAAGCCCGCAATTGCCACTAAGGGCAATTACCTATCGTTCGTGGGATCACCAATCGGTTTCGCACCAATCTTTCGCCTTTTGCATAATTGGGCTTTTATCCGGATTCGT
>chromosome_11,+,polyA site is 658014
GAGCACGTGTCTTTCCGGATGTCGCTACGCGTTGTGGCGTGGTTGCGCCAGTCGCAGCAACCCTCTCTACTGGCGCGATTCACGTCGTGCAGGGGACTGAAAATAATTGTATATGATAACGAATCGGAGCATGAGAGGCGTCGCGCTGGC
>chromosome_11,+,polyA site is 671230
GAGCACGTGTCTTTCCGGATGTCGCTACGCGTTGTGGCGTGGTTGCGCCAGTCGCAGCAACCCTCTCTACTGGCGCGATTCACGTCGTGCAGGGGACTGAAAATAATTGTATATGATAACGAATCGGAGCATGAGAGGCGTCGCGCTGGC
>chromosome_11,+,polyA site is 808842
CTGGGGCAGGGCTGCCGAGAAAGCGGGTGATTTTGCCTAATCGCGAGGCCAAGCGGCCAATTGTTGTGCTGGCGGTGGTGTTGGAGGGCGGTGGTGGTGGAAAATAATAAGCAGAATAAGCTCAAATGCGAAAGAGCAGGAAAAACAACG
>chromosome_11,+,polyA site is 830859
ACCGCCGTGGCGCTCTTTAGCGATTTTCTGCGGGGTGGGCACCCACAAACACGCACAACATATCAAACACCTTATGACTGAAGATGCAGTATTGAATCAGTACCAATCAAGGGCGTTTTGGTCACGTCCTGTGGAGCACCTAAATGGCCT
>chromosome_11,+,polyA site is 920367
GCGGCTCAGACGTCGACGATGCTGAAGGGTGCAGGAGGACAGGATAGCGAGCAGAAGGCGCCAGTAGCGGAGACCTTGACATTGCGGCTTGTTCCTCGGAGAAAGAAGAAGGACGAACGCGTCCACTGGTCCAAGGACGTGCAGGAGATC
>chromosome_11,+,polyA site is 920593
GCGTCCCCACTCGGACGCGTCCGTGACTTGACGCCGCCCGCTCGCTGCTGCGCAGAGTGCTGCCAATTCCACAAGCGGCGTGCTTTCGGAGAGTGGAGCGACGAGGATGACAGCGACGCGGAGTGCGAGCAGTGCAGCAAGCCAGAGCAG
>chromosome_11,+,polyA site is 983807
CCGTCCCTTTGACAGTTCCTCAGCGTCCTTGGGCCACAAACCAGGTCACAAACAATACCCCCAGACCTGCAAACTAAGTTGAACATACAATGATATCGCAAAAACAGCTTGTGCAAACCAGCTGCGGCCAAGTTGGCGCTGCTGGTGGGA
>chromosome_11,+,polyA site is 1114028
CAGTTGTGCGTGGAAATAGCTGTGCATGGCAAAAAGAAAAGTAATCGTCGTCCAGCACTTTGCGTGCAGCCCGCCGACAAGCGTAAGCGCTCATAATCTTTTCGAAACCTTTGGGCGCCTTTGACTGCACTCGCTGTGCCTCCAAATTTT
>chromosome_11,+,polyA site is 1315856
TTTTGTTCGGCAATTATTGTCTTTTGACCCCAGAAATAAGCTTGCACCACAACGGACATACTAGCCATCCCTGTAGCCTTCCACAGAGTATGACGACCATCTGAGAAAAGATTGCCTTCTCCATATTTGCAATATCTTGAATGCATGAAT
>chromosome_11,+,polyA site is 1964987
GCCATAGAGTCCTAGCTATCTAGCTCTAGTGCTCTATACCCTTTGTCTCCAGCCGCCCACACTAGCTCCTAACGTCAATCACGCAACGCCATCTTCCCAGTCAGCAGTAGCAGCAGTAGCAGTGCGAATGGCAGGCCAGATCGCCCGCCG
>chromosome_11,+,polyA site is 2027482
TGAGGGGCCTAAACACAACACGGCCTCAGCAGCCATATCGTAGCAACTTCGACTGCATGCATTGCGCTTTACAAATGCATGCCAACATGTTTTGACTCATAATGACTGGGGCCAGGATTACAGGCGGTCATATCGTCGCGGCGTACGAAT
>chromosome_11,+,polyA site is 2467842
CCTTGTCTATGCTTGCAGAAACAAGCCACTCGACGCTGCTCCATCAGTCTGCCGACCCTTTGCAGACTTCCTGGCACGTCCTTAGCACCTCCGCCCCCAACTACTTTCCATCACCGGTCCCATCCGACCAACCCGAACTCGCAATCACCA
>chromosome_11,+,polyA site is 2512885
GCTTAGGCGGGCGGGCTAAAGTGACATAGACATATAGCCAGATTACAGTCCAGACTACCGGAAGCGCTTTCCCCCAGCGCCCTTTGCCCCCCCACCCCCCACCCCACCTCAGGGCTTGCGGCTAGCTGGAGACCAGGAGGTCTTGATGGG
>chromosome_11,+,polyA site is 2635594
TGCACTTCAAGCTGTCCCACGTCCGGGCGTCACCGGGCACCGCAGAATGCCGTCGGTCGCGCTCGTCCGTGGTGAAATGACGCTGTGAATACTTATACAGAAAGGACAGCGTCCAGTATACGTATCTGGTCTTAAGATGCACATTCAAGC
>chromosome_12,+,polyA site is 205392
TCGAGGAAGCAGTCCGCGCGCCTCGTCGTTTCAGGGGCGCGACATCACATCTGTATACTGCAAGAATGGTATAGGGAAAGAGCTACGGCGCTTATGATAAAGGGTGAATAGCTACAGACGAAGCGCACTCGCAGTCGGCACTTTAAGCCC
>chromosome_12,+,polyA site is 256433
GATTGCGACCGCAAACTTTGGGGATGTTGCAAACGGTACCCGGGGTGTTGTGAAGGCGTTCTTGCAATTGGACGACGGGGAGCAAATGCATTACGACGAAATAAAGCTTTTGCATGATGGATCTCGAGGTGGCCGGCCACGAGGTGTTCA
>chromosome_12,+,polyA site is 368243
ACAGGCCGCTGCCTCGGCCGCAAAAGTTGCAGAAAAGCTCAAGGAGCCAGCCGAAGACACCAATGCAGAGCCACTCGTAATCGTGCAAACCCCTGCGATAAACGGGGCATGCGAAGAAACCGGACAGCCCGCCTCTGTGTCCGCAAAGCC
>chromosome_12,+,polyA site is 497513
CCTTCGCACGTCCATGGACAATTGACTTTCGCGAGGTTGCCCGAAAAGCAAGCCATGGCTTTGCGCAGTATGACTTCTGTACGTCGTAAATGTGCTTCAAAGACACAGCAGACGGCGAGCCGTCATAAAGAGCCTGTCACCGTTGTCCAT
>chromosome_12,+,polyA site is 497585
ACTTCTGTACGTCGTAAATGTGCTTCAAAGACACAGCAGACGGCGAGCCGTCATAAAGAGCCTGTCACCGTTGTCCATTTCTGTAGCGGCTCGCTCTCACGCCTCTTTCTTCCTGGTCCGAGCGCAACCCCCAGTGGACGCGTCCGGACC
>chromosome_12,+,polyA site is 1084628
GGCAATAGCCATTGCGGTCGCATCGAGTTCCCGCAGCGGGGCCCTCCCGGTTATTCCAGTTTTGACTTGAGTTATAACCTTGAAACCCGAGCGCAGCGAAATTTGTCGTGCAAATAATGCGCCTTCTATGTATGTATTGCAAAGCGTAAC
>chromosome_12,+,polyA site is 1088485
AACACTCACACGAGACAGAACGCCCTCTGAACAAGCTTCCGACATTTTGGCAGCAATACTCAAGAAAGCCTGATATACACTACCAAAACCACTCGGATAAACAACAAAACAAGAAAGAAACCTGCACCGCCAAAGCCTTCCCCAGCGACC
>chromosome_12,+,polyA site is 1184075
CCTAGCACAAGTCTCATTCCAACCAAGTTGAGACTCTAAGGCGACAGCTGCGCCAGTCTCCTGCTCTCACTTCTTTGAATTCAGCACTTCAAACACAGAACGCATAAAGAATTTTGATTCCCCTTTGAGTCAGCATTTGCCATCTCAGAG
>chromosome_12,+,polyA site is 1223034
GGCCGCGCCCCACGCGGCCCACTGCGCCCGCACCCCCGCCCACCTACCCGCAGGTCGTTCCTGGCGTGCTTCGGCAAGGGTAAAGGCAATGGCAAGCGGAAGGCAGCCTACCTTGAGAAGCCGACCTCGTCGGCGCCCAGGGAGAGGGAA
>chromosome_12,+,polyA site is 1390590
ATAAGCAAGCGTTAGGGGGCCATCGAGCCCTGCGTGGCGCCAGAAGCTTGGGCCCACCCTTACTCGGCACGCGATTCACGTCTAGTAGTAATTTATGGAAAGAATACTTGACAAGAACTCAGCGAGCAACGAGTGCCAGCGGCCGTGTGA
>chromosome_12,+,polyA site is 1571410
GAGCGGACTGAACCTGTTTTGTTCTGCTATATGCGCCTCCGGACTCAAAGGAGTTAGTGGGGCCGCATGGACTACGACGCCATGTAAATGCTCATGCTCATAAGCTGGCCGACGACGAAACTCCTTTTCGTTTGACTCCTTCAATCAACT
>chromosome_12,+,polyA site is 1656302
CACGCTGGGATTTGTGATGACCCAGTCCGAGGCCTCTCCCAGCGCACCACGCTGTTTGGGTTTCAATTATATTCACACTTCAAGCGTATTATTACTCCAACATGCTTGTACAGTCGCGCGTCCTGCCGGGGCGCCAGACTTGCGCCCGCC
>chromosome_12,+,polyA site is 1834864
TTAAAAATGCAGTGCCTAAACACCAAGCCTTTTACCTCGGCCCGCCCGGCTGTGGCCCGGCGGAGCGTCGTCGCGCATGCCTCGCGCCCGGCCCAGGCTGCCGCGCTGGCCTCTGCCATGACCGTGGCGACCACCTCCGCTGCTATGGCT
>chromosome_12,+,polyA site is 1991101
CATCCTGGAAGTCAACTCCGTTGACTAACTCATTTGGTTGGGTCGCAGAGCCAAAGCTCGAGGTTCTGTCCCGAGCTCGCTAGCCAGATAGGTTCACCAAATTACATTGCAAAGCTGCGTTTGAAATGCAACCACCAGCGCCAAGCCACG
>chromosome_12,+,polyA site is 2020733
CTTGCATATTAGCTCCGCACTTTCACTCAAGTTCGCATAGTTGCCTGTGATTAGTAGGGAGCCTCACTTGACCTTACAAAGCCCACGGACACAACCCGTGTGGCCAACTCGCGCCAAATTACAATCATGGCCGTCGCGCTTCCTGCGGCC
>chromosome_12,+,polyA site is 2049394
TGACTTGCCTTTAAAAAATGTGCTTCAAAGACACAGCAGACGGCGAGCCGTCATAAAGAGCCTGTCACCGTTGTCCATTTCTGTAGCGGCTCGCTCTCACGCCTCTTTCTTCCTGGTCCGGGCGCAACCCCCAGTGGACGCGTTCGGACC
>chromosome_12,+,polyA site is 2435240
CCGGATGAGGTAGCCCCGGATTGCCAGGGGGCCACTTCAGTGACTAGACCTTTCTTTGCGCTGTATTTCCGCTGCAAAACTTGTAGCTTTCTGATTGTGAACATTGCAAGCTGTCACTCAACAGGGAGCGAGAGCCTGGTCTTGTAGTCG
>chromosome_12,+,polyA site is 2498721
GATGCCCCAGAAGGATGTCAGTATTGAATAGCGTTCTTCTGCGTTGACCGAGGCTCCGTTCCCCATCATCGTTTGCTTGACGTTAGAAACGGAATTGGAGAATGCAGGCAGCGTCGCGTACCCCTAACTCGGTGCGTCGGTCGCTTGCAC
>chromosome_12,+,polyA site is 2511090
TGCCCACGGTGACAATGGAACCTGACTTCGTGGTTCTGAAGACTAGGCCGGGTTGATACTGCGGGGGAACCGGCAGGTCTTCGTGAAAGGGCTTCGTCACTTGGCCTCGCCTGAAGGCCTGGTCACGGCTCCAGGCCAACACCTTCAGTA
>chromosome_12,+,polyA site is 2544419
CGAGACAATCGTAAAACACATCAAGTAAGTACTATTATACGTTCTGAAGCTGCTCGGAAGGCAAGGAATGCTACCTTCATTGTAATTGCATAGCGTTCACTCGCGGGAGTTCTAGCGCGGGGCCTGCTATGGTGCTGCCAGTCAGGGCAA
>chromosome_12,+,polyA site is 2721028
TCCTGTCGGAGTTTGGCACCAGCGATGGGCTTCGGCTCCGGCCCTTCTCTGGGCTGGCAAGTTTAGCCTAAACAAAATTGTTTGCACTAGAGAAATTGCAATAGTGCATAGTAGAGTAAAGCTAGGTTGCTAGGCAAGTTCACGTATTTG
>chromosome_12,+,polyA site is 3134829
TAAGCGGTACAATTCGCCTGAGCCCGAGCAACGCGACCTTTCTTGCTCTGTGGATCTCTGATAATCTAACCAGACCAAAACCTTTTCACTAATCTAGGCAACAATGCAGAGTCTCCAGGGTCAGCGCGCGTTCACTGCGGTGCGCCAGGG
>chromosome_12,+,polyA site is 3461823
TCGAGTTGCAACATGAACCATGAGTCGCTCTGAAAGAGCGGCTTCTGTCCGCGTAGCCGGCAGCACGGTTGACAAGGATGTGCAATTAGTGCAAATCCGCACTCGCGCTGTTCTCGGACTGCCAAACAACTATCAGTGCGTCAAAGTCGA
>chromosome_12,+,polyA site is 3652933
GGGGCACCCCCACAACATTCCTGTCAGCATGTTGACGTTGCGAAAACCTTCGACTGCCGCGCGAATACCTTGAAGCAATTGTAATAATTATCAGGTCGGCGCTGATTTTCTGAACGCGGGACTCGTCGTATCGACTCCACAAAACCGGTC
>chromosome_12,+,polyA site is 3734917
ACACATTCCGCGACTGCATTTCGGGGTGAGGGGAGCTCACGCACAACGGAGTTCCCGAGCATGGTCGAGCCCGGAAGCCAGTCCTGCGGCCCCAAATGCAAATGAAATAATTCAGCAGACAGATGATGGAGCAGTGCAGCAGCCCGCGGC
>chromosome_12,+,polyA site is 3873973
TCTCACAATCAGTACATCGTAAAAATATATAGCGATGATTTTGTGACGGGGCGCAGTTCCGGTGCTGCAGCGTTGACTCGTTTGTTTCCGCTTTCCAGCATGAGACGGTCTACACAAGTTCTATAGAGCTCAGCAAGATATTTGCCATCC
>chromosome_12,+,polyA site is 3947094
GAAGGTCAGGCACTTCTCCCAACACCGAGCGGTGCCGGCCCAGCGGGCTCGCCTGGCACTGGACCGCATACTCTACCGCACCTAGAACGGACGTGTCGCATTTGTATGGAGCCACAGACTTCGAGCGACGATCCTCTCATAAGCCCCTGC
>chromosome_12,+,polyA site is 4020139
GACTAGTCTTCAAGTCTTCGTTCCGGGGAACCCGCTCGTCGTTTTCGGGCTATACGCGCTATCCTGGCTGCTTACATTCCACGAGCATTTACTTAGCCAAACTATATTCACCAGGAACGTGCAACACTGTGACATCTGAAGTCAAGCAAA
>chromosome_12,+,polyA site is 4092993
TAACATGTTTGCTATACATCATTTGAACTCATACTCGCTTGCCCTCACCCTCTGTGACCGGCCATAAAACCGGCGACAAACTTGTTGATGCTCATGCTCACCGGCCTTCCCACAACTTCGCGGCCCGTAAAAGCAGTTACAGCTTGCCCC
>chromosome_12,+,polyA site is 4239645
CTATCATATAAGTGGAAGAGACGCACAAAGTTCCGAGGGACGTATTTTGTAGCCGACCAGCCAGAACCTTGCCCAACACGATCGAAACATAGTACGCGATAATCAAACAATAAGAAGCTAGGGCATAGGGGCTCTGGGCCCCTGACTGGT
>chromosome_12,+,polyA site is 4483136
CTTCCCCCGTCGCCGTGCCACGCCGCCCGGCCGCATACAGGTGCCGACTGGTCGCTCAACCTGCTCGTTGTCGGGAGGCCAGCGCGTTAACTAAGGGCAATTATGGACTCCCGCAGCGGAGGGCTCGGCAGGGCCCGCAGCACGCAACCA
>chromosome_12,+,polyA site is 4558282
CGCAGACACTTGATCCCACAATTCCAGCGACTTTTGCGACCGGCTCTCCACCGACCGCTTGGATGCTTGCGCCCGGTCGCTGCCCCAGCTACTTCCGCGGTGAAATAACAACGGTGAGCACTCTCAACCACTGCGAGGACAGCCCTAGCA
>chromosome_12,+,polyA site is 4597454
ACCGACGTGAACTATCGTGTGCTCGTCTGCAAATGGAGCCCGAGATGCCTGCAATCCTCCCGAATTTGCCGAACTCTGTGCTCACTTCAATCTTCAACAAAATTATAAGGATATCCAATCCCGGCCAGCTCGTCAAGCTTTCGCTGGTGC
>chromosome_12,+,polyA site is 4606289
CATTCAAAGCTTCGCCCAAAGCCTTAACTTATCAGGATACCGTATTGCTTGAAGCAGGAGTGCCGTCGCTGGTCACGCAACTTAAGAGAACTGCAGGGAAACAAGCATCGAACCGGGGGTCGTGATGGAGGCATAGATTTTGCTCTTGCG
>chromosome_12,+,polyA site is 4606650
GCTGGCGAGCAGCGGTATGCTGCCTCGCAAGCGGCAAGACATTTCGGGAGTCGGCAATGCGAGCATTATGGAGCTACAAGCACAACTTTATCGCACGCAAGAAAATGTGAAATTGAAAGCAAGTGGCGTCGAGGTCCCCGACCGGCGAAC
>chromosome_12,+,polyA site is 4683405
GCATATTGATTTCACCTACCAATTGATGCAATGCGCGATCCAGGAGCTCCTGCGAAATCCATTCTCATTGCTGAAGCCTTGGCAATCTGTAGAACACCAAGCTTTAGATGCTAGGAAACTCCCGCAAAACATTGGCAGATCATATAAACT
>chromosome_12,+,polyA site is 4827731
TGGGAAGAAAAGGAAGGTTCGCTCATCAATCGCGTGGATTTCTCTGTTTCGGCTCGCTGTGCCCACGTTGCAAGCTTCAAACGCATTGACACCAAGGGAAGGTTATGTGTATATAGCGCTCATTACGCGTGTGTAATAATTGAGTCGCAA
>chromosome_12,+,polyA site is 4982211
TGGGCCCACCTGAACGTAAGAACTCTCCTCGCACGCGTCTTGACGCAGCCGTTTGGCAGATACACGGCCAGCTCGTAGGCCTCGACTATTTTCCGGGCAAAGAGTATTCTAGAGTCGACCAACTAGGGAATGGCCCCGGCGCCGTGCGCC
>chromosome_12,+,polyA site is 5130510
TGAGGTTGCATCATACCGCCTGGCGCTTTGCCATTCCATTTGCACAAGGTCCATGAGCTTCCTGGCTCGTTTGGACCAATCTACGAGCATGAACTTGTAACATCAAAAGCACAAGACAATTTATGATGTTCCAAATGACAATATTTCAGC
>chromosome_12,+,polyA site is 5399478
CACGAGTGCACGAAACTATAAATACAAGGGGCCCATAGACCCGCAAATATACGTCATACTATTTTATTCCAACAAGTCCTTGCTTCCGAAGCACAACCTGGGTAAATGGACCTCGACACAGAACGCGCGGCGCGCTTGAGGGCAAACAGT
>chromosome_12,+,polyA site is 5427829
CGGGCCCGCGGGCAGCCATCGCAAGCGCAATGCTTGAGCTGTCGCGTGCATCGGAACCTTCCCGCAGCCTCAATGGTCATGAGCTGTGCACTAGTAGTCACTGGGGACACGATGGGCGTAGAACTCCTCTTGAGGAGGCCCTGGCGGTGG
>chromosome_12,+,polyA site is 5804073
GAAGGGTCAGCGCCGGGCGCCTGAGATTGTTTCGAATTGAGATGCAGGCTTTGACTAGTCTTGCGCGCAAACCGTTCTGTACAGTTAAGGTTTTGTATATATTGCAATCATGAGGACCACAGTTCTGAAGCAGCAGCCCTTCCGCGCGAG
>chromosome_12,+,polyA site is 5882420
TGGCCCGTACGGTCCCTGACCCTCGCTGCGCTGGACTGCGCTGCTGGACGTCTGTGACCTTTGCTTTATTTGGAGACCACAGAAATATGCCAAAACTGACAGGCTATTCTCCTACCTCTTGAGCTCCCAAGTTTTGGGCACAGGGCCCGG
>chromosome_12,+,polyA site is 5962869
TTATTAAATACCGATTATACAGCGCGCTTGATAAACGTCAAGGTCACACCGACAGCTGCGATTTTCCGGGAGCCCTCCTTTGTAATAGTTCCTCCCCCAGGACCATGGACTTGTCTACGGTAGATCTTGAGTCTTCTCGACAGAAAGCAG
>chromosome_12,+,polyA site is 6413077
ACAGGGAGCGACGCTTGTGTTATGACTACTGGCTTTACGTTGATTTCCATATAGATCAGCAAACGTGCCTTGAAAGCGGGTTTACTGAGTTCCTGAACTAAAGACGATGCGGTCGTCACTTCCAACGAGCGGCGTTGGCCAGGCCAGCAC
>chromosome_12,+,polyA site is 6816232
CTCAGTCGTTAATCGCTGTAGTCAAGCTCAACAGTACAATGCAAAGCAACTAGCACGGAGCTTGGGAGTGTCTCTAACGGCTCGCACAGAAGTCTTCCATTCGCGCCAATGCTGCTCACATTTACTAGTACTACGCCCGTGTCAATCAGG
>chromosome_12,+,polyA site is 6823800
AGACAAGTCATCGAGTCGGCCGCCCAAGAGCGCGCGTGCAATTGCTCAACAGTCGCATCAGTGAGCCGCGGAAGCAACCCATTCAACCATATAAGCTTGTATTCCACGAGCACAGCTCGGCGGCCGGCCTCAACCGCGTGGCGACCAGCG
>chromosome_12,+,polyA site is 7157759
ATGCACACGGTATTGCAGCGCGGTCTTGTTGCGATCCGGCGCTTGCAACCCACATAAAAGTAGAGTTTTGATCTTTGTTTTCGGTAATTCATCAAGTGATCACCCTCTCCTCGCCTTCGCGTCTGGCCACAAAACTCTGAAACAATGCTG
>chromosome_12,+,polyA site is 7342614
TGGCTTTCCTTGCGGGCACCGGCCTCGCAGCCACGTTCTTGCTCGCTCGACGAAAAGGCTTGCTATGGATACTGCGCCGCAAAAGTAACTGTAAACCCAAGGACAAGTCATGCAACGCGAAAAGTAGCATCGCGACTGCTTCATCATCGA
>chromosome_12,+,polyA site is 7462208
CATGCGTCCGATGGAACGCTTCTGAGTCGCCTGACAATAGTCAGAATACCTTCCAAGGCATATAGGATGTATTTCAAGCTGTAACAGAGCTTTAAATCTACTCAGCCACCGCAGGCGCAGGGTGGCCGAAATTCGGTCGGTCGGCCAGAA
>chromosome_12,+,polyA site is 7515893
CACCAATATAATGTTGCGCATCGAGCATTACCTCTGTAGCATTTGAATGCACACTGAGTGCTATTTTTGGACACTACAAAACGTGTTGTTGCATCTCGAGCAGAACTGAAGTATTCCCTGCAAGCTTAGCCGGAAGATGCGGCGATCTGC
>chromosome_12,+,polyA site is 7567936
TAGCAACAGTACAGCAGCACCCAGTAACTCCACCTGCAATACCCTACGCCAATGCCGTTTCAGCATTGCACGGCACACATCAAATCAATCTCTACAGCATAGGAAACCAGCAAGTACGGCCAACCGCTAACCGCCTTAACCGCAAGCAGC
>chromosome_12,+,polyA site is 7572785
GAGCTGGTGTGGGTTAAAGGGGACCAACCTGGACCAACTCGCGCACTTTCGATTTTCGGTCGTACACGCATCCGTGGCTATAGCAAAAGCCATGGTTGACATAGCGCTGCTCAAGGCGCTGCTAGCTAACCAGCAGCGCAACGCAGGCGG
>chromosome_12,+,polyA site is 7572885
ATAGCGCTGCTCAAGGCGCTGCTAGCTAACCAGCAGCGCAACGCAGGCGGACTAAGCGTCCTTTGCGCGCACTAAATGGCTAACTATTTGCGCAGTGCAGAATTCACATACCACCCTCTGCTTTTGCTCGACTAGGAATCCAACCTTCCT
>chromosome_12,+,polyA site is 7584482
TTGGTGGGCCGGCGCTGCATGGGCGGCCGCTCTGGACATAAATTGCCTGCGAGCACCGCCTTTCCTCGGGCCGCGAGCCCTTTCAAGACAACACCAAGAACAAGAACTGTGCTGTAGCTGTTCGCCATTCAATCAAGAACAAGCTAAACG
>chromosome_12,+,polyA site is 7600568
ACCGGGCGCCTGATAGGGCGCCGAGTTGAAATGGTGTGCGGTTGCCTGTGCTTTGGCAAGAAGCGCGTGGATGGTTCCCAAAATGATGAAAGATCAGCAAAGAGCAAACAGCCAGGGGGAGCCCCACCCTTGTATAACGCATTACCGATT
>chromosome_12,+,polyA site is 7885062
CCATTTCTGGCAGGTCCAAGTTTATGGCTGGACGTTGAGTGCCCCAGCCCCCAGCAGCTTCCAAACGCTATTCTATACAAATGTAGCACTCATGATTGCACTTGAGCAGTTGCGGCATGAATATGATACGAAGCGAGCGGGTTGTGACGC
>chromosome_12,+,polyA site is 7997900
CTTTGATTTCGCGGATGCGCCCCCGCTGCCGCTGGCGCCCAAGGCCAACCGACCCTCGCCTCCCAAGCGCTCGCCGCGGACCTCGCCGCCCAAGCAGCAGAAGGCGGCCTCGGGCCAGCGCGTGAAGGCGACGGCTTCGCCCAACTCCTG
>chromosome_12,+,polyA site is 7998427
CGAGAACGAGGCGAGCATCGAGGGAATCCTACGGACTTCCTCTCAGCCGGCCGCAGCGCTGCGGCTGCGGCCGGGCAACAACTATAGTCTGAATGCGCATAGTCAATCTCGCAACCTCTCACGCGCTGGTTTCTGATGACCAACAAGCTG
>chromosome_12,+,polyA site is 7998541
CCTCTCACGCGCTGGTTTCTGATGACCAACAAGCTGTGCCCGATGATGCTCCGACTTCGCGGGCTGCGGGCTTGGCGCCCAAGGGCGATCAAGTTCGCAACAATGACCAACAACAGCTTAAGCTTCTTCTTCCTGGCCTTCAGCTCAGCG
>chromosome_12,+,polyA site is 7998721
CAAGCTCGGGCAGGCTGCTGCCCCCCTCATCGGTGGCGCAGCTACCGGCAAGACTGACAACTGCAACGCTGCGGTCCGTCCCCAACATCACCAATGCGAGAAATCTGCGCGACTAAGTAGGTAGAAGCTGCAGAATGCAGCGCTGCGTAT
>chromosome_12,+,polyA site is 8273896
CACAGATTTCCTGTCACTAAGCAGCTACTAGGCCTGGCGAGGCCGGTCTCGCCGCAAACGAGGAGCGAGGATGGCCGAATTGGCAGCGGCTTTGCACCAAGAGGCGCTTAATACGCATGTCGATGACCTGATTCGAGTAAGGAACTTATC
>chromosome_12,+,polyA site is 8420285
CTGACCGCCCGCCAAACTTGTCCGACCGTTGCTTGCCTTTCCCCGGCCTTGACGCTATAGTACATGCTTATAATTCAAGAAGTAAGCTACATGAAGTTATTCTAGTCGCGCCCGACCATTGCATCATTTCATGGCAGCTTCGTAGACTCG
>chromosome_12,+,polyA site is 8887655
GTGCATGAGACTCCGTAGCAGACAAGGTAACACGAGGCTTGTCTGCGCGTGCTGAGAGAAGGCGCAACAGCCAACCAGCGCTTACACGCAGGAGACGGATGGGGGTGACTGTTGCGCTCGCCAGCGCTTGTCGCGGCGGAGCGCGGGGGG
>chromosome_12,+,polyA site is 9276156
AGTTGGCCTTAGATAAATGCTGTCGGTATCACTATTCGTCACAAACAAAGCAACACATACTTTGAGGCCTGCGCACCCATAGCCTATACACGCGAGCGACCATCTCGGACTGTATCGTCTGATTTTTTCTCTAACTCTCCGCCAAAATGC
>chromosome_12,+,polyA site is 9298710
TGCCGACTCGTTGACCGGCTCGGCGACGCTGCTCAGACGTCAGCTGAAGCCAGCTGTCACGTAAGGTTTAAGAGTCAGCGTCCTTTTCTATCAGCTTTGCTTCAAAGTTTGTCTTCTCGGTCCCCCGCGTCATCGCCATGCAACATTGCT
>chromosome_13,+,polyA site is 109952
TCCGTTGAGCCTTGCCTTGTGGCAATTGCCTCCACAAGTCTCGTCGAAGGCGTCTGCGGCCAAGAAGAAGGCAGTTGTCCGCGCGACTGAATGAACCGAAGAATGCTTCTCAGCTCCGGGAGACACTTGCTGGCCAGCGCTGGGCTGCTG
>chromosome_13,+,polyA site is 171878
TTGCTTTTTGAATAATCCTTTTGAGACTAGTTTTGGCGGTCCATGAGCTTCCTGGCTCGTTTGGACCAATCTACGAGCATGAACTTGTAACATCAATCAATCATACATATCCTAGAACCCTGGTCGAGTTCAAGAAACTCATTTACCTTG
>chromosome_13,+,polyA site is 674690
CTCCTGTGCTCCCAAATGGAATCTAGTAACGCGGCTAACCTGGCTGGGTCCGTATTCTGCATGACGGCCTGCATTCCGCCTGTAAAATCGATCTCGCTACCCAAACGCAACTGGTCGTAGGCCATACACCGCATGAGCACATGATTCTCA
>chromosome_13,+,polyA site is 758252
CTTCCATGAGGAAGTCGTACAGGCTGGCTCTCTTTGGCGCCAGCCTCCTCTCTCTTCTTCATTCCGCCTTCATAGTGAGAGCTTTTAACGTTACTTCTAACGTTCTCACTCAAGCCCTTTTGTTGCTGCTATGGAGCGTGGGCGTGGAGC
>chromosome_13,+,polyA site is 1222555
GACATGAAGAACTCAAAGGGGCCCTTGTCTCTGGCCGGGCCCCTCGCTACCAACACGATGAAGGGCAAGTTTGGTGGCGGTATGCCAATTGCAATCCCAAAAATGAAAGCACCGGGCAAGGCGGCTGGAGATTCACAAGCGAAAGCAACC
>chromosome_13,+,polyA site is 1334188
AGGACACAGTCAGAACCCTCACTAACAGCACAGATTGCTGCACACAGCGCCAGAGCTGTGCCCCGGGCGGTTACGCCAGCTGTAACGCCCCAGAGTCGGACAGACAGACAGCGACTCTGCCGGCACGTACCAGGAGTGCCACGGACTCAG
>chromosome_13,+,polyA site is 1345648
ATTTGGAGATAAGCAGCTGAGGGACAAGGGAGAGAGCGCTGCGCGAGGGAGAGCGTTCTTGGCGGCCTCGCGGGGCCTCGCGGGTCCAGCGGCTCCAGGGAGATAGAAAATGATTATCCCAGTGCGGTGCTTCACTTGCGGGAAGGTGAG
>chromosome_13,+,polyA site is 1434002
AGCGGGCACTGGCGGCCGCCGTGGACGCAGCGAAGCGCAGCTAAGTGTAGGTGGTCATTACACCGTCCACGATCATAATGGTGTTGTAGAACAGGACGACGAGGAAGGAGCAGCCTACGTTCAACATGCGGCGCCTCACACGCTCCCCGA
>chromosome_13,+,polyA site is 1439039
AGCGGGCACTGGCGGCCGCCGTGGACGCAGCGAAGCGCAGCTAAGTGTAGGTGGTCATTACACCGTCCACGATCATAATGGTGTTGTAGAACAGGACGACGAGGAAGGAGCAGCCTACGTTCAACATGCGGCGCCTCACACGCTCCCCGA
>chromosome_13,+,polyA site is 1668903
TACACTCGTGTGCATTTGAGGTGAATAGTTATTCACGTGTATAGTTATTATTAGAACCGTCGTCACTATGGTTCGACTTGGAGATGTTATGAGACGCGAAAGGACCTAGATTGCAAAATTCGCTTTTGACATGTAATGGTCAACTCAGTC
>chromosome_13,+,polyA site is 1669008
CTAGATTGCAAAATTCGCTTTTGACATGTAATGGTCAACTCAGTCAACGTGAAAGACATAGCTACCGATGACGAGCTCCGGATGTAAACTCGCGGGACAGGTCCTCTGCGCCGCTCGCATGCGCACTGGCCACGCGGCTGTGCCATCTGG
>chromosome_13,+,polyA site is 1702874
GACACACACACGATCACAGGTGCCACCAGTCCTAACCGCAACTTCCTGGTGAGGCAACAAACAGGTCAACACAGCACCTCTGTTGTCAATGGGAAACGTCGTCAGGCGCCCATTAAGATCCTCGTCAATGCGCCTATCGCAGATAAGCAA
>chromosome_13,+,polyA site is 2143177
TGCTGAGCCGCGCCTGTTCCGCCAGCATCAACTGTGCCGAAAGAGCCAAACGCCTACTTCGCGCGCTTGACATATGATTTTGTATTTTCAGTTTCTTGCTTGATAGTAATAGCAAGTAAACACTGAGCAGAGGGTGCGACGAGAGTAAAA
>chromosome_13,+,polyA site is 2143241
GCTTGACATATGATTTTGTATTTTCAGTTTCTTGCTTGATAGTAATAGCAAGTAAACACTGAGCAGAGGGTGCGACGAGAGTAAAACTTTAGCGACTGACTAGGACAGTCGCGTATTTCGGTCTAAAGCAAATGCAGACGCTACGCTCTT
>chromosome_13,+,polyA site is 2148743
TCAGCCCTTGGCTCGTTGCCTGTTCTGCTGCTTGCACTGGATCTGCTTGTCAACATATCGCAAGAATGATTCACCACCAGGCTTGAAAGTAACCACCTAATAAGTACCAATCAAGTTTCGCGCCCTTGTCGCCATGGCGCGCCAGACATA
>chromosome_13,+,polyA site is 2193993
GTGAGCTGCTGGAATGGGAGCACAATCGAACATCCTTCAGAGCCTTCTTTAACTATCATACGGCCGCTCAGTCGCACTGCTGCACGGCATCTTGTCGCAAAAACACTTACCATCGGAAAAGGAAGGGAACCAGTGTCGGACGCGCGATGT
>chromosome_13,+,polyA site is 2610342
CCTGCCGAGCAAACGTGTCCAAATGCCCCGTCTGTAACAGCACAGTCGCTCAGGGGCCTGCAGTGGCCAGCGCACGCAAGCGCGACTCGGGGTCAGGCAAGTCGGGGCTCTCTCGGTGGGACTGCGGGGGTTACAGGCGCGGGGGCCAAA
>chromosome_13,+,polyA site is 2801602
TAACCGCCTGGATTCGGCATGTCCCGGACCCTGGAAGTGGGCCCCGCTCAAGCCCGCCGGCACAGACTTATAGGGAATACTTGTAATAGTATTCCTGGCGCGTCGGGCGACTATTCTATACTTCTTCGCCAACTCTTGTAGCATTCATTG
>chromosome_13,+,polyA site is 2801653
GCCCGCCGGCACAGACTTATAGGGAATACTTGTAATAGTATTCCTGGCGCGTCGGGCGACTATTCTATACTTCTTCGCCAACTCTTGTAGCATTCATTGAATCTTTCACTGCTGACCCGTGATGGCACGCCCGGCGCGCCAGGTGCTCTT
>chromosome_13,+,polyA site is 2963937
AGCGGGCACTGGCGGCCGCCGTGGACGCAGCGAAGCGCAGCTAAGTGTAGGTGGTCATTACACCGTCCACGATCATAATGGTGTTGTAGAACAGGACGACGAGGAAGGAGCAGCCTACGTTCAACATGCGGCGCCTCACACGCTCCCCGA
>chromosome_13,+,polyA site is 3257346
TACGCCTTTCCACACATGCTAGCTCGACTCCCCCTTGCGGGCCGTGCGCATTGCACCCCTGGCTCTCTGCGCGCCCTTGCAGCACCCTTCCGCCTGATCTCGCGGCCCTCGCCTAGCGCCAACAACTCTGGTAGCAACCTTACTGGCTCG
>chromosome_13,+,polyA site is 3380970
GAACTTTGCAACGCCACTTCCTCCAATAATCAAGTCAACAGGCAGTCATATCCTTTGAGAATCTGTACTGCGTGGCGCTGGTGAATTCGCAATTTTCGCTTGTGCGTCAAAGACGTGACGCTTGCCTTGCCTACCCTACCTGGGCGCTCG
>chromosome_13,+,polyA site is 3614400
CGCTGCAAGCATCCCCTGGGCCTGTGCTTCAAGACGACGTGCTTCTGACAAAGCCTGCGGCGAGCGGCTGCTGGTCACAGATATGAAGTCGCTTGTGGTGTTGGGGGAGTGGGTGTCGGGTTCCTGCCCCTTGCCATGTTCCATCACGAA
>chromosome_13,+,polyA site is 3614480
ATATGAAGTCGCTTGTGGTGTTGGGGGAGTGGGTGTCGGGTTCCTGCCCCTTGCCATGTTCCATCACGAACGTGTCACCGTGTCATGCGATGGTACCCATAATTCTCCTCTAAATTACGGTGTATTTCTCCAGAACCCTTCATTCCGTCA
>chromosome_13,+,polyA site is 3736503
TTTTAATTCTCAACTACCGTATTCACTTCCGCCTCTTACTCCAGGGATCCTTTGTATCTATTATTGTGCAAAACCAATTAGCATATGACAAAGGGGCACTAAAGCTCGAGTCCTTGTCCATATGTTTACGACTCGGTTACCCCCCTCGCC
>chromosome_13,+,polyA site is 3772759
TGGGTGTGCCGGCATGGCGTTCCGGGTGGACGTGGCGCCGTCATCGGTCGTTGGACTAACGCTGACCGGCGAATTTGGGCTTTTAAGCAAATGCTTTCAATTGCAAATCTAGTACTTAGAGACATGCACCATTAATAAAAGCATCATGCT
>chromosome_13,+,polyA site is 3791770
TTCTAGGGGCGCAGAATTTAACAGTCTATTGGTACAAAAGCTTGCGTCTGAGTCCAATGCCTTCCTTACACAGGCAGAGTTTAAAGTCTGCGTCTGTCGCTCCAAAACTTGCCCCGTCGACAAGCTCGCTTGGCAAATACTGTAGCCAGT
>chromosome_13,+,polyA site is 4336562
TCGATTGCTGCGAGCCCGTTAGCCAGCAGTAGGCACATAGTTTAATGTACAGAGTATAAAAATCTGATGTGATTGCTGCAAATTTAATCAATCTTGTGAACCTGGCGAGCAACGCCGGTGCCCTACCTCGTCTATGCCGGCATCCGAAGA
>chromosome_13,+,polyA site is 4466133
GTGGGGACGTTGGGCCACGGTTGCGTGCCACCGCATTGGCAGTAGCGCACAGAACAAGAACCCATTTGCCAAATAATACTTGTAATGTTACTTACATGACACACTGATAAATCCTGTGAAGAAACACTAGTGTTCCTTGGGGTAACGTTC
>chromosome_13,+,polyA site is 4562013
GGGAAAACTCGGCTGGAGCGAGAAGCGACCTCGCGAGTCCATGGACATCTTGACTTTCGCGAGGTCGCGAGGTCGCAAGGAAAGCAGCCCTGTCACGCGGATTCCACAAAGGAAGAGTTGCCAACTTCAAACTTTCCCCTTCGCACCCTT
>chromosome_13,+,polyA site is 5153844
GTCGTCGCAATTCATTAACGAGGCGCCAACGGACACCGCTTCTTTGCCGGCTTCCGTTTACAAAGCATGCGGCAGTAGTCGCTGCACGGAATCAAAGGATATCACTGGTAAAACTCGCGCGCTGTGCTCACCAACGGCAATTTGTTCGTC
>chromosome_13,+,polyA site is 5195496
GCGCGCCTAACGATGGATGCAGCGATGGATGGGCTCAGACTGGGGGATGTGGTATGTGTGGGGCTTGGTTGTGGCTATTCTGCAATAAATTTTTCATGCACGTCGGGAGTTGGAAAGCCATGCACAGCTGAAGCGAGGACCTGATCACCG
>chromosome_13,+,polyA site is 5344687
CGCACAATAAATTACCAGCCGCTCACTGCCGCCGGCGCAGGTCGTTACAGCTATGAGGAGCGGCAGGAGCGCTCCGAAATCAGCAGAACGGATTTTGGCAATTATTACTACTACTGGAAGCAGCGGCAGCCGACGGTGCGCGTCGTAGAA
>chromosome_13,+,polyA site is 5931782
GGGCACGTTCGTGGGCACGTCTTGACACCTGAGAGTCAAAGGGTCAGCCCGATCGCGGCACGGACAAGCTCACGCACTGAAACTTGTAGCACGAAACTAAATTTGCATAGCGTCATGAAAATGAGTGCAGTTATGTAGCTGAGGGCTTGA
>chromosome_13,+,polyA site is 6062729
GTTGAGCTGAATCTGCGTTAGAAGCCATGGATACGGGCCAAGGGGGCGCGCTTTTGCGCAGCTGCAGCCGCTGGTCAGCCCCTAAGTAAATCGTAGCCAGAACACAGTACACTATTAAAGACAAAGCAATATATCGCGCATATATAGGCA
>chromosome_13,+,polyA site is 6072600
ATTTCAACTTAATGTTTATATGTCTGCATGGCGACAAACCACCCGAGTTGGTAGTATGATAATTTGCACAGCTTGACGGACATCAATCTTCCCGCCAGAACATGCCTTGAAAGGTCGACCTAGCTAATTAGGAACAATGAGCTGGCAGAG
>chromosome_13,+,polyA site is 6107658
CAAACCGGCGAGGGTTGACTGGCTGCAGCAGCATCCGGCAGTTCCCCTCGCTGGTACAGTGGGTACAGGCGCGGCCTCCGACACTCAACTATGACGCGAAGTGCCATCAGCGCAGTGCCCCGCGTGCAGCAGCTCGCTGCATGCGTGGTA
>chromosome_13,+,polyA site is 6117914
CAAGGAAGTGGCACATTCAGCCAGTCGTCGAACTTGGCTACCTAAATAGATATTGCATTCTCAATAAGGCACTTGATTCGAAGTTAGCTTTGAGCACCTGCAGGCACACCAACACAACACCGGAACCTGACACAGCTGCCTGAGTGCAGC
>chromosome_13,+,polyA site is 6180175
TTTGGGGGCCCTGGCCTAGCCCGCGGAGCCTTCGAAGAACAGAAACGTTATTGCTGCTCACTATTTTGCTGCATACTCCCTCCTGTAACCTGTGCTTGAACTTGCCCGTGCGTAAACGGCTCTCGGAGATGCTCGCGCGTGTTGCTCTGG
>chromosome_13,+,polyA site is 6204209
TCCCGCACCGGTCAAGAACTTCGAGCACCCAGTAAGCACTCAGGCCGAAGGCCCAGCGCGCTGGTAGTAACAAAGGGCAAAGCCCCAAGTCAGCAGCCACGGTTAGCGTCATACGAGCGCCGGGCCCTTTGGCCAAGTTCATGCGCGCTA
>chromosome_13,+,polyA site is 6577395
CGCTGCAACGCGGCAACAGTCGGGGTAAATCGCTTCGCCGCACATGCATCGCGCTCTTCATGACAACTTCTGCAGACCTTGTAAGACCTTGACGTGCTATTAGAATACAGCTGCTCGTAATATCTGGGATCTTGTGGAGAGGCCAGCTCG
>chromosome_14,+,polyA site is 292185
AGAAACCGCTGCCTCTGTAACGTCGGGCGACGCTGCATTCCTTCATGATACAGTGACTTCTATCGTGCCTGAATGCTTGCGTTTAATGGCTGAAAGTATAAGGCGTTGGCCGAGCCACAGAAGTCGTGACGAAGCGACATACTGAGATGC
>chromosome_14,+,polyA site is 772955
ACTTCTGTACGTCGTTAATGTGCTTCAAAGACACAGCAGACGGCGAGCCGTCATAAAGAGCCTGTCACCGTTGTCCATTTCTGTAGCGGCTCGCTCTCACGCCTCTTTCTTCCTGGTCCGGGCGCAACCCCCAGTGGACGCGTTCGGACC
>chromosome_14,+,polyA site is 1307756
CAGTTGGCCCTTTCTTTATGCCCACGCTAGCACCCCAGGCCTCCGCTACATGTCAACAATGGCTTGAATAATACACTCCACATTTGAGAACCCCGACCAGAAATGCAGACCGGGTCGCTGGTCAAGTCGCTAGCACAGCAGACTGAGGAG
>chromosome_14,+,polyA site is 1402332
CTAAAGCATAGATGATTGCTTATGAGTCGCGGGCAAGTATATTGATTGCACTGCGTCACACGCACGTGGGGCGTGCGGCGGAGGTAACCAGGGCACCCACCAGAGGCAGCCCAGAACCGCGCAGGGAGCGCCTGGAACCGCGAGGGCTCT
>chromosome_14,+,polyA site is 1402470
CGCGAGGGCTCTTCAGCGTTAGGGCAGAAACCCTAACTGCAACCCTTCGAGGTGGTCGTGCGCGCCACAGGCCTGCTATTCATTTGCAAAGTGGTTCGTTGTTCTTTCTGCTCAGCCGACGGGAAGGTCGTGGGCTCGCGACGACAAACT
>chromosome_14,+,polyA site is 1702403
AGTGCCATAATAATGCAGCCGATACCAATACGAATACAACTCCGCAACAGTCAACAGCAAGGCGTACTGGCCGAGGATGCCGCTTTGAAGGGTCTCCGAGAAGTAGCTGCATGCGCAGACAACTTTGTCTCCACCCTCACACCAAGCATC
>chromosome_14,+,polyA site is 1702763
AAAGACTGGGGAACGAAAAGGGGGTGTCAGCTCTTGGACCGGTACGTACGAAGCAAGCCCACGCCGCAGTGCCCCTCGCTGTGACAGGGGGGGGGGGGGACGCCAAGCACCACCACACCCAGCCACGCCACGCCACGCCACGCCATAACC
>chromosome_14,+,polyA site is 1719727
CCCAAACTAAACGGGGGGGGTTTACATGTATGATTAGCTGAGGAAAGTGTAGACGGGAGGCGTGGGTGTAGGGGGTGGGAGTGTAGGGGGCGGGGGCGGGGATGCTGGGCTGAGGCAAATGCGTGGGCTGGCGGGTGGTGAGCTGGCGGC
>chromosome_14,+,polyA site is 1731241
ATGTAGTATGAACACTGTTTACCGCATTGAGTTACGGCAATTCCATGCTTTGCATTGCATGGATGACTGGGGTCCCGATCCTGTCACGGTGGAATTCACAAAGTCAGTGCCAAGCCAGAGTAGCTTTTCACACACAGCTTCGATTTAAAA
>chromosome_14,+,polyA site is 1809326
CGAAGTAATCACGTTGTTAGTCTGTTACTGATAATTTATTTATGTTGTTGTTGCATTGTCCACTGATTAACGCGCGGTAACACAGTGACCCTCTCAAGCAAGTTGAATCGCCTATGTCTGATAGGAGTAAACAGGATTCTGCTAATCGTT
>chromosome_14,+,polyA site is 1956353
GCGTGGACTGGCCGGATGGGGTACCGCATGGCGTTGCAAAGGCCTGTTCATCAGGTTGCAACGCAACACTTTCGCATTACTGTCAGGGTTATAACGACAACTGCCTCTGAAGACGCTTGCTTCCTTTCCTTGTTCGCTCTGCGCAAGATC
>chromosome_14,+,polyA site is 2512576
CAGCTCCCACCGCTGGTGCTAGCTGAGGGGACCTCAGCAGGAGCCACGAAGCCGGTGGCGAATGCACGGGAGCTTGCGGCAGCGCTGATAGACAACAGAATTAGCATAATCGTTCCAACAGCCGACATGGTAAGCAGGCGAGTGCGCAGA
>chromosome_14,+,polyA site is 3069059
TTCGGAGATAGAAGCTTGACCCTCACGAGAGTAGGGCTCGCGAGAGGCAACGCACTGCCATATATAGCTGCGTCCGACGTAAAACACATACTTGTGCCAATTCAAAGAAATACTTATAGTCAAACATTTCCCGAGGCGCCAGTCAAGGAT
>chromosome_14,+,polyA site is 3093635
GCTTTGGAAACACTGAGCAACTCGGTTTGTATCCGTCATTTTCTCGTCGATACAGCTCGTCGCTTCGGCAGATAGTTTCAGTAAACGGCTCGCAAAGTTATGCGCCGAAACTACTTTGCACGACTGGGCCTTGCTTAGGCTGAGGCCACT
>chromosome_14,+,polyA site is 3223043
TGGCTGGTGCGTCGGCAAAACATAGCATACTGGCGCAAACCGCGGCTGCTACGTATTAGTATGTGTTAATGCCTATTGCATGTAAATAGGTGGCAGGGAAAATTCGGGCGGAGCGAGAAGTGCCTTCGCACGTCCATGGACAATTGACTT
>chromosome_14,+,polyA site is 3223237
ACTTCTGTACGTCGTAAATGTGCTACAAAGACACAGCAGACGGCGAGCCGTCATAAAGAGCCTGTCACCGTTGTCCATTTCTGTAGCGGCTCGCTCTCACGCCTCTTTCTTCCTGGTCCGAGCGCAACCCCCAGTGGACGCGTCCGGACC
>chromosome_14,+,polyA site is 3565801
AGCGGGCACTGGCGGCCGCCGTGGACGCAGCGAAGCGCAGCTAAGTGTAGGTGGTCATTACACCGTCCACGATCATAATGGTGTTGTAGAACAGGACGACGAGGAAGGAGCAGCCTACGTTCAACATGCGGCGCCTCACACGCTCCCCGA
>chromosome_14,+,polyA site is 3645036
TGTTATATGCGCACATCTGGACACTTGTAGAAATTGAAACACAGGCCACCGGTTCGCTTATTGCGAAGTGAAAGAAAAATCGCTGAAATGGTCGACTCAAAGCCGCTCCGTGGCTCTGTGCCGCGGCAGACTGCAGACATCAATCCTCGG
>chromosome_15,+,polyA site is 1173303
CGGTGGGTACTACCGTACTGCCACGCTCAATTGGTGACACCAAATTGGTGAAAATCACCAATTTGGTAGCAGGGAACAATGTCGACTAGGATTTGCCAGAGCCCGTCACCAATTCCTGTGCACTCTGAATCCAAGTCGGGCGAAAACACG
>chromosome_15,+,polyA site is 1697964
TCGGACTTCTGCACCACGACCTTTCTAGGTTGCAGCGGGCATAGGCCCGCAATTGCCACTAAGGACAATTACCTATCGTTCGTGGGATCACCAATCGGTTTCGCACCAATCTTTCGCCTTTTGCATAATTGGGCTTTTATCCGGATTCGT
>chromosome_15,+,polyA site is 1740922
GCGAACATACTAGTTTCACCTCCGAATTCTTCCAGGGCTGCACGAATTGCAGCGAGCTCGGCGCGTGTAATAGTGTTAGTGCAGCCAAATCCATTTGGGTTTACGTAGACCACACGGTCTTTATGCCAAGCACAAGCCCCAGCCACTTGT
>chromosome_15,+,polyA site is 2384644
TCTGTGACGACTGCCAAGACGCGTTTGATCGTAAGTAATTAAGTAATTATATGCATGGAGGGGAAGGGGAAAGGAGGAGAGAGGAGGGGAGAGGAGGGGAGAGGAGAGGAGAGGAAGGGAGAGGAGGGGAAAGGAAGGAAGAGGAGGGGA
>chromosome_15,+,polyA site is 2384827
AAGGGAGAGGAGAGGAAGGGAGGGGAGGGAAGGGAAGGGAAGGGGAGAGGAAGGGAGAGGAAGGAAGGGGAGAGGAGAGGAGGGGAGGGGAGAGGAAGGGAGGAGAAAGGAGGGGACGGAAGAGGAAGGGAGGGGAGAGGAGGGGAGAAG
>chromosome_15,+,polyA site is 2384894
GGGAGAGGAGAGGAGGGGAGGGGAGAGGAAGGGAGGAGAAAGGAGGGGACGGAAGAGGAAGGGAGGGGAGAGGAGGGGAGAAGAAGGGAGGGGAGGGGAGGGGAGGGAAAGGGAGGGGAGAGGAGGAGAGGGAAAGGAAGGGGAGAGGAG
>chromosome_15,+,polyA site is 2384964
AGGAGGGGAGAAGAAGGGAGGGGAGGGGAGGGGAGGGAAAGGGAGGGGAGAGGAGGAGAGGGAAAGGAAGGGGAGAGGAGGGGAGAGGAGGAGAGGGAAAGGAAGGGGAGGGGAGCGGAGCGGAGGGGAGGAGAGGAGAGGGGAAGCGAG
>chromosome_15,+,polyA site is 2385014
AGGAGGAGAGGGAAAGGAAGGGGAGAGGAGGGGAGAGGAGGAGAGGGAAAGGAAGGGGAGGGGAGCGGAGCGGAGGGGAGGAGAGGAGAGGGGAAGCGAGGGGATTACATTTATTTAGATTAGAGTAGAGAAGGAGGGGAATGAAGACAG
>chromosome_15,+,polyA site is 2471831
TGTCAATAGCTGAAGCTTAAGCTTATTGTCATTACACTACGCTTTACACTGCGCTTGAGTTTGAACATAGCAGGCACCTGCATAACCTAATTGCTCTCAAAAGCGCTCTGTCGCGAACACGTCAGGTTTAGCGCTAGGAGCGGTTTAGGA
>chromosome_15,+,polyA site is 2577602
TGAGAAAACAATTCGACGAAATTGACGCGGGTACTGGAAACTAATTATTGGGGCCTCGAGTACCCACACGGGTACCAAAAATTTAATCCGCCGGACCCTAAACTACCCGGGCCCCGCCGCAAATACTACTTGCTATGCGTATTACATTCA
>chromosome_15,+,polyA site is 2691894
CTGGATCCAGCCCAGGCTGCATGGGACCCGGCCAAAAGGTGTTCGGACCCCCCAGCGCCTGCTCCTGAGACTTTATTATTGTAACCTGGACAAATGTGTAGTCATATGAACCGACAGGTGTCGCTAGGAATGGGGCGCAGGCCCCCCTGT
>chromosome_15,+,polyA site is 2691963
ACTTTATTATTGTAACCTGGACAAATGTGTAGTCATATGAACCGACAGGTGTCGCTAGGAATGGGGCGCAGGCCCCCCTGTAACATTTCGAGTGTTGGGAGCCATCTTCGGCCGTTTTGGACCACCGACCGATCTATATAGCATGGACTA
>chromosome_15,+,polyA site is 2918872
AATACTCAGTGATCGATGTATCACTACTTGCTTAGCAGAGGGCTGACGCGTGCACGATTTTGGCTCCCCCTCCTGACTTGTGCGTCCAATCTTGCTTGGCAACAAGCCCCATATATATATATATAGGTCCCCCACGCGCCCACTGCCCCA
>chromosome_15,+,polyA site is 2919548
CGTGTCTGCGCATACACCAGCGGCTGGACTGCAGGGCGCCGTGTTTGAGAAGGCGCCTCTGGAACTAGGAAACTTGTCGCTGACCCAGAGGTCGAGTAGCAGCCATGACAGGGGCAGCGGAGGCGGCACTATTGTAGGCATTAGTCATGC
>chromosome_16,+,polyA site is 453549
GCGCTAGAATGTTGCTGGAGCCGCGCAGCGAAGACGTCCTTGCTGAGCTGCTGAGTCCTGAGCGCCTGGTCTCTTAAAGTGGTGTCAGACTGACTGGCTGCCGCAGCGCCAGCGCGGCCGGCGTCCATTCTCGGCGCCGAGCAACTAGCA
>chromosome_16,+,polyA site is 454066
ACGGGTTAGCAAGGAGACGACGATGAGTCTGCCGGTCGGCGCCCAGAGTTTTGCACCTGAGTTTTCATACAAGTTTGTATTTCATTAATTATGGCAGCGTATCAGAAAGCCCTGTCCTTCAGGCAGATCAGATGGCAGCCCTCTACGAGA
>chromosome_16,+,polyA site is 562225
GGCTGGCGTGGGCCGGGCGGGCGTGGGCTGGTGCACTGGTTTGACACGCGTCGCTCTATAATGATGGGGCCAAACAACAAATGTAGTTGCGCATGTTTGCAAGTGACCTTCAGTAGTTATCTTCGTGATTAACAGACACGATGCGTCTCA
>chromosome_16,+,polyA site is 588561
TACTTTTGTGATAGTTGCCGACTTAGTATTGCGTGGAAATTGCGGAGATTGGTGCGCCGGGGAGTGAAAACGACAGAAATGCTGCCCTAGCGCAAGCGCACCTTGGGTTGCCTGTGCAGCGGCGCTCCCAAATTACGAATCTGAGCAGCT
>chromosome_16,+,polyA site is 820875
GGGCGGAAACTCTAGCAAAGAGCAAAGAGCGGGCAAGGAAGCGGCCACGGCCCACGAAGCGGCCCCAGCTCCGGGACCCAGCGCACCACACCCAAGCGGAGGTGCGCCCGGATTATGAATATTTGGACGTGTGCATACCTTATGGATGCG
>chromosome_16,+,polyA site is 1556740
GCAACCGTTTTGTGCCCGGCTAAGCTTCACCGGCGGCGCGTCGACGTTTGCGCTTCTGCCGCGGACTCGCCTGATACAGCGCCGTCTACATCTGCAGCAAAAGAGGTTGCTGATGTTCCCGCGGATCTTGTGCGCGAAAAAGCGGCAGAA
>chromosome_16,+,polyA site is 1613947
CCGGCCGCGCGGGCTGTAATGTTAGTATTGGGCCAGGTGCCGCGCCGCTAGCCAGGAGATATGAAACTGAGGAATCAGTTGTAGTGTGCGCATTCTGCACGCTTTGCGCTCCAGCTGCCCTCATTAGCCCGCCGCATGTTATCACCGCAC
>chromosome_16,+,polyA site is 1786460
TCGCGCGCGCACAGACAGAGATAGGGCAGTAAGCCATGTTGCACTCTCGGCCGGCTCCGTTAGGATGGCTGACTGGCCAGGCTCTCGAACAACCTACCAAAGACGTCGATGGTATTACCTGAGGTGTCGCGGCCGAGCCTGCTGGCCTGC
>chromosome_16,+,polyA site is 1788005
CGGCGTGAGGAGTAGCGCAGTGCTTTGCGGTGCGGACCCGCAGGGCGTTTGCAGTATCATTTGGGAATTTGTATTGGGCATTTGGCAGCGGTTTCGGCAAAAGCAGGCTAGGTGGGTCTGTGATACCAGAGCAAGGCTGACGGCACCAAC
>chromosome_16,+,polyA site is 1788142
TGACGGCACCAACACAGATGCGACCGCGCCTCTTCCCAAACGCAACACCGCCACTTCCCTACCCCGCCACCGCCCATCCAACTGTACCGCCATCCTCCAACCCGCCGCCGCCACCTATGCCAACTCCGACCTGCCGCCGCCATCAACCCA
>chromosome_16,+,polyA site is 1811726
CCACAAATGACAATCCATTTCAAGTACCGCAACCTGGGGAAAAAGAGTCGCATGCCGCGGAAGAAGCACCCGAAGTGGCTAAGGAGAAACAGCTTGCGCAACGAGGAGAAAATCAAGCCATGTACAATTACAGCCAAAAGGTATGTGGCA
>chromosome_16,+,polyA site is 1955971
GCTCCGGACACGGCTTCGCACTGCAATGGTCTTCGCAGGTCTGCACGGTCTAGCTCCCCCGATCGTCTGCACACATCGATGCCTACAACCTAACTCGCTACAAGCTCAAACTGCAAACTCTAGCAACTTTCTTGGACTGTTGGAGCAGCG
>chromosome_16,+,polyA site is 2076898
TCGCTGCTGCTAGTGGCGGCCAGCAGCAGCCATCCGATGTGCGTGTGAATGACGGCGGGAGCGATGCAGTGTCGAACGGAGCTTCGCAGAATGGAACCGGAAGCAGTGCGAATGGTTACCAGCTCAGCACAAATGGAGCTGCAGCGGCGC
>chromosome_16,+,polyA site is 2076972
AACGGAGCTTCGCAGAATGGAACCGGAAGCAGTGCGAATGGTTACCAGCTCAGCACAAATGGAGCTGCAGCGGCGCTGCCCTTGCCAGTGGCATCGCCAGAGGTTGCAGAGGTCATGAACACGCGGCCACATCGCTGGAACGTGGTCGTA
>chromosome_16,+,polyA site is 2179837
GATACCCACGCAGAAAGAGACAGTTGAGAAAACCCCGCTAATCGAGCGTGTTGAGCTGACACGAGAGCCCCAGTGGCCTTGAGCTCGTGACCAACCCCAACATTTGTGAGGGATCAGCACCCGCAATGAGCGGGCAAAGCGGGGCGATTG
>chromosome_16,+,polyA site is 2206992
GGACTCAGAGTATGCAACAAGTTTTGAGGCACACGAGAGCAGAATAGATGGCCTCGCTCACGATGGGTTCGGGACTCGTTGTTGAATCGCGTGGCTTGCTTGGGCACTCCCCAGCACAACGACAAGCCTTGAAACCATGCATAGCTACAT
>chromosome_16,+,polyA site is 2274817
ACGACAACGGAGTAAAAGCCGAGGAGATTGAACTCGTCAAGCAGAAGTCGACAGAGCCTCAACCCTCAGCAAGTGCTACTGCAGCAGTTGCTACACCTAAAGCAATAGAACCAGCTATGGAGCCAAAGGTCGCTGCACCATCAGCCCCGG
>chromosome_16,+,polyA site is 2305819
CCAGGGCCCGCTCTCCCCCGCCCTCGTTGCGGCTGGGCGCTGTTCCCTCCTCCGCTCCCTCTCAACGCGCCATCGAGGTTTCGGTAACAGATAAAGAGATAACACGAAATGGCGCCGCCCTCCCTGGAGTCCGCCAAGGCCACGCTTGAA
>chromosome_16,+,polyA site is 2353537
CCGCTGGTCGCCATATCAAGCTTTCAGTGTGCAACTGCATAATACGTGTAGGTGCTACAAATGATTTGCTATGCGCCACATTTGTAACATAGTTTCCCACTCCGACGATGCAACCTGTTCCAGCGGGCGCTGAGCGAACCGTCTTTCGTG
>chromosome_16,+,polyA site is 3238667
CGCCTTACCGAGCACGCTGAACGCCTTACCCGCTTATCCGTTCTCTCGCCGATCCCTGTCACGGTCTCCTTCTCCCCCCCTTGCAGGCCGGCCCACCGGACCACGCGGAATTCATGGCCCGTATCCGAAACCCCCGCACCCACCCCGTCA
>chromosome_16,+,polyA site is 3384862
GTCCAGACAGCTGCACGCCCCGTCCCGCCGCCCTTGCAGAAGGCCAAAAAGGAGCGGTGGTGCTTTGCTGACTGAACGGGAGCCTTCGACAAAGGAGCAAAGTTGGCGGCCTTTCCAAGAGAGGTGAGCTCTGCCGACACGTCCCTGTAT
>chromosome_16,+,polyA site is 3441033
CTTCCTCAGCCGGCGCATTGGGGGCTGAGCAATTGCATCAAGCACAAGACTACCATAGCCTCGTCTGGCGTTGTCCTGAAGAGCAAAATGTCGGAGGGAGGACACCTGCAGCAACGCTCCGGAGGAGGAAAGTCCTTAAGTAAGGGCTCG
>chromosome_16,+,polyA site is 3730179
GTCTTCGACGCGAGCAACGAGTTTGTTATTTTGCATAGCAAGTGAGCCTCTATTTACTATGAACTAACTATTTTGAGGACTTCTAAGTATCAATCACGAAAATTTGTTTGGAGAAGGCCCTGTCAACCTGGACTGTGGCAATTCAAGTGC
>chromosome_16,+,polyA site is 3730308
GGACTGTGGCAATTCAAGTGCAAACAACAAGAAAAGGCGCACGGTGGACCCTACGTGAACGTCACAGTTATATCTATAAATTGTAACAGGACTCGAGGTTTGTGCGGTTTGCTCCGAGGAGGGCACACCCCGAGCTGCCCGGCTGGGCGC
>chromosome_16,+,polyA site is 3980491
TTACTAGGGTTCGTGCCGACTCCCACCGCGCAGCATTCGCCAAGCATTCAGCAAGCTTAGCAATGATTTGATGCTGAAAATGTAAGCCAGTAAGGTGGACGTGAGAAGAGTGCCCTTTGCCGCTGGCGAGCATTGTCGCAACGTGAAAGC
>chromosome_16,+,polyA site is 4071259
GCTCACAAGGCATCAGGGTTAGGCGTAGCGACACGGCGCCCAAAAGCTTGGACTTGTTGCTCTCCAAGTGAGGTGTTCTGATAAACAGCATCATTCACAGTGAAGCGGGGGCTTTCATCGAGCCCCAGTGAATTGGCGCCCTTGCGCGGA
>chromosome_16,+,polyA site is 4141818
TCCAGTTACAAAGCTGTCGGGCCTTGGTCGGGCCAAACGACAGACAGCCAACGCATTTACGAGCCCGTCTGTCACGTTTGATCTATAAATGGTGAAGCAGGCTACAAAACATGTAGTGGAGTTGCACATTCGCAGGGCTCTCGCTTGGCA
>chromosome_16,+,polyA site is 4457099
ATTCAAACTCCGCACACCAAATGCTTCATGAACACCAGATAGGTTTTACTGTTAGGGCTCAGACGACAAGGCAAGTCGAGACCTGTGAAGCCTGCTTGAAGCGACAATTGCTCGCACAAAACAGTTTCTCCAAAACTGGCCGCTCCTGAT
>chromosome_16,+,polyA site is 4650510
CCTTCGCACGTCCATGGACAATTGACTTTCGCGAGGTTGCCCGAAAAGCAAGCCATGGCTTTGCGCAGTATGACTTCTGTACGTCGTAAATGTGCTTCAAAGACACAGCAGACGGCGAGCCGTCATAAAGAGCCTGTCACCGTTGTCCAT
>chromosome_16,+,polyA site is 4650582
ACTTCTGTACGTCGTAAATGTGCTTCAAAGACACAGCAGACGGCGAGCCGTCATAAAGAGCCTGTCACCGTTGTCCATTTCTGTAGCGGCTCGCTCTCACGCCTCTTTCTTCCTGGTCCGGGCGCAACCCCCAGTGGACGCGTTCGGACC
>chromosome_16,+,polyA site is 4722439
ATCCATTAGCCCACAAACCGCTTTATTCGGAGCACATCGTAGGCACCCTAAGTTACCGCTTCTGATAATGCAAAACGTCCTGAGCAACAGCCTGACCGATATTGTGCAAAAGGCAGGGGACTTGAGCATCGCTTCGCCGCGCGAGCCCGT
>chromosome_16,+,polyA site is 4740065
ATAACACCGTGTGACAACCTGCGGTTGCACGTCATCGAGCCGGCGAAACGGTTTACCAGTAATCCGCCGGGTTTTCCATAGCCTCTACTCGCAACCCCAAAGCAAAATCCAACAGAAGTTGTAGAGCATATAACGCAAATGTCCGCAGCA
>chromosome_16,+,polyA site is 4869302
ATCCTTTAATGTTTCCCACTGATAAACACACGCGTCTTACTGCATACGCCCATAGGGCTCAGGTCAACTCCAAACGTTTTTGCAACACCATCTTTGGAATCGCCGCGCGAAATGGCGCTACTCGCACGCACACTGCCTCCGGAGGTGCTG
>chromosome_16,+,polyA site is 5011591
ATGCCTACAGATTGTCAGCATTCTGGATAGCACATCAGCGATAATGCAGGCCCTCAGCTCCAAGCACGCGCTGGGCAACTGTAATGTTGCAGCGTCGCGCAGCTCATGCGCGCAGCGTCGCGCTTTCGTGCCTACTATGCCAGTCATTGT
>chromosome_16,+,polyA site is 5152145
AGTGGCTGCTCCGTCGTTGCGCTAAACAGCGGTTTGCCATGCTGAACGTCCCTCAGAGCATGAGTGTGTAAGTTATACAAGAAGCAATGACCCAGCGCAGGTCCGAAAGCCCAAAACCCCCACCTGTTGGATCGGCACGATGGCAAGTGG
>chromosome_16,+,polyA site is 5428377
GGCCAGAAGGCCCTAGCAGTCAAGGAGAAGAAGGCAGAGAAGAAGCGCGCGTCTGCATTGAAGAAGAAGGTCAAGGAGCTACAGAAGGAGGCCCAGGCGAAGAAGTCAGCCAAGCTTGTGCTGAAGAAGAACACCCAGTACTTTCAGACC
>chromosome_16,+,polyA site is 5545067
CGGCCATACGCCGGAGTACTTATGCGCACAGCGTGCGCATATAGCTCTTGCTACAGCATAGTGATAAGCCCTGTATATGTGTAAGGTGACGACTCTCGTATACAGTAACCTGAAGCCGTAACTAGCAACAACGTGCGTGAGACACGATAG
>chromosome_16,+,polyA site is 5754817
TGACTAACAGTGACTCTGACACAAACCCCCGTCGGCATCAGCAGCAGCAGCAGCAGTAGCACAGCGCCTGGCCGCAGGCGCACTCGGGAGGGAGCGATATCAGGAGCAGGAGCAGGAGGGAACACTAGACACTCGCGGCTGCCATGAAAC
>chromosome_16,+,polyA site is 5761766
CGGACGGAGTAACTCCTTGGCACAGAAGGCCCGCAACCATTGTCTTGAAGTAGTAGCGCTGGTTGCCACACATACAAGGCACGCTCAGGATCTAAGTGTAAAAAAGCAGAATGGAAGGCGCGGCGGGTCCAAGCGGCTTTAGGAATGTTG
>chromosome_16,+,polyA site is 6130639
GGCCTCACAGCAGGGTAGTCATGGATACGGCAATTGCTTTACGTTACGCGGTGACGCTTTTTATTTTGTTGACATGCCCATCGTGTAAAGCTTGTGATAAATTGCTTTGCATCGTTATCTCCTTCGACCACCTTGAATTGCCTGCGGGCC
>chromosome_16,+,polyA site is 6253927
CTAGCCTATATGGTACTCAACAGCGACCTGGCTCGCTGGTTGAGTTACCAAAGGCGTAAGCCAACAGACTGACAATCACTCTGTGTTAACTCTTACCCACAAGCCATGTGAGCCGCCTCTGTCCGTTAAGCCTGCGTTAGCCTGCACCTC
>chromosome_16,+,polyA site is 6254142
TCATGCACCTCACCGCTGACGGGATTCAGGGACTCAGTGGCCATACGGTGTCTCCACGCTCTGGGCCGTATCTGGACGATGTAACTCAACCCTTCTGAGGCAGCGTAGCTGAGGACTGAACTCTTGCGCCGCTGCTGCGCTTCTGACCGG
>chromosome_16,+,polyA site is 6254317
TGGGTCTCAGTTGCCTCTCAGCACGTTATACACTACGGCATCCCAACGTAGCTCTATTTGCCGGCGCTCTGCGCGCCTGACGCCCAGCCGTCAATCGGAAATTGGATGCATTCGCTCCTCGCCTTCCGCTCTTCTGGACTCCTGTAACGG
>chromosome_16,+,polyA site is 6273734
GGGAGGGTGAGGCATGGACAGACTCGGGCCATGTAGCACTTACTGTTGTTTGTGACAGGTAGTATAAGTAGTATAAGGAAGTATATAATAGGTAATCGACAAGAAAAATCGACAGCAAGTCAGGGCTCTGAAAGTGAAACACAAATAGGG
>chromosome_16,+,polyA site is 6273864
AAAGTGAAACACAAATAGGGCCATAGGAGGGACTTGACACACAAAGCTGGCATTGAGAAGTCGCGCACATGTTTGCTATTTGAAAGTTTTGACTGCTCATTCAGCAAACGCTGAGCAACGTTCTCCGCCATGGCCCAGTCTACTCCGGCG
>chromosome_16,+,polyA site is 6306249
AGGGATCGGGTATGAGTGTCTTGTTGTCGCAATTGTGTGATTTTATGTCTCACATGAAGATGCACGCCAGCCACCGACTGTAACACAAAAAGCAGGTGTCGTCAATGGAACGCGTCTCGAGTGTCGCCGCACGGATATCGGGGTGCTGGC
>chromosome_16,+,polyA site is 6318096
GGGAACGGGCAGACACGTATCCGGGATGCACGCCTGCGGGCGCGCAGCACTACCGAACAACAGTCACGGCACAGGGGGGGCGGGGGCGGGGACGGCTTGTGGGCCCGGGCGGAGCAGTGAGAGCGGTGGCTGGCCGGGAACGGCTGAGGT
>chromosome_16,+,polyA site is 6341239
TCCGCTCGTCGAACCAGCGAGCGAGTCGCTCTCCAAGTCCCGTTTCGCGCTAGCCTGGCCCCTCGCGGGCCCGGCTTTGAACTTGTGACTCGCGTCTGAGTCAGCTTGTAGTCGGCGGCGATGCAGTCGACACTTCCACGGGCGCTGCCG
>chromosome_16,+,polyA site is 6493946
TTTCGAATTATTACTTCGCTGCCATGCACGCACCAGCAGCACTGAAGGATTCCGCTGAGACTAGAACGAATAGGATTTTGTTGACCGACAGCTCGAACTTGAAGATACTGTAGACCGTAGTTTGATGTGAGAAGAATACTTATTGCCAAA
>chromosome_16,+,polyA site is 6497570
GAGGGAATGTGGGCACGCTGTGGTCAACCTGTCCTCCTCGCCCTAAACCATAGGATTACTAAGCCATAGGGTTACTAAACATGTAGCCGTTGAAGCATATCGGTTTTGCACGATACTATGCGGGGCCGAGGCGAAGCCCGCCAAATAGGT
>chromosome_17,+,polyA site is 65759
GGCTCCAGTACCGGCTCTCCGGCGCAAGTATCCACTGGACGAGCACTGGTGAAGCAGTCCAAAGAGCAGATCCGAGGCCTGCACAAGGGCGGCACCGGGAAAGCTAGCATTAGAGGCAGCGGCGGCGGTAGTCACAGTAGCAGCGGCGGC
>chromosome_17,+,polyA site is 72171
AACAAGGAACACATTGGACACAAGCTTGCTCTCCAAGAGGTCCAGGTGGAGCGCAGCGAGCACTGGAGAGCGAGAGAGACTCGTGTGGGCGCATACTGAACGTCAAGAGGCTCTTTCGCAACGCCCACTGGCTGAATCTGAAACCTCTGT
>chromosome_17,+,polyA site is 562597
CGCAGCCGCGGTCTGCCCTTGGGCGCCTGAGCTGGCTGCATGGCGTCGCCCAGCCTGGATTTGCGGAAGGCCGAGACGCCTGCCTGCGGGCACAACGGAAATGAATGCATAGCAGGACAGCGTTGCATGGGGGACGCGGCGGCGAGAAGC
>chromosome_17,+,polyA site is 663038
CGATGTCGAAGCCCCCTCCGGCAGGTTGGACTGTTGATAAACATACCGATACTCCGGACGTGGAGCACGGAAAGCCGCTTGTAAACTTAGAATTACGGAAGCAACCTAGCGCTCATGTGGATATGCTCCCACCGCCTCCCAAAGCCGCTT
>chromosome_17,+,polyA site is 796917
CGCTTTCGAAACCACTTCGGAGACCCCGTCTACACGTGCACCAACCCTGGATGCCGTTCGCCAACACAGTTGAAGGATAGAGCGGCTTGCTCTCGCCACGAAAAATGCTGTGAGGGTGCACCTCGGGACCTCCCTCTCCCTGCCGGTACC
>chromosome_17,+,polyA site is 1276668
CTGCTCGCCCAGCCTACTCACAACTTGCCTCGGTACAGGTGTCTTATGGTTCATAGTACCACACTTGCACACCACCGCGCACCTAGCACCCGGAACATTTCAATTGACGCACTACCAACAAGTCCCACCAGCATAGTACCTTGCTGGAGC
>chromosome_17,+,polyA site is 1426503
TACAGAGGCTGCAACGGTGCGCGAATGAAGTTTTAATGGCCTAACATTTTTCCTGTTTCTTTCCAGTCCTTTCCTCTGCCGATTCCTCGCCGAGGGCCAAGATATTTAGCAAATGCGGCGAGGTCCGGGTATTGCTGGGCTGCAACATGC
>chromosome_17,+,polyA site is 1430201
TTGCCAGGGGCCTGAGTGCAGTTCACTGCAGTTTGACCACGGCCCTCATAAGCCCTTGCAATGTTGCGATAGCTTGCGATTCTGTAAGATGACATTGCAGGAGTAACGAGCGGCCTCTAAGGAGCAAGCAGCGTCTGAACCGATGTCGCG
>chromosome_17,+,polyA site is 1603256
CATATCACAACGGCTATGTTACTGCCGGTCGAGCGGCGTAGAGCGCTGAGGCGCTAGGAGTGCGCATCTTAGGCAGGCACAGTCCGCGCTTTCGGAGCACAACGCTCGTAAACCACTACGAATTGGCGCAGCTGCTTGTAGTCCTCGATT
>chromosome_17,+,polyA site is 1910148
GCTTTCCGCATTTATTCCTCAACTCTTACCAGGGCCGCGCCTCTTCGGCTCCTCTAGTTAATAGCCGCCTGCAGCACTCTACGTAGCAGCGGGTGAGTCTCCTCGCGTTGTCGCCGATGCTCCTCGCCAAGGGTGTTGCGCTCCGCTCGG
>chromosome_17,+,polyA site is 2117525
GCGCTGTGGAGCGGACACAACTTGCACACTCGTCCTTCTACGCTATCATGCGTGCAAACCGATAAGCATATCATCAAAAGCTATTATTTTCCGTACCGAAATGGCAGGCTGTCCGCTGTTGAACAAGCAAGGGCATGCAGTCCTCCATTC
>chromosome_17,+,polyA site is 2209018
CAGGGCAATGTCTAGGCTCAGACAAAACCGGCCGGGTGGCCGCCGTCTTTTGTCTGGGCACATGGCGGTTTGGGGGCTTCTCCATAGGAATTGGGACAAAACCCGCCCCAAAACCGGGCGAACAATGTCTTGCCTCACACATTAGTCCCC
>chromosome_17,+,polyA site is 2360454
AGCATCGCCGTTAACGCGCGATTACCAACCAGCAGAACACAGAAGATACATTTACTCACGATGTTGCAGGCGCGGACTCCAGCATGTAAAATGCACCTACATAGTGAGCTTAAATCAGTCCCATGGATTAAAGTCGGATTGGCGAGCGTC
>chromosome_17,+,polyA site is 2704408
GTTAGATTGAACTATCGCGCGCGAGTGTTCAAGGGCGCGGGTCAACTCGCGATCCAAAATCGTACTGTATTGGTGGGCGTGTGAGGGGGGAGGACAACTAAGATTTGCATCAGCAAACTGTATTGGGACTCCCACATAATGCATTTAGCT
>chromosome_17,+,polyA site is 2762419
CGCATGGTTCGGCTGTTGCACAAGATTTCGACATTCTTGCCCCAAGACGCTTGTCGTCGACATGTTTTGATACATGGATGTAAGATATTCAGGGCCCGAGAGCTATACTCGCGGACTGAAGAAAGTCAAGATGTCCATGGACTCGCGAGG
>chromosome_17,+,polyA site is 2827202
ACACACGAACAAAGGTCCACTCAAGCCACCGAAAGGATAAGAACTCGCTTCCACTCGCTTGAACTTGGCTATCGTCCACATCTGAAGCATCGTCGTTCCCGAACGGCCCGCGCCGTTTACTACCACCACCACTTTACCTGCAAGGATGTG
>chromosome_17,+,polyA site is 3252935
ATCTGGCAGAATAACTGTGGAAACCGTAGTCACACACACACACACATACACACTGTCTTTGCGCTATGTTTTCCTTGTGCTCTTTAACGTACACATGCAAACACATGCTCATACACATGCACGCACACACACCAACAAAGGGCGCATGGC
>chromosome_17,+,polyA site is 3270755
ATGCGGGTAACGCGCTGGGACGCGGCTCTCCCTCACAATCGGTTGCATAACTATAAAATAGCTGGTCCCTCATACAATTTTTATATACTCACTGGTTCAAAATGCTCAGCCTTCACCGTGCGCGAAGTGTTTCGTCATCTCGGCCGCACG
>chromosome_17,+,polyA site is 3313413
CAACTGAGCGAGTGGCGAGCGGGCGCAGCGCAAGCACATCAATACGGAGAGGGCCCCGCGCTAGTGAACGCGCAGGCGCCATATACACTGACTTTGCGAAAGACGACGGCAGGCTCGACGTGTCTTCGCTTGAAGCGTTGTTGACAGCCC
>chromosome_17,+,polyA site is 3401610
TCAAGGGCTACCCACGTCACGCCCGCTTAGACGACGTTGCGCCCGCGCTCTCTTTGAGACAAGCGGCGCGGTCATGTTTATTGGCTTATGTAGAGGGCGTAAAAACTTAGACGCGGTTGCGCCCACGCCGAGTACCAGTTCCAAAGGGTC
>chromosome_17,+,polyA site is 3401706
GCGTAAAAACTTAGACGCGGTTGCGCCCACGCCGAGTACCAGTTCCAAAGGGTCACCTTCGCAAGCCTCGACCCCAGCGAAGTCAGCTTCCCTTTCCGAAACAGCGCCGCTTACTGTGGGGCCAAGTTCAACGTCACCTATGGCGGCCGC
>chromosome_17,+,polyA site is 3727004
CACCGTTTTGTGGCTGGAAGACACCTTATCATACTTCTCATAGCTTAAGCATATACAATTTTGCCTGTAACGTGGTTTGACGTTGCGCGGAGCCCAAGCGGAACATCGCTTGGCGGAGGCAGCGAAAGCTAGCTGACGATGAAGTTCCTG
>chromosome_17,+,polyA site is 3751039
CTGTGTCTTGCATAACATCTAAGGGCATAGAGTACGTAGCTCCAGATAAAAACCTTGCAAGAAGCTGCTTCAGCTGAGCTCGGTCGGCTCTACAGTGTCAAATGCAAATGTTGACAGCCATAGATAGCTGCTAAGAGTGCCAGCTGTGCA
>chromosome_17,+,polyA site is 4141891
CGGGCCTCCACATCCCAAACAAACAGCAGCCGGCACGGTGGTTGGCAGCTGCGTGCCTCTGCATCCGCATCTCCGCCCGTGCGTGGAGCAGTAGCACCAACGTTGGCAGCACGGGTCTCGCGCGCTGCGGCCATGTCCGGGGCAGGCGGC
>chromosome_17,+,polyA site is 4415393
CAGCCCCGATGGCCGCAGCTTCTCTGGTCAGCGACCAGCAGCTCCGTCGGCTAAGTGGCTAGCCTGGAGCCGCATCCAGAGCCCATAGCCCCTGCGCCTGCAAAGAGAAGGAGAAGAATAAAAGGCTGGCGCAACAACGATAACGAGTGA
>chromosome_17,+,polyA site is 4446479
AGCTCATACTCGGCAAGGCTTACCAATGATGGTTTCACATGTCACATTGATAAGGGCTCGCGAGCTCGGTGAACTCACTTTCAACCTCCGTGCATAGCCTCGATTGTAGCATGCACATACAGTAAACGTCAGTTACCTAAAGAATATCGA
>chromosome_17,+,polyA site is 4975634
TGTCAATAGCTGAAGCTTAAGCTTATTGTCATTACACTACGCTTTTCACTGCGCTTGAGTTTGAACATAGCAGGCACCTGCATAACCTAATTGCTCTCAAAAGCGCTCTGTCGCGAACACGTCAGGTTTAGCGCTAGGAGCGGTTTAGGA
>chromosome_17,+,polyA site is 4976703
CCACCTCCCCCTTTCCCTTGCAGGCCGAGGCGGTGGCACCACCCCATTCGGACAGGGCAGTACCCGTCGTTCGCGCCTAGCGGGAATTACCCTTGGGCAGAACCCATCTGACCGGTTCTCAGGCAGCACCCGCACGCGGTCTTCGGCGCC
>chromosome_17,+,polyA site is 4976796
TGGGCAGAACCCATCTGACCGGTTCTCAGGCAGCACCCGCACGCGGTCTTCGGCGCCACGCATTCGAACAAGGCGGCACCCATCGTACGTACGAGGGCAGAACTCAAGACAGAGGCCGAGTCTCGGGCAGCACCCGCACGCGCGACTTGG
>chromosome_17,+,polyA site is 5103431
CGAGGCGGGGGAGGAGGGGAATGAGGAGGCCAACAACCGCCGGGCGGTCAATGTGAAGGGGGGAGGAGGGGGGAAGGGGGAGAGGGGGAGGGGGGCAGGGGAGCGAGATTGCTGTGCCCGGGCCTATGGTTCCATCCTTAGCCAGAAAGC
>chromosome_17,+,polyA site is 5174775
AATCAACCGGCTTGCCAGATTCATTTCCGACATAGGAAGGGTTTCTTGTCGGACCAGGCGCTAACCCAGCTCGCAGCGCTCCCTCTTGCTAGCTAAGCAAAATGTTAAAGATGTTCAAGAAGCCAGATGTGAAGGGTGAGGGCGAATCGG
>chromosome_17,+,polyA site is 5354636
CTTTGTGACCCAAAGTTTAGGAGCAAAGTGCAGCAGTGAACGAACTTCAATGCACAAATGATTCTGAATGATTGCAGCGCTGTAACAGGTTTTGCCTCGCTAGCTTAATTCCGCTGGTCGCGATGCCGCCTTCTAAGTTCATCAGGCTAT
>chromosome_17,+,polyA site is 5625891
TCAGCCCCTAGCCGTACGAGCCTCGGCTCGTGAGGAAGCGCACAACATTTTCGTGTGCGGCTTTGGCTTTCGTTACTAACTTTTTGTAGCCTTTTGCGGGCTCTGTGAGGCTTTACGACTTGGTTCCGACTTGGTTTGGATGGCTTCGGC
>chromosome_17,+,polyA site is 5935309
AGCCTTGTCGTCGAAACCCCCGACTTGCCGACCTCGCTCGACCCGTGACCTACCCGTGACAAAGATGGGACCGTTGGCCCATTTAAGGCGGAGGGCGCGCACTCACCCACTACTCGCTGCACTCGTGCCACTCATTGCGGCTGAGCGTTG
>chromosome_17,+,polyA site is 6416947
GGCACTTGGCTTAAAACCGGCGCGTTCGGCGCTTCGGTACGGTCGTACGGGCGCGCGCGGTGACGCGGGGCGCAACTACCTGTAGCCTTCGCGGCGTGCTCTTCTCGTCTCTCTCGCTCCTCGTCCCCTCTGGGCTGGGACCTTCTATGC
>chromosome_1,+,polyA site is 314400
GCGTGTCCACCTGCTACCTTCTACTTAGTCATCAACTATTTCTCTTGTGTTATATACGCCCAGATCGGCGACTCGCCCAAAGTTCATAGCATAACCCCACTATATTCGGGCTCCATCCTGATTGTTGCAAAGTGTTCGCGCGCCCCGCTC
>chromosome_1,+,polyA site is 764726
CAGTAGGCTACGTCGTAGCAATGGTGCTCGGACAAGTGGTCGATGCGCACATGTTCGTGCGAGGGCCATGAACGCACTAGAACAAGCTTTCGCGGAGTACTCAGAAGCCGTCGCCCAGCTTGGAGACTTGGGCGATAACATTGGCGTGCT
>chromosome_1,+,polyA site is 796088
ATGTATAGGCTCAGTTTGCGCAGAGCAATCGGCATCTGCTCTCGCGAACAGGCACAAGTGTACATTTCTCTTGACGGCTGGAACATATGTAACATGGCAAGGTGATTGCAACTTGTCGGGGCATCTAAGTCGGCCACATGAGTTTGATGA
>chromosome_1,+,polyA site is 1316691
CTCGTCTCAAGCCCTGCGGCGTCTTGTATCATATCGCTTGTCGGCTGCACATTGCGGCTTGAATTCATTCCGGCGGAGCTGTAATTCATTGGAGGCTGCGACAGTCAAAGAAACCTAGCCCCCGCACACAGTCGGCGTAGTTTTTACTCA
>chromosome_1,+,polyA site is 1342053
TCCGCGACACCCTCCTGGCCGGCCGAAGCAGCCGCCCTTGGCGGCTGCGCTGCAAACTGCAAGGCCTCCAGTGGGTCCGCTCGTCGCCGCTCCTGCCCCAGTGGATGCTGTTCCACATATACAAGAGGGCATGCCTGCGCCCGCTCCGCT
>chromosome_1,+,polyA site is 1404680
AGCCCACTCCCACTCCAGTCACGCCAGCCCTCAAATGCGCTCGATTTTGCTGTGCGGCGCACCTTCTTTCTAATCCTCTGACTGGATAGCACTAAGAGAAAGCGAGACAGGGAAAGGACGAGGAGCGAACAACTTCACGGGGGCCACAGG
>chromosome_1,+,polyA site is 1454243
AAGATTAAAGAGCCAGGATGGCTGCGCTGTGGGCGGACGCTTGCTCCTTTCGCTCAAAGAGCCGTAAAACTGCTTAAGGCCACATTGCAATTATCAGGAAATATCCAAGAAACTGGATGCAGGTGAGACACACCACACGCAAGGCCGCAA
>chromosome_1,+,polyA site is 1465373
TCACCTTGCGCGAACTGCTGAAACAGAGACACGTTGGGCATGACATGGACGAGTTGACGCGCACAGGCTATACAAGAGCTGTATAATTGAGCATAGTCTTAGATTAATCTACACATCATGGAGCCAATACTAGACGCGTTGACGGCCTCG
>chromosome_1,+,polyA site is 1649650
TGCATGAGAACGATTATAACTTAATCCTTGCAATTCACTGCGGCACTGCCTGCAACCGAGCACATTTGACGAGGACGCGTCTTGGTTACCCCTTTAGTCCAGGCCCATGGCACGGTGAAATACGATATAGCTACACAGCAACATGGCGGA
>chromosome_1,+,polyA site is 1668034
CTGCTGGGGGTGACGCGTGGTCCTGTTGCCGTTTGCGATTTGCGATTTGCGGTGCTAGTGCTAGTATGGATAAGCTATTGCAAGGAACAAATTGTTGGCAAGGAACTTGGCAGCGCCGACACAGCAAGGACAACCTTGAGAACAACCATA
>chromosome_1,+,polyA site is 1797484
GGATTGCGCTTTGTTCCCCGATGACGCTTTGGGCCTCGCCACAGCATTGTAGAACGAGGTACATAGCGTTGATTTGTGCAGTTCTTAAGCGCTCAAGCACCGACTCGCTTCAAAGGCCAGATAACGGCCTGTGCGTGCTTTACAACGCGC
>chromosome_1,+,polyA site is 1797543
TACATAGCGTTGATTTGTGCAGTTCTTAAGCGCTCAAGCACCGACTCGCTTCAAAGGCCAGATAACGGCCTGTGCGTGCTTTACAACGCGCCCACCGCACCGCTTTGCCTGCCAAAGAATATTTTCTTGCCGCGGTCGCGGACTTATAGT
>chromosome_1,+,polyA site is 1870699
GGCATCTCAAGGAGGGCAGCAGCAACAGCAGACCACGCCGGTCCTGAGCTGGAACGGGGATACGCAAGTGGCCATGTTCATCACGGTCCTGCTGCTCCTTAACCTGATGAAATGGGTAGGTTAAACTGTTCTTGAGCAGCCTCTGGGTGC
>chromosome_1,+,polyA site is 2210539
GAACAGTAGTAATAGTGCGCTCTTCGACCTTTGCGCTAGTTCCCGCGCAACAGTCTTCTTTCAAGCTTGGTTAGGTTGCCCATTTCTTTTGCAGAAGGACAAAGAAAGTATGAGCGGTATTCATCATGCGACCCGAATCACGCCCGGCCA
>chromosome_1,+,polyA site is 2210997
CCAGCCATATCGCCACTGCGGCAGTAGCTACCGGAGCAGTAGTCACTAACCGGCAGACCAAGCCCTGACACGGCTGATCACCCACAGAGGCAACACCCGCTGAGACTCCGCTTTCCCCGCCGTGAACATGGCCAAGCACGTAATCCTGGG
>chromosome_1,+,polyA site is 2237482
CAGTAACCTTGATAATTCGTAACAGCCTTCTGCTCGCGCCTGGATGCAGCCGCTTCCGGAAGCTTCAAGGGCAACGGGAATTTGGAGTTGACGTGACCAAGAAAAAGTGCCGCTGGACTACCGCTACGCACGCAGATTGCATCACAAAGC
>chromosome_1,+,polyA site is 2261112
CGCGCCAACCTCCGCCGCCCTGCCCAAAAGTCACGCACAGGCGGCACAGCCACACCCGCAGCGCGTATAATTTGTCACCATGTAAGCCATGGCAGACGCAATGGGGCGGAACAGGGACAGAGCACGAAGATCCGCCGAGCGGTGACGTGG
>chromosome_1,+,polyA site is 2576667
GCTGCACCAGCGAGTGGCCTTCTTCTCAGCGGCGAGCAACAGCGCTTTAAAACCAGGGAACACGGCCATTTGCAGCGCTGATACACTCATACAAGACCAACATCACCTGTGCGGGAGGTCGCTCGAGCCGGGGCAGCGGTGCGCCGTTGG
>chromosome_1,+,polyA site is 2744517
GCATGGGGCTCAATCAGAATTACTTCGCCCGCCCCTGCCGCGCGCCAATCCGCCAGGCACTGCTAAACTGCTGGCATTTGATATCTTATTTGAGTTTTATTGCCATCCGAATTTTCCGGGCTCTGGTGCGCACTAGCTTGCTTTGCCAGC
>chromosome_1,+,polyA site is 2813530
CACGAAGTTTGTATATTCCAGTGTTGTTCTTGTAGTGTCCATCATTTGGAGACTAGCCTGTCCGTATAGCACTGCTGCACTTGGAACCAACCAAACGTATGCTTGCATTGGGTGGGCTGCGAGCTCATGCAGCTGCCATATTGCATGACG
>chromosome_1,+,polyA site is 3154323
AAGTTGCAATGGCTTTTACATGCTACATATATCATAGATATTAGTAGACATTAACGTTTGCCGACGATCGTGCAAATAGATGTTAAATGCTTTGCGCCAACGGACCCTGTAGCTCCGATACAAGGCTCAATCTAACGCTTAGCAATCATA
>chromosome_1,+,polyA site is 3160841
CGATTGCGCATGCACACGTGACCAAATTTATGCTCAACGACGTGACCATTGCTTTATACATACTTGTGTATCGGTTGGCACTTATAACAATTGGCTCGTCAAATTGACGCGAGGCTGCACTTCGATCCTGAAAGCCCCAGTTCAACAAGT
>chromosome_1,+,polyA site is 3566737
AAGCGTGCCAGCGGGATGGGTACCGTCAGCGCTGACTGGAGCTCTGACACGTAGAGCGCCGGCTTTGAGTCGACCGCTATGTTGAACACTTTGTTTATCTGCAAATATCATAGTGCACTATTACTCCAGTATCGAGCCCAGCAAGGTGCA
>chromosome_1,+,polyA site is 4117871
GGGTATGCCGGGCCAGCGAGTCCCTGACTCGCTGGTTGTGTTGCCAACAGCGCAAGCTAGCAGACTGTGTATCAGACTGTGTCAACCAACCCATCGCGAGCATTAGCCTTGTCCGTTCCTTCGCTTCCCAAACGTTAGCATCCCACTACG
>chromosome_1,+,polyA site is 4118179
TCTAGGACCGTATCCGGTACATGCAACACAACCCTCAGTTGCTATTGGCGAACTCGGCGCTGCATCCCACTGCGCTCTCGCCCTTCTTCTCCGCGGCTACTTCTCACTGGACAACAAGGCTTTGCTCATTCATCCCTTCCTCTCGCTTAC
>chromosome_1,+,polyA site is 4435550
GAGTTTGCCTTCCTAAAATACGTCAACATTAAACATCAACATTAAACATTGTTGTTGCCACTGAACTCGCATTGAACCAGGGAACGTGGCTCGGCGAAGCAAAGGAATGAAGAATCCCTATCGCCTCGACCCCGACGACGCTGAATTTAG
>chromosome_1,+,polyA site is 5085049
AGGCGCGTGCTCTGCTCTTCAAGCCCCTCTCGGCGCGGGGGGCGGACGACAGCGCCACTCGAGACGACTCAAACAAGTATAGCAAGTACAGCAAACCCAAGAATGCATTCAGAATCAAGCTATGGCACGGGCTTACAGCCGGGCCGAGTC
>chromosome_1,+,polyA site is 5090692
AATGGGCCGCAGGGATGACTATAACTTGATATGTGTCATTTCCACGTCGACTACTGTGACCTGACAACATTCCCTGAACTTGCAACTTAACTACCGCCTCCAGCAAGAACTATGCAGCCCGAACGCGTTGACCGGCTTCACATCCTGACA
>chromosome_1,+,polyA site is 5106334
AGACATATCGCTGTAGGTTCATGGATAAGATAATAGCTGTCAATCCTTGAGGGCCGCAGTTTTACGCGACGTAATCAACTTGAAGCTTTTGACGGAATGCTCTGACTGAGCCTGGATTGCCATCACTGAAGCCTCTACAGTAATTTCAGA
>chromosome_1,+,polyA site is 5127137
GTTGGCTCTGGATGAGGGCGTCTGGGCTGCAAGTTGGTTTCATATATTCATATGCTTATCATATATACATTTATACATTTATTGTAAAGCATTGGCCTACAACCATTTGCGGAAGTGAGACAACCCGAAACGCAAAAGCCTTGCGAGCCT
>chromosome_1,+,polyA site is 5372865
GCGGCAGCCTTCCTCACCGTGGTTGGTCCTCATGGTGTCTTTTTGAAGAGGACCTGAGCCTTTCACCCAAATATATCAAAAAACCCGGGCAACCGGCCAAAAAAATTGCAAAAGCCTCTCGTAGGCACAAAAGACCTATTCTAGCCATCA
>chromosome_1,+,polyA site is 5550811
GACTTGTTTCTTCCGAGCTGTACACTAACCTGATTTCTACGCGACACCGCTTTATTTCCCGTGCAGTGAGCCGAGCGGACCAAGAGCTGCTCCAGCCCAGTCGCCTTGCGACCGTCCCTCGCGCTCGCTCCCCGTCTCACGGGCACGGCG
>chromosome_1,+,polyA site is 5586137
TCCAAGCAAAGGGGTTTCTCGGCGCCAACAGAAACAGGAAGCAAAGTTCTAGCGCCCCTGGCAATATTGTCAGGAGCAGTTTAACTTCTCATTATAGCGCTACGTGTGTGCAAGAAGTCACTACAATCGCGATCAAGGGGCCGAAGGCAA
>chromosome_1,+,polyA site is 5586274
GGGCCGAAGGCAAGCTGCGAGCAGAAGCCGCTGTCCGTGGCTGGGGTGGGCGCGCGTGTCGGTCAAAGCACTTGCTCGTGAATTGTTTCTTAGTATTTATTTTACGCCAGAAAAATTGTGCCAACGCTAACTACCGTATGCTAGTTGTAT
>chromosome_1,+,polyA site is 5595582
AGGGTCAACTGGCGGAGTTCGTGCTGGGAGTTTACATGCGGCACTTACCGAGCATTCGGCCTCCTTGAAATGTTATCCTTAAACTAACAAACTCACTTCTACGTATGTTTACATAGATAAATAATGCAGATATCCCCAAGACGTCGAGGG
>chromosome_1,+,polyA site is 5693535
GAGCGGAGTGCGCGTGCATAATGTACGGCAATGGGTGGGGGAAACGCGCCCGGCGCCCCCCAGCCCACAAATGCCTGACAGAGTCCTACTTACACATCAAAACCTATAGCACGGAGAGTTTGCTACGGTTTGCTTGACATCAGTGCGCTG
>chromosome_1,+,polyA site is 5693670
GACATCAGTGCGCTGCCTCTTCGTGCACCCCGCCAAGGGGTTTCGTGTGTCGAACCTGACAGGCGCCATAGTACTCCTTTGCAATAACAAGGTGCTCTAAATCTCGTTGAGATTGAGAAACATTGCAAAGGATGCCGGTGTCCACTCGGA
>chromosome_1,+,polyA site is 6284009
GAAGCATTTTGTCGGCTGCCAGGCAATAAGCTCGCTGTGCCCGCATGGGGTCCTTCTCTTGAACGCAACGTATGCACATACACACTTATTCTATACGCAAATCGACTGAAGTAGATTCGGGCGTCTATCCCGCGATAACGTAGCCTTTTG
>chromosome_1,+,polyA site is 6469728
TCCGGGAGATGAGGCTAGTATCGGAACCTTCGGCCTCAGACGGAGGACGTGGCGTGGCGGCACAGCCCACTTTTCCCTTGAAAGGGAGAGCCACCTTTTCTTGTTAGTGGTTGGCCCAAAAGGTCCTGGGACGGGCCGTGGCGTGGAGCG
>chromosome_1,+,polyA site is 6894715
ACTTGTCTCTTGTCTAGAGAGTATTCTTTGGAGGCCTAAAGAAGCAGCGAGCAATATCAGTACATGCACGAGGAATAGTCTCCCAACGCTTGAATCTTACGCTTGCGAGGGAGTGTTGCACCAATTACTACTTGCAAAAATTGCTCGCTC
>chromosome_1,+,polyA site is 7088039
CCCCGTTAGAATAACCCCATCCACCACCACCACCACACACACTCACACACGCACACACCTGCCCTTCCAGTCCCCCCATCTTTTGGCCCCCAGCCCCCAGCAGGGCGCCAAGCGTATTTTATACCGCATTAGTGCATATTTTGTGATGTT
>chromosome_1,+,polyA site is 7239173
TACAACCGCCCCGCAACCAAACCCACATCATTTTGATCGCGTGGTCCATGCACCAATTGGTCCACCGGCTCCCAGCGTCCTGTAATTGCTGGCTATACGTTTCATTGTCAATCCAATATACTTTATGATGGCGTCCAGCATGCTTCATTC
>chromosome_1,+,polyA site is 7479931
TGGCACAAACTTGCCATCCAACTGGGGTTCAGGCCAACAGCAGACGCATTGAACTCGTCTGGATGGCATTGCATCATATTAAGCAACATGCCTCGATGCTATTCATCTATGCTCTGAGGTCAAATGGCGCGAGATGGCAAAACCACAGAC
>chromosome_1,+,polyA site is 7640673
GGCAGTAGGGGGACGGCGCGCAGTGGCGGCCGGGGCGGCAGGGGGCGGCAGACGCAAAGCAGAGGCGGACCGCAGCAGCATCAGCGGTGGCATTCCCCAGATGAAGCTCATGAGCCCGTGCCACAGACAGGAAATGGAGAAGGCTACGGT
>chromosome_1,+,polyA site is 8000749
AAGCAAAATTGCTCCGAGATCAAGAAGTCGCACGATTCCCGCCTTTGAGAGCTATTGTTTACAACTGTGGTGTTTTCCGCTTTGTTACATTTATTCTGATTTCCCTTCGACGCGCTTCGTCAACAAGTAAGAATGCTGACTCGCCCGAAC
>chromosome_1,+,polyA site is 8186242
CACCATGCAAGGACTTGACCCGGGACCCATGCGGAGGGTATAAGCTCAGTGAGCTACCCGATACAGTTAGTAGTGAGGTAACGTGTAATGTGCAAAGCAGTCTGACTGTTAGCCGCCCCTACTCCGGCTAGGATACAGCCGTAAACTTCC
>chromosome_1,+,polyA site is 8441442
CGCGATTCGACGCAGTGGCCAGCAGCGCAAAACCAGGGCATCGCGGCCGCTTTCGAGTAAGTTCGGAGCACAAAACATCAACCGCTTTAACCGACCGGAATGTTCCCTGGTTCTTGATCCAACGGGAGGCGCGCTTGACAATGCATATAA
>chromosome_1,+,polyA site is 8508749
CTTCAGAGTATACTTACCGCAGCCGACCGACCTGCCGAGCCGAGACCATACTTACCCGAAGCACCTGTTACGCCCATCTACCTAACCTTGGGTGGGGATTAGTGTCCACACGATCCCAAGGGTGCAAGCCCATGCGAGTGTCCTACAACG
>chromosome_1,+,polyA site is 8509011
GCGGCGAGGAGGAATGGCTGGCGAGGGCGGCGAGTCAGGACAAAAACTAAGACACACAGCCCAGCCCAGCCCCAGCCCCAAGAAAGAGTTAGTAGTGAAAGAAAGAGAAAGAGGTAGGTACAAGCTGACGCTAAGACGGTGGCGGCATGC
>chromosome_1,+,polyA site is 8579742
AAAGCTACGTGTGCGTTCTGAGAAACTTCCCCTTTTACCATTCACAAAATGGATAAGCTTTTGAAGACGCTTGATCCTTTTAACATATATCAAGATGGTGATAAGAGCGGAAAGAACCCGGGGGCACATTCGCGACAGTCTATCGAGCGG
>chromosome_1,+,polyA site is 8660470
GATTTCGGGTGGAGTGGTGTGGTCCGCCTCTGGTGTGCACTGCTCTGCTCCACCTTCCTGCCGGGGACGGGCTCCTGGGCTTCACTGTCTGGGACTCGGAGTCGGCGTCAGCAGCCGGCGCGCAGGAGCCCATCACGCACTTGAAGGTGC
>chromosome_1,+,polyA site is 9020991
CTCTTACTTGCAAATCTACAGCTTGAGCGCGAGACGAAGCTAGACGCACCTGGCTATCTTCTGCAATGCTTTCAGCGCATTTATCTTAGCATATATCCAATAAAGGCTGCTGTTGAGGCATACCACACCTTCATTCTAGCGAAAGGGACC
>chromosome_1,+,polyA site is 9241833
CCTGCTGGGAGGCGTGCGGGACTGGCGGTTGCCACGGCTTTGACGGAATTGCAAACGTACTCGCATTGGCGCAGACACTGTGTTATACAAAGCATCCGACTTGCTTCCGCTGTAGACGTGAACATGGCACTGCCTGTCGTGAGCCTTCTT
>chromosome_1,+,polyA site is 9263792
TTGCTTTTTGAATAATCCTTTTGAGACTAGTTTTGGCGGTCCATGAGCTTCCTGGCTCGTTTGGACCAATCTACGAGCATGAACTTGTAACATCAATCAATCAATCAGAAAGTCAGTATAACGTTTGCGAGTAAAAGCTGCACATCAAAC
>chromosome_1,+,polyA site is 9655531
GAACATGAGAAAGGTTTTGACAGGCCGAACAGGCAACAGCCTAGCGGTTATTTGAGCATATCTGGAGCCATTAGCTGACGCAGCAATGGAGCAGGGCCCAGAAATGAAAGATGTCAGCCCTGAGGCGGGCAGCGCGCCAGTAATTCAGGA
>chromosome_1,+,polyA site is 9960175
ACTTCAGAGTGGAATCGTCGTTGATTTTCGCGACTGGCCCGCAAGCGTGGCGGGCTGGGCGCCAGCGCACTAATAGGCCCCACACTGCATCTCAGTTGAAAGAGTAAAGGACACATGGCGGCCCGCGGGGTCCTGTACACCAGCGACGGT
>chromosome_2,+,polyA site is 85343
GCTGACAGCCCTCATTGTCGGCTCGTCTTCAAGCACAACCAAGAAGCCTTTCGCAGAGCCTTTCGATTTCACCAAACGTCATTTCGACACGGGTCCGCAGAATCGTCGATTTGATCGCCGCGTTCAATATGATGTCCTCTCTAATATCAT
>chromosome_2,+,polyA site is 325797
AGTTTAAAGCAATACATAGTGCAGTACTAGTCATGCTACGGAAGCTATGGGCATCCTTTTGCTCAGCAACGCTCTGACTGTCGGGCGCCCTGCGCGTTCGCGTTTTGCGCGTCCACTGCCTGGCTTGCAATGACCATGTAAACATGCCAT
>chromosome_2,+,polyA site is 325860
CAGCAACGCTCTGACTGTCGGGCGCCCTGCGCGTTCGCGTTTTGCGCGTCCACTGCCTGGCTTGCAATGACCATGTAAACATGCCATATTGTGGCTGCAATTTATTGTGCAACGTGAAGCCTCGCGCGCGCTAAGGCTTCAGACCTGGCA
>chromosome_2,+,polyA site is 517551
GGATTTTAGCTGTGAGTGTCATTACTACTTGATAAGAATCACCAGCACTTGGGCGACCACAGCGAGCGAACGATTATTCTTCACTGTTACGTTGCACTACATCTTGGCCCTGTTCCGATCAATCCCTAGGCTGCCGCACTAGTGCGATGG
>chromosome_2,+,polyA site is 693472
GTATTAATTGCAGGACTCGTATACACAGTGGCACATAGGAAATATTAGAAGCATTTATGAACCGCCTGCCACATACAACCTGTAAAGATGCAAGAATTTCTCTTCGGACTTGTCAAAATTGGATTACGTACTAGTAGCTATCCTGGTTCT
>chromosome_2,+,polyA site is 822032
GGGCATGCACCCCCAGTCGACGCTGAAATTGACAGCGTGCTGCGTGACAATGCCGCTTACGCTCTGGACCTAGCATCTTTGCTTACCTAGCTGTACCCTAGTTACTTTGGCAAGGCGAGGCAAAGCTGCTGAACGATCGAGCGGCGAAGC
>chromosome_2,+,polyA site is 913186
CGCATCGGCCCGAAAACCCTTCATAGTCGGCGTGCCAACTAAATCGATGTGGCACTATGTCTGTAAAATTATGATCTGACAGTATGGCTCCTTGTATGCAATAATACCTGACACACAGCACCGGACAGAAAACACGATGGAGGGGAGTAG
>chromosome_2,+,polyA site is 1031387
GTCCTCACCCGTTCTCCGCGCTCGCGAGCTCTCATTTATATTTTTCTGATGCAGGCAGAAAGTAGCGGTGACGGCAGCTCGTTTGTAAACATAAACTCAGAAGTAGAAAACATGGCCGGAACAGAGCCCGAGTCTGCTGGCGAAGCCTCC
>chromosome_2,+,polyA site is 1061580
ATATCGCGGGGCATAATTTGCGCAGGCGCGAACGCGGACAACCCCAGGTCTCCACAATTTTCTTCAACAGACAATTGACAAACCGTACTAGCCCAAACCCAAGCCCTATTGACCCTACCTAGTCGCTCGCGACACGTTCCTCTCGAGTCT
>chromosome_2,+,polyA site is 1088784
GACGGGGCAGTTTACTCCCTGGTGCCAAGGGCACCCCTTGAAATAAATGGACGTTGTATCCTACTTCAAATATTTGTCTTAGAAATCTGATCTGGCCGAAAATGCGCTGGCGGGAGATAGGTCTGCTTGTGGCGCTCTTGGCGCTGGCGC
>chromosome_2,+,polyA site is 1172891
AAATGAGTCTAGTGCGGTTGGACAACACAAGGCGCTCTGGTCTGGCGTTGCAATTCATTCCCTCCAGCATGACAATCCTTTGAATGTAAACTTACGTGTAAAAAGCGGACTGACCCCAGAATGCCACCAGCATCGGACGCGACAGGCGGC
>chromosome_2,+,polyA site is 1187372
CCAGCAGCCTAGCGGGCGTCGTCATGTTCAGACTGCTGCCACTCTCCGTGCCGACAACCCCAGCTCGGTCGCGCAGCTGGTGCATCAGAATGGAAAGGGGATGAAGGTTATTATCGCCGGCGCGGGCATCGGCGGCCTGGTGCTAGCCGT
>chromosome_2,+,polyA site is 1208698
AAGGGGGTCAAGGACGCAAGAAGCTCTCGTCAGGCTCTGCCGCAGCCCACGCAACGCACTCGCTCCCACCTCTCGCTTTTTCTCTACACCCAAACAAGCGAAATGGCCGCCGTGTGCGTCTCCTCCAAGGCCGTGGCCGTCCGCCCGGCG
>chromosome_2,+,polyA site is 1281742
GTGCGGATGGCGGCACTGCGGCAGGCAATGCGGGGAGCGGGGCAGAGCCGGAAGTGGAGGCAGCAGCCGTGGTGGAGGCGAAGGAGGAGGAGGGGGAGGGGGAGGAGGGGGAGGAGGTGGCGGCAGTAGCAGCGCCTTGTCCCTGGATGG
>chromosome_2,+,polyA site is 1446667
GCTGTCCCATGCGCTAAGATAAATCGCCATTTATCCGATGCATTTTTTCCGGTGTTGCTCCTTGTGTATTTATTTATTTATTTTTTGTATTTGTTTATTTATTTTTGTATTTCTGTATAGGTGCATGAACCACCGGCAGTTTTTATTGGC
>chromosome_2,+,polyA site is 1523527
CTTCACTCTTGAGCCTCACCCAGCCTAGCCCGCCCTATTAGCGGTCTAGTGCAACCTTCTTTCATCTTCGCCTCGAGGATCTAGCTCAGGATCTAGGCAAAAGCTTCCGCGATGGCACTGCAAGCCTCAACCCGCTCGCTCCAGCAGCGC
>chromosome_2,+,polyA site is 2201899
CAACGACAACCTACTTCGAGAGCGCTAAGTAGACTACGGACGAACCGAAGAAGCGGGAAACTTTCACCGTTTCTGAGAAGCGCAAATGATAACAAATGACCTGATCTGAGCTTTAGGTCAATGCTTCACGGCTATATCATGCTTTAGTTC
>chromosome_2,+,polyA site is 2259667
CCGAGCAACGCAATACAGGAAGAAACTGCTGGTGGCGATGGAGCAGTGGAAGCAAGCTCTTCATTAGGGAGCTTCGCGGAAGACGGCGTACTGGAGCCAGAAATTGAAGAGGACGATCAGCTGCCGGCTGCATCTGCACACTTGCCGCCG
>chromosome_2,+,polyA site is 2295898
GGGCGGGGTCTTGTCTGCTCCAATCGCGCCAAGGCATGGGGTGGGGGTATTGCATCGTGGGGTGGCCAGCCCACCTTGTCTTTGAAGCTCGCTGGTGCCCCTCTGCAAGCTGCATGTACTATTTAATGAATCGTGACCATGACAGCACGC
>chromosome_2,+,polyA site is 2326818
GGTGGCGGCATGGGGGAGGTGACCTGAAATCGCGCATGGTTTTCTGGCTCGCTCGAAAAGCTAGGTTTACGGCAAGACACTGTAAAAGTACATAACACTTAGTGGTCATAGTGAAACACAGCGAAAGGAACCGACACCTGTCGCAACTCT
>chromosome_2,+,polyA site is 2483401
GTCAGGCTGCGGCCATGGCCAACTTGGCGGTGCGGGAGGAGCGGGCAGCTGCCCTGTTCAACCTTGTAAGGATAATTCCTCAAAAAAAAAAAAAAAAAAAAAGCTGCCGCAGCGGCCAGCCACAATGCCCGCGCTGCACTGATGGAGGAG
>chromosome_2,+,polyA site is 2638247
TGATACTGTAGCTTTAGGTGTGCAAACCCCAAGGGAACCGCGCTCTTGCACCGAGACACTTGCAGCACCAAAACCGGCCTTTTAAGCACTGAACCCAAACTTTCTGCTCTAATCAATGCGCATACTTGCAAATGAAGGCGATGCACGCTA
>chromosome_2,+,polyA site is 2648651
TCAAGGGCTTCTTACTCACTCGCTTGGAGCTGCCAAACGTCAGCGGCTGTCGCGACCCCGAGCTGTCGCGAAGCTCTCAGCCTGAGCCCACCTTGCATCAAAAAAATACTAGTGTTAGCGGAGGATGTTGGACAGACAAGTCTTTTGACC
>chromosome_2,+,polyA site is 2654232
CCCATCAGCAGAAAGAATCAGCCCCCAGGTCTCTTTTGCCGCAAAACACAATTGGACCTCCTATTGCTTGATATATGTACCTGGAAACGAATTGATTACAGGCGCGCCAGCGGTGTCGCGTGGCCGTGAAATCGTGGAAACCAAAGCATT
>chromosome_2,+,polyA site is 2982408
GTGCGGGCGGTCTCGAGGCGCGGGCTCGGGCACATGAGCGCAACTTTTATGCTTGGACCTCGATAGGCCTCGACCATTTTGGATGTCCAATCTGGAACAAACTCCCAACGCCTAAGCTTTCAGACTGCGTGCTGCTTAGACTGGGCTTGC
>chromosome_2,+,polyA site is 3119519
TCGACAGCGGTCATACCAACAGTCTTAACTTAGCTCAGCAAGAGTTTGAAGTACTCGCAGCTTCTATTGTAAGACAGGGACCCCCGCGTCCCTAACTCACTTCAGTAGTCGTTTTGCATTTGTAGCTACCGGAAGGGCATCACCTCGTTA
>chromosome_2,+,polyA site is 3282768
AACCCGGGAGCTATATCAACATTTGCGACAAGCCCGAGTCCCTGTTCGCTTGGGTAATCGATTTTTGCGCCGGTACCTTCTAGCAGCACTTGTAAGCCAGCCTGTTTACGCGGAGACGGCTACCGCCGCGGCAGCACGATGCCCACACCT
>chromosome_2,+,polyA site is 3366464
CAAGTACGTAATTTGGTGCCGCTGTGTTCATACATATGGATCGAATACATGTATTTCGATGAAGACCGCTGGGTCTTCCAATGTAAGCTCTGACATGTGCGCGACTGGCATTGCAGGCGTCGCGAAAGCTCAGGATACCTTCACGGGGTC
>chromosome_2,+,polyA site is 3529506
CACGACTGTTGTCTGCGCTTCGATTCACACGGCACGGCTGGCTCTTGTTCCTAGGAGCATTTTTCCTTTAAAAGGTTTGAAGAGACTTAGGAGAAGCGAAGAATGGAGGACTGCAGACGCGGGAGGGTCCTGCGGGGGCCATGCGTCGCC
>chromosome_2,+,polyA site is 4034785
TCGCTGCCGCTTTTCGTGTAGTTGTGCTTTAATTTTCCTTATCGTGTTACTATAAATCTAACTTTAACAAAGCGGTTGCCTATTTGCAACGTCGAGCCGTAGACCGACGGTGATTCTAGTCGTTTGGTCGCCAGCTAGCTTTTCCGCAAT
>chromosome_2,+,polyA site is 4119784
CCAGTCTTCTGGCGGCATCCAGGAGGGGTCTGCTGTGTTCGTGTTTCCTCCCGAACACCCAGCCTCGCCCCGGCCCCCGCCCCGGCCCCCCCCCTGCCCATTTCCATCCACCGCGCAGAACCTTACCAAGTTTAACATGCGGGGTGAGGC
>chromosome_2,+,polyA site is 4316488
ATGCTCTGATGCTCTTATGGGGATGAGCTCGCTAAAGCGAATCGTTAACGCTAGAATAGCACGTAGACGTCAACTGCCTTGAGTAACTTCAGAGCTCCAAGGCTCAAACCACGCAAACATCCATCGGGGTTGCAACACGCTGTGCTCAGG
>chromosome_2,+,polyA site is 4577256
CAGTGGACTTCGGCGGGGGGGGGGCAATGACCTTGGGATGTTGCGATGAAGGACAATCCGAGAAGGCGAATTGTCGCGCCCTTAAAGTCAATTACCAATAAGATTTTGGTGCTACTTGTATGTCGCGGCCTAAGAGACTTCAAGAATGGA
>chromosome_2,+,polyA site is 4864256
GCTTCTGCGAACCTGGCAGCTGCGAGTTAAACCCTCGCGCGCCGCACGGTAGCCGCTCTGTGGCACAGAGGATAACGTGAAAAACGATTGAGAACGGGAAATCACGCGCGATGGCGCTGATGGTCGCACAGTATTAACGCCTGTGAACCC
>chromosome_2,+,polyA site is 5272493
CCCGCAAACTAAGCTCGAAGCTGTTGCTCCACAGTCGTTCCAGGCGCGAACTGTGGCGCGAACTTGTTTCATCGCTTCAGCGCGAAATTCTTGGCGGCAAGGACATTAAAATGATTTTCACATAGCCAGAGTTTGCAGTATGAACCTTGT
>chromosome_2,+,polyA site is 5276246
ACCGTGCTAACGCCCAACGCCACTAGCGGTGCTCCGGGCGACTCGGAGGGCGGGCTTCTTGCGCTGCCCTTGGAAATTATCGTAACGATACTGGATGCGCTTCCGAGGCGCTGTCTATCGACGGTTCGATGCGTCTGCAAGCGGTTTGAA
>chromosome_2,+,polyA site is 5301035
ACAAGCATCAGCGAGTCTTTTGCTGCGACGACCTCTTGGGCTTTCGCACCCAAGCTGGCATCGAGCAATCTCCGCTACCAACTGAAAATCGTTTGCTCAGCCCACTAGAGGGCTTTCAAAACTTGCATCTATGCAGACTCTCCGGGCGGC
>chromosome_2,+,polyA site is 5529447
TTGGCCGAGGTGACGGTACATATTTTCAATTGACGCTCCCATGGCTGCGGCTGGCAACTATCCGGCCATCGGCCCGCCCGCGCTGAAGGAACCAGCAGAGCGGCAGCCCCTTCTAGTGAACGCAGCGCCAGTCAGCATGGACACGGGATT
>chromosome_2,+,polyA site is 5593759
CTACGCCACCTTAAGCAATGCTTTCTTCGCGGAGCTGGCTGTTTGGGTGTTGCTGAGCGAAGCCCTATTGACCCGAAGGACTTGAACATCAAACCTGGCTAGGCGTCGCAATGTCGTCCACCTACAGAGCCCTGTTCGTCTTCGGAGTCC
>chromosome_2,+,polyA site is 5611446
TCGCGCCCGTCCGCTCGCCTGCCTGAGCGCTACCTCCTCAAGCGGCTCGCACAAGCGTTTACTCCTTCCTCGACTTCTTCGCTACCAGCTAAAGTCTGAAAAATGGGCTACGGTGGCTACGTGAGCGCTAAGCTCCCTCCTGCCAAGCCG
>chromosome_2,+,polyA site is 5636574
TCCTCTTTGTCGGGCCTCCAGCGCCGTGAAGTAATGCTCGCCGCAACACACACCTGCTCCAGCGAACTATAACCAATTTCATCTGTAACACACTCGAGACACAGTTGAGAGGACGAAGCCAGTATGCTGAGCGCTGCTCGCTCCACGGCT
>chromosome_2,+,polyA site is 5765387
TCCCCCCAGCCGCCCAGGGCTGTAATCACGCAGCCCGGCGCCCCCCGTTTGTAGACAGCAGTCCGCACACCAAACGTATAAACAAATTATACTTTTCTAAAGCAAAGAGAATAGCCGAGGAGCTCAGTCCAAGGGATGGCAACAACTGGC
>chromosome_2,+,polyA site is 6008442
TTCGATTTCAATGCGCGCCTTGCGCAGCCGGACTGGCGCCGAGCAAGGCTCCACATACTAGGTCTCAAGTTGGCCCAAGTTTCTAATATAATGCCTGGCTTAACCCTGCCTTGCCAGGGCCGTTCCGCCCGGTGAATAATCGCGCCGGTT
>chromosome_2,+,polyA site is 6029463
GGTGCTGAAGTAGCCGCGTTGGCGCGCGCGATGGCGGCCATCAGCGGTTCGCCGCGGCCATCGAGACTCCCTAGAGGGCACGGTAAGTCTTCAGCTTCAGTCCGCTACTCGAAATTGGTGTGCATGGAGTTCATAGAGGATATGACTCAC
>chromosome_2,+,polyA site is 6204904
GACTCTCCCGACTAAATGTGTCGTCATGTCTTTCCGCTCAGCCGGGAGTGTCGCTAAGAACAAGAAGTTTTACAAGGGTTTGCTACCTTCCAAGGACGAAAAAGCGCAGCGTAGCAGTAACCCGCAGAGCCGGCGCGGCGGTGCTCAACC
>chromosome_2,+,polyA site is 6330311
CCGGGCCAGAGAGGCCATTGCGCGCGATGGGCCGGCAGTTGGCAGGGGGTAAGTGACTCTGAACTGTTGATGGCAAACCTTATTGAGTTCTGATAGCTGGAATGGATGAAATGTCGAGCGTTCAAAAGAAAAATCTAGCCCATCACGCTC
>chromosome_2,+,polyA site is 6344806
GTAGCCCATGCCCGGCGGTGCAGGGATTGGCCCACTGTGCCTCAGCCCTTGTATGCCGCCATCTGGTTCACTTTCATACCACTGTAGCGATTGTATACTGTTTTGCAACATTTTGCAACATACACGCGGCGTGATACACACGACCGCTTG
>chromosome_2,+,polyA site is 6344954
TGTTCCCATTACCCAAACATTGCTTGCTGAGCAGCGCCTTGCGGCCTTGCCGGACCGTTTGCGCACGATTGGCGCTGATGTGTAGCGTTCAATACGACATATAGATTGTGACATAAGTCCTAGCCAGGTGCAGACAAAGGAGGACTCCAG
>chromosome_2,+,polyA site is 6462333
GATTGATTTAATTTGGCCTACTGGCAGATATCATCTTACTTACTCGCGCGCGCTGACCGCGCTCAGTTCGCCAGCTTCGCGCGCGTGCTTTGGATACCCCAAAAAAATCCGCATCTACAAGCGCGGCGCTACGCAGCTGCGACAAGCTAG
>chromosome_2,+,polyA site is 6505287
CGTATCGCGCTCAGGTATCGCGCTCAGGTCATTATGTTGTTACCACATGATATATCATGGCCAGGCGAGTAGTGGCCAGGCGAGTAATTACCGGACCGACGTTGCGCCATCATTCCACGAGGGGAAGAACTACGAAGCCCCGCCCCGTAT
>chromosome_2,+,polyA site is 6531670
TGAGAGGAGCGTGATGCCGCCCGGTCACATAACCGCACTCAAATCCAACCTTTTGTGTTCATATGCTTTAGTGGATATAATATAAACACACACAACGAGCTGAATACGAAGCGGGAACCGAGTAAAAGTTTGTGCGTTTGTTGTGTGCGA
>chromosome_2,+,polyA site is 6539799
CGTTCCTTAGCAGGCTCATTTTCCAGAATCGTGGCGGACGCAAACGCATTGGGTACCTAGTCCTTCAAGTATATCGTCCGTTTTGCGACGCACTCGTTAACCGGCTGCAACAATCCTCTCACATCCAAACCGTTGACGCCCTGTTAGCCA
>chromosome_2,+,polyA site is 6616070
TAAATCTAGGGCATCAGACAGCTCCGCCCATGGCTCTTTGTTAACATACAACGCCGGCAGGTTGAAGCTGACGGGGGGGGGGGGGGCGCGGCGCACGCCAAAGTCTTCATCGCCAAATGCCACCAGCAAATCGACGGCCGCGACGGCTCG
>chromosome_2,+,polyA site is 6651011
CCCCCAAACGCGCAAGCTCAGGCCCTCCGAAACTTGTTTGACAAGCTGAACAAAGCGTCGCCGGCCGAGCTGGCCGCGCAAACCATCTTCTAGCAAGCAAATAAAGGCAACGCTGACCAAGCTGAGGACTGGCTGCGTGACGACTGTGGC
>chromosome_2,+,polyA site is 6908216
ACTGCACAGGCAAGCATGGATGTGCATGTTGCATGGGGCATCGCTGCGACACTTAAACAGCCTTTGATTTGGACCACTGTTTGATTTGCACCACTGTTTATAGATACTGCCACAAACACCGTATTTTAACAGTTTCTATCTTGTCGTGTG
>chromosome_2,+,polyA site is 7120904
GCATATCGTTGATATATGCAGAAATGCACAGTTGCGAACTTTGGCGGGAGGTGCCAGCTCGGCGACGCCGACCTCGCTTCCCGCCCCCCCCACCCCCACCCCCCACCCCCCCACCATTACTCTGCTTTGTTCTCCGCGTGACAGCATGGC
>chromosome_2,+,polyA site is 8235425
GGTGCGCATTCGCTGCTGCTTTCAGCATAAAATACTGTCATGCGAACTTGATATACACAACATCAGCGCTAGCGCCGTTCGCCGTGTCTCCAGAACCCAGAAGGCCTTGTGACTGGTCACGCTCGCGCGACACGACTTACCGCTCCATTT
>chromosome_2,+,polyA site is 8275040
GCGCGGCGCACTGGCTCGAGCCAGCTGTCTTGCGCTGAACAAACCGTGTCCGACATGCGCAACTGCGTTCTCGCTTCGTGTGATTTCTGATATCATCGCGCCTCATTCACATAACTTACACTGCCAACTCTTTTCCACGCTGCTCGGTGT
>chromosome_2,+,polyA site is 8275332
ATTTTCGCAGCGAAGAGCCCTCTTGCGGCCGTATCTGTATCCGCGTAATGCTCCACTGCAACGAGTGACGCGATGGAGCTTTGTTGCTATGCGTGAGCGCCCACTCCCACGCAAGTCAACCCCGCCGTGCGCGGTGTGGAGTTTTACCAG
>chromosome_2,+,polyA site is 8542382
GGTGACTCGTCCTAGTCCTTGTTGTTGCTTGATACCACCTTTAACACGAAGCACACTGCCTCAGCTGAAAACCAACATCCGCCCATTCTCTAGTTTCGCTCTTGAAATGTGCTGAATTTTGACCAGCTCCTTCAAATGCTTCGCTTTAAA
>chromosome_2,+,polyA site is 8613497
TCAGCTATTGTAGGACGTGAAACCCCTCAGACCAAAAGCGCCCTCGCGACCATTACTGATACTTCTCTGGCATTGAAGGCAAAGCTATTTTAAGGGCGAAATCAAGGTTTAGCGCTCGCGTGTAGCAGGTGTGCGAGACGTGTGAGGGCT
>chromosome_2,+,polyA site is 9028819
ACAAGAGAAGCAAAATCTCTGAAGCAAAATCCGGTTCGAGTTGTGCTGTCGCCATGTTGCATGGGTGACTGCTGTCTGCATGCCTTATTATGAAATGGAAAACATAAATTCTTGGGGCCGCAAGAGCGACCGCGAGAGCGCATTTGCTTG
>chromosome_2,+,polyA site is 9641573
CCTGTCAGCCTCCCCTGCACTTAACGCATCAGCCATCAGGAAGTCGAGCGGCCCAGGGGGGCCGGACGTGGCCCCAGGTGCCAGTGAACTACTATGCCGGAACTCAGGAAGTCCTGTCCCTGGCTCCCTGCCATTACATATCCGCTTCGC
>chromosome_2,+,polyA site is 9642124
AGAATGCTAGAATGCTTCCGACGTCTCGTCTAGGGTAGTTCAGCAAAATAAATACAACATACAAATGACGCAGCGGCGTATGCACTTTGCTATGGTGTGCGCGGCGAATAACAATCGCTCCATGGAGTCCCACGCTATGCTAAAGAAGCA
>chromosome_2,+,polyA site is 9676645
CATAGACATACACCTGCCTTCAAGCCGCAGTCGGTGGCCATCGACCAACTTTGTTTTGGTGAAGGGCGTGCTTGCCGCGGTGGTGGTGGCGGTGGTGTGGACTGCGGAAGGGCCACCACGTGCTGTGGGCGGCGCGACTGAAAGTCTCAG
>chromosome_2,+,polyA site is 9839977
GCTAGCGCATGCTTGACTCAACTAAATCAAACCTGAGCTGCATACATAGAATTTTGTGTACACAAGCCCACGATTATAATATGCTTATGTAACTTTATAACAATGCTTCTAACCGACGACGCGAAGGCCGGGTGAACTTCAGGTCGGCAG
>chromosome_3,+,polyA site is 633421
CTGTCTAGCACCCTCTAATCATTTTGCCTCGCCACTCGCCCTAAAGGGCACACAAACAGAAGCTGGAAAAGGTTCTTGCGAGTCAGAGAGTCGCGGCCCACAGAGCTTCAGTCTGACTCGTGGAAGCCAACGTCGCGTCGGTCTTCGCGA
>chromosome_3,+,polyA site is 847911
GCAATCTCGGGCCCATCGGGCTCTCAGGCCATCTTATGCTTGCTTATCTGCCCCACATGCAAGCAGGCGGCCATACACGAGGACGCAACCAACTTTCCGACTTTGAGCGAAGCAATTTCTCCCGCCGGACAAAAAGAGGCCGCCGCCGGC
>chromosome_3,+,polyA site is 916082
GCCAAGCATGGATTCTTGTGCAACGTTGACATGGAACTTGTACACGTGCGCGCCAACTTTGATGCACATTTGATATACCAAGCATTTAAGTTCAGTGCGAGTTTGCTAACTGAGCGCTCAGTAAAGCTTAGTCCACTGTCGGTTGGTTTG
>chromosome_3,+,polyA site is 1399952
CATTCCAGGATCGTATAAGCGTATGCATTGCTTTCCAGAAGCAGTAACACGGTTAAGGCCGTGCGCAGAGTCAGTTTGCTAACCTACAAGCAGTCGCGATACCCTTTCTTAGCTCAAACTGGTACCGTACACAAACTACAGTCAGGATAA
>chromosome_3,+,polyA site is 1494637
CGCCTAGCGTTCACGCTGGCGCCCCGCAATCTCGCAACCGCTCTTTTAGCGCGCAGCTCTACTATCCTGTGCAGCCTAGGCTCTCAGGCTATCATCCCAAGGTCTACTCCAGTCGTTCGGTGAGTTCCGGGCTCCTTCCCTTGCCTCCGA
>chromosome_3,+,polyA site is 1496792
ATGGACTAGGTAGCATTGTGCCTCTGTCTTGTCGTTGTCTCGCGTGTGCACACGCATGAAGCCACGTGGCGACCTCCTGGTCTACAAAATCCATCAGACCAGAGAGCGCGCGCCATCACGGCCAGGAGGGCCCGTGGCTACCTTCGGCGC
>chromosome_3,+,polyA site is 1622291
GTGGCTCTGAAACCGTGGCCCGCCGTGGCGTGTCGTGGAGTGCCGATCTCGGTATTGGGCTTGTTGACGGTCAAGCTGAGCTTTAAGCCCATATATTCAACTTAGTATTCAGACGCGCCCTCTCTGAATCACAAGCTGATGTCCCTTCGT
>chromosome_3,+,polyA site is 1865867
GCTGGGCGCGTTTCCGGGCTCGGGCTCGGCTACCGCTTTCAGACCTCCGCTCTCTGTTCCTTTGGCTCGTTATGCTCTTTGAAAATAACTCAACATGGTCTCACTGCTAAGGATTTGGCTGGGACGCCCGCGCAGCGCGGGCTGTAGAGC
>chromosome_3,+,polyA site is 2099566
CGCAGGATGCCGTAAAGACATTTTGTCAACCAAAATTCATTTGCGTTTCACTTGAGCACCACGAAACGGACGGAGCCCAGACTGTTTACGTTTACTGCAAGCTTCTTCTTGACTGCGGCCCCAAAGGTTTAACCACTTCCAAAGTCGCTC
>chromosome_3,+,polyA site is 2446301
GAAGCTGCGTCGGCCGCCGCATGCACCCAAGATGACAGGATTTGGGTACATCACTCTCTTATGCAAATTGGACTGACATTTCATGTTTTCATACATACAAAGATTACTTCCCATTTCAAGTGCATAGATAATTCGCAAAGATAAAGATGG
>chromosome_3,+,polyA site is 2520414
GAGCAAGCCCGGCCTGGACTAAGTCACACGTTAGGAGAGTACAAGCGAGAGGCTACATGGACACGATGCGACTGTGCACCACTGTACCTAAGCGACTCAACCTGGTGACCCTAGTCTCAATGACCCAACGACCCTACTAGACAACACTGT
>chromosome_3,+,polyA site is 2703902
TTAAATGGACTTATTAGCTGCAAGTGCATAGTCCAAGGGCCAGGTGCTGATGCACTGGAAAAAGAGCCTGTAGCCCGCATGGAAACGACCCAGCGCTGTACTTCTCAGCAGCGATTCTTGCGACCCACCACCCACAAACTAGCTTAAGAC
>chromosome_3,+,polyA site is 3018361
TAGCGGAGGCCGATTCATCCCTGGGGTTGGCCGCAGAGGCCCGCACTGACACTGACGCGAGCATTCCTTACTTGCACACATTTACACAAGGGTTTCTTACAACAAGCAAATCTCGTCGCTTCCTCACTTCACTGCGGTTCCTTTGCTGGA
>chromosome_3,+,polyA site is 3018434
GCACACATTTACACAAGGGTTTCTTACAACAAGCAAATCTCGTCGCTTCCTCACTTCACTGCGGTTCCTTTGCTGGACCTTCTTGCAAGCGGGCTGTCCCACATCACCAACCCGCCACTTGACTTAACGACGTATAATAAATTACCACTG
>chromosome_3,+,polyA site is 3145253
TGGCTGGTGCGTCGGCAAAACATAGCATACTGGCGCAAACCGCGGCTGCTACGTATTAGTATGTGTTAATGCCTATTGCATGTAAATAGGTGGCAGGGAAAATTCGGGCGGAGCGAGAAGTGCCTTCGCACAATTGACTTTCGCGAGGTT
>chromosome_3,+,polyA site is 3145365
GCGAGAAGTGCCTTCGCACAATTGACTTTCGCGAGGTTGCCCGAAAAGCAAGCCATGGCTTTGCGCAGTATGACTTCTGTACGTCGTAAATGTGCTTCAAAGACACAGCAGACGGCGAGCCGTCATAAAGAGCCTGTCACCGTTGTCCAT
>chromosome_3,+,polyA site is 3145437
ACTTCTGTACGTCGTAAATGTGCTTCAAAGACACAGCAGACGGCGAGCCGTCATAAAGAGCCTGTCACCGTTGTCCATTTCTGTAGCGGCTCGCTCTCACGCCTCTTTCTTCCTGGTCCGGGCGCAACCCCCAGTGGACGCGTTCGGACC
>chromosome_3,+,polyA site is 3349610
TGGAATTGAGGTTCGTGTGCTGGATCCACGCGGGGTTTCGGAGCCCGTCCGCTGGGTGCTATAATTGTTTTATAATTTTAGTAAGGCATTTCCTACGTAATAAGTATCAGCCGTTGGTATACGCCTGGCGCGCAAACAGCCTTAGCTGTG
>chromosome_3,+,polyA site is 3482584
GGGGGCGCAGATGTGGTTGACCTCGGCTTTTTTCTGCTCGTTTCTCCTCAAAGCTGCATACACAGAGCTTTGTGTTGTTGATTAAGGAAGTTGTTGTTACTCCGACTCCAGTTGACTGCTGATAGTTTCTTGACTGCTGCGAGTTTCTTG
>chromosome_3,+,polyA site is 3482653
TTGTGTTGTTGATTAAGGAAGTTGTTGTTACTCCGACTCCAGTTGACTGCTGATAGTTTCTTGACTGCTGCGAGTTTCTTGAAACGGGCCTTTAGCTGCTGCCGCAGTCTCAGTTGCCCACGCTCGTACTAATTGAATCTGTAGTTTCCC
>chromosome_3,+,polyA site is 3482706
TAGTTTCTTGACTGCTGCGAGTTTCTTGAAACGGGCCTTTAGCTGCTGCCGCAGTCTCAGTTGCCCACGCTCGTACTAATTGAATCTGTAGTTTCCCGAAGAAGAGGCTTGCTGCTAGGTGGAGGCGCAAGCGCACTAGGACCTCGGGCT
>chromosome_3,+,polyA site is 3482781
CTAATTGAATCTGTAGTTTCCCGAAGAAGAGGCTTGCTGCTAGGTGGAGGCGCAAGCGCACTAGGACCTCGGGCTGCAGCCTACTGGCAGGCCTTCTGAACGCCCCCGCACTTGCACGTCTTGTGGCGCGCATACCGCGCGAGGCGTCGT
>chromosome_3,+,polyA site is 3482871
GCCTTCTGAACGCCCCCGCACTTGCACGTCTTGTGGCGCGCATACCGCGCGAGGCGTCGTTGACTGGGCCGCTGACCACACACTGTCATTTCAAGCATTTCGTGGGTGAATCGCCTGGTGAAATCGCCGAGCTGCGTGCACTTGGCCCAG
>chromosome_3,+,polyA site is 3515518
CCGGCACGCCACAGTCCAGTCATACTCAAACACAACCAGAGAGGAGCACCACATCGTCCATCGTTGGCGCCCCTACATCTTATAACTAGTCCCTCCTCTACCATCTAAGACTTAGTACTCACTACACGCGGCTTGGACCATAAAGCTGCT
>chromosome_3,+,polyA site is 3709082
AGGGTGCGCCGCCGCCGGGGCTGGTGCAGAACGCCGTCATAAACGGTGTGGGCCCCGGCGGCACTGCCACCACGGCGACCAAGCCCAAGCCAAAACCCAAGCCGGACCCGGTCGCCCTGCAGCACGCAACGCAGATGCTGCTGGCGCAGC
>chromosome_3,+,polyA site is 3748690
CAGAAGTAGGCGAAATCTTTCTAGGACCTTCTGAACCTTGCCTCGTTGGCGCTCGCGCATACATGGTGCATATACGATTTGGTGAAGAAGCAGACGAAGGAATGGCGGGTGCCAGTCAAGCGCAGCCGAGCACGTCTGCGCCCGCAGCGC
>chromosome_3,+,polyA site is 3869937
GAAGGGAAAACAAGTCGCGTGAAACTGTCTGGACGTGTCGGACGTTATTTGGGCTTATGGAGCTAAAGCTCGAGGACCTGTATCAGGAGCTTGGTATCACCGAATTCTTGGGTCCCAGCGGGGACTGGGGCAGAGCGAGCCGGGCTATAC
>chromosome_3,+,polyA site is 3908963
CCGGAGGGACAAAGGACGTCGCCTCATTCATCGGCTGCGCTGTTGCGACGTTGCCCTGCGCGAGTGTATACTTCTTTATTGAGCCATCGCTGGAAACCGAAAGCAATTTTAATCCCACTACTAGGAGTCTCACGGACCTCAGGACAACAC
>chromosome_3,+,polyA site is 4094035
TGCACCGCTCGCACCTCTCCGGTCTGGCACGCCCCTGTGCAGCACGAGTCCCTATTTCTGCATTTTCATGCAGAGGCGTTCAGTCATTAGACTACAGATGTTAGCTTCGCCCCATTGTCTTTTCAGACAAGGACATTACCAATTATCTTA
>chromosome_3,+,polyA site is 4116474
GCTTGGCTGGCTTGGGACGCGAGCCCTCACGCTGCTGACCGCTCGTTGACCGGCTTGGCGACGCTGCTCACACGTCAGCTGCAGCCAGCTATTACGTGAGAGAAACGACTATGCCTCATGATCTATCAGCTGCGCTTCAAATGTCCGACC
>chromosome_3,+,polyA site is 4165203
GTACATATCATAAAAATCACCCAGAGCTGCGAAGACTAGCAACTAGTCCCACCCGGCGGAGGGGCTGAGTGACAGAGGGCGCGAAGCAGTCTGGCCAGGAGCAGGCACCGGACCCTCATTCAGGCAGATTTTAACATGGCTGCGGTGAAG
>chromosome_3,+,polyA site is 4218796
CTGGGCTGGGCAGGCATGCTGGGCGGGCCGGGATGGGCGGGAGACCAGCCCTAGCGTTTGCTGCCGCGAAACTTAGTATGCAATTGAAGCAAGGTCGCCATACATAGATTGTTGTTCTATTGGCTTTAGCGCCTTGCTGCTCGACGGCTG
>chromosome_3,+,polyA site is 4229862
CGAGTTTCCTCCGACCGATCATCCTGGCAAAAGTGCGGACTACTTTCGGCCTTTGCCACTAACTAGTTGTAGGTCGACGTGTAATAAATTTAGACCTCATAGATCACTGCCTGAAGAGAGATGGCCCCTCTTCCTTTCGCTGTGGTGCTT
>chromosome_3,+,polyA site is 4239101
TCGGACCTCGTTTGGCCCTTCACTATATTTTGAATAATTCACAGCTTACTTAACAAAACCTTGAACACGTCAAACGCTGACCTGTAGACTTGTATCGCACCCTCGAAGTCTCGACTTGCGACCTGACAAGCGTGGCCCACGGCCAGCGTG
>chromosome_3,+,polyA site is 4260031
GGTTCCGACCATGGGGGTCGATGCACGGCACGCGCGTGGGACAGGAGTCCCGGTTGAGAGGATTCATTTCCCGAAATGTTGGATTATAATATTTTGACTGTCAGAGCCACTCCTTCTCAGCATCCGACGAAGGCACGCAAAGCTCAATTT
>chromosome_3,+,polyA site is 4374546
CTACTGGAGCCTGCATAAGTAGGATGGGCTGCGTCTCATAACAATATGTGGTGTCAACGCGACAAATCAAATGCGTATTCGGGCCAGGACACACACGGAAGCTTGCACAACCCCCGAATAGGCATCTCAGATACATATGGTAGCGTATGA
>chromosome_3,+,polyA site is 4418538
TATCGAGTGTTGAATAACCAAATTGATCGATCTGAAGGCGACTGCGTTGTTGCGGGGGGGCCTGCCCACTGCCATATTCAGCAGCTGGGACCTCTGTGACTAGCGGGACCACAGCATAATGAACAAATCGGTAAGCCCAGTGCCCGTGCT
>chromosome_3,+,polyA site is 4532314
TCAATTCAGTCACATACGCCTTCCTGTTGTTGCCCCGAATTCCCTTCCAATTTAAAGCTATCAATAACGAAAGCGCTGTGAAACAATGACTAGAAGGCGAAAATAGGTTGACGGGCGACCTCTCGAAGTGGAAGTCGCTGCCTCTGACTG
>chromosome_3,+,polyA site is 4821251
TGCATTGTTGGAGCTCCGCTAGCCTCTAGGGCTTGCTGTACTATGTTTTCCTTTACAGTAATTGATGTGTTGTATATTGCATAGGCTGCAGTTAAGCGTAGAAGAAGAGAAGACAGGCCGTTGGGAGCATTAAACATGGCGCCGCTTGAG
>chromosome_3,+,polyA site is 4912763
CAACTTCATGTAGAGAAATTGAGACGATTTCACTGAGCTTTCTGTCGCGGGGACAAGACTTGCGTCACTGCAAACCCTTGCTTAACCCTTGCTAGCCTCTCCTTGCCCCGACAAACAAATTCTATTTCGCATTAACATACAAGGAAAGCA
>chromosome_3,+,polyA site is 4916441
CACCGCTCGTGACCGAATGGAGCCTCCGGAACCCCACCCAGACTTACAAGAAGAAGAGGGATTGCGGCCCGCAAAGCGGCAACGCAGCTATCGCGAGGAGGAGCTCGTGCCCGCCGATAATGTGAAGGCTCCTCGAGAGGTGCCCGACGA
>chromosome_3,+,polyA site is 5034688
ACTAAGCGCCTAAAACCTGTTGGACACGCGCTTCCTTCTGCCTTCTGGCGTTCATTCCGACACTTTCGCGGTCCTGTGCAACGCTCCGCTTCGCCTGCAAATGTCGCTCACCATCAGCCAGCTTCAGCGCCAGCGTGTCGGCATGTCCGG
>chromosome_3,+,polyA site is 5350586
CGGCAGAGGAAGATTGGAAAGCAGCATTCTTTATACACAAACGCACATTATTGCTGTAGCAACATGCATCACAAAGACTACTGTAACAAGGGACTCTCGTCGCACCCAGGCTGTCGATACATCGCTGTCGTTTTGAACTAAAAGTGCCCG
>chromosome_3,+,polyA site is 5350677
GACTCTCGTCGCACCCAGGCTGTCGATACATCGCTGTCGTTTTGAACTAAAAGTGCCCGGAAGCGTGTCGTTGCGTTGTGTTTTGAACTTTATCTAGGAAAATTTAAGACACTGAGCTCATAGCTTACAAAGACAGCGGCTCGGGGCACA
>chromosome_3,+,polyA site is 5686387
GCTATCGCCTGGCCGGGCCCCCGGAGCGTGAGGAATGCGCATCAGCAAACTTCCAGCCAGCCAGCAACTTTTCGGTACAGTAACTCCGGCGTTCGACCAGCCGCGCACTCCTGCCCTGCCGTTGCAAATTGTTTGCCATCTTCTGGGGTC
>chromosome_3,+,polyA site is 5801329
CGCTTTCGAAACCACTTCGGAGACCCCGTCTACACGTGCACCAACCCTGGATGCCGTTCGCCAACACAGTTGAAGGATAGAGCGGCTTGCTCTCGCCACGAAAAATGCTGTGAGGGTGCACCTCGGGACCTCCCTCTCCCTGCCGGTACC
>chromosome_3,+,polyA site is 5909000
CCCGAGCTCGAGGACTTGGCGGTGCGGCAGGGATGGGGGCGGAATGGTGGAGCCCCAAATGCGTGCGGAATGCCCCAAGGATTAACGCACGCACAGCTGGCGAAAATAATATCGCATCCGCCTTGAGAACCTTTCGCATGGTTTTCGCCG
>chromosome_3,+,polyA site is 6308052
CCCGGTCGGGCCTTGCCATGCACAGCACGGGGGTGCATTGACCACCACTACTAGAAAGCTGAATAGACGCAGCTCTAAAGTGTAAAGTTGACATATAGTAACAAGTTGACAGCCTGTAGCTTGTATGGATAAGCGAGGTGGTCTATTGCA
>chromosome_3,+,polyA site is 6383624
CATTGGCTTTGCGTTACGCATCGCTATATACGGCCTGCCGAATAAGCGACCCACTCGAGTGGCCGAAGGACCATGGGGAACGCGTTGTGTATCAAACCAAAGAAACCCACGGAGGCACCAAAATCCACTCTCTCATTAGGTTTGAGCGCG
>chromosome_3,+,polyA site is 6614307
ATTGCCGCTGCCTAGGGGGCATTTTGATTGGCCCCCATTCCGGTGAACTCTGATGCCGCTTCTGTGCTTGGAGCCTAGCCCGTAACTTATTTCTGCCCACAAGCAGTTTGCACACCGCGCCCAAAACAGCGCAGAACAACACAGCCGCTG
>chromosome_3,+,polyA site is 6752203
GGAAACCACAGATATTGACCGTCGGCCTGCTAAGCGGTCCCGCGATGACGCCGATGCCATTCTTTCTCAATTGCCCACAAATTTAAGAGACTTTGTCGAAAATCGCGCGTTCGCCGGAAAGCCTTTCGCGCTCGCTGCCTGCGTCCAGCG
>chromosome_3,+,polyA site is 6821930
CTTTCTTTTTCGCGCGCAGACCGGCTCGCTCCCCAGCTAAGGCTTCTGCCCCCTCGAGGGGCTCAAGTGATTCTGCGTCTGCAATAGTTTGTCCCGGCAACCAATTTAGCATCAGAGAGTGATTGTTTCCAACACAGCACACAGCACCTG
>chromosome_3,+,polyA site is 6822023
CCGGCAACCAATTTAGCATCAGAGAGTGATTGTTTCCAACACAGCACACAGCACCTGTGGTCTCCCCAAGGCCCGCGCGAGCGAGCACTAAAAAAGCCTAAAAATGACCGTGAACGAGAATGGTGTCCTGCACATGCCTATCTTCGAGGG
>chromosome_3,+,polyA site is 6932834
ACTGCAATGTGATGCATCATGCCACACGCCTTTTTAAGGCGCAGGATACCCCAGAAAGGCATGCCTCTGTAGCTCGCCACTGTAATAATACCTCGAACTAGAGAGACCAAGCTTCGCCGAAACCAAACTCGTAGCGAACACTTGAAGTAG
>chromosome_3,+,polyA site is 6945460
GTCTGGTTCGTGTCGACAGCGCATGTTGCACCGCATGATGCCAACCGGTCGACGTGTCTGGTTGGAAACATTTCCACGATGTATTAACAAATGGTTTGAAATAACGCAACACCAAGTACACACGCCCTGAATTAGGAGTTAGCTAATGAC
>chromosome_3,+,polyA site is 7003236
GGATTCCGCGATTTCTGTTTGCAGGGAAGGGGTCGTATGTTTCATAACGGCGCTGTCTTTACGCAAACAAATACATTCCTTTCAACCTATATGGCTGTGGAAGTACACCGTCCGTCTTGCTTTGGGAGCATGGAGTACCACTCCAACTTC
>chromosome_3,+,polyA site is 7358553
TGTGCCACGCCACAATGCACAGGTCGCTCGTCGCGTAGTCGCTGTTTGGCCGAACACCGACGTGTACAATACCCATTGATTTCAGGAGCTGAATGAGGACATAACTGGGCCCGGGATCTGGGTTTGGGCCAGGACTGCAGCACAATGTAC
>chromosome_3,+,polyA site is 7436864
AGCGCGGCAGGCTTTTCGGCTGCTCCAGATACTTTTCCGACCCTCTCATCCCTCTTTGATTTTCCATTTCTATGCACGCTAATGCTAAGGAATCCGTGAACTAAAAAAGGTATAGGCGTGCGCACCGCTGGGACTGACGTCTCGGCTGAT
>chromosome_3,+,polyA site is 7695540
CGTAGATTGGTCCAAACGAGCCAGGAAGCTCATGGACCGCCAAAACTAGTCTCAAAAGGATTATTCAAAAAGCAAAACAGTTCATGCAATAATATATCTAAATTGGTCGCGCCGTAAGGTCGTTACGTCGCAGCCTTATCGCGTGAATGA
>chromosome_3,+,polyA site is 7759314
TCGCGCTTTGACAGCCGGTTGAAGGTCCACGGATGTCGGCCGTCCATGATACAGTTTCTTGTCGGGGTCTTCTCTTGAGCCCTAGGATAATCATACCGTAAACCCACATGATAGAATATCCTTGCAAGTCGCTTTGGGTGCGGAAACTTG
>chromosome_4,+,polyA site is 175640
TGCGCTGTCGGCAGCCGGGAAGTTTTCTTTACTGGAACGGTTGGCGGCCCCGGAAGACACAAGCCCAGAAGACATCATCATGTTACAGACTGCATCAGCCGCGTGAGCGGCTACCCAACTTGCACTGCTCCTTGCCAATCACCATCATTG
>chromosome_4,+,polyA site is 208336
CCGTGACAGCGCTTTTTCGGAGGAGCCACCGGCGTATGCAACAATGAGAAGCACCTCAATGTTGACGTCAACATCCTACAGTTGTAGCCTAGAAACCCAGAAATGCTGCGCGCCCGCCGGGACGGTTGCCAGCCTCCGGCGACGACCAGG
>chromosome_4,+,polyA site is 267372
TTGCTTTTTGAATAATCCTTTTGAGACTAGTTTTGGCGGTCCATGAGCTTCCTGGCTCGTTTGGACCAATCTACGAGCATGAACTTGTAACATCAATCAATCAATCGAAAGCTCTCTGACGCCTCCTTACGCCTTATTTGCATACACACT
>chromosome_4,+,polyA site is 756199
TATTGTGCCCGTAAAGACTATTTCGACAGACACAGACTTCTCTGGAGGTCGCTGCCTCCGCTTGTCAATAATAACTGATACGGCTTTGGCTACATCATAAAGCAAGACGTCTCAGGGACGCGTCTTTTGAGCAGACCTTAAAGGCCGAAG
>chromosome_4,+,polyA site is 1708834
CGGGCATACAGAAGCACAGCATCACCCAGCGCCAGCGCTCGCTGCTCACCCTGCTTCCATGCAATAACACGTCATCACGAGCGACAACGTAGCAAACGGAAAAGGGCCTGTCGGGCGGCGTCCTTAGGCGCTGATGGACGCCGCGGCGGC
>chromosome_4,+,polyA site is 1761261
CTATCAACCGGCTTCGAAGCAGTTGTTTGGGCGTTTCCTGTTTAGCGTGCAACGGGACTCTCGAGCTGCAGAAACCAGTATCAGCCTGCATATAAGGCAAAAGCTACTGATACGTGCTCTGCGACACGATTACTCCAGCGGAGCATGGGG
>chromosome_4,+,polyA site is 2131355
TTGCTGCATTTAATAGTCTCTCTGGACCCAGAGAGCTGTGCTGGCTTCTTGAACGCGTTGACCTTCGCGAAAGGCTCTGACTGACGCTTGTTACATTCAACAAAGGGCCCGCTGCGTCATTGACATTACAATATACTAGTTTGACGACGC
>chromosome_4,+,polyA site is 2212604
CAAATCAGGTGCGAACAGCAAGTTCCACCTAAACTTGAAATCTCAGCTGTTGACGACATAGCGAAGACATCATGATCCATGTCAACATTCACAGCTCATAAGATGGCATACAAAACCGCTAAAGCTCTGCGGAGATTGCTGGAGCGAGTG
>chromosome_4,+,polyA site is 2382896
GCCTTCGCGCGTCCATGGAAATTGACTTTCGCGAGGTTGCCCGAAAAGCAAGCCATGGCTTTGCGCAGTATGACTTCTGTACGTCGTAAATGTGCTTCAAAGACACAGCAGACGGCGAGCCGTCATAAAGAGCCTGTCACCGTTGTCCAT
>chromosome_4,+,polyA site is 2382968
ACTTCTGTACGTCGTAAATGTGCTTCAAAGACACAGCAGACGGCGAGCCGTCATAAAGAGCCTGTCACCGTTGTCCATTTCTGTAGCGGCTCGCTCTCACGCCTCTTTCTTCCTGGTCCGGGCGCAACCCCCAGTGGACGCGTTCGGACC
>chromosome_4,+,polyA site is 2460057
CCCGTGGCGAGGGAAATTGTGAAGAAGCAAGGGCCAGCAGGAGTCGTCGAAGGTGGTGTTGAGCAGTGGTGGTGGTGGTGGCGGTGCGTGAAAAGCAAGGAGTTGTAGCCGATGGAAGGGAAGGAAGCGTGCTTAAGGCACTGCAGCGTA
>chromosome_4,+,polyA site is 2691087
ATCACACACGCCAAATTGTAAACAAGTCGGTGGCATCGGACCAGCGCGCTTCTTCCCCCGCCTCAAAACGCTTCCAGCTCACAGAAAAGGATTACAGCAGAATAAAAGCGTTGACACAATCGCCCTATCTGTTTTATGGTAAGGCAGGGC
>chromosome_4,+,polyA site is 2779941
CAGCCCAGGCTCCTACTCGGGTACTTGGAGCTGTGTTACACCTGTTCACGCAAAGCCCAGCAGCGCGGCGATTCCCTCGCCCGGCCCCGCATTCAAGTACATCTCGCTGCTTCACGCAACAGCCCCTCGCTGCTGCCAGTCATCAGGTGG
>chromosome_4,+,polyA site is 2977874
CAGGCTTGCACTTGCCGCTTCTTTTGGTAGCGAAGCGCGTGATCTGGTCATTTCACGACATCCTTCTTCTTAGCCTTGCTGGCGTCTCACAGCGGAAGCGCAAGAGAAAAGATGGCGGTAAGAGACTTCGCCAAGTCGCGACCTGCCGCT
>chromosome_5,+,polyA site is 302117
CGAGCGGGGTTCTCGACCAAGAAGGCTGCCGCGTTGCTGACGATATTCCCTTGCGCCGGCGACCTGGCCAAGCAGTCATCAATCGTTGAATTCAGAGCAGAGATAAAAGACCTGACCGCACGCATTGAGATGTTCGTGGTAGTCGTCATC
>chromosome_5,+,polyA site is 327661
GCCCTAGAGCTCGTGAGGCACGCGCATTTACATTGCAGTGGCCTAGGGCACTTTGGTCTTACCTAGGAAATGTCCAAACAGTAGACTAGCATTGCCGGGAGAAAATGGAAATCGATTCGGAACCCGATACGCAAGTCCTCTACGTGGGCG
>chromosome_5,+,polyA site is 408672
TTGAGTGTATACGTACATGTTAAATCGAAGACATGGTCGGGAAAGGCTCGGTACAGCGCGAAGAATGGCACGCACCTATTTTGGAACCAAACCGTGGCTGGCCCCCGCACCGGTTTAGGCCACCCGACGTACGCCCCTCCTGGCGGGCGC
>chromosome_5,+,polyA site is 468356
ATGGTCGTCGCTGGACTCTCAAAAGTCCACGAACCTAGCGCCCGCAGCCATGTTGCACATTCGTCCGGTTGAGCTCGTATAACACATCTATTCACTCGTTTTCAACATACGTCTGGCGTTACCGAACCTCTTTCGCCTGCGAGCTGCGTA
>chromosome_5,+,polyA site is 829169
CACCGTGGCAGCGTACACTGACGAGCCGTTTCCCTACCCACCGTAAAAATACTAGACTCTTGGAGATAACGCAGCTGGTTGCAAAAAAACGTTTGGCTCGCTTATCGGACCTCCCCACAACACCAACATCTGGACCGCTCGCCGTAGACG
>chromosome_5,+,polyA site is 1710114
CTTGTCATGCAGTCAAACTGCTTTAAAATTGTGCATAACTTATAGTGCCATATTGTCTATAGTTAGTGTTTAGGGCTTTTGTCAAGGCTGCCTGTTCGCATCCTCATGCTCTGAAGTGTGTCGGACACGGTTTGGTCTCTGTGCTCGCAC
>chromosome_5,+,polyA site is 1710291
CCCAGAAGCTATGGAGGGGATATCGGAACCTCTTCTGAGCCAGCTCGAGGACATTGCCAAAACTTATGAGCAGTCAAGTAGCACAATTGCAGTAATTGAAGAACTGTTGTCCAATAGACTTGCAGCGCCTGAGGCGGAACCAGAGCCGCC
>chromosome_5,+,polyA site is 2598282
CAGCGATTGTCATTTCTGTCGTCTGGTGCGCAAGTAGTTTTTCAGATCGATCAAGATATATAGTTTAGATATAGATTTGATGTTAATTTAACAAAGCCTTAAAATGATGGGGTAGCCCGCCACTCGGGCTCTTTACTTGTGGTCACTATT
>chromosome_5,+,polyA site is 2598356
ATTTGATGTTAATTTAACAAAGCCTTAAAATGATGGGGTAGCCCGCCACTCGGGCTCTTTACTTGTGGTCACTATTTCGGGCTGGGCCCATCATGTTGATCTCTACATTATGATACTCCTGAGATAGGATAGGAACTAGGCTGGATGCTA
>chromosome_5,+,polyA site is 2598431
TTCGGGCTGGGCCCATCATGTTGATCTCTACATTATGATACTCCTGAGATAGGATAGGAACTAGGCTGGATGCTAGCGGCTTGGGGCGGGTCGCTTGCCAGAAAAGGCGTCGCGAGCTGGGCAACTGGCAGTTTGCTCATTTGCGTGCTG
>chromosome_5,+,polyA site is 2634781
AGCTCAGGACAACTGGACGCGGCTCACCCCCGAGTTGAAGCTAGCAGTGGCAGCATACTTGCACCCCAACCATGCAAACCAGCTCAAACTCTTCGACCAAGAAACCGCCGCGTGCATGCGGGGTCTCTACGTCACATTGCAGCTGAGCGA
>chromosome_5,+,polyA site is 2910500
GCAGTGCTGGCGGCGGCGGCTGTGGTAGCTGGCAATAAGGCGCCATTGTTTTGCGGTGAGTGCCATTGCTTCGTGGGTTGTGGTGTGTTGTGGGCGGCGCAATTGCGGTCACACGGCAGTGATGCGACGCAGCACAGGCACGAGGCGGGC
>chromosome_6,+,polyA site is 374909
CCACAGTCTCCGCTCACTGCACGCCGTTGGCGAAGGCATACAGCACCAAGCACGACGACAATTTTGGCTACTGCCTCTTACAATATACATAAAACACTGAAACTCTCTGAATTACAGTGCGCCCCGCACCTCAGCACGCACAATAAATGG
>chromosome_6,+,polyA site is 385455
GCGTCTTCAAAACCTGATGGCACGGACAGGACGGCGCCCAACGAGGCGCCCGACGTCGGCGAGCTGGCCAAAGCTGCACTTGTAGATACGATGAAGGGAGAGAAAATGACGGCAAAAGATGTGCTTGGCGAGGGCACTCTGAACCAACTC
>chromosome_6,+,polyA site is 484429
ACTGTCAATGTGGCAGTGCCGGCAAAGGGAGTTGCAAGCTCCAGATTTGCCATTGCCTATTTCTACCAAATTTCAGACAGGTTTACGAATTGGATCAGAGAAAAATCAATTGCGACACAACTTCGGGTATGTACTTGCCACACCTTGTGT
>chromosome_6,+,polyA site is 569590
TAAGACTACCTCTTGCGAGTCCCTATTGTCATTACACTACGCTTTACACTGCGCTTGAGTTTGAACATAGCAGGCACCTGCATAACCTAATTGCTCTCAAAAGCGCTCTGTCGCGAACACGTCAGGTTTAGCGCTAGGAGCGGTTTAGGA
>chromosome_6,+,polyA site is 602904
CGTGTTACACGAGTCCATGGACATCTTGAGTTTCGCGAGGTCGCGAGGTCGCAAGGAAAGCAGCCCTGTCCCGCGGATTCCACAAAGGAAGAGTTGCCAGTTGACTTCAAACTTTAAGCCCCCTTCGCAGTTCGCACCCTTGTAGCCGTA
>chromosome_6,+,polyA site is 1029928
TCGGAGACCTGCTCGCATTGCCATGCGGGTTGACTATACATATACAAGGAGTATACTTTAATTAAACTGCCCCGAGGCAGCTCGACCAAGAGGCGCGCAAACACTGGTGGAGAAATGGATTTAAGCTGGGAGTATTTCAGCGACGTAAAA
>chromosome_6,+,polyA site is 1557349
GACAGCCTTCTGCTTCACCATGTCGGGGGCAGGGAGAGGGGGGCGCTTTGCGGCGCGTGACCCGTCGTCACATTATGATGCCAGATCTGTAAGTGCTACAAAGTAAGTGTTGAGTTGATTGATTGGGACGGGATTGCGGTAGTCCGACCA
>chromosome_6,+,polyA site is 1712109
TAATACACTCCAAACGGCAACGGAACAACACTCGGGCTCAGCCACTCACCAGCCCTCCACACCGGGCACAACCCAATTGTGCTCCAGCCCGGGGTGCCCGCTTCTGAGGCATGCAGTGCCAGCTCAAGCACGGTGCTCGGCCGCAAAGCC
>chromosome_6,+,polyA site is 1732750
TAGGTCGCCTGGACTGGTGTGCCAACGAGTAGGCTACAAACGCCACATCCGCTCGTTACTGCATTCTCGCTGCAAACACAATACCTGACTCATTAGCGAGGAATCAAAGCGAGCTTCAGCGACCAGCTCAAACACTGCGGTCCTATCACC
>chromosome_6,+,polyA site is 1756685
AGTAGGCGAGGCGGGCAGTTCCCCGCAGTTGTGGTGTGGACTGCATACAACCTACAAATTACTAAGTTGCTTTTGGCATCCCATTAAAATGCATCGCTGTGCACAAGCGCCTTGAGACAAGACGTTTCAGCTCCTGCTTCAGCTCACGAG
>chromosome_6,+,polyA site is 1756761
CATCCCATTAAAATGCATCGCTGTGCACAAGCGCCTTGAGACAAGACGTTTCAGCTCCTGCTTCAGCTCACGAGGCGCTGCTCGGCAGCTCGAGCACCAAAAAATGAATAAGCTCTTACCTGCGACGTTTGTGCAAACCCCGCTTCTAGA
>chromosome_6,+,polyA site is 2261063
GCTTGTCGCCGCAGTATTTCCTCATGCCGACCGCCTTGCGCCTCTTTGAGCATTATGGCGCGTGGTGCCTTGAAGCTGTAAATTGTCAAGTGTCATACAAAGAATGAAGAAGGGAAATGCAGGGGGAAAGCAGCTGCGGGTGCTGTCGCT
>chromosome_6,+,polyA site is 2493475
CACAACAACGCCCTAATACTACGACGATGGACGTCGAGTGTTCCTTGTCAAAGCGAAGCCGCGCCCCGATCTTCAATTTCCCGTTCCGTTTCACAGCCAGAGAGTGCAGCAGCTCCTGGCCCGAGCATGCGGTCATTCTATGGAGGCTCG
>chromosome_6,+,polyA site is 2542768
TACCTATCTTGGCTTGCGGCGCCCGACCGGCAGCGACGACGCACCCGGTAGCGCAACATTCTATGAGGGTCAGGTTCTGCACGTTCGGAGAGCACCTGTGAAGAATGAATTCCGGTGGGTGTAGCGACAGGAAGTGATTGGTGGCGGGTG
>chromosome_6,+,polyA site is 2677160
ATGTTTCTGATCGGACCTGACCTTCAAGCTCTTCGGAGCCGTAGGCTGCTACCATATGACCTCTTAGCTGTAGTTGCTGTAACTTTGCTTCTAGGGAGTCGCATAGCAGACGGGCATCGACACCGTGCGTCCAAAAATGCTGGCGTGTCG
>chromosome_6,+,polyA site is 2677240
AACTTTGCTTCTAGGGAGTCGCATAGCAGACGGGCATCGACACCGTGCGTCCAAAAATGCTGGCGTGTCGTTGCCGCGCGAATGTAACGCATATGGCGACCTCTGGCCGCAAGCCGACAAGGACGTTGGCTTCTTTCAAGCAAGCGGTAT
>chromosome_6,+,polyA site is 2681474
GCCCCAAGCTTGGACAAAGGCTCACCGCCCCGCGCAACATACTACTAGACTATTAGAGTGATCTTCATATAAGCTTAGATTGTAATAACGCGGCCGTCTCCCTGACTCGCGTAAATAGACACCATTAACGTCTCCCTCAGCAGAACTCGC
>chromosome_6,+,polyA site is 2686030
ACTAGACCTTTGCGCGCCATGTGACCTAGTTTACGCGCGAGAGAGGAAGGCGTCTGAGATGGTTGCACACAAGTAGTCGATAACCGCGTTGCTGGGCGCGTGGCTTTGGGAGAGGTCATAAACCGCTTCACCTTTTAGCATTCTTGTTTT
>chromosome_6,+,polyA site is 2762380
CCACTTGCCCCCACTTAAGGGCTTCTTCACTTGGTGGCTCAGAGACTTGGCAGATTTTCTAAACTGCCGAAATCTGCAGAGCACCCAAAGTGGTCACGAAAATGTTTGTCTAGTTCACATCCGCCTTGTGCTACTGAATATTGAACTTTG
>chromosome_6,+,polyA site is 3060490
GAGTGGCCCTGGTGCCCCGAGTGCGGAAGCACCCTCCATTCCTGGCACTCGTGAATTTCATTCACTATCACATCACTTACTGTCACTGTTATTACTTCCTTGCACGCTGAAAGCCAGTGCAAGCCAACGAAGCATCGGAGAGAGATGCTG
>chromosome_6,+,polyA site is 3207411
CCCAAGGAGTGACACGCGGCAAACACCCAGCAAGCCAACTGACAGGCCTTCGTCGATATTAGCCTAAAACAACAAAGTTAGCAAGCATTTAGCATCGCAGAGAAAGAAGCCCACTAAAGTCTGCGCCACTAAATGGCTAAAGTCTGCACT
>chromosome_6,+,polyA site is 3297811
CGCAAGAACGAAAACCTTCCTGCAACACCGCTGTTGTAATAACTCGGATACCTATCGGGGCGTCACCCCTACAAACAATGTCTAAATCATAACGCATCAAGGCAAACGAAGGAGAGCAGGATGGGTGGGCGAAAGGCGAGTCGCGTTTGG
>chromosome_6,+,polyA site is 3838311
CGCTGGTCAGACGCAAGAGCCTGGGCAGGGGCAGGGGCAGGTAGCAGCCAACGGCTTCCACCAGCACGCACATCATCAACGTCAGCAACGACAGCATCAACAAAACCAGGACCATCAACATCACCCGGATCAGCACCAACACCAGCACCA
>chromosome_6,+,polyA site is 4196823
GGCAGGAATCCGTTCCTCGACTTGATCTCGCACGGGCCTGCGACTGTCCAAGTCCCACATGCAACAGCCGCGGCATGTCGCAGTCGGAAAGCACCTTTAGGCTCCCCACCAGACCACCAAACGCTGAGCAGCAATCAGCCTATATGCTCG
>chromosome_6,+,polyA site is 4214746
TTCGCGCGGCAGAATCGGGCCCCGCGCACATTTAAGCCGCGGGCGAGACTCATTTCGTTAACTTGCTCAGTCAGGTTCACTCAGTTACTCTCACCAGCAAAGATGGCCTTCGCTCTGGCGTCCCGCAAGGCTCTGCAGGTCACCTGCAAG
>chromosome_6,+,polyA site is 4505981
CCCTGACTGACTTTAGTTCTCGGTCCTCGGCCCGTTCTCGCAACAACATTATCAATCTGCTCTTACTGCTATAATTTACTAAGGGTGCATTGACTTCGCAAAAAATATAGCAGCGCGACGAGAGGAATGGGGCCCAAACCGCTCCTGCTG
>chromosome_6,+,polyA site is 4913540
TATCACTCGACAGCTACACTTGAGCGCTAGGCACACCTTGGTCATAAACACCCTGACCAAAATAGTAAAAATAAAGCCTGCCTGCACTCTATCCTGGCAAAATGAGGAAAAGGACGATGGCCCTGTTCGGGGGCTTTTTTGTCACTCTCG
>chromosome_6,+,polyA site is 4992020
GTTGCCCTCGAGAGTTTCGCGTGTTGTAATCAGACGCCGAGCTTTTGTATAGCTTGACAAGCGCTTATAGGAAAACTCATCATTGTCTATCTATTCACAAACGCAATCAGTATAGCCGTAGCTTGTAGGCGTGGCCAGCAGTCTCAGGAT
>chromosome_6,+,polyA site is 5156508
GTAGTATACGTCGTGCGACCGCTGGCTATAACCCTGGCTCGGCGTTAGGGCGACAGAGAGCGCAATGCTGCAACAGGCTCGCTGAACCTGCTGATGGGGAAAGGATGAAGTAGCGTAGCGCCCATAGCCAAGGTATGCATGCATAGTGCA
>chromosome_6,+,polyA site is 6056827
AACCAAGCTGTGGAGACACGACATTTTGGGGGCGCGCACCGTTTGCACAACACGACTGACTGGAACAAGTCTATCTTACATACATACCCAGCAATGCCAAGCAATTCTCCGGGCAGCTCGCTGCGAAGCTTGCTGCGGCAGACGAAGGGC
>chromosome_6,+,polyA site is 6087868
ACGTGTGCCATTGTTTGGGGCTATATTACAGTGTTTACGGTCAACAACTAGTGCGCATACGCTGTCTCTAGAATTGTTGCTTGTAGAACCTGCTGGTCAAGTCAGGAAGATGTTGGTCCACCGGCAGTGCACGCCAGTGCGGGTCCAGCC
>chromosome_6,+,polyA site is 6278672
GTTGGAGTAGAAACAGCCGCTGCCTCTGCGGGGTAACTTGCAGCATAGCTGCGTTGCCGAGTGCTTGGGCTCGTTTTTCTTTTTCGTCCCAAACAGGAAGGGAGGACTCTGAGGGCCGCCATGTCCCAGGGATCGCACAGCAGCCAGTCG
>chromosome_6,+,polyA site is 6314249
TGGGGCGTAGCAGACCCACATCTCGTCGCGATAGTCTCGACAGACCCGGGGCAGTTCGCCCAACCTTTTATTTACAACCCCCCGCCAAGCAGCAGGGGGAGGGGCGTTGCGGGGGAGGGGCGTTGGGTTTCGCGAAAGCCCGAATCACAG
>chromosome_6,+,polyA site is 6484392
ATGTTCACACATAATAGCGGGCTAGGTGTCGTGAAGGTCCCGCGAGCGCGAGACCAATTTTGAGCATGTTCGCTCAAATCCGCTAAGCGTGAACCCACAAGCCCTGACTACGCTTATTTACACCCTATGAAAGCAATTGCACCTATAAGC
>chromosome_6,+,polyA site is 6535900
GCTCTCCTCGGGGAGATAATACCTAAATATTGTTGTATAATAGTGGCAAATAATGTTGCGATAGCCTGCAGCCATGGTATCGCGAACAGCGACAGAGGAGAGGCTTGCAGTGCTCTGTGTATAGGTTTTTAGTGGCTTGGCCGCGAGCCA
>chromosome_6,+,polyA site is 6610655
CGCACGCCTACATTTACGAGGTGCATAGGAGACGAGCCGCCCCAGCCTGACGGTTGGGGAGCTTGGAGTGGAGATGTTCACGGGTGTAACCCCTTGGGATGCCCTGTCCGCAACCGTTTCAGCTGCAGCCCGCAACAGCCCATACATACC
>chromosome_6,+,polyA site is 6724752
CGAAACCCTGTGCGACCGCTACGTTGTAACAGTCAGGAAATTTGCATAATTGGAAGTCCTGGCAATGTGCAGCGTCCTAATTCTGTGTATCTCAAATTAGACGCGCGCGTGCACCAAGTTTCTTTCCTCTCTTTTGTTTGTTTAGTGACT
>chromosome_6,+,polyA site is 6770997
CCCGCACGCGACTCTGCAACATAACCTTACCCACGAACTGGACACAGAGCGTATAGGGGCCTTCCCCTCCTGTTTGCGGAAGACTATTACATCGACAGCCGAACACAGACGCCACCACTCGGCCAGAATGGCCAGTAAGCACTTTGCGCT
>chromosome_6,+,polyA site is 6824854
TGAATTGTCAGCCGAGAACAAGTCTGTGCCAGCAACTAAGCAAGTCACTCGAGTTTGGTTGCACATCCTTAGCATAACCATGTAAATAATACTGCTGGATTATCGGCTGATAATATCACGGGACGCACTGACGAACATGACCGTGTTCCC
>chromosome_6,+,polyA site is 7086580
CCGCGAGGGAGCCTGCTGCTCAGAGTCAGCATTTGGGAGGACAATCGCTCTCCCCGCTGATTAATGCGTGCCTCCACTGGTAGCTAAAATTGAACGGGGAAAAAATAGCCAATCCGCGCCATGGATTTTGCAAGTCAGCACCGGCAGCGG
>chromosome_6,+,polyA site is 7238432
GGCGCTTTCTGTGTTGCTGCGGTTGCTGTAGGGTAGCCAACAGGTAGTGGATCAGACGTGAACGTTCCTCGTGAACTCTCTGAAGCGCAATTCCACTGCCGATACCAGCGTTTCGCTCAAATCACGCCGTGCTATTGTCTTTGTGCACCC
>chromosome_6,+,polyA site is 7310430
CCGCCGGCTTCGCAAGTCTCGGATACCGGTTCTCGAGCGCGCTGCTTGGGCAGCCTGCGGAGGCGCCGGTCGGCCTATCCTGCAGCCACCAAGTAACGAGAAAGCAGCCAGGTGGCGGAGACATTCATAACCGGCAGAATGACACGACAG
>chromosome_6,+,polyA site is 7563160
ATAAATTTTGCCTGGATCCAGAGCTGATGGAACCGGTACCTCTCTGGACCCGGTCTCAAGATTTCAGTTTCCAGTCTTTTATTTGCAACGCGATTTCTGAAGAAACCCTGGGCATCGCCTTTTGCCGCGCCGCTCGTTACAGGAAGCGCT
>chromosome_6,+,polyA site is 7611912
GAGGAGGCATACGTGGTCATATAGTGCCCAAACCTATGCTCATTGCATATTTAACGTAATGGAATAGTTGACAGGGTCTCAGGCGCGCGGGCACAGGGAAAATGAAGAGAGGGGTTGACGAAGGCGACCTGAATGTGGCTAAGCGGGTCA
>chromosome_7,+,polyA site is 35857
TGCCTTGCAGCAGGACACTAATAAAGTGACGATGAGACGCTGAGGACCCGGATCGAATGGTGTATCGGTCGCGGGGGGGTGTTGTATATCGACCTCTACCCCATTCTCGCTATATCAGGGGATGGAATGACTCGCAAGTAATAGGCTCTG
>chromosome_7,+,polyA site is 208233
ACGCAGTAATCAGCTTACCTATGTTGCAGGCATCACCTCTATCTGTCTGCGTTGAAGCGACTTGAGCTGTTTGCCGACCGAACAAATCCGCACCAAGCGACTCTGAATAGTCATTCCTGCAGTACACTACTCGTTACATCCAGCGCTTAA
>chromosome_7,+,polyA site is 337102
ACGTTCCCGTCACCAAGCAAGCATGCTGTTTATGTAGTGAGCAGCCGTGTTCAGATTTTGCAGTTCATTATACAACTATTTCAGCAAAGCAAAGCTATGCAAATGCTGGTGCAGCGAGGTGGGCCAGCAAGCCGGCTCGGAAACCGGAGT
>chromosome_7,+,polyA site is 513846
GGCGTTGACCATCGATCGGGCGCGTGTACTCAAGACTCGCCGTCTCGCCGTGACCCAACCATACATACACACTTTACATTTTGTTATTTATTGGCATCATCATGGCCCCGGCGCTATCCGTTCCGTTCACTCTCGCGACTGCAGGCACCC
>chromosome_7,+,polyA site is 533091
AGCTTAGTTTCGCTATGCAAAACAACATGCAAATAGCACAAGCTAACTGACACATCACATTTGACGAAAGGAGTTGCTCCGAGAACCAACACTTGCGGAACAAATGGCGGGGCGCACGATAGAGCAGGGCGTCAGCCTGCTGACCGCTGC
>chromosome_7,+,polyA site is 592430
TTCGCCGCGGCAACATTATTCTGCTTGAGCTTGCATTCATAGCTTGCAGAAGTACTCAACAGTTTGATGCCGTCAACTATGAAGTAACATTTCGGAACGTTGCCAGCCTTCACCGCACAACAGACAAAATGCCTCGAGCCCGGGCGTCAC
>chromosome_7,+,polyA site is 813428
GGGTGCAACGACACCAACAGCCGCTCTAGGAGGTTGTCTGGGTGCGTGAGCACATTCCGCAATCGGTTACGCAGCTGTGTTGCTGCAAGAAGAGTCCCAGCATGCGGCTACTGGCTGCAACGGGAGCGAGCCTCATGAACTTGGCTGCCT
>chromosome_7,+,polyA site is 815749
GGTTATTTCACTATCACCTGCGTCTGCAGAGGCACGTGCCTCAACATTCCATTCGGCGGCTTGCTGCGCGCCGCGCGCGCTTGATTGGCACAGGACCCACCGACCCAGCAAAGACGGAATGGTCGTGACACGGGACAAGTGTTCCCCGGT
>chromosome_7,+,polyA site is 852021
CTTCCTTCCGACGCTTCATCATGCTGCCACATCCGCATCTCTTGTATCGTCATCTGCCCAACCCTCAAAACTGCCAGACCTTGGTGGTGTTGCAGCGCAAACACAAAATTCTCTAGCAGCGACGAACGACCTGCTCGAGCGGATGAAGAA
>chromosome_7,+,polyA site is 894140
ATGTTTGGCTCCGCCCGCAGGGCTGTGAGATGTTGGAGAGTGACTCTACCCGCTTCTAAAAAGGGGCGCGGCATAATCTACACCGTAAACTGCATGCGCCACTAACACCGTCACAGTGCGGTCGTCGCCAATAGAGCCATGTAATGCGTC
>chromosome_7,+,polyA site is 1488450
CGTGTCCTCCGCACGGCAGTGGCGTGTCCCAGCTGCTGCATTTCCACGCGAACATCGCCCAAGCCCTGACAATTGTGCTTGTGTATAGAATCTGAACATACTGCGCACTGTATTTGCTCATAACTCGTTGCTTTCGGACCTGCGTCTAGA
>chromosome_7,+,polyA site is 1539439
CATCACGCACTTCGTTCTGGGGTCTGCAACTCGCAAGCGCAACCCGACGTTCTTTGCACGATTTTGTCAAGGCTTTCTACGCTACGCTTGAGATACCCAAATAACTTTGGATAGGCTTACGTTGCCAGTTGCTTTGGCTGGGTCGGGCTT
>chromosome_7,+,polyA site is 1711928
GGTTCATGCTCGTCGATGAACCGAACGGTAGCTGACCCGCAAACTCATTGACAACCGCGATGCTTGTAGATATACAAACTCTGTAGGTCAATTGAATGAGTACAAAGGCCAGCAATTGGGCCGCTAGCACACGCATGCTCCATCGACAAA
>chromosome_7,+,polyA site is 1889246
GAAGTACTTACAATACTGATGAGAAAAAGCTCAAATACCGCATTGAAGCCAGCGCGAGCCCTGTGCACGATGGCGAGCCAGGAGTTGTCGGCAAATGGGAACAAGGGGCTCGACAGCACCGGTGCAATGGAACTGTCCGCAGACGCGAAG
>chromosome_7,+,polyA site is 1906491
TTGCTTTTTGAATAATCCTTTTGAGACTAGTTTTGGCGGTCCATGAGCTTCCTGGCTCGTTTGGACCAATCTACGAGCATGAACTTGTAACATCAATCATCAATCAAGTTTGAGTAAATGGCTGATTAGTCTATAAATATATTACGCTGC
>chromosome_7,+,polyA site is 2036162
TGGTTGCAACAGCCAGCCGATCGTAGCTACGAAGATCCCGCGGGTCAAGGGGCAGAAACCAAGAACGAGGCCGGGCTCTGTAAAACTCCCTATTCTGAGCAGCAACAATACACCGCAGCAGCAGCACCTTCATTTGAACCGAGCAAGTTC
>chromosome_7,+,polyA site is 2163052
GGGCTGAGGGTGCTACATTAGCTCAACCCCAGAATCCCCTCGCAAATTCACTGTGAAGCAAGGCTTTGCCAAACTACGGACTGCGACGTTGGGTGCTTGCTCTCGTTTTTGAAATAATAAAGACCATAATGATCATGTCAAGTACTATAA
>chromosome_7,+,polyA site is 2314532
TTGACCAATTCTATAGTCCGCTTTTTCTGCACGTCGAAACTTCTTCTCGCTATTATGCTGCAACTTGTCGTTCCAACATGATAGCCGGCCAGGGAGGCAAGCAAGCCCTGCGGGCCCCAGCTCCAAACTCATTCCTTGGTTGACGCACAA
>chromosome_7,+,polyA site is 2647123
TGCATGGCGGTGATAGCTGCCTGTAAGGGGATGGTCACGCCTGCAGGGAAATCACTCGGCGCTGTCTCGGGGCGGCCGGGGGCGGGAGGGGGGGAGAAGATTTCGCGACGGGCTGGAGAACGGCAAGCAGTTTCGGGCATTGGGGCGGGC
>chromosome_7,+,polyA site is 2807396
AAGCATGGCTCCCGCTTCTAGCAGTCCGCGCAGTCTTCTGGCTGGCCAGGCTTCACAGCCTGCCAAAAAAGAACTAGAAGCTACCGGTGTTGTTTGTCAGAGGAGCTGCCGAGGGCTCCTGCTTTACTTTCCCGTCAAGTCTGGCCTTAG
>chromosome_7,+,polyA site is 2961128
GGGAAAACTCGGCTGGAGCGAGAAGCGACCTCGCGAGTCCATGGACATCTTGACTTTCGCGAGGTCGCGAGGTCGCAAGGAAAGCAGCCCTGTCACGCGGATTCCACAAAGGAAGAGTTGCCAACTTCAAACTTTCCCCTTCGCACCCTT
>chromosome_7,+,polyA site is 2974897
GCTCGTGGATGTGGCAATCGGTGTCATGCAGACGAAACGTCCACGCCTTAGCACTCGTGACGGTATTCGTCTCGCAAACTTGAACGGAACAACTTATTACACTCTTACAAACCAACGGCATAGTTCACGACGAACACAAGGCAAGCTCAG
>chromosome_7,+,polyA site is 3271102
CAGGGCCACCTCACAAAAACGGAGCGCAACCTAATCCCCCAATCTCGACTTTTTCGTTGTTCCAACGAAAAAAACTCGCATAGAGACAACCCTGACCGCAAATACCGAATAGTGGAAAGCGCCAGCCTATGTTTGTGTGCACTCGCCAGC
>chromosome_7,+,polyA site is 3463174
TCGCGGCGGCTCCAGGGCATGCGGCGCGATCAATGGCCGGCCCCTCGGGTCGTGCCCTAGTTGCGGGAGCGACCCGCTCCTCTGTTACTCACTTTCCCTGATGCTTCTGCTTCACAACAAAATGCTAACCACCATCAGTCGACGCAACTG
>chromosome_7,+,polyA site is 3523820
GGGCCTTTCATCGGTTGCGGTTGGCTGTGTCCGACGTGGCCTCGACTGCGCAATATAAGCCGTAGGGCTGCTTCCCGTCCTGTAGCATTAAATTTCACATTCACATGTACAGTTCGGCTCTTCAGGCAAACGCCTTCAGTCGCCAGCGAT
>chromosome_7,+,polyA site is 3578454
AACAATATCGTTGGGACACGCTTGTGCATACGAAATCGGTCCATGAGCTTCCTGGCTCGTTTGGACCAATCTACGAGCATGAACTTGTAACATCAATCATACGAAATTGTAATTGTCCCAACGATATCGTAAAGACTCAAACATGACGTT
>chromosome_7,+,polyA site is 3605594
GTCGCGTAGCCCTTTCGTAGCTGCTGCTTGTTGAGAAAACCGGCCCATCAAATGAGTTCTTATAACCGCAAGTACCAACTGTAAGGTTTACTGTCGCGGTGTCGCGGTGCACTTCGGCTCTGGTGCGCAGGTCGGCACGATGTCCGCGTC
>chromosome_7,+,polyA site is 3881496
CTGATGACTCAAATTATCAATGTCGCGCAGCCTTGGGCTGTCAATGAACGTAGTTAGTGTATTATAACATTGTACAATCTTTAAGCACTGCTTTGTGGTCTGGAACTTCGCTTCCGCGCTTCTATTTCTCGGAACTTCCCTCTTGAAATG
>chromosome_7,+,polyA site is 3977933
GGCTGGTTCCATCAGTCGCCCAATTGGCTGCTTTTCTCCGACTTTGCCCACAGTTTCTCATACTTCGCTTGTTACGTTGCTTGTAACTCACAATTTCTGCGTCTCGGCTAGAAAGCGCAAGGTAGCCCGGACTTCGCTTGAATCGACTCC
>chromosome_7,+,polyA site is 4112351
TTACCCCACAACACACATAGAAGGCTACATTTACAGACAGCTCTTTGCAACTGGAAGGAACCAAAGCGATGGGGTACTTACTTGTAACTAGATTTGATAACACTGGGCGCGCTCCCTTTCCACCCCACACGCCCTGCGGTGCTTTTCCAC
>chromosome_7,+,polyA site is 4203884
GCACCAGGAACAGCAGCAGTAGGAACAGCAGCAGCAGGAAGAGGAGCAGGTGCTGGCGCTGGTGCTGGCTCAGTGGGTTGTGGTGGGGGTGCTAGTGGGGGTGCTGGTGCTGCAGCCAATGCAACTGGCGGCGGCGGCGGCGCCGGCGGA
>chromosome_7,+,polyA site is 4242712
GGTTGCACTGTTGACGTGAGCTCAAGCTTTCCGCTTAGAAGAGTAGTTGCTAGCAGTGCTAGTGAAGCTGCGTATACTGTAACTTTCCTGAAGTCGTCAATTTTTTCTACGCTGCATACGCACCCTCATGATAATCCTGGTTGTCATAGA
>chromosome_7,+,polyA site is 4265644
GGTTGCACTGTTGACGTGAGCTCAAGCTTTCCGCTTAGAAGAGTAGTTGCTAGCAGTGCTAGTGAAGCTGCGTATACTGTAACTTTCCTGAAGTCGTCAATTTTTTCTACGCTGCATACGCACCCTCATGATAATCCTGGTTGTCATAGA
>chromosome_7,+,polyA site is 4317367
TTCGCAGCGCAACTGCCGCCCTACCGGCCGCCAGCCACAGAGGAGACCGAATGCTTAAAGTAAATGTCAATTGCATTTTGGTTTTGTAAATTATATTCAACGCGCACTCGGGTCACTCAGGATTGGGAGCGGGCGAGTTGGGTCCTTTCC
>chromosome_7,+,polyA site is 4400925
TACCCTTCTAAATTGTTTGTTATCTTGTTTGAAGTAGAATTTGACGAGCTACACTCTTAAGTCTCGGCGGCGTTTGGTTCCATTGACTCGAGCCTTCACAGCACCGCCCGTCAGAACCGATTGTAAGCTAACGCGTCAAAAATGATGCTG
>chromosome_7,+,polyA site is 4404703
GTCCCATGGAACATTATTACAACAGTCAGCCCGCGCAGCATACAGAGGAAAGGACGAAAGCGACCGGCCTGGCGCAAATTTAAACTTCGTCTACTTCGATCGCAAACCCTGTTATGTCATAACGGCCGCATAGCTGTGCACGTATCACGG
>chromosome_7,+,polyA site is 4428923
GGCAGCAAGGTCAACTCCACGCAAGCGTCGGCGTTCTGAAAGCGAGCCGGAGGCCTCAGATGAGAGCAGTGCGAGCAGCGGCAGTGACAGTGATGACGATGAAAAGGAGGATGCAGGCATGGATGAGCCGCTAGCACGCAGGTGCGGCGC
>chromosome_7,+,polyA site is 4439675
ATTTTTGCGTCTGGTATCTTTAGCAGTGTAGCTGCAAGCGTGCAAAAGCGAAAGCGCACCACCTGAGGTGCAGCACAGTCGTGAAATGCTCGGAAGCGCCACCAAGGCGAGCTGCTTTGGCAACGACTCGTGAAACTCGCGTCAGTAGCT
>chromosome_7,+,polyA site is 4439725
AAAGCGCACCACCTGAGGTGCAGCACAGTCGTGAAATGCTCGGAAGCGCCACCAAGGCGAGCTGCTTTGGCAACGACTCGTGAAACTCGCGTCAGTAGCTTAGTTGAAAATGCCGCCTAGACGGGCCCGAGTGCCTGAAACTCTTGAAAG
>chromosome_7,+,polyA site is 4543284
CGCGAGCCCCTCCATCGCTCTCTGGGCACATAAATGCCTAGCCGGAATATTATTGACAAACGCCATCAACATCATTACAACCAATTTACAAGCAAGGGAAGCAACTGTCAGTTGTAATGTCGCGAGAATCCAGCACGAGCTTTCAGCGTA
>chromosome_7,+,polyA site is 5540857
GCGTCGCTGATATGCATGTCAACGTTCATGATTGGCCTGATCTTTATACACTCATTTGCAAGCACCGAGAGGCTGACAGCTAGAATTGCAAGCGAATCCGACTTTCCCGTCCTACGACAGTGTGCAAGCCAAGACATCAAGGACCCATTC
>chromosome_7,+,polyA site is 5551603
CAAATGCACTTGATCCCACAATTCCAGCGACTTTTGCGACCGGCTCTCCACCGACCGCTTGGATGCTTGCGCCCGGTCGCTGCCCCAGCTACTTCCGCGGTGAAATAACAACGGTGAGCACTCTCAACCACTGCGAGGACAGCCCTAGCA
>chromosome_7,+,polyA site is 5552550
GGGGCCTTGTGCCCAGGCCGTGGTGGCGCATGGTAACTATACACGTGGCGGTCATCGACATTGCTTTGTGCCGGCGCGCAGCACCCAGGATGTGCGGCAATCGCTGAAATGCAGTTGTGGGGTCCACACTCATACGGCACCCACGCCCCA
>chromosome_7,+,polyA site is 5791096
TAGCCGTAGCACAGGCCAAACAATTCTGAAGTCCGCCCAACCTTGCCCGTGTTAGGGGTGTGGGCCGGCTCCCACACCCCTAACGTTCATAATGGTTCAAAATACTAGCACCCGTAAGGTGTCGCTGCGAAGCGTTTGCAAGGACGAGGC
>chromosome_7,+,polyA site is 5874014
GTGGTCCCGGCTTCGCCCTCGGCAGTCAACATCACAACGGCATCAAATCGTGCACAGTCACTGCATTTACATATACTACCTCTTTAAGTTATTCATCTGCGTGCGTCCAAAGAAAGCAGCACGCTTGACCGGTTGAGCCCGAAGCTCTTA
>chromosome_7,+,polyA site is 5889247
CTTGCTCCTCACGCACAATTTGTGCTTGAGACACCGTCTTGATCTTAGAGTCCATATGCATATTACATCAATTCAGCACTTGTAGCCTCGCAAACCGGAAGAGTCTTTAGAATCTTGTGTTCCACCTTGAGGTCGCAGAACCTTTCCTAG
>chromosome_7,+,polyA site is 5889307
TATTACATCAATTCAGCACTTGTAGCCTCGCAAACCGGAAGAGTCTTTAGAATCTTGTGTTCCACCTTGAGGTCGCAGAACCTTTCCTAGGCATCGCCAATACTATACGCAGCTGCGATTAATTGCATTGATGGCGCGATTGCAAGCAAG
>chromosome_7,+,polyA site is 6079953
GGTAGCCCGAGGCAGGTGGCGGGTGTGGTGGACGTGATCGCGGGTGGTGCGACGCGCATCATCTCGTTTTGGCGGACTTGAACTTAATAACTAAGTGCTTCTGGCTTCCATGTGTGCTTGTGAATTGGCGCCGCAAAGAAGCGCGGTTAA
>chromosome_7,+,polyA site is 6080130
GTCGCCCTCGCCAGCGCTATTGACGCTTGGTATGAGGAGCAAGGTTTGGCGCGTATGTTAGGAGCAAGCGTGCCCGCGTTGAGGAAGAGGGCTTCAGCAACTCGGAACCGTTGCGCTCCGGGCGACCGAAGAGGCGGGCGGCAAACACAC
>chromosome_7,+,polyA site is 6080250
GGCGACCGAAGAGGCGGGCGGCAAACACACGATGGGACCCATCCCGAGGCGAAGAACTTGCTCTTAAGCCCCGCACCCTCGCCTGGAACCTTTACGTTTGCAGCGACTCGCTTCTTACATACGCAAGTACTGTAACACGACCACGCGCCT
>chromosome_7,+,polyA site is 6080301
AAGAACTTGCTCTTAAGCCCCGCACCCTCGCCTGGAACCTTTACGTTTGCAGCGACTCGCTTCTTACATACGCAAGTACTGTAACACGACCACGCGCCTTTTGGTCGCTGGTCAAGTCCGCGCAACTTCCCTCCATCCATCGCGAGTCGC
>chromosome_8,+,polyA site is 37132
TAACCGACTAACGGCACCATATCCACTTCTGTCCAGGGTTGGCAGGGCCTTAGATTTAGATAACTAAGGATATGCTTATGTAAGCTTATATATAACTTAGACATTAGACAGAGGCCCCCCGACGACCATAGTCAACGCACGGTCAAACTA
>chromosome_8,+,polyA site is 310980
AGGAACTCTCCCAACGAGCCAACGGTCATCGTCCTTCCATTTGTGAAGAAGTTTGAACAACTCTCAGTGCAGCCGCCGAGCGCCACGCCAATTGTGCCAAAAATGTCTACCGAGACCGCCAACGGGAACGGGGTTCCCAGGTCCGCATCC
>chromosome_8,+,polyA site is 992351
CGCCTTTGGCCCAGCTGACTCGTTCCAGATACGGCTGTGAACGCTGGGCTTTGTTTAGCGAAGTGGACCACTAGACCCTAGGGACAATTCCTTTCTTCTGCGCTCTTCCCTGGTGCCTCTTCGGCCAGCATGAAATACCTGGACATCCCC
>chromosome_8,+,polyA site is 1485447
GGGTATGCCGGGCCAGCGAGTCCCTGACTCGCTGGTTGTGTTGCCAACAGCGCAAGCTAGCAGACTGTGTATCAGACTGTGTCAACCAACCCATCGCGAGCATTAGCCTTGTCCGTTCCTTCGCTTCCCAAACGTTAGCATCCCACTACG
>chromosome_8,+,polyA site is 1485752
TCTAGGACCGTATCCGGTACATGCAACACAACCCACAGTTGCTATTGGCGAACTCGGCGCTGCATCCCACTGCGCTCTCGCCCTTCTTCTCCGCGGCTACTTCTCACTGGACAACAAGGCTTTGCTCATTCATCCTTTCCTCTCGCTTAT
>chromosome_8,+,polyA site is 1485964
GGCGCCCATTTTCACTTCGCCGGCTGACGACCGCGAAGCTCGCTACACTCGGCGCACTTTATTGGCAGGTTCTCGGGACACATTGCATATGGCAGGCCAGGTCATCGCAACTCTACCGCTGATGGTTACTCTGCCCATACGGATTCGCCC
>chromosome_8,+,polyA site is 2496529
CTCTTAGGATCGACTAACCCATGTCCAATTGCTGTTCACATGGAACCTTTCTCCACTTCAGTCTTCAAAGTTCTCATTTGAATATTTGCTACTACCACCAAGATCTGCACTAGATGCCGATTCACCCAGGCTCACGCCAGAGGCTTAGTC
>chromosome_8,+,polyA site is 2496648
ATTCACCCAGGCTCACGCCAGAGGCTTAGTCTCGACACCCACGCCCTCCTACTCATGGAAGCGTCGCACTTGCTTCCATGGCCGAGTATAGGTCACGCGCTTAAGCGCCATCCATTTTCGGGGCTAATTGATTCGGCAGGTGAGTTGTTA
>chromosome_8,+,polyA site is 2496794
GTTACACACTCCTTAGCGGATTTCGACTTCCATGACCACCGTCCTGCTGTTTATATCAATCAACACCCTTTGTGGGATCTAGGTTAGCGCGTAGTTTGGCACCTTAACTCGACTATCGGTTCATCCCGCATCGCCAGTTCTGCTTACCAA
>chromosome_8,+,polyA site is 2496861
CTTTGTGGGATCTAGGTTAGCGCGTAGTTTGGCACCTTAACTCGACTATCGGTTCATCCCGCATCGCCAGTTCTGCTTACCAAAAATGGCCCACTTGGAGCTCACATTGAATGTGCCGGTTCAATTAAGCAACCGACACGTCTTACCTAT
>chromosome_8,+,polyA site is 2496940
CCAAAAATGGCCCACTTGGAGCTCACATTGAATGTGCCGGTTCAATTAAGCAACCGACACGTCTTACCTATTTAAAGTTTGAGAATAGGTGAAGGATGTTTCATCCCCCGAACCTCTAATCATTCGCTTTACCCGATAAAACTGATCAAG
>chromosome_8,+,polyA site is 2750350
GACTTCCCGTGCGTGTTGAAATCGAACTTTCCATCGCCGGAGCTCGCTAAGGACTGAACAGGCTCCCGGCAAGCGCAGTGCGCAATCCGTTAAACGCTCAACATGAAGTGTGCACCAACGGTCTGCGCCCCTGTTGTTTGCGCAAAAGCG
>chromosome_8,+,polyA site is 3089068
GGTGTATTGCATGGGAGGCCGGAGTACGGGTGATCCGAGAGAGGATATAGGTCGCGTCTGAGAGCGGCTAGAGCCGTCTCTCATTCCGATCCTAGGCGAGATAGTCTTTGACCGTTCTATATGAGGGACCCGTCCTAGTGGACGTTAAAC
>chromosome_8,+,polyA site is 3089148
TCATTCCGATCCTAGGCGAGATAGTCTTTGACCGTTCTATATGAGGGACCCGTCCTAGTGGACGTTAAACTCTGAGGCAACATGTAAGCCGGAACGTGATCGTCTTGCGCCACCCTCTCGCTCGCTACGCATGCGCACCCGGCCGCCTAC
>chromosome_8,+,polyA site is 3089444
GTTCGGACCTATCTGACTGTGATCGATATTATCCTGAGCAGATCGCGACTACTAGCGAGCGGAGTAGACGGCCGCTGGCGCTCTTATCATTCTAACGGAAGAATGCCCACAGAGCGTTGGGGAGTTTAAGCCAGCTTGAGGACGGAGATC
>chromosome_8,+,polyA site is 3089561
TGGGGAGTTTAAGCCAGCTTGAGGACGGAGATCGCCATGATGCGGACGTTGCCGAGTGCCGGAGCGAAACGCCGCGGTGGAGAGCATCTGCAAAATGCGAGAACTCGCACAGTCGAAGGTGTTGACGAGTTCTGTAGGTTCATACATGGC
>chromosome_8,+,polyA site is 3089745
TTCAGTGTTTGAGACGCACATGTTGCATCGATGTTGGAGGCGCTGTATGCCCCAGCTCGCCCAGGAGCTCATAGGAGTGGTGCCCTGAATGCCCTGAGGCTCATTTGGTTGTGTTATGTCTGAGGTTCGCCATTAGCCGCCGTGAACGGA
>chromosome_8,+,polyA site is 3226982
TTCATATTAGGCAAAGAACCGCAGAAAATGCACGCTGGGTGAGACCGGCAGGCCTTTTGCGGGCCTGCTGAGGCAGGCACGATGGTCTTCTGCTGCTTCGCACCCCAGGAGCCTGCTTCTCCACCGACAGCAGGTCGCAGCCAGGCAGCA
>chromosome_8,+,polyA site is 3358866
TTACAGCAACTGTTTGACCAACAGCGACCTTAAGACGCGCGCGGTCTTCCTGAAAGAAAGAAGCAATTCTGTCGCTTGTGTGTTGTAACGCCTGGGATATGATGAAACACAATTTGTATCAAATATCATACCAAGTATTGTTATGGGTCA
>chromosome_8,+,polyA site is 3365615
GAACACCCTCGCGACGATGACCAAACGCGTGCGCGACTGCGCTGACATTCAGTCTGAAGTTGACAGGGTCGCCAACGAGATAAATGATGTCGAAATGCAAATGCGCAAGGCAGAAGCCAAAGTGGAGCAGGCAACGCAAGCTAAGGCTGC
>chromosome_8,+,polyA site is 3384508
TGCGGAAGGAACAGAGAGCACACAAGCTTTTTGCAGGCCATTTGGCCCCTATGTTTTTGAGCCTGTCCAGCCCGCTGAACCCCCTAATACTTGTACCGATACCGTTTTCGAGTGGGCAGCTGCTTATGATGCCAGCGGATGAGGTTGCGA
>chromosome_8,+,polyA site is 3536846
TCGTCGACACGGCCACGTACCACTGCACGTAAGCGCGGACTCGGGGCCAAGCCTTGCGCAAGTGCACAGCGCGCCTTCACTCAGGCCCAGGGTGCTCGGCGACGCCCACGTCAGGCCCGAACGCACGTGAGGCACCACCCGCGTCTGCCT
>chromosome_8,+,polyA site is 3651914
GCTGGGAGCCTGGGACACTGAACGATGAGACGTTCAAAGTGGCGTCCTTCACTCCTTCCGTTGCCCCGCTCGATGATAGCTTGTAAAGCTTCATTCTGTCAACATGGATTGAGCGGGAGCTACCTCAGCAAGAGGTCGACCGCCGGGGGG
>chromosome_8,+,polyA site is 3693703
TGCGTGCGGCCTCGCGAGGGGGTGTTGCATCGCTAACACGTACAGCTTGCCGCAAATCCTGGTATAGTCTGCCCGGGTGTGTAATATACAAACACCTCCTAACTCAGTCCCTCTTTCCCGCCGTTCTCAACACCGACAAGCAACATGGGC
>chromosome_8,+,polyA site is 3697569
TGCCTGGTTTCTGTTGCCTCGACGATCCATTATTCCTGCTCAATCCCGCCTAACTTTGAAATTGCCTGCTTCTATGCATTTGTAACATTGGACTCCGAGGCTTCTCACAAGTCACTGACACAAAACACCTTGTCGACGGTCCTCAACACG
>chromosome_8,+,polyA site is 3785904
GAGTTCTCACTTCCGGCGAAAATGCAGAGCTCGGGTCTCTGTGGCGCCGCAGCACTAGCCTGGCTCTATCTGACGTGCTTACTCAATACGTCATGTACATATGGTGCGCCTGTTATGATCCCAGTTCCCTGGCGCTGACTGAACCGTGTA
>chromosome_8,+,polyA site is 4020246
GATGGAAGGATGAAGAAAGCTATCAGGTCTTTGCTGCGCAAGCTCGTGCCATTCGACGAGGTGGCTGAAGCGCAAGCAGCCCCTGTTCCAGCACACGCAATATCATCAGCACCAGCAACACAGGCGGCGCACGCAGGGCTGCGGCGGAGC
>chromosome_8,+,polyA site is 4085704
CGAGCCCCACTGTCACTGGTGCGGAATGATAGGAGGCGACAGGAAACCCGGGAAACGGGGAAACGGCGGGATCAAAGACGGACACACACACACACACCCCGTCGCGTAGGCATACCCAATATGTATGGCATCTATTTAAGTCACCTCCAC
>chromosome_9,+,polyA site is 480972
CCCTCGCCAGGACTCCCAAACTCGTGATCCTTCAATCCTTAAATCGCTCGACGCTGAGGCTTCCCGCACTACCAACACTTACTGGCAACTTCCTATCCGCGAAGAAGACGACCATCATCGCAAGCACAACATCCGCTGACTTCCGCGCTT
>chromosome_9,+,polyA site is 519966
AACGAGCTTTCGGCGAGCATTCTTGAACGGGCCAAGCCCTCGCAACTAAAGGCGATACACACCGTGCATCGTGTCCCTTACAGCGATAGCCGCGATGGATAGGAACCAGGACTGCGCGAAACACGATGACGAAAGGAACTGTCGCGTGTG
>chromosome_9,+,polyA site is 690582
GCGCAGCAGCAAGACCAGCCGGCGCGAGGATCTTTCTCGGCGCTCGCGGCTGCGATCGAGCCGCCGCCAATCCAGGCCTGCTGCCTGGAGAACTCATCCGAAGGAAAAGGTAAGCGGCCATACCTGGCGATTCCGGGTGGAGGGGGGGAT
>chromosome_9,+,polyA site is 776116
GAAAGCTCATCGCGACGCTCTCAGGCCGCTCCCTGCCATGCAGTACAGCATTTCCGTAAATAACACTTCACTCCGTCTAAAAGAAGTTTTTGTCTCCCAGAACACTCGTATCAGGCGGCCGCACCACCGCAGTGGCCACATCCTCCACGC
>chromosome_9,+,polyA site is 938730
TGTCAATAGCTGAAGCTTAAGCTTATTGTCATTACACTACGCTTTACACTGCGCTTGAGTTTGAACATAGCAGGCACCTGCATAACCTAATTGCTCTCAAAAGCGCTCTGTCGCGAACACGTCAGGTTTAGCGCTAGGAGCGGTTTAGGA
>chromosome_9,+,polyA site is 938974
ATAGCCTCTGGCGGGAAAGGGAGATCCTGAAACACATGAGCAGTCATTTGTCAGCATCGATTGGTCGGCGCGCACAGGCGCAAGGGAGAGGCGCTAGGAAGGGAGCCGAGGAGCCGGGCGCAGCTGCGATGGTGCTTGCGCGCGAACGTG
>chromosome_9,+,polyA site is 939872
AGAACCCATCTGACCGGTTCTCAGGCAGCACCCGCACGCGGTCTTCGGCGCCACGCATTCGAACAAGGCGGCACCCGTCGTACGTACGAGGGCAGAACCCAAGACAGAGGCCGAGTCTCGGGCAGCACCCGCACGCGCGACTTGGGGGGC
>chromosome_9,+,polyA site is 1535114
CCCGGGACAGCGGCGTGTCAATAAGCCCTGTTTCACAGACAGCGGCACATGCATTTCTTCACAAGGCAACGCGTGGTTGGGTGGAGGCTGGTGAAACGACGATGACACAAACCGCCACATCTGCCTTCTGCACCTCAAACCTCCATTCCT
>chromosome_9,+,polyA site is 1587963
CCCCCCGGCCCACCAAACCTATTCATTATCGGCAAATGCACAGACTACCAAGCGATCTACACATATACAACAACGGCCGTCACTAGACTAGGACACCGTGCCCTCAATTACCGCAGCAACAGTCTGCCGCGTTTGCTTGTACCGATTGGT
>chromosome_9,+,polyA site is 1987729
CCTTCGCACGTCCATGGACAATGGACTTTCGCGAGGTTGCCCGAAAAGCAAGCCATGGCTTTGCGCAGTATGACTTCTGTACGTCGTAAATGTGCTACAAGACACAGCAGATTCCTTATGAGCATGGGCCACTGGCGGCACATGTCAGGC
>chromosome_9,+,polyA site is 2156540
TTCTGCGCGAGGTCGCCTGCATATTCGCCGCTCGCACCTGCCATTAACGGCCGAGTGAGAGGAGCGATGGTGGTCGCACGGCGTTATCAAACTGCGAGCATCCGACCTCCTTCCAGACTAATTTAAAGCTTTCAACACTCAAACAAGACT
>chromosome_9,+,polyA site is 2516700
GGGCCCTGCGGGGCCTGGCCGCATGGGGAACAGCCACTTGCCTCAACCGCTGCCTCTCAGTTACAACTTGCATAAAACCATGCAAATGCGTGCAATTTCGCCACACCTGCAACTGAAAGCAAACCGCTCATCGACGATTCCTTGTTCGCG
>chromosome_9,+,polyA site is 2657567
TTAGCCACGCACACAGCTGTAGGAGGGGGGGCCCGTGAGTCGATTATGGATGCGGATGTTACAGAGGGGACAGTCCAAGCTCCCGAAGACGCCGAGCCATCACATGCTATCAGGGCCCAAGTGAGTCGATTATGGGTGGAAGTCGCGGGG
>chromosome_9,+,polyA site is 2658625
CACCGCATCCAGTCTCCCAATCATGCTGACCCGCCCATTCCCATCGCACCGCCAACAGGCGACTCGAGTATAACTGCACAACTTTGAACTTCTTGCTGGAAAGTGGAGCCAGCTACCGTACACCGGCCGCCGTCGCTGCACGGACACTCC
>chromosome_9,+,polyA site is 2861891
CCCATTTCGCGGACTCTCAAACCTTGCAAGCCTACGCGCGTGTGAAATGGCTACAATTCCAAAACCCTGAGCTTGTGCGACTGACCGAAACTCTCTAGATAACAAGAATGGAAGAAGATTATGCTAAACGCTCTGAGCGCGTGAAGGCGC
>chromosome_9,+,polyA site is 2969245
GCGAAGTGTGCCTGATGTGCCCTGAGCTCGGCATTCGCCTGCACTTCCAAACCTGCGGACCCGTCTTTTCTTGACTCTACAAATCTTACCGCTTCGCATCATTGCTCACCTGTCTCTAGTTGACGAAAAATAACAACTCGTAGCAAACTC
>chromosome_9,+,polyA site is 3170938
TTAGGACTATTTGCTTCCTGCACGGCGAAATGGCTTCGTGTCAAGGGAAAGCTCGAGCTGTCGCTGCAGCCGCCCGTCGATTAACATAGTCTACCTTGAATTTACAGCAAATAACTAAAACATATCTTAGAAATGCCATCTAAACAAGGG
>chromosome_9,+,polyA site is 3225600
TTGTAGCCAAATACGCACGTCCTAATTTCTATAACAACACTGCCAAAGCTGCTGCTCGGAAAAGCAAGTTTCTTTTGCTGAGCTCACTGGCCCAAGGCAAAATGATGGAATTCATTACAGAAACGTATAAAGAACTTAAACGCATGAATG
>chromosome_9,+,polyA site is 3228517
ACGTCTCAGGCGCAGGCCCCACCTGCATCCCCACTCAGAGACAGCCGAGGGCCAAACCTGCATGCCTCCAGCCCGGCGCGCAGTCCTATGTGGTCGCCAAAATCTCGAGTAACATATAGCGATCGGTTTATTCCATCAAGAGCACCCACG
>chromosome_9,+,polyA site is 3305505
GTGCCGCCAGAAGAAGATTTCGCGAAGGCAAATCGGAAAGTCTCGGCACAGCTATAAGCATACACACGTTGCGCGCACATATGTAATTCCTCTATCACGCCTGGAAATGATATGAGCGGGCAAACTGAGAACTTCTTTGACACAGTCGCA
>chromosome_9,+,polyA site is 4220824
AACGGGACAAGGCCTGGTCTGGCCGGGGCAGAGCCGCGAAGGAGGGTAGGAAATCCGAAAAGTTGCCGGTGGCCTCTGGTTGTAAGGGTGAGCCGGGCACCCTGCCGAGCCAAATCTGACTGCTAGCGCGGGAGTTCGAAGCTGGCTGGA
>chromosome_9,+,polyA site is 4424529
TCTAACGCTAACCTCATTGGACAAAATGTTCCTTCCCTTCGTGCTGCTATGCGTGTATGCGGCCTCAGCACAGGCACAGGCTGTAGATATCACACAGCAAAAGAACAATTTATGGGGCGAGCGAGGCCTGTCCAATCCATCGCGACGAAT
>chromosome_9,+,polyA site is 4439129
TCTAACGCTAACCTCATTGGACAAAATGTTCCTTCCCTTCGTGCTGCTATGCGTGTATGCGGCCTCAGCACAGGCACAGGCTGTAGATATCACACAGCAAAAGAACAATTTATGGGGCGAGCGAGGCCTGTCCAATCCATCGCGACGAAT
>scaffold_18,+,polyA site is 364
CGAATGCCAGCAGCTCCACGCCCACGCTCCATAGCAGCAACAAAAGGGCTTGAGTGAGAACGTTAGAAGTAACGTTAAAAGCTCTCACTATGAAGGCGGAATCTCTTCATAGGCGGGCTTTGGTGTCTCCTGGGCTGATATCCGCCTCGT
>scaffold_18,+,polyA site is 62135
ATAAGGACAGCACGTTGGTTGCTGCGAGGAAAAGGCCCGAAAGGGCAGCAGCGAACTGGTTGAGGTTTCGTTGACCGGAATTTGTAACTCCTAGGTACAATCATGAATAGGTTATTTGACTTCGGGTTCAAGACCAAGGAGCTTTGGCGC
>scaffold_18,+,polyA site is 90825
ACCCTTGTTGGATTTACTTACGTAGACGAGTACATTGAAGGACACCGAGTGAGCCCCGACGACGTAAGCCAGTCGTGTCCAAGCAAGCATTTCCCTCGTTCACCGACAGTCCACCACCTACGTGAATTGTGAACATGGCTCCATAGCTTG
>scaffold_18,+,polyA site is 110363
TAGTTCGACGAACAGTCGTCACATTTGCCGTCGCCTACGTAAAGTGTACTAAGCAGATGCTAGAATGCTGTAGCTCGCCGGCAAGATATTTCGGTTGGAAACTGCATGCAGCAGGTTGGTTATAAAACCTTTATTTGCTGCGGTCATCTT
>scaffold_18,+,polyA site is 119836
CGGATGCCAGTGGATTCCGCTGCGCAACCTGCGCCGTGGAGTGGAAGCGGGAATGCGGACTGGAGCAGCGACGCGACGGATGTAAGTAGCAAACTTTCCTTTACGAGTTGCCATATCCAATGTGGACTCTTTGCGAAGTGCGCCAGCAGG
>scaffold_18,+,polyA site is 439114
TGGTGGGTGCATGCGTGCACACAGACATGCGCGACTGCACAGTCTAGTTGGCCTCCGTCATCCCAAAATCTTAATTGATTTGTAAGCGCATAATTATAAAACGCTCCAGGTAAAGGCGCCTGGTGCAGACTCAAAACTCAAAGCGAAATT
>scaffold_19,+,polyA site is 372355
TTGGGTTGTTGTCTTTTTTGCTTGTTTCGGCTACCAGTACAGCCTTCGACGGGCTATTTATCGAATGCAGAAACTCTTGAAAACAATGAACACATGCAAACGGGCACTAAAGTGCACCGCCTCGGGCTGTGAGGCCAAAGCCGACGACGG
>scaffold_19,+,polyA site is 372456
GGGCACTAAAGTGCACCGCCTCGGGCTGTGAGGCCAAAGCCGACGACGGCTCAGACCAAGCTGAAGTCTAGGCAAAGCCAATGCCAAATATCCTCGAGGGATAGCACCTGCTGGGCTCAACGCTTTGAGGCCGCACTTATAAAGTTGCTT
>scaffold_19,+,polyA site is 630647
TTGCTTTTTGAATAATCCTTTTGAGACTAGTTTTGGCGGTCCATGAGCTTCCTGGCTCGTTTGGACCAATCTACGAGCATGAACTTGTAACATCAATCAATCAGTGCATAATCCATTCTGAGCCATCAAGCTTTCGCCACAACCTATCTA
>scaffold_19,+,polyA site is 713603
TTCAGTTGCCGAGCGTGACTCATGCGATCGCTTTTCAGCCCTGTGCTTCCCCGGGCCTATTCAACGTGTTAATTGCTCGCGTGTAAGCAAACGCGGCTTATAGGATCATGGCCGGGTCCCAGGGCTCACACCGGACTGGGCCGACTGGGC
>scaffold_20,+,polyA site is 50074
GGTAGCAGCGACACTCTTACTGTATGTTCTCAGGTCCGGGCTCCCAGCGAGCTTCCTAGAGCTGCAGTAGCCCAAGTTTTAATGCATCAGTGTCGAACAGGTTATGGGCGCTAGCGGCAGACTTCAGCTGCATTCGATAGAATTCGGAGT
>scaffold_20,+,polyA site is 171885
CCTGGCTCGGCCGCTCAGCAAGGCGGAACCTCGCACTTCGGCCTGCCTGGCCACTCGGTCGTAACAACCAGCGCAGCAGGGCTGCTTCTTGGCCTACCAGGCGACATGGCTCGACAACAGCAGCATCAGCAGCAAGCCTCTGACCAGCAG
>scaffold_22,+,polyA site is 17502
ATCGGGGGCGTAGCAGGCTCGGGCAAGTCCCACTTCCGCACCGGCCACCCCGTGCTCAGCAGCTTGCCCTTCCTGGATTTTCCAGATGATTTCGACCCAATATTTGAATCGGCCGCACATACGCACACGGCGATGCGCCAGGTGTTCCTA
>scaffold_22,+,polyA site is 39246
CCCTTGAGTGAAGCCAGGGTTTGTGCCGCTGGGCCCCAAAATGCCGCTGAGCTAGAACCTGACGCTGGTCCTGGTCCTATCAGTGTAACTACTTACATAAGAGAAACGGTACTTATTACATAATCGTTTATGCAGTCAACGTCGGTGCGG
>scaffold_22,+,polyA site is 65091
TTGTCAGTCTAACGCCAAGTTCGCTAGGCGCTTCAGTCGCTAAGCCGACGTAGCGTTCCAACCTGCAAGAAGCAGCAGCCTGACGGCCTTTCTGTGAGAAACTAAACAAAAATGCCTTCGGCCGCTACCAAGAAGAAGGAGCTGGAGAAG
>scaffold_22,+,polyA site is 120398
TGCGGGGAATTGTGGTGGTGGTGGCGCGCGGCAGGGACTGCTATGCCAGAGCAGCAGTGCCATAAGGAAAACCATTAATATGGATTTCGGTAGTGCAGAAGGAATTATTACGGAAGTGACGAGCTATAGGTGGTCTAAGTGCGTGGAGCC
>scaffold_22,+,polyA site is 221966
GAGTCGCAACCATGAAGAGCAAGGACTCAGACGCGCCCGAGACGGTGGCTCTGCTCTCTAAGCAGCAAGATGTGGAATCAAATGGCAACAAGCAAGGGAACTCTGGCTCGGAGTCCCAGAAGCCATATATGTTTGGACTCGGCCTTACTA
>scaffold_23,+,polyA site is 367183
CGACTGGTGGTTGGGTAATTCCCGAAATTACAAGCCCCGGACATTACTCTCTTGACATTCGACCCGATCTTGACACAAGTGTAGAGACCTTGTCGCTCACACAGTCTCTACCGTCGCGCTCGTTAGAGGCCGCAAAGACCTGACTGCAAC
>scaffold_24,+,polyA site is 7705
TACAACTGCTCTGTGCATTCTTCCACTAAAGTCAGCCCATATTCTATCTTACATGCCGTGGACCCAGTCATTCCACCGGCAATCAAAGAGCGTTTTGCCGAAGAAGTTAACCTCGACGACCCTGAAGCGGCCGCTCGTTCTATCATGCAA
>scaffold_24,+,polyA site is 77826
CCCAGAACCGCAATGTGATGCTCGCTGACCCTATCATCGTTGCGTGGCATGCGCATGTTATTGATAAGCTTATTACATACTAGCAGCATGCGTGAATGAAGAGACTTTGAGGCGTTTTGCTTGCAAGCGGGTGGTTCCCGGCGCGCCACA
>scaffold_27,+,polyA site is 150451
GGTTTGCAACGGCGGCTAAAGGCCCACACATCACCAGCAAGAAAATTTGACGTGTTCGCCTGAGCGCGACGACCTTAATTTGTAACCTAGCTGACGCCTACCAGAGCCGCTGTTTCTTCAAGGCGAATGGTGATAGACGCCCAATTATGA
>scaffold_27,+,polyA site is 169509
ATTGCTCCACAGCTAATACTCGCAGCCATTGTACAATAGTTCCACACACACGACAGCTCCGGGCAGCTGTGCAACCAATCATTGGGGGTGAAATGACGAACAGCGTTATGACAGGCATACGCACAGATGCTGACAGTGACAAGGGCTCAT
>scaffold_27,+,polyA site is 197691
TGGTTGTGCGTTTCTTATCACACTGTGAATCTCCTACAAGCAGATATATTAGCTCGCTTTGCGGCTCGTGACGCTCGTGCTGTAACTCTAAGGTATCCTTTCGATTTCGGCTGCGCTGCCACACGGAACCGCCAAGAACTCTAGGCTCAG
>scaffold_29,+,polyA site is 228431
CCATAAAACGTTGGAAAAACTAGTCTACCCTGATTACGAACTAGTGCACTACTACTTGTCCGCACTAGACGACGCCAAGCGCTTAACAGGAGATTACCGGATGGCAACCGAAACCCCTATAGACATGCTTCGTCACCAGCGGTCTCAGCA
>scaffold_29,+,polyA site is 232912
TCAGAGGACGGCGGTGACCAGGTCGCCGAGCTCAGCTTCCGACAATATGGCAGCAATACTCAAGAAAGCCTGATATACACTACCAAAACCACTCGGATAAACAACAAAACAAGAAAGAAACCTGCACCGCCCAAGCCTTCCCCAGCGACC
>scaffold_30,+,polyA site is 101259
TGGAGGTTGTAGTTTCGGAGGTTGTGACTCTTTCGTGGTGAGGCGTCAGCGTGAGGGGGGCGGGCCCTCTCGCCCTAGTCACCTTGCCCCGTTAATCCATGCCAGGCCCTATGGGCCGGCGTTGTAATTATTATTATTATTTCACCAGCC
>scaffold_32,+,polyA site is 182391
CCTCGCGGCTGCCCGGCTGTTGCACCAGGCCATAACTACTGCCGCTGCTGACACGAGTCTACCCTATCACGCTTGTTTCTAGATATCTGAATTACCCCAAACATACGCGGCGCCTAGGGTACCGTTGCGTCACGGCGTCGCGGGAGAGCG
>chromosome_10,-,polyA site is 51832
CGTTGAAACTCGGCGAGCGAGAAGCGACCTCGCGAGTCCATGGACATCTTGACTTTCGCGAGGTCGCGAGGTCGCAAGGAAAGCAGCCCTGTCACGCGGATTCCACAAAGGAAGAGTTGCCAACTTCAAACTTTCGCCTTTCGCACCCTT
>chromosome_10,-,polyA site is 276655
AGTTGTCGATTGCCGAGACCTCCGCTGCTCTTTCTTTAGCCCCTGCTGTTTTTAGGGGCCCCTTCAACTAAAGGAGGCAGAGGAAGGCGATTTCAAACCAAAAAAGACCGTGCAGGTGTCGCCGCCCGACCACGTTCCCCCAGCGGGGCC
>chromosome_10,-,polyA site is 377041
TTGGGTTTTTGGGCCACGCAAGGGCTTGACTTAATGCCTCACGTTTCAGCCTTTTAGGAACTGATGTTGAACATGACTCTATGTGACATTATGGAAGCGCCGCGTTAAGAAGTAGTTAGCATGTCTCGGCTCGAAGCGGTCAAGGCCCTG
>chromosome_10,-,polyA site is 439044
TTATTGACTTTGCGCGTTTGTTGCTTCTCATAGGGGCGCAGCCGGAGTCCAATACTTGTCAAAGCACGTCGATTGCCGAGACCGAACCTAGCACTAGCCAAAATGTGCCCTCCTAGTGGCCCTTTCTATCGCGTTGCGGGCATGTCCTAT
>chromosome_10,-,polyA site is 936475
AAGGCATGCACATTCAGGGTCCTTTATTAGTGTTGTGCGTGCACGCCAGCAAAACCTGATTTATTGTTGGCCGCGTGGGGGAGGTGACCAGTTGACTGCCTCCTCATTTCACACGCCGTGCGCCGTTTCCAAAAGGAAAAATTGCCGTCT
>chromosome_10,-,polyA site is 1005331
CTCTAGGACCGTATCCGGTACATGCAACACAACCCACAGTTGCTATTGGCGAACTCGGCGCTGCATCCCACTGCGCTCTCGCCCTTCTTCTCCGCGGCTACTTCTCACTGGACAACAAGGCTTTGCTCATTCATCCCTTCCTCTCGCTTA
>chromosome_10,-,polyA site is 1005636
GGGGTATGCCGGGCCAGCGAGTCCCTGACTCGCTGGTTGTGTTGCCAACAGCGCAAGCTAGCAGACTGTGTATCAGACTGTGTCAACCAACCCATCGCGAGCATTAGCCTTGTCCGTTCCTTCGCTTCCCAAACGTTAGCATCCCACTAC
>chromosome_10,-,polyA site is 1498307
GGCTCCGCCGCGACGCCCCTCCGCTGTCCCGCTGCGACGCTGTGACGATCTCCCTTTACTTCTGCATTGCAAATGGTTTGCCATCTTCTGGGGTCTGGGAATTACTGCACCCTACGGAAATTCACCAACCTGCCTTGACACTGTCCCATC
>chromosome_10,-,polyA site is 1517281
TAGTTTAGCACAGGCCCCGGGCGAAAAGCGCCTGCGGGCCTGCACTGTGCTGCAACGCTGTCCCATAGCTCGTAACATTTTACATACTCATTACATATCAGGCACTTAGTGCAAGCGAGGAGCCATGGGAGTAAAAGGCTTGTGGAATCT
>chromosome_10,-,polyA site is 2003888
CCGCTACCTCTAAGGTCCCTGAGACAAAGTTGCGCACCAAACACCTGTCCATTGTCTGATATACAATACGAAAACGGACATTTATACTTGTATCAGCCCAATCCAAGCACGCGCGCTGAGCTTTGCCTTAGTTAGCAACCTGTAAAGTTA
>chromosome_10,-,polyA site is 2182969
ACCCTCCTCCCGGTTCAAAACCGACCGCGGCAACGTGCCAAACCCGCGCTGCACTAAAACACGGTTATCCTTTACACCGAACCTCTGAACAACCCTGCCAAAAATGATGCTGAAGGCCTCTACCGTGACCACTCTGCCCGCGCGCAAGTA
>chromosome_10,-,polyA site is 2183281
GATTGATCGGTCCTGCCCATGGACCTCTGCGGACTTGACCTGGGTGCACGGGCACCCTTGCTTGGTCGGATTGTCCCTTCTTTGTAATATCGCAACCTTAAAGAATAGCGACGCGATATACTGTGTCTTGCGCCCGGCGAACTCGGACTT
>chromosome_10,-,polyA site is 2238701
ATGAGCTCGAGTCGTCGATGCTTTCCCCCCTGCGTCAACTGTCGCTGGTAAAAATTTAGCTTCTGACCATACGTTATGAGACTTGATTAATACAGCTTGACCTTGCTTGCGAGTTTGCTTGGAAGAGATGGCCATTTCGTGATAGGCTCT
>chromosome_10,-,polyA site is 2954443
CTACTTAGGAATTGCATGATTGCATGATAGTTGTTGCATCGATCGCACATGCTCACACGTCAAAATGTGAATTAGTTTCGGGCTGTAACTGTCTCGCTCGTCTCGAGCCCCCCGCCGTCGCCCCAACACTCAGAGCAAATGAGTTACTGT
>chromosome_10,-,polyA site is 2958880
TTAGCTCACGCCAACCTACGAGGAGGCTTGTGTGTTCAAAGTGATTTCATTGGGCAGGAGTTAGCCCCGGCGAGGCCGGTGGGGCGTTAGGAGGACCCGAAAATGATAAACGGTGGACTCACGGGGCGGAACCCCCTACTGCCGGTTCAC
>chromosome_10,-,polyA site is 3351640
TGGCTTCCTCGAGAATGTGCGCAGCTATAACTTACAGTGCGATGTATTAGCGACACAGTCTGGCCTGCCAGAGCGCGCACTTGCAAGAATTTCAGAGCGCGCTCGTTCCGATCGGCTGGGATGAAAGCTTACAAGATATGTGCGAGCAGC
>chromosome_10,-,polyA site is 3376255
GGTTTTGAGTTTCGTAGCAAGACCTGACTTGATTCTTAGCGAGTGAACTGCTCCTTGCGAGCACAAAGTGCATGTGGTAGCGCTCTGCCTGAGAAAGCGAAATGGAGGCTGGTGAACAGACGCCAGATGGCCAGGTCGTGCTCGATGAAG
>chromosome_10,-,polyA site is 3751211
TCAGGAGCACGGACCGAAATCGGAAGTTTGTGTTCCAAATCGCGATAATACTTCTCGCGGTCGCCCTGGCCTGACCTTCAGTTTGATCTTTCCTCGCGCAATTTGTTGTGCCAGAGCATACAGCCCCCGAGCTTGCCTGGCAACTACCTT
>chromosome_10,-,polyA site is 3864746
CCGCGGAGCGCTGGGCACACGGACGGAGTCTGGCGCAAACTTCAAGCGGCTCTGGCGCCACTGAAGATGCTGTGGAGGGTTTGATATCTGAAATTCGCGAAAGGTGAATACTTGAGGTTTTGAAGTTTGGTGTTCCCTCACATTCGCGTC
>chromosome_10,-,polyA site is 3995768
ACGCCGACGGCAAGGCGCCAGCCTAACAGTCATCCAGGCAATTGGAGTCGCTGTGCTTCTCACAGGACTGCTCACTCTCTATCTGCGCCATGAAAGCCTAAACGTTCACTCAGGTATCCGATCGGCGATACATGTAGAGCACGCAGTAGC
>chromosome_10,-,polyA site is 4000378
TAGGTGAAGATAAAGTCCTCGGAGCGACCTCGGGAGTGTGAACGTTGGTGCATTCGTTCAGCAGCGTTGTGTGGTCTCTGGCCGTGAGAAAGGGTACCGATAATCGAATTGCGGCCGAATTCAGGGCTTACTTGGGGTTCGAAGATCCTC
>chromosome_10,-,polyA site is 4232832
CAGCTTGGGTCATATCATAGTCTTGTTCGTGTGCGCCGGTCGGGTCAGGGGTAAATCCAAGCGGCATCTTGCGCCACGGCGCCAAGGGGGGAGGGGGGGACTGCACGATCGTGCAGGCCTCGGCTGGAAGACTCCATGCACACCCAGACT
>chromosome_10,-,polyA site is 4233002
ACGCCTTGCAGAAAAAGCTTCGACTTGAATGGAGGCCACACGATTTCCTTTCCGCTCTGGTCTACGTACGCATTAGTTCCGCAACGCACGTCGACAACGATTGCCTTGGAACGCCAGCGAGGCTGGGCGAGCACGGTGGTGCGCGTCTGG
>chromosome_10,-,polyA site is 4289266
GTTGCCCGTGCAGGAGCGCCCGCTCCCCCGCACATTCGTGAACCATAACACACCCCAGGTCCCTTATATTTTGAGGTGTAAGCATAGCTAGTTTGTCGGACACTACCAAAATGTTAAAGAGAGTGAGGGATAGCTTTCGGGCTGACCATT
>chromosome_10,-,polyA site is 4313541
GCGTGAGCGACGCAACGATGCGAGCGCAGGAGTGCAGCTCCTGATTACCTCACACGCATTTATCATAAGACTATGCAACGAGTGCTTACACCTAGTGTCAGGATGTCTCAAACCCCACCCGGCTTCTCGGTAAAGGCGCGAGACGGCAAT
>chromosome_10,-,polyA site is 4596037
TAAAGCTGATCCTCTGCGGCTGGAATATGAGCAAGCCGCGGCCGAGGTGCGCTTCGACTTCCTATTCCGGCGCTTGCAGTTCCTGTAACAGCATTATTTATTTTCTCTAGGAGGATGTGGACGATCTGTCGACCGAGGACGGCACAGAAT
>chromosome_10,-,polyA site is 4842712
CAAGCGAAAAGGAGAAGATGTTGGCGGGGCAGCTTTACTGCAGCTTCGGCGAGGAGCTGCTGGGAGAGCGAACAAAGGCCCGTGCATTATTGCACGAGTATAATAATAAATTAGATTATGCCGACATGGAGTCGCGAACTCGCGTGCTCT
>chromosome_10,-,polyA site is 5087845
AGCAAACCCCGTTTGCGAGCCCTTTTGACCTGCGACGACTACGATTGACACGAACAACGAGGGCCATCGCTGCTATCGCTTGGCTCATCAACTTCAACCAAATTACTCCACGTCCTTGCGTGCCCTGATTCTCTGAAATCCGGTGGTCTC
>chromosome_10,-,polyA site is 5091679
GATATAAGTCTATTTTCCACCTCTATACAGTACATTTACTTGGCCATACACTATCAAGCTTGCGCCCTCAGACACTCGAACAAGTCTTTGAACTCGACTAACTCGACTCGCAACCATGGTCAAGATTTACATCATCTTCTATAGCACCTA
>chromosome_10,-,polyA site is 5092051
CCATGTCGGACGACAGCATTTCAGACGGCCATCCTAAGACCTCTGGGCCCACAAAGGGGGGATGGCGCAACCCGTAAGGTTAAACAATGCACACAGCCCAAAACATATATATCTAGCTCGCCAGGCGCCGCAACTAGGGGTTTCGGAGTG
>chromosome_10,-,polyA site is 5206110
TTATTATCATCGAACGCCTCAGTAACACAGCTGTCAACATGAGTGGCGACTGGGCCTGTAGGGCATAAGCGCTCCTTTTGCTAAACCCTGATCGATAACAAGGGGAAGCTCTTCCAGTACTTAGTCCACCCAGTCGGAGCTTTGAGCATC
>chromosome_10,-,polyA site is 5347645
GTAACCAATAGGGCCCAGACAACCCTAGCGACAAATCGATCATTTTGCGTCCTCGCGCACCTACCCGGCGTGAGCATAGATGGAGCCGCCGAAGGAAGCAAATGATATTGACCGCGGCTGCATCAATTGTTGGTCGGGGCCTCGATGTGT
>chromosome_10,-,polyA site is 5442662
TGCCACAACCAGGTCTTTCTTTTCTTTGCGTACAAGGCAATTACAGGCTTCGGCCTTAGGCCAAAATACCAACACACGCCGCAGACTGTTTACTTGACCAAATTGCTTCTCAGAAGGACTAGGGAAAATGCAGCTTGCTGCCCAGCGCCA
>chromosome_10,-,polyA site is 5550742
TTTCATCAAACGCCAACACATGTTAAATTAATGCATACAAAGTGCTGCTGCCAAAACGCGAACGTCGACTCGCATTCTTGACCATCTCTCTAGTGTCCCAAGAATGCCTCCGCTTACAAGGGAGCCACGCTTTGAGCTCTAGACACAAGG
>chromosome_10,-,polyA site is 5679917
TTTCACCCTCCCTGTCCTGCTGCCTGCCTCTCTTCCCTGCCGCAGATTCTCCTAGTATACCTGAGCATCAGCCCACAAGTTACAACATTCAGTTTAGCCATGGGTCGGGATGAGCAGAAGCAGTACTTGCACTGCTACACGTGCGGTAAC
>chromosome_10,-,polyA site is 6191011
GTGCCGGGACAGCGTGGCATCAGAAGCTGGACGAGCTGGACAGCGTGGGTTTAATCAAGAGTGTAGATAAATGTTGCGTTGCTGTATTTTTTCATGTGCACGCTCAACGTTTGCGTAAAGCATCTCTAATCAACCGCGAACAGACGGCCC
>chromosome_10,-,polyA site is 6308837
TCACTCATCTTATCAGCAAGCGACACATACAAAACAAAGTGTCTCTGCTGGAAGCGTTGCTTCGTTTTGACTCTCTTGCTGTAGACCCAGTGCCCGTCGAGCTCTGGATACATATCACCCGAAGTAGAAATCTACCTAGAGAATGGACGT
>chromosome_10,-,polyA site is 6308948
TGCGCGAGCATAGAAACGGCACGGCTTGATTGGGACGGTACGCTGGTCACTTCGAACCGCCTCGACTTGGTCTTCGCAGATTGTTACGCATACCAGCATACACAAGAAACTTCACTCATCTTATCAGCAAGCGACACATACAAAACAAAG
>chromosome_11,-,polyA site is 284280
GCTGCGCCACCTTCACTTCAAGACCTGCCAGCTAAATTTCAAGCGGTGACCAACACATATCATCACGCATTTGCTTATACAAGGCAACGGTACCTCAGGACAGTTCTTCTTCGCTCAAACTCGAAGCGACTAAACACGATGGCTCGGCGC
>chromosome_11,-,polyA site is 293494
GCCCATGCAGGGTCTCAAGACTCTTGGCAAAACCTGTCCCTCGCCACCTTCCCCCAGCAAAATTTAGGTAGTTTCGGCTAGTTCCGCTTTGCCAGGACAACTTTTCAAAGATGGTTATGCGTCTGTCTGAGGCCCTGTACCAGGTGCGCG
>chromosome_11,-,polyA site is 545652
GCGATACACCATGCAAGGACTTAACCCGGAACCCATGCGAGGGTATAAGCCAGAGAGCTACCCGATATAGTCAAGTAGTGTGGTACTATGTAATGTGCGAAACAGTCTGACTGTCAGCCGCCCCTACTTCCGGCTAGCGATAGTCGTAAT
>chromosome_11,-,polyA site is 981643
GCGGCGCCGAGTTGGCTGTCACGCCCCGCGAACCAGTGGTTCGCAGAGAGCCTTTTGTTTCCCTGCTTGCCCAGTAGTTTTTAAACTTGCTATTGATTTACATGTAGCCTTTTTGTGGCACCACAAGCCCCAAAAGAAGGAAGCCTTGAC
>chromosome_11,-,polyA site is 1367702
TGCCTCTGGGCTTCCGGGGTTCGTGTGCGCTTCCTGGGCAGTGATTTGCCATGATTTGTGCGGCAGACTCGCCGAACGAAGCTTTAACATTACCAATTCATCCAAGCGTAATACCAATTCGTTCTGACCTTGAACAATTACAAGCAAAAC
>chromosome_11,-,polyA site is 1434483
TACACGTTTTGAGCTTGTCCAGAATGCCCGGTCGGGCCCGGTCCGTCAGAGTCTGGCGGGCGACACATTGTTTGCCGTGCATTTTGACGCCTTGACGCGCGCTGATATACTTGTCAGGTGCCTCGCAACTAAGCAAGGTCACGGCTAAGT
>chromosome_11,-,polyA site is 1447707
AAACAACGCGTGCAAGGGCCAGTTTTTGTTCTGCTAAACTGAACTTGTGACTTTTGACCTGCAGTTTCCCTGCTGTAACGTCTCCACCTCTTAACCTTTCGCTAGGAGTAGGCGGGCGGAGCAGCGCCATGCCCCCCAGTCTCAAGAACG
>chromosome_11,-,polyA site is 2151705
TTGAGGCACTGGTACAGGTCCTGCCACTCTGTACGGACACTCAAGAAGCACCATGCCGCGAAGACCCCACTTCTGCGCGTGGCGTAGCCATTTATACCCAAAACTCAGACGTAGTGTGCACGTCCGACATCCTGTTGCCAGGATTCAACA
>chromosome_11,-,polyA site is 2152026
ACCAGCAGGGTTTCTCAATGCGAGGGCCTAAGTTGGGGACATATTCCAGCGCGCGCCTTGCACATTCACTTGTTAGTTATATAACTCGTTCAGCTTGTCATTGTGTCACCTCGTGATAAACTTCACAACGACTTTCCACCGTGCCTGAAC
>chromosome_11,-,polyA site is 2400615
CAAGAAGGCCTTTGACATCTCATTTAGTCTTATTCTGCTACAACACGTTTCCTTTACACACCTGGCAAGCACACGCCGCTCGCTTTAAAACTTGTCGCCAACATTCTTGACTGTTGCAAACCCCACACCTCTCTTACCCGTAACGCGCGC
>chromosome_11,-,polyA site is 2595084
CGCAACTGAGCACTGACTCCAAAGGCCAAACCCTCCTTCGGTGCTCCATTTCCTCATTCATAACACCGTATTGCATACTTCTTTTTCTCTGCCAACCCGAACGCCACAAGGCAGCCCCGACGGGCTAGCTCCTACCTGACCTAGCCCGAG
>chromosome_12,-,polyA site is 288712
GTGCCTTCGCACGTCCATGGACAATTGACTTTCGCGAGGTTGCCCGAAAAGCAAAACCTTCCGGACCCCGGAAGCCCTTGTGTGGCCCCCCTCCCTCCCACCCTCCCGACCATGCAGACCTGCTGGTGTCAGGAGATGGCCATCAAGCGG
>chromosome_12,-,polyA site is 325857
ACGCGCTATCTGCATGGGCGATTGAAGCGAGGAACCTTCCACAAAATAGTTGCTGCGCATGTGGGCGCTTGTACTGTGACTTTAAAACACCGTGGTCGCAATACAGTGACTGAGAGACAAGCTAGCTGCACACTCTGCTTGGAAGCACCT
>chromosome_12,-,polyA site is 455555
CCCGGAAGCAACTGGACCCCGCTCCGAGTGTGATACATATTTATAAGGGATTACTGTTTGCAAGTAATTGCTTGGGCACTGTAGCTGCTGAAGGTGAGGAGCGCTTCCCAAGTTCCCATGCCGCTCAATTGCTCATCGGGTTCTGCAGGA
>chromosome_12,-,polyA site is 598232
CTCTGTCATAGGATTAGCTGTTTGGCTATCAGGCGCCTCCGGACTCAGAAGAGTTAGTGGGGCCGCATGGACTCCGACGCCATGTAAATGCTCATGCTCACAATTTTCTTCCAAGCGTACAGACGCCATACTCGTTCATAGCACTTCGGT
>chromosome_12,-,polyA site is 598398
GAGGACGAAAAGCATGTTCTGCTGGAATGCCCCGCCTATAATCAGCTTAGAATAGCATATGGTTTTACAGGTCTCTGTATGAAAGAGGTTATGATTGCTAGCGACGTGCGGAAGTTAGCTGCTTTCCTTTACTCGGCTCAAACAACTCGC
>chromosome_12,-,polyA site is 685316
CCTTGCTCCTCGGCGCGGCGGGGACGGGAGCTGCAGCCGTTTTACTCATGTCACTGCTACATTACTGCTTTATGCAAAGAGCAGACAACAATGGCCCGGAGCAGCCCGGAGAGACTCCCATGCTCAGTCCTTCACGCGAGGGGGTCGGTG
>chromosome_12,-,polyA site is 837496
TCTTATCATACTAAAGGCTGACGCAAACAAGCATATATACTATAGAGGTTAAGACAGTTGCTATCGGTCCACGCTGCATTCTCATTTGAAAGCTATAGCAAAGAAAGACGTTTGGACCGAAAAGCGAAATCGCATACTGCCGCGGCCTTA
>chromosome_12,-,polyA site is 1221799
TGCCATCGAAACATACCAGTACTGTATACCAATTGATAAATGCCAAGGGCTTCATTCTGCGAGACGAGGCTGGGCTCTGCGCTCTGTAAAGTAGTGCTGGCGCCCTGAAAACTTTCCAACAAGGAAAATCACTGCGTACACAATTCTGCG
>chromosome_12,-,polyA site is 1397166
GGCCCGCCCGCAAATCCCTGGCCCAGTCGCGCAGTGCCAAGAGTCGGGGCTGCCCCGCGAGGAGGCAAACACGCGAATGGGATGTAAGGACAAGACAGGAGCGGCGACCGTTGGTGGCCAGCGGGGAAGGCTGGGAAATTTGGGGATGTC
>chromosome_12,-,polyA site is 1397357
AGTCGGGCAGGCTCATGCGGGCGCCTCGCTACCGTGGAGGGCACTGTATGCCTTGGGTATAACACGCATACGCCTAGTGCGGTAACACAAGGGAACTACAGCGTCGCAAGACGGCAAGAGGACGGGCGAGGAGTGGGTGTCCGTCCGTGT
>chromosome_12,-,polyA site is 1535386
CCTATTCCTCCCAGCCCTCAGCAAGACCCGCGCAGCTACCAGCGGGCGCTAGCTCGGACGCGTCAAGCGGCAGCGGTCACGAAGGCAATCGCATTCCTCAAAACTGGCGAGCCCGCACGTGCGTACATGGAGCTGGGGAAGGCGCTCGCG
>chromosome_12,-,polyA site is 1646943
TCGCGCGCTTGCAGGGCATCCGTGCGAGGCAGTGATCGGCATAGACAATACATACACATGACTGTGATAGGCATTGAGCTCATAAACGAGCGTGAATCCAGCCTTCGTCTCACCGTCTGACGACGCACACTCCTCGCGATGGCCCGCCGG
>chromosome_12,-,polyA site is 1652302
AATGGATTCCGTCAGTGCCATTTAGGCCGTGCCAGCGACGCTCAAGGTATAGCTACTGCTTGGCTTGCAGAGGTTTAACTGCTGAGCCAGCATTTGCGCAAAATGAAAAGAGAAACAAAGCCCTACACATTTGACTTCAAACACTGACAA
>chromosome_12,-,polyA site is 1747048
CAGGCGGTTTGGAATCACTCATTTATCAGCCATGGCCCCTTACCGAATTTTAATCCATAAGTATCTGCAAAACTTTAAGTGTAAGCACGTGAACTGAGCAAAAGAGAGGGAAGAATGTCCCAACTTGCGTTCCAGCCGGCCTACGATGCC
>chromosome_12,-,polyA site is 1922590
ACTCGGATTGAGCAAGGGTTTTTTTTACATCAGTGGTTTCCTCCATCTACCGCTTAACATTTTCAGTTCACCCGTAAATCCCTGTAAAACACCACAGTTGCGTTCAGCGTTTGAGGACAAATGGCAACACCAGGCATCGACCTGGTGGTT
>chromosome_12,-,polyA site is 1974579
TAGCGTAGTAAGCCAGTCGTTGTTTGCAGCTGCAATCTAGGTCTATGTTAGTGCTCACTTGTGTACTTCAAAGGGCTGGGACAGCGCTGCTGCGACCGGAAAAGGCCTCTCATCAAGGGGGACACCAATTCAGCGGTTGGACTCGGAAGC
>chromosome_12,-,polyA site is 2031149
AGGGGCCAGACGTCGGAGGGGGCCAGGGGCCAAGGTGGCGGAGTGATGGTCCGCGCTGACGTGATGGACTTCAGCCCAAATTTTTTAAGAAACTGCTTATGCTCGCTCATTATCATCTCGTGTCTATCACGTTCTTTTGCTAGTAACAAC
>chromosome_12,-,polyA site is 2344269
CTACGTGATATAGAGGAGCCAGTGGCATTCTCGCGCGCAGTCGCTGCATACTCAAAGTAGCAGTTTGCTAGCAATTTTGATAGCATGAAAAGAAGTATGAAATAGTCTGGCCGGACTGCAAGACCAGCGCTGCACCGAGCGAGCCGGCAA
>chromosome_12,-,polyA site is 3064546
GGCAGAAGTGCAGTGAAGGCAGGCCGTGGGGTGTCAGGGTTTGGGAAGGGGTTCATTTGCCCTGCACGCAAATCGCGTATTGTCATTTGTAATTGGGTGAACCATATAGCAATCGTATCGTCGCAAAGAGAAGCCAACAAGCTTAGCGCG
>chromosome_12,-,polyA site is 3141629
GTAGGTCTCGTCTGCATGCTGGGGCTTGTTTGTGGAGAGTACACTGACAGTAGATCCTTCAGCATCCATGTTTCCACTGCACTAATTTAAGGTCATTGCAACAACCGTTTAGGTCACAGGTGCAACGACGAGCACACTTGCAAAGGACTT
>chromosome_12,-,polyA site is 3186473
GCTGTGGGCTGGGGTGGCCAACAAATTCAAGAGCCATCTGGATATCGAGTGCCTTGGTTCGGCAGAAGTCGGTCCAAATATGGCGGTCGGTTCGGCGGCAAGAAAGGGGATCCAGGTCCACCCGGCGCACCACCTAGATACGGTGGCCCA
>chromosome_12,-,polyA site is 3188491
CGAGCCAGGTCGCAGTTGAGTGCTATAAACCCCCCGGCAAGGCCCATGCAGCCCGCCATGCAGGGGATGACAAACCATCAGTAACACCGGCACACGGGCACAGGCTTCTAGCGGCACGCCCCGTCACGCCCCGGGGGCCTAGGTAGTTGC
>chromosome_12,-,polyA site is 3248759
AAACGACCGATGCCAGTCCCAGGGTCAGGTCGGCATCCCCGCAGTTGGTGACTGAGGAGCTCCTTAATCAGACGAGCCCATTGTAATGATTACAACGTGAAAAAGTGGTGGGGTGATGGATTCATACTTTCTCCAAGTCAGGTCACCGGT
>chromosome_12,-,polyA site is 3327641
ATGAAAAGGCCTGTTACAGTTCAGAAATTTTAGATTCGTGCTTGCTTTTGTTCATAGCGCTAGGGCTTAAGCCAGACGGCTGTTGATTTATTTGCACCTAATCCAAAACTTCATTGATTCATCGCTCAAACTCTGCCTGAATAGGGGGCG
>chromosome_12,-,polyA site is 3347672
TGCTTGGCTGGCTTGGGACGCGAGCCCTCACGCTGCTGACTGCTCGTTGACCGGCTTGGCGACGCTGCTCACACGTCAGCTGCAGCCAGCTATTACGTGAGAGAAACAACTATGCCTCAAAATCTATCAGCTGCGCTTCAAATGTCCGAC
>chromosome_12,-,polyA site is 3440717
CAGCTGGGGGAAAAGGGAAACGCACGGGCTTAGATGTCAAGTTGCCCGCCACCACCACCATTTCGCTTTCTAATTTGTAGTCATTCAATATATGTCCGCAAAGTTTTCTTGATCAAGCGACGCTTCTATTTCGTGACAAGCAACGAATTA
>chromosome_12,-,polyA site is 3442691
CGGAGGCGGAATTTCGTTGTTGATATGGGCTCTTATTTCGTTGTCGATACGGCGACGACAAACATTCGAACGGAAGGCTGTCACAAATCAGGAGTCGTGACAAAGAACTCTGGTCGACAGACGAACTAACCTTAGGGATGTTGCACTCGA
>chromosome_12,-,polyA site is 3442751
GAAGTAGCGAGTGCCGCAGGGCAATGTGGGGGCGAAACCGGCGGCGGTTGACGGAATGGGCGGAGGCGGAATTTCGTTGTTGATATGGGCTCTTATTTCGTTGTCGATACGGCGACGACAAACATTCGAACGGAAGGCTGTCACAAATCA
>chromosome_12,-,polyA site is 3496146
CCGCATGGGCATGCTCAAGGGCACCCCTCCGGTGCAAAGCAGGGGTAACCTTATGTGTACTTGCGAGCGGCGACATCTATGTAAATTTACGCAGCTCGGATGCGTTTCCTGTAACTTGAAGTCCATCTTAGCCAAGCAGGCCTTCTGCCA
>chromosome_12,-,polyA site is 3700705
TGGTGTGCAGTGTGTTAGGAGCTTCCAAGACTTTCCCGTTCAGGTGCTGAACTTTCCCGTAAAAGGGCTTCACTTGCCCGTAACAACTTCCCCGCCCGTAAGGACTTCCCCGTACCGATTCCTACTTTCTTTGAAATGCATACGGGGAAG
>chromosome_12,-,polyA site is 3863492
GCCATACGCCGGAGTACTTATGCGCACAGCGTGCGCATATAGCTTGCTTGAAATATCATAGTGATAAGCCCTGTATATGTGTAAGGTGACGACTCTCGTATACAGTAACCTGAAGCCGTAACTAGCAACAACGTGCGTGAGACACGATAG
>chromosome_12,-,polyA site is 3897552
AGCAGACAAGGGAAAGCTAAAAGCACTTGTGAAGCGCTCCACTGGCTGACTGCACCTGGAGATAAAAGCACTTTCTAGCGTATGAATATGCAATTAACTATGCCTAAACGCCATTAGCACACGGTGCTTTGGCAGTCGTGCCGATCGCGC
>chromosome_12,-,polyA site is 3897648
GCATGTCACCCTAGCGCCTGTTTCCGTTCTTGTCACATTATCCAGTACTATGGGACAGACGTGATGAAATTATTGTAAAATAGGGGAATACCCTCGAGCAGACAAGGGAAAGCTAAAAGCACTTGTGAAGCGCTCCACTGGCTGACTGCA
>chromosome_12,-,polyA site is 3909828
GGAGCGCGTGTCATTGGCTGGCCCCGGGCATCTGACAAACGTCGCCCGGCGGTACCTGCGTTTGCAAACTGCGCGAATCTAAGTTGTGACAACTCACTCATTTACACAGGCAAAGGGGACACCTGCCAGAACCTCGCCTGAGACAAGCCT
>chromosome_12,-,polyA site is 3920611
TTTGCTTTTTGAATAATCCTTTTGAGACTAGTTTTGGCGGTCCATGAGCTTCCTGGCTCGTTTGGACCAATCTACGAGCATGAACTTGTAACATCAATCAAAGCAGATTGCAGCAGTGATGACAGGTCTACGACCTTTGGTTTTAAGGGC
>chromosome_12,-,polyA site is 3920818
CATGTAGAGGATGAGAGGCATGTGCTGCTTGAGTGCAAGGCGTACGATGATATCAGAAGCACGCTGTGGGAGGTGATTCCCGCGACTATGATGGACGCGATGGCCAGTGGTGACCAGAGGGGTTTAGCGCGTGTCATTCACGCGATAAGG
>chromosome_12,-,polyA site is 4164742
AGCTATCACGTCTTCCATACTGCGAAGAGCGATTAAAAAAGCTGCCACCGCACTCGCCTGAGCTTAACGAGCTAAGAGATGCCTTCCAGCTTTGGACGCAAAACAAAAAGATAGAGCATGACATGGTAAGTAGGCTATGCTGCGTCGATA
>chromosome_12,-,polyA site is 4229775
ATTATACCTATAGCGGCAGAAAATAGACTTCGGCGAGACACGCCATTCCTGGCACACATTCGGTTCAGGAATGACTTGCCGGAGATCCCCTCGGACCCGAAAATGCTCGTCTCGCAAATCCAGCCGGAGGTGCTCTCTCGCTTCGGGCTC
>chromosome_12,-,polyA site is 4229857
GCCAGGGAGCAGCAGCGCGCATGGGCATCGCGGGCACCAGGCTCCTGCTCCACCCCCGCCAGCGCACCACGCTTCCAGCAACATTATACCTATAGCGGCAGAAAATAGACTTCGGCGAGACACGCCATTCCTGGCACACATTCGGTTCAG
>chromosome_12,-,polyA site is 4931264
CGACGTGAGCCTCCACCAGTTCGGGCTGCATAACTGACTTGTTTACCCTGTTACCCCTATTATATATATCCACACATATAGATCGCTCAAATGAACGTCAAAAAGAACATTATCGCCCTTGTCACCGGCACCGTCGTCGGTGCGCTCGCT
>chromosome_12,-,polyA site is 5091792
CCGCGTCCTGTAGCTATCTGCGGACATTGAGAATAATCCAATTTTGAAAGCTCGGTAGTAGTTCGAGGACTCGCTTGGGACAAGGGAAGATCATTTGCCAAAAATGGGCAAGTTCTCGTCGGTAAGCCAGGGTTATGGGCTACTGCATCG
>chromosome_12,-,polyA site is 5328274
CAGGATGGCAACTGCGCTCCCAGTTTTGTCCATACTTGGAATATATAGCTAACTTCACAACAACAACAACAACAACAACAACAACAACAACAGAAGCATATGCAGTAAGGAACATTCTCGCTGCAAAGGCCTGAAACACTGGCGCGCTTG
>chromosome_12,-,polyA site is 5902930
CTCTTGAACCTGTTCACGATTACGCGAAGAGGATGGCGTCCTCATTATTTCGGCGAAATGGCTCTGAACGCGCGATAGCAATTCGCCCGGCAACATCACAATGGAATGAATCCAAGGTCTCTGGATTTACCAGAATGGCGCGCACGTCCT
>chromosome_12,-,polyA site is 5903165
GCATCCGGACACGCATTCCGGCGCTCGAGAGCGTTACATGGTCGGATGGCCCGCGATAACAAGCTTATATAGCGGGTGGACATGTATACAGAAGACTTGAGCTCCGGAACAATTGAGCGAACACACGGCTGACGCAGCAAAAGCGAGCAG
>chromosome_12,-,polyA site is 5920374
GTAGGAGCCTCGAACCTCCATAACCTTTGGGACTTAAACGCGAAGGCAAACGAACGGGCCTTCTTGACATTCCGCAGGCCTTCTCTTCGCAACGCAACCAAATAATGCAACCCAACGACATGTCAGTCACGATAGCTGTAAGGTTGATCT
>chromosome_12,-,polyA site is 6062570
CAGCAGTCTCCACGACACTCGGACTCCGTTTGGCGTGCCGAATGCGGAGCAGCGTGGAGCGCGCACCGGTGTCTCGTCTCGAAGGTAACAAGTAACCGCATTGCCGCTGACACTAACTTCTTTCGTGATGTTTATTGCTAGCCTGGAGCT
>chromosome_12,-,polyA site is 6229933
TTTGCGCACCCAGCAGCGGCGGCGCGTGAAAATCTTCGGGCTTTTCACTGCGCATTTTGTGGGAGACACTTGCATACGTAATCTTTCTTTTTATGATCCAAAGACCGCGCTCATTCAGTGCGGCAAAACGTGTGTTTTACTAGCCTGTTG
>chromosome_12,-,polyA site is 6462700
TGCTTGGCTGGCTTGGGACGCGAGTCCTCACGCTGCTGACCGCTCGTTGACCGGCTTGGCGACGCTGCTCACACGTCAGCTGCAGCCAGCTATTACGTGAGAGAAACGACTATGCCTCATAATCTATCAGCTGCGCTTTAAATGTCCGAC
>chromosome_12,-,polyA site is 6620945
CTTGCCCTATCAGGGTTCTGGTCTCGGGGACCAGGCTGCTTTCAGGCAGCAGGGGGGCAGCGCGTCTGCCCCTGGTCAACCTTGTAAGGATGATTCCTCAAAAAAAAAAACCATGGCGCCCCGACCCGCTGCCCCCACCATCCTGCTGTC
>chromosome_12,-,polyA site is 7248684
GAATTACCTTAAGCAGAGTGGTTTGTTTGCCAACTGCGGCGGGTGACGTGCCTCGCTGCATTGTGTTTTTCTGCGCATGGTGCAGCCTCCACTTGACCAGTTTTCCAGCCGAACACCGACTTATACAAAGCATGGTGGATAGACGTTGAT
>chromosome_12,-,polyA site is 7294908
GATACCCTCGGAAGCCTTTTTGCAGGCCTCCAACACATGCTAAATAACGGCTCGGCACGAGCAAATGCATTAGCTCCAGCTTGCAACGAAGCTTCCATCAGCCGACGTGGCAGGAAAGGTCTCGCAGGAGTTATCACTGGCTGCGGCGAG
>chromosome_12,-,polyA site is 7300892
GATCACCGCCTAGCAAAACATCAACTTAAGAGACTTAGCTACCTAGCCCTGCCCAGGGCCCGGGCGGTGTATTTGACCGACTTGACGTGACAGCGAGGGAATAAGCGTGATGGCGAAAGTGATTGAAGCCGTCCAGATCTTCAAGAAGGT
>chromosome_12,-,polyA site is 7320768
AAGGAAGTCGTAATACTTCTAGGAATGGGCGTGAAGGTCTTTTAAGTTTTTGCCGGCTCGGGTGATTGAAACTGTCTTAGAAAGTATTACAAGTTGATTAATAACTCGACACAGGTATTTCTGCCTCAGTGCTAAACACACACGTCTCGA
>chromosome_12,-,polyA site is 7414259
CGCGCCAGCAGTCCAGCGCGGCCCACTCTTCCACACCGAGTGGCCACTCCTACTGGCCGCTGGTCGACCCGACAGCATATTCAACATACATAGGTCACGAAGTAAATTGAGACAGTTCCGCTGCGGATTGCCGATGGCCGCGTTCAGCCT
>chromosome_12,-,polyA site is 7745762
TTGATATTGTTCATACATTGCTCATATCGCTGTTTTAGCTCATGACAGCTCGCTGCGCCGTTTTTAGCAGCTAAACTTTATACCCGCACAAAGGTTGCCAGACATGGCACCAAGAACTCTGTCGGCGTCTTCTAGACCTATTCATACTAC
>chromosome_12,-,polyA site is 7823958
GAGGCACGGTGCGGATCCATTGATCCGCAAATCCCGCCATTGCAAATCATGTCAGCCTCAAGTTACTTACGTTATAGTTATCACGTAATGCTGCTGCTTACGAGGCCTAGCTGCGCTCTGCAGCCCGCGCGCGGCAGCCCGACCAAGCTT
>chromosome_12,-,polyA site is 8236636
TGTCGTTCTCTTGGACGGGATTGCTGCTCCCATAAGGCCATAACAGGCCAGCGCCGCGCATCCAGCCCTATGGCGTAGTGCTTAGCCGCCCAGCGCCCCGCCCACCTCCATGACTACGGGTAGTGCGAGTCGGGGCTGATGCAGGACACC
>chromosome_12,-,polyA site is 8454912
GACCCTGTGGAACGTGTGCCGGTTGTGCTTTAACCGTCCAACTTTACTGGCTATCATCGCTTATACCGCTGTCACATTTCCATACTGTGTAGTCAATTAATAAAATATCAGGGCGTTCTGCGCCCTAAGGCCGGTGCCACCTAGTCCCGG
>chromosome_12,-,polyA site is 8457818
AGGTCGCAAGGAAAGCAGCCCTGTCACGCGGATTCCACAAAGGAAGAGTTGCCAACTTCAAACTTTCCCCTTCGCACCCTTGTAGCCGTAGCACAGGCCAAACAATTCTGAAGTCCGCCCAACCTTGCCCGTGTTAGGCCCACACCCCTA
>chromosome_12,-,polyA site is 8679302
TTCTGAACTGCGCGAAGCAGGCTATTAACTCACATACACATATTTTCCCACTGATTATACCTGACGCCGGTCCAACCAGTAAATTGCCGAGAACCTGCGAAGATGGCTGTCACGACCGTCAATCGTGCGAAGCTAGCCTCGAAGCGGACG
>chromosome_12,-,polyA site is 8857507
GGAACTCCGTTGTTAAGCCCCTTGCTTCACGCCCTGTTCCCCATAAGCATAACCACTTGTTCACGCACTTGCGGAACTGTGAACCTTATTTCGCCCGCCGCCCCCAGCCGCCCGACTTAGTGGGACTGCCGCCTGCAACTACTCTGCGTA
>chromosome_12,-,polyA site is 8933666
GACAGCCCGAAATTAATTCGCCAGAACCAGCGCCCCAGCCCCAGCGCCAAACTCCCAGCCAAGCTCAGCGGACCCCGGTGGCCTTTGGATCGCCAGCGCAAATGTCTGGGACGCCGCTCACCGAGCGTGTGGTAAAGAGTGTTGGAAAGA
>chromosome_13,-,polyA site is 46493
CCCCACTTGGCCCGATGTGGGGTACGGCTGGTCTCGAGCGCGCTGCCAAGTGCAGGCGACTTTCTACGTGAGTCCTTACTTTAAGTCCTGACGATCCTCAGGCAACCACTCGCTCAGCGCCCGACAGTAAGTAAGTAAGTTCTTGCCCAC
>chromosome_13,-,polyA site is 127288
TGTAAATAGGTGGCAGGGAAAATTCGGGCGGAGCGAGAAGTGCCTTCGCACGTCCATGGACAATTGACTTTGGCGAGGTTGCCCGAAAAGCAAGCCATGGCTTTGCGCAGTATGAGCGGGGCCGCCGCCGCGCAAGCCTGGACCGCCCTC
>chromosome_13,-,polyA site is 278892
GACTGCTGTCTTGCTCTCCTGGCCCCCAGACGGCGGAGCGGCAGCTGTCAGCGGCGCGGGCCCCGACGCACAGGCCGCTGAGCAGCAGCAGCGGAAGGGAAAGAAGGGCAAGGACTCATGGAGCCCTATGGTACGCCTGACGTGCGTGAA
>chromosome_13,-,polyA site is 528999
CTCGCAGCTGGTGTATACGGCTGTCAGAGGCTGGGCTGGCGCAGACTGGCCGCAGACTACCAAGCGAAGGCTGCGATGCGTTGTGATAACGCGAACCCCAAGAGACCCACCTGGAACACAGCCAGGCGTTGACCTTGGGACCGGCGGTGC
>chromosome_13,-,polyA site is 529202
GCAACGACCTCACATTCGTTATTGAAAATGCTTGAAAAAACGCAACACGCACAAGCGAACATGACGTTGTAGAGCCGAGGCCAGTGAGCTAGCACAAGCAAAAAGAAAAGCGTGAGCATGAGCAGCGACCGCAACTGCTACGTTACCTTT
>chromosome_13,-,polyA site is 584854
CAGTAGAATTGTTCGGACGCACCCGGCGTGCAACAAATACTGATCTTGTCAGGAAGGACTGCTGTCTTAGCCCATCACAAATTTTAAGCCTGCGCTAGTCTGCCTTGTTACCTATCTTACCTTTCTTGGACTGAAATGACGAAAGGCAAG
>chromosome_13,-,polyA site is 584970
ATGGCTGCCAGTGGGGAGGGGGCTGGGGGCAAGTGGCTGACAGGCTGGTGGCGTGCACTTTGGCACAATCCAGCACATGGGTATTAATGAACTAACTCAGTTCTGTTTGGTGCCAGCAGTAGAATTGTTCGGACGCACCCGGCGTGCAAC
>chromosome_13,-,polyA site is 596022
CGGAATCTATACATTTAGCTTGCACAGGCCCGCTGTGGCCTTTGTTAGCGAGGAGCGGGAGCCTCTGGCGCGACCAGTTGCCTCGGCGCAAAGTCAGCCAAAATGCTGACGAAGTTTGAGACTAAGAGCAACCGTGTGAAGGGCCTGTCC
>chromosome_13,-,polyA site is 618470
GCTACGAATATGCGTGCTGCTCATGGTTGCATGACGCTCTTGTGTCGAAGTATCACGAGTGAACTTAGACGGCGTACCGGTATGAAAAGCGCAGTGCACAGTCAGCGCCGTAACCGCGGAGCAGGCGCATGCATGCGTGGTAGAGTGCAC
>chromosome_13,-,polyA site is 1240567
TTTCTTCAGGTTATCGCAAAAGATCGCGACGGGCTGCTGCAGAAAACTTGCACCTGGGGTCAACTGCCCCTTCTGCGTGGCTCTTCACGACGGATCCCCAAGAAGCACGCGCGACGGGTCAGCCTAAGCAGTGCGTAGTAGCGTGGTGCT
>chromosome_13,-,polyA site is 1246019
CTTGTAAACAAGCGGAAATTGAGGAACGCGTGAGTGCGCTTTTTGGACGGTGGCGCCACGACGGGTGAGACCGGGTTGGGGGGTTGGGGGGCGCGAGCTAACCGCCTGCCTCGGCCCCCTGCGCCACCTGAGGACCAGTTCTGCCTCATC
>chromosome_13,-,polyA site is 1447739
AACGGCGCCTGCTGATGACACTCAGACTAGTGACGAGCTTGAGGAGGATCTTGAGCAGTCTGGCGAGGAGTCTAGCGACGTGTCTAGCGAGGAGGATGGAAAGGTAAATTTTGAATTGCCCCCCCTGCTTGGCTCCATGTTACGCAGCTA
>chromosome_13,-,polyA site is 1494104
TCCGGCAGTGCCATGCGAGCGTGCCATGAAACACACGTCGGGCTCTCCCACGACCCGCAACAAATAAAGATCTAACATTTAACTACTTGATGAATCTCGATCCCTTGACAATGACATGCCCAGTCTTGACTTGATATCAGGATGGCGGCA
>chromosome_13,-,polyA site is 1930345
CATCCGGAATTCGGACAGGGCGCTTGCCACTTTGGGCGGGCTAGAGGGCATCGCGGTCGCAGTGGATGCGACGGACCACCTCAAGCTCAAGCACCGGCCAGACGATCGCACCAGCCACCCGCTCTACGGCGAGCGGTCGGACCAGCTTCG
>chromosome_13,-,polyA site is 2035050
GCATTTTGGCTCAAGCGACGCTGTGCGTGCTTACGCTCATCTCAGCGGTTCACGAGTGACGACTTATACATCCTCCATAACACAATCAGCATATAAGCGAATTGGGCGGTGGCGGTGGAGTCGGCAGCTGGTGGAACCACTCCTTGGGCG
>chromosome_13,-,polyA site is 2395563
GGCTGGTAGCCTGCTGTAAATGCCCGATCCTGTGTTATGAGAGACTCTCCTATTACATGGCGATAGCGACATCGCATACAGTGTAAAAGTTTAGCACACAGTAACAGCAAGCCAAGCTTTATTGTTATGGAGCCTGTGAACAGCCCCCAG
>chromosome_13,-,polyA site is 2970728
AACGGCGCCTGCTGATGACACTCAGACTAGTGACGAGCTTGAGGAGGATCTTGAGCAGTCTGGCGAGGAGTCTAGCGACGTGTCTAGCGAGGAGGATGGAAAGGTAAATTTTGAATTGCCCCCCCTGCTTGGCTCCATGTTACGCAGCTA
>chromosome_13,-,polyA site is 3675639
ACGCTTCTCTTTTTGCTTGTGCTAGCTCACTGGCCTCGGCTCTACAACGTCATGTTCGCTTGTGCGTGTTGCGTTTTTTCAAGCATTTTCAATAACAGGAACCTACTATGAGGCACCTACCATGAGGCACAAAGCCCAAGCCTAGGCGTT
>chromosome_13,-,polyA site is 4193280
GCAAGTTCTCTTTCTCGTGACCTTCCTGGCGAGCCAGCACTTCGCCTATGTCGCCGCGCAACAGGAGCAGGCAACAGCGATTCTGGACGCAATCTACGCAGAAAATGAAACCTCTGGCGGGACGGTCGGCTTGAAAGACGGGCCCGGTGC
>chromosome_13,-,polyA site is 4193453
GCTATCTTTCTGACTCGTCACATAGCCAGCATACTGCTAAGCATGTCTCTGAACTTGCCACCTGCTCGGCGGAGAGCACAACGTGTTTCTTGATTGGCGATTAACAAACGGCATACACGGATGAGACCTGAAGGCTTCTGGCGTGGTAGC
>chromosome_13,-,polyA site is 4278011
GATTATGGAGCCATTTGTTACCAATTCTTAATATGCACTCAAGCCAAACATGACATTCAGCTGACCTGAGGCTCTTGACAATTGTTGGTCGCATAACCGAGAAATGCCCCCAGCAAAGGACGGGAAGGAGGGATTTCTCTCTAATCTTCT
>chromosome_13,-,polyA site is 4327488
TAGGTTACGGACTTGAGGCAGGGTGATGGGGCTGCCCCCCCTGCATGAGACGTGTCTGTGTGTGCACTGCCTAGAGTGTTTTATTACATTCTCCTTGCCGCTCACGATAACAGTTGATAGCCAGCATTGAAGCTACTTAATTTGCTAGCA
>chromosome_13,-,polyA site is 4327591
GGCTTGTGCGATGAAGCAAGGCAGGCTGGAAGCCCACTGATTGGCAGCTTGAACAACGGCGTGTCTGCTTCTTACTGCCTCTTTACGGATGAGAACGGCAGGGTAGGTTACGGACTTGAGGCAGGGTGATGGGGCTGCCCCCCCTGCATG
>chromosome_13,-,polyA site is 4660292
ACGCCCTCGTGGCCGCTTGACACCATCGTGACATATTTAGCTTACACGTGAGGCAGTTGGTACATTCGCGGCTTGCGCAGCATGTAGTTTGACCTCCACGCTTGACCGTTGGCGAGACCCGAGACGCGGGACCTTGCCGTGCCTGCCCTC
>chromosome_13,-,polyA site is 4693488
TGCGGCAAACACGGTCGAGCGCCGGCCGGCACCGGAATGCTGGCGGCCGGGCGGCACAACAACAACAGCTACAACTACAACAGCAACAGCAACAACAGCAAAGAGAGCAGCAGCGACAACATGAAGAACAGCTGGCGCTGGACAGCCCGC
>chromosome_13,-,polyA site is 4824420
CTCGCCATTATTTGCGCCTTCTTTTGGGGGCCTTCCAAGCTCTCGATACCGAGCATTACAAAGTGACTGAATCTAGTTTCCTGGCAAATAGCAAAGTAGATTTATCTGGGCTCGCCCGGAGGTCCAGGCAAAATGGCGCAGGCTCAGAAG
>chromosome_13,-,polyA site is 4824513
CCATGGTGGCCCCGAACAAGGGTTCTGCCCTCGTCGCAGGTCCACTTGTGGATATCTCGAGTTATATAGTTTGCGCTCTTTATATTCAGTTGCCTCGCCATTATTTGCGCCTTCTTTTGGGGGCCTTCCAAGCTCTCGATACCGAGCATT
>chromosome_13,-,polyA site is 5242688
CAGAGACACAGAGGATAGGGTTTCCCGTGTGCTCACATTCTGCTGTGTTCAATGAATCATTTCGTTGACCTTCAAACTATATGTAACACGGAAGCAGACATTCGAATGCGCTAGATAACATAAGGACTGTGTTCGCAGCGAGCGCAATAA
>chromosome_13,-,polyA site is 6112928
GCCGACGAGTCGCTCCGCACCTGCGTTGAGGCCGGCATTTTGCCCAGCCTTCTCGCAAGCGTTGCCCAGTATGGACATCTGAGCCCAGTGTGCAAGGCCAAGGGCCTGTTCTCGCGCTGCGAGGCCACCTCCCCACCCACCACCACCAAG
>chromosome_13,-,polyA site is 6315498
TAATGCGCCTGTACTGGTCGACTACAACCAAAACACGCGCGCTCATCAGAGCCCACACTCTCACCGTTCACACCAGACACTATGTAATTGCGACTACAGACGCCTCGTTGTTTCGTCGCGACGGGGGTTGAGGCTCTAGCTCTGCTATGG
>chromosome_13,-,polyA site is 6363151
GACTTCTGTACGTCGTAAATGTGCTTCAAAGACACAGCAGACGGCGAGCCGTCATAAAGAGCCTGTCACCGTTGTCCATTTCTGTAGCGGCTCGCTCTCACGCCTCTTTCTTCCTGGTCCGAGCGCAACCCCCAGTGGACGCGTCCTGAC
>chromosome_13,-,polyA site is 6363223
GCCTTCGCACGTCCATGGACAATTGACTTTCGCGAGGTTGCCCGAAAAGCAAGCCATGGCTTTGCGCAGTATGACTTCTGTACGTCGTAAATGTGCTTCAAAGACACAGCAGACGGCGAGCCGTCATAAAGAGCCTGTCACCGTTGTCCA
>chromosome_13,-,polyA site is 6379986
ATGAGAGGCGAGTACGACTCATCGAGAGAAGGTTGGCTCAAGGGAGTTTCCCCTCTTCCAGTCTTTTCTATTGACTTTCGATAGAACGTTTGCAGTAGGGTTTGGTCAGACCAGGACTCAGTAGCACCAATCGGCGGAAGAAAGTTTGCC
>chromosome_14,-,polyA site is 118287
GCGCAAAGGGCAAGGGTGCCCCAGATGCCCCCAGGCGCGACGGTCTTGGAGCTACTCCGCCGTGCCCTTCAGTCAAGCAACGTTGAAGCTGATAAGCCGAGGGAAGCTGTGGAGAACGACCGCACTGCTGATATCCAGGCAGAAGATTTC
>chromosome_14,-,polyA site is 151951
CCTGCGGCCGCGGCGGCTGCAGCTGCGATAGCGGTGTGTCGGTGCTGTTCCTTGCGGAGCTGGCAGGGCCTTATGGCCCGCCCGCTCACGCACAGGCGGAAAAGGAGCGATACCGGCGCGGCTGCGAGTATTTGTGGCCGCTGCGGTTCC
>chromosome_14,-,polyA site is 384044
CGGGGGGGGGGGGTGGCGACACGATGGTGCATGCCCTGACAACTTACGTAGCCCTCACGAACGAAGTTGCCTGGACTCCTTTGAAATACAGTTTAGCTCACGTGCCGCATAAGTTATTCTGCGCCTATCGCGGCGTTCACCACCGGAGTT
>chromosome_14,-,polyA site is 386542
GGGGCCGCATGGACTACGACGCCATGTAAATGCTCATGCTCATGGGACGGGCGCTCAGAAATTGCTACGCGCAGCGCATGTACATTTCTGTCATTCCTCAAGCATGCTATGTCCAAGCGTACCAAGCTGTCCTGAAAAACTGTGAAAGAG
>chromosome_14,-,polyA site is 519836
TGTTGCGCGAGACGTTGCCGCTTTCGGAGGGCAAATTGGCTTCTGACGCTTGCAGGGCGATACTCACCGCGCATAAAGGCTTATCTCTACTGTAAACACAAAAAAACTACTGAGCTGTCCCGCGGTGCCGGCCTCGTGGCTTCGCGGGCC
>chromosome_14,-,polyA site is 598849
TGCTTGGCTGGCTTGGGACGCGAGCCCTCACGCTGCTGACCGCTCGTTGACCGGCTTGGCGACGCTGCTCACACGTCAGCTGCAGCCAGCTATTACGTGAGAGAAACGACTATGCCTCATGATCTATCAGCTGCGCTTCAAATGTCCGAC
>chromosome_14,-,polyA site is 811387
TGAGGGAGCCACGTTTTAGAACCGCAAGCGAGAGGATGTTGTCGGGCCCAGCTACTTGCGCCTGCTACGGCACCGGAGCCGGTTCGGTGGATTGTGGGCAAAATTAGTGAAACGGTGAGGTGAGGCATAGTGGCCGGGTGGCTGGGGTGG
>chromosome_14,-,polyA site is 1042125
GGGCAGCCTGGGCTGGCCGGATTGGCTGCAGGGCTGCCCAATGGGCTGCCCGATAGGCTGCCTCTGCATGGGCCCTATTTCTGTAACCTTCTCTTAATCATTTCCTGCTGAATTGTGCATGCGGATATTGTGTAACAGCACGAGCCGACA
>chromosome_14,-,polyA site is 1525854
TATCAACTGAGCCAGAGGACACGCCCGCCATCTCGCTCCAAACGCCCCGTCGTCTCGTGGACCATGGGCAGGCTCAAATGCTAGCTCGAGCACATCTTTAATAAGAACCGATATAAAATGCGCCTGCAAGTGGTGCTGCTGACCGTGGCG
>chromosome_14,-,polyA site is 2212357
ATGAATTTGTCTAAGAAGACAAGAAACGCATAGTCGGCCTTGCGAACTCGATTGTCAAGCGCGATTCTGGTTTGCCGGCGGGTTTACCACTGCTCACCCAAATCCTAAGATGCAGTCGCGCTCATTAGGGTCGCGCGGCGGTGTGCCGGC
>chromosome_14,-,polyA site is 2245161
CATTCCCCTACATTCCCCGACCGCATATGTTCGATGATGCCGAAAGTGCAGTGGCACGGTTTGGCGGGCTAATCTGAGTTGCTGTAACCAGACCTGCTTAGTGCGGCGGCATACTCATAGCTTTTCACTTGAAACCGATACCGTAGATCG
>chromosome_14,-,polyA site is 2469304
TCAATTTCCACTGCGCCACTTTCTTCCATTTTACATTTGCCGCAATACTTGGAGATAAGCGCAACGGGCACTGCCCCCTACAGGCCGAGAAAGAATGCCGGTTTCTGTCTCGAGCTGCTTCTTCGGACCGTGCGCCTGCGCCTGCGCGGC
>chromosome_14,-,polyA site is 2605584
AGGTCGCAAGGAAAGCAGCCCTGTCACGCGGATTCCACAAAGGAAGAGTTGCCAACTTCAAACTTTCCCCTTCGCACCCTTGTAGCCGTAGCACAGGCCAAACAATTCTGAAGTCCGCCCAACCTTGCCCGTGTTAGGGGTGTGGGCCGG
>chromosome_14,-,polyA site is 3306334
AGGGCGGTCGTTCGCGAATGACTTCAAGTGTTTAGCACATAGAGATACCACAGGGGCACGCAGCTGGCACTGAATGCACACAAGGCTCACAAGTACGCCAGAACCACACCCAAGGCCTGCCTTCTCCTGATTGCGACGCAAACTTTGTGA
>chromosome_14,-,polyA site is 3574266
AACGGCGCCTGCTGATGACACTCAGACTAGTGACGAGCTTGAGGAGGATCTTGAGCAGTCTGGCGAGGAGTCTAGCGACGTGTCTAGCGAGGAGGATGGAAAGGTAAATTTTGAATTGCCCCCCCTGCTTGGCTCCATGTTACGCAGCTA
>chromosome_14,-,polyA site is 3766146
CAGCCGACAATTTTCCTGTCATACTGTCCACAGCAGTGTCGTTACTGCATAATTTTCATCGTAACAATGCATCAGAGACCTTGCCAGTATCCGTGCAGCAATATCTCAAAGTATCGGACCGACCGAGTCAGGTCATGAAATTACATGTTT
>chromosome_15,-,polyA site is 12619
CTTTGTTGCGCCTGCCGGCCACGCCCGGGCGCCTACTGGGATACTATGCTGGGCCTTGTCGAGTGAATCCCAGCGAGAAGAAACAACTACTCGTTGACCGTCGGCTTCTCCATCGCCGGGATTTTTCATACGTCGTCGCTTTAACCTGCG
>chromosome_15,-,polyA site is 216053
TCAAGGCTTTAACCCTTTTGAGACTAGTTTTGGCGGTCCATGAGCTTCCTGGCTCGTTTGGACCAATCTACGAGCATGAACTTGTAACATCAATCAATCAAGGCTTTAATGGGACTGCATGGACTCGAACCCAAGTTTAAATGCGCATGC
>chromosome_15,-,polyA site is 1085478
CACATATACAATTATTGAACAGCTCCATCAGCGAAGCAACGGCGTGGGCGTTTCGGCTTCGCGTCTAGCTTGAAGCTCTGCCAAATCCTCATATTGCGCAATAATTATAACACTACTGGCGCCTCTTAGAACTGCAAACCTAGGCCCATT
>chromosome_15,-,polyA site is 1351585
GCTGTGTACCAAGTTGTAAAGCACTGCTGTGCTGCTGCTGCTGCTGTCGTTGCTGGGGTGGGGGCGCACTTGAATCTTTTTTGGGGGGGGGGGGCGGGGAGGGCCGATCGGCCTAATCGCGAGCAAATGGGTGCAAACGCGACTTAGAGG
>chromosome_15,-,polyA site is 1615357
TTCAAAAGCGTTACGGCAAAATTCAACCTGCGGATCCTTGGAGAGCGATGTGCGTGTTGTGCGATTTCACCAGGCACGCACCACCAAGTTATTTTGACGAACAACATGGATTTCCTATCAATTTTGACCATGGGGCTGCAGCTCAGGAAG
>chromosome_15,-,polyA site is 1615439
TGGAGCCTAATCAGATTGCATATGCTGAAAAATAGCAGGCCAAGCATTATATTCGCTGCAGGAGACACATCAATAGCAGCTGTTCAAAAGCGTTACGGCAAAATTCAACCTGCGGATCCTTGGAGAGCGATGTGCGTGTTGTGCGATTTC
>chromosome_15,-,polyA site is 1976280
TGAGAAAACAATTCGACGAAATTGACGCGGGTACTGGAAACTAATTATTGGGGCCTCGAGTACCCACACGGGTACCAAAAATTTAATCCGCCGGACCCTAAACTACCCGGGCCCCGCCGCAAATACTACTTGCTATGCGTATTACATTCA
>chromosome_15,-,polyA site is 2885185
GGCATCGGCAACGGAACGGAGTTCGACTCGCTTCTGGCGTCCATGCTCAGCTCCGCGGCGCACCGCAACCTCGCAACAATTACCTCACTTGAAACCTGCAATGAAATACCAGGTGAGTCCCAGCCGGCCGGTTTTGCGGTCATGTCACAT
>chromosome_15,-,polyA site is 3031452
CTGCATTGAAGCTGTTTGGAAAGAAAACCCATTCAGAGCTCATGCTCTGCTCGTTACCGTAAAATAGGTATTGGTATTGATTCATGAACATAATGACGCAAAAACTTCATAATATAAGACTCTGAGCTGATGTAGAACGTGCAACTTGAC
>chromosome_16,-,polyA site is 23925
TCCTTTCCCGCGCGATTGCCCGAATGAGGGTCAAACCCAGTCCCCATTTCCCAAAGCTTCAGCAAGCAGATTCATACCCTGTTTACCTTTGACCTCAATACTTTGACACCATATAAAATGGCTGCCGTCATGGAAGCCGAGCTCGAGAAG
>chromosome_16,-,polyA site is 430331
GGCTTACGGGCTTTGTATTAATCTATTACCCCCAACAAGTTCGTGCAGGGCAGCTTTGCACGGCAGCCCTGGACTTGTTACACTGTCGAAAAGAGGTTTATCATCTTGGCGCCAAAGTGCATCTCAGCGAATCTTGCTGTCAAGCGCAGA
>chromosome_16,-,polyA site is 659147
CGGCCATGGCCGCGCCAACCCAGGAAGTCAGCTCGGGCTCCGGCCACACGCAGAAAACGGAGGCTCCGCCAAACGCGCAAAAGCGCTTTCGAGCAAGGCAGAAGGAGAAAATGTCCAGCCTGGAGCGGGAGGTGAGCAAGGCCCTAAGTG
>chromosome_16,-,polyA site is 776211
CAGCTCCCCGTGGCCATCCTCCCTGTGCCCTGGCTGTACAGGTGACTCGCAAGCGCATCGTGCACTCCATCTCGTGGAGGCAATACAATGACGAACTCCAAAGCCGACATGGCACACCTAGTATCCGCCACCGGGCCCACAGCGGCCGGG
>chromosome_16,-,polyA site is 923142
ACATCTTCTTTATTCGAATGCTGCTGCGTCATTCACTGTTATGCTCAGCTGGATGGCATGTCCTCGGTCGTCTCAAACTTTAACAACGCTGGTCAGCTCAATGGTTAAATGAAACCAGCAATACTTGATGTTGTGACTGCCGCCTGGCTT
>chromosome_16,-,polyA site is 1089758
CAGGGTTCAGACATTATATGCTTGTACTCATAATACAAGCACATCGATAGGTCACGGATATCGGGCGCACGCGAGAGAAGAATGTAAAGATGTTTGGACAGCTTGGACTCCTTACTTTTGTTTGCTTCAATGCTTTGGTGAATGCTTTGC
>chromosome_16,-,polyA site is 1211472
CGCCTGCAATGCAAGGCAACAGAGGATGCAGTCAACTTGATTCCAGAATTCTATCTATTCCTTAGCCGCTAAATATCAACAGTTTTAATGATACACCAGACTGCAGAAGCCGAGTGCTCGACTTTGCATCGCAATGCATTCGCTGCCCGG
>chromosome_16,-,polyA site is 1329244
TCTTAAATCGATTCAACTTGACCAGACTTGACGAATGCACAAGCTAAATATTGACACGCAGCATTTGCAGTCAGCGAGTAGTGAAGAGGTTCACACGCCAACCGAGAATGATCTGCTTATCTCCCGCCTGGTCGCACGCATCGCTGAGTT
>chromosome_16,-,polyA site is 1584262
GGTCAGCTAAAGGGTGAAAGAGCAGTAGGCCTGCAAGTGCTAGGATCTTTGGGGCACTTGCCAGCAGCCGGCTGGTGCATTGTAGATGGACGCCGCGACACTTCGTCATTCACAGCGCAGAAGGGGTTCAGCTGGGCGCGGGGAGCGGAA
>chromosome_16,-,polyA site is 1936741
CTAGGGCCGCGCGGCAGTGCCAGTGCTGAGAGCAGAAGCCATACATTACGCATCAACGATTAGCCAGGATTAGGAGAGAGCCCTAGCGCAAGGAGCCGGAAGCAGAGGTGCGGCGCCCAACCGCAGAGCTGCTGCGTCTTGCGGCTTGCG
>chromosome_16,-,polyA site is 1982268
GGCGGTTGTCACCCAACGCGCACACAGCATGCAATTGTGCGCCGCGCGGCTACTTGGTGCATCTCTCGCATACAGCACTATGCCAACTGTCGATAGGGCACGCGTTTCGAGACTCTCGAAGCTAACGCGGCCTTTCGGCTGAGGTGTCGA
>chromosome_16,-,polyA site is 2216302
ACCAATCACTCCTCCGCTTAAATTGTCTGGATAGTGACACACTCGCTTGCAAGTTGAAGGGAGAGCACCGACCGGGGTCAGATGACCTGAACCAAAGCCAAATAAATGGGCTGTCTGTGCTTCGGGACCCCCAACAGTCCACCAGAGACA
>chromosome_16,-,polyA site is 2407485
GCCTGCACAGGCGCCTGCATACGCACTTATCGCAACTTAGAGGCTTGTGGTGAACACCCTCTTAGACAATTAAGCTACGTACGAACACCGGCTTTGCGGAAAAAGAGCGCGGCGACTCGGCGGTGTTGCCATGCACCTTTAGAGATGCCG
>chromosome_16,-,polyA site is 2672299
AGACAATAGGTTGATTATAAAAGATTCGGCGACCCGCGGCGTGTACGACCTGCTGAAATAGAGAAAGGTCCGCGGCCCCTCAGTCGACCTACATACTCCAAGGCATACATACATAGCTAGATTTTGCACGCAGGGCGCGAAAGGTAAGCT
>chromosome_16,-,polyA site is 2672389
AGAACACAGTCTCGCAGTCATCACAACACTCATCGACACCTCGACTGGTTTATCTGGACAAGCTAAGCATCCTACAGCACCATTAGAGCAAGACAATAGGTTGATTATAAAAGATTCGGCGACCCGCGGCGTGTACGACCTGCTGAAATA
>chromosome_16,-,polyA site is 3063074
CGCGAAACGACACCGATGTGACCGGCCTCCAATGCCCGGTTTCCTCTCCGCATCAAGCTTGTTTTCCATAACACTGCTCATATTAATTGGTAAAGACATCCTTCGCATACTTGCTCACAAGCCGACTTTTGAGGGACTATCGCAGGAGCT
>chromosome_16,-,polyA site is 3128503
GCCAGGCTGGCCCCACGATGGTGCCCGACCATGTGTGTGTGGCCGAGGCGCCACTTGGCGAGGGCGCACACAATTTTCCGGTTTAACGCATTTGATACCAATTCACATTACCTGCGTGTATAGCTTCTAAATGCAATCGCTCCAAGGCGC
>chromosome_16,-,polyA site is 3362506
CTCCCGCCAGCCTCCCAGCATGGGGCCCTCATGCGGGGCCGTGGAGAAAGCCTCGACAGACGTCCCTTTCGCCAGCCGTCTTCAATATGTGCAAGCCGTAGACCCGGTGCCTAATGCTGTTCAATCCACCTGAGTGGGCCAGCCAACCCT
>chromosome_16,-,polyA site is 3979648
CACCCTATCTTTTATCGCGCTGCTAGGCAAACAACTTACAAGCGTTGTTTGGACAATTCACTTGCATAGTCAACACATACGTTCTGGTGGCCTGTGACGAAATGCAATTTGTCGACTTCCAGTAACACGCGAGCAACGCCAGCAATCGCC
>chromosome_16,-,polyA site is 4133323
TCAGCATACGTTTCACCGGATTTGTGGCATCATGGCACTGCTAGAAAGCAGCTTCAGCTTTAAGCCACTGGCGCCGGAATAATGCAAGTTTGATGTCATAAAGAACTTGGGCTGCCGCGGCTGGTAGCAGCTTGCACACACGTGATTATT
>chromosome_16,-,polyA site is 4191604
CCTGGTGCAATCGTGCAAGCCTAAACACATAGCTCGCCGACTGGGCCTGCACTTCTACAATCGGCGTGCCAACGTAGCGAGGCCCAAACATAAAGTACCAAACATTGCCCCGTAGCCTCGCGGGACCCACCCACCCCAACATGTCTCAGC
>chromosome_16,-,polyA site is 4250968
TAGAGCGAGTAACGATGAAATGTGTATCGCGACCTGTGCGCGCGTGCGCTCCAAAGCACCTCGTATGTACTACTTACATTTATAGAGTATTCGAATGATACATTTGCGCAAGCCTCTACAGTGCTTCGTGTCCGTGCTCTGAGGCCGCGG
>chromosome_16,-,polyA site is 4281816
ACGCTGGATCTAGCTTGTAGCATATTACAACAACTACTTGAGGTGCTGGGACTATCAACGCGCTTGTTTAGTTCGATCAACTCGTGGAACCTGGAGTTCAGCTGCTGAGGATGGGCTCTTAGCGTAGCGGCTAGGCATATTCAAGTTCCT
>chromosome_16,-,polyA site is 4281884
TGACGTTCGCGCACCTGTCCAAGTAACGAGCTGCCCGAGCAGCTCTCTGGCTCATAATCGAAACTAGGACGCTGGATCTAGCTTGTAGCATATTACAACAACTACTTGAGGTGCTGGGACTATCAACGCGCTTGTTTAGTTCGATCAACT
>chromosome_16,-,polyA site is 4281946
GATATTGAGCATCTACGCACTTTGCCTTGTGATACTATAGGCGTGTTCAAATTGTCCTGTTTTGACGTTCGCGCACCTGTCCAAGTAACGAGCTGCCCGAGCAGCTCTCTGGCTCATAATCGAAACTAGGACGCTGGATCTAGCTTGTAG
>chromosome_16,-,polyA site is 4285208
ACGCCTTACACACGTCCCTTTGGATCCTGCCGAAATTGAAGCGATTCAGCCAACGGCGCACTGGTTTGTCTTGCCGTCCTTATATGATTCTTATAGGCCAAAAGAAGTATTTCAGAAGAATGACGCAGAACGCCCCCGTGGAAATGCACG
>chromosome_16,-,polyA site is 4487530
CGTAGATTGGTCCAAACGAGCCAGGAAGCTCATGGACCGCCAAAACTAGTCTCAAAAGGATTATTCAAAAAGCAAAACAGTTCATGCAATAATATATCTAAATTGGTCGCGCCGTAAGGTCGTTACGTATGCACTAGAGTAGCGATGGGC
>chromosome_16,-,polyA site is 4736889
GTCGCGAGCGTGTAAGAACGAGTAGTACTTTGACGGGAAAGGACGCTGCAGCGCCTGCAGAGACCGCGCCGTCTCAACGAGCTTAAAGAGGAATCTGATATTGCGGTGAGCTGGTTGGGGCCCGGGCCCGAGGGCAGTTTCTTTGGGCTG
>chromosome_16,-,polyA site is 4736962
GCAGCACCCTGATTTCGTTGAGACCATACAACACCCAGAGCTCCCATAGCCTCGTAGAGGCTGTGTTCGTGAAGTCGCGAGCGTGTAAGAACGAGTAGTACTTTGACGGGAAAGGACGCTGCAGCGCCTGCAGAGACCGCGCCGTCTCAA
>chromosome_16,-,polyA site is 4903468
CTAAATGTATACTTTGAATGCGTGCCCGTCTCTCGTTGGGGGTACCCTCGGGCATAAATTAGGGAACTTGCGGGGGGGGAGGGGTAAACCCGCCGTGTCAACCCGAACCCGTAATTCAACCAGTCTGCGCCAGGCCATTGCCCAGATTGA
>chromosome_16,-,polyA site is 4936878
TCATATCACATACAGCTACAGAGTTGCGGCATAACGCAGTCACGAAAACAGGAAAGCGCGTCGGAATTGTCGACTTGCGATAGCGGTTCGTAGCTCGGGAAGCAAATCGCCGATATGACGCAAGGTGGGTATCTTGCAGTGAGCTCTTGG
>chromosome_16,-,polyA site is 4936933
CCGCTGCATACCGCCTCAGTGAACAGGCTTTCTAGCAGTTTGCAGCTACCACTCTTCATATCACATACAGCTACAGAGTTGCGGCATAACGCAGTCACGAAAACAGGAAAGCGCGTCGGAATTGTCGACTTGCGATAGCGGTTCGTAGCT
>chromosome_16,-,polyA site is 4968000
CCATTCGACGGTCGAAAAGGGTGCATGTCAGAGACAGAACCCCAGCATCATCCTGACGAAGGCGCAATTAGCCATCATTCGTATCCGGTAATCACAACCAAGGAGCCTGAGGATGTTGGCGTGGGAGGACGGCGCGCGCCGGCTCCGCTT
>chromosome_16,-,polyA site is 5033762
CATTACGGTTTTTACTGCGTGAACAAAGAAGACACAGCAGACGGCGAGCCGTCATAAAGAGCCTGTCACCGTTGTCCATTTCTGTAGCGGCTCGCTCTCACGCCTCTTTCTTCCTGGTCCGGGCGCAACCCCCAGTGGACGCGTCTGGAC
>chromosome_16,-,polyA site is 5736983
AGTTTCACCTCCGAATTCTTCCAGGGCTGCACGAATTGCAGCGAGCTCGGCGCGTGTAATAGTGTTAGTGCAGCCAAATCCATTTGGGTTTACGTAGACAACACGGTCTTTATGCCAAGCACAAGCCCCAGCCACTTGTAGTTCTCTACC
>chromosome_16,-,polyA site is 5765843
GGGTGCGCTGGGGCTTGCATGGGTGGCCGGGCGCATGACACGCGGCTGAGGGCCAACAACCCGGTCGACGGAGCCACAGTTACTTAATATTTGCATCTGACCACACTGTGCACATTTGAGTTGGTGCGGACCGCCCGCTGCTTTTACTAG
>chromosome_16,-,polyA site is 5868271
AGGGTTGTTCTTACTTCAAGCCTGCGCACATGCTGGCCAATATAACTAAAACTGTATAGCTGCACGATTCATATATACGGCTGGCGACCCCTGTAAACCAAACGGCATCCAGCGCATCTAGGTCCACTTGGGTCTCCCCGCTTGACCCGC
>chromosome_16,-,polyA site is 6325274
CCGTACTGGTTCGCCAGCGGCCAATATGGCCCGACTGCGCGTCCTGTCCTTAAGATAAGCCGTTACAATACACAATTGAATAATCATTTGTTTGGATCTACTAGAACGTGCGCAAGCAAACCACGAGAAGTCGAGGAGCCCTTTCGGCCT
>chromosome_16,-,polyA site is 6325369
TGGTGTTGCGCATGCTTCTTCTTAGTTAGAAATGTGTTACAACGCTGTCTTGTGACCTCAGCGACGGAGTTCACAGGTTCGTAAATGAGTGATTGCCGTACTGGTTCGCCAGCGGCCAATATGGCCCGACTGCGCGTCCTGTCCTTAAGA
>chromosome_16,-,polyA site is 6325529
GCGCAAGGAGTGGGCATATGCCGGGGGATAGCGTGTGTGCAAGTGTGTTTATTTGTTGCAGGCAGGGACCATCCTGTGCGTGCGTGCAGGCGGACGGGGAAGACGAGCAGCCGCGCAGGTTGTTACATCATCGCAGTTCGCGAGAGCTGA
>chromosome_16,-,polyA site is 6374970
CGCGTGTTCTCCCGGCCCGAGTTGCTGGAGCGAATTGCTAGCTACGTCGACAGTAACACGATTGTGCTTGGACTAAAAGCCACCTGTCGTGACTTCGCGGCGGTCCTGCGCTCCCGAACTGGCGTGCACACCTCGCAGCCCTGCAATCCC
>chromosome_17,-,polyA site is 60720
GCAAGCTTCGTTACCGTGAGGCTTTAGCTGCTCGCTCTTAGATTGTCAAGCGGCCTGAAACCCACACGGGCCCAAACTAGTGTTCGAATCATCGTGGCCAGTACAGTAAACGGACAGGATGCTCCTACGAGTAACCGCGTCGCTCCTGGC
>chromosome_17,-,polyA site is 64880
CACTCCTTGATCCGCTAGTTAGCAAGCTTAGGCAGACGACAGCCACAGCCGCACGCGCAGCCGAGGTGATGCGCGCGGCCTTCCCTGGCGCGACACACGAAACAGCCGGGCGCAACACGATTGCGGTACAGTTACCTCGCAAGGATGTGC
>chromosome_17,-,polyA site is 136277
CGCGGCCCCGTAGGAACAAAGTGCCACGGGATGGGCGGATGGCCCACGGATTCGAACTCCTTGTCCCAAATTCCGGACTGTAATATGCAAATGAGGTCTACTGCTCGCGTCCACCAGCAGCTTAAACTAAGTCCGTCACGCGACCTTTCG
>chromosome_17,-,polyA site is 465461
TCCTACAGTAATGCTCAACCCCGCAGGCTATAGAACGGGCTACCAGCTCTTGAGCACTTCCCATACACAACTCCCTTGCGTTTAACCTTGCCAAGACCTAAAACACATAAGCATGCCAGAAATACTCTCAATTTCACTCAACGCTTGTGG
>chromosome_17,-,polyA site is 639541
CTTTCAGTGTTTGAGACGCACACGTTGCATCGATGTTGGAGGCGCTGTATGCCCCAGCTCGCCCAGGAGCTCATAGGAGTGGTGCCCTGAATGCCCTGAGGCTCATTTGGTTGTGTTATGTCTGAGGTTCGCCATTAGCCGCCGTGAACG
>chromosome_17,-,polyA site is 639723
TGGGGAGTTTAAGCCAGCTTGAGGACGGAGATCGCCATGATGCGGACGTTGCCGAGTGCCGGAGCGAAACGCCGCGGTGGAGAGCATCTGCAAAATGCGATAACTCGCGCAGTCGAAGGTGTTGACGAGTTCTGTAGGTTCATACATGGC
>chromosome_17,-,polyA site is 639841
TGTTCGGACCTATCTGACTGTGATCGATATTATCCTGAGCAGATCGCGACTACTAGCGAGCGGAGTAGACGGCCGCTGGCGCTCAAATCATTCTAACGGAAGAATGCCCACAGAGCGTTGGGGAGTTTAAGCCAGCTTGAGGACGGAGAT
>chromosome_17,-,polyA site is 640139
TCTCATTCCGATCCTAGGCGAGCTAGTCTTTGACCGTTCTATTGAGGGACCCGTCCTAGTGGACGTTAAACTCTTTGGCAACATGTAAGCCAGAACGTGATCGTCTTGCGCCTCCCTCTCGCTCGCTACGCATGCGCTCTAGGCCGCCTA
>chromosome_17,-,polyA site is 640218
TGGTGTATTGCATGGGAGGCCGGAGTACGGGTGATCCGAGAGAGGATATAGGTCGCGTCTGAGAGCGGCTAGAGCCGTCTCTCATTCCGATCCTAGGCGAGCTAGTCTTTGACCGTTCTATTGAGGGACCCGTCCTAGTGGACGTTAAAC
>chromosome_17,-,polyA site is 867551
ACAGGCTGTATCACGGGAGCAAATTCATTTTAGTTCGGCGCACGCTGCGTTGTTTTAGCTGTACTTGCAATATCCTTTGGAAATTTATTACATAAGTGCTCGCTAGCTACGGAACAGGCCCAGGCGCGTTCGCGCGCTTATTTTGAGATT
>chromosome_17,-,polyA site is 1011228
CTGGGTCTCAGTTGCCTCTCAGCACGTTATACACTACGGCATCCCAACGTAGCTCTATTTGCCGGCGCTCTGCGCGCCTGACGCCCAGCCGTCAATCGGAAATTGGACGCATTCGCTCCTCGCCTTCCGCTCTTCTGGACTCCTGTAACG
>chromosome_17,-,polyA site is 1011618
CCTAGCCTATATGGTACTCAACAGCGACCTGGCTCGCTGGTTGAGTTACCAAAGGCGTAAGCCAACAGACTGACAATCACTCTGTGTTAACTCTTACCCACAAGCCATGTGAGCCGCCTCTGTCCGTTAAGCCTGCGTTAGCCTGCACCT
>chromosome_17,-,polyA site is 1078113
CAAAAGTCGGTCAGTGCGCGCTTCGAACCACGCACAGGCAACCTTCAGGACTGCCCTGCTCTTGGTGCGATATCAAGATCTAAACACGCCATCAAGTGCAGCCGGGTGCCTGAAATGCGCGAATTCTTAAGCGAGCAAAGCTTGCGTGTG
>chromosome_17,-,polyA site is 1255790
TGCGACTTCTTTGCCGCCTTTCTCTACTTTCATCCTCCACATATATTATCCCCATTGAAATAGTCCGACCTACACGGACTAGCTTCGTTTTCTCTCGCCAAGGTGTGTTTTCTCTCGCCAAGGCTTGCTACTTCTGTGTCGCCAGCCCTG
>chromosome_17,-,polyA site is 1257675
TCGCCTATTGCCTGGCTTTAGCGGAAGTCCTTGTGTCTCTGGTCTACGTACGCATTCGTTCCCACCACACTCGTCATTTGTGTGGCCCCCCTCCCTCCCACCCTCCCGACCATGCAGACCTGCTACAACTGCGGGTGTCAGGAGATGGCC
>chromosome_17,-,polyA site is 2206847
GGCAATCACTTCACGCAGCCCCAGGCGGAGGTGATGCTGAGTGTCTTCCCGACACCGAAGGACCTCGCCAGCAAGGACGACATTACACGACTTGAACGCAAAATAGACTCACGCTTTGACAAGGTTCAGCTGCTGGCTGTGCAGCTGGCG
>chromosome_17,-,polyA site is 2406559
TGACTACTCGCGACTGTTCCCACGCGCTCAAACTCCCCTCCTATTGGCTCTAGTGCCTCAAAAGCTCCCCTAGGGCTCTGGATCTATCGCAAACTAACTAAAAATGACTATGGCGTGTGACAATTTGGAGCGAGACCCGCTGTTCAAGAA
>chromosome_17,-,polyA site is 2669086
GCTTTCGAAACCACTTCGGAGACCCCGTCTACACGTGCACCAACCCTGGATGCCGTTCGCCAACACAGTTGAAGGATAGAGCGGCTTGCTCTCGCCACGAAAAATGCTGTGAGGGTGCACCTCGGGACCTCCCTCTCCCTGCCGGTACCG
>chromosome_17,-,polyA site is 2886683
CGGGGCCGCTGGGGCCACACACGCGCCGGACAATTTTCGAGCGATTCGGCATTTCCAAGGCGTGCTTACTGTGCAGCTGCTTTATGAAAAGGTGCATGTCGCTTTCATTATATACTTGGTGCTTTACATGCTTCCAGAGTGCGCTCTCAC
>chromosome_17,-,polyA site is 2908271
GCAGCCTGCAGCAGCAACAACAGCAGCAGCAGCAGCAGCAGCAGCAGCAGGAGGAGGAGGAGGAGGAGGAGGAGGAGGAGGAGGAAGAGAAAGAGGAGGATTCAGCTGCAGCATCCACCATGCCTGTTAGTGCGGGCCCGCATTCAGTCC
>chromosome_17,-,polyA site is 4723874
GGGGCAGACATGCCGCCGCTTTGCCTCGTATCCTTGCCTCGCAAAGTCGCTCATGAATCCACTCATACATACTCGTTGTCTCTTGTATTTACCATATGCACCGCAGACCGCTCGGACAAAGCGAAGCAAAACTGACTTGTCAGCGGCACT
>chromosome_17,-,polyA site is 4829120
GTATCCCTGTTCTGTCCTGTTATTGATATGCTTGAAAGAACGCAACACGCACAAGCGAACATGACGTTGTAGAGCCGAGGCCAGTGAGCTAGCACAAGCAAAAGAAAGCGTGAGCATGAGCAGCGACCGCAACTGCAACGTTACCTTTGA
>chromosome_17,-,polyA site is 4829328
ACGCTGACAAGAATAAAGCCAGCAACGTTTCATAAATAGTCTCAGTACAAACGAGATTTGTGCAGGGCATCGTGCCAACCGCGTGAATGGTGGCTGCACCCGCAAGCGGGAGGCTCGCCCTTGCCAAACACTTAAGGGCGGGACCTTAAG
>chromosome_17,-,polyA site is 5029063
GAGCACTCACACGAGACAGAACGCCCTCTGAACAAGCTTCCGACATTATGGCAGCAATACTCAAGAAAGCCTGATATACACTACCAAAACCACTCGGATAAACAACAAAACAAGAAAGAAACCTGCACCGCCAAAGCCTTCCCCAGCGAC
>chromosome_17,-,polyA site is 5029312
CCATCGGCCGAGCTCCAGCGGAACTGGCAAGAAATGGCGCCATTATCCTCAATTTCTCCCCCGGAAGCCCCTCACGACTCCCAAGACTGCCTGCTAGCGAATGCAGAATATCAGGAAGTCAAACATGTAAACCGTTCCAGCGAAGCAAGG
>chromosome_17,-,polyA site is 5082795
TCGCTTGGCCCTAAGTCCCTCGGGACTACATCAATTCGATCTGTGCACCGTGTGGTTGGCGTTAGGGCTGTCGGCTCGCGCTCCGCTCCTGCTGCCTATATGCTCAGTTCCGCCCTGCAGCGCACCAGCTGCGGTCTGAACTTTGGCCGG
>chromosome_17,-,polyA site is 5153716
CCGCCATGCGGACCCGATTTGGCGGGCTTGTCACTCCCAAGCTTTGCTTGGCGAAACTTGCGCAGCCTAACACCAATAAACTTCTACCGCAATTAGAGCACATAAAAACACGCACGCTGCGCACACTGCGCAAATGGGCGACACGCAGCC
>chromosome_17,-,polyA site is 5722085
ATTGTCCGAGTCCAAGACCCGAGCCCGTTTTCCGTGAATGTCCTTATTCTACGTATAGGAAGCCTAGCCTAATAACCTATCGTAAATATATATCATGGCATCTCACAACACGAAGCGCGAACTCGAGTTTGCGGCAACTCAATTTCGTGC
>chromosome_17,-,polyA site is 5783905
TCAGGCACCAGCAGAGGAGCAGCAGCAGTAGTGATTGGAGCCGGAGGAGTGGCCGGAGCTGGAGGAGGAACTGTAGGGAGGGCCAGCCCTGGGACAGGGAAAAACACAGCACAAGCTTCCTCCGGACCCGGATCCGGATCCGGGTCTTTG
>chromosome_17,-,polyA site is 6019325
CGTCGCACCATGCCCGTGCCACGGCGTGAGACATGTGAGGCCACGCTCCTGGCTATACAAGACCGGGTTGCCCAAGTCGTCGCAAGCAAATCGGATGCCAAGGAACTACAAGCTTCCAACATTGTTGTGTGGTCCGAGCTCGTAAAGATG
>chromosome_17,-,polyA site is 6117967
CCTTTAAACCTACATTTTAAGTTACCAGCTTTGCGAATCTACTCCTAAAAGTTTGCATAGTAGCCAGCCGCTCTTTCTGGGGCGACCCTGGCGGAGAGGAAAATTTATCACGGCTCTCGGCCGAGCCCGGACGCAATGCCTTCACCGGGC
>chromosome_17,-,polyA site is 6292658
CGATGCCTCGCACGGTGCCGCTCTGGCTTTGGGCCGAACACGCTGCGCTGTTAGCAATAACTGGAGTCACGGTTTACGATATTTGGAAGTCGCGGCGGGAAAATAAACGGCCCTTCCACTCGCTGTCGCAAGCGCTGGACAGCCTGGTTG
>chromosome_17,-,polyA site is 6614320
CGCGAACATACTAGTTTCACCTCCGAATTCTTCCAGGGCTGCACGAATTGCAGCGAGCTCGGCGCGTGTAATAGTGTTAGTGCAGCCAAATCCATTTGGGTTTACGTAGACCACACGGTCTTTATGCCAAGCACAAGCCCCAGCCACTTG
>chromosome_1,-,polyA site is 35383
CTCGTCCTACCGCGACAGCCTCATCAATATGTGACAGTACAGAACACGGCGGCCCGGTCACGGCCAAACAAATGTCGGAATGCGTGTTAGCATTTCAGGACCCCCTTCAACATGTGGACTCCTTTACCACAGCTTTTACTCCTAGTAGCT
>chromosome_1,-,polyA site is 204732
TGCGGTAGATACTATCAAGTAACTCAGCTCACGAGAGCGCGTCTTCGAAAACGGATCAATTAGCCAAATAGGGAATGACAGAAGGAGGGACAACAAAGGAAAAGCATACAGCTGTGCATATAGAATCAGGGCAAAAGGCAAAAGCTTCTG
>chromosome_1,-,polyA site is 421690
GGCGGTTGACGCGTGGGCATGCCGAGTACGGTATGCTGGAACATCCGAGAATCGCTAAATCGTCAAAGGTTGGGTCTGTGTTACCAACGCAGATCCAGTAGACCCATAAGTTGCGAGAACTGATAAGCGCAAAGCCTTTAAGCGCCCATG
>chromosome_1,-,polyA site is 509624
GATACTGACATGGAAGCAGACCCGAACATGGGGTTGCAGGGAGGAAGGGAAGGCCACTTCAAGACTGTCTTCATACACTTATTTAAGGGCGCAATACACAAGTCGTAGACCATATAGAGAACACGTCTTTGCCAAGATATCAGCGCCACC
>chromosome_1,-,polyA site is 752363
CCCGCATCATCAAAGCTAGTTAACCATGTTACTGTGTTTCATCTAGTTAAAGGATTGAATCCGCAGTTCGCCGTTCTTGTCAATGATCGTTGTGTCATCATCGTGTTGGCGCATTCGGTTGCAGTCTTGTGCTCAACCTGGCGATCAAAC
>chromosome_1,-,polyA site is 985246
TCTGCACAGCTCTTCGGTCTTCCGCGTCCCAAAGACTTCTGTTCTGAGTTTGTGAAACCACCACCATGGGACTCCTAACCATTATCAAAAAAGTGAAGCAGAAAGAAAAGGAAATGCGCGTTCTCATGGTCGGCTTAGACAACGCGGGGA
>chromosome_1,-,polyA site is 1000725
CTTGTAGTTGTAACGCAAGTTAGCACCCTGTAGGCAGCAGTTGATTGCTTCGAATCCTTGCGTTCGCGTCGCTGCGCCTGCTATACAAGTCTTACGCTTATATATCTTTCCAACTAGTACTTTGTCACCTTTGCCGGACGTCGTCAACGG
>chromosome_1,-,polyA site is 1038094
TCCATGGACATCTTGACTTTCGCGAGGTCGCGAGGTCGCAAGGAAAGCAGCCCTGTCACGCGGATTCCACAAAGGAAGAGTTGCCAACTTCAAACTTTCCCCTTCATGCGGCACGCGCTGATGGAGATGCTGCTTGGCAAACCGCGGCCT
>chromosome_1,-,polyA site is 1103639
AATTTCCTCGGGGTTGTGGGCCAGCGGCAGTGTACGCTGGAATTGTGTCCGATTCAACCTCGGTGTCGCTGGGGCTTCGTCAGGCGTGACCATAGTGGCAATGTTCTGGTGAGTTGCGAGGTACTTGGCATGTTTGGAGATGTGACGTGG
>chromosome_1,-,polyA site is 1103831
AGTTTCACCTCCGAATTCTTCCAGGGCTGCACGAATTGCAGCGAGCTCGGCGCGTGTAATAGTGTTAGTGCAGCCAAATCCATTTGGGTTTACGTAGACAACACGGTCTTTATGCCAAGCACAAGCCCCAGCCACTTGTAGTTCTCTACC
>chromosome_1,-,polyA site is 1365392
TTGGGCGCTGCTGCGGCCTTGTGGGGTCTCAATGAAGGGCCGGCCACAAAGAGAGCCGAAACCCACTCGGTCACGGCCAAATGGCCCGGCCCAAGAGCCAAATGCTGGAAACGGTTGCTAGCGATTATGGAGGGCTTTCTGACAATGCTG
>chromosome_1,-,polyA site is 1365578
ATGGCAGGCAGGGGCGCGGCGGGTGTGCCACACGTGGCATGCACGGCACCGCTGCCTGCCTTTGTCGCCGCAGCGTGCCCGCACTGAATGCACAAAGCGAGGGGGTCTGAACAATCACACTTTGCGGCTCATCGTCAGAATCATTATCAT
>chromosome_1,-,polyA site is 1646681
CCTATGTGTAGATTAAAGCAGTAGGCAAAGGATAGCTCGGTAGGCCAGGAAATCCCGCACACGGGGCGCCATGATGACGTGCATAAATGCGCGATGGGCAAGTCGGGAAGCCAAGAGGGCGCTGCGCCAACCCATCATTGCCTATACAAT
>chromosome_1,-,polyA site is 2207779
AGACGGGGAGATACGCCGAAAACTCGACGCGTAGCAATTCGTTGCTCCGGCCCCGCTCCCCGAGCTGGGTTTTATGATCGCGGTTTATACAAATTGATCATCCTTGCATACGTTCTCAACAGCGAGGCGTAGGGACTTGCCGAAGCAGCT
>chromosome_1,-,polyA site is 2457214
TTCCCGGCGAGTTGTGCAAACTGATTTCATACTTTGTTGAATTCATTGAAGGCGTGTGCGGTGCCGGCCGCGCGCTGGAGTTTTAGCGCGTGGTGACCCGGCGTAAACTCGTGGCCACAGCAGCAACTTCCACGGCCTACGCTTTGAGCA
>chromosome_1,-,polyA site is 2638619
AGAGTATTGTTGACGTGATGTGAGTTAGGGCGGACGCGGCACCGAGCGCCACTTGAAAGCATCCAGCGACTGATGCTGGCTTGAAGGGTTGTATGTTGCACCGCAGCACGCACAAATAGCTTCACGCAAAGCAATAACTTGGCAAACTTT
>chromosome_1,-,polyA site is 2640723
GTGTGGACCTCATGGGGGATGGCACGGCCACAACCTCCAATCCAATGCCGGGCTTGACACTCGTTTGGTGCGACGTAACTTGTAACAGAGCGGTTGCTTACATACAGTTACTACACTTGATTTGCTTGTTGCTCGCACTTGCTCAACCGA
>chromosome_1,-,polyA site is 2728810
AGAGTCCCGCCTCCAAGTAATGGAATAAGTAAAACAACGTTAAAAGTAGTGGTATTTCACCGTCGCCGAAGCTCCCACTTATTCTACACCTCTTAAGTTATTTCACAAAGTCGGACTAGAGTCAAGCTCAACAGGGTCTTCTTTCCCCGC
>chromosome_1,-,polyA site is 2796264
AGGTCGCAAGGAAAGCAGCCCTGTCACGCGGATTCCACAAAGGAAGAGTTGCCAACTTCAAACTTTCCCCTTCGCACCCTTGTAGCCGTAGCACAGGCCAAACAATTCTGACGTCCGCCCAACCTTGCCCGTGTTAGGGGTGTGGGCCGG
>chromosome_1,-,polyA site is 2880625
TAAGCGGGCGCTGGTTGTTTCGACAATTTTGACTTCTTGGCCGTGCCGGCACTGGCTAAAAATTTGTCTTACATTTGAGCTCTAGATTATTAATAGACGAGAAAAAGGATGGCGGGCTGCGTGGACATTCCCGCCAGCCAGGTCGGTGGC
>chromosome_1,-,polyA site is 3706914
GACCGTGTCACATTGACACCCACCATATCGAGCTTAAAGTCTGCAGGCTAAAGCTACTGAGTCAATTTATCTGTTGTTGCATCTTAAACTCACTCCGGCGCTTCCAGCGCGACGCTTGTTTCCGACCACTGGAATCGCCTAACACCATGC
>chromosome_1,-,polyA site is 3743733
ATCGTGGATATTGCATTTATTTCGAACACGTTGCTTTGTTTCAACAATTTGCTCCTGTCTCAGCGACGCAAGCCGCGCCACATTATCGGCACTTCTGTCATTCTGACACTTCAGTGCTACACCCGTGCTTCAATTGAGAAGTAGCAGCGT
>chromosome_1,-,polyA site is 4016577
CATTAAGACTCTTTTACTTCCTGCTCTACGACTCGCAAGCTACTGTATGCGATTGCAACAATCTTGTTACTCTTAGTCATAAAGATAAACAACAACGCCAAAATGTGGCAGTAGCTGTCACAGTTTATCGGAGGCAGGCATGTCGACGTA
>chromosome_1,-,polyA site is 4431167
AAACTTGCGCGCAGGCAGCGCACGGCAAAGCGCGTTCGCGTGCGCCTAGGATTGGCATCGGGTTTGTGCATGCACGCCGAGTGTATAGCGCCGCGGACTGCTCGAACGCATACTTATATTGATCTTGCAGCCATGGCGCGCAAAGCATCG
>chromosome_1,-,polyA site is 4490475
GCTTGCGGGGCAAGCGCTTTGCAAGCGCTGCATGGGCACACGATAGCCCTGCAAAGTAGTCGCGTTACACCATACAATATATATAAGGATTTTTGCAGCAAAGAACGCACGCAGAAGGAGGCTGATCAGCGACATGAATAAGGGACAGTT
>chromosome_1,-,polyA site is 4565766
TCCCGGCCCTTTGCGGGCCTCGTTTCGGTCCTGCCCACAGTATAAATAGGAGGGAGCTACACTTCACGAGGCGACGCAGCGACTGCACGTAGTGACGCCAACGCGACCGATTGCACACCGGCTCCGACACCTAAACGTTGCACATTTCGC
>chromosome_1,-,polyA site is 4804493
GGCGGCCGAGGCGTACACGGGCGTCATACTGGCGTCAGCCTCGAGCCTTTGGCCGACTTGGGTAGCTGGCAAGGAGCGGTGACTAAACCAAGCAAAACGAAGAATTCGCGTGGGCACTTCACATTGTGGTGTACCGTACTTGGAAGTCAC
>chromosome_1,-,polyA site is 4804703
CCGCAATTCACCTGTTGAGTTAGAAAATTGGAAGAAATTGCGAGACACCGTGGGCAGAACGTGCAGCTGCAAAGCTTCTGGGGCGATCCTGGAACACGCACGATGTGGGGTGTTGCCGCGTGAGAAAGGTTGTGGTGCGCAAGAGAGTTC
>chromosome_1,-,polyA site is 4804771
AGAAAGAGCTTTGGCTCTGGCACGTCACGGCCCCGGCCAGGAGCGAGGAGACGGTTGATTGTTGTGTACCGCAATTCACCTGTTGAGTTAGAAAATTGGAAGAAATTGCGAGACACCGTGGGCAGAACGTGCAGCTGCAAAGCTTCTGGG
>chromosome_1,-,polyA site is 4804870
GATTGTAAGTTGTATTATTATCGACGAGAGTGGGGAGGCTTAATGATTGAGAAATTGGAAATGCAAGCAGGAGCGCTGGAAGGTCCGCAGGAGTGGCGCAGAAAGAGCTTTGGCTCTGGCACGTCACGGCCCCGGCCAGGAGCGAGGAGA
>chromosome_1,-,polyA site is 4894684
TCATTCAGCCGACTGAATTCCTGAAGCGACTGATCTGCCGTTGGCGTTGCAAGGGCTGCGCGCCCATCATACATACTCATTAGTTATAAATTAGAGCGCAATCTAGAGAAGGAGCCCCGAATTTGAAGCGCTGTTCAGCGGCGTGCTCTG
>chromosome_1,-,polyA site is 4916675
CAAAGTCGCATTGCAGTTGAAAGCGTTTCGCATCAATGTTTATTTTCTGTAAACATCTATTGAAGCCTCCAGTGCGCACCAGTTCTGTGGCCAAGTTCCACAGCCACAGACAGCTCCCTTTCCACTTAGCTAAACCACCCCAGCTGAGTC
>chromosome_1,-,polyA site is 4924828
TTGGCTTACGCAAGCGAGCATTTTTTTACGCGCATGATCCGAGCTATTGCAGTAAACTCAACGTAAAAATCCAGCTGAAGCCCCGACAAGAGCCTTGTGAGCTTGCCCGCGCATGTTCATGCACTGACATAAGATAACAGCAGCATACTA
>chromosome_1,-,polyA site is 4927991
GCTGCACTGTGTAGTAGTGCGCATGTCACTTGGCCAAGCGTGAGATGGGTACGTGGCTGATTGCCATGGGCATCGGTCTTTCTTAAACTGCTATTAACCAAATAAAACGGCGCGCGCGCGGCACAGCTGTTCCCACGTACAGAGGTACGG
>chromosome_1,-,polyA site is 5032464
ACGCTTATATACCTATAAAACCAGGGACAGTCTAAGGCGACACCGAAGGAGCTAGTTTGTGACTGCCCTACGCGGACGCACGCTTCCTTCCCCGAACCCAGAAATGCAATGAACCATAAAGCATTGCTGGTAAAGCCACAAGCGCCCGCG
>chromosome_1,-,polyA site is 5333824
GTATATACACCCTATATTGTAGTTCCCGACTCGAAGCACTTGCTAAAGGAGTTGACCGAGGTTTGCCTGTCCGTGTAGACTACATAGTTAAGATATCCCATACAATCGCTAAGCAGTAGCTGGTTTGCCATCCTTGCGGAGTTCGCGGGC
>chromosome_1,-,polyA site is 5334002
CTGGGTGCCAAAGGTTCCATCTACTTTCACAAGATTGTAGGCAAAAGCATTTAACTCTGAGTATGGAAGGATTTTTGTGAAAGTATCGGCGGGTTTACCAAAACTAGCAACACTGCAACATTTCCTTCGAGTTCCCGTAAGCAGCAGCAG
>chromosome_1,-,polyA site is 5432609
CTTGGGCGCTAGCTCGCATTTGAGAGAACCAACACCCTTGCTCCCCCCATTTTCGTCAAAACCAACATTCTGCAAATTGATACTGTAGTTCTCACTCTGAGTAGCAGCTACGGCTGTCGTTCCCGTGGTTGAGAGCCCTTACCGTTGTGG
>chromosome_1,-,polyA site is 5768252
CGCACCGACAGGGCTGCGCGCTATGCGTAGTTATTTTAACTTGCTCACACAACTGTTGCAAGCCCAGGTATACGTATAATTAATTTACTCGACTAAGCCAAAGTTTGGCGTCTGCCGTGGCATGGGGCAATCAGCGCGGGGACTTGCGGT
>chromosome_1,-,polyA site is 5918962
GGCGCGCCGGTCTTATTGATTTTTGCAAGTGGCATACCCACACTAGGCCTGAGCGCTGCTGGGCTTAGATTCTGGCCCGGCTTGGAACCTTCTCCCGGCAAATGTTGAAACGATTTAGCGTGAGCCGATTTTCTGGGCCCGCTCCATCGC
>chromosome_1,-,polyA site is 5951199
ATGAGGCGGGCACAGCGCGATGGCGGTATTATGATAATGCGCTTGCTTGCAATTGTTTTCATACAAGTTAGTTGCGTTTTTAAGCAAGCTGCTGTCGGCAAGCGCTCTTATCATAAATTGCGAGCCATCTAAACTTGAGCTCATACCTCC
>chromosome_1,-,polyA site is 5967285
TCAAAATCCAGCACAGCCTGACTTGCCACTGCAAAGCGACGATTTGACTACAGACGCTTTCACACGAAGCTTTAAAATTTGTGGCATAAATGCGTAGCCAAAAATGCCTATGGATACCAGCGAGGAAACGCATTTGTTGACGTTAGCGCC
>chromosome_1,-,polyA site is 5993408
GTTTCGTATACCGCGCTGCGTCCGCGTGCACTTCGACGGGTTTCAGCCTTTGCAGTTTGAGCCAATCTCGCGCGCTTGTCGCCATTAATATCTGATGGCACACACGATGACATCGTCGTAAACATTCCATGGTATGGGCCCCGGTCAGAA
>chromosome_1,-,polyA site is 6659923
CCGTGTTTCTGCGTTCCCTTGTGGATGTCGACGGCACCGCCGTGCCGCCAATGCCGCCGACCAAGTCCAACATCACTGTGCAAAACTGGTTGAACCCCGAAAACTCCTTCTGCACAGAAGGTCAGAGTGTCCCCGAAATCCTTACGAGTA
>chromosome_1,-,polyA site is 6671749
CATGGGCTGTAGTGGAGACATCGCAATTGCTCAGCCTGTCGTAGAGGCGAGGTGTAAGGGCTGGTCGCGGCAGGAAAACATGACACACATGAAAAACGCAAGCTGCCCGCGCACTGCCAAACGCACACTTGTCAGTTTGTTACCGGCATA
>chromosome_1,-,polyA site is 6685892
TTAAGTGCAACGCGAGCGTCACTCGGAAAGCAAGTTAAAATTGAACTGTTTGCAAGTTTGGTCCACAGAACTGACTGCTTGTCCTTGTAAATCATTACGAAACATTTCAAATAACAAAGTTAGCTCTAGAATGCAGGCAATTCAACGGCC
>chromosome_1,-,polyA site is 6885487
GGGACTGGGAATTGTCCCGCCATGTGACGGTTGACTGCCACTGGGCCGGCAATTCCGCCTTCAGGGCACGCTATCCTGTATACTAGGACAACACGTGTGATTATACCTTGTTCAGCCCTGCAAAGGAGGCGAAGATGAGTGCGCTTGGCG
>chromosome_1,-,polyA site is 6908059
GCAGCGAGGACAAGCAGCTTCTGAAGGACCAGCGCAGCGAGGACATCCAGCGGCTCAAGGACCAGCGCAGCGAGGACACGCAGCACCGCAAGGACCAGCATAACGAGCTGACGCAGCAGTACAACCAGCTGCGGCTGTGGTTCATCGTCA
>chromosome_1,-,polyA site is 7059410
CAGCACAAACTATACTACTGTTGATAACTATAGCACCCTCACGCATTGGATTCTGGCACCTGCCCCACGCGAGTACTCTCGTTTGATAACGGCCCCTTGAACGTGCAACAACGTCTCTGCCTGCTTGAATCCATCTTATATCTTGGTCAG
>chromosome_1,-,polyA site is 7226466
AGCTTTCGACGCCGCTCGAAGGATTGTTTTGCTTGTGTTGGCCAGCACGAGCCAAACCAACGACAGCCACACACTTCATGCTGTAACCTGAGCATACTGGCTCAATATAACTAACTCCAAGCGCCCAGCGATGGGCAGCGCGCCCTCCAC
>chromosome_1,-,polyA site is 7421481
CCTACTGGAGCCTGCATAACTAGGATGGGCTGCGTCTCATAACAATATGTGGTGTCAACGCGACAAATCAAATGCGCATTCGGGTCAGGACACACACGGAAGCTTGCACAACCCCCGAATAGGCATCTCAGATACATATGGTAGCGTATG
>chromosome_1,-,polyA site is 8052949
GGCGCGCCAACTACTCTGCAATCGGATTATGATGAGTTTAAAGCTTGTTCAGGGTGTCAGGCTACACGAGCATAAAGCTTGTAAATTTGCTCCGTCGCGACCCCGCGCACACTCAGCACTGTCACACCCGGTTTCGAGACCGGTTCTCTC
>chromosome_1,-,polyA site is 8123702
AGGGGCGTGGCGTGCCACCCCATGCGGCCCTGCCCCCTGGCTCGATTTGCGCTTCGCCATGTCGACGACTCATTAGTTTTTGCTGTAATTGCTACGCCTACCTAAGTATTTGCCGATGCGCTAGGACACAGGTTAGGTGCGCGGAAAGTC
>chromosome_1,-,polyA site is 8254003
AGAGAAAGGAGGAAGAGCCGCATGCAAGGAGACAAATCGCGGGCCTCTTACATTCTTGTACAAACATTTGTTTAGTGCACAGCCTTAAATGCTTAATAGCGCCTGGTCAAACAAGTCTACACGGGACGGTTCAAGAACCATCAGGCCTAC
>chromosome_1,-,polyA site is 8457912
GCTGCAGCTGCTGAAGATATTCTACACGCGCAGCACCGCTGTCCACCGAGGTGTGTGGGCAAGTCTAATCTGCTGTTTAATGTCGGGCTCGTTGTTCGGAAAGGAAGATCAACTATACATCCGCTTGGTGGGGATGACGACTGCTGTTTC
>chromosome_1,-,polyA site is 8571776
CCTTCCGATCCCACTCACGTCAGCAAACAACTAGATGCTAGGCTCAGGAGTCTATCGGTTTGTGTTGGTCAAGGGGGCGGGTAGCGCGGGGGGGGGGGGACGGGCGGGGGGGGGTTAAGGGTTGCGTGCGCGTGCCATTGACACCATGAC
>chromosome_1,-,polyA site is 8742434
AAATACAATCTATACGTGCGCCTTGTAGCGCGTGTGTTCGCTCTTTAAAGGCCCACTTACCGAAACTTTTTGACCCGCGATTTCGCGAAGAGCTTGCGGTCTTCCCGCCTCCCACTGCTGGCGAAGAGTGGACGTCCTAATCCCCTCATA
>chromosome_1,-,polyA site is 8893163
GCCAGAATCCGACCATCGAAGCAGAAGGCTGCGGCAGGACTCCCACTGTCACAGTATTCAAGAGAAGCATGCACAAGCACGCTGCAAGATCCTTTGCCTGCTGAATCAGACTTGGTTATAGCCCAGCCCTCAGAATCGTTCTTGAAGAAC
>chromosome_1,-,polyA site is 8894910
CGTGTATTTCGATTGCTGAACGATTACAGTGTAAGAACGCGCTGTTGCAATCACAGTTTGATCTGGTTGTGAAATTTTGGCATCAATGTTTAAAACCCCATTGGTCTGCAAGGGGCCCGCTGCTCACTCTACACTCTTCTTGATGGCGAG
>chromosome_1,-,polyA site is 9014549
GGAGGTCGGCAGGACCTGAGCTTATGCCTGCGCTCTGTACTTTGAATGGAATATATGTTGCCATAGATACACCAATATTTTTAAGGTCCTGAATGCGCCAAGACATTACTCTATTGCCGATGAGGAAACTAACACTTTCTGGGCACCAAC
>chromosome_1,-,polyA site is 9140581
AGTGTTCTCCAACGTACTCTGTGTCAATTGCGTTACTTTCCGTGATATGTACTGTGACATAGCACACATACAATCTCTTATCAGCGCACTGGCCTTCCCAAAAACCGTGAAATCCCGGGAGATACCACGTTAGTGCCGAATGTAGCCGTC
>chromosome_1,-,polyA site is 9888686
GACGTCGCGCCCTCCTCTGTGGCCGCTGCTTTGATCGAATACTGCTTTCCTGCACCATTCTATTGCAGCGCCGGATCGCTCGGTGCTCGCGCCTTACCCAGAAGCCAGTCCTTGAGTCTTGATCAGAGAAAGGCGCCATGGCTAAGTTCG
>chromosome_2,-,polyA site is 62791
CGGTAGGGGGCACGACAACTTTTAGGCCCGACGATTCTTGAGGTTGGGCGACGAGGACATTACTCAAGAGACATTTAGCTTAAAGCGACGCATCCGCGGAGGCCAGGAGCTGTCTGGCCGCAACAGCATGCTTTTTGCTTCAAGCATCCG
>chromosome_2,-,polyA site is 72658
AGCTTGCTTATAAACGATTTCCCAGTTTGAGTAGTGTTTACAAGCTTTGTTGACGAAACAAGGCGTCACTTGAGCCCCTGAAAGCTTGCAGCACTGGCTAGGGCTTTGCCAACGACGACCTGTCGCGCGCCTTCCACCCGGACAGCCTAA
>chromosome_2,-,polyA site is 207269
GATTCCTCGCATTCGAGTTTGCACCACTGCACTTGGCGTTGTCGTTGCATACAAACGGCTAGCCCATCCCAAGCCTACAATCTGAGCAAAACCGTGAGCAAAGTCCTTCGCAGCGCCTGGGTGCCCTGCTGGGTGCCGCAACATCGGTCG
>chromosome_2,-,polyA site is 225097
CTGGGTCTCAGTTGCCTCTCAGCACGTTATACACTACGGCATCCCAACGTAGCTCTATTTGCCGGCGCTCTGCGCGCCTGACGCCCAGCCGTCAATCGGAAATTGGACGCATTCGCTCCTCGCCTTCCGCTCTTCTGGACTCCTGTAACG
>chromosome_2,-,polyA site is 225307
CTCTAGGACCGTATCCGGTACATGCAACACAACCCACAGTTGCTATTGGCGAACTCGGCGCTGCATCCCACTGCGCTCTCGCCCTTCTTCTCCGCGGCTACTTCTCACTGGACGATGTAACTCAACCCTTCTGAGGCAGCGTAGCTGAGG
>chromosome_2,-,polyA site is 225612
GGGGTATGCCGGGCCAGCGAGTCCCTGACTCGCTGGTTGTGTTGCCAACAGCGCAAGCTAGCAGACTGTGTATCAGACTGTGTCAACCAACCCATCGCGAGCATTAGCCTTGTCCGTTCCTTCGCTTCCCAAACGTTAGCATCCCACTAC
>chromosome_2,-,polyA site is 316127
CGCGCTTGCTAACGTCGGGCTGGCTAACATTGACATCAGGGCCGCTGGAAACTGGTTGACTATCATAGCTTGAAACCTTACTCTAAAAGTAGAAAGCTGCCCCGAACGACCAGAACCCCCCCGACCCGCACCACCGACCGTCGGCAGCTG
>chromosome_2,-,polyA site is 325064
TCCGGGTGTACCTTTTGAAAACTGAAGGTGCACACTGGAAACTGTCAAGGACGCCCCGCCGTGGTCGCGCGTATGCCAGAAGCCAGAGTGCCGTCGTCCAAACGTGTACCAACCTGGTGGATACGAATGCTTTGGTGGGCACGCACAATC
>chromosome_2,-,polyA site is 325226
CTGAAGCAGTATCGCAAGGAAGGCTACAAGGGCCCGATTGTCACCAGCGAGACAATGGAGATCAAATTGAGCACGCAAGGCCCCCCCCTAAATTTTACCAACCAACCGTAAGCGTGTTACACATGCCGCAAGTCGGTGCCGCAAGTCGGT
>chromosome_2,-,polyA site is 325457
GGCGTCTATCCCGCGATAACGTAGCCTTTTGCCAGCAACATGGCACTTCGAATACGCGCAGACTCCTACGTTTTATCGGAAAGTGCTGACCGAAAACGGAAAGAGCGTGCAAATGAATCAGTCGAGCAGCGCAATGAGCGTCAGAAGAAG
>chromosome_2,-,polyA site is 375684
ACATTTATCGCCTCGACGGGCCTTCTTGCGACTGCCATACGCAAGTTCCACTAGCTCAGAGCTACGGTATCATATGTCAAACTACATTACAATCAGGGCAACAACATGATGGTTTGACTGCGCAGCTGAGCAAATGTAGCCTGAGCAACG
>chromosome_2,-,polyA site is 435888
GTCTGTAACAGGCACTAGAGACGATGTGTAAAATTTAACGGAAATAGACTTGCTGGTATTGATTTCAATACTTCGCTTGTGTCAACTTCAGTGCCGATCATCTCCAGAGACATGCTGCTCGCCTGCCTCCACTCCTCCGATAGGTTCGTT
>chromosome_2,-,polyA site is 449151
ATGCTTTGCTAGGAGGTTAGGGTGCAAACACCAGGCCCTAAGGAGCCGCTCTTTGGTCTGTGAACACCATCACGACTTGATTCAGTAGTATTCTTCCACAAACCAGGCCAAAATGGCCGTTGACGCGCTCTCCAGCGAGCTTGCCTTCAA
>chromosome_2,-,polyA site is 449211
TCATGCACGGCCAATGTTCCGAATTCTCTTCCAGACCTGAAGCCACGTTGCCGGTGTGTTATGCTTTGCTAGGAGGTTAGGGTGCAAACACCAGGCCCTAAGGAGCCGCTCTTTGGTCTGTGAACACCATCACGACTTGATTCAGTAGTA
>chromosome_2,-,polyA site is 486149
CAGCTTATTCTCTTTTGGTCGCTAGCTCATAAACATTGCATCGCCATTGTCATAATTCCATCAAAGCTTAATAAGTTAGTGCGGGAGCGCACAGGCGGGAGTCGAGCGACCGGCACTCGCGCTGAATCCAGCTTTCTTTAAACAGAGATG
>chromosome_2,-,polyA site is 489235
AAGCCGGGGGAGAGTGACCGAACTGGTGACCGCACCAACTCGAACTCGTGTCGCCTGTCTTGTGATTTAAAGTGTAGTCGCAGACTTAAGAATTGAGGGAACAAAAATGAGTGGCACTGCTGCTATAACGTCCGCTCACAACTGAGGTTT
>chromosome_2,-,polyA site is 540739
CTTACCCTAAGTTGTTGTCCCCCATCCAGTGAGCATTGGCACAAAAGTGCTGCAGTAGACAAACCTTCCTTTGAGTTGTACTAGTTGCACGAAAACGCGATGCTCGCTGGCAAGCTCCGGGCCCCAGCTTCCAAGCAGGCCTGCCCCACT
>chromosome_2,-,polyA site is 1060487
GGCAGTAGCTGGCAAAATTGCAAACCGCGCGAGCAGCGCCCTGGTAAACTCCGACAGGTTGCAACGTCGCGGCGAACACGCAAGCGTCGCTAAAGTGGCATAATTTTGAAGGGAGCTTTGGCAGGCTCCTATGCACGCGCTGCCCCGGGC
>chromosome_2,-,polyA site is 1118707
CGGATTGTCGGATACACCGCCTATTATGCATAATGCAAAGAACATGCATATGGGCGCCATAATACACGGATTCGCCACAACTGCAAAGGAAACTGCTCCCCTGCCTCGAGTCCCTTGACTTGAAGTCAACATCCACGCACGTCTGACCTT
>chromosome_2,-,polyA site is 1171431
TTTGCTTTTTGAATAATCCTTTTGAGACTAGTTTTGGCGGTCCATGAGCTTCCTGGCTCGTTTGGACCAATCTACGAGCATGAACTTGTAACATCAATCATAACATCAATCGTAAGCTGAACGTAGTCACACAACTGATATACAAATATA
>chromosome_2,-,polyA site is 1907654
AGCGAGCCTGACGGGGCCCAGATCAACCTTGGTTAGAGTCGTGTCAGTCCTTTATATTTAGTCATACACCGGCCCTGAGTTTGGCCTGTACAAGGAAGCAAACAACATCATGTTGGGCCAGCTCTTTAACAAGGAGACGCAGGCGATTTT
>chromosome_2,-,polyA site is 2091172
GAGTAGAACGGGCACCGATTCCCCGTGCAATGCAGCCCTCAGTGCACATCGTCTGGACCAACTGCCGTGCTGGCTTACCTTTAAGTTCAAACGCCATGCACATACTGTAACTTGCCTGTGCCGGCCTGGAAAACGAGAAAGCAACGGGTT
>chromosome_2,-,polyA site is 2396097
GCGTTGGGTGGGGGATTGGGGGCGGGCAAGGATGGGGCATTGGGGCGGAGAGCTGACTCATCGCGGACTGTGTCCTACACCTAAAGTAGTTTATTGCTGACCGACATGCCCATGGCCTGAATTTGTTTTTTACTGTATTCGGGAAAATGT
>chromosome_2,-,polyA site is 2599051
GCCAAGTTGCAAGTCAGGACTCAGGATTGAGGTTCCTGAGGTCCGCAAGCAGCGGGGCTCGCGTTGACAGCGTATCTCCTTTGCTGTAACCAGCATCATAATCAGACATTAAGTCTGGGCTCGTGAGCGCAAGTGTTCGGAAGTTGGATG
>chromosome_2,-,polyA site is 2599225
CCGTAGTCCACGAACTGATTGTCTTCGGAGGCTCAGACTCCGGTTCGACCGGCTAGGCCACGCAACACAGACTTCCACGCCATGCTTGTGAGGTTTGGGAAGCACTGCGGCCGTTGCGCACCTGGGTACACGCCTGGGTGCCCCTCGTGG
>chromosome_2,-,polyA site is 2599315
CTGATTTGGAGCTACACTTGCAGAGTGCGGACAGCTAGTACATGTGCACGAGTAGCTGGCAACACCTGCAGTTGTATGGGAAGAATGCACCCGTAGTCCACGAACTGATTGTCTTCGGAGGCTCAGACTCCGGTTCGACCGGCTAGGCCA
>chromosome_2,-,polyA site is 2637762
AGTGGTACTCTTGACCACTCCACTTGCATAATTCAGGCGGCTTGCATTCCCAGCAGGCGTAAACTGCTTCTGGCCACCACTTGCTCTCGCCGACAACCCAAAATGGCCGCACATGGCCTCATGCAGCGCGCCGCTGGAGCCCTGACGTCG
>chromosome_2,-,polyA site is 2671767
GAGACGCGACGCAGAGCCCGAGTTCCCGACGAATCGATACACGCGCCTTGGGCCGCTTGCACGGGTGTGTGTGAAAGCTTTCACCCGATCCCTAACCGCAAACCATGTCGGGACCGGCTGCGCCCTTGAGCGGGCCGAGCAAGGCGGTTG
>chromosome_2,-,polyA site is 2671996
GTGACCATTTCGCGCGCTTAGCCGGCACGGCGAGTCAGCACGGGGCAATCAATCGCTTATCAGTTCGCATACTTTATACTTTGTAGATGGCCCAAAGCGAGCGTGCAGAGCTGCGCAGCTTCTGTCTTCTGTTTTGGCACTTGGGGCAAC
>chromosome_2,-,polyA site is 3097217
CTACGCGTTGACTTGCGACGCTGGATTAGAAATCCTAGTCTGTGCAGTTAGATTCCCTTATAATTTGGGGCAAAGCTCGTAAAAGTCCGGTCTCAGGCCAAGAATTGCTACAGCGCAAACAGCAGCGCAAAGCTGCTGCCACTGACTCCG
>chromosome_2,-,polyA site is 3185648
GCATGGAATTATGCAGCAGCTCATACTGTGATTGATGTACTTGTATAAGGCATTACAATTCTTTCACAGTACTGATCTTCTTTGCGTGTAAATATTGTGAAAGATGCAGTCGATGCTTGCGCGTTCCTCTGCGGGCGCCTCTATTGCACG
>chromosome_2,-,polyA site is 3491406
CTTGCATTCGGTCTGACCGAATGACCTCGAATAAGCGAATAAACTGGTCGCACACTGCACTTGTCCACCACACCCACCACTCTGTAAGAAACACCCAGCGCTCGAAAAGCCCAAAGCGCTACTTCCTTCCGATCGCGCCATAAGCGCTAG
>chromosome_2,-,polyA site is 3562038
GGAGCCCGGCGGCGCGCCCGGCGCCTTTTCCTTGATTAGTGATACCCATGCTACTTTGACTGCAGACAAGTTGAATGGCTTATCGCGCTGGGTGAAAGCAAAGTAGCTTTGAGGGCCCATGGGACGCAGCGGCTCCCTTTTTGCCGCCAA
>chromosome_2,-,polyA site is 3970707
GTTAACATAGCTGCTTTCGGTGGTTCTGTGGAGCTGTACTTTGAGCTCGCTGTTTCCCTGCAAAGCCTTCTTCCTGTGCACCTGGAAAAAAACTGCGTGGCGTCGCGCAACACAACATTAATCTATTAGCTATGATGTTTTCCAAGCAGC
>chromosome_2,-,polyA site is 4005486
ATTCTGAGCGGCCTCTTTGCCCGTGGCGCCCGCAGGTTCGGCGTTCAGCAGTTGGCTCGTGTGAAGCTTGAGTCAGTTCCCATTTTGACGGGCGTCCCCAGCAGCAGCGCATTTCAGGCGGCGGCAGCGACTTTTTAGCAGCACAGCGCC
>chromosome_2,-,polyA site is 4115176
GATGCAAGCTACAACTGTTCCAGGGACTGAAACTTGGCTGGCTTTAGGGTCTACCAGTCGCCTACACTGATTCAGTGCTGCAAGCCTACTATTTTGCCTATACAGATGCTTTCCAATAATAGCATGCGTTGTGGGTTTTCTTCAGGATGC
>chromosome_2,-,polyA site is 4361721
ATGGTGTAACGTTCGCGTTGGACACATGCAAGCAATAATCCATTCATACAAACATCTCCTAGCTCGTCAAGCATGTTTCGTGCAAACAGTTGAAGGTTCAAGGGCCCCTGCTTCCGAAACCCTTTTGAGCTCTGCACATCGCCGATACAC
>chromosome_2,-,polyA site is 4373399
CAGCAGCGACGAGGCCATAAACGTCAAACAATCCAGACGCGCGGAAGAGAGAAAGCACTCGTCTAGTCTTCCGACCTCCCACTAATCTGTCATAAACGGAAAATATTTCCTGGCCTATAGATCACAGGCCTTGCCGTCAAGCGGCTAGCT
>chromosome_2,-,polyA site is 4532517
CACGAAAGCGCCGCACACTGTTGTGATTTCCGACATATTGATCCTTTTCTCTAGGGTCTGCTATTGTTTTGCCTACAGTCATACATATATCTTAAGCCCAAATGGCAACCTCCAACGATGTTGAGGCCCCACTCCTAAGTGCTGCCGCGC
>chromosome_2,-,polyA site is 4532648
CACGCCTAAATTTCTGCCACGCGACTGTCACGTTGATGACTTGAGCATTGGTTTGCACTAATATAGGCCGCCGCCTTGAGAATCATAAGCCAGACAGCCAGACCGAGCGCACGCACGGCCACAGCTCGCCACACGAAAGCGCCGCACACT
>chromosome_2,-,polyA site is 4704167
CAGCGCCCAATCGAAAAGAGCCCTGACATTCATTCAACGGCTAAATGTTCATCACGCTCGTTGCAGCTGGGCCTGGTGGGCCTGCTGGTTTGTAAGCTGACCCTTGCGCTCTTGCCCCGCTGACCGGGGCCTGGGGCGATGTCGAACGCT
>chromosome_2,-,polyA site is 4713544
CAAACCTACGCAAACCTCCTACCCAGATTTCCTTGCTGGGCAAAGTTCAGGCTCGCAAAGGCCTTCCTAGTTTAGCGCGAATTGGCGCGTTCGGTTCCGAAGTGTTTGTTGGCCGTCTCGTCGTCTACCACAAGTAAATTCACGCTATGC
>chromosome_2,-,polyA site is 4726070
AACTAGATGAGCTTGGCGCTTTAGCTGCAATGCCTCGTCGATAGGGCCCCTTGGGCTCCCTGGACTCCGCTGAAGTTTTGTTTTGCAAAACAAACACTGAGACCCTACCCGTGTTTATGTGGTTCTAAATGTGGTGGACATCTTGTTGGA
>chromosome_2,-,polyA site is 4859766
CCCCCGGCATCGGCAGCGAGGGGCCGCGCGCGGACACAGCTGCACGCGTTTAGGTGCGGAGATAGAATGGTGTGAAGTATTTAATGATGGTGCTCGCCGAGCTTTGCAGGTGCCCGGGCGAGTTGCAGCTCGAGCGCGATGGTCGCCCGC
>chromosome_2,-,polyA site is 5258180
TTGTTCACTGAGCGCCGGAGTATTCGGTGAACGTTAGTGAGAAGGGAAAAATAAGTAGAGTGTCAGTCTGTATCCTTTTGACAGCTTTTACATAACGTGAGAAAACCAGCCTGGGTCGTGGGGGGCCACGCTCTGGCAGTTCTGGACCCT
>chromosome_2,-,polyA site is 5361675
CCTTGCCGTCCCTTGCCGTCTATAATTGCGTGTACCAATGTGGCGGTTGCCTAAACGTTACTGCACAGAAAGGATTTCATATAACTACAAGCCCTGCTGAGGAGCCTATCTAAGTCTTGGGCCAGCTGGGCCTCGCACCGCTCACACTAT
>chromosome_2,-,polyA site is 5491545
CCTGTTCAGCGAGCGCTTATACTTGCTGCCTGTAATACTAACGTCACATCTCCTATGACATGAAGACCACCTCGCTGCACTGTAAAACGTTTGCCTGCGAGATGTCCCGCTCCATCGTTGCTACACACAGCCGCTCGCACACCGGAACTC
>chromosome_2,-,polyA site is 5491597
TTTCTCGAATGGCGACACGACGTGTGTTGCATATTACGGGTATCGCGGTTGTCCTGTTCAGCGAGCGCTTATACTTGCTGCCTGTAATACTAACGTCACATCTCCTATGACATGAAGACCACCTCGCTGCACTGTAAAACGTTTGCCTGC
>chromosome_2,-,polyA site is 5813437
CTTTTTGAATAATCCTTTTGAGACTAGTTTTGGCGGTCCATGAGCTTCCTGGCTCGTTTGGACCAATCTACGAGCATGAACTTGTAACATCAATCAGTCAAACTTTGCACAAAACAACACATACATTCATTTACAATATATATCGCACCA
>chromosome_2,-,polyA site is 5844707
GCGTCGGTTGTATGGGACCGTTCCTCCAACGCCACCTCCCGCGAACTCCTGGGAATTTAGTTTATAGCTGCTATTGTTCACCCATGTAAATCAAATTGCAAACATTATAGGTGCCAGGTGCTGAACCTCGGCGACCAGTGTTTCTCGCCG
>chromosome_2,-,polyA site is 5870880
ACTCAAAGGCCATGCGCATCGATCACGTCATCGCCGCCATCCATTTGTGGTGACTCCCGGCAACGAAACTTGCTTTTTTCCTTATAATTACAATAACACATAATATAACGTTGGCGAGGATTGGGACAACGTCGCAGTTCCTTACACTCT
>chromosome_2,-,polyA site is 5931588
GCCGTCCAAGGGCTCGATCAGTCCGGCTCCAGCTCTGGGCGAAGCTGTCGAGCACAAAATGCCCCGGGCTTCTCGCGAGGTGCTAAACCTGCTTGACCCATTCAGTCCTCGCGCTCAACACTCCTCAGCACTCCTCAGCAAGACCTTCTA
>chromosome_2,-,polyA site is 6261432
TTATACCAACTTGATACTTCTTAACTACAATAACGCAAGGAAAGGCACCAGGACCTCTTTCCACAGTTGCGACCGAACTCAACACCCGAACAATACCCCAAGAATGCGCTTACGCAGCTAAGCCCGGCCGGCCTCCTAGGAGGCCGCATC
>chromosome_2,-,polyA site is 6538727
GTTAGTGGGCAGGACGCAGAGCGCTGCGCAGCGCTCTCGGGATGGCGAAGGGCTCATCAGCCCAACAACAACAAAAGCACTCCAATTAAATTTACGCCGAAGTAAACGGACACTACAACATGGCGGCTCTGACCATCTCCGGTGGTGCGG
>chromosome_2,-,polyA site is 6601901
AGCTTTCAGACTAGGGAGGATAGCGCTCTCTCTACTAGTTTCCTGATGTATTGTCACGCTTAAAGGACCACAACCAATTACCTGCGTGGCTGTAGTGCCAAAAATGAAGGCCGGGGCGAAGGCCGGGGCGAAGAAGACCAACTCATATGG
>chromosome_2,-,polyA site is 7022755
AGTACGAGCACGACGCGCCCTTTCAAGACGTTCTCAAATCCCACAAGATCACTTTCAAATCCCTGTGGCGCTCCATGCAACACTACGATCCAACCCTCCAAAAGAACTTAAAGGTGGAGCACCGCCCCTTCCTCAGGGCCGGCGGGGTAA
>chromosome_2,-,polyA site is 7022826
CACGGTGTCGGACCCCATCCTGAAAACCCTGGTCGACCACGTCAAGAGCGTCCACTATGACTCTGCCGCCAAGTACGAGCACGACGCGCCCTTTCAAGACGTTCTCAAATCCCACAAGATCACTTTCAAATCCCTGTGGCGCTCCATGCA
>chromosome_2,-,polyA site is 7275148
GGAATGACATGCCAGCAATGTGTCCCATACAACAAGAACTGGGTAGCTTTGTAATTTTGTGCGCTCGTGGCTAATGCTCGGCGGGCTCGCTGTCAATCCAAATGGAAACGCTACAACAGCGTAGCAACAATGAAACAAATGCCAGTAGGA
>chromosome_2,-,polyA site is 7727005
GACCGCTCTCGAACTCGCCTTTCTCGTCTCGCTTCTGCGCTCTTCACGTCGCCGCTGCTCGACCGGCCGCGGATACGTTGCAGCTTCTCCTATCGCTTGAAAAATACTTTTCTCGGCCGTCTGGCTCGGCCGCGCGCCAGCACGAGCTGC
>chromosome_2,-,polyA site is 7780946
ACAACGCAGCGGTCCTTTGGCCACAACGTTTTATTCAATGAGCAATTGATGGCTCGCTTATAAAGCACATAGCGCTGGGCAAGCTAGCGCAGCATCGCCAAAATGCGGCAGACAATTGCTCCTCGCATCGTGGCTGCTGGTCTGCTCGCG
>chromosome_2,-,polyA site is 8257964
GTTGAAACTGATCATTCAGACATAAGTAGAAGCACAAATGACTTGATCTAGTTGATTCAAAGATCTCATTTACATTGCCACTACTAATAACTATAGACGAAGGAAAGGATATTGCGTCGGGAGGGCAGAGGCTGTAGTGTTGGCGAGCAG
>chromosome_2,-,polyA site is 8521794
AATCGGACTTCTGCACCACGATCTTTCTAGGTTGCAGCGGGCGTAAGCCCGCAATTGCCACTAAGGGCAATTACCTATCGTTCGTGGGATCACCAATCGGCTTCGCACCAATCTTTCGCCTTTTGCATAATTGGGCTTTCATCCGGATTC
>chromosome_2,-,polyA site is 8779961
GCTCGCACTAGGAAACAACTTTGTGGCACTCACACAGCTGCGACTACTGTTAGTAGTCCGTTAAGTTGATTTGGGCAAGACTGTAACAAATCAATTCCGAAACACTTCCGCAACATACATTGGGGAGCAATTTGCTTTAACAGCGCCGAC
>chromosome_2,-,polyA site is 9188589
GTTGACAAAATGCCTCTAACAACGAAAGTGGCCGCTTTACTGCTTCGCTTGGATGACATAGTATCGCAATACTCTTAAAGATTGTAACGGTGCTGGACCAAGCCTGAAAAGATGAGGCGAAGTAGAGGCTTGACGCCGTGGGTGGAATGG
>chromosome_2,-,polyA site is 9475925
AGGAAGGCAGGAACTGAACGTGCAAGCTGCAATGCTGTTGTGCATGTTCAAATATTTACAAGTAATGACACCAAGATGCTGCTAGAGAATATACAGAACAAAGACAAGGAAACCCCGACAAATGGCACTCGGCATGTTTGGCGTCCTGTT
>chromosome_2,-,polyA site is 9483720
AGCAGATGTTCTGCGGGACAAATGTACCTATAATAGCGTGACTGCGAGGAAAGGTGTATACCAATTACCAGCCAGGATCGCGCCAAGCGCGCTTCTGTCACGCGATTTAGAATCCATGGGGACCAGTCGCAACGCAAGGGGGTCCCTTGG
>chromosome_2,-,polyA site is 9657501
TATATAGAAGCGCTGATGCTGAAATAGTTATGTCGTGAACGTCAAGGACGCCCCCGAAGAGAAAATGTCCAACACAATGCTTGCAATCCTTCAACATGCAAAAGGGAATACAGTTAGCCCGGTCGGGATAGCTGCACTTTCTTCAGCAAC
>chromosome_2,-,polyA site is 9791048
GACTTCTGTACGTCGTAAATGTGCTACAAAGACACAGCAGACGGCGAGCCGTCATAAAAAGCCTGTCACCGTTGTCCATTTCTGTAGCGGCTCGCTCTCACGCCTCTTTCTTCCTGGTCCGGGCGCAACCCCCAGTAGACGCGTCCGGAC
>chromosome_2,-,polyA site is 9791120
GCCTTCGCACGTCCATGGACAATTGACTTTCGCGAGGTTGCCCGAAAAGCAAGCCATGGCTTAGCGCAGTATGACTTCTGTACGTCGTAAATGTGCTACAAAGACACAGCAGACGGCGAGCCGTCATAAAAAGCCTGTCACCGTTGTCCA
>chromosome_2,-,polyA site is 9851854
CGTGTGAGTAATAAGGCTGTCGTTCGCGCCCCTTTTGCATTTGCGACTCTTTTACTTCATTTGAAGGTATGTTGGTAAGTACTGTAAGTATGAGACCTGAGGCGTGTCTAGCTAGCTGCGGCAGTTAGCCCCGGCCTGTCATACACGCGG
>chromosome_2,-,polyA site is 9858184
TTTTGTCGGGCCTTGCATGCCGAGTGACGGGCGTTGGCGCCCCGAGGCACGCAGCTTCCTGGCCGCGGCTAACTGGTGCTCGCACAGCTGCTAAACGGCAAAGAAGTGTACATTAACACCCATTAACCTGCCAAGGCAAACTGTGAGATA
>chromosome_2,-,polyA site is 9893910
CTGCGAGACTCTTTGAGTATCCGTAGGCGCTTGGTCTCACACTCAAAGTTAATCTAAACAACATAAGTGCTTGAGCTTCTGTGTAAACAAACGGTCTTGCCGGGCCTGGGCGGGCTTCATCTGTCGACCTGTTCAGCCTGCTCCTTTTCG
>chromosome_2,-,polyA site is 9925229
GTGTTAACAATGCACGGTGTGTCAAACATGGCTACATTACATCATTGAGCTATTAGAGGACTACGTTACGACATGTAGAAGCGTCAGCAAGCCTCTGGCATTATATCCAAATCGACCACAGCACGTTGCGCATGCGGAGGACAGCTCTGG
>chromosome_3,-,polyA site is 83647
GACAATTTAATTCGGTGAACTAGGGCTCTTGCACATAAGGCAAGGCATTATTGCATTACCTTGAAGAAATATGACTCGATGATTATACAACAGAAAACGAAGGAAAATGGAGGAAATGCACAAGACTGGCGCTTTGCAAGCTGAAGTCAT
>chromosome_3,-,polyA site is 143774
GCTGCAAACGGACAGAGCGTTGACGAGCTGCTTATTTGAGTTTGGCGCGTCTTCGCCCAACTCTTGCAATGCCGCTGGCCTCAATTTATCAAACGTAGCAAATTAGAATTGCTCCATCGCTGCGCGCAAGTAGCTGGTGTTGACGCTTCA
>chromosome_3,-,polyA site is 167213
GGGGCTGTGCAGGTGTACATGCCGCGGGAGCTCAGGTGAGCTTAACTCCACGGAATACTGCACAAGTAGCTACAGCTGCATGTAAGCCACCAGGGTTTTAATTCAATGACGTGGCCCAGTACTTGTTGTGCTGATTTGTGCCTTGCGCAC
>chromosome_3,-,polyA site is 284985
GCAGCTGCCAGACCCCGGAAAGCTGCAGAGGCACCAGCACCGGTGCTCGGTGAGCGCAGCGGTGAAGCCGCAGACACAGCCGAAACCCCAGCAACCCCCAAGAAACGGGCATCTCGCGCGCGGAGCGCAAAACCCTCAGAACCAGCAGTA
>chromosome_3,-,polyA site is 285110
TGTCAAACCGCAGGCACGCTCACATCCCACCCAGTCCGATGCTCGGAACCGCGCTGAAGCAGAACGGCGTGCGGTTCTCGTCGTCAGCAATAAGAAACCAGAGGCACACAGCTGTTTGCCCCGCTGCAGCTGCCAGACCCCGGAAAGCTG
>chromosome_3,-,polyA site is 572761
TGTCAAACCCGCCAAGCGCTGCCTTGCAATGCGTGCTGTGTGATAAGGAAAGTTACAGACTATTGCGTGCAGAAGGGCCCGTGGTAAGGGAGCATGAACACAGGCAGCATTCGATGGCCCCTGCGTGCGTGCACGCTCGGGTTGTCCTCG
>chromosome_3,-,polyA site is 1000675
TCATAACAGGTAGCAGAATTGCTGCTGGGGACAATAGATATGTAGCCACGAATGAAGCGGAGCTCCGAACAGCCCTGCTCAGCGCGACAGCCAGAAACCAAACACTTGTATCGGTCGTATTGCCGGCATCAGAAATCATCATTTCGCAGA
>chromosome_3,-,polyA site is 1000838
ACTCTCCGCAGAAGGAAGCGCTTGTCCACAGCACAACATATAGATCCTATTACTCGCCTTGCCGCATGAAGCAAATGAAGACATTGTAAAAACGTTAGCAAGGTGTGCCTCTGCACATATCCTCTGGCTATGACAGCCCTAAAGCTTCTT
>chromosome_3,-,polyA site is 1199158
AAGATCTTCTTTGCAGCGGCGTTGTGCTCGTTATCAAACGCCCTTATAATGATTGATTGATTTTACCTAAACTGAATGGCGCAAGTTTAAGGGGCTCGCAGAACTGCGAGCCTAAAACGTGGCCGAGGGAATGCGAGCACTGGAGCCTCT
>chromosome_3,-,polyA site is 1215601
GCAGCAGTAGCGGGTCGTTCGCAGGCCCGCTTGGGCCGTTCGGACGCTTGGCTTCGTCAGCAGCCCACTCGGGCCGTTTGGGCGCTTCGCTTCGTCAGCAGGTCCGCGCGAAACGGTCCTGACATCGCTATCCTGACATTGCTAGTAACT
>chromosome_3,-,polyA site is 1362636
ACTAGTCGCGAACTTTCCTTCCGCATATGGCGATGTATGTCACTCCAGATTTGAGTGTGTTCCATATGCATATCGTCATGCAAGTAATACATAACTAGCATTGCTTAGTCCGTCGTGCCGTCAGTCTTCCCCAGTGTCTTCCCCGCCCAA
>chromosome_3,-,polyA site is 1536341
TGTCTACCCTACCCATTGACAGCTTCAGCAAGCCTACGAGTCCGCAGCAGTTCTCTTCGTTCCAACACAGCCCTCCCTTCTTCCAAGACCCGCAGCCCTAGGATGGCCGCAACCTACAGCCTGGCTACGTCGCCGCTCACGCGGTCGACT
>chromosome_3,-,polyA site is 1536537
TCACGATGATGCTGCGCGCCCGCGCTCTGGCCTCCGGAAGCTATACTTCCACTGCACACACAGAGACAACTACACAAACTTGCAACAAACTACTCCTTCAAGCCTCTCGACGCTTGTTCCTCAGTCCCGAGGTCTCCTACGTTGTATTCA
>chromosome_3,-,polyA site is 1717538
ATCAGATTTAACGCACATGTGTTTGGGGATGGCTTAGGGCTTTCGGCGCGGGAAAAAGCGTCACTCGCATGGGGCGAGGGCGGGGGGCTTGGAACCGAGAGCCACCGAGAGCCCCTCAAGAGGCGCCCGGGAACCTGTGCAAACATAGTT
>chromosome_3,-,polyA site is 2760077
TTTTTTAGCACGTCGTAAATGTGCTACAAAGACACAGCAGACGGCGAGCCGTCATAAAGAGCCTGTCACCGTTGTCCATTTCTGTAGCGGCTCGCTCTCACGCCTCTTTCTTCCTGGTCCGAGCGCAACCCCCAGTGGACGCGTCCGGAC
>chromosome_3,-,polyA site is 2878116
AAATGAATATAGTGCACGGTGTTGGACCGATGTATACTTTATAAGGACCGTGCCTTGCATCATCAGATTGAGACTGGCTTGTAAACGCTGAGTACACACAAAAGCTTGCAATTTCAGGGCCTCCGAACGGATAGCATACTGACGCAGTGA
>chromosome_3,-,polyA site is 2891980
ACGGCAGACGTAGGCACGCGAGACAACATATCGAGTCGTTATGGCAAGGCAAGAACTTACATCATTTGGGTAATTTACCCTGTAACCAAGAATGACTATAAGCACTGTACGCTAGCCCTCAAACTCAAAGCCAAACCAAAACTGAGCTAG
>chromosome_3,-,polyA site is 3151725
ACCAGCATCGCTGAACCGAGGGCAGTTTTGGATGAGTTTCTGCGCTTCAAGGCTTTCACTTCCTCGCTTCAGCAGCATTATAGCCCTCTAGAGGCACCCAAGGAATCCTATAGCAAGCGCGGCCGCGATCGCTCGTAAGCTTGGAAGTCG
>chromosome_3,-,polyA site is 3151902
CGCATATTCTTCTATCTTTATCTAATAGTGGGCACCTACAGGAGAAGAGATTGTATCAGAGGGCGGGTGCACACGGTTCCGATGTCAAGCGCGCTCGACCTCGCCAAGCAGCGGCACAACGAGATTAGGACCGCGCTGCGCTTTTTTCTC
>chromosome_3,-,polyA site is 3191632
TGAACGAAGCGGCGGCAGCCTATTTCGTCAACTAAACGAAGCCATTTTAAGGAATTCGGCCACTGACGCCGCCCCTGCCTTCGTAAGATACGAGCGCTGAGTGAACCGACATTGGCCGGGCGTGCCGGGACCCGTGACCGATGACCCGTG
>chromosome_3,-,polyA site is 3319804
AGCGACAGAGCGCCCCATCAAAGGCTCGAGTTAGAATCGAGGGGCCGCCAGACCGGACCGGTGGAAGTCCGGCGCGTGAATGTGCTAGACATGCAGTCTAGAACCACGTTCGCAGCTACGATTTGCCAAGGAAATTTATGATTGAACGAA
>chromosome_3,-,polyA site is 3319871
ACCAACTCCTCACACACCCCAAGGAAGGGACGTAAGCCCCCCTGTCTACGCTTTACCCAGCAGCCACAGCGACAGAGCGCCCCATCAAAGGCTCGAGTTAGAATCGAGGGGCCGCCAGACCGGACCGGTGGAAGTCCGGCGCGTGAATGT
>chromosome_3,-,polyA site is 3576750
CAGTTGCATAGGGGCCACTAGGGCGCGGCGAACGAGGCCTAAATAGAAAGTTTCGCGCCTGAACCAAACTTTGACCCCCGGCCCCGCGGCGACTCCGCCAATGCCGAGCACCTAGGCAGACATGGACACAGCAAATGATGAAGCCCTTGC
>chromosome_3,-,polyA site is 3899463
GGAACCATGGGCCCGCAATTCCTGCCGATCCGCTATCGGCCGGTGCGATGCACTAAAATTATTTTCTTAACCAAACATTTGTAAGCGTCTGTGCACTGTACGCACATTTGGCCAGCGACACGCTCACTGGGGACCGCGCCGTGTGCCCGT
>chromosome_3,-,polyA site is 3933056
TTTACTCTTTCTTTACAAACATTTGATGCCATTTGCACCCACACAATAATAAAGTGACCTGGCTACCTCAAGAGGCGGTGCGTGAGCTGCAAACAGTCCAAAATAAAGACAAGTCCAGCGCGTGCGCTGTGCAGCCTTCGCTGGCGATGG
>chromosome_3,-,polyA site is 4025800
ATGTATCCTCCAGTGCCATTTGCGACGTTACACGACGAGACAATCTGCGCTGTGTTCAAGCACACACATCCGGGACTCGTGTGATGTCTTAACATCTGCAAGGAAACATAAGGTGGCCGGCGTCACGCAAGATGACGCGACGGACTCGAA
>chromosome_3,-,polyA site is 4227700
CGTAAGGTGGCCGGGGCTGAGCAATATGGCACAGAGCAAGTCAGCTTCGTGTGGGGTGCTGGCTCTTCTTTTGCTGGCGCTCTTGCTGGGTGTGGAGGGAGCAATGCATGACCGCAAGCGAGGCCTGAAGGTGAGCCGTGTGGCAGCCAG
>chromosome_3,-,polyA site is 4303307
GCAGCTCTCGCAAAAAGATGCATGCTGTGCAAGCGCTTTCGGTGGAAAGCGCCCCAAACCCAGAAAACTGGACGGTACTGCCATTTTAGTATGCACTTACTCTGGTGAAAACAGCTTATCTCGCATAGCAGTCTAACGGGCTCGAAAAGC
>chromosome_3,-,polyA site is 4305659
TCGCGCTTGTGAGGAGCTCACGGACGCGACTGCGTCTCAATCCGAGCTCATTTTGCTTAAGAACTTCCACCAGGTCCTAAAATGCAACAACATTCCTGGAATACTTGTGTTCCCATACATCTGGGGGCCTACCACGGTCACCGTGGACTG
>chromosome_3,-,polyA site is 4366356
GAGGCGGACAGTTCGGGGTTGGATCCCATCCGGAGGTTGTGCATTTAAATCAGAGCCTAGAAGACGCCTGCATACATCGTTGAAATACATACTTCACCCATAACCTTGGACCGGCAATGCAGACTATACGCTCAGCACGCGTCTCCTCGC
>chromosome_3,-,polyA site is 4405221
TGGCCTTCCACTTCCCGTCAAGCACCGCATTACCCACACTGACGCAGAGCTTTATATACTAGCATCTACTTGTTGTTCACGCCGCAACTTGGAAGCCCGAGAATGCAAGGGCGAAACTCGAGTCGCGCCGGATGGCTCGCTGTCGCCATC
>chromosome_3,-,polyA site is 4456532
TGGAGCCATCGCGACTTTCGCCCTTCTTCTCGGCGCTTCCCTACGAATCTCGCCATCTGGTGCTGCAACAGTGACTTGCATCTCACCCGCACAGACGCCAATGCTCTTCTACTCGAGTCCCGATATGACCGCCATGCTGGACGGTTTCGC
>chromosome_3,-,polyA site is 4726162
GCTCAGCCCCTAGCCTTACGAGCCTCGGCTCGTGAGGAAGCGCACAACATTTTCGTGTGCGGCTTTGGCTTTCGTTACTAACTTTTTGTAGCCTTTTGCGGGCTCTGTGAGGCTTTACGACTTGGTTCCGACTTGGTTTGGATGGCTTCG
>chromosome_3,-,polyA site is 4954903
CGCTCGTCCTGGACCGTCATTTGTAATACAAATGCATTCAAGCTTTTGCAGCGTTGCAACAACGTCTAGGGCTGTAGCGTGAGGGCACTAAAGATGGGGAAGAAGAAACAAGGGCACAAACGCAAATCCAGCCACCGGGGCCATGGAGGA
>chromosome_3,-,polyA site is 5265143
CCATTTATTTACGCGTTGGACTCTGAGAGTGCCGCCTCGACGCTTGAACGCCTGCAGTGGATTTGCCCAGGACCAGCATCAATTTATTATCACATTAGCATATAACAAAAGCAACTTCTCGGCCGCCGCCATCGTTGCCGCACCGGCGCT
>chromosome_3,-,polyA site is 5302454
TGCTGGAAGTCTTGCATGGAGCAGCAAACCTAGTTTTCAGGACAACAGGAAACCAGACCGATCGATTGCTTTTTCAAGGTCTTGTAATAACACATACACATTGTATCAAGCCAAGTAGGGCAGAACCAAGTTGGACAGAAGCACCTCACG
>chromosome_3,-,polyA site is 5326487
AATGTACTGGGAAGATTTCAGCTTTTAACTTAGTGTACTAGGAAGGATGTAAGAAGGAGAAAACGGCCTCAACCCGATGATGTAAAGTACTCTGCACTCCTGGACGGCTTTGGGTGTTGGGGTTGATTGATTTTTATAGGCATTAGCCAA
>chromosome_3,-,polyA site is 5404021
TAGAGCTATTTCGGGCAAGCACGAATTGGCGGGCATCCGCGCTTCGGTCTTGAGTTGGGCCAGCTCCCCTTTTACATGTATAGTTTGTAAGTGCGACCTATAAGGCTCCACTCCTACAAACTAGCTTGGTAAAAATGCGCCCTTACCTTC
>chromosome_3,-,polyA site is 5411438
CGGGGGAGCCGTGCAGATATGATTGAGTATGGATTTCCGGATGGAATTGATTGCGATAGAAGACCGTATTGATTTGTGCTGATTATGGACGATGCAGTGAGAAAGAGAAAGACGTGATCTTGAGGACACGAGGACATGGGACGATTGCAG
>chromosome_3,-,polyA site is 5411603
GTTGCTGTTATGCTCTTATCATATGATGTTAAAAGATCATCTTATGTGTATGGCTCTCAAGCACTTGAAGCTATGATGCCGGTAGTGCGGCATGATGCGGTGTGTGAAACCGCAGGTACGGTGAAGTGAAGCCGTAAGTACAGCGGATGC
>chromosome_3,-,polyA site is 5639292
ATGCTTGTGTATGTGCTTAGTTAAACAACTGCTCGCCCCACGCTGAGAGGTTGCTTCGAGGCGCACGCATTGCCCTCTGGCCAGAGTTTGGACGACCCCAGTGACGCAGAATGGCGCGCACGAAGCAGACTTCAAGGCAATACATGAAGG
>chromosome_3,-,polyA site is 6648798
CGTATATAGCTCATACCTTGCTTCATAATCCACAAAGCACACCTATTTGAAGCACTCTGAGCCATTTACCAATCTGCAAGCCGTCCAGCAGCTGGCACGCGCCTCCACCGCAGAGTTACATCACATCTCCACCCCGCTTTGCTTTGAGCC
>chromosome_3,-,polyA site is 6649018
TGCTGCGGTCCGCCGCGACATGTGGGCTCCAAACGACCACGCGCTCGGCTCGCCGATCCGACCAGGTCTTTTCCATCAATATTTAACCCTCAATTGATGAAAGCAGCTGCAACCGCAACGGGCATTTAGCGCGCGACAAGACGTGAAATG
>chromosome_3,-,polyA site is 6649169
TGTGGCGGTCCTCGCAGGAGTTGAACAGGCGGTTTTGCACCCCGCCCGGCTTTGTGCAGCCTGTTGCACATTGTGTGTGACTGCTTCAAGCTCGTTGGCAAGAGTTCGCGACACGCTAGTCGCGTCCTTGGTGGTTCGTTCCGGTCATGT
>chromosome_3,-,polyA site is 6776133
GTGCAGGATGGCTGCCGCGGTGGTTGGCAGAATTGTGTGCAGCAGGTGGTGGCCGCGTGCCCAGGCGTGCCCGTGGCCATGTAGGATGCGTCTTCCTCTAGTTGGTGCCACTCTACAGTTGTTATCCTTTCTACAAGTGAACTTCTAACA
>chromosome_3,-,polyA site is 6913961
CGAGAAAGTAGGACGAGAGCTGCAAGCTTATCTGTGGATTCCGTTTCACTTTGTTCTAGTTGCTCTGCGCCTGACAGCTAATTAACTGTTGTTTAACACAAAACCTTATATAACACAGGCCGACGCTGCCGCAGCGGCCCGCGGGGAAAA
>chromosome_3,-,polyA site is 6999213
TTGTCATTCCGACACCAACGAGCTTTTTCGCCTTGCCTAGCGGATCTCCCGGTCCAATTACCATCCCGGCATAGATATGAGAGCGCTCTCGGCACCCCCAAGTGCATCCGGGCGAATCTGCGAGCCGCACCGGAAAATGCAGGCGATTCT
>chromosome_3,-,polyA site is 7672436
ACGACACTAAGCCTCCGGAATACTAAGACCCCCGTGATACTTAGCCCTCGTTTCCTCTGGGGACGCATATGACGCAAACGAATAGCCCTAATACAATGGAAAAGAAAGAATCCACGGCCAACGATGGGCTGTGCGACCTCGCTGTGACAT
>chromosome_3,-,polyA site is 7684232
ACAGCCAGGACCCTGAAACAGACTTCCTTCGAGGTCCCGTTAAACGCATTGTTCACGCTGCCGCTTAGCCACGTCAATTATAGCAAGGATTTAAAACGTAAAATTACAATTGATGCTACATTAAGAGGGCCAAGTAGAACTCCACTCGGC
>chromosome_3,-,polyA site is 7739313
TACGTGCGCGCGGGTATGGACGAGCGCAACCTCTAATGCCATGCGCAACCTGCCGGCTGCTGGCCAGAGAAACAATGCATTGCTGTTACAAGATAGGTTCTTGGACGACGTAACAGCAAACCATCTGAGCTTGGAACGGGCTGCGACCAA
>chromosome_4,-,polyA site is 199297
GCTTTCGAAACCACTTCGGAGACCCCGTCTACACGTGCACCAACCCTGGATGCCGTTCGCCAACACAGTTGAAGGATAGAGCGGCTTGCTCTCGCCACGAAAAATGCTGTGAGGGTGCACCTCGGGACCTCCCTCTCCCTGCCGGTACCG
>chromosome_4,-,polyA site is 680579
CAGCAGGCCGTGCGGTGCCTCCATGCAAGCGATTTCCGGGCACGGCTGCCGCTTAGTTTGATACAATCCTGCACTTGCTTGTAAGATATACTATTCTGCACTTGGCCAAGCTCATTCCACGTTGCTAGCTCACGCCCCCCAAACCAAGCC
>chromosome_4,-,polyA site is 973680
AGGTCGCAAGGAAAGCAGCCCTGTCACGCGGATTCCACAAAGGAAGAGTTGCCAACTTCAAACTTTCCCCTTCGCACCCTTGTAGCCGTAGCACAGGCCAAACAATTCTGAAGTCCGCCCAACCTTGCCCGTGTTAGGGGTGTGGGCCGG
>chromosome_4,-,polyA site is 1176134
GTGCATTGTGTTTTGCACGCGAGTACTGACCGACCTGGGCTAACAAGCCCTCAAAGCATATCAATGCGATAACGTACTATCAGTAAACCCGTATACCTGACAATGCTCTAGCTTCAAGTCTTGCGCATGGCTGAACTGAGCCTTCACCGC
>chromosome_4,-,polyA site is 1181852
ATGGCCATGATGAGACGTTGTTCGGCACGCACCCATATACCACACCGCCTGCGTTCGGCTGTGCTTGACTTGAACCCATTCTTCCATACTTTAATATCCAAACACAAACATGCGTGCTTGCAGCCTCCAGCAGCGACGGGCAGCGGCGCC
>chromosome_4,-,polyA site is 1320368
CTTGCGAGGTACTAGGGTTTCGGGGCGCTGCTACCTGTGCCTGCCTTTCCGATATGCACAGCTGAACTCACAGCGTCACTTAATGCCCAATGGTGTTTTACTACAGCAGTCAGCCCGCGAGCGGGTTGCGGCACTCCGATGATGTCGGCA
>chromosome_4,-,polyA site is 1515470
TACAGTTGCCTGGGCATTAATAACACGGGCTAGCATGTCGCAACCGCTCCGAGCGACGACCAACCTGGTCAAGCCGAGCACAGCTAGCGCAGCGCCAGGAAAGTCGCAAGCTAGTGGCAAGGCTCGTGCTCAAGAAGATTCGCATGACAT
>chromosome_4,-,polyA site is 1559076
CGACGCACCCTGAGGACTAACCCACTGGCTAGTAAGTAGCATAGTAGTGAGCCGAGACAGCGCGGAGGCTTGACGCGCAGAGTAGTTGCCACCTGACCGAAAACGCCTGCACGCGCACGGCGCCCCGGCTCATGCTCCGGGCCAGCCGCC
>chromosome_4,-,polyA site is 1950712
AGCTTTTGACCAAACACCTCTAACCCCGCCCGAACATCCCAATCGATCCAACCGCAGCTGTTGCCCATCCAGCCAACCGCCCGACGCCCTGCTGCTGTTACATAAGAGCGGGGACCCAGCAGCAAAACAAGATATTGCCAAAGCGAGACA
>chromosome_4,-,polyA site is 1973791
TGCTTGGCGCGGAGGTACCCATGTGCCTGCCGCCACCGTGCTCACATTACTTCGTTCCTCGGGCATCGCACCACGGCGCCAGTGCCACAACCTAAATGCAAAGACTCGCACTACTACTGACCCCTTTCCGCGCCGCGATCAACGTGCACG
>chromosome_4,-,polyA site is 2039473
CCCGTGCCCGTGCCGTCTGTCGCGATGGGTGATCGATTTTGCGCGGGTTGCACTTCCAGACCGGGTTGCGCCCAAACAAATATCTGTTTAACTTCAAGCATAAACATGCGCTGAACAGGCCGTAGGCAAAGGTCACGCTGCTGGAGAAAG
>chromosome_4,-,polyA site is 2154024
TTGGGCAGAACCCATCTGACCGGTTCTCAGGCAGCACCCGCACGCGGTCTTCGGCGCCACGCATTCGAACAAGGCGGCACCCATCGTACGTACGAGGGCAGAACTCAAGACAGAGGCCGAGTCTCGGGCAGCACCCGCACGCGCGACTTG
>chromosome_4,-,polyA site is 2154117
GCCACCTCCCCCTTTCCCTTGCAGGCCGAGGCGGTGGCACCACCCCATTCGGACAGGGCAGTACCCGTCGTTCGCGCCTAGCGGGAATTACCCTTGGGCAGAACCCATCTGACCGGTTCTCAGGCAGCACCCGCACGCGGTCTTCGGCGC
>chromosome_4,-,polyA site is 2655412
ACAGGCGGACTGGACCACGGTCTAGTCCCTGCACCGATGCAATTTCAATTATATACATAATAAAAAGATCAACAAAATGAATTGTAATGTGATTAGTCTATAGCGTAGCATGCTTCCACCGCAAATCGATAAATTTTGGCGCGGAACCCA
>chromosome_4,-,polyA site is 2704984
GTCCCAGGCAGCAGCAAAGTACGCTCACCGGTCGTAGGTAGCGGTCCCTGGGCAATCAATGAACGCTGTCATCCAGTAGAGGCTAGCAGACGAGAAGGGAAACCAGACCAGGTCGCGCGTGCGCGGGTTCAGGATCGTTTTCGGTAGTGC
>chromosome_4,-,polyA site is 2716379
CCTCGGGCCGCATGGTTACGTGCAGGAGCCCCTAGCGTTTGGTGCTCGCGTCAGGCGAGTTGCACGTTCTTTGACGCATTTTTAGGCACTGGCTGTGGCACTACCACTTCTCCGCCTTCCGCCGAAAGCGCTGGGCTGCGTTCATCCAGC
>chromosome_4,-,polyA site is 2920338
CATGCATCTATTCACCGCATGCGAATCATTTATCAAAAAGCCAAGCGATGTATTGCCTTCTGTAGTGCTGCTCACTCACTGTGTAAAACAGCAAGGACCACACACACGAGACTCGCCAGCAGAATGGAATCCCCCAAACAACTGCACCCG
>chromosome_5,-,polyA site is 408275
GGGCGCTTGAAGGGTTGCACTGACGCGTTCGTCCGCCGCATTGGCTGTTGAAGAACACAAGTTTCGAACACACTTCCAAAACTGTAAACGAGATGATATAAGGATTACTTCCAAGAGCGCAAGGCATGTCTGTCGTCACTCGGTTTCCGT
>chromosome_5,-,polyA site is 929319
AACTCCTACGACGGGAATAGCGACATCTCCGGCCGGAGTCTGGAGCTAAGCCACACAGTACGTTGAGCAGGGCTGCGTAAACGCATTTGCCTTGTGTGCTTGTGTAGGTAACAGAGACACAAACCCCACAGGCGGTAACTTGCTGACGGC
>chromosome_5,-,polyA site is 929421
CGTGGGAGAGAGCCACCAGCTCGTCTTTTGGCTCTCGTCCCGAACGTGCGCCCCGTATTACAGACCAAGCCTAGTCTCGTTGTAATATTTGAGAGTCTGATCAACTCCTACGACGGGAATAGCGACATCTCCGGCCGGAGTCTGGAGCTA
>chromosome_5,-,polyA site is 929503
CTTGTATGCGCGGACTATAGAAAGATCTGTTTGGATAAGAGCGTCGTACTGCATGGAGGCAGCGACGTCTCGAGGCCAAGTGCGTGGGAGAGAGCCACCAGCTCGTCTTTTGGCTCTCGTCCCGAACGTGCGCCCCGTATTACAGACCAA
>chromosome_5,-,polyA site is 1444039
ACGGCCTCGGCGCTTCGTGTGGCGAGGAGGCACAGACAAATCGACCCAAGGGCCGTGGCCGCGTCCCACTCCTACGTTGCGGCGCGCGCATATGTAGGCAGCCATGCTGCGGAGCTCGCCTGAACTTCAGCTGCAAAGGCTGGTGGTGGC
>chromosome_5,-,polyA site is 1476081
TGTGAGACCCACAACACCACTCATAGGATATTGCACTGAAATGGGTTATTGCAACTGAAATGCAATAGCCGGCTAAAGCAAGCACAACGCGTAATTGCCAAAAAAAATGCCAGCACGGTCTTTGCGCACATGCCGCATTAATAGGCTGGA
>chromosome_5,-,polyA site is 1525808
CATTTTTGTTAGTTTTACATTATTAATAACTTCTGCGGTTACAACCTGCCTAAGAACGCTCATATCAATGTCCTGGCACTGGGATCTTGAACATATCCGAGGCACCCCAGCAGGAGTAAACCGACATGAGCGCAGGTGAGGCCATAACTG
>chromosome_5,-,polyA site is 1723722
CGAGGCGGAAAACTGGCTGGGAATCACTTCGCCGCCATAAAAATATCGCTTTGGCGCATACACAATCTTGCGTCGATAGCGCTGTAACTAGTAGAGGGCAGTTCGTGGAGTGCAGAGTGAGTTTGCGCGCAAGGGCACGCGACGAGTCGC
>chromosome_5,-,polyA site is 1801107
CAGCAGCGACGGCAACAGCAGCGACGGCAACAGCAGCGACGGCAACAGCAGCGACGGCAGCAGCGACAGCGACGGCAGCAGCTACCTTGACGGACCGGGAAGAGCGCCAGGGAACAATCCGGTTCCTGGCGTGGTTGCTGCTGGCCAGGC
>chromosome_5,-,polyA site is 2518672
ACCGGGTGTACCTTTTGAAAACTGAAGGTGCACACTGGAAACTGTCAAGGACGCCCCGCCGTGGTCGCGCGTATGCCAGAAGCCAGAGTGCCGTCGTCCAAACGTGTACACACCTGGTGGGTACGAATGCTTTGGTGGGCACGCACAATC
>chromosome_5,-,polyA site is 2518888
ATGACTTTCGAGGAGAAGGCGGAAGCTAACAAGAAGCATGCGGAGAACCTGAAGCAGTATCGCAAGGAAGGCTACAAGGGCCCGATTGTCACCAGCGAGACAATGGAGATCAAATTGGGCACGCAAGCGGCAAGGCCCCCCCCTAAATTT
>chromosome_5,-,polyA site is 2518965
GTGCAAATGAATCAGTCGAGCAGCGCAATGAGCGTCAGAAGAAGGATGCAGCCAGGAAGCGGCAGAAGCGCGCTGGCATGACTTTCGAGGAGAAGGCGGAAGCTAACAAGAAGCATGCGGAGAACCTGAAGCAGTATCGCAAGGAAGGCT
>chromosome_5,-,polyA site is 2519071
AGCGTCTATCCCGCGATAACGTAGCCTTTTGCCAGCAACATGGCACTTCGAATACGCGCAGACTCCTACGTTTTATCGGAAAGTGCTGACCGAAAACGGAAAGAGCGTGCAAATGAATCAGTCGAGCAGCGCAATGAGCGTCAGAAGAAG
>chromosome_5,-,polyA site is 2519191
CCGAAGCATTTTGTCGGCTGCCAGGCAATAGCTCGCTGTGCCCGCATGGGGTCCTTCTCTTGAACGCAACGTATGCACATACACACTTATTCTATACGCAAATCGACTGAAGTAGATTCGAGCGTCTATCCCGCGATAACGTAGCCTTTT
>chromosome_5,-,polyA site is 2960911
TCCCGAGCACTTCCATCGCGACCCCTCACCTTCTGTGCGATTAGGCCCCCTTCTGCTTCAACATCATCTAGGCTTTCCCGAGAGGGCCAAAGCTTTTGGAAAGATGGAGCGCGTGATCGGGCTTGTGAATAAGTTGCAGCAAATTTGCAC
>chromosome_5,-,polyA site is 3028892
TTCCTCGAGGTGCTCGGCGTCGACGCAGCCACAGTCGACCCGCGCAACCCAAAATCACTATTTGATATTTACACAAACTATGTAAAATCAATACCCTTTAACTCCCTGCCTCTTTTCTCCGGCGAATGCGTCCATCCCAGTCTGGATTGC
>chromosome_5,-,polyA site is 3260928
TCGTTCAAGCTACATAAGCTCAGCGAGCGCGACCACGTGCATAGCAAAAAAGACTTCCTGCATACATAGCACTCGGACTTTTAGAGCCTGCTTGCAGCGACTCGGAAGCGTTTCGCTCCTTGCCGAACTCGCGCCGCTCGCTCTCGCAAC
>chromosome_5,-,polyA site is 3320176
GTGCACCACGTTCTACACAGGTGGAATCTGTTTGCGAACGCATTCCCAAACGGTCATGCTTCCGCTCTTCTTGCAAGCAGCCGTGCTCGTTCCAAAAAGTTCTTTCTCCAAGCCATGCCTTCAAGGCTGTACCAGAGTCATTCCAGCGTG
>chromosome_6,-,polyA site is 60865
CACCGGTCTCATTTTCCGACGCTGTAAACTCTTTTTCCGGCCTTTTACTTATCATCTTACACACTGCCCTTGGGTAGTGATCAGCCTGTGATCCGGAACAATGAGTGAGGCTGTGAACCCGAAGGCCTACCCGCTGGCGGATGCCCAGTT
>chromosome_6,-,polyA site is 102943
TCAGCTGTTGCCCGGTCGAACCCTAAACTTTGCAGCAACGAACTAGGAGGCGATGTGTCATGTGTCAAGGATCATGTATGCCTGTAACGCTGTCTAAACGTCGACTGCCCTGAGCCTTACGGGTGCCCGGCGCGCAGCATGCAGCTGCAA
>chromosome_6,-,polyA site is 137613
GGCGCTCACTCAACACATTGCTTCGGCGTGTGGGGAGCCACGGATGGCCCTAGTACCGTGGGGGCATGTCGCACCCGTGGAGGGCACTGTAAAGGACCCAACAGCAAACTGGATGGCACAGCGGCCATTACACACAAATATTCACACATA
>chromosome_6,-,polyA site is 137821
GCATTTGGTTGGCCCTGACAAATGCTGGCCCACACAAAGACAGTAGCGGGCAAGGCCAGAGCACAGCATTCCCCCAGCTGTTTTGCAACTGTTTGCCGCAGCGTTCAGGTCGCGGTTCCTGTTTCACAGGGGACAACAGGGACACGGGTG
>chromosome_6,-,polyA site is 261497
CACTTATGACGGCGAGGAGCGCGCGCCGGACGTCGAGACCGGCAACTCGCATCTCCCTCCGCCGCCGGAGCTCCACGCCGCACCGCAGGAGCATGGGGCAGATCAAGGCGCGGTGCTGGACGCAGGTCGCTCGCGGGCGGAAATGCTGGC
>chromosome_6,-,polyA site is 384816
CACCAGATATTTCTTACCGGGCTTTTAGAGCTGGGGTCTACAGCTCGAAACAGGTCGTTCTTCAGTCGCAACACCGCACCCGCAGCGGAAGGTTGCAATAACAGCAGCAATGAGCACGCAGCCATGGGTTGAGAAATAGTGAGTGACTGC
>chromosome_6,-,polyA site is 544988
CGGCGCCCACTTTCACTTCGCCGGCTGACGATCGCGAAGCTCGCTACACTCGGCGCACTTTATTGGCAGGTTCTCGGGACACATTGCATATGGCAGGCCAGGTCATCGCAACTCTACCGCTGATGGTTACTCTGCCCATACGGATTCGCC
>chromosome_6,-,polyA site is 789422
GTACAAGTACGGAACACCAGAAGTAGCTCGGAACCTTGTCGTTTTGGCCTCCATACGCGCTAACTAATACTTGATGCATATTGTAGTATCTGCACGCGTATATTGGCACATTCCATCTGCAAACATCGCCGAGTGTGAGAAGCACACAGC
>chromosome_6,-,polyA site is 928757
TTCCGGCCAACCCTGTGGTCCCGCACTTTGTGAACGCCACTCACAAATACAGGCTCAGAGAGCGATAGAGACGAGGAGAAGCGGCGAGACAAGAAGCGGAAGAAGGCAGGTCGGGGGCCAGGGTTTGGGGCGTGTCTGAACGTGGCGGGC
>chromosome_6,-,polyA site is 960178
CTGTTGGTGTGCCCGCGGGGACCCGGCGAGGACGCGCAGCAAATGAACGGAGCTGTCCTATGCAAGGAGAAGTAGTGGAACTCCATACGCCTTAAAACCATGTTACAAAGGGTTCTCACCAGTCACATCAGCCGCTGCGGGAAGAAGCGT
>chromosome_6,-,polyA site is 983678
CCTACTGGGGCCTGCATAAGTAGGATGGGCTGCGTCTCATAACAATATGTGGTGTCAACGCGACAAATCAAATGCGCATTCGGGTCAGGACACACACGGAAGCTTGCACAACCCCCGAATAGGCATCTCAGATACATATGGTAGCGTATG
>chromosome_6,-,polyA site is 983783
ATGGAGCCATTACTTGGTCGCGGGCGGATCTTAACACTCTGCTCGGCGCTACTGCTGCCGGTGAGACGTCGGCCTCGTGCTAAGTCGCCGGGATAACGGAAATGTCCTACTGGGGCCTGCATAAGTAGGATGGGCTGCGTCTCATAACAA
>chromosome_6,-,polyA site is 983884
GCCTTTGACCGATGTTTGAAATTCACCAAGCAATTCTGCAACCTTTCTCTTTTTGGAGCGCCCGGCGCGCCAGGAACCCTCCATGTAATCATATAGACTAGATGGAGCCATTACTTGGTCGCGGGCGGATCTTAACACTCTGCTCGGCGC
>chromosome_6,-,polyA site is 984036
GCGGGGTGGCCAACTCGGCCCATGTGATCGGCAACGGCCGGCAACCGCCCCCAATTCCCAGTTGCGACCAGGCCCCGGCCCGATTTCTTTGCATAGACCAATAAGGGGCACCTCATAGAAGACCCCTGACGCGCCGGGCGAATAGTTTAC
>chromosome_6,-,polyA site is 1058307
CAGGGTTTTGAGCCCCGCCGACCAATGCGGGCAGCGTTTCGCCGATGTGGCTGTACAACTGTACCGGTTTGCATAAGTCAGCTGTAATTCCATTTGCCCTGTGCTCATCGGTCCGATACTCGCAGCAACATACGGTTTGATCCATTCCTT
>chromosome_6,-,polyA site is 1270352
TTGGCAGCGCACAGTAAACGCATTCCTCATAGCATCCATAGTGGGCCGTTATGGGCGTCAGCTGCACTTAACTGGCCGCACCACTGCTGACCCACGAATCTTCAGCAGCGAGGCACCCGCTTCGGACCAGGTGGGCGTTTCTGGTTGCTT
>chromosome_6,-,polyA site is 1474825
TGCAAGGAATAGAAGACGAGAAGACGAGATTTGATGCAAATTGCCTTTCATGAGACAGACAATGACAACTAGGAGAAGAACCTGAAACGCTTTGTACCCATCGGCGCCATCTGCTCGACGCCGATGTCGTTCCTCGCTGACTTCTGGGAG
>chromosome_6,-,polyA site is 1483684
CCCCTACAACTGATTGTTTGGCCACCAGAAGCGCTTGGGAAATGTCTTCTCCACCTCCTCGTGTGGGAGCTGGCTCCCTCGGTGGTGTAGCGTCCGCGGAAAAGAAAACCTCGCCGGGCCCGACTGCAGTCCGCACGAGCACGGACAAGC
>chromosome_6,-,polyA site is 1574175
AGTACTTATGACAGAGATATTGAGCCTAGCTGTTATCTTACTGCGGCAAAGAGAAAAAAATGCACGCTGCCCGAGCGCACTTTAAGGCATTTTGCATACAAACAATAGAAGTATATATCGACAACAATGAGTAACACTCAAGCGAACACT
>chromosome_6,-,polyA site is 1673001
GCCTTCGCACGTCCATGGACAATTGACTTTCGCGAGGTTGCCCGAAAAGCAAGCCATGGCTTTGCGCAGTATGACTTCTGTACGTCGTAAATGTGCTTCAAAGACACAGCAGACGGCGAGCCGTCATAAAGAGTGGGATTGCAATTGCTG
>chromosome_6,-,polyA site is 1950559
CCGCCGAGACGGGCAAGACTGCCGCCGGGCCGCAGCCTGCTTGACGGGCGAGAAGCTTCTACATGACCATCAGAAAGCACTTGTAAAGTATTGGTGGCGAGGAGGGCTGGCGCGTGCCTCGGTGCCACGCCGGCTGAGTTTCGGACGGCA
>chromosome_6,-,polyA site is 2186184
TCAGAAAGTATGCAGTTCTGACACTGCGCGACGACAAGTCCCTTTGAAGTCAAAAACTGGGAGTACAAGGAACATGCCGTTTGTCATATTAGTGGACCTGCTTGACTTGGCAGGTTTACAAAGAATGAACGTTTGCTGAGCGGGAGGGCT
>chromosome_6,-,polyA site is 2302053
GGAATGGAACGAGCCCGATGCAGTTTTATTTTTCTCGGCGCCAGCTAGCCCCTACTTGCTTATTACAACCTTTGTTGCAGAGTGAAAAACATAAAATAGATTACACTTCCCAGGAACACTACACGGAACCAGCATCTGTTAGACATCAGC
>chromosome_6,-,polyA site is 2980455
GACTAGCTCGATCTATGACATACAAGCTGTAGACTTGCCTTGCAAAAATTGAGGAGGAAACATCACGCAAAACTGTGGATCAGGTGTTGGGATTAGAGCAAGAATCGGCGCCAGGCACAGAAGAGCTAACTGAGGAGATGAAGCGCCCTG
>chromosome_6,-,polyA site is 3150923
CGCTCGATATCGGTGACTGATAGGATAGTGGCAAGTTACATTGCGTGTGACTGCCTTATTTCAGTTTGCGTGGGTTCAGAAGCGCAGACGAGTAGCAGGAAGAAAAAGGCCACTGGGCTCGAGCGCTTTCGGCTGCGACTCTCTTCTGTC
>chromosome_6,-,polyA site is 3297337
CGTACTTGCAGTTTGGCTCTTCCTGAGGCTATTTGTGCGACTGCAAATTAGATACCCGCTTCGACGAGACGATTCGGAGGCTCTGGCGTGACTGTGACCAAACATTTGCAAAAGCGGAGGCAACACCTTCAAAGATGCTCGCCGCTTGCA
>chromosome_6,-,polyA site is 3333602
AGCATGAATAGGGTTAGGCCCCGTTGACCAGGAACTGTGAACTTGGGGCGAAATTTTGTCGATTAGGACCCAGTTGTAGCAGTCTGTAATTCCAGTGCCACTATGCAGCCACTTTTCCCTTCCCAGGGCGTGAAGCCCCGCCAAGTGGGC
>chromosome_6,-,polyA site is 3428448
TCTGTCTGCCGGGTCGGGGTGGGGTGGGGTGGGATGGATGGGGGTGGTTGGTGGCGGTTTTCGAGGTGTTTGTTTTCTGTTTTTCTCCTTTTTTTTTTTAAAGTCATCCTTACAAGGTTGTGGTGGTAGACGCACTACCACCCTACTGCC
>chromosome_6,-,polyA site is 3435623
AGTTTCACCTCCGAATTCTTCCAGGGCTGCACGAATTGCAGCGAGCTCGGCGCGTGTAATAGTGTTAGTGCAGCCAAATCCATTTGGGTTTACGTAGACAACACGGTCTTTATGCCAAGCACAAGCCCCAGCCACTTGTAGTTCTCTACC
>chromosome_6,-,polyA site is 3681330
TGCGCGCTGCACTCGCGACGTAAAAGCCTTAAATTATTACTGCTTGCATCATCGGCATTTTTAATGCTGGGGAGGTTGATCGTGTAACATACTGAAAGCGTTGCAACATGGACTCAGACGAGGAGAACGAACCCAGGAACGAACTGAGGC
>chromosome_6,-,polyA site is 3857441
AACATACCATGTCAACCACTGAACCACCGCAGTCCTGAATTGGACGATTGAACATTTTTATTTATCTGCAACGGATTACAATAACATGAATTGAACTGCATAGCGGGTGATGGCGGGCACGTCGTTGGCCTTGGCTCAAAGGGCGGTGCA
>chromosome_6,-,polyA site is 4262992
AAGGCCGGTTTGCCCATGCAGAACGGTCTGGGCCTGTGGGGTTTGCGACTTCGCGCCAAATACCACTTTTGCGCTTGTGTATATATGTGAAGATGCAACACTGATATTCATGCAACATTGACATAACGCGCTCTTCAAGTGCAAGAAGCG
>chromosome_6,-,polyA site is 4661736
CGTTTAGTCGACTGGGACGACCATCCGACGTCCTCACACGGTTGACCTCGCACGCAGACATCAAGTTGCTCAAGGGCTGACCTGTGAATTGCACAGCCGAACATCTACCTGAGGGCGTCTGCGACACCAGTGCAGCGGGCAGCCGTTGTT
>chromosome_6,-,polyA site is 4667233
CGTTCAGTCGACTGGGACGACCATCCGACGTCCTCGCACGGTTGACCTCGCACGCAGACATCAAGTTGCTCAAGGGCTGACCTGTGAATTGCACAGCCGAACATCTACCTGAGGGCGTCTGCGACACCAGTGCAGCGGGCAGCCGTTGTT
>chromosome_6,-,polyA site is 4991519
TACTGTTTGTCAAAACAAATAAGACATTGGATTATTTGAGTCTGATTATGCAAGAACAACCTGGCGACGCGGGTTGTGGGGCCCGCCTTTTTTCTTCTTAAGCGCGGGCGCGACGGATGCGGCAATGGTTACTGGGCTGCTTTGGACCGA
>chromosome_6,-,polyA site is 5478841
TGGGCCTGAGACCCGCGTATAGTTTGGCCAAAAGGCTGAAATCCGCCAGCGATTGGAGCTCGCCGACGAGGAGAAAAGCCGAACAGCGTCAACAGTTGCAAAGATGAGCACGCCAGCAAGGAAGCGCTTAATGCGGGATTTCCGCCGACT
>chromosome_6,-,polyA site is 5478911
GCTTTTCGTGGCTGGTGCGGGGGTGGCCACCAAGTGCTGAGGCTCACCCCCGGCTTATCAAAAAGTAGCTTGGGCCTGAGACCCGCGTATAGTTTGGCCAAAAGGCTGAAATCCGCCAGCGATTGGAGCTCGCCGACGAGGAGAAAAGCC
>chromosome_6,-,polyA site is 5694978
GACTTCTGTACGTCGTAAATGTGCTTCAAAGACACAGCAGACGGCGAGCCGTCATAAAGAGCCTGTCACCGTTGTCCATTTCTGTAGCGGCTCGCTCTCACGCCTCTTTCTTCCTGGTCCGGGCGCAACCCCCAGTGGACGCGTTCGGAC
>chromosome_6,-,polyA site is 5839068
GACAGGCAAGCCTGTCGCCCAACCTTCTTCCCCGTCACACGTAGTCGATTGTTTACGCTCAGTTACATTCTACAAGACTCTAATTAATTTTGCTTGTACAAAGACGCGTGTGTGACCACCCAGCGGAGCTCCCCTGCAAGATGAAGGCCG
>chromosome_6,-,polyA site is 5849437
GTCCATTAGAAGGTGCGACATTATGGCCGCGCGAGAAGGAGATGAAGGCACCTGCCATTTCAAGCGCCTTGCGCCTGACCTCATAAGACGTGTTGCCGGCTTCCTGCACATCAACGATGTGATCCAAAACCTGAAGCCGGTTTGCCGTGA
>chromosome_6,-,polyA site is 5852461
TCCAGGTTTCGCAGCTCACCCGCATTTTGGCAATATAGTTAACGCTACTGTGACACTAACGTTGGCGAAAGAACCAGAACGAAACAAGCAAGGATGAGCACGGTCTTCGTCGCTTACAGTTAAAGCCGCAAGACAGATACTAACTGTGCT
>chromosome_6,-,polyA site is 5917051
CTGCTCGCAGCTGGCGCCAGCATTTAAGCCATGCGTCGGCCCGCCTTTAATCCCGCTATTCATTCACTGACGCCACTTCGTCACTGTCAAACACTAGCCAAACTCTCGACGAAACTCTTCAAACCTAGTGCCCTCGGACCTTGCCGTTGG
>chromosome_6,-,polyA site is 5945803
GTCGCGCACTGCCGAAAAGTGCGCGTCAGTGTGTAATAACACATCAAGTCTGCAGCTTCTACACTAAGGAATGCCTCCGCGACAGCGACGTCGTAACCCAAATCCGAAGCCCGCAAAGAAAGAGCAGCGATGCGACCCTGTCGACTCCGG
>chromosome_6,-,polyA site is 6103083
GCACTAAGCCTGCCCCCCTTCCTCTGACGACAGAGCGTCGCCACCGCAGCGGGCGATCGCCGCGCTACCGCAACCACAGCAGCAGCAGTATCTGTCGGCAAGATGCAAAAAATACTTGAACAGGTGAATGGGTCTAAGCTGTAGTAACGG
>chromosome_6,-,polyA site is 6462693
CTTGGGACGGGCCCGTCAGAGCCCGGTCTCTCGGCCAAGGCAATGCTTTCTCGTGCTGGAGCAGGCGCAGCAGACATGGCAAAAGGAATGGAGAGTACCAGTGAAGCAGCCGAGCCAGCTGCTGCCCAGGCAGAGCCTGCAGCCCCAATT
>chromosome_6,-,polyA site is 6508078
CTGCGCTTCATTGTCAGGCGCGAGAATGCGCGTGCATAGCGATAACTTGCATCGCAAGTATCTAACAGCACAGATACGGCTGCCAGAAAGCACTAAAGCATGAAAATGGGAAGCCATCTCGGCCGGCCGGCCGAGATCACGAAGATGACG
>chromosome_6,-,polyA site is 6543590
TGCTGCTGAGCTTGGTTGAGCCGCGACAGTTGAGAGCGCACGGGCATCGCACATTTTGCGTAGGACACTACACGCGCTCCGCAAGCATTAAAAGGTGACAGCGAAGAAATCGCAACATTTTAGCTCCGTAGGATTCATTTCACGCGCGTA
>chromosome_6,-,polyA site is 6846197
GCGGGTGGGCTGTAATGGCGGTGCATGGCGACTCGCGATCGGGTGTGTCCGTGCCGTGTGCCCGGCAGGGCGCAAACTCTTAACCCAAGGATGCCGGCCATGCCACCCCGCTGGCCAATATTTGTATAATCGCATTTGCAGAAAATGTCT
>chromosome_6,-,polyA site is 7005138
CAACGCCCATGAGGATCGGCCCGCCCGCCAACGTTTCTGCCTGTGACCTCGATAAGTTTACAAAGAGTTTACTCAAAACGTTAAAGCTCGGAAACTTACAAAGAGCTGGCAGGAGCTGTCAATCGGAGCGCTTCCCGCGCAAACTTAGTG
>chromosome_6,-,polyA site is 7109434
AGAGTCTGGAGCTGAGCACATTGCTTTGAAGGCATTAGGTACTAGGGCACTGCAGTCATAATAGCAGCCTCAGGGGCGCTGCGGGGCTAACAGTTAGCGAGAATGGCCGACCAGGCGCCCCAGGTGAGGTCGACTTCGTTCCGGCTAGGG
>chromosome_6,-,polyA site is 7251482
GGCCCAGGCCGGCAGCCAATCGGGATCCCCATCCTGAACCAGATTCATCGCGGAAACACTGGCCAAAACCCTGCTTCCCTTTTGCTTACAAACGTGCGTGTCCCTGCTACCAGCTCCTCACCAGAACGCGAGCTTGCGCTGTCGATAAGC
>chromosome_6,-,polyA site is 7324488
TTTCACCCTCCCTGTCCTGCTGCCTGCCTCTCTTCCCTGCCGCAGATTCTCCTAGTATACCTGAGCATCAGCCCACAAGTTACAACATTCAGTTTAGCCATGGGTCGGGATGAGCAGAAGCAGTACTTGCACTGCTACACGTGCGGTAAC
>chromosome_6,-,polyA site is 7487434
CTTGGGCACTAGCTCGCATTTGAGAGAACCAACACCCTTGCTCCCCCCATTTTCGTCAAAACCAACATTCTGCAAATTGATACTGTAGTTCTCACTCTGAGTAGCAGCTACGGCTGTCGTTCCCGTGGCTGAGAGCCCTTGCCGTTGTGG
>chromosome_7,-,polyA site is 64008
TATCATAACAGTTTTGGCGTACTTTACGTCAGGTGTAGAAGAAATCCTTCATTAGGGGTCTGCCGCAGCACAAAACTCGGGCGACCACTTCAGACAGACAGAAACAGTAGCAATGTCGGAGACGGAGAAGCGGAGGGGTGGCATTATCCC
>chromosome_7,-,polyA site is 193481
TTGCCTGTCTCCTTGCCACTTGCCACGCCCGCTTGTCTTCCATCGCGACCTTGATTTGCCCCCGAGGCTGAATTATCTCAGCTATCGGCTTAAAACCGTAAAGAAAACAAAGGCGGCACGCCAGGAAGCACAGGCGGGAAGCCGCTCTCA
>chromosome_7,-,polyA site is 288749
GTCTGTTAAATAGAACCCCAAAGGCTGCCTGGACCTTTTCTGTTTGTTTACACGCCTGCTAGCAAGTAAAGCGCACGAAAATTAATCATCTAAAACGCCAAAACAATATCTGACATATCGATTAAGAGAGGCGTGGCCCTTTGCCGCCGG
>chromosome_7,-,polyA site is 943803
CGAGAACATGGCTTCGGCGGAGGGTCCTGGGGCCCCAGCCAGCCTGCAGGATTCACTGACACCTATAGTTGCACCTCCCGCGAATGTAACACCTAGCGCAACGACGGTCGCATCCCCAGACACCGCGCCAAGTGGCCCCACACCAATGTG
>chromosome_7,-,polyA site is 1097924
CGTGTACATATAACCGGGCTCACGCAATTTCGGAGACCGGAATATTGCGATCACTTCTACTCAACTTTGCTAACTCAGTTTTGTTGAGCAGCGGTGCCCACAAGCCCGCGTGCAGCTTCGATCAACATGAACTCAAAATTTGCACCAAAA
>chromosome_7,-,polyA site is 1267756
GAGACTCCGTCGGCCCGCGCCAAGGCGCGCTCCAAGTCAAAAGCTAGTAGCTCAGTGGCTGGTACTAACACAGTTCCTGCGAAACCTAAGCCTAAGCCGAAAATGTCCGACGCTGCCAAGCCGGCCGATGGAAGCAAGGTTTGTATAGTT
>chromosome_7,-,polyA site is 1278742
TATCGAAACTAGTTGCTTATTGTGCGCTTGTGAGGTAGAGAGTATAACAGACAGGCCGAGCCGGGAGTAAGGCGACCAGCCAGGAGTAACTACACAGTGAACTGGCGGTTCGGGCGTTGTTTCAAAAATGCACAGCTCCAAAAATAGTGC
>chromosome_7,-,polyA site is 1519228
TTTGAAGTAAAACAAGCAGTATAACCTGCAATTTTAATGTCAGTCTTGCTCACGCGACCACTCGCCGTCCCCTGGCCTGCCAGTAACACCCCGGGCCCCAGGCCCCCGGCTAACCCACCTGCCTCTGGTCATAATCCTACGCCCGGCTGT
>chromosome_7,-,polyA site is 1792323
CACACACACATACCCTGTCAGCTAGCCAATTACGTAGCGTGAGCGCGAGACGGTCGCGACCATCTGCTTGTAAACCTGAGTGTAAACTGCGCTTGAAGGATGTCCTTCTTCTTCAGTCGGAGTCGGAAGACTCGAAAGCCCGTGCAACCG
>chromosome_7,-,polyA site is 1794762
TCGGCCTGGGTGGCCTGGGGTTCTGGAAGGCCCGATGCAGGCCCCTTACGCACTGCGGCGCGAATAGCATTCCTCAAATACAGGAATTTAAATACCGTCAAATACATACTAGTTTCCCTGCCCGGCGACAAGCTTACATTGACTTCGCAC
>chromosome_7,-,polyA site is 1940924
GCAAACTTGCAATTACAGCTGGGAGACATATCACCAGCAAATTGCGATGGTCAAAACAGTCGGAAGGCGTGTTCAGGATGTGGCGGCAAAGGCCAGGGGACGGATGCCGCTGCGGTATGAGCTCGAGATTATCCCATACCTGTGTGGTGA
>chromosome_7,-,polyA site is 2111399
AGGGACAGCACCTAGCGTGGCACACTCTGCGTCCGCGTGCTTGGGACGGCCGAGTCGCCCGCAAGCTACCGGTAGTTGCGTGCCTTTGGATTCAGCGGCAAAATGGACGCATATCAGGAGCTAAAGCTGATTGGGAAGGGCACTTATGGA
>chromosome_7,-,polyA site is 2229682
TTGCGTACACACCCTGCGCTGCGCGCCCCTTTGCCTGCTAGCCTTCCAGAAGACCGGCCCCAGCTCTCAGCTCCTTGCGTCTTATACTTGTCAGACCCTACAATGGCCGACAAGTCAGCTGACAGCAGTGCGGAGCTAACCAACTTCGTC
>chromosome_7,-,polyA site is 2229785
GCCCGCTTGCCACCCTGCAACTAATAAGTTGTGACGACGTCGTCCTGGACGAACAAGCCGGCTTGCGCCCCTAACGCAGCAGCAATATATATACAACCCAATTTTGCGTACACACCCTGCGCTGCGCGCCCCTTTGCCTGCTAGCCTTCC
>chromosome_7,-,polyA site is 2355140
GTTTAACATGACCTTATACTGCGATCTGCAGGTTGCTCTGGGACACAGAAGCAGCAGTGGTCAGCGGGGTGCAGCGCTAGCAGCGGCATTCTCGGAGCCAGGACGGATGGGGACCAGCAGGCGTAGCTTGCTGGCCTGGGCCGTTGCAGC
>chromosome_7,-,polyA site is 3018661
CGAACGTTCTGCCGACCCGCTGCATGGGGACTGAGTGGTCGGTCAGCCGATATTGCGATTATAAGCACGACCCTAATGCGCATTTAAGCTCATTACGCCAGCGCCCACCTAGCGCTAGCTCACAAGCACACCACGCCCCAGCGCCTCGCT
>chromosome_7,-,polyA site is 3216450
CCTGCGACGCATGCTCGCACGACCCTGTAAAGGTCGAGACCAACATTATTTCAACTGGATTCGATCAACTTGTTAGCACTTCCTTTTACTTATTAGCTGAATCGACGTTCCACTATGCTTGCTTCACGTCCTTTCACGAATGCCCGGCCA
>chromosome_7,-,polyA site is 3374578
TCACGCGGACGTCGGATCGGTCACCTTTCGAAAGGGCCCCATATAAGACGTCGCCCTCGCCTGCGTCATCATACTTATTCTTAAACTCGGGATACGCATACACAACATCGCAAACACAATATACAAGCAGCGCACGCGACTGCCAGACTA
>chromosome_7,-,polyA site is 3586704
TCCTAGATAGCGTGGACAGCTGCTTGCTGCCGGTGCAGTGGCCCCTCACATATACAGTCCAACAAAGAGAAAGCTCACAAACTCTGCGGGCTGCTAACGAAACGGAAAAGCGTGTGCCCTGGGGCAGGCTTCGTTCAGCGCAGCGGCGCC
>chromosome_7,-,polyA site is 3682334
CTTAGCAACCTTCCGTTACTCTGCTCTTATCCTTGGCCCACTCATGTGAAAGCGATATTGATGCTTTGAGAAATGAACGTGCAACACTTATCGACTTTCAGGCCCCTGGGTCAGAGCAACACCTCTTACCCAGTTTAGCTGTGTAGTTAT
>chromosome_7,-,polyA site is 3914803
CTTTTTGAATAATCCTTTTGAGACTAGTTTTGGCGGTCCATGAGCTTCCTGGCTCGTTTGGACCAATCTACGAGCATGAACTTGTAACATCAATCAATCAATCATGAATGGAGTTGATGTTAGCCCCACATAGTACCCATAATGGAACTC
>chromosome_7,-,polyA site is 4098236
TGGCGGCGGCACCGCCGCTGCCGGGCAGCCGCAGCAGCTGCGGGTGGCCTACGGCCTGACCTGCAGCTGCGGCTTCCATGACCGGCCGCGCCTGCGGCTAGCCAGCAGCCCGCCGCCAGGGGTCGTGGCAGTGCCAGTGGCCGCCGCGAC
>chromosome_7,-,polyA site is 4127662
AGGGCGACTGCAACATCCTTTCCTTTTTCGCAGCGCCCGAGCGTGCGGTAGCGCGCGCATGACGTGCCTGTCTATCCAAGCTCGAAGCATATAGCACCGAAAAGCCCCGCAGCGGTAGCATCGTCAGCAGCGACAAAGCAACTTGGCACC
>chromosome_7,-,polyA site is 4472458
GCGGGAAGCCACTGGACGCCACGGTCTTGCAAAGCAGGCGATGGCAATGAAGCAAGCTTAGGCGCGAACATAAGATGCCTGGATCTGGTTAAAGCAGCGAAGAGAGTGCTACTTAACATTGTTGTAGGGATAGGTCCTAGGCGCAATGGG
>chromosome_7,-,polyA site is 4478091
CGCAGACACTTTGTAGCCCTTTTCAACTAGCCTAGACTCCGCAGGCGTTGACAAGGCGACCCACGGTTCGGCTAGAAGCCTTTTGCAAAATGCTGCCTCCTCTTCGCTCGGCCCGCTCCTTCTAGCCCTGAGCTCGTCGGCACAGGCGCC
>chromosome_7,-,polyA site is 4481754
AGGCGAGGCAGCGCATCTGCGAAGAATTTCGGGCTCAGAGAGGCAGGTCCCCTCCTTGCCGCGTCTCTCGCTCGCCCCTTTATACCTGAATCACTTCCCAAGATACTACTTAAGATCATTGGCAGCTGCGGAGGCTGCCCGAGGCCCGGT
>chromosome_7,-,polyA site is 4484134
TTCGAGCTGAATCGCGCTGTAGCGCAAACGCACCGGGTGCGTCACACTTTCCATGGCATATGTATATAGCTGGGCTAATGACGAGCCCTCCCCTCCCGGAAGAAAAAACCTCGTTCTACTCCGCTTGGTTGCGTTAGGGCGCCTCGGCGC
>chromosome_7,-,polyA site is 4558121
ACAGAGATTCACCAGACAGCAGCCGTTGGTTCAAACGCAAGTTCGCCGCGGCCGGCAAATTTCTGCTCCAACGAAGCTATCTCGAAACATAGTTGCTGTCTGTTAGTGTCTCTCCGGCCCTATAACATGGCCAGCCTTCAGGAGCAGCTC
>chromosome_7,-,polyA site is 4558239
TTTTGGAGGATTCTGGAATGAGGCCCATCCCGTCGCAATCGCGTCGAGTTCAGCCCGGCGGGCAGCCAGTTTGCTGCATTTGTTTTACTATAAGATACTCGTGCGCGCCCAAGACGTTACAGAGATTCACCAGACAGCAGCCGTTGGTTC
>chromosome_7,-,polyA site is 4589928
CACCTTCCTGCCATTTCCTTTGTGGGACAATCCCTTTGTTACTACTTAAAGGCCATATGCTGTGAATTGCAGCTGGCAGAAAGCTGGTATCGAGCTGGGAGCTTAATCGACGCTCGTGTAAATCCTAGTTTCAGCTTCTGACACGCGTAT
>chromosome_7,-,polyA site is 4618393
GCAAGCCCCTGATCCAAGGGTGCCGCTAGAGCGTTAGCAACCAAGTTAATCTGCAAGCCGTAGTCTCATCACCGACCTCGTTGTCGTCTCGTCTTCTCGAAAAGAGCAATCATGCAGACCACCCTGAAGCAGCAGCGCGCTTCCGGCCGC
>chromosome_7,-,polyA site is 5193347
GCAACACCATATGTTCGCTTGACGGTCGTTGCTGAATTGGACCTGAGCGTATAACTTAGCGACCCACAACTATCAGGGATAAATGCAAAGCGGTGTTCTGGGGCGTTGCCCAGCGGGTGCTTCGCGTCCTGTCCAGCGTGAGGAGCCGAT
>chromosome_7,-,polyA site is 5409930
ATCGCGAGGAGAGCAGCCGCAAGACTCGGGTCCCAGCACCAGTGGGCGGGCCGAACTCCCGCTTGATTCCGGGATTGGAAAGCTCATATCTACGACAGCAAAGGCTATCGGGCTGGTGGGCTTGATGGCTGTCGCGGTCCTCTCCGGGCC
>chromosome_7,-,polyA site is 5437835
AGAGGTGGTTGCACCAGGCCGCCAGGCCCAAAACTCCATTCGATTGCGGGCTGCTCTTGGGATAATCGAGTGCTATGTGGCACAGTAACCCGCTCAATTAAACGCTCAAGACAAACATCAACCAAACCGCTCAGCTCGTTCTTGCTAAGA
>chromosome_7,-,polyA site is 5458255
TGCGTCACGAGCGAGGCGGGGCGGCAGCGGTGACAGAGTCGACGCAGGCGAGCGCATCCGTGTAGCTTTGCAGCGGCTCTTTACACCTGTCATACAACGAAAATGCGTCGGTCCGGGCGCACGCCGGTTGGGGGCGTCCGATTCGCTGCG
>chromosome_7,-,polyA site is 6140204
TGTGGGTGTGTGGGGGGGCGAGGCTCGGGGCGCGTGTTACAAGTTTGCGCAGTTGTTGACGTGTTGTTGGTGCGTGGAGTGTGAATTGCGACGGATGTTGCGTGTTTCATGGTTTGCGTGGAGGCGGGGCGGGCGCCGGATTGGGGGTTG
>chromosome_7,-,polyA site is 6140283
CTCTTCAACCCTACCTGATTAATTTCGTATGTGTACTTGCATCCCAGTTTGGGGCTTGGCCATTTGTAGCTGGCGTTTGTGTGGGTGTGTGGGGGGGCGAGGCTCGGGGCGCGTGTTACAAGTTTGCGCAGTTGTTGACGTGTTGTTGGT
>chromosome_8,-,polyA site is 451396
GGACTTGGGACAGCACGTCGGGACGCCAGGTCTGGTGCCCCCACCCGGCCCTGCCGGTTGTGACCTCGCGAGCGTCATCCAGCCCTCATCACATCAGGCAGATACAACTCCTGAAGCCGGGAGGATCAGCTATGCCGGCCGTGCCGGCAC
>chromosome_8,-,polyA site is 539326
TTATTTGGAGGTCAAGCGCGATCGAGGCGACGAGTAGCGAACTTTGCGGCCTTCTGAGCGCAAACGGGTTTCATGTGAAGAGTCTCGCTATGTGTGTCCAGGTTGTACTATTAGTTCTCTTGACAGCAGCGCTTCGAGCCTGCGGCGCAC
>chromosome_8,-,polyA site is 984325
GCCAGGTTGTTCTCGGGGACGTGGACACGCGGCTGTCATTCCTGACTTCAGTACAGGTACGGCAAAAGTGCGACAAATGACAAAAAGTGCGACCAAAGGACAAAAGCAAGTGGCCCACGACGCCATACGGCATTCGAGCTTCGCAGCCGA
>chromosome_8,-,polyA site is 1123725
CTCGCGCCCGCTCTACCTGGGCCTACGGCCTTGCGGCACTTCTCGTCGCATGCAGTTTTGCTTGTGTGGTGAACGGCGCTCGAATGATTCAGCCTGCCGATGGTAAGCTATCCGCAATATTCCTTACCTTACTCGACGCCGCGAGCGTGG
>chromosome_8,-,polyA site is 1432628
GGATCGACTTCAGAGCGACCTCGGCCCCGCACAGCAGGCACCCGGGCCTTGCTCAATAAGCTTCGCTTTGTGACCAACTTATGTAGTGCTATGCATGATGCTCAAATTAATAAAGCTGAAGCTGGCGTCAAGGAGCGCGGACACGACTCA
>chromosome_8,-,polyA site is 1457056
CTGTCCTTCCTGGAGACGTTTTGGGAGGATCGTTGGTAGAATTCTTCTCTCAAGCTGTCTTCAGCCAGGAGAAGTTTGCAAGTCTTGCTTTATTTTAACAAATAGAAAACATGGCAGCCCAGGTGGTGTCTTCAGACCCCGCAAAATATG
>chromosome_8,-,polyA site is 1546020
AGCCCTCTAATCAGCCCGGCCCCAGCTAGGCAGCCACCCTGCTTCACTTGCTCGGCAGCTTTGCCCGGCATCGGCTACTGACATCCGCCACGCCGCTTCTTTCTTCTCCCGTTTCTTTCCGCTTGCCCACGCATATGCTCCATGGGCGCC
>chromosome_8,-,polyA site is 1564055
ACCTCGCAAACTTTTTCTAGGGTAGTAGCCTGGCGACAAGAACCGTCGCTGTTAATTCAGGAAAGTCTATCGTTACAGGCCTCTAATAACAACTAAAGCAATGCTGCCAGCGCATGTTCTCAACTGGGCCTCTTCGCCTCAGAAGGCCCG
>chromosome_8,-,polyA site is 1578934
TCAACTGCTTGTTCACGGGTCATGTCTCATTTCTGTAGCGAGTCACTGGTTCCTTGCACTGGCGCAAACATTCGGTACCTATTTAACAGCTTCATAGTTACACTCAAACGCCTGTCGAATCCATAAGGTGGCACGCAACGGGCAGCTGAG
>chromosome_8,-,polyA site is 2478136
GGCGTGGACAGGGCGTGGTAGTGCCTTGGCACGGCGTTGGCATACCCCTTTGCCAGTCCCGCTGGGCTTGCAAGGGTGCTGTTCATGTCGCCGGTGCCCATCATCACATCCCTTGCTCTATCAGGGGCTCAGCCCATTTTCCAGCTGTAC
>chromosome_8,-,polyA site is 2557440
TGACCACTCTTCAATAAGTGGTCGTGCTTGGGTGGGCCCATATGTGCGCTACACTGCTGCAGGAGGGCCCCATTTGTGCGAATGTAATGCCTGATAACGAAGACTCCCGAACAAGCCTTGAATTCTTTGTCCTGGCACGACGCTCAAACG
>chromosome_8,-,polyA site is 2627194
AATCTAAGTGAGATGCACCATTATGTGTAGACCACATCGCGTAGCCCAATCCCAAGGGCTCGCGCCAAATGCCGACCGAAATGCAAGCAATTAGCAACGCTGCCCAGCGCCTTTTCGCTGGCCGCTTGCACCAACAATTCTCACATAGGC
>chromosome_8,-,polyA site is 2627251
GGGCATGCCTAGACAAAGTTACCCTTGCAGCCGGCACTGCCGCACCATTCCTGCTATAATCTAAGTGAGATGCACCATTATGTGTAGACCACATCGCGTAGCCCAATCCCAAGGGCTCGCGCCAAATGCCGACCGAAATGCAAGCAATTA
>chromosome_8,-,polyA site is 2627346
TTGCACATACAGGCTCTCTATAGTAGAGGGCAGGACTGCCAAGAAGCCTTTGTATATCGGTGACGCTGGCGGGCACTCCATTTTAGCATGTCGCGGGGCATGCCTAGACAAAGTTACCCTTGCAGCCGGCACTGCCGCACCATTCCTGCT
>chromosome_8,-,polyA site is 2709856
GCAGACGGGGGGTTGCATTGGGCTCCGCGACAATCTCATTCAGGCCCGACTAATTGACTATCTCCTCCTTTCGCTGCCTGTTGCAACAATCTCCGCTCCACGTGCTACCCGACAGGCATGCCCAGAAACCAGCAAACGGTCACGGCGGTC
>chromosome_8,-,polyA site is 3088913
CCTCTCTCGGATCACCCGTACTCCGGCCTCCCATGCAATACACCGTGTCGAGCCAACCAACCTCGGGCACGTTCCCCTCTTCCCACACGCCAAAACCACATCCAAATCACTCAGTCACACGATATGCACGGTCACACGCCAGGTCATGAC
>chromosome_8,-,polyA site is 3257507
TTGTCGACAAACCCGCCTGGGACAAACCCGCCTGGCGCCTGCAGTCGCGCTCTATGCGGCGCCTTGTATTGGCTTATCCAACAGTAATAGTTAAATGTCATATAGAAGTTGTAGCTCCCCTGTCCACCGTCAGCGCCGGCGTTGTCTCGT
>chromosome_8,-,polyA site is 3257611
GGCTGTGAAGAGTGGGATACGATCACGCTTCGATTTTCAGTTATGGCTGGCAGCGTGGCACCCAGCATTTTAGCATGGACTGGCTTGAACAAGCTGTTTGCTTTTTGTCGACAAACCCGCCTGGGACAAACCCGCCTGGCGCCTGCAGTC
>chromosome_8,-,polyA site is 3753899
TACGCCGCCCATATCGCAGGCATTTCTTGCAGCGGGCAGTAGTATACTTGTACGCATATTAGTCTGTATAATCGCTCATCGCCCACGCTTCCCAACCCCAAACACCACAAAGCTGGCAGTTTCACGCTGAGCTCAGGGCTGATTTAACAG
>chromosome_8,-,polyA site is 3964457
GACCACCTCCTGCAAAATGCGTCGCGGTCGCAACCCTACGGATCATCCGAAAGGAAGCTCGGCACACAGCAGCTGTATCAATAGAATTATTGAGACCCTAGAATACTTTGCGAGTCTACGTCAGAGGAGTCGAGCCATCGGCACCCATGT
>chromosome_8,-,polyA site is 3968460
CAGGCACCTCCTGGCCTAGGACTTAAATCGTCGTTTTCGCGAAATGTCAGGTCATAACACATCATTCCATTAGCGATAACAAACTCTTCATTGTGAACCAAGTACATCTACAGCTCACATACAACTCCTCTCAAACCAAGACTAAAGAAA
>chromosome_8,-,polyA site is 4006339
GCAAGAGAGAGAACAGTGACGTCTGTCAACACACAGCACTGCAACTTAGTGAGCAGACGACGCCTGTCCTCGCGCTTCGCCCGCGCAAATTAACTTCCCAACGAAGAGACCTGCGTCTCGTCATGGAATTCGATTTTGAAGACAGTATAG
>chromosome_8,-,polyA site is 4146236
TCGCAGCTGCAGACCCCTAGGCCCAGCCCTCAGAGCCAATCCTTTTCCCGAAGTTACGGATCCATTTTGCCGACTTCCCTTATCTACATTGTTCTATCGACTAGAGGCTGTTCACCTTGGAGACCTGATGCGGTTATGAGTACGACTTGG
>chromosome_8,-,polyA site is 4146325
AACGCCGAAGCTTCTACAGCCGTCCACCCAGGACACGCAGCAGTCCGCCCAGCCGTTTCCAGCTGGGTAGACCACCGCAGTCCCGAGCTTCGCAGCTGCAGACCCCTAGGCCCAGCCCTCAGAGCCAATCCTTTTCCCGAAGTTACGGAT
>chromosome_8,-,polyA site is 4146447
GCACTGGGCAGAAATCACATTGTGTCAACATCCTTTAGGACCATCACAATGCTTTGTTTTAATTAAACAGTCGGATTCCCCTTGTCCGTACCAGTTCTGAGTTGGCTGTTCGTCGCCTAGGGAACGCCGAAGCTTCTACAGCCGTCCACC
>chromosome_8,-,polyA site is 4146785
AGAGTCCCGCCTCCAAGTAATGGAATAAGTAAAACAACGTTAAAAGTAGTGGTATTTCACCGTCGCCGAAGCTCCCACTTATTCTACACCTCTTAAGTTATTTCACAAAGTCGGACTAGAGTCAAGCTCAACAGGGTCTTCTTTCCCCGC
>chromosome_9,-,polyA site is 19461
ACAAGGTGCATGCGGGTCTGCACCGGGTAAGTGCAGAAGTTATCCATGGACTCAAGCGTACAGCATAGATTAGTAGTTCTCTATAAGTCACAAGTCAGGATACGGTCGATCCTTCCAAATTGACTTCACCCGCACTCGGCTGAAATGGAT
>chromosome_9,-,polyA site is 60788
CCATACCACTTCCCCTCTGGCGCGTCGTAGCGTCGTTGGTGCCTAGTGTAAGCGGCAGGAGCCCAGCGTCTCCTCTCCATCTCGGTATAACCCTCGCCCGTCCCGGAAAGGGTCCCGACAACATGGCCAAGGAGGAGAAGAACTTCATGG
>chromosome_9,-,polyA site is 339836
TCGCGAGGACCGGCGGGCGCTGCGAAGCGCGGTTCAAGCGGTCCAATCATTGTCTTCTTTAGTCGCACAAGCGAAATGGGGTCGGTTACCAGAGTACGCAAACATGACACAGCAACTAGAAGCTTGGCTGGCTGGGAACAAGACAATAGT
>chromosome_9,-,polyA site is 931301
TGGGTGTCACGCACACAGACATGGACGCACGCAAATACGCATGTGTGCGTTTCCCCCGGAAGACATGTAGACAAACATAGCGCTCGAATCGATAGTTGCAACGTTATTTGTTGTGTTATGTCAACGTGTTCCTGCTCTAGTAAGCAGGTA
>chromosome_9,-,polyA site is 931594
GCTCATGTCAGCGGTGATGTCGGCGATGAAATATACGCCCGGGCGCGGGGGGCGCCCAGAAGGATTTGATCAACTCGCAAGTTCGAAGTGCTGATCGGGAGAAAGGTATATGTCGGGACAGGCTTATCGCGGGATGGCCGGTGGCGCTGC
>chromosome_9,-,polyA site is 1482736
GCTTCTGCAGCCAATTTAATGGTGCCCTGTCTCCCAGTCTTACAGTCAACCTCTCTGTATACTTTGCGATTCATAAAGACGAACAAACACTACGGTGCCAAAGCATAAACAAGTTTGCAAGCGTCGCTGGTTATTTGCACAGCTCCAGAT
>chromosome_9,-,polyA site is 1581951
CTTGCACGCCACGCAACTATGCGCATGGGCCACAACTGGTACTTACGGGGACAGGATAGCACGCATGCTCGTGCACACCACCTTGTAACCAACAACAACAACAAAAAAGCATGCCGCTTGCAATTATACCGGTACCCACAGTAGACCCAA
>chromosome_9,-,polyA site is 1691660
GCGGCGTCTCGCATTCCCTGGAGCTGCTTATCATCCGTTTGGAACTGGGCAACAGAGACAGTGGCACTTGGCGAGCCCATTTCTGGCGCGTGCGGCCCCAAAACCCGGCAGCACGCTGACCCCACGACGCTTGGCGGGTTACGGTCGTGC
>chromosome_9,-,polyA site is 1704139
GCCCAGCGGGTCACTAGGCAGCGAGGGTTTCACCCGACCCGTTTCACCTAGATCTTTTCGATTGATAGGAATGTTGTCACTTGATAGTAATTGGCAAACATGCGGGCCAGTTGCACTCCCTACGACTGCGACGCATGCCTGGCGCCAGTG
>chromosome_9,-,polyA site is 1796902
AGCACATGCGACGACGTTGACGGTCTGGACTGCGCACAAGGCGTGCGGCTCAAATATGTGCGATCCGTCAGGAATGTGCGCCTCTAAGCAAATCAAGCGAGCCTGGGATGCCTGCCCGAACGGCTTCACGCAAGTTTCCAAGACTAACAT
>chromosome_9,-,polyA site is 2383578
TTTCACCCTCCCTGTCCTGCTGCCTGCCTCTCTTCCCTGCCGCAGATTCTCCTAGTATACCTGAGCATCAGCCCACAAGTTACAACATTCAGTTTAGCCATGGGTCGGGATGAGCAGAAGCAGTACTTGCACTGCTACACGTGCGGTAAC
>chromosome_9,-,polyA site is 2384585
ACTTAATTATTGTAACCTGGACAAGTGTGTAGTCATATGAGCCGACAGGTGTCGCTAGGAATGGGGCGCAGGCCCCCCTGTAACATTTCGAGTGTTGGGAGCCATCTTCGGCCGTTTTGGACCACCGACCGATCTATATAGCATGGACTA
>chromosome_9,-,polyA site is 2536169
TTTGCCCCGGGTCCGGTGGGGGGGGTCATGGCGTGGGGTTTTGCTCGGCCAATGGCATTGCTTCTCTAGTCTGGGTTTCGCCAGATTTCAATACACAGCATAACGCCACCGACTTCTTGCGAGCCTAACGGCACCTGCATTCACCGCAAG
>chromosome_9,-,polyA site is 2622205
CACTTGGCGCTATGGCCTATGCACAGAAAGCTCGCACTGAAATTGCGTGGCACGTTCTGTTAGGCTTGCTCTCTAGCCTTTTAGCGCTCGCTCATGGCCAACAAATGTGGACACCTGTGCTCAACCGCGCCCCAGTATCTGGCAGCTGGC
>chromosome_9,-,polyA site is 2673596
CCACCGCATCCAGTCTCCCATCATGCTGACCCGCCCATGCCCATCGAACCGCCAACAGGCGACTCGAGTATAACTGCACAACTTTGAACTTCTTGCTGGAAAGTGGAGCCAGCTACCGTACACCGGCCGCCGTCGCTGCACGGACACTCC
>chromosome_9,-,polyA site is 2935393
CCCTGAACAAAGCACGGCTGCCCATCTATATCCTTGAAATCGGTTACAGCTCCGACGTTCGCCATTTGGACAAGCGGGAAGAAAAATCTCAGCAACACCAAGAACTCAAGCGACTGCTGGAAGCGGCCGGATGGACGGTCCACTACTCCA
>chromosome_9,-,polyA site is 2990981
GCGTCTCCGCCCCTAGCGATTCGCTGCGTGCTTTGAAAGTACTCTCTGCCTGTCGCAATAGCCCCAGGCTCACTCGTCTTTGCTGCAAGTCTGGCTTCCAACTTCGCTGAATTACTTCCATCGTTACCTCCAGTTACCCTGTCGCTCGCC
>chromosome_9,-,polyA site is 3201204
TTGTCACTTGGGAAGGATGATAGAGGAGGCAATCTTGCGCGATGGTACCTGCGAACGACGGCCGAGCAATGTATGTGTTTGAACAGTCTAAGGAGCTACACAACTTCTTCTGCTGAAGCGCGCAGACGCCTAGAGACAACCGAAACAACC
>chromosome_9,-,polyA site is 3567381
GGAATGGCTGACACTCGTGATCAGTCGTGCGCCAGATTGGACGTGAACAAAGTTACTGCACGCCTGAAGCATGCTGCTGGCTTGGTGATTGGAGTGCCGAAGGAATCAAAGCCACGGCCAGCAGCATCTCTGCATTTTTGCTTAGGCAGT
>chromosome_9,-,polyA site is 3567478
AATGGCTCGGTACCCTGGGAGGGCTGCATGCAGCGACGCAGCGGGGGTGGCTGCTGGGGGTGGGGTGTGCTGGCCCCGTGACCGCAATGCCACACAGGGAATGGCTGACACTCGTGATCAGTCGTGCGCCAGATTGGACGTGAACAAAGT
>chromosome_9,-,polyA site is 3567601
GCGACCTCTCGCGTTTGTCGTGTACGGAGCAAGGCTCCCAGAGGGGTTTTGCCAACGTCATCGCCGGCTTCACAGCAGTATACATGCATCAGGAACAAGAAACCAGCTGCTGTGGAGGTGGGCAATGGCTCGGTACCCTGGGAGGGCTGC
>chromosome_9,-,polyA site is 3567774
ACGCCCGCGGGGCTGTCGCAAATTCATGCGGCCATTCGTTTCCGCTTCGTGTAGGGTTTCCAGGCTCGGTGCGATTTGGGCGCCTCCGCTGATGAAACCAAGAGCTGTCTGCCCATAGAAGACGGCGCCTCGAGGCGGAGACCGCGGCAC
>chromosome_9,-,polyA site is 3639994
GAAGCTGTCGGTCGAGGTGAAGACCGACGCCTTCCCCACGCCCAGCCCTAGCCAGTGGCCCTGCGGCCCGTCCAAGTACCTGAAGGACGACCCCAACGTTTGCGACATCATGCTCAACGGCTTCCAGACGGTGATCGGCCAGCCCACCAC
>chromosome_9,-,polyA site is 3640164
CAGCTGGCTGACCTGGGGAATGCCACGCTCACCACCTCGACCGGCAAGGTGCTGCGCGTGTCCAAGCAGCGTGACTTCTGGGGCGTCAAGCTCTACCCCAACGACGACAGCCGCGGCCGCGACTACACGCCCTCGCTGTTCGTGACCAAC
>chromosome_9,-,polyA site is 3688539
ACGCTGCGATGCAGGCGGTCCAACTCGAGTTCATATGGCACCACCCGCTTGCGGCCATGCCTGCCGCGGCATAGGGTCGCGAGCTGGCTTTCATGAGCGAATGGCGCTTGCCGCGCTGGCTTTAGGTTTGGCGCTGGGGGCTCGTCCAGC
>chromosome_9,-,polyA site is 3820381
ACCACTCGCTTCGATGGGGGTCCGCTGCATGGGGCCGGTCGCGGGTGTATTTTCAAAGCGCGCCGCTTATACCTGTATACTACGTTAACTTGGCGCTTCATACTTACACCTCATCTATATTTTGAAAACCCAGTCCGAAAATGCAGGCCC
>chromosome_9,-,polyA site is 3985863
TAGAAGCTCGAGCTGCCAGGTCAAGCTGCGAAAGACTACGAGAGTTCAGAGTGCACTGCGCTGAACGCGCCGGAAATGCTGTAAACTTTGTCGAGATACATAACAACAATCTTACTTTGCACTTTACTAAGCAGCCATGTGCTGGGGCTG
>chromosome_9,-,polyA site is 4082754
TCCTCCCCTCACACCCCACCTCCGCCTCCCCTCCCCTCACACAACCTCACCCCACCCCCACACCCCACCACACACCCCCACCACACACCACACACCCCCACACCCCACCCTCCCGCAGTTTCTTCCACCTCATCTTCGCGCTGGCCTCCA
>chromosome_9,-,polyA site is 4152613
TTGGGGCGCACTTAGTCGACAGTGACGCCTAGTATCAGCGCTGTCCGCTGATACTCCAGATTGGCACTACAGTACATTGCTTATGTAACTGTGACCTCGAACGAGCAGACTGATCACCTGTGAGCGCGAGGAGGCCGGGCGTGTTCAGCG
>scaffold_18,-,polyA site is 103680
TCGTAGTGCACCACGTCCACAATACAAGTGCTCCTACTTGCTAAAAATGCCGGTTCTCAACCAGGACACCTCCTGGTAGCTTTGTAAGACTGATTTTGTGCGTAATCCGACAATCTTAGTTTTTCTGCGGCTCGAGGAGAGCAGCCGGAG
>scaffold_18,-,polyA site is 419706
TGCGACTGGACATCAGCGCTCGGCGGCAGCCGGCCGCACAAGGCCCAAGCAGTAGTGCCGCTGAGCCTGAGCCGGCCCCCGTGCCGGGGCCCCCGCCGCACGCCCCCCTCCCGCTCCCGCCGCTGCTAACCCCGGCGAGCGACCTGGACT
>scaffold_18,-,polyA site is 494651
GTATCTAAATAACATATTGAGTGAGTTACTCTCTGAGCGAGCGACTGTATACGTGATACATACTGCCTGCAAATACTGTACTTCTTTAGCAACATCTGCAAAACGCTCAATTAAGGCAGCAAGCAATCGCATAGTGCAAAGGGTGCAACT
>scaffold_18,-,polyA site is 623672
GGGCGGACATCGGGCTTGCGGTTGAAAGGAGTCACCGCGGGCGCGCGGGCGCAAACGGCGCACCAGCGCTACAAACTTTTCTGTACATATCCAGATACTATTTGCGACCAGGGCGATTGACGTGATGGAGGCTGCACCGCCAACGCTGGC
>scaffold_18,-,polyA site is 651475
TTTGCTTTTTGAATAATCCTTTTGAGACTAGTTTTGGCGGTCCATGAGCTTCCTGGCTCGTTTGGACCAATCTACGAGCATGAACTTGTAACATCAATCAATCGCAGCTATATAGTTGGCATCACATCCCGAGGACAATATAATTCTGCT
>scaffold_18,-,polyA site is 1193247
TAAATAAGTGGCGTGCTGCGCAGGAACAAACTCGGGGCCTGCCGGTGCCCAAGCGCAACATGGCTTCCGTGCTCGAGAAGATGCGCAACATACATCCCCAAGGTGGTCACCATGATTCTCGCACTGGAGCACGGCGCCACCATCCTGACG
>scaffold_19,-,polyA site is 25919
AGCCACGGCCCGCCCAACGCCAGGGCTCCCTGCTGCTGCTCATGGCCCTGCCCTGATTGCTGTACAAAGCTGTACATAAATCTGTTAAAGTATGCAGCCATGGCCGTAAGACGCTGTTGTCATGGTCGAATTTGAGCTGTCTTCAATTAT
>scaffold_19,-,polyA site is 26173
AAGGGTGTAGTAGCAGCAGACAAGGGAAGAATGGGCGGGGGACGCTTGGACGAAAGCCTCGGTTCAGATTGGACCCCTGCGTGTGTGCCAGTTTCGCGTGTTTCGGACTCCGCACCCCCTTCCTCGCGTGGGCCCCTGTGGTGCTGTCCG
>scaffold_19,-,polyA site is 74211
AGGATCGCTGAATGGGCTTGGCGAAGGCGGGTCTGCTTTCGTTAACCCGTCTGCGTTACAGGCGCTGGCCTCAGCAACTCATAACTCCAAGTATACAGCAAGAAGCAAACAGCAAGAAGCAACACTTGTCGTGTACAGCGCCGGCAGTGG
>scaffold_19,-,polyA site is 153948
AGGTCGCAAGGAAAGCAGCCCTGTCACGCGGATTCCACAAAGGAAGAGTTGCCAACTTCAAACTTTCCCCTTCGCACCCTTGTAGCCGTAGCACAGGCCAAACAATTCTGAAGTCCGCCCAACCTTGCCCCTGTTAGGGGTGTGGGCCGG
>scaffold_19,-,polyA site is 194972
GCGAGGATGGCGTGCCCGATCCCTGGGTTCTTGGCCCGTTAAACCGCAGCCTCTGCCGCATTCAACCTGAGTACTTAGCGCTGTAAAGCTGACTTAGGCAGTACTATCTTGGGACAGTGCGTTTCACAATAGCTTGAGCACACGGCTTGA
>scaffold_19,-,polyA site is 206318
ACGGATCCTGGCCATTACCATCCTGGCATGTGTCCCCGGCGACGCAGCAAGGACTCCCCCGGCTCGGCGTTCGCCAAAATCTGCCGGCAATGCATACCCAAACCCTTCCCCCAAGCCTGGACTTATATCGGCCGTGGACACTGACACGAT
>scaffold_19,-,polyA site is 468213
CTTAAACGCGTTTGTATCGCTCAGCGTTTCACCTGACAAAACTTCCTAGACCCGGAGTAACATATATATTGCACTTGCTAGTGCAATGGAAGAGTCACTGCCGCCACCCCTGCGAGGCTTGCGGCCGTGCGTCGCCACCACGCTGTTCAC
>scaffold_19,-,polyA site is 510709
CGGATTGAGGTCCAGAGGTCCGGAGGGCGCCAGGATCGGCCGGCGCTGAGGTTAAAGTGCAGTAAAAGCTTTACACTTTGCAATACATTGGGGCCCGTCACTGCTGAGGTGTTGCTGAGCCCGAAACCCAGAAAACAGAATGCAGATCGA
>scaffold_19,-,polyA site is 593554
ATCAACGGCTCGGCCCTAGAAAGGTTGACACTTTGGCAAATCCATCACGTACGCGACGAAATAACATTATATGTGGCCATAATGGTAAATGCCGCTAAGAAAGGTCTCTGGCAGCCAGACGCTCCAGCCAGTGATGCCGTTGCGCAGATG
>scaffold_19,-,polyA site is 606630
GCGCCGTGACACTTGCCAGGGATGAAGTTCTGGATCAAGTGTAGTCCAGAGATTGTTAGCACCGGCACAATTTGAAGTCGCCAGTGCATGCTTAACCAGAATAGAACTTCCCGCTTTATTTTCTACTTTCAGCACGGCTCAATGTATGGG
>scaffold_19,-,polyA site is 615076
CGCTTTCTGCAAGAAATTGCTTATTGTTGGAGGCATAATCCAATCTTAGCGTCGGAACAGGGTTTGCAATCGGACACACGCCTGTAACCAGTTTTTCCCATTGAGACGACCGCAGTCGAGCGTCGCCGCTTTGACAGCAGAGAGTTGCAT
>scaffold_19,-,polyA site is 800718
TCCTCAAGTGGCTACTAGGCTTACAGTCATGACAGCGTAGGCGGTTAAATAGCAACGAGGCAAATTTGGAGGGCGGCAGCTTTCTCTCTTCAGTGGCCCAAAACCGTCTGAGCTGCGTGATACGATGACCACAGTATGTGCGTAGTCGTA
>scaffold_20,-,polyA site is 328703
TTTGTCGACGCAGGCAGGCACCGGCAGGCAGGCACGGACAGGGGCGATCCTGGGGGGCTTCGCCTCCCCCTGGATCGCTTCGCTCGGGGGGCTCAGCCCAAAAAACGCCGCCCCTGCCCCTAAGGTGGGCCGCCCCAAGAAGCTGACGGG
>scaffold_20,-,polyA site is 520569
GCAGGCCTCTTCGCCCATCCACACTTCTCACACCCGTTGTGTTGTGGTCCCGACACCTAAAGGACTGCTCCTTCACTCGGCAAGAACCTCTTACGGCAGAATGTCCCGCCACCTGCGACGCGCGAGCACGCTGCTCGCCCGCCTAGCAGC
>scaffold_21,-,polyA site is 217471
AGTTTCACCTCCGAATTCTTCCAGGGCTGCACGAATTGCAGCGAGCTCGGCGCGTGTAATAGTGTTAGTGCAGCCAAATCCATTTGGGTTTACGTAGACAACACGGTCTTTATGCCAAGCACAAGCCCCAGCCACTTGTAGTTCTCTACC
>scaffold_21,-,polyA site is 274470
ATGGGAAATGGTTTTCGGCTACGCATCGATTTCCAATACTATTGGTCGATTGTATCGGTGAAAATCAACCAGTTATCAGTTTGGCACGATCAGTGAACCCGGGTGAAGAAATGGCATTGTTATGGCCCAACGGTTATTTAGTTTCAGGTT
>scaffold_21,-,polyA site is 274820
CTGTATTCTAATTCGCTTAACTGCTTTGCGAAGGTTGTCGGGCCCCGCCAAGGCCCCGTACCCATGCCAAGGCTTTTGGCCACCCGTCTTGACAAATCGAAAAGTGGATCAAGCATGGATTAATGCCCAGGTGGCATTTTGGTATGGTGA
>scaffold_21,-,polyA site is 303247
GCTTTCGAAACCACTTCGGAGACCCCGTCTACACGTGCACCAACCCTGGATGCCGTTCGCCAACACAGTTGAAGGATAGAGCGGCTTGCTCTCGCCACGAAAAATGCTGTGAGGGTGCACCTCGGGACCTCCCTCTCCCTGCCGGTACCG
>scaffold_23,-,polyA site is 151575
CTTGTACTCTTTGACTCGGCTAAGGATGGTGGCTGCGGGCCTGTGGCGGTGGGCCCGGTCAATCGGGTCTTGGTCAACGGTGGTCAACGTTGACCGTTGACTTTGGCACAGGTGAGCCGGCTCACCTGTGCCAATGCTCGTCCACAGCGA
>scaffold_23,-,polyA site is 360642
GCACAGCAGCGGTGGGGAGTGCTGGCTAGGTGGAGCTAGGCGTAGAGGGCCAGCGGACAGAGAATGAGGAACTGAGACTCCCGACGCGAGACCAAAGGCAGAAAAGCGCGTGATCTAGTATTATCAGCCATGGCGTCCTCTTCAACCTCG
>scaffold_24,-,polyA site is 44462
GAGCTATTAGCCTGCCCTGAAAGGCCAGCGCACAACTACTGGTTAGCGGGGCCTTTCTACCTTCATCGCACGCGGAGGCCCCGCATCTAGTGCGACAGCGCGTCTCAAATGGAGATTACTCCTGAGCTTATTACCCAGGTGCGATAAATT
>scaffold_24,-,polyA site is 56836
GGCCGCTATAAACGAGCTATTCCAGCACGATTCTGAACTTCTGAGCCCAGCTGGGCATGAACAGCTTTCAAGGGCGGCGGCGGGGGGGGGCAAAGAAACAAGAGGGGCCCTGAAACACGACGGACCGCCCAAGCTCAAATTATAGACGCT
>scaffold_24,-,polyA site is 67443
CGCAGCGTGCCAATTATGGTTGTGCGGCTGCTGACTGGCGGTCGGGGCCTGGGAGTGGCCCTGCTGGCGATGCTTGTGCTTGTTGGCAAAAGTTCCGCTGCTGCGAACTCCAGTTCAGTGGTCGCCAGAAATGCGACAGAGCTCATGGCA
>scaffold_25,-,polyA site is 156854
GCCTCAACCCGGCCGAATACGCGCTGACTTATCGCAGCGCAGTGGAGATAAGTCTAGTTATTGCGACGTAACTGCCGTGTTGCGTTAAAGTCACGCACGGCGCAGGACGCTCGGGTACGTGCCTGCATGGGGCCGGACCGAGCTGGGTCT
>scaffold_26,-,polyA site is 74019
GGTTGCCACGCGGGTTGCCCCATGGGTCATCACTCCGCCGCTGAACACGTCGATTCTTGCGGTTTGCTGCACCGTCCTTTCTTCTTGTAATGTCGCATTAAGTTTGCTCAATTTACTAAAAATACCATGCCATCCAAAAAGAAGGGCGCG
>scaffold_26,-,polyA site is 78547
TGCAGCGACTTGCGAGCGGCTTGCGAGGTTTGTCGCCATCTATTCCCAGAACCCTCCCAGGACTAAATACAGCGCCTCGCTCTTTCCGAGTACGCTCTGGCCTGTGCCTCGCGGACCCAAAACCATCGACCAGGTCAGGTCCTGCGTTGG
>scaffold_26,-,polyA site is 78695
ATGGGCATCCCAGACTGCCGCTGGTGGCGCGAAAACGCCCCGCGAGTCCTCAAACGGCCTGCTTTCAATCGAATTTGATCACGTAAAATAAGTTGCGCCAACTGGTCTAACTCAACGAGCAAGAGTTTCAGGCAACGTAGAAATCGTATG
>scaffold_27,-,polyA site is 36130
GCATCGATGGGGACATGCATTGTGCAGTCATTCCCAAACCGTGTCGCATTCTTCAATTCATGTCCATAGATGCAGACCTGCTATTATCATTACAAACCTAAACCCGGGCCCACGACCCAAGGGCCTTGAACGCTGCAACAGTCAACTGGG
>scaffold_27,-,polyA site is 64016
TACATAATGGCTGTGTTCAGTCGGCGGGGGCCGGGAACGTGTGGGGAGGGTTGGATCGTGTTGGAGCGCCAGGGCAAGCAACTTTGTAAGTGCGGCCTCAAAGCGTTGAGCCCAGCAGGTGCTATCCCTTGAGGATATTTGGCATTGGCT
>scaffold_27,-,polyA site is 101977
AGTGTACATCACATGCTTCTACACTGAATTATACCAGTGAGATTATAATACTGTTCACGTTATGTTGTTAGTTCAATAATGAACTGCGCTGCAGTTGCCAAGGGAATGTCCATTCGATTATACAAACTCAGGCCACAAATGCAACAGCTT
>scaffold_27,-,polyA site is 132426
GGCAGGTGGCGGGGTCGTGGGGTCATGCTCAGTTGTGGGTCATGCCGCAGAGTTTCACCCACCGCAAGCAAGGTGCACCAGAGTGTAATAAGCGTTGATACATTTTATCATTTGCCTGTAATCCTTGTGCAAGCCACAACGGAACGAAAT
>scaffold_27,-,polyA site is 251489
AAAAAGGGACACCTTCAACTGCCGCTGTGCCATCGCTGCTCAGGGCGCACAATGCCGAGCAGTCCCGATTACGATTGCGTCAATTTAAAGCGAACAAGGACTCCCAACGCTATCACTGGCATTCCACGGCAGCCTGTCGTTTTCGCGTTC
>scaffold_28,-,polyA site is 64351
ATACACATCAATGCACATAGGCTAAGTGTTGGCGCCCGGATTTGATGTCGGGCGCAACGTCCCGTTGCCTAGCGCCCGTCTCCTAACCCTTATAAGCGCAAGAATGTCAGCATCCTCAATCACACGTCTCGCCAGCAAGATTTTATCCAG
>scaffold_28,-,polyA site is 171470
AGTCAATGCGCGATGTATTAGAATGACACGCGGGGACAGAAAGTCTTTGGGATCGCCCGGTCGGTCGGAATGATCACATTGATGAAATTGAAATTGCCGGTCGCCCCATATTTCGTTACCAGCTCATTTGTCACGACATTGCATACTGCA
>scaffold_28,-,polyA site is 249277
TTGCGTGGCAGGCATGCCGCATGCGACAGTTGCACCCCAAATTCAATGGACTCCAGGCCACTAACTGCTCTGGCATCTTGAATTGTAACACATACATCACCTCTATTGTTCGGGCTAAAAGACTCGTGCTCTTTCTCCTCCCCTTTGGCG
>scaffold_29,-,polyA site is 223255
CCATGGCGGCGTCTTCGCCCCTGGTCCGGCTCAGGCGGCTTGCGCTGCCCCTAGCGCTTGTAGTGCTGTGCGCTGCCGCGGCACATGGCCAGACGTTGAGCTCAGCTGTCCTCACAGCCTCGAACACTATTATGGCTACGCTATCAAACG
>scaffold_31,-,polyA site is 117826
GTAGCCAAGGCCAACCATCAATAACCGCAGAACTTTAGCCCCCCACGTGTGCGTGGGCGGCGTCGGTAGGTTGCTCAACACCGCTCGTATCTCCTCCTTAAACGCCTGATGGTAAACAGTGCCGGTTGCCTTAACCATTTGGTTCCAAAA
>scaffold_32,-,polyA site is 143181
CTCGGGGGAAGCGTTTGACTCAAAGACGACAGGTGCCACAACACCCTGGATACATTAGTCGCCCCGCTTGGGTTTGCTGTAAGCAGTGTAGACTGCGCTACCAAGTACCAAGCCTCGCTGCACGCACTGTCCAAAGTTTCACAGACTGAG
>scaffold_33,-,polyA site is 40323
CCTCCAAGCAGGCCCACATATGTGTCTTGCGCTGGCTTGCAGGACGCCGAACAGGCGCAGATCGCGGTCAAACCAGCTGTGCAACTCAGCGGAACTGCCAAAATATTTGGCCGTCACTCGCTCATGCCGGAGATGCGCGTGGAAGATATC
>scaffold_33,-,polyA site is 56155
CCTCCAAGCAGGCCCACATATGTGTCTTGCGCTGGCTTGCAGGACGCCGAACAGGCGCAGATCGCGGTCAAACCAGCTGTGCAACTCAGCGGAACTGCCAAAATATTTGGCCGTCACTCGCTCATGCCGGAGATGCGCGTGGAAGATATC
