# Supplementary material for: Bioinformatics Analysis of Alternative Polyadenylation in Green Alga Chlamydomonas reinhardtii Using Transcriptome Sequences from Three Different Sequencing Platforms
Source: G3 (Bethesda). 2014 Mar 13;4(5):871–83. doi: 10.1534/g3.114.010249 (PMC4025486; doi:10.1534/g3.114.010249)
Supplement: Supporting Information [file supp_g3.114.010249_FileS1.zip › SuppltSeq/SuppltSeq/chlamy_Illumina_cluster_CDSSeq.txt]

>chromosome_10,+,polyA site is 127116
CGCAGCGCCTGGCACCACCACCCCTACGGTCACTCGGCGTACGGACACCCGCACGCCAGGCTCATGGCCCACCAGTACCACCACCACCATCAGCATCAGCAACAGCAGCAACAGCAACAGCAGCAACAGCCCTCCCCTGATGCAGGGCGC
>chromosome_10,+,polyA site is 226459
GCGGCCAATTTCTGCAGAGCAGTAGCCAGTGGCCCACCCACCTCTCATCTGACCCGGAGATCGGGATACAGGTGTCAGAGTCACAGGACCAGGGCTCGACGTGGCCGCACAGCCCCACTAGTGACCCGAACGGCGGGCCCGCCGGGGGCT
>chromosome_10,+,polyA site is 230720
TGGACCGCGGCCGAAAAGCACCTGCGGCGGGAGTTCCCGGATATCCCCGTCGGTGCCTTCGAGTGCAACAGTACCGGCAGGACCAATTATTCTAGGTGGAAGAGGCTGTCCAACCCGTAGGCTAGAGGCGCGGATAGGGCTAACACTGAT
>chromosome_10,+,polyA site is 255048
AGCTGGAGGACCCGTATGGCGAGCAGTATGACAACGAAAGTGCAGCAGCGGCGGCGGCCGGCATGGGGCTGTACGGTATGCACCTGACAGATGACGGCAAGATGGGACGCGGTTACGGTGCTGCCAGTGACGGCGCTTTGCAGATGGCAC
>chromosome_10,+,polyA site is 255471
GCGGCCCCTTCCTGCCCTCGCGTATCACCATATTTGGAGACGATGAATCTGTCTACGGCTTTGGCAGCGGTCCGAACAGCGGCGCGATCGGTACTGGCAAACAGCAACAGGGCAACGGCAACAACACGGGCGGCCTGCATCGCCTGGCGG
>chromosome_10,+,polyA site is 255899
CTGGGCGGCCTGGGGCTGCTGGACGACCACCACCTGGGCGGCTCGGGCGGCGGCGCCATGAGCCACCCGCTGAAGGGGGTGGTGAAAAAGCGGAAAAGCGAGGTCACCATCATGGCCAAGATTGGCGAGGGCGCGTAAGTTGGCGCGTGG
>chromosome_10,+,polyA site is 258572
GCGGCGGTGGCGATGGGCGTAGAGCAGGCAGACATGGCGCAGTCAGAGGGCTGGATGGTTGAAGGATGGTCTCTGAATGCCAAGCTTACACACTGTGGAGAAGAGGGAGCGGCAGCAACAGCCTACAGTGCTGGAGGCTGGTGACGCTGC
>chromosome_10,+,polyA site is 258765
TGCAGCGGCGGTCGCAATAGGTCATTTGTTTGCAGGCGTCGCCTCCACCGCCAGGGCGGAGAGGTAGACACTTACGCGACCGCACATGCAGGGATGGGTAAGAACGACCGGTCGTCACGACATGTGTTTCATGCACCAGGTTCGTGAGGC
>chromosome_10,+,polyA site is 282703
TATGGTCTTCGAGCTTAAGAACACGGACCCTAGCTCAGCAAATGCGCTCCGAAGAGCCATGGTTGCGGAGGTGCCTACAATCGCTATCGATCTTGTGGAAATGGAGAACAACACCACCGTCCTAAACGACGAGTTCCTTGCCCATCGCCT
>chromosome_10,+,polyA site is 283035
TCAATTACCACAGCGCGACTGAGAAGCCAATTGTCATCTGCAAATTGCGGCGAGGGCAGCACCTAAAGCTGGTCGCGCGTGCGCGCAAAGGCATCGGGAAGGACCATGCAAAGTTCATTCCCGTCGCCACGGCGGTTTTCCAGTACAAGG
>chromosome_10,+,polyA site is 469554
CACCACGACTTCCCTTGGGGGCGTGACCCTGTCGGTGGTGTCTGACCTGCATCTGGAGGCTCGGCCGCTGGAGCTGGATGAAGTGATCGACCCCGAACTGAAAGCAGACGGTGGGTGCGCAGGGTTTTGTTGGGGGCCAGGCACGCGTCA
>chromosome_10,+,polyA site is 479467
CGCAGCCGCAGCACCTGCACACAGCCGCCAAGATGCGCAGGTGCTTTGGGGAGCTGTTGGGGCCCACGGGCGGCGGAGGGGGTGGGGGTGGAGGTGGGGGGAGCCGGGGGCGCAGCCGCGGCGCGCGCAGTCGGCTGTTTGGCGGGGCGA
>chromosome_10,+,polyA site is 543076
TCAGCAAGATGGCCTGGGACAGCAGCAGCTGCTCCAAAGACAACCTCTTCAACTGGATGTACGAGGTGGAGTACTACATTGACAACGTGCTCAAACCCAAGGACTGGAACCACAGGTGAGAGCGATGGGCGGGGTGCTGAGGGGCGCGTG
>chromosome_10,+,polyA site is 545236
GCGACACGGCCATCGTGACGGTGTGTCGGCCCGATGCCGGCGGGGAGAAGAGCGAGGACGCCTGCACCGACTTCTGGGATAACGACTGCGACGGCTTGATCGGTGAGGCAGTACAAGGAATGAAAAGGTTGCAGCAGGTTGCAGGTGTTT
>chromosome_10,+,polyA site is 563438
GGCGGGCGGTTTTGCGGCGCTGCATTCTGTGGTCCGCAAAGTGGCGCCTGCGACTCAGCTGGACGTGGTTGCGGTGGAGACGTCGGAGCGACTGCAGGAGAAAACCGGAAAGCTGCAACTGAGCATGCCGCTGCTGCGGAGCCTGCAGCA
>chromosome_10,+,polyA site is 715386
GGCGGTGGGGGAGGAGAGGGAGGGGAGGGAGGGGAGGGAGCAGTTGGGAGGCAGGGAGGCGAGCAGGAGGCGGTTTGTGGGGTGGAGCTGGGGCGCTGGGCGACGCCCTTCCGGCGGCGTGTGGGGCGCTGGATGACGGACGTGAGCCCC
>chromosome_10,+,polyA site is 730667
TCCGGGGGGCCGGGCGGCGCGGGCGCGGGGGGCCCACTGGCGGCAGTGTTGGCGGGTGGCGGACCGGCGGGCGGTGGGGTGGGGGGAGTGGCGGCGGGGGCGGAGACGCGGCGGCTGCTGGAGGCGGTGTTGGCGGTGGCGCGGCCGCTG
>chromosome_10,+,polyA site is 759396
CCCCCATTGCAATTGTTTGGGTTTTGACTATCAGGTACTCCCCTGACTCCTCCATCCACAGCTGGCGCAAGCACCTGGAGGACTGGGAGGCGGCGGTGGAGTGGGTGGTGGCGGGCGGGCTGGGCACGGGCCGTGTGGATCCAGCCCGGC
>chromosome_10,+,polyA site is 764966
TGACCGCAGATTTTAGGCCCGGCACCCGGTGGCCGTTCAGCGGCAACGACATGCCCTTCCGCAGCTGGCTGTGTTGCGGAGCACAGAAAGGAAGTCCGATTGAATATGCAGATCCGCGACCAGTAGTCGGTGGAGGACAAGAGGCGCGGA
>chromosome_10,+,polyA site is 786477
CTTTGGTGTGGGAGCCGCGACACAAGGAACCGCTCTGGCGTCTGGCAGTCAATGGGTTCACGGGCTTTGGGATGCTTGCGGCGTGGGCCGCAGATGGACGCGTGGAGAAATGCCCGTGTGGGACTCAGATGACTGCTGGGGCTAGGGTTC
>chromosome_10,+,polyA site is 827850
TGCATGATGGAGCCGCCGGCCTCCAGTTCTACCCGTACAACCGTGCAGCCGAAGCCCAGTGGCCTACCGAAGCCGCATGGCTTGCCCGCGCCAGCCCCAAATCCACCTCCGCCGCCCGCCGCGGGCGCCCCCCGCCTGCTCCCCATCCGC
>chromosome_10,+,polyA site is 828019
CGGCCGATACTATATGTGGACGCCCGGCGTCCTCCGCACGGTGCTGCGCGCCCTGCTTGCGCATGCCTACACCTCCTACCGCGGCCAGCCCTACCTGCAAATTCGCGGCGTCGCCATGGGCGCCATCTTCGCTTCGTACGTTGCCAACCT
>chromosome_10,+,polyA site is 840482
GCCTGGGGGCGGTGCTGTCGGCTCTTCCGTACGTGGGCGCGGTGGCGCCAGTGGACACCAACATCGCCATCTTCACGCTGGCGCAGGGCTGGGACGCCAAGGTGGGGCACACGGGGTGGGATAGGAGGAATGGGGTGGCTGCTGAGGGAA
>chromosome_10,+,polyA site is 876707
CCCGAACCACGAGCCGGACCCCGGCACCGACTGGTCCCCGCCGCCGCCGCCCTACGTCATTCCCGCGCCCGTGCCTGATCCCTCGCCACCCCCGTACTACGGCAGCTCCTACCCCCCGCCCTCGCCGCCGCCACCCCCGTACTACGGCAG
>chromosome_10,+,polyA site is 877129
TGATGCGATTCCGGTTCGCCCCTCAGGCTACCCGCCGCCCGGCGGTCAGTCCGGCCACCAGGCGCCCCCATTGCCACCTTTCCCCGCAGACGACAACCAAGGTAAGCAAGGAACAGCGGGCTGGGGGCGCAGACTCCGGTCCGGTCTGGT
>chromosome_10,+,polyA site is 899441
GGGCTAGACACGCCGTGCATGACTGTTGGGTGAAGGCATTTTGTAGAAATAAAAATTGACAAGGTCAGGGGTGTCGACCAGAGCTAGAGAACAATGTCGTTCCAGATTTACCGCAACACGTCTGTGGGCGAGAGCCTTATGGAAACCATC
>chromosome_10,+,polyA site is 899497
TGACAAGGTCAGGGGTGTCGACCAGAGCTAGAGAACAATGTCGTTCCAGATTTACCGCAACACGTCTGTGGGCGAGAGCCTTATGGAAACCATCGAGCAAATGGCACAAGAGGAAAAGCTTACGGAGGAGATTGCATTGGCGGTGCTCAA
>chromosome_10,+,polyA site is 906193
GCATGGAGGGGATAGAGCAAGCGGGCGCGCAGCGGCGCGGAGGGCGCGCGCCACTGCAGCAGAGGCAGCTGCAGCAACAGCAGCAGCAGCAGCGCGGGGAGAAGGAGAAGAAGGCGGCGGGCGGCAAGTCCGGCAAGCCGCGGCAGCCGC
>chromosome_10,+,polyA site is 906851
GGCGATGGTGATGGATGATGATGAAGATGAAGAGGAGGGCGACGGCGAGGCGGCGGAGGAGGGCGCGGTGGGCCGCGGGGAGGGTGTGGCGGGGGCGAAGGCGGCGGCGCGGACGTGGGCGGACGACGATGATGAGCAGGACTGGGTGGA
>chromosome_10,+,polyA site is 924311
ACACGCACGCGCCTGCACACACGCGCACCTGCGCACACAGGTCGGGTGTGTTGAACGACCTGGGCAGCGGCAGCAACGTGGACCTGTGCGTCATCACCAAGGACGGCGTGGAGTACCTGCGCAACTACGAGTATCTGCAGGCCAAGACCT
>chromosome_10,+,polyA site is 1044773
CGGACCGGCCACTGGTGGGCCCAGAGGTGCTGGGGGCGTTGGGGAGGGAGCAGGGGCGGGAGGAGGGGCAGGGGGAGGGGGAGGGGGAGGGTGTGGGTGCGATGGCGGCGGTTGGCGTGCCGCAGCTGGTGGCGGCGCGGGAGAGCATCA
>chromosome_10,+,polyA site is 1102513
CGGCGGGCGTGGCGACGGAGGAGGAGTTGGAGCTGGAGTTTGAGGACGAGGACTTGGAAGGCGGCGGCGGCGCCGGGGCGGCGGGCGGCGAGGGCGCGAAGCGGGCGGCGGAGGTTGAGGCCCGGCCGCGCAGGTACGTGTGTTCGTGCG
>chromosome_10,+,polyA site is 1148784
GTCGCCGGTGGGCCCGGCGTCGACGTCCGGGGAGGCGGGGGCGGCGGGTGGTGGGGCTGGGAACGGAGGAGCGGGTGGCGCGACGCCGCCGCAGCGGCAGAACCCCACGTCCTTCCTGTCCATTGTCAAGGTGAGGGAGGTGGGAGGCGG
>chromosome_10,+,polyA site is 1161421
TGCTGGGTGTTGCTGGCGTGCTGGTTCAGGAGATCGTGAAGCCCGATGTGTACTTCTACGAGGCTGGCCTGCCCCAGAACCTGCCCGAGCCCTTCACCAACATCAACATGGGTGGCCTGCTGGCTTGGGAGTTCATCCTGATGCACTGGG
>chromosome_10,+,polyA site is 1162016
GCCTTGTGCCTCGTGTTTCTCGATTTCTCCTGCGCAGGCTTCTCCAAGGGTAACCTGAAGGAGCTGCAGACCAAGGAGATCAAGAACGGCCGCCTGGCCATGGTGAGCCCGGGTGGAGGAGAGATGGGAGTTTTGAGCTCCGCAAGGCTC
>chromosome_10,+,polyA site is 1162312
CGCCTACATGGCCTTCATCCTGCAGGCCCAGGCCACCGGCAAGGGCCCCCTGGCCGCCCTGTCGGCCCACCTGTCGAACCCCTTCGGCAACAACATCCTGAAGGTGCGCTGCTTCTGTTACAGCAATTTTCTTGCGGGACGGAATCCAAG
>chromosome_10,+,polyA site is 1212256
CGCCACAGGCGGCCCCAACCGTGCGCACCTCGCGTCTGTGCCGCGCCGGCGCACACAGGTTCCCCGGCTTCTTGGAGAAGATCATATCCAGCGGCGGGAAAGGGAAGGCAAGTTCAGACCGTCCAAGCGACCAAGCCGCACGCGACGCAA
>chromosome_10,+,polyA site is 1213265
TGCTGGGGCCCGACATGCACGGCTCCCTGGACCCCGTGGCGGCGGGCCACATGCGCAGTGGTGGTGGTGGTGGAGGTGGTGGAGGTGGGGGTGGGGGTGGAGGTGGTGGGGGTGGAGGTGGAGGTGGCGCGGGCGGCCGTGCGGCCTCGA
>chromosome_10,+,polyA site is 1266048
TGTGTGTGTGTGTGTGTGTGTGTGTGTGTGTGTGTCCCACCACTGCACACAGTGCCGCAAGCTTGGACTGGACCTGTCGGTGGATGTGGTGGCGGGTGTGGACCTGCCCCAGTCCGTGGACCGAGGCGAATTCAAGAAGCAGGTACGGGA
>chromosome_10,+,polyA site is 1284898
TAAGGCATGCCTGTGCTAATCTTTGCATTGCAACTGCAGATACGTGAAAAATGCTGAAGTAGAAGGGAACTTTTATCGCGAGCGGCAACAGGATTTGCAAAAGAAGAAGGACCGACTGGTGAGTGAGCGTCGCACAGGAACCGCAGTACC
>chromosome_10,+,polyA site is 1321613
AACCCTGGCCCTCCAGACGCTGGACCACCTGCGGCGGCAGCTGGACAAGGCTGTGGAGGAGCGGTCAGAGCTGCACAAGACGCTGCATTCCCTGAGGCAGAAGAACGTAAGAGTCATAGCCAAAGCAGCCATGATGCAGCGGTCTTGCAA
>chromosome_10,+,polyA site is 1334197
ACGCAGCATTTGTACCGAGAAGCGCTCCATGGATTGGGGCCAGGGCCAGGACACGGCTCCGGTAGCATGGTGGCGGCAGGAGGTGGAGGAGGTGGAGGCAGCAGCTTTCCTCCCGCACCGACCGGCGCTCGGCCCGTGTCTGGCAGTAGC
>chromosome_10,+,polyA site is 1433713
GCCTTCCACTTCTCTCACTCCCGTCAACGTGTGACACAGTGGAGGAAGAACGGCTGATAGGATGGCGGGGCGACACCTACAATCCAAGGAGCACGATGGAGAGCCAGGTCCGTGCACGCAGGACAGGTCCTCTCCCCACCATCTGCTCCG
>chromosome_10,+,polyA site is 1437715
ACGCACAAACGCGCTGCCTGACGGTCCCCACACCCTGGCGGCCAGCAGGTGGGGTCGTGCCGGCTGTCGTGCGGCGTGTGCGAGGACTGCGAGCCCGGCGACCGCGCCTGCTACAGCCGCAACCGCGACAAGCAGGGCTACCTGGTGTAC
>chromosome_10,+,polyA site is 1452198
TCCGCCGTCACCACCACCAACAGCATTGCTCACCAACTCCCTCCCTCCTCTCTGCCTCCCTCCCTGCCGTCCCTTCCCCCCCCCTGTAGCGGCCGGCCCACGGACGTGTACGCGCTGGGCGCCTGCCTGTACACGCTGCTGTTCGGGCGG
>chromosome_10,+,polyA site is 1468043
GTGAGCTGCTGCTGGCAGACGACCCAAGGGCCGCGGCGCCCGCCGCCGCCGCCGCCTCAGACGGCGACAAGGCCGGCAAGGGTTTGAGCAAGGCTGCGAAGAAACGGCTCAAGGAGCAGCATGAGCGCGAGATCCGGTGCGTTGTGGGTG
>chromosome_10,+,polyA site is 1470722
GAGGTACCTGGAGTATGAGAAGGAGGAGGGCGACGATGCCAGCGTGGAGCATGTGAAGCGGCGTGCCATGGAGTTTGTGGAGAACTCGCTCAAGGCGTGAGGAGTGAGGAGTGAAGAGGCGTTGCCGTGAGGGAAAGAATGTTGGCTTGC
>chromosome_10,+,polyA site is 1472991
AAGGCCGCGATGCGTATTGCGGCGGCGCTGGACGCCGGCGGCGGCGTGGCACGCCTGGGCTATGAGGACAGCGAGGGCGCGGAGCTTGTCATGGGCGGAAGCAAGGCGGCGCAAAGCTCTCGTGACTTCGTGCAGAGCTTGTACGACGAG
>chromosome_10,+,polyA site is 1473068
CGCGGAGCTTGTCATGGGCGGAAGCAAGGCGGCGCAAAGCTCTCGTGACTTCGTGCAGAGCTTGTACGACGAGGATTATGAGGAGGATGAGGAGGACGAGGAAGATGAGGATGAGGATGATGACTACGGCGAGGTGCGTCGTTTGCGCGC
>chromosome_10,+,polyA site is 1476164
CGGCCATGAACAAGCCATTCAAGTACATAGTCACCACCAACCTGACGCAGAAGGCCGGGGCGGGACTTCACGCGGCAAGCTGTGCACGATGGAACGAGAAGACGGACGGCAAGCTTACGGTGCAGTGGGAGAACAACACAATGATTGTGC
>chromosome_10,+,polyA site is 1578660
GGCAGGCGGCGCTTGCGCTGTACATGGCCATGTTGGTTGCAGCGGTTGTGATGCTGGGCGAGCTGTTCTTCTTCCATGTCGTACTCATTAGTAAGGGCATGACTACGTACGACTACATCATCGCGCAGCGCGACGCCAAACTGGCGGCGC
>chromosome_10,+,polyA site is 1580921
GCCTCCTGCCGCGCTGCCACCTGAGCCGGACGCAAAGACCGCATCCATTGTGGATGCGGGAGCACAGCTCGCGAGCAGGCAGTTCGACCGCGACCAGCAAAAGGCAAGGACTCCGGTCGCCGACTCCCGTCACCTGCCCCTGCCCGTGTC
>chromosome_10,+,polyA site is 1638104
CGCTTGACGGATGGGGCGCTGGCGGTTCGGCTCGGCACGACAAGCCACCCAACTTCACTGGTGATTTGCCGGTGGGTGTGGGGGGCGTGCTGGGCGGGGAAATGCTTGGGTCGGGGCTCGCATTGTAGGAAGCATGACCGGACGTGGTAA
>chromosome_10,+,polyA site is 1710306
GCGGCGGCGCAGCCGCCGAGGACGGCGGCGGCGCAGCCGCCGCGGCGGCGGCGGCTGCCGCCGCAGGCGGGAAGGGGGGTGCGGGGGGTGCGGGGGGTGCGGGGGTTGCGCGTATGGCGTTGTCTCTTGCGAACCAGGCGCGGGCGAGTC
>chromosome_10,+,polyA site is 1818815
ATCGTGACCACGCTGCCCAACATGGGGCAGGTGGGCATTAGCGACTTCAAGGACAAGAAGGACCTGATCAACTGCGCCATGGCCAGCGCACATATCCCAATGCTGCTAGACCTCAAATTCGCACGCCTGTGCCGCGGCAAGTTCTGCGTG
>chromosome_10,+,polyA site is 1858827
GATGAATGTGGCGTTTGACGAAAAGTATGCGGCCTACACAAAGTTTGCGTGGCGCTCATGCACGCAGTACCTTGACCCGGTCAACAATGAGATTGGCGATAAGTCACTCGGGTCAACCAGCCGCTGGACCCCCACCGCCTCTGGGTAAGG
>chromosome_10,+,polyA site is 1865629
CCACCCTATCTACCCGCTATCAGGCGACTTTGAGGCGGTGGTGTGTGAGCTGGTGCTGAAGGGCGCAGACGTGAATGAGAAGTGCTCGCTGACCAACCAGAACAACGACCTGGTCGAGGGGGTAAGCTCACAGCCGTGCATCTGCTACTG
>chromosome_10,+,polyA site is 1893062
GCGATTCTTGTGACGGTGACAAAATGGACGCAACTATGCAACTACCCGCAGTCAAGAGCCGGACTCAGGGCAAGCAGTTCGTGATCCCTGACACCACCCAAATCAAGGGCTCTGGGCGCGACACATGGCTCGACAAAAGTCTACCCATCG
>chromosome_10,+,polyA site is 1897572
CCCTGACTCCAGTCTGGCGACCATCCAGACCGTCTCCCAGGTCGTTACTACCTGCTGCATTGCAGCCGGCGCTTTCATGCTCCTGAGCAAGCCAGGGGAATCGCTCCCAGAGCAGGTGAGGCAGGGCTTGCGAAGCCATTGCGTAAGTGT
>chromosome_10,+,polyA site is 1930992
GCACACGACAGCAGTGCCACCATCAACGGAACCGCTAGACGCTGCGGCAGATTACGGCTTTGAGCCTGCGTCTGACCCCAGCAGGCACGCGCAAGGCCAAGCAGAGGCACGGGGCGGCAGTAGCGCGGGCATTAGCGAGCATGACGGCGA
>chromosome_10,+,polyA site is 1996113
TATGTCGTTGCCAGGCGGGCTGCCTCCGGTGGGCATGTCGGGGCCAGCTAGCATGTCGCTCAAGCAGCCGGGGCAGAAGATCAAGTCGCTCATATCGGAAGAAGACTTGCGGCGGCGGCGGGCGGCGATAGCGCTGGCTCAGCAGGCGCA
>chromosome_10,+,polyA site is 2150738
TGCCGGCCTCTATGAGCCGGACGAGGACGCCTACCTCCGTCAGGAGGTCCTTGGGCTGTTCTACGAGTTGACACAAACATGGGTGAAGGGTGTTTGCCGGAAGAAGAACCTTAACGTGGAGGATGCGCGTGCTCACGTCTACACCTTCGG
>chromosome_10,+,polyA site is 2155524
ATGTGATGTGCGTGTGTGTGGCGTGTGGTTTGTGTCTGTGTGTGTGCTCGGCCACGCCTGTGTTCCTCGGCCTGGCGCCTTGTAATCCCCCATACAGGCAACCTCGCGCTCGCAGGCGCAGCCTCCCGCGCTCACCTCCGAGCCGCAGGC
>chromosome_10,+,polyA site is 2170459
AGCTGAACGGCGTGGTGCTGCTGCAGTCGTCGCTGCCGTGCAGCATTATCTCGGCGCTGCAGATGTACCCGTTTGTGACGGTGCTGCCGGGCATGTCGGTGTCGCTGCAAGAGGCCACCACGCCCAGCCCGCTGTACACCTGGTTCAGCC
>chromosome_10,+,polyA site is 2214181
AGGAGGCGCAGGAGGAGGCGCAGGAGCAAGAGCAGGGGCAGCAGTGTGGGGGAGCGGGGCCCGTGGTTGCAGATGGCGCGGCAAGGGGCGCTGGGCAGGGCGATACGGCGAGCGGTGCTGAGGGCCGGGCGCAGGCGGGCACGGCGCCGG
>chromosome_10,+,polyA site is 2241635
GACACGTGGCACAGACTCATCCACGCGGACCTGTTCATGGTTGCTGCAGGTGGGGCGATATGTCGGCGGTGGCCAAGGACATCCCGGAGTCGGTCCGGAAGTACTACAACATCAAGCAGTGAGGGCGCAGACGCATCCAAGCACAGCACT
>chromosome_10,+,polyA site is 2245928
GTCACCGCTACGTGGGCGCAGCCGCGTGGATCTCACCTCCGACGCGTCATGGCTATCGCCCAACGTGGAGAGCAGCGCCCGCAGCTTCTCGGGTTCACCAGCCCGGCGGCGCAAGAGCACCCTGGATGAGATGAGCGCCCCCTGGCTGCG
>chromosome_10,+,polyA site is 2260693
TCGCGCAGACGGCCTGGTACGCCTGGACCGAGCTGAGCCAGATGTACGCCATCGGACTATCCATGTACTTCAAGAGCTACTGGAACACCTTTGACACCACCATGATCACGCTCGTGCTCATCATCCCGCCGCTGCACGTCATCCGCCTCA
>chromosome_10,+,polyA site is 2276432
GGGCCGAGGCTGAGGCTTGCGGGTTCAGCAAGACGGACGGTACTCTGGGCGAGGTCTTCGAGCAGATTTCCTCTTCGGACTTCGTTATTCTGCTGATCTCTGATGCTGCTCAGGTAATTGGCTTTAAGGGAGGGCCTGGATCGAGCGTGG
>chromosome_10,+,polyA site is 2278772
TGGACATCTGCTTTGAGATCTACGAGGACGTGGCCAGCGGCAACGAGATCAAGTCGGTGGTGCAGGCCGTGCAGCGCTTCGACCGCTTCCCCATGGGCAAGATCGACCAGACCTACATGTGGAAGGTGCGCTCAAAATGGGCAGAATTGG
>chromosome_10,+,polyA site is 2279239
GGCCCAACTCACCGCTTACCCCCTAACCCCCTACCCTGTACAGGTGCTGCGCGAGAAGGGCCACCCCTTCAGCGAGATCTGCAACGAGTCCATCATTGAGGCCGTGGACTCGCTGAACCCCTACATGCACGCCCGCGGCGTTGCCTTCAT
>chromosome_10,+,polyA site is 2297744
CTCGCGGCCTCAGCAGCGCAGCTGCTCCGCAGCCCCACTCCTCGAACTCGCAGCAACCTCCCAGGCCGCACCACTCGGCGGGGGCGGGGGGGCCGCGGCGGACTGCCAGCCCCGCGCTACGTGCCCGGCTGGTGTCACTGCTGGGGGCCG
>chromosome_10,+,polyA site is 2304724
AGAGAAAACTGGAGCGGCTGAGCAAGGACCTGGAGCAGCTGCGCACAAAGGAGGAGCTGATGCGCAGGAAGGAAGAGCGGCTGCGCAAGGAGAAGGAGGAGCTGCGCACGGACCTGCGCAAGAAGGAGGAGAGGCTGCAACAGGACGGTG
>chromosome_10,+,polyA site is 2328761
TCAGTCGGACATTGACAAGGTGACAAAAGAGATAAATGATGTCGACGCGCAAGTGAGCAAGGTAGAAGCCAAGGTGGAGAAGGCAGAAGCAGAAGTGGAGAAGGCAAGGGCGATGCGTCGTGAAATAGCCAAGGAGCTGAAGCACCCAGA
>chromosome_10,+,polyA site is 2335382
ACAGTCGGAGATTGACAAGGTGACAAACGAGATAAATGATGTCGACGCGCAAGTGAGCAAGGTAGAAGCCAAGGTGGAGAAGGCAGAAGCAGAAGTGGAGAAGGCAGAAGCAGAAGTGGAGAAGGCAAGGGCGATGCGTCGTGAAATAGC
>chromosome_10,+,polyA site is 2336591
GGCCTATGGAGACCTGCGCTGTGACTGACCTTCGCATCTACGGGTCTACTCCCGACATCCTGCCCTCCTGGCACATGCCCCAGCAGGTCACACTGGAGGAAAAGAAGAAAAGCTGACTAGCAGTGGCCGGCAAGGTGGGCATCGCGGCCC
>chromosome_10,+,polyA site is 2359755
CATCGGATTTTCCTCACCCGAATTTGTTGTGCTTGTCTTTGTGTGCTGCAGAAGCACTCGCAGCGCCGCTACTTTGACAGCGCGGATTACAACCTGCAAAAAGAAGGCCGCCCGCTTCAGGAGCTCTACCTCCTAGACGTAAGCCATGGG
>chromosome_10,+,polyA site is 2363657
CCCTCCCTCCCTGCGCCCCTCCCCTCCCCCCCCCCCAGGCCTATGAGATCCTGGAGTTGTACCTGGAGCTCATCACGGTGCGCGCACAGCTGCTGGCCAAAACCAAGGTGCGCGGGGGGGATTGTAGATACCAGCCCAAACTAAACCGAT
>chromosome_10,+,polyA site is 2439812
CTTCGGGCCGTCGCGCTGTGATCACTCGCGCTGCTCTGGAGCTGAAGTCTCCCCCCTACGCTCTGGATGCTCTGGAGCCCCACATGAGCAAGCAGACCCTGGAGTTCCACTGGGGCAAGCACCACCGCGCCTACGTGGATAACATGAACA
>chromosome_10,+,polyA site is 2439926
GCAAGCACCACCGCGCCTACGTGGATAACATGAACAAGCAGGTCGCTGGCACTCCCCTGGACGGCAAGTCGCTGGAGGAGATCGTCCTGGCCAGCTGGAACAATGGCCAGCCCACCCCGGTGTTCAACAACGCCGCTCAGGTCTGGAACC
>chromosome_10,+,polyA site is 2440153
GACTTCGGCAGCCTGGACAAGTTCAAGGAGGAGTTCAAGCAGGCTGGCATGACCCAGTTCGGCTCTGGCTGGGCCTGGCTGAACGCCGACAAGACCGGCAAGCTGTCGATCAGCAAGTCGCCCAACGCCGTGAACCCCGTGGTGGAGGGC
>chromosome_10,+,polyA site is 2443635
GGGACGGACGGGGGCGCCAGCAGTGTGAACATTGCCAGCGCCACCGCGGGCACCTTTGCGACTACAGACCCAAACCTAGTGGCTCCAGAACTTGCTCCAGAGATGGGGCTACCCTACCAGGTGCGCTCATGGCAGGACATGCTCAGAACT
>chromosome_10,+,polyA site is 2487468
TCAGCCCTATTTGGCCTGCTTACGTGCCACTCGCTCGCTTGGCCAGGACGTGTCATTCGACCTGATGATTAGCGGCATCAACCGGGGCGACAACGCCGGATTGCATGTCATCTACAGTGGGACAGTGGGCGCGGCGCGCGAGGCGGCATG
>chromosome_10,+,polyA site is 2492016
GGCTGCCTCGTCGGCCCCCGCCCCGGCCCGCTCCTCGTCGGCCAGCTGGCGCGACGCCGCCCCGGCCTCGTCGGCCCCTGCCCGCTCCAGCTCTGCCTCCAAGAAGGCCGTGACCCCGTCGCGCAGCGCCCTGCCCTCCAACTGGAAGCA
>chromosome_10,+,polyA site is 2492592
CTCCTCGTCGGCCAGCTGGCGTGACGCCCCCGCCTCGAGCTCCAGCTCGAGCGCCGACAAGGCCGGCACCAACCCCTGGACTGGCAAGTCCAAGCCCGAGATCAAGCGCACCGCCCTGCCCGCTGACTGGCGCAAGGGCCTGTAAGCAGC
>chromosome_10,+,polyA site is 2502003
GCGTGGGCCGTACCGCGCGCGGCGCCAACGGGCGCGGAACCGTGAGCAGCCTGGTGTTGGGGCGGCAGGTGCCGCTCGCCAAACAAATCATCGAGCGCAACCAGAAGGGCATGCCTGTGCACACCGTGCCCGAGTAGGAGGAGGGGCCGA
>chromosome_10,+,polyA site is 2581252
TGGTCGGTGGGAGCGGGCCGGCGGCGTGGGGTATGCAACTGCTGGGGGATGCGCAGGGGCCGCAGCGGCTGGGGGGCCAGGCGGTGGTGTGGCGGGCGGAGCAGCTGCCGCCCACTGGCTGCAGCGGGCAGTGGAGCCTCACACTGCTGT
>chromosome_10,+,polyA site is 2585966
ACTCAGCCCAGCAAATGAGTCAGTCGCAGGCGAATGCGGCCGCGGTTTTGCAAACGGAGGTGCTGATAACGTATGACATTTTGTACGCCATGGAACCGAACGCGAGTGTGCAGCAACCGGATAGCACCAATGCCAGCACTGACGCCAGAG
>chromosome_10,+,polyA site is 2673070
CGCCCTCCTTACACCCGCACCCGCCCGCCCTCCTCCCCCTTAAGACATTCCATGTTTGCAGCGCGGACCCAGAGCAGGTGCGGCTGCTGAATGAGGCCAACCGCGCAGCCGCGTTCGCGCAGGCCAGCCGCGCGCCCGGCGGCTCAGCAG
>chromosome_10,+,polyA site is 2711687
ATCGCACGCAGCCGGCAAGTCGCGTGCCAAGGCCTGTTTGGCCTGGGCCTGCCGGAGGTTGCCGTGATTGCTGGCGTGGCAGCGCTCATCTTTGGCCCAAGCAAGCTGCCTGAGCTGGGCAAGTCGCTGGGCAAGACCGTGAAGAGCTTC
>chromosome_10,+,polyA site is 2711821
GACCGTGAAGAGCTTCCAGACCGCCGCGAGCGAGTTCAACGACGAGCTGAAGGCGGGTATGGCGGCTGACGACGCCAAGAAGCCAGCTGCGGTTGAGGAGAAGAAGGAGGAGACCAAGTAGAGGACAAGTCGGGCCTGGAAATGGCAGGG
>chromosome_10,+,polyA site is 2769259
CCTGGACAACACGCCAGGCAACAAAATCAGCAAGCTACCATTGCAGCCTAGTCCGTCTCCATCTCAGGATAAGGACACCACGGACCAGAAGGACCAGGTGAAGGGCACAACCCCCAAGAAACAACCCCCCGCAGCAAGCACGTCGCAGCC
>chromosome_10,+,polyA site is 2788797
ACGACTGGGAAAGCGTGTCTGGCTCTGCGACATACTTCTGCATGACCGGACCGTTGCCCGCCTCCACCGACCTGTCTCTGCAGGCCTACACATTCCCCAACACGTCTTCGGTAAGCCCATACATACAGGCACCCGGACACGGCGGCCACT
>chromosome_10,+,polyA site is 2789800
TGTCTACGGCTGCAACACCCTCTTTAAGTCCGGCTGCACTCCAATTACGTCGCAGCAGTACCAGCTGTCGCCCGCGGAATTCGGTAACCGCATGAACCAAATGTGCGTGGGCGCCGGCCCCTGCATCGAGACCACTGCTTGGGAGCCCTT
>chromosome_10,+,polyA site is 2789982
ACATGAAGTTTGTGGGCAAGGCAAGCTCGAACGGCACCATGGAGATGCTCAAGAGCACGCTGAAGCAGGCATTCTCTCGCGACGTCAGCTGTGACGCCAAGTACCGAGACATCAGCTACGACATCACCCAGTGCTACTCCCCCTCCAAGC
>chromosome_10,+,polyA site is 2793317
CCTCCGAAGGGGGCCCAACCGGCATGGACCAGCCCTGGCGCTCAACCAGTCTACGTGACCAACATCGGTGGAGACTACCCGATTCACATCATCAGCGGATCAAAAAAGGTATAAATTGGAGGCGCGGGGCTTCAAGGGGGCGAGTTCAGC
>chromosome_10,+,polyA site is 2796050
GGGCTGGGCCACTTCGCCATCTGGGTGGACGCGGACCTGATGCAGGGCAGCAGCGGCACGTGCGGCACCTTCGGCAGCCCCTGCCTGGCGCACAGCGAGGACTTCAAGGTGCATGTGGTGGAGATGTGGCAGGCCACGCAGGGGTAGACG
>chromosome_10,+,polyA site is 2811665
CCAAGACCGCCATCATGCCTGTGAACCAGGAGCTCATGCCGCGCAGTGCCGACGAGGTGGAGCGCTGCAGCCGCACCGTGTACGCGGCCAACATCGACAAGAAGGTGGACAAGAACGACGTCAAGGCCTTCTTCGAGTCGCTCTGCGGTG
>chromosome_10,+,polyA site is 2832264
GCAACATGGCGCGACTCGCGCTGGCCCTCGTGGCCACTCTCGGGCTTTTGGCGCCCGCGCTGGGCTTCTACCTGCCCGGTGTTGCTCCCCAGGATTTCAAGAAGGTGTGGCCTAAGGACATTATTAAAAAGACATCAGTAGCCTCGCGCA
>chromosome_10,+,polyA site is 2833124
CCATCTGCGCTTCACTATCCTGTACCATAAGGATGCTCAGACCGACCTGGCCCGCATCGTCGGGTTTGAGGTGGAGCCCTTCAGCGTGAAGCACGACTACGAGCCTCCGTGGGATAAGGCCAGCCCCATCCTGAACACCTGCAACCCCGG
>chromosome_10,+,polyA site is 2834711
CTCCGTGCCGCTGGTGTTCGTGGGCTCATACTTCGGCTACAAGAAGCCCGCGCCTGAGGACCCCGTCCGCACCAACAAGATCCCCCGCCAGATCCCCGAACAGCCCTGGTACATGAACCCCGTGTTCGCCTGCCTGGTGGGCGGCGTGCT
>chromosome_10,+,polyA site is 2834809
AACAGCCCTGGTACATGAACCCCGTGTTCGCCTGCCTGGTGGGCGGCGTGCTGCCCTTCGGCGCCGTCTTCATCGAGCTGTTCTTCATCCTCACCTCCATGTGGCTGCACCAGTTCTACTACCTGTTCGGCTTCCTGGCGCTGGTGTTCG
>chromosome_10,+,polyA site is 2835013
TGTGCTCGGAGGACTACCACTGGTGGTGGCGCTCGTTCTTCACCTCGGGCTCGTCCGCCCTGTACCTGTTCGCGTACTCGGGCTTCTACTTCTACAGCAAGCTGGACATCACCAAGACCGTGCCCATGCTCATGTACTTCGGGTACATGC
>chromosome_10,+,polyA site is 2841691
CCCACCCACCCCTCAGATCTCTCTCCGCTTCGAGGCCGACTACAGCGGCCTGCTTCGGCTGGACAAGGTGGAGGCGGTGGTGGAGTACGAGGTGATGGAGGAGAAAATCATCGAGGTGCCAGTCAACGAGACAGACACAGCCACCGGCGC
>chromosome_10,+,polyA site is 2842015
ACAGGTGCGGGCGCCGACGCCGACACCAAGGCAGAGAAGAGCGGCGAGGCGGAGGAGAAGGCCGCCAAGGCGGATGCAGAGGCTGCCGGCGACAAGGCGGAGGAGAAGGAGAAGGCGGAGAAGGACGAGGGAGACGATGACTCTGACACC
>chromosome_10,+,polyA site is 2842073
AGGCCGCCAAGGCGGATGCAGAGGCTGCCGGCGACAAGGCGGAGGAGAAGGAGAAGGCGGAGAAGGACGAGGGAGACGATGACTCTGACACCAACGGCAACAGCGACGAGGACAAGGCGGAGGGCGCCAAGGAGGAGGGCGAGGGCGGTG
>chromosome_10,+,polyA site is 2844271
AGTCCAAGAAGGCCGACCACGAGGAGCCCGCCTTCAGCGTCACCGAGGTGGCCGCCTCTTGGGACAAGTTCGACAAGGCCTTCAACAAGCTCAACAACAAGAAGAAGCCGAAGCCGCCGCCCGAGCCCAAGCCCGCCGCGGACGGCGAGG
>chromosome_10,+,polyA site is 2844731
ACGCCGACGCCACCAAGGCCGATGCTGATGCTGGGGCTGGTGCGGACGGCGCTGACGGCGACGCCGGCGCGAAGAGCAATGCGCAGGCCGATGACGGCAAGGAGGAGGAGGCTAAGAAGGAAGCCCCGAAGAAGGAGGCCCCGAAGAAGG
>chromosome_10,+,polyA site is 2844934
AAGAAGGAGGATCCCAAGAAGGCCAAGAAGGAGGCGCCCAAGAAGGACGACAAGAAGGGCAAGGCGGATGCGAAGAAGGACGCGAAGAAGGAGGCGCCGAAGAAGGAGACAAAGAAGGAGGCCCCTAAGAAGGACGCCCCTAAGAAAGAG
>chromosome_10,+,polyA site is 2845040
AGACAAAGAAGGAGGCCCCTAAGAAGGACGCCCCTAAGAAAGAGGCTCCGAAGAAGGAGGCTCCTAAGAAGGAGGCCCCGAAGAAGGAGGCGGGTGGCAAGGACAAGGACGCTGGCAAGGACGACAAGAAGTCTTGGAGCTGGAACAAGA
>chromosome_10,+,polyA site is 2867695
CACCTCTCTCCTCTCCCTCCCTCCGCCCTTCCGCCCTCAGCACCGTGCACTTCTTCGCCTCGGCCGACAAGGCCAAGCGCGAGCTGGGCTGGAAGCCCAAGCACGACTTCCAAAAGGACGTGCAGGGCCTGGTCAACGACTACAAGGCAA
>chromosome_10,+,polyA site is 2868468
GCAGCCGCAGCAGCTTCAGCCCCCGCCGCGATCTCAAGATCAAGCGCACGGTGCTCCCCGCCAACTGGCGCGACAGCCTGGACGAGGACGAGCCCGCCAAGCCCGCCGCCGGCCGCTCCGCCACCACCGGCCGCAGCGGCAGCGTGCCCA
>chromosome_10,+,polyA site is 2905702
GCCCCTCTCCACCCCCAGGCCTCTGGCGAGATGGGCGATATCACCGGTCTCTTCATGGTGGACGATGAGGGCACCCTGAGCACTACGGACGTGAAGGCAAAGTTCATCAACGGCAAGCCCCAGGCGATTGAGGCCAAGTTCAACATGCGC
>chromosome_10,+,polyA site is 2937763
GCTGACGCCGGCGGGCGCTGGGACAGCGGGGGCGGCTGCCATGCGGATGGGAGTCCTGGGGACGGGTTTGCTGCCGAGAGCGGCAGCGAGGAGGATGCGAAGGAGGAGACAGAAGCTGCGGCGCACCATGGGCGGAGAGCTGATGAGAGC
>chromosome_10,+,polyA site is 2969820
TTCGTGCGCGCCACACCTGCAGGGTGGCAAGGACGACAAGCCCAAAAAGAAGCGCCAGCGGGGCGAGGGCGGCAAGGGTGAGAAGGGCGACAAGGCGGGAAAGAAGGGCAAAGCCCCGAAGGAGACCATCGCCACGGGCAGGTCTCGGCG
>chromosome_10,+,polyA site is 2970330
CCGGTTGCCAGTGATGATGAGAATGCGCCGCGTGTGGTGGCGGACGAGGCGGAGGAGGCGATTGACGCGGACGAGGACCACCCCTTCAAGCGCAAGAAGCGGAAGAAGGAGAACACCGGCAACGTGGAGGTACGCCGTCGGGGGAGCGCC
>chromosome_10,+,polyA site is 2995404
TAGCCCCAATCGTGTGGCGCATGCGACGCACATGCATACAGGTGTCGTCTATGGATGTGAACGATGATGGGAAGGCGGACCTGATCACTTTCCAGGCCAGCGTGGCCAATGACTTCCCAGTTCACAGCGTCAAGGCGCTGTTGCAGCTTC
>chromosome_10,+,polyA site is 3085573
AGGGGGTGCCCGCAGCAGCCGCAGCGGCGGCGGTGGCATTGTTGGAGACGGTGGACTAGCGCAGGACGAGTGCCTCTCCCCACTCCATATGCTGGGCGAAGCAGCCATGAGCGAAAGCCAGGGCGACCTGGTGAGCACTGACGGGGACGG
>chromosome_10,+,polyA site is 3115590
TTCCTTGAATAGGCGCCAATTGGCTGGCATCTGGTTATAAAATTAGGTACGTCGACTTCGAAATGAAGCTGGAGGAGCTGCGACAGGCGCGGAAGGCGAAGAAGCACATCAAAGGTGCGAGAAGCGGGGAGGCGGGGTTCTGCACGGGGT
>chromosome_10,+,polyA site is 3122301
CGACTTGGCCGACGAGGCCCTGATGGCGCTGTTTGGCAACACGTACGTCATCCACTACTACAGCATGCCCTTCACTCACGTCACGCCTATCAACCACCTGATGCATTGGCTCAAGGTGCGCGCATGGGCGGGGTGGGCGGTGTGATCGTG
>chromosome_10,+,polyA site is 3124425
CTTTCCTGGCAGCACTTGCATTGTTTGATCCAGTAGAGTATCCAGCAGATATAAAAGAAGTTGCCGCATGGGCAGCGCCGCACTGGGATGCCATTACCGAGTATTTCAAGAAGCACGCGCCATCGGGGTGGCAGGGTGTCGATGTCGATG
>chromosome_10,+,polyA site is 3124539
ACGCGCCATCGGGGTGGCAGGGTGTCGATGTCGATGCGGCGTTTGTGCAGTGGGCTTCACGGGCGGTAGAGTGGATGCATGGAAAGCGTGAAAGTGCCATAAAAAATCGTGAGAAGTTCATTAGGTTCTACGTGAAGCAGCGGGAATTGC
>chromosome_10,+,polyA site is 3124908
GGGTGTTCTCCCTGCGCACGGTGGTTAAAACCAACCGCCGTGCACGCCTGTCGCCCATTCGCCTAGCTGAGTGCCTGTTTCTAAAGTTCAATACGTCTGGCAATTTATTTACGGAGCAAGGTGTGCTGCAGGCTGCCATGACTCGGTACA
>chromosome_10,+,polyA site is 3125987
CACCGTCGACTCGAGCGAGCAGCCCACATCCAAGCGCGCTGCCGACTGGTTACGGAGCATCAAACTTCGGCTTCAGTTCTCGACCAGCCTGATCGTGGACGCACTGGCAAACACTGACACACTCCCAGCATCCTCAATTTGTTCTCAGGA
>chromosome_10,+,polyA site is 3126047
CAAACTTCGGCTTCAGTTCTCGACCAGCCTGATCGTGGACGCACTGGCAAACACTGACACACTCCCAGCATCCTCAATTTGTTCTCAGGAGTTCGAGCGTGCGCTGGAGCAGTTCGAGCTACAGGTCGCAGAACTTGTATTTAGCGCCCC
>chromosome_10,+,polyA site is 3130788
AGATAGTCCTTATAACTGAAAAAAAACCAAGATAAAGATGGAAACGCTAATTATGGTGTGCGCTATCGCGCTGGCGATTGGTGTAAAGCTTGGCTTCTTTTTTCTATTCGCGTACAAGACGCAAAAAGACGCACCATTACCAAAGAACCA
>chromosome_10,+,polyA site is 3145659
AGAGGACTTTGAGCAGCAGCTCAAGGAGGCGGTAAACGAGGAGCATGAGGGAAAGCGTAAGACAGAGCTTACGTGGAAGATTCACCGGTTACATTGGGAGAAGAATCGCTTCATCTACGACCTCATGTACCAGCGCAAAGTTATGTCCAA
>chromosome_10,+,polyA site is 3174038
TTGACTGCAGCTTAGTAGCTGTTAACCGCATGCCGCTTGGGGTCTGCAGGGCCGCCTCACGTTGAAAACGACTGAGATGGAGACCATCTACGACCTGGGGCAAAAGATGATCGAATCGCTTACGAAGGAGAAGGTCACGTCCGGAGACGT
>chromosome_10,+,polyA site is 3175943
GGCTGCCGCCTGGCTGCGTTGGCCCCCTGCAGGTGCGAGGAGGAGGACGTGGAGATGAGCGAGGACGCCAAGGAGCTGCTGACCAAGATCGGCTTCGAGACCAGCCTGCGCTACTCCATCCAACTCATTACGGCGGCGGCCATCGTGTGC
>chromosome_10,+,polyA site is 3177833
GAAGCATGCGTAATAAGTAGCCGCGCGCGTTTGGGGTTGCAGGGAGGAAACAGCACACGAGGATCTGACCGATGAAGAGCTCGCGCGGCGGCTGCAGGAAGAGGCAAGTCTTGGGGTTACCGGGAGTAAATGTGCTTAGCTCGATACCTT
>chromosome_10,+,polyA site is 3181007
GCCGGCATCCTGTCCTGCATGGGCGTGTCCTTCACCACCGTGCCCATCGCCACCTCCGTCATTGGACAGCTCATGAAGGAGAAGGGCCACACCTTTGAGGAGGCGTACGGCATGTTCCTCGGCACCATCGTTATGTGCGCTATCATCCCC
>chromosome_10,+,polyA site is 3181092
GCCACACCTTTGAGGAGGCGTACGGCATGTTCCTCGGCACCATCGTTATGTGCGCTATCATCCCCGTCATCCTGTCCTTCTTCCCCATCCGCATCATCAAGAAAATCTTCCCGCCCATCGTGTGCGGCATCACCATCATGATGATTGGCG
>chromosome_10,+,polyA site is 3181200
TCCCGCCCATCGTGTGCGGCATCACCATCATGATGATTGGCGTGCACCTGATCGGCGCTGGCTTCAAGAACTGGGGCGGTGGCGCTTTCTGCGCCGACAACTGGCAGCACCCGCCCGCCCCCACGACCTGCTTCCTGCCCGCCAAGTACC
>chromosome_10,+,polyA site is 3181254
GCGCTGGCTTCAAGAACTGGGGCGGTGGCGCTTTCTGCGCCGACAACTGGCAGCACCCGCCCGCCCCCACGACCTGCTTCCTGCCCGCCAAGTACCCCAACGGCACCAGTTACTTGCAGCAATCGACTGTGTGCTGGGTGGGACCCGGCA
>chromosome_10,+,polyA site is 3181705
CCCTTCATGCGCAACGCCTCTGTCATTCTGGCGCTGCTGTTCGGCTACCTCATCGCCGCTGTCACCACCTACCAGGGCAAGAAGTACGTGATCACCACCAAAATTGACCAGGCGCCCGGCATCACCTTCCTGTGGACCACCACCTTCCCG
>chromosome_10,+,polyA site is 3182931
GCCCGGCCTGCGCGGCCTGCGTGACGCCATCATCCTGGTCATCTCCACCTCCTTCACCCTGGGCGCGGTGGTGGCGCTCATCCTCAACCTCATCATCCCAAAGGACACGTCCACCGCCACATGCACCAACAACAGCCTGCATGTCCCCGA
>chromosome_10,+,polyA site is 3183369
CCTCCAAAGATGAGCTGTCGTCAAACGAGGATGCAGGGCACGGCATGGTGCCTCCACGTCAGGAAACAGTGGCGATGGTTGCAGCCGACGCAAGCTGCAAGGTATGAAGCCACCAGAAATGCGCATGGAAAGCGGAGCGACGGAGCATGT
>chromosome_10,+,polyA site is 3195327
CTGCCCCACGGCGAACGCTACCTGGCATGGGCTGCGGAGGTGCTGCACGAGATCGAGCAGCACCGGAGCCAACTGCGCGCGCGCGGGGTGCCCGAGGCCGAAGTCGCCAGGCACTTCCCGGTGTTTGGGCTGCTGCCGGAGCCCAGCTAC
>chromosome_10,+,polyA site is 3226318
AGGCTGAGCAGCAGCGGTCAGGGCGCGCGGACCAACAGCAATGGACTGGCGGCGGCGGCGGCGGGGATGGTGGGCGGTGGCGTGGGCGCCCCGGCGGCGGGCCTGGCGGGTGGCAGCTTCCGTGGAGGCCGGGCGGCGGACTCGGCAGCG
>chromosome_10,+,polyA site is 3237819
CGCCCACGCGCCCCGGCAACCGCAGCATCTGGGACGTGGATGTGCCGGAGCCGGGGCCGTCGGTGAACCCCTACGCCGCGACGCTGCCGTCGCAGGCGCGGCAGCAGCAGCAACAGCAGGCGGCGCGGCCGCAGACGTCGCAGCAGGGCG
>chromosome_10,+,polyA site is 3239374
TGCGGTGTACGACTACCTCAGCCGAGTGCGCAGCCAGAACCCGCCGCCGGAGGAGCGGGAGGTGCAGCGGCGGCTGTTGGAGATCGTGGGCGACAAAAGCAAGATGAACGGCACGTTCCAGGTGGACCAGCTGGTATTCACGGAGCAGAT
>chromosome_10,+,polyA site is 3322169
AACATCGCCTTCGTTGGGGACGTGAAGGCTGGCAAAAGCTCGCTGGTGAACGCGGTGCGCGGCATGCCCGACTGGGAGCATCCTGGACTGGAGGACCCATACAACAAGCAGTGTGACCAGCGTAAGGGCGGCTGGGTGCGCATGTTTAGT
>chromosome_10,+,polyA site is 3343836
GTACGCGGACTGGCGCGACAAGAAGTGCATTGTTGAGAACGCACGCTGGCAGGTTTTTAATGAGCGCGTCCGGAAACGGCTGCCTCACTTCGAGTCGGAGAAATATAACATCGCCTTCGTTGGGGACGTGAAGGCTGGCAAAAGCTCGCT
>chromosome_10,+,polyA site is 3441970
TGCGCCGTTGTCACACTTGCCCTGGCCCCGCCCCCGCGCTTATGCAGGCTATGGGCGCTTGCATGGCCCTTGTCAGGCATGGAGGTGATGACATTCGGAAAGGAACTCATCATTACGGCGTTCGTGGGCCACCTGGGGCCGGTGGAGCTG
>chromosome_10,+,polyA site is 3450274
TCGCGGTCCGTACACTGGGCGCTTGCTCGGTCGATGTTCCCCGTCATGTGCCTGTCCGCGTTCCTGAACAACACCCCGTGCGTCACCTTCATGATTCCAAGTGGGTTGCAGTGGCTGAAAGTGCGCACCGTCTGCTGTCTGCCGACCTCT
>chromosome_10,+,polyA site is 3450575
TCCCGCTGTCGTACGCGTCCGTGCTGGGCGGCACCTGCACGTCCATCGGTACCTCCACCAACCTGGTCATCGTCGGTCTGCAGGACGCGCGTTATACCAAAGCCAAGCAGCTCGACCAGGCTAAGTTCCAGTAAGTTCATTCGCAAATCA
>chromosome_10,+,polyA site is 3450961
GATTACCCATGCACGCAGTTCCTTACGCGCTGTGGGGCTTCGTCTTCATCCTACTGACCCAGGCCTTCCTGCTGCCGGGCAACAGCTCGCGCTACGCCAAAGACCTGCTCATTGCTGTGCGCGTGCTGCCCAGCTCATCGGTGGCGAAGA
>chromosome_10,+,polyA site is 3452357
TCTGTCAGTCGCCCTCGCCTTCATCGCATGTGCTTATGGCATGCCAACACGAAGTGCGCTATCCTGTTTTGCTTGCAGCTGGCCTCCGCGGTATCCCCGGCCTGTTTGTGCTGTCCGTGGACCGCGCTGACGGCAGCAGTGTGGAAGCCT
>chromosome_10,+,polyA site is 3453813
TTCCTGATTATAATTTCTCCCTTCCACCTGGCCCCTGAACAGCTGCGATGTTGTCCGAGCTGCTGACCAACAATGCCGCCGGCGCCATCATGTACCCCATCGCCGCCATTGCGGGTGAGAAACGTGGGCAGGCGTGGGTAGGCTTGTGGA
>chromosome_10,+,polyA site is 3454125
CGGCTTCATCAACCCCTTCTCCTACCAGTGCAACCTGATGGTGTACGCTGCTGGCAACTATAGCGTGCGCGAGTTCGCCATCATTGGCGCCCCGTTCCAAATATGGCTCATGATTGTCGCGGGCTTCATCCTGTGCTACATGAAGGAATG
>chromosome_10,+,polyA site is 3454570
CTCATTATTGAGCGCCGCAACTCGATCCGCCGCCAGGCCTCGCGCACCGGCTCTGACGGCACCGGCAGCTCAGATAGCCCCAGGGCACTTGGCGTGCCAAAGGTCATCACAGCGTAATGACCTCGCCAAATCCTATTCACAATAACGTGT
>chromosome_10,+,polyA site is 3459865
GCAGGCGGTTCCCGACTCTTCGCCGCCCAAGCGCGGCCGCATGGCCATCGGTGTGCTGCTGGTTGTGGGCATGGTGCTTACACAGATTGTGGGCGGCCTGAAAGAGAAGGAGTACATCCACCTGTGGCCCGCCGCCGTGCTCACTGCTGC
>chromosome_10,+,polyA site is 3460900
CATGAAGCAGTGGAAGCAGGTATGGATTGCGACGTGGAGCATCACCGCCTTCATCGTGTTCGTGCCTGCGCTTCTCACGCTACTGCCCCACACGGTCCAAAATAGAATGGAGGCGTTCTTTGACCGGATTGCGGAGGCCATCAACCCTCG
>chromosome_10,+,polyA site is 3461085
AGTCTTTTGGCGGCAAGGCCATGAGCGTTGGCAGCACCGAGAGCCGGACGGACGGTAGCAGCACGCCGGACGTGGCGCTCACGTTTATTGAGATGCCGAAGATGGGGGTACGGTAGCGAGTAGGCCGTTGCTTGCGAATGCGAGACAAGC
>chromosome_10,+,polyA site is 3614013
TATCCGACCCAGTCATATGAAGCCTTCCCTCCCGGCCAGGTGCTGATTGAGGGGTTCAAGAGCTACAAGGACCAGACAAGCACTGATGAGTTCGATCCCAAAATCAATGTTGTCGGTGAGGCCGCCAGCGCGGTGCTGCGGTGCAGCAGG
>chromosome_10,+,polyA site is 3621974
CACCCTCTACGGCTCATCCCATACTGCAGGTGTCCATGCGCGCGCTGTCGGGCGGCCAGAAGACGCTGGTGGCGCTGGCTCTCATCTTCGCAATCCAGCGCTGCGACCCCGCGCCCTTCTACCTGTTCGACGAAATTGATGCGGCGCTGG
>chromosome_10,+,polyA site is 3638881
GAGCGGGTCTGATTTCCCCAGTTAACCAGCTGGAGCCGCATACTTCGTGGCCGCCCTCCCACCCGCCGTCCTCGGACCGGCCACCGCTGCCGCCTTCCCATCCAGGCTATCCGCACTACGCCAGCCTACACAACTCACCTTACTACCCTC
>chromosome_10,+,polyA site is 3667792
CGTCGCTAGCGCATGCCTCTGGTGCAACAAATATGGACCCATGCGCCCTGTTGGAGGCGGAGAAGGCGGCGGAGGACAAGGAGATGGAGACGGAGACGGAGGAAGAGGAAGAGGAAGAGGAGCAGGGAGGAGGGGGGGAGGAGGAGTACT
>chromosome_10,+,polyA site is 3670550
TCTAGAAGCAGTAGGGATGAACAGGGGCAGCTATTAGAGGTCACCACTTGCCCCCGAAGCTTTGGTAGCTCTTTCGTAAAATGTTTTCATTCGGCAGCAAGGTCAAGCAGAAGCTTACAGCGACGCGGTTTGAATTCTCCTTTGTGGTGC
>chromosome_10,+,polyA site is 3672545
TTTCGCCGGGCAGCTGACGCCGGGCGGCAGTCGCGCCATGACGCCGCAGACCAGCGTGAAGCAGCTGACTCCGGCAAGCAGCAGCCAATTGGCAGACCCAAGGTGAGGCGGTAGGCAGAGAGGGGCTTGGGGGGGGAGTCTGGCAAGGCG
>chromosome_10,+,polyA site is 3682910
AGCAAGGCCACGTGTGACGGGGCGCTCGCCACACGCTCCCGCTTCTGCGGTGTGCCGGTGCCAGCGGAGGTGCAGGCCAAGCTGGACGATGCGGCGGCAAAGGGGAAAACCGGGCGTGGGAGAGCGGTGGCGAAGAAGAAGGCCAACCCG
>chromosome_10,+,polyA site is 3702742
GCGGCACTTCTGAGCGAGCCGTTGGCGGTGGCTGCACCGCCGGTGCTGGCGGAGGCGCGCGAGCCGGGTTTGGAGACGAACGGTGACACGGTGTCAAATGGAGAAGGTGGCACTGCGACAGAGGAGGTACAGCAGCTAAGTGATGCCAGG
>chromosome_10,+,polyA site is 3707937
GAAGCGCATACAGGAGAGGCGGAGGAACTTAATAGTGCTAATTTTGAGACACCTCGCGGACCATGGATACACGGACACATATGAGAGGCTATGCACGGAATCAAACCTCTCATTGCAAAAGGTTCGTGTCAGTGACGTTTTGCGGGCGCG
>chromosome_10,+,polyA site is 3708103
GCTCGCACCTCCGCAACTGCGTAGGTAGACGTTGCTGACAATGTAGACCTCCTACGGATTCTGCAAGAGTTCGAGGAGTCATATGAACTCAAGTTCGGGAAGCGCCCCAAGGTGGTGCGCCGTTTGGTCGAGGAGGTAGGGCCGGCACTG
>chromosome_10,+,polyA site is 3715446
GTCTCAACAGCGTGGCGGAGACCGACTTTGAGGAGCAGATGAGCGAGCTGAGCGAGGAGAACCACCGCTTGGGCCAGAAGGTGCAGGAGATGGAGCGCAAGCTTGAGCTCAAGGACCAGGTGCGGCTCAGCGGCAGGGAGGGATGCCAGG
>chromosome_10,+,polyA site is 3789227
AATGGCGGCAAGAACAGCAACAGCCACGCGCAGCAGAAATGGAGGCCACCGGCGGTGGAGCGTCAGCGGACGCAGCTGGTGGTTCACAGCAGGAAGGGATGATAGCACAGGACGCAGCGGTGGCACAAGAGGCTGGGGCGCTGCCGGGGC
>chromosome_10,+,polyA site is 3795555
CGGCGACACGCTGCTGACGCTGACGCGCACCTTTGGCGCCGAGGAGATCAACGTGGATCTGCACGTCAACAGCCAGCCCTCCCCCGAGTACGACGGCGAAGATGGGGACGAGGGCATCAGCGTGGTGGCCTTCAACGTGTCGGTGGCCAA
>chromosome_10,+,polyA site is 3796430
CTGGAGGACCGCGGCATCACTGCGGAGCTGGGGGAGTACCTGCGCTTCCTCATCTACGACAAGGAGCAGCGCGAGTACCAGAACTGGCTGTCGGAGGTGGAGGCGTTTGTGGGGGGCAAGTAGATGGTTTGCTGGTGGTAGGGCCGAGAG
>chromosome_10,+,polyA site is 3803304
CACGCTCGCGGACGCAGGCGGCGCTGCAGGGCGTGTGGACGGCAGCAAGTGGAACAGCGGGGTGAAGATCGTGAACGCAGCTCTGAAGCACAAGCGGGAAGGGGCGATAAACAAGCGTGTGGCGTCTCGTGTGCGTGGCAAGATGGGCTG
>chromosome_10,+,polyA site is 3805467
CCTTGTAGCTCTCCCTCGACGCCTTTCATTTCTTGCACAGGGCCGCCCGAGGCGCGCAGGCTGGCGGCGGCAGCTGTCGCTGCTGGCAAGACCAAGACGAAAGCCAAGTCGGGTGCAGCGGTGGCAGTAACAGGCTCGGGCCTGGGCTTT
>chromosome_10,+,polyA site is 3837121
GGGCGGAGGCGGAGCCTCACATCGCACTGCTGTTCTGTCGCCTCGACCAAAGCAACATGGCCGCTCGTCGCTGGGGTCAATACCTTCATCACCAAGCCTTGGGCGCCAGCGCTCCGGGCGGTACCCGCACCTGCAGCTCCAACTGCTCAC
>chromosome_10,+,polyA site is 3838382
AGGACGCGACGGTGGCGGAGGGCCCGAGCGCAGCCACGGGGGCGGCCTCCGGGACTGCCGAGGACAGCGATAGCAGCGAGGAAGAACACCATACGCACAAAAAGAAGAAAAAGAAGAAGCACAAGCATCACAAGCACAAGCACCACAAGC
>chromosome_10,+,polyA site is 3884601
CGGGAGCAATCACTTCCTTCGCTGACTTCAGGAATGGGCTAGCGTCGGAGACAGTCTGCGATATCGACTGTTTGGATCCCCCACGAAGCTTAACGAGGAGGGCAAGGCGAGTCCGTGTGCCCTATGTGCCCTACCTGCATTTCGCTGCAA
>chromosome_10,+,polyA site is 3887604
CGCGGACGGGCAAGGTGGCCTTCGGCCCGTGGCTGGGCCCTTTCGAGACGCACCCCAGCCAGGATGTGGCTGGGGTAGAAAGTCCGATCTTCAGTGACCGCAAGGGCAACACGTACGCCTCGTTGGGCGGTTCGCGCGCGCCTCCGGTGC
>chromosome_10,+,polyA site is 3922949
CCCTGTTCACGACTGTTCTCGCTGGGTGCAGGGCCTCTCCCCGGCCATCCCCCGCACAATGATGTTCATCAGCAGCCCTTCATGTCGCAAAGTGAACGAAGTCCGCAAAGGGCTGGCGGGCCTCATCATTTGCCTGGTAAGTTGCGGAAA
>chromosome_10,+,polyA site is 3965149
CGCATTGTAGGTTTATGCCCGTGCGGCATTATTGACGTACCGCGAGCTGGTGACGGGGATGGACGAGTGCGTGAAGGACCTGCTTGCACACATGAAGCGAACAGGGCATGGCCTGGAATGATGCATCGCGCGTACCGTATGTGGGGTGCC
>chromosome_10,+,polyA site is 3986570
GGTGGGCAGGGGCAGCCGCTGCAGTCCGCAGGCTCACCCGGCCTCGCACCCAGCACCCCTGATCCCAAGCCATCCCCGTCCCCTGCAAGTGGAGGTGGAGATGCACCCAAGCCCGGCCAGGGCCAGGGCCAGGGCCAGGGCCAGCCAGGC
>chromosome_10,+,polyA site is 4024715
CCCGCGGCTTTGTGCTTCATTGGCGGCACGCCCGCAGGTCCAGGAGGTTAGCACGCAGTCAGATGGGAGTCAAAAAGTAATCAGCAAGGAGCCTGGCGAGAAGAAGTAAGTGGGAGTAGGGCGTTGCATGTTCATGTGCGCTTCGTGCTC
>chromosome_10,+,polyA site is 4024859
GTGCTCGCGGCGGCCTTCTGACACGCCGCCTGATGCTGTACACCAGGATCTCTGTCAAATCCCTGTCAGAGAAGACAAATGTTCCGCTCTTAGCAACGGAAATCATCGAGAAGTGCAAGCTCATTCACCCATCGAAGGTGCGTGTGCGCC
>chromosome_10,+,polyA site is 4213683
CGGCCCCTACCTCCGCTGCAGCAAGCGGCACCGGCAACGGTGGAGGCGGAGGCATGACGGGTCTGTGGCAGAGGCTGATGAAGCACAAGCCCGCAGGCAAGGAAGCGGAGACGTTCGAGATGGAGGGGGCGCCAAGCTTCGGCAGCACTG
>chromosome_10,+,polyA site is 4271956
CCAGGCCGCGTTTGGCGGCGGGGGCATGCAGTCGTCTGCCACGCTGAACGCCGTCGGCTGGGGCCTGTTCCAGCTCGGGGGTGTGACCTCCCGCAACGCCCCCTTCGCCAATTACATCACCACGGACGGGGTGGCCTGCAGCGTGGCGCG
>chromosome_10,+,polyA site is 4272601
GCAGGCGTACATTGGCGGCATCCCCACGGCGGCGACCGCGTCGGCGGCCCGGTTTGAAGAGCGCCTGCGCTACCTCTTCGCCAGTGGGGCGGCAGGGCAGGCGGCGGGGCAGGCGGCGGGGCAAGCGGCGGGGCAGGCGGCGGGGCAGGC
>chromosome_10,+,polyA site is 4429393
GAGCTGGATGGTATGGTCCGCGGAATTTTCCACTACGTCTACACGCTGTCTGATTTCAACGACGCCGTGCTCAAAACTTGGACCGGATACAACAGCCGAAGTGCTGACTACAGAGGAAACAGCATCCTCACTGCAAACAGCTTTGCCGCG
>chromosome_10,+,polyA site is 4441186
TATATTCTCGTCAAAGCGTTAACTAATGGCGCTGTCCTGTTTATTCGGCTGCAGTTTGGTAAAACCTCCAAGATCAACGAAGGGGTGATGAAGGCAACCAAAAGCGCCGCCAAGGTCGCGACCGCACAGGATAAGATTAGGAGAGGTGTC
>chromosome_10,+,polyA site is 4449708
CCAACATGTCGTACGTGCCGGGAGACCAACTGTTCGTGGACTTCACTGAGCCGTTGGACTGCCGCAAGCCCTTCGCCTTCGGCGTGGTGGCCACCCAGCGCGACTCGGCAGGCAGCACCTTCATCATCCCCAGCAGTGAGTGGAGGGCGG
>chromosome_10,+,polyA site is 4474055
CTGCCTGATGGCGCCCACCTCCCGCCCTCCATCACCGGCGCCATTCTGAAGAATCGCTACAACACCAACAAGTACAAGAAGGAGAAGAAGGAGAAGGAGGAGAAGGAGGAGGAGGAGGAGGAGAAGGAGGAGTGATGGGTGATGGGACAA
>chromosome_10,+,polyA site is 4503989
GCGCGGGTATCCTGGCGACCCTGCTGGTGCCGGTCCTGGGCTGGGTCGGCTTCAACATCTTCGGCTCTCTGCAGGCGCAGCTGAACCAGATGGACGCCAAGAACAAGCGCGCTGTGCCCGCCGCCGTCGGCATGGGCGCCGCTGCCTCTC
>chromosome_10,+,polyA site is 4504202
GCGTGGCCATTCTGGCGACTCTGCTGGTGCCCGTCATCGGCTGGGTTGGCTTCAACATCTTCGGCTCTCTGCAGGCGCAGCTGAACCAGATGGACGCCAAGAACAAGCGCGCTGTGCCCGCCGCCGTCGGCATGGGCGCCGCTGCCTCTC
>chromosome_10,+,polyA site is 4504415
GCGTGGCCATTCTGGCGACTCTGCTGGTGCCCGTCATCGGCTGGGTTGGCTTCAACATCTTCGGCTCTCTGCAGGCGCAGCTGAACCAGATGGACGCCAAGAACAAGCGCGCTGTGCCCGCCGCCGTCGGCATGGGCGCCGCTGCCTCTC
>chromosome_10,+,polyA site is 4504628
GCGTGGCCATTCTGGCGACTCTGCTGGTGCCCGTCATCGGTTGGGTTGGCTTCAACATCTTCGGCTCTCTGCAGGCGCAGCTGAACCAGATGGACGCCAAGAACAAGCGCGCTGTGCCCGCCGCCGTCGGCATGGGCGCCGCTGCCTCTC
>chromosome_10,+,polyA site is 4504841
GCGTGGCCATTCTGGCGACTCTGCTGGTGCCCGTCATCGGCTGGGTTGGCTTCAACATCTTCGGCTCTCTGCAGGCACAGCTGCGCCAGATGGACGCCAAGAACAAGTAATTGTGTAGCTCTCGACGTGAGCGGATCGCTTTCTCTGCAG
>chromosome_10,+,polyA site is 4535929
CCGGCCGCATCAGCCACCACGAGGGCCCCTCCCGGCCCTTCAAGGACGGCTTCCAGTCCAATGCCCCCCTGCCGCCCAGCTCATCCATCGAGGCCGCCAACCAGGAGGGCGCCGCGGGTGAGTCGCCGCCACCATGCCTGTATGCATGCA
>chromosome_10,+,polyA site is 4536291
TCCGCCCCTCCTTCCCCCCTCCCCGCAGGCTACGTGGAGGACGCCGTCAAGGGCGTTGTGTCGGGACTGGTGTCTGAGCCGTCCGGCACCGAGCCCGGCGCCTGGACCGGCGCCGCGGTAAGCAGGGCTGGGGGCTACTGCAAGAGAGCA
>chromosome_10,+,polyA site is 4590311
CCATCAACTCGGAGGGCGAGATGGGCGCCCTGTCCCGCCCCGGCCGCCCGAAGCAGTCCTGCGCCTGCGGTGCCCTGCTGGCCATCCTGAACGCCTTCAAGGTGGACGGCGTTGAGAAGTCCTGCAAGGTGAGAGCAAGCGCAACTCGTC
>chromosome_10,+,polyA site is 4590796
TACGAGAAGCTGGACGTGTCCAAGCTGGACCTGCCCGGCCTGACCTCGGTGGCTGAGCGCACCATCACCGACGACCTGGAGTACCTGATTGAGAAGGCTGTGGACCCCGCCGTTGCCGACTACGCCGTCATCACCGGCGTGCAGATCCAC
>chromosome_10,+,polyA site is 4590908
TTGCCGACTACGCCGTCATCACCGGCGTGCAGATCCACAACTGGGGCAAGGAGCTGTCGGCCTCCGGCGACGCCTCCATTGAGTTCGTGGCCCCCGCCAAGTGCTACACCGTGGTCAACGGCCTGAAGACCTACATCGACCTGCCCCAGG
>chromosome_10,+,polyA site is 4591035
GACCTACATCGACCTGCCCCAGGTGCCCGCTCTGTCGCCCCGCCAGATCCAGACCATGGCCCAGGCCTCGCTCAACGGCTTCGAGCCTAAGCACATCCAGCCCGGCATGCGCGGCTCCGTCATCTCCGAGGTGCCCCTGGAGTACCTGGT
>chromosome_10,+,polyA site is 4591292
TGGACAACAACCCCAACCGCCTGCTGTCCGTCGAGCGCGACGCCAATGCCCCCACCATGGAGTCGCCCGAGCCCGTGCACCCCTCCTTCGAGGCCCCCAAGAACTAAGCGGCTGCCTCTCCTGGCGTGCTAACAACATGTCAATAACAGC
>chromosome_10,+,polyA site is 4642993
TGCCAAGCCCGCCACCGTAAAGGAGTCGCTCGCGGCCGCCGCCGGTGGCCCTGGGTCGTCGATTCCTGCTACCCCGCCAATTGTTGATGTTGACAACGAAAGCGACATGGATGACGGTGAGTTAGCCTCATGGCCTACTGCCAGTTCCTG
>chromosome_10,+,polyA site is 4644275
TGCTTGCTCGCAGCCCCTGACCCACTATGTGAAGATGGTCAAACTCCAGGCTGCGAACTGCGCTGACTGCAAGCATGACTGCAAGGCGCATACGTGCCGAAAATGCGATGCGTCCAAGGCATGCGGCAGTGGTATCCAGGCCCTGATCAA
>chromosome_10,+,polyA site is 4644813
GCCGCTTTGGCACAGCACTTTAAGCCCGTCTTGGGTGATGATTGCCTGTTGGCAGTTGACCAGTGGGTGATGGCTCGGGCGCGCCTGATTGCAGTGGCAAAGGAGCAGAAGAAGAGTGGTGATGTTATGAAGGCGAGGCCGTTCTATGAG
>chromosome_10,+,polyA site is 4644991
GCCGTGAGCTCACTGTCCTGGTGCAGATTATGCTTGTGCTGCAGCCATCTACGGCAGAAGTTGAGCGTGGCTTCAGCGCGATGAATGACATCAAGACGCCTGGCCGGGCAAGCATGAAGCTTGGCACCCTTGACGTACTGATGCGTGTGC
>chromosome_10,+,polyA site is 4645158
ATTGCGTACCAGCAGCGGCCTGTGGCTGGTGTCTCCCTTGCCCCGTATGCTGAGTTTGATGCAACGCTGCTGGGGCCTGCAGTTCAGAAGTTCGCTGCAAAGCTTGGCCGCGTGCCCCAGCGCAGCAGCCACAACGCCCGCCCGTCCCGT
>chromosome_10,+,polyA site is 4685785
CCTTTACCCCAGCCGCGGCCACCGCCGCGCACCTTCACGCCTGCAACAACGACTCCCCCGCTCGACCCAACTCCTCCGTCCCGACCGGCACCCCCACCTCCACCTCAGCCGCCTCCTCCTCCACCGGCAACGCCGCCTCATCATCTGTCT
>chromosome_10,+,polyA site is 4740874
GGGCGGCGGGTGGCTGCCATGTATCATTATGTGCGTGTTTATGTGTGTTCAAGAGCACAACGAAAACAAAGCGCAAAGACAGCGTATGCGATGCAGCGACAAAATGTGTGTGTGCGTCCTGCTTGGGCAGGGCGGGGCGGGGCACTTGCC
>chromosome_10,+,polyA site is 4822103
GCCGGCGGTGTGGGTGACGGCGGCGAGAAGGGCAGTAGCAGCGGCCTGGGGGGCTGTAGCAGGAATGTGGATCCGGCGTTGGGTGTGGTGGCGGCGCGCACGCTGTTCAACCTGGCGCAGGTGTCCGCGCTGCACCCGGCGCTCAAGGAG
>chromosome_10,+,polyA site is 4825673
TGGCGGCGCATGCCGCTTACCAGGCCGAGTTGCATCGGCAGATGCAACAGATGCGAAATGAGGCGGAGCAGCAGCAGCAGCAGCAGGCGGCAGGAAGCGGAGGAGAAGGCGCCGCCGCAGAAGGAGAGGCAGGCGAAGGCGGGGCGAAGT
>chromosome_10,+,polyA site is 4839721
CTGGCGACGGCGGCGGCGGCGCCGTCGGGAGGAGGCCGGGGCGGTGGAGGTTGGGGCGGTGGAGGCCGGGGCGGCGGCGGTGGGGGCCGGGGTGGTGGAGGCAGGAGCGGCGGAGGCCGGGGCCGGGGTGGGGGTGGCAAGAGGTAAAGG
>chromosome_10,+,polyA site is 4887274
GCCGAGTGTCAGATGTTTCCAGGCTGTGCGCAATACTTGAGCCGTGTGGTTCGCATGTCTGTGCCCGTGTGTAGCGTTAGACTAAATTATGATATTGCAAAGGCAGGACCCTGCACATTGGAGTTGGGGGCGCAGATTCTTGAAGTGTAT
>chromosome_10,+,polyA site is 4940987
CCCTTGCACTACCGCCACTCCTACCCCCTCGGTTGATAAACCAGGATACGAGACGTTGGAAGATCTGGAGGCTGCGAGCTATAGTGGACTTCGGGACGCCAAACTAAAACCCGCACGGGCAGACCAAATTATCCACGCTCAAGGTGAGGT
>chromosome_10,+,polyA site is 4942219
TCTTGTGGCAGGCTGCAAGCGCGGAGGACCTGTCTTCGCACGTGCGGAATGTCGTGCTGGGCATGAAGCCGTGTGTCGGGTCTGAGATGTACACTGCGAAAACCACCTCTGTCGTGGTGGAGGACACGCTGCGGCTCATCGCCGGGCACC
>chromosome_10,+,polyA site is 4942570
CTGACTTCCTGTGCTGGGTCAACGGAGCACTGGTCCTCAAGGGCGAGGAAAAGGCCCAGTCGCGGCAGCTTGAAGCTGCAATCAAGGAGCTGACAACCAAGATGTCGAGTGCGTGGGCAGCGGGGCTGGTGCCGGACAAGCGGCCGCCCT
>chromosome_10,+,polyA site is 4991305
GTCTGCGGCGGGGCAAGATCGCTGCCGCCTGGCCCTTCTGGGCTCAGTAGTGCCCTTCAGCTTTCTTAGGTCAGCTAGGTCAACATGGCCACCAGCGCAAAAGGCATTGGTATTCCCGTCAAGCTGCTGCACGAGGCGGAGGGCCATGTT
>chromosome_10,+,polyA site is 4991570
CCCAGCTCGCGCATCTCTTCATCCGCGGGAGCCGTGTTCGCTTCTTCATTATCCCGGACATGCTGAAGAACGCCCCCATGTTCAAGCGGATTGATCCCAAGTTCAAGAACAAGAACATGGCGCTGGGTGTGGGTGGCCGTGGCCGAGCCG
>chromosome_10,+,polyA site is 5011224
TGGTTCATGGAGCGCGTCAAGGAGGAGCATGCTCCCGACTACTACAACATCGTCAAGCAGCCTATGTGGATCAACGCCGTCAAGGACAAGCTCGCGCGCAACGAATACGCCACGGCGCAGGACTTCTGCGACGACGTGCGGCTGATCTGG
>chromosome_10,+,polyA site is 5013726
CCTCATCTCGTTTAGGTCTTTTGGCGGCAGCACCAACGCACAACAAGGCGCGACAGGCCAGAGGTCTGCCGACATCCCCATCAAACGCAAGCACCACACATGTTCTCGTCGGCGTCACAGACGCGCAATGTCTTGGCCCGGAGGCCCATG
>chromosome_10,+,polyA site is 5020812
GCGAGCACGTGGAGTCGGCGGCCTGCATCTGGAGCCGAGCCGACGTGGTGGGGCCCGCCCGCTTCGCCGAGACCGGCGGCACCGACACCTACATATGCGAATACGAGTACGACGACCGCTGGAAGGTGCGGGAAGCTGGGGGGCAGGTTG
>chromosome_10,+,polyA site is 5058290
TGGCGGACAGGGTGAAGGTCATGGCGCGCTGCGAGCAGGAGGCGGAGGAGGCGCTGGAGTCGGCAAAGACGGGTGTGGAGGTCGCGGAGGCGGAGGCGGCGCAGGGCGCGGCGGAGGCGGTCGCCGCCACGGCTGAGGCGGCGCCGGAGG
>chromosome_10,+,polyA site is 5104925
TCGCTGCTTTCGCGTTCACCTAACAGTTCGGTGGTGGCAAGTCGACCGGCTTTGGCCTCATCTACGATGACCTGAAGGCCGCCAAGCAGTTCGAGCCCAAGTACCGCCTCGTCAGGGTGAGCGCGCTGCTATATAAATGTACTGTAGGAT
>chromosome_10,+,polyA site is 5106498
TTATGTTGTGCCTTTGCTTGCGTTGCCGCCAACAGAACGGCCTGGAGAAGAAGGTGGAGAAGTCGCGCAAGCAGATGAAGGAGCGCCGGAAGCGCGCCAAGAAGGTCCGCGGCGCCAAGAAGAACGCGGGCGCCGGTGAGTTGGTCGGCG
>chromosome_10,+,polyA site is 5110043
CCGCAGCTGTGGCAGGAGCTGACTAGCGTGGAGGAGCTGGAGGCAGCTATCTCAGCGCCCAACAGCAACGGAAAGATGACGGTCATTGACTTCTACGCAGGTGCGTGCCGGCATTGGCGTGGCTATAGGTGCTAGCGCCGGTGGTCGAGG
>chromosome_10,+,polyA site is 5170334
GCCGGCGACCCGCACTTTGCTGCGTACGCAGCGGCCACTGGCGTGCCGACCGCGGTCTCGGCGCCCATGCCCGTGACGGTCACACAGGCGGCCGGGTCGGCCGCCACTGCGGCGGTGGGCGCGACGGCCGTGGCTGCAAGCACTGCGACT
>chromosome_10,+,polyA site is 5170690
CCAGCTTGCCATCACAGGCTCGCTGCAGGCGCCGGTCGCACCGCACGAGAGCGCGGCCTACCCGGGCGTGGCGGCGGTGGGGCAGCAGCAGGCGGGCGCGACGCTACCGTACCCCACCTCTCCGTACCCGGCGGCGGCGGTGTCCGCACC
>chromosome_10,+,polyA site is 5188422
CGGACAGCGCCTCCGGCTCTGAGTCGGACTCTGGTGCAGGCTCGGATTCGCAGCAGAGCGACGATGACGTTGTGATTCTGGATGATGAGATGGAGGTGGAGGGAGAGGAAGCTGGGGCAGCCGGGAAGAAGGGCAAAGGCAAGGAGAAGC
>chromosome_10,+,polyA site is 5196142
GGGGAGCCGCAGCACCAGCAACGGCAGCGGCAAGGACAGCCGAAAGGACGGCAGCAACGACAGCGGTAGCGGAAGCGGTGGGGACAGTCGGAGCGGCAGTGAGGAGGATGCTTGAGGAGGATCAAACGAGGGCGTGGGGTAGGCGGGAGG
>chromosome_10,+,polyA site is 5225563
CGCCCCGCATCTCCTCCGTGCCTCAGTCCTGTCGGCACCTGGACTTCAAGCACAGCGTGTTTGGGCGGGTGGTGGGCGGGCTGGACATCCTGAGCGCCATGGAGAAGACCCCCACAGACCCCGACGACTGCCCCACAAGCCCCATCACCA
>chromosome_10,+,polyA site is 5251988
AGCGGACGAGGAGGAGATGGAGGAGGAGGTGGTGGGGGAGGATGGAGGAGGAGGGGGAGGAGGAAGAGGAGGAGGGCGAAGAGGAGGAGGAAGAGGACGACATGGAACTAGATTGGACAACCATCAGCTGGTACGCCGCCTCGCTACAGC
>chromosome_10,+,polyA site is 5336155
AGGTGCTGGCGCACCTGCGGCAACTGCCTGATGGCGCCCACCTCCCGCCCTCCATCACCGGCGCCATTCTGAGGAATCGCTACAACACCAACAAGTGCAACAAGGAGGAGAAGGAGAAGAAGGAGAAGAAGGAGAAGGAGGAGAAGGAGA
>chromosome_10,+,polyA site is 5431593
TAGCCGTAGCACAGGCCAAACAATTCTGAAGTCCGCCCAACCTTGCCCGTGTTAGGGGTGTGGGCCGGCTCCCACACCCCTAACGTTCATAATGGTTCAGAAAGCTAGCACCCGTAAGGTGTCGCTGCGAAGCGTTTGCAAGGACGAGGC
>chromosome_10,+,polyA site is 5456406
ATGCGCTTCGCAAGACCTAACTCATAGGGCCAAGTAAGGGAAAGACGAGCATGTCTAGTATGAAGGGAGCGGCCGCGCCCAGCTCGCAAGGAGAAGCCAAGAAGCACAAGCACAAGGTCGACCCTCGCATAGAGGCAAAGATTATGGAGG
>chromosome_10,+,polyA site is 5467678
GCTGTCCCGCCGCGCCCTGCGCAGCGGTGCCATCTATACCGGCAAGGTTGACATCCCGGCTGAGGCCTCTTGGCGCTGCACCTTCGCTCTGCGCACCGAAAAGTCTTGCGACTACACCGGCCCCTTGGTTGGCGTGGAATGCTCATGTGA
>chromosome_10,+,polyA site is 5540047
AAGATTCACGTGGCGCAGCCCAAGCCGCGGGCGGGTGTGGCGGCGGGCTCGCGGCCGCCCGTGATCCCGGCGGGGGTGGCGGAGGCGCGCGCGCGGCGGGCGGCGGGCGAGCGCAAGAAGACGGAGCGGGACATGCAGGAGGAGAACGGC
>chromosome_10,+,polyA site is 5551466
TTGAATGAGGATGGCGGTGACGGTTCGGCGGCTCCGGGACGCAAGCAGCCGCCGGCGCAGAAGAAGGCCGCCGTGAAGGTCACGGATGCAAAGCAGCCAAAAGATAACAAGAAGCAGGAGCAGCGCGGGCGGAAGGGCCAGGATGGCCCC
>chromosome_10,+,polyA site is 5559392
GCGGCGACAGCGATGACGAGGAGATGGGCGGCGCTGATGACGAGGACCTGGGCCTTGATGATGATGAAGACGCCCCCGCCTTGGTCCCGCTGGGCGGCAAGAAGGCCGCTGACAAGAAGGGCGCCGGCAAGAAGGAGAAGGGCGGCGGCA
>chromosome_10,+,polyA site is 5559492
GAAGGCCGCTGACAAGAAGGGCGCCGGCAAGAAGGAGAAGGGCGGCGGCAGCCTGTTTGCCAGCGCCGACGACTACGAGGCGCTGATTGAGCGCGCGGAGAAGGAGGAGCGCGAGCGCAAGGCCAAGGGCGGCGACGATGAGGATGGGGA
>chromosome_10,+,polyA site is 5559583
CGCGCGGAGAAGGAGGAGCGCGAGCGCAAGGCCAAGGGCGGCGACGATGAGGATGGGGACGAGGAGCAGGGCAGCCGTGGAGGCCGTGGCCGGGGGCGAGGGCGAGGGCGGGGCCGGGCAGGCAGCCGTGGGAGAGGCCGGGGCGGCGGT
>chromosome_10,+,polyA site is 5697643
CGCGGCAGCCACTGCTCCAGTCCCGAGTTCCAGTCAGCCATACAGAACGAGCGGCAGCGGATACAGGCGGCGGCGGCGACGGCGGCAGCGGCAGCAGGCAAGGAGAAAGGGAAGCAATGATGCAGTAGGCAAGGAGGAAGCTGGAGGAAG
>chromosome_10,+,polyA site is 5746997
TGGGCAACATCTTCGATGGCATTCAGCGCCCGCTGAAGCAGATTGCCATTGACAGCGGCGACGTGTTCATTCCTCGTGGTGTGGCCTGCCCGTCCCTGGACATTGTGAAGCAGTGGGAGTTCCAGCCGAAGGGCTTCAAGGTGGGTTATT
>chromosome_10,+,polyA site is 5749163
CCTGACCTGACCGGCTCTGCTCCAGGTGTTCTGGGGCCTGGACAAGAAGCTGGCGCAGCGTAAGCATTTCCCTTCGGTCAACTGGCTCATCTCCTACTCCAAGTACACCAAGTCCCTGGAGCCCTTCTACGACAAGTTCGACCCCGAGTT
>chromosome_10,+,polyA site is 5757403
TGCTTGCAGTGCGGTCTGACCATCAACGGGCCCTTGTTCCCGAACCTGAGCAGTAGCCTGCTGGGAGCGACAGACGCGGTGGGTTTGCCCCGGGTGCTGAAGATGCTTGGACGCGACACCTTCGAGGAGAGTGCTTGCCGCCAGCTGTGC
>chromosome_10,+,polyA site is 5782292
CCCCCAGGTTGACGCGCGGGAGCGGGAGGCGGAGCTGGGGGCGGACGTGCGCTCCAAGAGCGACGAGGCCGCCAAGGCACTGATGGCGCTGCGGTACGAGAAGAAGGAGAAGGTGAGGAGGAGATGCCGTACCTGCGGGAGGGGGCTGGG
>chromosome_10,+,polyA site is 5783257
CTGCGAGGCGGAGCTGGAGGACATGCGGCGGCGGCTGCGGTCGGAGAAGAACCTGCGCAAGGCGTGCGAGAAGTGGTTGCGCTCGGAGCTCAAGTCGCGGGTGCGTGGTGTATTTCTGAGGGATGCGGGGAGGGGTAGCGCTGGGGAAGG
>chromosome_10,+,polyA site is 5809101
AGGCGCCCAAGTTCTCCAAGTTCCTTCACGGCATGGCGTTACTCTACCCCGCCCGCCTGCAGCACACGCCCCACTGGTTCTTGCCAGAACTACCCGAGCAAGAAGATGAGAACGAGAATGGCGTCGAGACCGAGACAGCAGGCTCCGCCG
>chromosome_10,+,polyA site is 5833441
GATGCTGCTGCGGCTGGCGTCGGCGCAGGCGGCCTTCATGCGAGCGGGGAAGAGTCTGGAGGAGGCGGCGGAGGCGGCGCTGGCGGCGGAGGAGACGGAGGCGGCGCGGCAGGAGGCGTCGGCGGCGGGGATACCGAGCCCCGCGTTCTG
>chromosome_10,+,polyA site is 5873927
TAGTCCGCTGGAGGCGTGGTGCAGCAGTCCCGTCGCGGTGGGGAGAGGGGGAGGAGGAGGAGGAGGAGGAAGGGGAGGGGGAAGGGGAGGGGGAGGGGGAGGCAGCGTTGGTGCGATTGGGGCGGGTGCGGAGGCGGACCCGCGTGCGGC
>chromosome_10,+,polyA site is 5876628
TCATGCTTGCCGGCTCCATTTCACACGAACCCGTCGAGTCACCAGCCTCGGTGTTCAAGAAAGGAGACGTGGTGCGGGCGCTGCTTGTGTCTGTGCCCAAAAACGGTGCCCCGTACCAGCTGAGCACTAAACTCCTGGAGAAGGTCCCGG
>chromosome_10,+,polyA site is 5876923
CATGCCCCATCCTACCACAGGCGACATGCTGCTGGACCCCCAGGCGGTGTACGCGAGCGCGGAGGAGGCGGCGACGGTGTGGCGGGGGCAGTATTCCCAGAAGCAGAAGGCCAGGCTGGAGGCCAGGCAGGCGCACAAGCAGGCGCGGAA
>chromosome_10,+,polyA site is 5951879
GGGCCGGGGGCGGCGGGTTTGCGGCCGGGTCAGGGTCGATGGGGGAGGTCGACTTGCACGGGACCGGGCCGGCGGCGGCGGGGGCCGCGGGGGGGTCGGGAAACACACATGGCGTTGCGCACCCGTTGTGAGGCTAGGCGTGCGTGTGTT
>chromosome_10,+,polyA site is 5959302
TCCAATTACCGGTGTGGTTGCCGCGTACAGGAATGGCACGGCGAGCGGCGCCGCATCACCCGCCGCCAACAGCACCAGTAAAGGCAACGCGCTCGCCCAGCCAACTGACAGTGGAGGCGGAGGCGGAGGTGGCGGTGGCGGTGCCTCGAC
>chromosome_10,+,polyA site is 5961112
GGCGGTGAAGCAGGTGTTGGCGGCGTCGGGGCCCTTCGGCATGGTGCAGGCCGCCGCCGCCGCCGACCAGTCCGGCGGCGGCAGCGACAGGGACAAGGAAATGATGGAGACCTTTGCGCAGGTACGGCTGTGTGGGGTTTGGTCTCTTGG
>chromosome_10,+,polyA site is 5968472
GGAGGGCGAGCTGCGGGAGCTGGAGGGGGACAGGGAGGAGGAGGTGGGGGAGGAGGAGGGCGAGGAGGGGGCGGAGGGAGTGGAGGGGGAGATGGAGAGCAGGGGAATGGAGAGCAGGGAGGAGGTGGACAGGGAGGAGGAGCGCAGGGA
>chromosome_10,+,polyA site is 6020412
ACGGCGCGGCTGGTGCTGGGCGGCGGCCCGGGCGGCGTGTCCAGCAGGTCCCACAAGTCGGTGCGGACGGGTAAGGCCGCGGAGGAGCAGGCGGGTGAGAAGGAAGAAGAGGAGGAAGACGGCTACGAGGACGACTTTGAGGTAAGCCGG
>chromosome_10,+,polyA site is 6050565
AGGAGGGGGTGCAGGAGCCCAAGGCGCGGGCGACGGCGGCGATGCATCGTGGGAAGGGTGCTGGGGTTCGCAGTGGTGGTGGGGGGGATGGTGGGGAGGAGGAGGATGCGGGGGAGTACTACTACGAGGATTTGCTCGCGGCTTCGACGG
>chromosome_10,+,polyA site is 6062559
CGCCACACCCGCACCCACCCCTTGCCCCTCAGGCCTACGGCGGCAAGCAGCCCGAGGTGAATCGCGACCAGCACAACCAGATTGTGATCATCAACCCCAGCAAGATGCGCATGAAGGCCGCGCTGCCGCCCGCGCCCTACGCCTCCGCAG
>chromosome_10,+,polyA site is 6227809
TCCACAGGACCTGGAGAGCTCGGTGCTGCGGCTGCCGGTACACCTGGGCAACGAGCCACGCTGCAAGGCCGCGCTGGACGAGCTGCAGGCGCTGCTGGGAAATGTGGCACAGTACCGCGCGGAGGCGGAGGACACGCGTTGCCACCTGGA
>chromosome_10,+,polyA site is 6252878
GCGTGGTGACGATGCTCCCTGCTGCCGGAGTGGGCGCGCCGCCTGCTGTGGCCGCGGCGATGCCTAGCGACAATTGCGACCGTGGTAGCAGGCCCGCCGTGGACTTAGTATCGGAGAGTGGCCCCTGCAGCTGGCGTGACATGATGGCTG
>chromosome_10,+,polyA site is 6261329
CACGCACTCTCAGGACTACCACCAGGACTACTACGTACAGAACCCGGGCCAGGGTTACTGCCGCGCCGTGGTGGGGCCCAAGGTCGCCAAGTTCAGGCAGAAGTTCGCCAAGCTGATCAAGGCGTGATGATGAGGCAGCAGAGCGAGCTG
>chromosome_10,+,polyA site is 6293102
ACCAGCAGCGGCAGTGCCCACAGCGTGCACGGCGGGCGCCTGTGTGGATGCAACACGGGGCAGCTGCTGGCGGCGGGGCGGCTGGCTCTGATGCGGGGGGAGATGACGGCTCGGATTACAAGGCCAGCGGCGAAGGCAGTAGCAGCAGCA
>chromosome_10,+,polyA site is 6345296
CACACACACACACACGCGCGCACAGGCCACTGCCGCCATGACCCGCCTCCCGCCCGACCTGGCCGCACACGTGAGGGCGGCGGTGGCGGCGGCGGCGGACAGCGGCCTCACAGCCCGACTGATCCGGGCGGCGGCGCGGCAGGCACGGCG
>chromosome_10,+,polyA site is 6346279
CAGGCGGCGGAGGCGGCGGAGGCGGCGGCGGCGCGGCGGGGGCGGAGGGGAGGCAGGGGCATCCAGCAGGGGGGAGCGGTGGGGGAGGAGGGGGAGGGGGAGGAGCCGCGCGGGCGGCGGGCGGTGTTTGTGATGGGCCTGCCGCGGAGT
>chromosome_10,+,polyA site is 6349506
GAGGCGGCGGAGGCGGCGGAGGCGAGCAAGGCGGCGGCGGAGACGGAGGGGAGAAAGGCGGCGGCGGAGGGGAGAAAGGCGGCGAAAGCGGCAGAGGGGAAGGAAGGGGGAAGGGAGGGGAGAAAGGAGGAGGGGCAAGGTGGGAGCAGT
>chromosome_10,+,polyA site is 6493267
GGCAGCGCTGAGCTTTGGACTGACGCAGGTGGCGGCAGCGGCGGCGACCGGCGGGCAGTCACAGCGGCAAGAGCAGCCGGAGGAGGGGGACAAAAAGGACAAGAAGAAGGATAAGAAGCAGGACAAGAAACGGAAGAAGGGCGATGAAGA
>chromosome_10,+,polyA site is 6495251
GCTGCTGCCGGTGGTGGTGCCGCGGCTGCCGCCGGCGGCAAGGTGGCTGGCTACCCAGTGGTGTATGTGGGCAACGTGTCGTTCGAGGTGGGGGAGCCGGAGCTGCGGAAGCTGTTCAAGGAGCGGGCGGGCGTGGAGCCCAGCGAGGTG
>chromosome_10,+,polyA site is 6512873
CGAGTCCCTGTGGCGGGTGTTGTTTGCAGGTACACCGGTTATGTCCAGGGTTTACAGGAGACCTACAAAAAGACTCCTGTGATGGCGCAGCTGGAGACAAAGGATCCCTCGCCGGAGTCGTTCATCTACACACGCACGCAGACAGCCCCC
>chromosome_10,+,polyA site is 6514310
TGAGTCTATGTGTCGGTGCTCACGCTGCATCCCTTCTTCCTTTGCACTCTCAGGACAAGGCGGACGAGGCGCGGCGTGTGGAGCTGCTGTCGCAGCTGAAGAAGAAGATTGGGCCGGTGGCGGGCGACCTGGAGCGCCTGCTCAAAGCCT
>chromosome_10,+,polyA site is 6520482
CCTGCCCTTGCCAGCAACCTGTTCAGCACCATCCTGGCCCACCCCAGCCTGGAGAAGTCCATGGCGTTCCTGCTGGCCAACAAGCTAGCCAACCCCACCATGCTGGGCATGCAGCTCATGCGCCTCATCAGCGAGGCGTACGAGGACGAT
>chromosome_10,+,polyA site is 6563101
TCCGGCGTGCGCCCTGATGCTGCCTCCGCCGCCTCCTTGCCGGCTCCCTGCAGGTACACGCTGGAGGACGTGGGCCGCGGCGGCCGGCCCGAGGTGGACTCCTGGCTGGTCGGCAACCCGCTGTTCAACTCGCCCAAGAGGCCTAGCTAT
>chromosome_10,+,polyA site is 6569379
CACTGACTGAGGACTGCGGCATCCTGCAATGGGTGGACGGCCTGACGCCGTTTAAGGGCGCGCTGGAGGACCTGTACATCAGCGAGCGCGTTTACGCCAAGAAGTACGTACATGCCCGTGTGAATGCCAAGACACATATACTTTATCCAA
>chromosome_11,+,polyA site is 249958
GCCTTCTGCGCTCAAACCTGACCGCTCCGTCGCTCGTTTTCGCTCTAACAGGAGCTGAAGGTGGCCATGCGTGCTCTGGGCTTCGAGCCGAAGAAGGAGGAGGTGAGACCGCCTCTTGGGCTTCATGTGTTCCAATTGTTGACTGTAACA
>chromosome_11,+,polyA site is 250608
ACCATCGACTTTGAGGAGTTCCTGACCATGATGACCGCCAAGATGGGCGAGCGTGACTCTCGAGAGGAGATTCTGAAGGCGTTCCGGCTCTTCGACGACGACAACTCGGGCACCATCACCATCAAGGTGAGCATTGTGGGGTAGTCGAGG
>chromosome_11,+,polyA site is 259695
AGGGATCCACCGGCTCGCAAGCGACTTTCCAGCGGTTGCAGAGCGAGACCGGCCTGGCTGTGCAGAAGATCCAGGCCGATGTGAAGGCCAAGAAGGGCGAGGTGCGCACGGATGTGTGGGGGAGGGACTACTGGTTACAAAGGTGCAGCA
>chromosome_11,+,polyA site is 370301
ATTGCGTACCAGCAGCGGCCTGTGGCTGGTGTCTCCCTTGCCCCGTATGCTGAGTTTGATGCAACGCTGCTGGGGCCTGCAGTTCAGAAGTTCGCTGCAAAGCTTGGCCGCGTGCCCCAGCGCAGCAGCCACAACGCCCGCCCGTCCCGT
>chromosome_11,+,polyA site is 419188
CGTTGGTGTGGGAGCCGCGACACAAGGAACCGCTCTGGCGTCTGGCAGTCAATGGGTTCACGGGCTTTGGGATGCTTGCGGCGTGGGCCGCAGATGGACGCGTGGAGAAATGCCCGTGTGGGACTCAGATGACTGCTGGCGCTAGGGTTC
>chromosome_11,+,polyA site is 660728
GCGGCTCGTGGCGATCGGGCATAAGGCCAAGGCATCGATCAAGCAGTCGCATCAGGACTCATACGGGGACGAGCAGATTCTGGCAAAATGGGCAGATGCTGGCAGAAGCGGATCCCCCGCTCCACGGTGGCGCGGATGAGCCGTGATATG
>chromosome_11,+,polyA site is 673944
GCGGCTCGTGGCGATCGGGCATAAGGCCAAGGCATCGATCAAGCAGTCGCATCAGGACTCATACGGGGACGAGCAGATTCTGGCAAAATGGGCAGATGCTGGCAGAAGCGGATCCCCCGCTCCACGGTGGCGCGGATGAGCCGTGATATG
>chromosome_11,+,polyA site is 722728
CCTTTGCCTAGTGCTTTACATCAATCACTAGTAAAAAATGTCGATGGTAGCTGGAAAGATGGATGCAGTGTCTGTAAACAGGGTCTGGGAGGAGCACGTCAAAAAGGAGGCAAAGACACTGAAGCTAAACGACCAATTCTGCATCACAGA
>chromosome_11,+,polyA site is 745818
TCGTGGCGCGCCACAACAGGGCCATTCGCCCGCACGAAGTGGACGAGCTGGATGAGGCGGTGGAAGAGATGACGTGTCTTATTACGCCGGCCCTGGAGAAGATGGCGCAGTGGGAGTGCATCGTGGTTAAGAACTATGCGGCCATCAGGT
>chromosome_11,+,polyA site is 798479
CGCTGACGTGTCGTGTGTGTTGTCACCATGGCTGCTGACGTGGCTGCTGACAGCTGGACCCCACCATGGATCCCGATGACGACGACGACGATGAGGATGAGGATGAGGACCTGGATCTGGATCCGGACTTCGAGGAGGGCGAAGTGGACG
>chromosome_11,+,polyA site is 803223
ATCTCTGAACTGCACCCAACCGACATGTAATCAACCCACGCAGAGCTATGTGGATGTGGATGATTTGGGCGATGAGAAGGAGGACGAGGAGGAGGACGAGGAGGAGGAGGACGAAGACGAGGTGAGGGGGCGGGGGCGGGACCCGCTTAA
>chromosome_11,+,polyA site is 900874
CGGAGCCGTTGCCAGCGAAAAAGGCTGGGGGCACAGCAGGGGCCAAGCCGGGACAGGCAGCAGCGCCTGCAGCCCCAAAGCCGAAGCCCATCGATCCCAAAGTGCTGAAGAAGAAGCAGCTCGCGGACGATCTGGACTTGTTTGAGGACC
>chromosome_11,+,polyA site is 908712
AATCCATCACTTTTCCGCAGTGGCATTACACGCCCACGCTGTGCGCGGTTATCTTCATCGCCGCCTCAGTCACAGACTACTTTGATGGATACCTGGCGAGAAAGGTGGGGAGCTGGGGGGAGGGGGCGCGCCGAGGCGGGCCGAAGGAGC
>chromosome_11,+,polyA site is 920643
CGCAGAGTGCTGCCAATTCCACAAGCGGCGTGCTTTCGGAGAGTGGAGCGACGAGGATGACAGCGACGCGGAGTGCGAGCAGTGCAGCAAGCCAGAGCAGAAGCCCGAGGAGGGCCCCAGCTGAGCAGATTATGGGCCCGCGGCCGGTGC
>chromosome_11,+,polyA site is 986571
CCACCACCACCGTGTGTAGGTGGCTGGCACCTTCGTGTCGCCACTGGAGGTGGAGGTGCTGGGCGACCCACGGCGGCTGCGCATTGTGGTGGCGGAGGGCAAGAAGCACGAGGTGCGCGGGAGGAATCGGGGAGAAGGGAAGGGAGGAGG
>chromosome_11,+,polyA site is 1095059
AGGTGGGGGAGGAGAGGAGCGCGGGGAGGGGGGAAGGGGCGGAGGCAAGGAGACGGGGGAGGAGGAAGAGGAGGAAGAGGAGGAAGAGGAGGGGGAGGAGGGTCTTGCAGCTCCGCAGCAGGAGCGGGAGCAGCCGCACGGAGGGCGGCT
>chromosome_11,+,polyA site is 1105011
CGCCGTCAAGGAGGACGCCACACACCACCGCTTCCAGCTGGATGCCAAGAAGCTCAAGGGCGATGTGGAGGAGTGGCTGAGTCACGAGAACCGCTTCCAAATCCTGGAGCGCAAGAACCCCGAGGTGGCGCACAAGCTGCACCACGAGCT
>chromosome_11,+,polyA site is 1114486
CCAGGACGCCCGCGACGGACGGTTCCTTGCGGCTCACGCGCAAACAGCGCGCCGGGATCAGTATCAGGAGAAGCTTATAGTCAGCTACCGGAACCCCCAGTCATTTGAGCGGAACTTTGTGTCGGCGCTGGCGTCGGGGCCATAGAGCAA
>chromosome_11,+,polyA site is 1335816
CGATGAGTGGCTCAGAACCCGATGTAGAGGAGGCAGGCAAGGTAGTCACGGAGTCGCAAGCAAAGCGGCAGGCGTCCGTCTCGTCGAAAGATGGCGCCGTGAAGCCCAACGCCATCGCAAAGCATCCCGCAACCATCACCGAGAAGCAAA
>chromosome_11,+,polyA site is 1338479
CATATGTGCAGTTCTACACCACAGCATTCTTCTGGTACTTCATGGTCACTTGGGTGCTCATGAACGTGTGGGCCATCTACGGAGTGGCCGCCTACTACAACAAGTTCGGCAACAACGTGGGTGACGCGTCGATTGGGCATGGGCTGAGCA
>chromosome_11,+,polyA site is 1391151
CCATGCCCTCCACCGCCTTCGTTAGCGGTGCTAGCAGCTTGGTTGGCGCGGAGCAGAGGTTTTGGTCCGCTATCCCGGACGACCGCAGCGATATTAGCGAGGAGGAGGAGTTGGACCAGGACTTTGAGCAGGTGCGCCTGGCGGGGCCTG
>chromosome_11,+,polyA site is 1477467
TGAGAAGGCCAACATGCCCTCCAAGCGCATCCACAACATCATCGAGTACATGACCTACGAGATCTACCTGTACGTGCAGCGCGGCCTGTTCGAGCGCCATAAAATCATCTTCGCGCTGATGCTCACCAACAAGGTGTTGACGTCGGCGGG
>chromosome_11,+,polyA site is 1477982
ACATGGAGAAGGCCTGGCAGGAGAGCCATGCCAAGTGCCCGCTCATCTGCCTGCTGTCGCCCGGCGCCGACCCGACCAAGCTGATTGAGGACCTGGCCAAGAAGAAGAAGATCAAGACGCTGGGCGTGTCCATGGGCCAGGGCCAGGAGG
>chromosome_11,+,polyA site is 1478828
GCCCACCTGGGAGACGGTGCGCTACATGATCAGCGCCATCCAGTACGGCGGCCGCATCACCGACGACTTTGACAAGCTGCTGATGGACACCTTTGCGGAGAAGTACTTCCTGCAGCCGGTGCTGCAGCCCAGCTACGAGCTGTTCAAGGA
>chromosome_11,+,polyA site is 1478980
CGCGCTCAAGCGACGGCTTCAGCTACCGTGTGCCCGACTCCACCGACATTGACGCCTTCCGCTCCTACATCGAGACGCTGCCCGGCACCGAGTCGCCCGAGATCTTCGGCCTGCACCCCAACGCGGACATCACCTTCCGCACGCTGCAGG
>chromosome_11,+,polyA site is 1479526
CACCCTGAAGAACCTGCGCCTGGCCATTGCCGGCACCATCGCGCTGAGCGGCGGCCTCATCGACGCCCTGGACGCGCTGTTCAACGCCCGCATCCCGCAGCAGTGGCTCAGCAAGTCCTGGGAGGCGTCCACGCTGGGCAACTGGTTCAC
>chromosome_11,+,polyA site is 1490255
ATATCAGAATGGTTGTGTCGCGACGCAGCCGAACTCTGCTCGCACTTACAATTTTACTACTGCTTTCACTAGGCTTGACGCAACCTGTGGCAGCTGGGAAAAGGAAAGCGAAACAGCGGCGAGAAACGCATGAGGAGCAGCACCCGGAGC
>chromosome_11,+,polyA site is 1539746
CGGGCGTGGTGGTTGAGAGAGAAGACATGCAGGGGCAGGGGGTGCCGGCGGAGGAGGGGGAGGAGGAGGGGGGGCAGGGGGGGCAGGGGGAGGAGGAGGAGGGGGAGGACACAGACGCGCTAGCGGCGGTGGCGGATGCGGTGGAGGCTG
>chromosome_11,+,polyA site is 1602958
GGTTTTGCTGCTGTTCAGGAGTCCAAGAAGGATGCGGTCGCGACGGGCGACATCGAGGGTGCCTCGGTGGAGGAGCTCAACCAAAAGATTGGGACACTGGAGAAAGAGAAGAACAAGGAGGAGGAATACCGCAACTACATGCAACTAGAG
>chromosome_11,+,polyA site is 1605585
AGGGGCTGGGAGTTGCATTAGCGAGCCGGCACCAACCTGCAACCCTCGTCTGCTCCTCCCCTGCCCTGCACAGGCCAAGGACCTGCAGAGCAAGTACGAGAAGAAGATGAAGATGCTGCGAGACGACATGGAGCTGCGGAGAAAGCAGGT
>chromosome_11,+,polyA site is 1624828
TCTACACCCGGAACGAAGGCCGTGGGGAACCATCGCTATGTGCGGTGAAGTTCATGAACCGGAGCGGACCGGGGGTGGACATCAACCTTATTCAGCGCGAAATTCAGTCCCATCGCGTACTGCGCCACCCCCACGTCATCCGCTTCAAGC
>chromosome_11,+,polyA site is 1970166
GCCGCCGCCTCAGCAGCTCTGATGGCGCCAATGTGGGCGTCAACGTCAACGTGCCCGGCAGTAGCGGCAGTGGTGGGAGCGGCAGTAGCAGCAGTGGCAACAACAATAACAACAACCGGCAGGGCCAGGGCCAGTCTCAGCAGCAGCAGC
>chromosome_11,+,polyA site is 1991367
CAGGCCATTCGCGACGAGCTGCAAAGCTGCGATGCCACGCGCGAGTCTATTCGTGCGGAGATGCGCAGCATTCGCGATAAGAACCGGAACATTAACCCGGAGAAGATTGAGCAGGACATTAAGGACCTGGAGTTCAAGCTGGCGCACGAG
>chromosome_11,+,polyA site is 1991467
AGAAGATTGAGCAGGACATTAAGGACCTGGAGTTCAAGCTGGCGCACGAGACCCTGCCGGACCAGGAGGAGAAGCGTGTGCAGACCCAGCTCACGCAGCTCACGGCGGCCCGCCCCCTGGCGAAGAAGTACGCGGAGTTCGACGCCCGCC
>chromosome_11,+,polyA site is 1991567
CACGGCGGCCCGCCCCCTGGCGAAGAAGTACGCGGAGTTCGACGCCCGCCTGAAGGAGACGGAGGCGCAGCGCACGGGCATTATGGCGCGCCTGAAGGAGAGCAACGATGTCATTGCTCAGCTGGACACGCAGATCGCCGCCGCCAACGC
>chromosome_11,+,polyA site is 1992087
AATGCACACACAGGTGGAGAAGAAGGAGAACTACGAGATCATGGTGACGCTGCGCGCCAAGATCGACGAGCTGCGCAAGGCTAACGACGCCGAGTACCAGGTAGGCGTGACACGGAGGAGGGGCTGGTGGTGGTGGCCGGCGTTGTGTGC
>chromosome_11,+,polyA site is 1995460
CCAAGGAGGAGGAGAAGCCGGCGCCGGCGCCAGCCAAGGAGGACCCCAAGCCCGCTGAGGCCGCCGCCTCCTCGAGCAAGAAGGACAAGAAGGGCGCTAAGGAGGAGAAGAAGGAGGAGGCGGCGAAGGCGGAGGAGGTGGCGAAGCCCG
>chromosome_11,+,polyA site is 1995587
GGCGGAGGAGGTGGCGAAGCCCGCGGCGCCGGCACCGGCGCCGGTGGCTGCCAAGTCGGCGGCGTCCGGGAGTGGGGTGGACGTGAAGCTCAAGGTGGAGGGGAACAAGGTGCACGTGTCCGTGCGCGCCGCGTAAGCGGGTAGAGGAGC
>chromosome_11,+,polyA site is 2000587
CACAGGTATCATTGACCTGCTGGTTGCTTCCCAATGCCCGCAGTGCGCGAGCGGGCTGACGTCTCGCCACAACAGCACGTCTTCCACCGGCGTGTGCCAACCATCGACATCAACCTGCTGCAGGAGTCCGCGGCGCTCATCACAACGTCC
>chromosome_11,+,polyA site is 2000658
ACAGCACGTCTTCCACCGGCGTGTGCCAACCATCGACATCAACCTGCTGCAGGAGTCCGCGGCGCTCATCACAACGTCCACGCATCGTCGCCAACGCCAAAGCCTCCTGTCGCATTTCTACGATGCGCACTTTGCACCGCTGCTGAGCGA
>chromosome_11,+,polyA site is 2000895
TTTGACATATGCCCTGTCGTTTCCTGTCGCAGCTGGTGCACCACCTGCTTCAAGACGTCCTCACCAACCTGGAGCAGCACTACAGGGCGAACTTTCCCAAATGGGTTCGCAAGTACTGTCGTGCGAAGCTGGAGGTGAACGACGATGAGG
>chromosome_11,+,polyA site is 2002204
GCCGCCTGTGTGACGCTTACCAACGCTGCTGGCAGCAGCAGCGACGGCAGCAGCAGCAGCGACGGCAGCAGCAGCAGCGACGGCAGCAGCAGCAGCGACGGCAGCAGCAGCGACGGCAGCAGCAGCGACGGCGACGGCAGCAGCAGCAGC
>chromosome_11,+,polyA site is 2002398
CAGCGACGGCAGCAGCAGCGACGGCAACAGCAGCGACGGCAGCAGCGACAGCGACGGCAGCAGCGACAGCGACGGCAGCAGCTACCTTGACGGACCGGGAAGAGCGCCAGGGAACAATCCGGTTCCTGGCGTGGTTGCTGCTGGCCAGGC
>chromosome_11,+,polyA site is 2003579
CTCACTTACTTCGCAATTCAGGTCAGGCAGGGGCCCAAACCGGGCGCTGCTGCGTCTGCTGGTGGACAAGTACGCCCACCTGGTGGTCTACGTGGACGAATACTACACCAGCCAGGTACGCTGTGATCTTCACAAAGCAATGCGCACAAC
>chromosome_11,+,polyA site is 2004077
CAGGGCCGCGATGCCAACTCGGCTACAAACATGCGGCACGCGCTGATGGAGATGCTGCTTGGCAAACCGCGGCCTGCAGCCCTGCGACCTGCTGGCGGCGGTGGCGGTGCAGGGCCTGGCGGCGGCGGTGGCGGTGGCGGTGGCGGTGGC
>chromosome_11,+,polyA site is 2011822
GCACCGGTTGCGGTGGCAGGGCAGGCGAAACCGGCCCAGCAGCAGCAACCACACGCAGGGAAAGGGAAACAGCAGCAGCAGCAGCAGCAGCAGGGGGGGAAAGCAGGGGAAAAGCAGGGCGCGGCGGCTGACACGGGCGGCACCGCCAGC
>chromosome_11,+,polyA site is 2167044
GCTGCCACGCCCACCCCACTCCTACCCCACGCCTGCAGTGGAAGGCCATGAACAACATGGGCGGCCTGCAAATGCTCAAGATGATGCCCGGCTTCAACAAGGTAGGGCTGTGGGGGGGGGGAAGAGGGGGAAGAGGGGCGAGGGAGGGCA
>chromosome_11,+,polyA site is 2171558
GGCAAAGAGCTGATCTTGCGGGACCAGCTGATGTCCATTGACACGGGGTTCCTGCGCTGTGACGGCTCCCTGCTGCTGCGGCTGGAGCTTCAAATGCCGGAGAAGAAACAATGGAGCGATGACGATGACGACTCGAAATATGACTCGGAT
>chromosome_11,+,polyA site is 2174903
CTGTCCGCCTTCCCACAATATCGCCCCGCCCCGCCCTGTGCCCCGTGCCCCTCTCCCCCCCTCCCCCGCCCCCTCCCCACCCCACAAAACAGCAAGATGTACGGCGACCAGGCGCGCTTCTTTGATGACGAGCTGCGCCCGCACCTGAAG
>chromosome_11,+,polyA site is 2352914
ACAGCAGCAGCAACAGCAGCAGCAACAGCAACAGCAACAGCAGCAGCAAGCCCTACACCAGCAGCAGCAACAGGCCATGCACCAACAGCACCAACAGCAACAGCAGCAGCTCCAACAGCAACAGCAGCAGCAGCAGCACGTCATGCACGC
>chromosome_11,+,polyA site is 2409192
GCAGCGGCGGTGGTGATGCAGGAGGCGGCGGCGGAGGAGGAGATGGACACAGGCGGCGCAGAGGGAGGGGTGGCAGTGGCACGGGTGGAACCAGAGGCAGAGGAGATGAAGGCGGCGGGCGAGATGGCAGCAGAGGGGACGGAGGGGACG
>chromosome_11,+,polyA site is 2412769
CACAGGCGGCGCGCCTCCACCAGCGGCACAGCGGTGGAAGCGCGCCTTGCGGTGGCGCGTCCGCGGCGGCGTCCGAAGTGACGGCTGGGGCCATTGTAGAGGAAGAAGAGGAGGAGCAGGAGGAGGAGAAGGTGCAGGAGGAGGAGGTGC
>chromosome_11,+,polyA site is 2451152
TGCGCCTGGTGGTCCGCGCTTCGGCTCAGAAGCCCCAGCAGCAGCTGGCCCAGCTGGCCAAGCCCGCTCTGTCGGCCATTGTTGCCAACGCCCTGATGGCTATGCCTGCTGCCGCCGAGGCCGGCAAGATTTTCGACTTCAACCTGACCC
>chromosome_11,+,polyA site is 2451344
TGGAGAAGACCTGGTTCACCCCCGTCGGCAAGGTGCTGGATGAGCGCGATAACCTCATCCGCTCCAAGCTGGGCTCCGTGAAGGACAACACCGGCGACGTTGACAAGCTGGTGCTGGAGGCGGAGACCATCCTGAAGAGCGCGCGCAGCG
>chromosome_11,+,polyA site is 2451419
CCGTGAAGGACAACACCGGCGACGTTGACAAGCTGGTGCTGGAGGCGGAGACCATCCTGAAGAGCGCGCGCAGCGACGTGAGCGCCATGATCAACACCAAGAAGGCTGCCAAGCAGTCGGAGCTGGACAAGACCTACAACGAGGCCAAGG
>chromosome_11,+,polyA site is 2468230
GCGCAAGTCGCCCTTCCGTATGAGCCTGGACGACGCCGCCTCGGCCGGCGGCGTGTACTGCTTCACAATCCAGAACGTTGGCGGCTGCGACCCCACGCAAAAGTGCTGCGACGGCACGCAGGGCGTGTCTAAGGTGGAGCTCGATGTCGG
>chromosome_11,+,polyA site is 2468565
CCCGTGCACTGACCCCCTCGCCCTCGCCCCATCCCGTTTTCCTTGCCCTGCGCAGTTGCTTCCTGCAAGGACTCTGTTCGCAACGTGACTGTGGACGGCAAGAAGTGGTCGTACGAGTTTAACACCGCGCTCTCAGTGATCCGTATCACC
>chromosome_11,+,polyA site is 2468677
ACGAGTTTAACACCGCGCTCTCAGTGATCCGTATCACCAACCTTGGCAAGACGGCCTCCACTGCCGCCGGCACTGAGGTCTGCCTTGCTCTGGCGCCCAAGTCGCAGTGCCCCGGCCTGGCCCAGCTGTGCAGCGCCGGTGCCGGCCTGT
>chromosome_11,+,polyA site is 2468765
TCTGGCGCCCAAGTCGCAGTGCCCCGGCCTGGCCCAGCTGTGCAGCGCCGGTGCCGGCCTGTGCAAGTATGCGCTCTTCAACCAGGACCGCGACTGCTGCCCCGTCTCCATCCTCGGCAACGCCCCTCCCCCGCCCCCCTCCCCCTCTCC
>chromosome_11,+,polyA site is 2469131
CGCCTCGAACAACATCACCGTTGTGAACGGCCTCACGCGCATTTGCTTCAACGTGGCTCTCAAGGACGTCTGCGAGAACCCCAACTCCAAGTGCTGCGAGTTTGAGCTGTACAAGATGGAGATCGAGGCTGACCCGACCTGCGCCGACGC
>chromosome_11,+,polyA site is 2606663
CATGGGGGCATGAACGGCGGCGGCCATGGGGCGGCGGGCGGGCCGGGCGCCAGCGGTGGCGGTGGTGCGGGTGGTGGTGGGGACGGTGTGTGGCGGCGGGTGGAGGCGGCGTTGTTCTGCATGCGGGCAATCCACCTGCCCATCAAGGCG
>chromosome_11,+,polyA site is 2626562
CGTACCCACTGACGTGCTGTTGACCATGGCCTTGCGCAGCGGTCCTGGCCGAGGAGGAAGCCGAAAATGCAGCGACCAGTGCTCCTCGGATGCCTCTGAAGGAAAAGAATGTGGCAGTTGAGGCGGGGCCATCTAAGGCAGCCGAGGTGA
>chromosome_11,+,polyA site is 2626774
AAACCTTGCGCGCCCACCCTGCTCCCATTGACTCGCAGACCACCAATAAGCAGCCAGCTGCGGTGGGGGTGGCTGTCAGTCAGAAGAAGCGCAAAGCCAAGGAAGGCAAGTCCTGCAGCACCAAATGGCCTGTGGGGGCTGGGTTGTACC
>chromosome_11,+,polyA site is 2679985
CGGCAGCTAAGGGCGCTGGATGAGTACAGGCAGCTGATGGAGCAACTGGCGGAGGTGGAGCTACGGCAGCAGCAGCAACAGCCGGGGCCCAGCGGAGGGAGAGGCGGCAGCGGCAGTAGCAGCGGCGCCTCCGGCAGTAGCAGTAGCGCT
>chromosome_11,+,polyA site is 2697619
GGCTACGTACTGCACCACGGTCAGCCTACGCTGGGGCTTCACAGCCGGCCGCTGCTCTCCAGGCGAACCCAGCTCGCAGTGCTGCGGCATGAACTTTGAAAAATTGGAGACCCTCATTGGTGAGGCATGCACAGCTGGGTGTATGGGCCC
>chromosome_11,+,polyA site is 2699507
GGGGGATATCACATGGTGTCTGGGGCTCAGGGCGCAGCCGCATCGGCCGGCGCCTTTTGACACGCGACCTGAGCATGGACGAAATTTTCCGGTACTGGCAGAAGATGGCAAGTGTTCAGTCAGGAGTGACAGCAGTTGGGTGGGGGTGCG
>chromosome_11,+,polyA site is 2701267
GGAGCGGCTCATGAGCCTGGGCCTGCGCACGGTGAACCCTGAGGAGGCTGACTACTTCTTTCTGCCCGGGTGTGGCCGTGGCTGCAACAAGTGGGACCAGAAATTCAAATACATCATGGTGCGGCAGCGGGGCTTGGGGCTGTGGGGAAG
>chromosome_11,+,polyA site is 2705051
TCCTGGACTGGAATGACTTTGGCGTATGGATTGCGGAGGCTGACCTGCCGGATGTAGAAGCCATCCTGCGAGGCTTCACGCCACAGCAAAAGGCTGCCAAGATGGTGAGCTGTGCAACAGGGACACTGATAATGTCTGGGTGGTGGTTGG
>chromosome_11,+,polyA site is 2705693
CACGCGCCAGTGGCTTGGTGGCTGGTGCCGCAGCGCCCCCAGCCCCGCCGCTGCCCAACGCAGCTTCCAATGCGCGCTACAAGGACAGCATAGATGCCAAAGCATTTCCTCATCGCACTGTCACCACCGCCGCATGGATAAAGGCTGTTG
>chromosome_12,+,polyA site is 60668
TGGCAGTGCAAGTAGAGGTGGCGAGCGGGCTCAGCAGGTGGTGGCGTTCTGGGAGGACCTGCGAGCCAACCCCGGCGACTGGTGGGACAACCGGGAGGACAAGGCCAGCGGCCGGGGCAATCCCAACATCCCCGACTTCCGTAACAAAAT
>chromosome_12,+,polyA site is 79627
GCGAAGCGGCAGTGATGTGTACGGGGACAGCAATGCGGGAGGCGACGAGGGCGAGGACGAGGGCGGGTACGAGGACGAGGATGAAGGCGACGAGTATGACCTGCCACCAGCCGCAGCACGCACGCCCTCCGCCTCAGCCACGGCGGCCGC
>chromosome_12,+,polyA site is 92826
CGTCGCGCGCGCAGATGAACAGCCAGGTGTCGTCTCTGTCGCTCTACGATATTGCTGGCACCCCCGGTGTGGCCGCTGATGTCAGCCACATCAACACCAAGGCGCAGGTCAAGGTGGGTGCGCATGCGCGAGAGCGATGCTCCGATTGGT
>chromosome_12,+,polyA site is 93383
CGCGGCCGAGCAGCTGAAGAAGATGGGCGTGTACGACAAGCGGAAGGTGATGGGCGTGACCACCCTGGACGTGGTGCGTGCCAAGACCTTCTACGCCGAGAAGAACGGCCTGGACGTGGCCAGCGTGGACGTGCCCGTGGTGGGCGGCCA
>chromosome_12,+,polyA site is 94470
ATGCAGGTGTGGACAAGATCCACGACCTGGGCCCGCTGTCGGACTACGAGAAGGCCGGCCTCAAGGCCATGATGCCCGAGCTGCTGGCGTCGATCGAGAAGGGTGTGCAGTTCGTCAAGGGCGCCTAAAGCGGTGCTCAGCGGTGCAAGA
>chromosome_12,+,polyA site is 102706
GACGGCCATGCAGGCGGTGAAGGCGGCGTGCGAGGACGTGTCGCAGGTGTGCGGCCACATGCGGTCCACGCTGCAGGACGCAGTCCACAAATTCCAGGCAGAGGAGGCGGCACGCAAGCGGTAGAAGGTGCCAGCGGCAAGAGGCAGGTG
>chromosome_12,+,polyA site is 120800
TCGTGGGCTCTGATGACATTCGCCACCAGCTGCCTGCCGAGGCCAAGCGCTTCGATAACATTGACCGCCAGTGGCAGAAGATCATGAACGACACCGCCAAGGTATGTAAGGGAAGGCGTTTGGCTGGGCCTTACCCACCCGGCTGCGGCT
>chromosome_12,+,polyA site is 121789
AAGGAGGGCATTTTCTTCTACGCCAAGACGCCGCGCACCAAGTGGATCAGCGAAAACCTGGGCATGGTGACCCTGGTGGGCAGCCAGATCTGGTGGACGTGGGAGACTGAGGACGTGTTCCGCCGCGTGCGCGACGGTAACAAGCACTCC
>chromosome_12,+,polyA site is 123680
TGGGCCAGACTGGCGGCGGCAAGACCGTCATCCTCAACACCCTGGCTCGGGCCCAGACCAAGCTGGGCAAGAAGACGCACCTGTACACCATCAACCCCAAGGCCATCTCGGTGGCGGAGCTGTACGGCGTGCTGGACAAGGACACCCGCG
>chromosome_12,+,polyA site is 127340
CGACGCCGCTGCCGTCCCTCTACACACACGCTGACCTTACAGGTTGAGAAGAAGGGCCTGCTGGCCACCAAGGAGTCATGCTGGTCCTACTACGTGGACAAGTGCCGCAACAACCTGCACGTGGTCCTGGCCATGAGCCCAGTGGGCGAG
>chromosome_12,+,polyA site is 156282
TCGCTTTCTTCATAGACGGCGCTCGCTATGGCGATATGGAGGACATAGAGGCTGGGCTAGCGCAGAAGGTACCGGTGGATAGCAAGGATGGATCTGGGAGAACAGGTGCGCACTATGGAGAGCGACGAACCGCCCTCGTCCCCGTGCAGC
>chromosome_12,+,polyA site is 211062
TTGAAAAGATCAATTCGCTCACGGATAGGGCATCGCCTGAGCAGGTGCTGCAGAACCTGCTGGACGGCAACATGCGCTTCCTGGATGGCGCCGTCGCGCATCCCCACCAGGACTTCAGCCGCGTGCAGGCCATTAAGGCCAAGCAAAAGC
>chromosome_12,+,polyA site is 284121
GAGGGCGGCGGTGCTTCCGGCGCCAACTCGCCCTTCCCCGCCGCCCACACGCCGCAGCGGCGCACGGGCGGCGGCGCGGGCGGGGGCGGGGGCGGGGGCGGAGGAGGGGAGGAGGATGGCGGCGGCGAGGTGTCTGCGTTCACAGCGGCT
>chromosome_12,+,polyA site is 315876
ATCAGTTTCCAGCCTCGCAGGAGGCTGCCGCTGCGGCCTCCAAGCTGACTTGACTCTACTATACAGATACCTGACCTCCGAGCTAACTAGAGAATGCCAAAGCGCACTACGCTAACGTTTACCAGCGAGGACGGGCCCCGCGTTGACTCG
>chromosome_12,+,polyA site is 321937
ATCCTGCACAAGGTGGCGGCGGTGCTGATCGAGAAGGAGAACATCGATGGCGACGAGTTCCAGCAGATTGTGCTGGCCAGCCAGGCGCAGCAGTACACGAAGAAGGACGCTCCCGGCGTGTCCATCCCCTACCAGGCCGCCTAAGCGTGC
>chromosome_12,+,polyA site is 346312
GACTTCACTCTACTAATCCTCCGCTCCCCTTACCTTCCCACTCCCCACCCTCAGGCCCAGTTTACGGGCCAGTCCATGGAGACCATCACCAAGGACACCGACCGCGACTTCTTCATGAGCCCGCAGGAGGCCATCGAGTACGGCCTGGTG
>chromosome_12,+,polyA site is 378453
TAGCAGTGTGCAGCGCTGACTCGAGGCGACCACAGGCTTCAACGTGGAGACTGTGGAGTACAAGAACATCAGCTTCACCGTGTGGGATGTCGGTGGCCAGGACAAGGTTCGTTTCGCTGCTTGGCCGCGGAGTTTGGCGGGGACTTGACT
>chromosome_12,+,polyA site is 378801
CAAATTGATGGTGCTGACTTGCATGGTATGCTTTCGGGTATGCAGGACGAGCTGCGGGACGCCGTGCTGCTGGTCTTCGCCAACAAGCAGGACCTGCCCAACGCCATGAACGCGGCGGAGATCACGGAGAAGCTGGGCCTGCACGGCCTG
>chromosome_12,+,polyA site is 381050
AAGGCAGGTGCTGTGCGTGTCAGAGCGGCCGGGCACGTGGTTTCTAGGTTTCAACAACAGCCTGCTTGGCGGTCCAGCCCGTGTAGCTCCATTCCCCTATTAGCCATTCATGTTTACTTCAAGCTGGCACACAAAATTGGCAAGCCTACA
>chromosome_12,+,polyA site is 432333
GCGGCAAGAAGGGCGGCGCCGGAGGCGGCGGCGGCGCCAAGCCGGGGTCTGGTGGCGGCGTGCGGTGCCTGACGCTGGTGGAGAACCAGAACTACGCCAAGAACATGATGGGCTTCCTGTGCACGCAGCTGCTGGACGGCAAGCGCGGCG
>chromosome_12,+,polyA site is 442629
GGCCCCCGCAGCCAATGCTGCTGCGACCGCAAGGGACTGTGCCGCGGCAAGTGCGGATGCTGCCGCTGCTGCAACTGCTGCAAGGCGGACGACGTCCCGGAGGGAAAGAAAGCACCAAGCGCCACAGACGGGGTGCGTCTCCAGCTCTTG
>chromosome_12,+,polyA site is 494859
GAGTATGGCTGGACCACCCAGAAGGTGTTCCACCTTCTAAACTGCTTGGTGTCTGTGCTGCGCTGCTCGGTGTTCTTCTTCCGGCCAGCTCTTGAGGGACTGCACCCTGTGGTCACTAAGCTGATGCTGCTGGACTTGCCTGGTGAGGTT
>chromosome_12,+,polyA site is 499434
CCAGGCCGCGTTTGGCGGCGGGGGCATGCAGTCGTCTGCCACGCTGAACGCCGTCGGCTGGGGCCTGTTCCAGCTCGGGGGTGTGACCTCCCGCAACGCCCCCTTCGCCAATTACATCACCACGGACGGGGTGGCCTGCAGCGTGGCGCG
>chromosome_12,+,polyA site is 500079
GCAGGCGTACATCGGCGGCATCCCCACGGCGGCGACCGCGTCGGCGGCCCGGTTTGAAGAGCGCCTGCGCTACCTCTTCGCCAGTGGGGCGGCAGGGCAGGCGGCGGGGCAGGCGGCGGGGCAAGCGGCGGGGCAGGCGGCGGGGCAAGC
>chromosome_12,+,polyA site is 513511
GCTACGTTTTCTTTGAGAACACCATCTACATCCAGACGCCGCTGAACTCGCTCAGCGACAAGGCGGCTATCTTCTTCGAGTTCCGGCACTTCAAGGCCAAGAAGAATAAGGTGCGCGCCGGCCGCTGTTGGGCGTTGCCGCAAGCCTGCG
>chromosome_12,+,polyA site is 513984
TGAACGAGTCTTTGTGACGTGCCCTCAGATGCAGTATGTGTCCTTACACGCTATGTGCGAGCAGGTGTACAAGAAGCCCGCGGACTACAAGCGCAGCAAAAAGCCTGGGCTGCTGAGCGTCAAGCCGCTGTACCTGCACCTGGACCTCAC
>chromosome_12,+,polyA site is 563720
GCCAGTTACCGCGTATCAGGAGCGAGTCACAACACGCAAAAGCCCCGCGATGGGGCAGGCATTCACGAAGCTGTTTGACAGATGGTTTGGGAACAGGGAGATGCGCGTGGTGATGCTGGGCCTGGACGCGGCAGGAAAGACCACCATCCT
>chromosome_12,+,polyA site is 603857
GAGCTGAACTGAGCTGTGTCCGGCGGCGCTTGGGTGCATCTGCAGACCGTGGCGGACGATGCTGGGGAGGAGACGGAAGAGGAGGAGACAGAGGAAGCGGAAGATCAAGAAGAAGAGGAGGAGGCGGAAGCGCTGGAGGAGCACGGCGAG
>chromosome_12,+,polyA site is 610567
AAGCAAACTGACACCTTTCGCAGAGCTCTGCGGGCGCGCTGGAGCTGGAGGACGCCGCAGATGAAACGCATGACGAGGAGGAAGAAGAAGGAGACGACGAGGAGGAAGAAGAAGGAGACGACGAGATGGAGGACGACATGGAGGACGAAC
>chromosome_12,+,polyA site is 640916
CCCGCACGGCTGTGTCCGGGCGCTGGCCATGGAGGACTTCGCGCAGGCCATGGTAGTGGTCCGAACAGCGGCGGCGGATGGAGGACGCGGCGAAACACAAAATGACACAACATGAATGAGATGAGGTGAAGTCGTGTGTCAGTGCGGTCG
>chromosome_12,+,polyA site is 643277
GTCACCGAGCCCGAGCCCCTCGCCCAGCCCCTCCCCCTCCCCTTCTCCTTCTCCTTCTCCTTCTCCTTCTCCTTCTCCTTCTCCTTCTCCTTCTCCCAAGCCCTCTCCCTCGCCCAGCCCCTCACCTAGCCCCTCGCCCAAGCCTTCTCC
>chromosome_12,+,polyA site is 644570
CCCTTCGGTGGCTGGGTCGTGGACGCGCAGTTCTCAGCGCTGCGTTCGGCGCCTGGGCCTGGCCGGGGGCAGCCTTCCGAAGCCACTGATTCACAACGCAAAGAACAACAGTGCCGTTCGCAGTGGGCGATCTGTGCGCCTGTCTGTCTT
>chromosome_12,+,polyA site is 688768
ATGCGCGGTCTGCAGGTGTTTATATCAGATATCAGGGCTTGCCAGAACAAGGAGCAGGAGCAGCGGCGCGTGGAGAAGGAGCTAGCAAAGATCAGGGCAAAATTTGGCGAGGACAAGAGCTTAAGTGGTGGGTTGGCAGGGAAGATCCTG
>chromosome_12,+,polyA site is 708184
CTATGAGCGCGATGGCTAGGGGAAAGAGAAAAGACGCTAGCGGGAGTAACGAGGATGAGCATCATCCCGCTGGTCGAAAGCCAGGCAGAACCAGCGCCAAAAAGCAGAAAGGTTTGGAGGACCATGGGACTTCGGAGGAGGACGAGAGGC
>chromosome_12,+,polyA site is 716594
TGAAGCTCAACAAGGCTGTGTGGAGCAAGGGCATTAAGAACGTGCCCACCCGCCTGCGCATCGTCATCAGCAGGCGGCGCAACGACGACGAGGACGCCAAGGTGGGCTCCAGCATCAGTATCGAACGACATATGTGGAGCTTGCTGCCCC
>chromosome_12,+,polyA site is 727560
GTAAGGAAACAGTTGCGCTGCAAGGAGAAACTGCAGCCGCGTATGTGGGCGGCAGGGGGGAGGAGGTATTGTATGATCTAGGCAGGACAGCGAGCGAGGAGAACAGCGCGAGCGGCGGCGAAGACGTGGGTGGCTATTTGGCGCGGGCCG
>chromosome_12,+,polyA site is 748452
CTAAAACCTGTGATTGCTGCTGCCATTCACGCCACACGCGCCTCAGACCCCTGCGAAGGCGTGAGCTGCCCAGAGAACTTCAACGTCTGTCAGAACGGAATTTGTGTGTTCGTGGGTAAGTTGAGAGAGGGAAGGGGCGCCGGCAGTCCT
>chromosome_12,+,polyA site is 807042
ATCACGCCTCCCAAGAAGGGCAAGCACTTCCTGCACCTAGACGACTTCTCTAGGGATGAGCTGCTTGACATGCTGGAGAAGGCGAAGCTGTGCAAGGCAAAATTCTACACACGTGACGAGTCGTTCAAGCCGTTCGCGGGCCAGACTATG
>chromosome_12,+,polyA site is 812335
ACAGGTGCTGTGGGACGTGGCCAGCGGCAACGCCATCTGCGGCTCGCCCTGCAACACCAACTTCACCAACTGCGTGAAGTTTTTCAACAACTCGCCCGACAAGCTGATTACGGCCGGCAACTTTAACATGAACGTGTGGACCTACGACGC
>chromosome_12,+,polyA site is 844834
GCGTCCCGCTATGCCGTATCCGCTGTATGCCAGGCACGGGCTTCTACGCCCTCAAGGAGATGGGCATTGGCATGTTCAGTGTGTGGAAGCAGCTGGCCAACCTGACCACAGGTGCGCGGGGCTCAGCGCATGGGGAAGCAGTCGGGAACA
>chromosome_12,+,polyA site is 845227
CCCGTGTGGGCATGCCTCTCGCTCATGATTGCAAGCGCCGTGGTGGGCGCCTCCACGGACTCGCGCTTCACCTGGGTGGGCTACTCGTGGCAGATTGCCAACTGCTTGTTCACGTCGGCGTACGCGCTGCACCTGCGCTCCGTCATGGAC
>chromosome_12,+,polyA site is 845881
CCCAGACCACCGCCACCATCTACTCGCTCATCGGCTCGCTGAACAAGATCCCCATCGCCATTGTGGGCATGCTGGCGTTCGCGGAGCCCACCAACCCCAAGAACCTGTCCTCCATTGTGATTGGGCTGGGGGCGGGCGTTATGTTCACAC
>chromosome_12,+,polyA site is 845944
TGGGCATGCTGGCGTTCGCGGAGCCCACCAACCCCAAGAACCTGTCCTCCATTGTGATTGGGCTGGGGGCGGGCGTTATGTTCACACAATACAAAAGCAAGAAGTAGGCAGGGCGGCTTGCATTTGATGTTTAGGCGTGTGTGCGGTCAC
>chromosome_12,+,polyA site is 862883
TTTCCAGGAGTCGGCCGCGCGCTACGCGCATCGCGAGTTGCCCCTGCCGCCTCACGTGCCTTCCGCCCTGGCGCAGCTGGTGCTCGACTGCACGGAGGACAAGTCGCACCAGCGGCCCAGCGCCGAGCAGGTGCTACAGCGGCTGGATGC
>chromosome_12,+,polyA site is 883992
AACCCCATCGTGGCGCTGCTGGCCACCAAGGACGGCGTCAGCCGCCTGCACAGCTCGCGCCGCGTGTTCGACGTGCTCAAGCGCCACGGCATCACCACGCCCGTCATCCACCGCATCACCTTCCCCGCCGGCACCGTGCGCGACGAGATC
>chromosome_12,+,polyA site is 945595
TGCCAAGCCCGCCACCGTAAAGGAGTCGCTCGCGGCCGCCGCCGGTGGCCCTGGGTCGTCGATTCCTGCTACCCCGCCAATTGTTGATGTTGACAACGAAAGCGACATGGATGACGGTGAGTTAGCCTCATGGCCTACTGCCAGTTCCTG
>chromosome_12,+,polyA site is 946877
TGCTTGCTCGCAGCCCCTGACCCACTATGTGAAGATGGTCAAACTCCAGGCTGCGAACTGCGCTGACTGCAAGCATGACTGCAAGGCGCATACGTGCCGAAAATGCGATGCGTCCAAGGCATGCGGCAGTGGTATCACTATTTCCGGTCC
>chromosome_12,+,polyA site is 947630
GAGCAAGATTGATTGGAGTAAGCTTGTCGCCTTCACCAGTGACGGTGCCAACGTTATGGTTGGGAAGCACTGTGGAGTGGCGACCCGCATCAAGACGGATTGGCCCTGCGTCCTGACTAGCCACTGCGCTGCGCACCGACTGGCTCTGGC
>chromosome_12,+,polyA site is 947758
CTGCGCACCGACTGGCTCTGGCCTGTGCGGACTTCTTCAAGGAGTTCCCTGCCCTGGTCAAGGTGGACAACATGCTCTCTAAGATCTACAACTACGCCAAGACCTCGACAGGTGCGCTTGGGCGCGCTAGTGGTTGTTGTGTGGCGAGTT
>chromosome_12,+,polyA site is 949139
GCCGCTTTGGCACAGCACTTTAAGCCCGTCTTGGGTGATGATTGCCTGTTGGCAGTTGACCAGTGGGTGATGGCTCGGGCGCGCCTGATTGCAGTGGCAAAGGAGCAGAAGAAGAGTGGTGATGTTATGAAGGCGAGGCCGTTCTATGAG
>chromosome_12,+,polyA site is 949317
GCCGTGAGCTCACTGTCCTGGTGCAGATTATGCTTGTGCTGCAGCCATCTACGGCAGAAGTTGAGCGTGGCTTCAGCGCGATGAATGACATCAAGACGCCTGGCCGGGCAAGCATGAAGCTTGGCACCCTTGACGTACTGATGCGTGTGC
>chromosome_12,+,polyA site is 949484
ATTGCGTACCAGCAGCGGCCTGTGGCTGGTGTCTCCCTTGCCCCGTATGCTGAGTTTGATGCAACGCTGCTGGGGCCTGCAGTTCAGAAGTTCGCTGCAAAGCTTGGCCGCGTGCCCCAGCGCAGCAGCCACAACGCCCGCCCGTCCCGT
>chromosome_12,+,polyA site is 1031703
AGCATGCCGCTGTCACATGGCAGACCCAGGTTCGAATCTCCGATTCGGCCAGGTTGAGGCTGACAAGTATAGATGCAGGTTCGGATCCTGCCCGGGGAACCGAGTCAGTATTCCGGTATGGAGTCCGCGGTACTGATAGAAGCGTTGTAG
>chromosome_12,+,polyA site is 1049995
CGGCAGATCCAGATCCAGCACGGCCGGCGCCCTGGGAGGAACACGAGGGGCCACAGGCGGCGGCGGCGGCCACGGTGGTGGGTGGGTGGATGGCGGCGCCGACTCGCCGGCGCAAGAGTTTGCGAGGCACGCCGATCTGGGGCCGACGGC
>chromosome_12,+,polyA site is 1161724
CGGCTACAGCGGCCGGCGGCGAGCTAGTGGTGGAGACGGACACGTGGTCGGGTGACAGCGCCACGGGGCTGGCCGGGCAGGCAAGGGCGTGCGGTGGCAAGAGGAAGCCCGCTAACCGGCTGGAGGGTGTTGCTCGCGACAGCGAAGTGC
>chromosome_12,+,polyA site is 1174470
GGTGCGTGTCTCAATTGTCGCCTGCAGGCCGCCGCTCGTAACCCCCAGCTGAGCTCCCTGCTGGGCGCCGTCAACAGCGCCGGCCTTGCGGCCACCCTCTCTGACCCCAACCTCACCGCCACCTTGTTCGCCCCCATCAACGTAAGCTGG
>chromosome_12,+,polyA site is 1180108
GCACGTGCGCTCCACAGGCCGCCACGCGTACCCCCCAGCTCAGCTCGCTGCTGAGCGCTGTGGCCAGCAACGGCCTGGCTCCGGCCCTGTCCAACCCCAACCTCAACGTCACCGTGTTCGCCCCCGTCAACGTGAGTGAACGCCTGCACA
>chromosome_12,+,polyA site is 1230731
CGAGCGATGGGAAGCATCACGCAGCGCGACGCAGCCTCGCTGCATCGAGCAACGATGACGTTGCTGGTCCCATCGTGAAGCTCAGCGATTTGAAGCAGCAAGATGACAAGAATGAGACGGCTGGTGCAAGCCCGAGTCCTAGTGCAGAGG
>chromosome_12,+,polyA site is 1256237
CGAGTGCGGCCGGCAAACTATCAGGTGCAACCCTCCTGTAACTGCAGAGCTCGCTGGTGAACCTGCTGCTGTTCAGCCGGCTGGACCGTATCACCGCGAACCGCATTGTGGCGGAAATGTATGCCCTGCCGGTGCAAGCGGGCGAAATCC
>chromosome_12,+,polyA site is 1257507
CAGCGGGCGCGCGTGTGATCATGGAGGGCGACGTGGGCGACAAGTTCTACATCATCAAAGAGGGCGAGGCGCAGGTGATCCAGGGCGACAGAGAGGTGAACCGACTATTCCGCTCGGACTTTTTCGGCGAGCAGGCGCTGCTGCAGGATG
>chromosome_12,+,polyA site is 1257872
AGGAAAGCCACCGTACGCGCGCTGACGCCGCTGGTGTGCTTGACGCTAGACCGCCGCACCTTCGTGGCGGTGTTGGGGCCGCTGCAGGACATCATGGCGAAGGAGAAGAGCCCCGAGGTGAGCGCCTTTGCGGTCACAGGTTGGCGTGGG
>chromosome_12,+,polyA site is 1258777
TGCAGTGCCCGGAGCACGTGTTCTGCGAGCAGCACATCACGCGCAACATTGCGCACCCGTTCTGTCTGCGCCAGTACGCCTCGTTCCAGGATAAGGCCAACCTGTACATGCTGTTCGACCTGATGCCCGGCGGCGATCTCATGGATGTGC
>chromosome_12,+,polyA site is 1258843
TGCGCCAGTACGCCTCGTTCCAGGATAAGGCCAACCTGTACATGCTGTTCGACCTGATGCCCGGCGGCGATCTCATGGATGTGCTGGTGGCGGAGGCCAAGGTGCGTGCGCCGGGGCAACAGCAGACCGGGAGCCGAACAGCCGGGCATT
>chromosome_12,+,polyA site is 1279806
GTGTGTGTGTGTGTATGTGCAATGTGTAATCTCGTGTCCGACAGGCTGGAGGAGATGAATGAGAAGCGTGTGTCCATGGTAGCTCGCCTGAAAATGTCGGAGAAGGAGAAGGACGGATTGCAGGTGCGACTGTCAATCTGGAGCGGTGAC
>chromosome_12,+,polyA site is 1280684
ACATACACGCCTGCCCCTGCAACTCCGGCAGGCCCTGGAGGCGGCGACGGAGGCGTTCAAGGAGATGGAGCGCCGGGACGCGCAGAACAACGAGAACGTCAAAGCCATCAAGATCAAGATCAAGAAGATCACAGACAAGATGGCGTCCGA
>chromosome_12,+,polyA site is 1284744
GTGTCGTTGCTGCGACCCCGCAGGCGGACATGAGCAAGAAGCAGGTGCAGGCCAAGGCACACGCCAAGCAGATCGAGAAGCTCAAGAAGGAGGTTACCAAGCAGGGTGCGCGGCGTGCAGCAGGCTTGGACGTACTTGCAGATGCTGGCG
>chromosome_12,+,polyA site is 1285567
CAACCCCCCGCTTCCAACCCCTCTCTTGTTGCCTGCCCAGCGCGACCTGCTCAAGCGCAACCACGCCATCATCCGCGGCACCGAGTCCAACATTGAGGAGGAGCTGGAGCGCGTGGCGCGGGTGGTGCGCGAGGAGCGCGATAAGGGCAA
>chromosome_12,+,polyA site is 1355412
AGCTCAGGGTCGCGCCCAAATGCCCCCGCGGAGCTGCTCATGCAATTTGCATGACTGCAGGGCGTGGAGAACAAGAAGACCTATGAGCTGAACGAGGAGGAGATCAACAAGCTGCGTTCGGAGGTGGAGAAGTACACGACCGAGGCTGAC
>chromosome_12,+,polyA site is 1356164
GTGTGTTGTTTCGTGTCCCCCAGGGCCTGCCCGTGCGTGGCCAGCGGACAAAGACCAACGCCCGCACCCGCAAGGGCAAGGCCAAGACCGTCGCCAACAAGAAGAAGGTACGTTAGCACGTTTTGAGCTTTGTTTGTCTGCCGAGTGTGT
>chromosome_12,+,polyA site is 1371107
GCGACAAGACGCCGGACGCGCGCGTGCGCACCTACGCCGACATCATGCGTGAGCAGCAGCTGCAGCGCGAGCTGGACAACACCATGGTCAACATCGCGAAGAAGAAGAAGGAGGAGGCGGAGGCGGCGGCCGCCGCGGCGGCGGCGGGCA
>chromosome_12,+,polyA site is 1377612
CATCCAACCCCCCCCCCCCACACACACACACACGCACCCCCAGGTGGGCTGCTCCGACATCGTGTCGCGTGTGGTGGAGGACCTGAAGGACGAGAGCGAGCCCTACCGCCGCATGGTGATGGAGACCATCGACAAGGTCATCACCGAGCT
>chromosome_12,+,polyA site is 1381378
AGCTGTACAACAACCTGTACATCGGGGCGCAGGACGCGCTGGTGGCCTGCTACCCCGCCATGTCAGACGAGGAGCCGCCGGCGGGCGCGGAGGCGGGCGAGGACGGCGCGCCGGCGGTGGGCAACACGTACGCGCGGCACGAGCTGGACA
>chromosome_12,+,polyA site is 1408529
GTGCCGCTGCTGGGCCGCCTGCCGCTGGACCCAGGTCTAGGCGCCGCAGCGGACGCGGGCCGCAGCGTGCTGCCGGAGGCGGCTGGGGCGGCGGGGGCGGATGCGGTTAAGGGAGGGCTGGAGGGCGTGGCGCCTCAGGCGTGCATTGCG
>chromosome_12,+,polyA site is 1418626
ATGAAGGGCATCCCCTTCAAGGCGACCGCCATGGACGTGCGCAAGTTCTTTGCGAACTACAAGATCAAACCGGAGGGCGTCAGCTTCATCATGCACGCGGACGGGCGGCCCACCGGCATGGCGTTCATCGAGTTTGAGACGCCGCAGGAG
>chromosome_12,+,polyA site is 1440703
TGGCTGCGCTCCTCCTTGTGTCTGTGCAGCGCCGGTGAGCCGCCCGGCCGTGGAGCGTGGCGCGCTGGTGGTCATGGCTGCTGAGGGCAAGGATGCCCAGAAGAAGAAGATGCCCAGCCCGGTGAAGCGTGCCCTGCTGAGCGAGGAGCG
>chromosome_12,+,polyA site is 1447171
AAGCGTTGTCATGGCGGGAAGCAGCGAGCTGGACCGGTGGATTGAGCAGCTGAAGAAATGCGAGCCGCTCAAGGAGTCCGACGTTAAGACGCTATGCCAAAAGGCTCTTGAGATTTTAGTGGAGGAGAGCAATGTACAGCGCGTCGACGC
>chromosome_12,+,polyA site is 1472879
GAACTCGCTGGGGGGGCCGGACAAGGCCACGCCCAAGGGCATCCTTAAGCTCATGGGCGTCGACGGCCTCACCATCTACCACATCAAGTCGCACCTGCAGAAGTACCGCCTCAACATCCGGCTGCCGGGAGAGAGCGGCCTCGCGGGCGA
>chromosome_12,+,polyA site is 1526710
CCCCCACCTCCGCAGCTGCTGCGGGCGCCTGAGGCCACGCTGGGTGGTCTGTGGCGGGCCACGGAGGGCTGCACGGAGGAGGCGTTCCGGTACGACCTGCAGTACATCTTCACAACACTGGTGCGTGTGCAAGGCGGCGTGCGCAAAAGG
>chromosome_12,+,polyA site is 1543008
GGTGGGCGAGCTGCGTGCGGCGCTGGAGACAGCAGAGGGCGAGCGCGAGCGGCTCAAGGGACAGCTGGTGCGGCTCAAGGCGCAGATGATGGCGGAGCAAGAGGAGGAGGAGGACAAGGTACGGGGGCGCTGGGGAGACGACTGTTTGTG
>chromosome_12,+,polyA site is 1571780
AGCCGCGGGCTTTGTGGCAGCTAGCTACGTGTCTAGCCAGGGCTTCGTACAAGCTGCGGGTGTGCTGGGCACTCACTTCGAGGACGGTCTGAAGGGTCATATGGCCAGCGAAGGTGCTGGGCAGCACCTACTTGCAACCGGTTTTGAGCA
>chromosome_12,+,polyA site is 1571887
GCGAAGGTGCTGGGCAGCACCTACTTGCAACCGGTTTTGAGCACTTGAGCAAGGCGGTCAAGGATAGCAAGCCTTTCTTTCATCTGCTGTCTTTTGGGAAGTAAGCGGTTTCCTTTAGAGCATGCGGTAACCTGAAGGCTTTTCAGAAGG
>chromosome_12,+,polyA site is 1655039
CAGGTGGGCCGCCTGGGCGCAACCTACTGGAAGTGGGTGCACGAGCCGGAGCCGGGGCAGCCCCTCTTCTTCGGCAACGCGCTGGTGGAGTCATGCAGCAAGACGCCCTGGTGGGTGGTGCCGCTGCTGTGGCTGCCGCTGTTCAGCTAC
>chromosome_12,+,polyA site is 1728883
AACCCTTATTTGACATTGTCGACCTTGAAGCTTTCCGTGCTACCAAACGGGCTCGATAAGTTGAGATGCCTCACAAACCTGGACATATCAAATAACCCAATCACAAGCATCCCGGAGGACGCGCTGCCGCACAGCCTGGTGGAGCTCATC
>chromosome_12,+,polyA site is 1775622
TCGACCTCGCGGCCACCACCGGCGTGGGCAAGGTGCCAGCCGGCAAGGGCGAGAAGGAGAAGAAGGGCATGCTAGGCGGCCTGTTTGGGCGCAACAAGGACAAGAAGGGAAAGAGCGCTGCGGACGCAGCGGCTGCGGAACGCGCGGAGG
>chromosome_12,+,polyA site is 1820520
AGGAGACACCACAGGAGCGGCTAAAGCGGATCATGGCTGCACAGCTGAACAAGCAGGCGCAAAAGGATAACATACAGGCTGCGCAGAAGAAACTGCAGGTCGGTGCCGTGGGGGCGGGAAGCCGGCTGAGGCGGCAGCGAGGGTATACGC
>chromosome_12,+,polyA site is 1828496
GGGCCTGACGGCCGACGGCGACGTGTACACGTGGGGCGTCAACGACGAGGGCGCGCTGGGCCGCAAGACCTCGGGCACCTGCTGGGAAAATGAGTCGGAGAAGAACAAGGGCGACAGCTTCGTGCCCGGCCAGGCCACGCTGCCGGGCGG
>chromosome_12,+,polyA site is 1829283
GTGGACGTGGCGTGCGGCGCCTACAGCACCTTCGTGATTGGCAAGAACGGCGCTGTGGCGGCGTGGGGCCTCAACAACAGCGGGCAGCTGGGCATTGCAAAGGAGAACAACGACGACAACCTGAAGTGGGAGCCGGTGCCGGTGGCTTCG
>chromosome_12,+,polyA site is 1829477
GGCGCTGACCAAGAAGGGCGTGCTGCTGTCCTTCGGCGCCGCCACCTACGGCATGCTGGGCCGCCGCGACGTCGACACCAACACCGCCAACGAGATCCACCCGGAGCCCAAGCCCGTGGATGGGCTGCCTGAGGGCGCCAAGGTGGAGTG
>chromosome_12,+,polyA site is 1876452
TGCCGCTACCCTTCAACACCTGTGGCACCCTGCACTTGTAGGTTTCCGGGAAAGTATGGAAGGCGCCGGGGCAACGCGCTAGCAAGGTTATGAAGGCGAACGCCAGCAGCAACAAGAGCTGGGGGCGGCGCATGACGGAGAAGGCGGCCA
>chromosome_12,+,polyA site is 1876510
GAAGGCGCCGGGGCAACGCGCTAGCAAGGTTATGAAGGCGAACGCCAGCAGCAACAAGAGCTGGGGGCGGCGCATGACGGAGAAGGCGGCCAACAAGGCGTTGAAAGAAACCAAGGCGGAGGCGCTGGCGGAAACCAAGGCCAAACGCAA
>chromosome_12,+,polyA site is 1890583
ACACAGGTGCCGGTCCGCGCCCCTGGCGCAGAGGCAAGTACGGCGTTTGCGAAAGCCGCGGAAGCGGACGCCGCGCGGGTGGAGGTGACGTCGGACCCATTCAACCCTCTCACCCGCGACCGGGAGCTGCTGGACATGTACAACGAGGGG
>chromosome_12,+,polyA site is 1895908
ACACAGGTGCCGGTCCGCGCCCCTGGCGCAGAGGCAAGTACGGCGTTTGCGAAAGCCGCGGAAGCGGACGCCGCGCGGGTGGAGGTGACGTCGGACCCATTCAACCCTCTCACCCGCGACCGGGAGCTGCTGGACATGTACAACGAGGGG
>chromosome_12,+,polyA site is 1896021
CCGCGACCGGGAGCTGCTGGACATGTACAACGAGGGGTGGCTGACTGCTGTCTACGCTACTACGGAGGTGCGGCGGGCGCTGGAGAAAGCTAACACGGAAGCGGAGCGGGGGGAACGGAACAGCAAATCCAGCCTGGGCAAGTCGAGAGC
>chromosome_12,+,polyA site is 1930717
AGGAGATCAAGCGGTTGATAGAGGAGGCGCGGCATGTGGGCGTGGGCGCGCCCGGCTACGTCAACCCGGTGGAGACGGACGAGTACATTGACGACGCCATGGACAACATGTGAGCACTTGGGTGGCTACGGTAGTCGGGGCTTTTGCGGC
>chromosome_12,+,polyA site is 2021127
CTGACCGCTCGAAGACCGTTCACCTGGTGGACGTGTTCTACAGCCTAGTCACTGACATTTACGAGTGGGGCTGGGGCCAGTCGTTCCACTTCTCTCCCAAGCTGCCCAACAAGGACCTGAAGGCCTCCGAGGCCGCGCACGAGGCGCGCA
>chromosome_12,+,polyA site is 2021288
CTGCGCCTGCAGCCCGGCCAGAAGGCGCTGGACTGCGGCTGCGGTGTGGGTGGCCCGATGCGTACCGTCGCTGCTGTCAGCGGCGCGCACATCACCGGCATCACCATCAACCAGTACCAGGTGGACCGCGCCAAGACGCACAACGCACGG
>chromosome_12,+,polyA site is 2023645
TCAAGGAGGTTCACCACATGCTCGTGGAGGTTGCCAAGTCGCTCATCCAGGGCGGCGAGTCCGGCATCTTCACCCCCATGCACCTGCTGCTGTTCCGCAAGCCCGGTGCCGACAAGAAGAAGTAAATGCGCTGCGCCATGCGGCAGCAGT
>chromosome_12,+,polyA site is 2072823
TGAGCCCGCTGGAGGCCAAGGAGTACGGCCTGATCGACCACATCATCGGCGGCGAGGAGGCGGTGTTCAACGTCAAGGGCAGCCTCAAGAAGTTCCCCAAGGTGTGTGGGTGGGGCAGGTCGTGCGCCTCATGTGTTAGAAGGGGAGAGG
>chromosome_12,+,polyA site is 2074400
GCTCTCGCTGGTTCCGGACGCGGAAGGTGTCCAAGGAGGACTACAAGGAGATGCAGGAGCAGCGCCAGGCGGAGCTCATGGCTGAGTCCGACGACGGCAAGAAGTCCGTGAAGGACCGCATCGATGACGCCTGGTAAAGCAGCACCAGCT
>chromosome_12,+,polyA site is 2133476
TGCCTCCCCGCAGATGCCCGGGCTGCACACCGATGCGGCGCCGACCAGCTCGCCCTCCGGCGGCGAGCAGGGCCCCGACAGCAGCAGCATGGATACCGAAATGGCCTTCGTGGCTGTTGAGGCCGACGACGCCGAAATGGCCGGCGCAAC
>chromosome_12,+,polyA site is 2185263
CCACCTCCCCGCAGACCATCGACCGGCTGAAAATCAACGCCAATCAGGAGAATAAGGAGGCGCGCATCCAGCACACGCTCAACGAGATGTCCAAGCCCAAGAAGTTCGCTCTGCGGAACGGCGGCAAGGTGGACGTGCACACGCCCTTCA
>chromosome_12,+,polyA site is 2201664
CCTGGAGGGGCTGCTGGCGGCGCCGGAGCTGCTGCGGGCGCGGCACCCGGCCACGGCGCCGCTGCCGGGCAGCGCGGCGGCGGCGGGTGTGGCGGCGGGGATGGCGCTGGTGGGCGTCGGCGCGGGCAGCGACGCAGGGTTCGTGGGGGG
>chromosome_12,+,polyA site is 2230753
GCCGCCCGGTCTTGCTCCTCCTGTTTCATTAACGACAAGTAGCCATGAAGCCGGGTTTCGGGGCAAAGAAGAACAAGAAGAAGAACAAGGGCAAGAAGGATAAGAAGGATAAGAATGCGGCGGGCATGGAGACCGATGAAGTAAACATGG
>chromosome_12,+,polyA site is 2239586
AACTGCCTGGGCAACCATAAGTGGGAGAAGTCAGGGGTGTTCGCAGCGAGTCAACCTAGTCTTGCCAGGCGGCTTTAGTCCAGCATGTTGCGCGACCCAATAACCTTGGGCTTAGCAACGGCAGCAACATGGCTATCGGTGGCGTCAGCG
>chromosome_12,+,polyA site is 2241512
AGGACTGACGGTGTGTCTCGGGTTGCCGTGCAGTTTAACCCAAACTACAAGACGTACGTGCTGTACTCGGATGGCGGTCCCAGCGAGAATGTAAAGCGGAAAAAGTTCCGCGCGGGCGGCAAGAAGCAGACCCGCAAGCGGCTATCCAAT
>chromosome_12,+,polyA site is 2284435
CAAGCGTTTTACAAACACTACCAACGGTGAGGAGCCGGCGAAAGGGCTATGGCGGAGGGCGACAAGCCTCGGGTTGATGAGGAGGCCAAAGCAAATCGGAAACGGTAAGTATAATAAGTTTCATGGGCCCTCAAAATTGCTGCGTGTGCT
>chromosome_12,+,polyA site is 2287424
CAAGGTCAAGATGAAGGGCAAGAACAAGCCCAGCCGGCGGCACCGCAAGAAGCAGAGCAACATCATCGAGGACCGGAAGCCGACCATCAAGGAGCGCCAGAAGGAGGAGGTGCGTGCGAATGCCTCGGCTTGTACTGCTGTGAGCGCAGG
>chromosome_12,+,polyA site is 2300485
CGGTGATCGGAAAGGGGCGCTCTCTGCTGGCGGACGGAGGGTTAGCCATCAGCGTGTCGGACCCAACCACCCTCAACGGCTGGTATCCCTTTAACGGCGACAACGGCCAGGTGCGCACTGGCCTTGATAGGGCGGCGGTGGGGTTGTTGG
>chromosome_12,+,polyA site is 2301587
TTGCCTACTACACCCTGGTCTCCGTGGCGGCCGGCCTGTTCCAGTCCACCGGCTGGCCCAGCGTGGTGTCCATCGTGGCCAACTGGAGCGGCAAGGGCAAGCGCGGCCTCATCATGGGCATCTGGAACGCACACACGTCGGTGGGGAACA
>chromosome_12,+,polyA site is 2302492
CATGGCGATCGCAGGAGCCGGAGAGCATTCACTTCATGGACGCCTGGCGCATCCCCGGCGTGGCCTCCTTCGCCTTCTGCCTCTTCTTCTCCAAGCTCATCGCCTACACCTTTCTGTACTGGCTGCCCTACTACATCAAGTCCACGCCCA
>chromosome_12,+,polyA site is 2318180
GTCTGACCTGGACGAGGAGGAGGAAGAGGACGAGTATGAGCGCAATGGGTGGGAGGCGCAGGAAGCCGAGGACGAAGAAGAGGAAGCGGAGGAGGGACAGGAAGAGGAGAAGGACGAGGACACCGATGGTCCAGACCGGGCTGCTACTTT
>chromosome_12,+,polyA site is 2374212
AGGCCGCCGCTGGCGGCGGCGCCGCCACCGAAGGCGGGGACGCAGCAGAGCTTATGGCTATGCTCCGTATGGGTGGCGGGGTTGGTGGCGGGGGTGGTGAGGAGGTGGAGGGATTGGAGGAGCCGGGCACGGGGGAGGAGGATGAGCGGA
>chromosome_12,+,polyA site is 2396596
TCGGACGCGCCGCAGGCGGCAGCAGAAGCCCCTGTGGCGTCGACGTCCGGCAATGCGGAAGCTGCCAACAGCCGGAAACGGGAACGGAGATCAGGGTCGAAGGCAAGAGGGGCGTCTGGATCAGGCAGTGAGGACTCATCGGACGAGGAG
>chromosome_12,+,polyA site is 2409726
GGCTGATTGCTGTAGCTGCTACTTAGGATGTCGCGCGCAAATGCCGGCGCTCTATTGCGCAGGGCGTCGGGCCTGCTTAACGCGATGCAAGGTCCGAGCAAAGAGGTGCGTGCGCTGTGACGCATGGTTTGTGCGGTGCAATAGCTGATG
>chromosome_12,+,polyA site is 2481282
CCGTGCCAATGCGTGGGATGTTGCAAATCCTGTTGCACCCCCGAATACAGATGGAAGAGGAGATCAGCAAGTGGAAGAAGTATAACGAGGAGGAGTCCAAAAGGCAGAAGGAGAGCGACGACAGATATAAGCAGGTGAGCGGTGAAGCTG
>chromosome_12,+,polyA site is 2498879
ACAGCCAGCAACACGCTCACAGCCTTTCGCTGACTGTAGATTCTGAGGAAGCGGCCTAACAAGGAGAATGAGGACGCAGCTGTCAAGGCCGCTAAGAGGAAGAACTTGCGCGAACGCCGCGTGAGCTTCGCCCCGGACGACGAGCTTGAG
>chromosome_12,+,polyA site is 2505013
TCGCTGGTATGGGAGAACCTTCAAGACCCCGTCATTATCATTCTGTGCGTTGCGGCGGCGGTATCAACAGCACTGGGCGCGGCCATCCCCGAGCAGCGAAAGCACGGAGAGTGGATTGAGGGCGTGGCCATTTGGGTGGCTATCATCCTT
>chromosome_12,+,polyA site is 2505430
CTGCTCGCTCACCGCACTCCGCGCCCGCCTCGCATCCCTGACCCACAGGCGCTGGAAACGATTATCAGAAGGACAAGCAGTTCCGGAAACTGAACGCGCAAAAGGACAAAATTATGGTGAAGGTGGTGCGCGGGCACCAGACACTGCTGG
>chromosome_12,+,polyA site is 2506470
ACGGCCCCATCCAGTTCTTCCTGTACTCGGTGACCATCATTGTGGTGGCCGTGCCCGAGGGCCTGCCGCTGGCCGTGACCATTTCGCTGGCGTACAGCATGAAGAAGATGATGAAGGGTGAGTCGTAACGGAAAGGGCAGAGCAGGGGAG
>chromosome_12,+,polyA site is 2546019
GTGCCGCTCCCACCCATCACAGGCACCGGTACTGGTGGCGGGCGCAGGCGGCGGCGTACCTGCTGCGGCCCAACATGGGCACTCTGGCAAACCTGGGCAAACGGCGGATGTAAGTGCCCGCCTGCATCATGCTCCACGCACGCACTTGCA
>chromosome_12,+,polyA site is 2562230
ATGGGTACGGCTCGCCAGGCCGCGACGGCTACCCGCCGCCGCCCTACGGCGATGGGCCCGGCCCGGGCCCCATGGACGAGTACTTGAAGCGGCGTTACGCAAGTGAGTCGCGCTCACCTACTTGTAACGGCCGCTGCCTCTGTTGTGTGC
>chromosome_12,+,polyA site is 2604106
TGGCGCGCTGCGGCAGAACGTGGCACGCAACGAGCGAGGGTGCGGGACTGGAGAGGCGGGCGGGAGTGGTGGGAGCGGCGGGGGTGTGGAGGTGGTGGGGGGAGCGGCGAGCACGCCGGGCGGCGCCGGTGGTGGTGCCGGCGGCGGCGG
>chromosome_12,+,polyA site is 2663704
GCAGGCGCCGCGTGGTGGCGCCCCCGCTGTGGTTGCTGCCAACGGGACGCATGACGAGGAGGAGGAGGACGATGAGCACGACGAAGAGGAGCACGACGAGGTACGCTTCACAGATTGCACTTTTAAGTATAAAATATCCAAGATCTACTG
>chromosome_12,+,polyA site is 2664368
GACGCCGTGTTTGCGGAGCTGGGCATCAGCGTGGCCGCCAAGGCGGCGGCGGACGCGGCGGCGGCGGCGGCCGCCAACGGTGAGAGCAAACGCAAGAAGAAGGACAAGAAGAAGTCGCCCGAGGGCGCTGAGGGCGCGGCGCAGACGGCG
>chromosome_12,+,polyA site is 2665410
TGGCCGCCAAGAAGAAGGGCGCTGAGGCGGCGGCCAAGAAGAAGACGGCGTCCAGCGCGGCGGTGCTGGCGGAGGCCAAGCTCCGGCAGGAGAAGGCCAAGAAGAAGAAGGACACCAAGGCGTACAACCAGGTGAATTGGAGGCAGGGGC
>chromosome_12,+,polyA site is 2686838
AGGCCCGTGAGGTCCACAAGCGGTCTGCCTACGCGCAGAAGGCGCTGGGTCTCAAGGGCAAGATGTTTGCCAAGAAGCGGCACCAGGAGAAGGCTACGATGAAGAAGACGATTGCGATGCACGAGGAGCGGGACAACAAGCACAAGGCGC
>chromosome_12,+,polyA site is 2686936
ATGAAGAAGACGATTGCGATGCACGAGGAGCGGGACAACAAGCACAAGGCGCAGGACGGCGCGCCGCAGAATGCTGTGCCGGCCTACCTGCTGGAGCGTGAGCAGGTGCGTCGAGGCCAGGTTCAGTGGCCCGTCAGTTTTGCGTACTGT
>chromosome_12,+,polyA site is 2687131
CGGGATGGCTCTCTGGATTCGTGTCGACCCCCTTCCCGTCTGGCTTTTGCAGGTGGACCGCGCCAAGGTCCTGAGCAACACCATCAAGCAGAAGCGGAAGGAGAAGGCGGGCAAGTGGGAGGTGCCTCTGCCGCAGGTGAGAAGACGGTT
>chromosome_12,+,polyA site is 2687543
CTCAAACCCTTCTCCCCTCGCCCCTATTTCCCAAAACCTCACAGGTGCGGCCCATCGCCGAGGACGAGATGTTCAAGGTGATGAAGAGCGGCAAGCGCATGAAGAAGAGCTGGAAGCGCATGATCACAAAGGTGACCTTCGTGGGCCAGG
>chromosome_12,+,polyA site is 2687715
GTACGAGCGCTTCATCCGGCCCACCGGTCTGCGCATGACCAAGGCGCACGTGACTCATCCCGAGCTCAAGGCAACCTTCTGCCTGGACATCATTGGCGTGAAGAAGAACCCCAACGGGCAAATGTACTCGCAGCTGGGCGTGGTGACAAA
>chromosome_12,+,polyA site is 2687865
GGGCACGATCCTGGAGGTGAACGTCAGCGAGCTGGGACTGGTGACGCCCGGCGGCAAGGTGGTGTGGGGCAAGTACGCGCAGGTGACCAACAACCCCGAGAACGACGGCTGCATCAACGCCGTGCTGCTGGTGTAATGAAGCACTGGTGG
>chromosome_12,+,polyA site is 2701681
TTTTGTGTTAGGCTCGGGCTGTTACCTCCGCACACGCCCTGCACACAGGCGACGTGGGCGCGTGGCTGGAGGGCGGTCGGCTCAAGATCATTGACCGCAAGAAGAACATCTTCAAGCTGGCGCAGGGCGAGTACATTGCGCCAGAGAAGA
>chromosome_12,+,polyA site is 2735637
CACGCCCGCACTGGCGGTCGGAGGACGACCGTGGTTGTGCGGGCCGACGGTGACTTCTACGACCTGCTGGGCGTTCCTCGCACTGCCGATAAGAAGACAATCAAGCAGGCATATCGCCAAAAAGCGCGCAAGTATCATCCGGTACGTGGG
>chromosome_12,+,polyA site is 2738357
TCACCCCTCCTTCCTGTGCGCCTGCCCTCCCCCCCCCTTTCCCTCCAGGTGCCCGCCGGTGTGGACGCGGGCTCGCGGCTGCGCGTGCGCGGCGAGGGCAACAGCGGGCGGCGCGGCGGCGAGCCGGGCGACCTGTACGTGTACATCACC
>chromosome_12,+,polyA site is 2754117
TGGCCGCGGCGGCGACCGTGCGGATGGCGAGGGCGGCAAGGGCGGCAAGGAGGGGAAGGAGCACAAGGAGCACAAGAAGGCGAAGGACAAGGACAAGGACAGGTGGGTGCGATGGAGCAGGTCAAAGGGGCAGGTGGGGGCGAGGCAAGT
>chromosome_12,+,polyA site is 2834504
GCACAGGAGGACGGTCCGTCCACAACAGGGCGCGGCGCAGGAGGCGGCGGCAAGGCCGCGGCAGCCGGCGGCGCGGGTCAAGGGGAGGACGTGCGTGCACTGGCCGAGTCTCTCAAAAAGAAGGCCAAGACCAGCAGCGCGGGCGGGGGC
>chromosome_12,+,polyA site is 2860533
GCGGCGGCTGATCGCCGACCGGCTGACCGCTGACCGCCACACAGAGGAGTCTATCTGGACGTTCCTGTGCGAGGCCCAGATGGTGGGGCCGGAGCAGGCGCGCAAGCAGTTCCTGGAGGTAAGGGGTTGGCCGGAGGAAAGCGTGGTGGG
>chromosome_12,+,polyA site is 2874941
CTCCACCTCATCCACGTACCTGTGGCAGCAGCGGCAGGAACGGCGTCGGCGTGGCAGCCCCTGGCCTGCATTAGCTGCTGCGCCCGGACACGACAGCCAACACACACGGGCCTTCAGCTCTAACTTCAGTGGTGCTGGCAGTTCTGCCAG
>chromosome_12,+,polyA site is 2926459
GTTTGTTGCCAGTACTGACCGTGCGTCTTGCCGCGTGCTGCACTGCAGGCGAGTTTGTGCTGGACTTTGACGAGATGACGCTCAACGAAACGGGCGTGCGGCAAATGATCTATGACGAGGCCGTCAACCACTACGGCCACAAGTGAGGCA
>chromosome_12,+,polyA site is 2935656
TCTCACCCTGCCTATCTGCTGCTGCAGGAGCTTACGGTGTCGTGGCGTCCGCAAAAGACAGTGTAACCGGGGAAAAGGTGGCTATCAAAAAGATTGGGAATGCATTCGAGAACCTGACCGATGCTCGGCGGACTTTGCGTGAGATCAAGC
>chromosome_12,+,polyA site is 2947244
CATCACACCCCGCATGGGCTGCGCCGCAATCATATGCTGACAACAACAGGCAGTCGTACGACAGCAAGCCGTATGACAGCAGGTCGTACGAGGCGGCAAAACCGTACGAGGTGCGGGATTCTCTGGCGGCCATGCTCCCTGACCCTCGCT
>chromosome_12,+,polyA site is 2957859
GCACGTCTGCGGATGTCATTCCCGCGCAGGTGTCGGAGTTCCTGAACAAGGGTGTGGGCGCGGTGCAGCTGCCGCGCAAGAACGCGGACCGCAAGGACAAGGAGAAGGACAAGCGCATGCGCGGCCAGTCCACACACAGCCACTGGAAGA
>chromosome_12,+,polyA site is 2982577
CCTCGCGCGCCGCAGCCCACGCGCATCGAGGAGGAGCTGGTGTCTAAGGAGGAGCTGGACCAGGACGTGGGCCTCAACCTGCTGCAGCTGCTGGGGGGGAAGAAGCTGGGGGAGCGCTTCGCGCCGGCGCCAGAGAGCTACGACGGCGAG
>chromosome_12,+,polyA site is 3108729
GGTCCTGGTACGGGCCTGCCACCCGGTGGCAATGCACCTGTTGTGGCAGCGGCAGCTGCAGGCGCTGCGGGCATTGCTGGTGTGTGAGGAGGTGGTGGCGGGACCTGTGTTCCGGCTGGCCTCCTGGACGCCACGCAACCTGCAGCGACT
>chromosome_12,+,polyA site is 3120390
CCCCGCCCTCGCCCTCCTCCCAGGCAACTACATCGTGGTGTTCGACCCCCTGGACGGCTCGTCCAACATCGACGCCGGCATCTCCGTCGGCTCCATCTTCGGCATCTACGAGCCCAGCGAGGAGTGCCCCATTGACGCCATGGACGACCC
>chromosome_12,+,polyA site is 3120573
GTGCCAGCCCGGCTCGCGCCTCAAGTGCGCCGGCTACTGCCTGTACAGCAGCAGCACCATCATGGTGCTGACCATCGGCAACGGTGTGTTCGGCTTCACGCTGGACCCCCTGGTCGGCGAGTTCGTGCTGACCCACCCCAACGTGCAGAT
>chromosome_12,+,polyA site is 3120905
CCATGGTACAGGTGGGCAAGATCTACTCGTTCAACGAGGGCAACTACGGCCTGTGGGACGACAGCGTTAAGGCTTACATGGACAGCCTGAAGGACCCCAAGAAGTGGGACGGCAAGCCCTACTCGGCCCGCTACATCGGCTCCCTGGTCG
>chromosome_12,+,polyA site is 3121013
ACGGCAAGCCCTACTCGGCCCGCTACATCGGCTCCCTGGTCGGTGACTTCCACCGCACCCTGCTGTACGGAGGCATCTACGGCTACCCCGGCGACGCCAAGAACAAGAACGGCAAGCTCCGCCTGCTGTACGAGTGCGCGCCCATGTCGT
>chromosome_12,+,polyA site is 3121202
AGGAGCGCGTGCTGGACGTGAACCCCGAGAAGGTGCACCAGCGCGTGCCGCTGTTCATCGGCTCCAAGAAGGAGGTCGAGTACCTGGAGTCCTTCACCAAGAAGCACTAAGCAGCTGCTTCGTTGCTGTGGGGCGGCGGGGAAGCCGATG
>chromosome_12,+,polyA site is 3124201
CGTTGGTTCAGACTTTGGTTCAGACTTTGGTTCAGACTTTGGTTCAGACTTTGGCTCCGCCTTTGGTTCAGACCGACTTGTAACATGAACGTGAAACGCCGCAAAGGCCCGTTGGTTGAGGCCTTGAGAGTACCTACGCCTCGACCTGTG
>chromosome_12,+,polyA site is 3138159
GCAAGGACCCGCTGGACCCCATTGACAACGGCACCAAGGTGGCCATCCTGTTCAAGCGCATGACCGACCCCGAGATCATGAAGCGCGAGGAGGAGGCCAAGAAGAAGCGCGAGGAGGCGGCCGCCAAGGCCAAGGCGGAGGGCAAGGCGG
>chromosome_12,+,polyA site is 3167085
TGCAGGGGCGGGGGCGGTGGGGCCTAGCGCTACGGTAGGCGCGCAACCGGGGCAAGTAGGCGGGACGGAACAGGCACAAGGGGGGTCCGAAGCAGTGGCAATGGAAGAGTGATAGTGGGCGAGGGGAGCCGGACTTAGACAAGGGAATGG
>chromosome_12,+,polyA site is 3200436
AGGCAAGCCAGGACAGGGCGCCGACGGCGCCAGCTGCCAAGCGGATGCCGTGGAGAGGCAGGCCGTGGGCAGCTGCAAGGCTGGGGCGGTCGAGGCGGAAGCAGAGGTGGTGGGGACAGCGGCGGAGGGCAAGCGGGGAGCAGGGGAGAC
>chromosome_12,+,polyA site is 3216669
ACTGCTTCTACTCTCACACCGACAAGGACGAGACTTACCTCCACCTGGTCCTGGAGTTCGTGCCGGACACGGTGTACCGCATCAGCAAGCACTACGCGAAGAACAACCAGCGGATGCCCAACCTGTTCGTTAAGCTGTACGCATACCAGA
>chromosome_12,+,polyA site is 3216779
CGGATGCCCAACCTGTTCGTTAAGCTGTACGCATACCAGATGTGCCGCGCGCTCAACTCGATCCACAAAATGGGCATCTGCCACCGCGACATCAAGCCCCAGAACCTACTGGTGAACACGGAGACGCACCAGCTGAAGCTGTGCGACTTC
>chromosome_12,+,polyA site is 3216835
CTCGATCCACAAAATGGGCATCTGCCACCGCGACATCAAGCCCCAGAACCTACTGGTGAACACGGAGACGCACCAGCTGAAGCTGTGCGACTTCGGCAGCGCCAAGGTGCTGGTGAAGGGGGAGCCCAACATCTCGTACATTTGCTCACG
>chromosome_12,+,polyA site is 3217339
GTTGTTTTCCTCCTAAGCAGCCATCTGCCATTCTTCCTTCCGCAGGTGTCCAAGCTGCTGCAGTACGCGCCCCAGAAGCGCATGACCGCGGTGCAGGCCATGACGCACCCCTTCTTCGATGAGCTGCGGGATCCGGCCACGCGGCTTCCG
>chromosome_12,+,polyA site is 3254620
TGTCATGCTCTCACGCGTTACAGAGCGGCGGCTGCTGCGCCTGGTCGGCCCCCTCCGGCCCGACCTGTTCACACCGGTCCGCCTGCCTAACTTTGTCCAAATCGACGCTCTGGCAGAGAAGCAGCGCGCATTGCAGGCTGCTGCATTTGC
>chromosome_12,+,polyA site is 3302971
TGCGAATACAGCCAATCCACATTTACACAGGCCAACGGCGGCTTCAACGACGTGTGGCACACCATAGCGCCCGCATTCAAGGCTTCCTTCCAGGGGGAGGGCCACGAGGTGGGTGCCGCAGCGGGAAGGCGGCGGCTGACACAACGTCAG
>chromosome_12,+,polyA site is 3308005
AGAGCAAGTTCAACAAGGTCATCCTCAAGCGCCTGTTCATGTCCAAGACGAACAGGCCGCCCCTGTCCCTCTCCAAGCTCGCGGCGTTCATGAAGGGCAAGGTGCGCTGCTGGGCCGTCTAACTTACATATTGTTAACTAGATAATTAAT
>chromosome_12,+,polyA site is 3308236
GCAGGAGTCCAAGGTGGCCGTGATCGTGGCCACCGTCACCGACGACGTGCGTCTGTTCGAGGTGCCCAAGCTCCGCGTGTGCGCTCTGCGCTTCACGGAGACCGCCCGCGCCCGCATCACCAAGGTAGGGTTGCGACCAAATAACAACGT
>chromosome_12,+,polyA site is 3309448
GTTTCGGTTCCCCACGTCTCCTGAATGCTTCCGCCCCTACGCAGGCCGGCGGTGAGTGCCTGACCTTCGATCAGCTGGCTCTGCAGCGCCCCACCGGCAAGGACTGCGTCCTGCTGCGCGGCCCCAAGAGCCAGCGCGAGGCCTGCAAGC
>chromosome_12,+,polyA site is 3310306
TAGTTCCTTCCTGCTACAACTGCTGACGACTCTCCTTCCGCTTTCCTTCCCTCCCCGCCGCCCCGAAGGTGTGCCCGGCTCCACCACCAAGCCGTACGTGCGCGCCAAGGGCCGCAAGTTCGAGAAGGCCCGTGGCCGCCGGAAGAGCCG
>chromosome_12,+,polyA site is 3330154
GCCTGGTGCCCACGGGGCGGCTGGACAGCATGGCGGACGGCGGGCTTGACCTGGCGGCGGGGCTGAGCTCGCGGGCAGGCAGTGTGGCGCTGCTGGCGAAAAAGGTGCGCAAGATAGAGGGGAGTGAAGGGAAACAGAACATAGTGCGCA
>chromosome_12,+,polyA site is 3383475
CTGACGCGCTTCCCCGGTGCGCAGGTACATTGAGAAGCATGGTCTGGAGAAGAAGGTGGAGGAGGTGCTGAACCTGTGCGTCAAGGAGAAGCCTGAGGAGCCCCTGTCTTTCATGGTGCGCACGCGCATCGATCACCCAAAAAAACGCTC
>chromosome_12,+,polyA site is 3384163
GCGTGCTGCTGCCATTGCATGTATGCAGGGCATGGACCCCGTCAAGCAGGCGGAGATTGACCAGAAGATGAAGGACCTGGACGGCACTGACAACAAGGGCAAGCTGGGTGCCAACGCCATCCTGGCCGTCTCCATGGCCGTGTGCAAGGT
>chromosome_12,+,polyA site is 3385699
TCGGCATGGACGTGGCCTCGTCGGAGTTCTACACCGAGGACGGCATGTACGACCTGGACTTCAAGAACCAGCCCAACGATGGCTCGCAGAAGAAGACCAAGTGAGTACTCGTTTGGGACTAAAGCCCCTTCGTCTGGGGGCAGAGGGAGT
>chromosome_12,+,polyA site is 3385952
GGAGCTGTACAACGAGTTCTGCAAGAAGTACCCGGTCATCTCCATCGAGGACCCCTTCGAGCAGGACGACTGGGAGCCCTGCGCCAAGCTGACCACCGAGAACATCTGCCAGGTGGTCGGCGACGACATCCTGGTGACCAACCCCGTGCG
>chromosome_12,+,polyA site is 3386025
GAGCCCTGCGCCAAGCTGACCACCGAGAACATCTGCCAGGTGGTCGGCGACGACATCCTGGTGACCAACCCCGTGCGCGTGAAGAAGGCCATCGACGCCAAGGCCGTCAACGCTCTGCTGCTCAAGGTCAACCAGATCGGTACCATTACC
>chromosome_12,+,polyA site is 3386389
TGAGGACTCTTTCATCGCCGACCTGGCGGTGGGCCTGGCCTCCGGCCAGATCAAGACCGGCGCCCCCTGCCGCTCGGAGCGCAATGCCAAGTACAACCAGGTCAGTGTGGCCCTGTATGGCATGGCGGTGATGTGTGCAAAATTACATAG
>chromosome_12,+,polyA site is 3389279
GCGCAAGGGTTCCGGGCACCGCTGGCGCCAGCGGCAGTGCTAGCATGGGTGGCTGTTCTGGTGGCATGGCGACACACAACATCCTCCACACCGGAGACATGAGGTGCGGAGCCTGGGCCTCCCATGGCCAAACTAGCTGACCCTTTCACG
>chromosome_12,+,polyA site is 3391850
AGCATTGCGTACGCCAGCACCCGCAGTACGGCGGAGCAGCTGCGGCCCGGCTGCCACCGGCACTTGCATGGTGGACCTCACGATAGACGACGAAACGGATGAGGATGAGCAGAAACAGCAGGTGCAGGAGCCCAGCCCGAGCAGGAATGA
>chromosome_12,+,polyA site is 3434475
GGGGACGACAGCGAGTTTGAAGGACTGGGCGCGGGAAGCAGCAGCTCAGAGGACGAGGAGGAAAGCGACGTCGACGACGAGAGCGAGGATGAGCGGCCAAAGAAGAAGAGCAAGACGGTGAGAGCGCCCTGCTGCGCAATGCTGAGCGGG
>chromosome_12,+,polyA site is 3438023
TTCTTTAAGAAGATCTTTGCGCAGGGCGATGAGGACACGCGGCGCGCCATGATGAAGTCATTTGTGGAGTCCAACGGCACCGTGCTCAGCACCAATTGGAAGGAGGTGGGCACCAAGCCCGTGGAGTGCACGCCGCCCGAGGGCATGGAG
>chromosome_12,+,polyA site is 3455338
CTCTATCCCTTTCTCCCGTAGGCTGACGGCGGACTTGGCCAGGCGCTGCAGCAGTGTCTCGACCGCTTGTGGGACAAATCAAAGGAGAACCCATTTGCATGGGGAGAAGAAAGCCCCGCCCACAAGGTGTGGCAGGTGCACGATCCGGTT
>chromosome_12,+,polyA site is 3456842
GACAGCAGACGGTGGGCTGTCGAGCAGGTCGCAGACGGGCACAGGGCGAAGCCGCGATGCCGCTGGTGCGTCGGGGGGCGGTGGTGGCGGGGGGGGCCTAAGCAAGCCCATGACGCGTGCGGAGATGACCCGCCTGAAGCACGAGGAGGT
>chromosome_12,+,polyA site is 3459937
CCGGAGGTGACAGCAGTGAGCCGGACAGCGGCGACATGCGGGTGCTAATGGCGGCCATGATGCAGCGCGAGCAGGCGGAGGCAGAGACAGGAATGGATATGCGGGGAGAGGAAGCGCTGGGCCGGCGGCTCGAAACTGGCGCCGGCGGTG
>chromosome_12,+,polyA site is 3460513
GGCGCAACCAACGGGGCTCTGGGCGTGGCCAAAAGCCCCAGCACGCCTCCGCAGGAGAGGGCCTTGCCCAGGGGCAAAGACAGGAGCCGCGACAAGGGAAGAAGAAGCGGCAGCAGAAGCAGCCCCACACGCGACGCGTGGAGGGGCACA
>chromosome_12,+,polyA site is 3553092
TCGGCGTGACCGGCTGCTTCAAGTCCAAGGAGAAGAAGGCTCCGGGCAAGAGCGGCCACCGCTTCTACAAGCAGATTGGCCTGGGCTTCAAGACCCCCAAGGAGGCTATCGAGGGTGCGTCCCGGGGAGCTTTGCGCTAAACGTAATGGA
>chromosome_12,+,polyA site is 3553479
GCCGAATTCACCTGAATTATCATTCTGAACGATCCGGTTGGGCGTTTGCAGGCTACGTGAAGTCCACGAAGATGAACCGCACCATCATCGTCCGCCGCGACTACCTGCACTTCGTGAAGAAGTACGGCCGGTGAGTCCATTTTTGCATGA
>chromosome_12,+,polyA site is 3554613
TCCTGCCGTTTGCTGTGCTGCATGCCGCAGTTACGAGAAGCGCCACCGCAACATCTCGGCCCACATCTCCCCGTGCTTCCGCGTGCGCGAGGGTGACTCCGTGGTCATTGGCCAGTGCCGGTGAGTGACCACGTGCGTGCGATTTGCGTG
>chromosome_12,+,polyA site is 3592234
GTGACCAACCTGGGCAAGTACGGCCCCGACAAGAACGGCCCGCAGTACGAGCTGGTGGACGTGAGCAAGGAGGGCGTGAGCCTGGACGAGGGCGAGGATGAGAAGAAGAAGGCGGAGGAGGTGGCCAAGGACATGGCGCCGGTGGTGGAC
>chromosome_12,+,polyA site is 3592751
GTCCGCCAACATGGAGCGCATCATGCGCAGCCAGGCGCTGGGCGACGCGCGCGCCATGGAGTACATGAAGGGCCGCAAGATTATGGAGATCAACCCCAACCACGACATTATTGCCGGCATCAAGACCCTGCTCAAGGTAGGGCGGGAGAG
>chromosome_12,+,polyA site is 3637269
ACCTACTTCCTGTTCAGCAACAACCACATCAACAACATTGTGGAGATCAGGTTTGATTTTGAAGACGAGGAGGTGCTGGGCTACTACATCTCATTCCTAAAAACCATCAGCCTCAAGCTGAACCAGAGCACGGTGCAGTTCTTCTTTGAC
>chromosome_12,+,polyA site is 3740477
TGCCGCAAGGCGCAGGCTGCCGAGCCGGGCGAAGAGGCCGCTGCTTCAGCATCCGGAGTAGCAGAGGTTGGAGGTGATAGCGCAGCTGCAGCAAAGCCAAAAGTTACGCGCACGCGTCGCACTAAGGTAGCAGCCGAGACAGTTGCAGAG
>chromosome_12,+,polyA site is 3740628
GGGGCCCGGAAGCGGCGGCGGCTCCTGATGGGGAACTGCAGGCGCCCAAGAAGCGCGTATCCAGACGCAAAGCTGCCGTGAAATCATCATCCCAGGAGGATGGAGAGGAGGAGAGCATTACCATACGGAGTGAGTGGGTCTGCGCCCTTG
>chromosome_12,+,polyA site is 3765275
GCGCACAGGGCGGCAAGCCGGCAACGGACACGCTGACGCAGCTGCTGTCCCGGCTGCAACAGCAGCATCTGCCGCTCGGCCAAGAGGAGGGCGCAGGCGAGCCTGGTAGCCCAGCGGTGAGGGCGCTAGGTCAGGGGTTGCAGACGGTGC
>chromosome_12,+,polyA site is 3779442
CGGCGCCATGCAGGGTCGCGCACGGAAATTCAGCGAAATTGAAGACCGCTGCCAGCAAGAGGACATGGACTGCGAGGTGGCGTCCACCAGCTCACCCGACAAAGAGAGCAAGAAGGCCAAGACGGCGGTGACAGCAAAGGACATCGTGTC
>chromosome_12,+,polyA site is 3787282
CGCGCACCGACCCCTTCCGACCGCCCCTATTGACGCATTTTACATTTTCTCCTGCAGGCCGGCGACGCCCGCCTGACGGACACCCGCGCCGACGAGCAGGAGCGCGGTATTACCATCAAGTCGACCGGCATTTCGCTCTACTACCAGATG
>chromosome_12,+,polyA site is 3787961
CCACCAAGCAGACCGACTCGCCCAGCTGCAAGCGCGGCTTCGTGCAGTTCATCTACGAGCCCATCAAGCAGATCATCGAGCTGGCCATGAAGGACGCCAAGGACAAGCTGTGGCCCATGCTGGAGAAGCTGAACGGTGGGCATGGTGTGG
>chromosome_12,+,polyA site is 3788446
ACCGCGTGGACGTGCTGTACGAGGGTCCCCTGGACGACACCTACGCCACCGCCATCCGCAACTGCGACCCCAACGGTCCCCTGATGGTGTACATCTCCAAGATGATTCCCACCGCCGACAAGGGCCGCTTCTTCGCCTTCGGCCGTGTGT
>chromosome_12,+,polyA site is 3788996
AGCGCACCGTGCTGTGCATGGGCCGCAAGCAGGAGGCCGTGGAGGACGTGCCCTGCGGTAACACCGTGGCGCTGGTGGGCCTGGACCAGTACATCACCAAGACCGCCACCATCACCAAGGAGGGCTGCGACGACGCCTTCCCCATGAAGG
>chromosome_12,+,polyA site is 3789095
AGACCGCCACCATCACCAAGGAGGGCTGCGACGACGCCTTCCCCATGAAGGCCATGAAGTTCTCCGTGTCGCCCGTCGTGCGTGTGGCCGTGGAGCCCAAGAACGCCTCGGACCTGCCCAAGCTGGTGGAGGGCCTGAAGCGCCTGGCCC
>chromosome_12,+,polyA site is 3789739
CCAACAAGCACAACCGCCTGTACATCCAGGCCCGCCCCATGGAGGACGGCCTGGCTGAGGCTATCGAGTCTGGCCGCGTGGGCCCCCGCGACGACCCCAAGATTCGCTCCAAGATCCTGTCAGAGGAGTTCGGCTGGGACAAGGAGATCG
>chromosome_12,+,polyA site is 3789793
CTGAGGCTATCGAGTCTGGCCGCGTGGGCCCCCGCGACGACCCCAAGATTCGCTCCAAGATCCTGTCAGAGGAGTTCGGCTGGGACAAGGAGATCGCCAAGAAGATCTGGTGCTTCGCCCCCGACACCAACGGCGCCAACATGATGATTG
>chromosome_12,+,polyA site is 3790261
TGTTCGAGGAGATGCAGCGCCCCGGTACCCCCATGTACAACATCAAGGCCTACCTGCCCGTCGTGGAGTCGTTCGGCTTCACCTCGGTGCTGCGCGCCAACACCGCTGGCCAGGCCTTCCCCCAGTGCGTGTTCGACCACTGGGACGTCA
>chromosome_12,+,polyA site is 3790363
CCGCTGGCCAGGCCTTCCCCCAGTGCGTGTTCGACCACTGGGACGTCATGCCCATGAACCCGCTGGACAAGGGCACCCAGGCCAACACCCTGGTCACCAACATCCGCACCCGCAAGGGCCTCAAGCCCGAGCCCGCTCCCCTGTCCGAGT
>chromosome_12,+,polyA site is 3864270
GGACATGTTGGGCGGCCGGCCCGCCAGCTCGCTCCAGGCGGCCCTGCGCTACGTGGAGGCCGCGCTGCAGATCGCACGTGGGCTGCAGCACATCCACGAGAAGAACATCGTGCACGGTGAGTAAGGCCGCAGCTGGCACTGCAGTTTGGT
>chromosome_12,+,polyA site is 3891616
CATGGAGGCCAACTTCGAGGAGCTGGCCAAGCACATGACCGGCCACAAGGTGCGCGTGGCCAAGTACCAGGCCGACATCGACCGCGAGTTCTGCAACGAGAACCTACAGCTCAAGACCTTCCCCACCATCGTCTACCTGCCGCCCAACAG
>chromosome_12,+,polyA site is 4041127
CCGAAACCACGCAGGTACACCGCTGACCAGCATTACCCCGGCAACAGACTCCAAACTGTCCAAGTTGGCACGTATTGCCCGACTGGGTTCCCCAACGTCATTGCTTTTAAGGACGGCGGCGTGATTAAGGTGAGTTGGCGTAAGGGCGGC
>chromosome_12,+,polyA site is 4082073
GGCTGCCCCCGCCATCCCTTTCCGCAATCGCAGAGGAGTTTGAGGCGATGCTGGGCTTCTGTGTGGACGCCTCCAACCAGCTGGCAGAGAGCGTGCCCAACCTGCAGGTGCGTGTTTGCGTGCGTGTGACGGTTGGAACCGAACAAAACG
>chromosome_12,+,polyA site is 4098310
GAGCCGCTTCTGCTCTCGGCGAAAGGCGATGCACCTTTAGGCAACCGTCAGCGCCGAGAGGGCGCCTGGTTGTCGTTGCTGCACACCGAGTGAGGTCCAAGAAGCAGGTGGCGTGCAGCAGGACGCTTGTGGCGAAACCAGGACACGAGA
>chromosome_12,+,polyA site is 4151366
AGCGCCGTGCTGGCCAAACAGCAGGTGCAGGAGCGGTGCGGCGGATACCACCGGGTGCTGTACGCGATAACTGATGACTTGGGTCCGGCCAACTCGACCAAGGCAATTGCTGTAGCGGCGGACCTGAAGGCTCTGCGGGCGACGCTTGGG
>chromosome_12,+,polyA site is 4153327
GGAGTGGCGGAGGCAGGTTGCGGCGTTTGGGGCGGCCCAGGCGACAAGCACTCTGAACGGCAGTAGTGCAGCCGCGGGGGCGGCCCCGAGTGGGAATGGAAAGCATGACAAGATGCCGGGCCACATCTTTCACGCATTGAAGTGGTGAAC
>chromosome_12,+,polyA site is 4230581
AGGCCGGCAAGGCTCAAGTTCATGCCTAGAATCTATTAGGAACTATGACGGCGATGCTGCCATATGCCTCGGGGCCTGCAGCGCACAACCATGTCCCCAAGAAGCGCCACTTGGACCCCACCCTAATCGCAATCCTCGTCCTCTCCTGTT
>chromosome_12,+,polyA site is 4233460
AGCGGCCGCGCGGCAACCGCATCGGCGCCGGCTCTAGCTCAGTTGCCGGGCGCCGTGGAGGCCACTTCGACCGCATGCGCGAGGCCTTCACCAAGCAGAAGAAGCAGCACACGCTGGCGGGAGGCGATTCCGCTGCTGGCAAGGCGGGCG
>chromosome_12,+,polyA site is 4250326
CCATGATGCGCTTCTGCGTGGAGAAGTACCTGGAGGAGACCGGCGACCACCGCTGGGAGTGCCTGGTCAAGCCCGGCAAGAAGGGCCTGCTGGAGGGCAACGTGGGTATCGTCTTCACCAACGGCGACCTGTCCCAGGTGCGAGGCTTAT
>chromosome_12,+,polyA site is 4250679
TGGGTGCCGTCGCCCCCGAGGACGTGGTGATCAAGGCCGGCGGTACCGGCATGGACCCCTCCCAGACCTCGTTCTTCCAGGCCCTCGGCATTGCCACCAAGATTAACAAGGGTACCATTGAGATCGTGTCCGACGTCGTGGTCGTCAAGG
>chromosome_12,+,polyA site is 4250847
CCTCTCAGGCCACCCTGCTGGCCAAGCTGGGCGTCAAGCCCTTCAAGTACGGCCTGCTGATCCTGAAGGTGATCGAGTCGGGCGCCGTCTACGACCCCAAGGTGATGGACATCACCGACGAGGACATGATGGCCTCCGTCATCGCCGGTA
>chromosome_12,+,polyA site is 4251030
AGTACCCCACCCTGGCCGCCGCCCCCCACGTCATCATCGACGGCTACAAGAACGTGCTGGCCATCGCCGTGGAGACCGACTACACCTTCCCCCTGGCCCAGAAGGTGCGCGTGCGCTTCTATTTGTGTGATGGGATGCAAAGATTGGGGC
>chromosome_12,+,polyA site is 4251322
TGCAGGTCAAGGACTACCTGGCCGACCCCTCCAAGTTCGCCTCCGCTGCCCCCGCGGCCGCCGCCGGTGGCGCCCCCGCCGCCAAGAAGGAGGAGCCCAAGAAGGAGGAGCCCTCCGAGGAGGAGGACATGGGCTTCTCCCTGTTCGACT
>chromosome_12,+,polyA site is 4252364
TTCTTTCAACGCCGCGATGGCGTCGTGGCAGCCGACCCAGGAGGGCGTCTTACAGCTAGTGCAGCTGTTGACGCTTTACCAGCAGCCGGGCACAAACCAAAGCCAGGTATGTTGAAATATATATGCCCAGAACCAAGTCCGGGCTGGGGC
>chromosome_12,+,polyA site is 4273394
CGTTTTTCCGCAACTTCCACTCCAACCGGGTGGCGGAGGCGGAGGGCAAGGCCACGGCCGCGCCGGCAGCAGATGGCGACGGTGGCGCAGGTGATGCCATGGATTGAGCGCACATGTCCTGCTGGTGCCGGTGCGAACACGGAACGCACG
>chromosome_12,+,polyA site is 4308056
TTCCTCACCACAGGGAGGCAGAGCCGTCCCAGATCCTCGAGGCTGAGATGCGCGCTATGACGCACGAGGAGCAGGAGGCGGCGGCGGCCAGCAAGCGGAAGGGCGACGCCCGCCATCGCCACCACCACAAGCACTAGACGGCTAAGTTGG
>chromosome_12,+,polyA site is 4322623
GAAGACGCTGGACCGGGACTCGTTCATGAGCGCGCAGGAGGCCAAGGACTGGGGGCTGATCGACGAAATCCTCACGGAACGCCCCGCGGCCGAGGTGCACAGCGCATGAGACGCGAATGGGGAGTAAGGGCAAGTATGAGCGGTGCAGGT
>chromosome_12,+,polyA site is 4377922
CCGCCGTCCTAGGCCGCACCACCCAAGCTGCCAAGCGCAGGAGCTGAGCTGCCTTGGGCCTCCGCCGGCACGAGTAGCCCCGCGCCCTCCCCCACGCCAAAGGTGGCGCCCCCCGAGCCAGACGGCGCGCCTGCCCCTGCTCCAGCGCCT
>chromosome_12,+,polyA site is 4377982
TCCGCCGGCACGAGTAGCCCCGCGCCCTCCCCCACGCCAAAGGTGGCGCCCCCCGAGCCAGACGGCGCGCCTGCCCCTGCTCCAGCGCCTAAAAAAGTACGCAAAGCAGCAAGCAAACCTGTGGCGGCAGCGGAGGAGCAGCAGGCGGCG
>chromosome_12,+,polyA site is 4407183
ACAGCCCCGTCACGGCCAAGGCGGTGGTTGACGCCGGCGTGGGCGCAGAGGTGGTGGCGGCGCTGAGGAGAGGCGGGGCGGGGGGTGCGGATGCGGGGGGAGGGGCGCTGGGCGCCACGGGCAAGAGCGGCGGCGGCACCAAGCTGCTGA
>chromosome_12,+,polyA site is 4449507
AGCAACAGCAGCAGCAGGCGCAGGCACAGGCGCAGGCCTACAATGCCGCGCAGGCGCAGTACGGCAAGCCGGCCCAGGCGCAGCCGCAGTACGGGGCCACTAACGCATACGCCCAGCAGCCGCAGCAGTACGCCCAGCAGCCCGCGGCGC
>chromosome_12,+,polyA site is 4459248
CTGGGCGGCAACACTAAGACCATCATGTGCGCCAACATGGGCCCCGCCGACTGGAACTACGACGAGACGCTGTCCACGCTGCGCTACGCCAACCGCGCCAAGAACATCAAGAACAAGGTACGGCCAGGACAGGGAGGCCGCGTCTGCGGA
>chromosome_12,+,polyA site is 4459709
TGACGTTGTGTCGTTGCTGGGTCCTGCAGGCTGAGGGCGGCGCGCTACCGGAGGGCTTCGCCACCGGCCCCGGCGGCGAGATCATTGTGGAGAAGGTGGTGCAGGTACCCAAGGCGCTGGACGCGTCGTTCCTGGAGCAGATGCGCAAGG
>chromosome_12,+,polyA site is 4460029
ATGGCTTACGTTGACATCGTGTCCCTTGTGTTTGCAACTGCAGGTCAAGGAGGAGGCGGCCGCCAAGGCCAAGGCGGAGGCAGCTCGCCTAGAGGAGGAGAAGAAGAAGGCGGAGGAGGAGGCGGCGCGCATGCAGCGGAAGCAGCAGAA
>chromosome_12,+,polyA site is 4460358
AGATCCGTGCCGAGAAGGAGGCGCTGGCCAAGAAGCTCAAGGCCATGGAGTCTAAGATCTTGAAGGGAGACCAGGCGGGTGGCCTAGCGGAGGTGACCAAGAAGAAGGAGGAGGAGCTCAAGCGGAAAGAGCAGGAGCTGGAGCGCAGGT
>chromosome_12,+,polyA site is 4460975
TTTACAGGAGGACCTGCTGGAGAGCATTCGCATGCTGCAGGACCAAATGCAGCTGAAGGACATGGTGATCGAGGCCTTCATCCCGCCGGAGGAAGTGCAGAAGGTGCGGTGCGGGGACAAGTTGAGGATAAAGCAGGACGCAGCATGCGC
>chromosome_12,+,polyA site is 4483410
ACCTGGCGCCATTGCTGGTGCTGGCAGCGCTCTCTCTGATGGCAACGCTTTCCCCAGCGGAATCCAGGGACGCCGCGCCGGACGGCGGCGGACGGCGGAGCTACGCCGCCGCAGCCAACTACACCACACTCAACTGCAAGCGGTTCCACC
>chromosome_12,+,polyA site is 4484105
TGCAGGCCGCCTACATCAGGCAGCTGCTGCACCTGCAGGACACCTTCGGGGCGCACCTCCCGGATGTGGTTTTCGTGGTCACCACAGGGGACACGCCCAAGCACGTGAGCGGGCATGTTCGTGTGTGGGCGGTGGGGGGGGGGAGGAGAG
>chromosome_12,+,polyA site is 4485036
ACAAACACACACGCACGCACATGTGTTCGCTCGCACACACAGTTGTACGACACGCGGACGCTGGGGCTGGTGCAGGAGTACGGCCGGGTGCCCTGGGCGCAGCGCAAAGCCGTCCTGTTCGGCAGGTTCAGGTGCGTGCGTGTGTGCGTG
>chromosome_12,+,polyA site is 4503210
CTGCCTGATATCAGCATTAACAGCAACTGTGGGTTTGAAGCCAGGAACAATGCGCTCGACCATTCCTTCTGCTGGAGCTGCATCGACTCGCCAGGCCCAATCGGCGAGCGTCATTCATGGGCTACGAGCAAGGTGCAAATGTTTGCTGTC
>chromosome_12,+,polyA site is 4503549
GCAAGCGGTGCGCGTTCTCGTGCGCCCGCGCCTCGCAACAGCGCAACCTTGTGAAGGCAGCTGCTCTTCAAGGACCTGAGGATGACTTTGCTGCTTCAGCGAACGACATGACAGAAGCCCGCATTCTGGTGGTCACTTCCGGCAAGGGCG
>chromosome_12,+,polyA site is 4504830
CGCCCTCAGTGACGCGGACCGTGTGGCGGGCCTGCTGGAGGCCAACGGCATCTACAACGTGAAGCTGCTCGTGAACCGCGTCCGGCCAGACATGATCCAGAAGGTGAGTAGGCATAAACCTCCGGTTGACCTGGCAATAGCCGGGGCACA
>chromosome_12,+,polyA site is 4551678
CCTGCTTCAGCGCCAAGCTGGCCGCGCCGCTGGCCGCCGGGGATACCGCCAGCCTGACCGTGACGGCGGTGCTGGCCAAGGCGCAGGTGCCGTACCCCAAGGAGATCAGCCAGACGGAGGGGCAGCTGATGCTGTACAAGGACAACCTGT
>chromosome_12,+,polyA site is 4558488
TGGGGGGTGCAAGCAGTTTGTTTCTCTCAGACGCGAGCTAGCGCCCAAGCGCGCGATATGGGGGCGAGGAGCCACTATGTAGCTGTAACGATTGCATGAGTGGCGAATTTTACTTCGAGGGTCTAGGGTGCGAGCGGAGTGGGATTACCC
>chromosome_12,+,polyA site is 4591510
GAGATCCAGGACCTGGCGGCACGCTACGGCGAGGGCCACACCGTGCGTGCCGGCAGCGGCGCGGACGACACGTGTGAGCGGGAGCTGGAGCTGGAGCAGGAAGAGGAAGAGGAGCAGGAGCAGGAACGGCAGGTTCCCAAGCAGCGGCCC
>chromosome_12,+,polyA site is 4610507
AAGCAAATCCTGCGCATCGGCGAGGCTAGCTCGCTCGGTCTGCGCGCGTTCGGCAGCGCTGCCAAGGATGTAGTGGCTACTGATGCCAACCCTTTCCTGCGCTTCAGCAACCCCCGCCCCAGCCCCATCGACCACACGCCCCTGCTGAGC
>chromosome_12,+,polyA site is 4612390
GTGTCCTGGCCATGCGCGCCGCCCCGCAGGAGCCCTCGCGCTTCACCGGCTCGTACGTGCACGACCGCTTCCCTGACGCCTCGGAGTGCTGCATGGCCGTGGCGTTCAAGGGTGCCTCATGGACCGACCCCGACTCCATCCCCCTGATGG
>chromosome_12,+,polyA site is 4612703
ACAAATGACGCTCCTGTATGTGGGTTAACGCAGGCGGCTGGGACAAGAACTCGACCGTGGGCAAGCACAGCAGCAGCGCGCTGGTGCAGACCGTGGCCACGGAGGGCCTGGCGGACGCCTTCATGGCCTTCAACACCAATTACCACGACA
>chromosome_12,+,polyA site is 4683868
CGCTGGTGGATCATGCGGTGCTGCAGATGACGCAAGAGGCGACTGCCCCTGTGGAGTCCGTGGAGCCTGTCCAGGCCCCGGCGTCCGCTGGCGCTGGGAAGAAAAAAAAGAAGAACGGCTCCGCGGGTGCCGCCGCAACGGCCGAGGCCC
>chromosome_12,+,polyA site is 4686243
GCAAGGAGGACTATCTGGCGGACGGGGAGTTCAAGGAGGTGTTCGGAATGGACCGCGATGCTTTCAAGAAGCAGCCGGCATGGAGGCAAGCGCAAGCCAAGAAGAAGGCAAACCTGTTCTAACCGCGGGCAATGCGTCAATGCGGAGGCA
>chromosome_12,+,polyA site is 4714179
AGGCTGCCGCTAAGAAGCCGGCGACCCCCAAGGCCAAGGCCACCCCCAAGCCTCTGAAGGCGAAGGCTGCCATCAAGAAGACAGCGCCCCCCAAGCCCAAGAAGTCGCCCAAGAAGCCGGCGGCCAAGAAGGCGGCCCCCAAGAAGTAAG
>chromosome_12,+,polyA site is 4743885
CAGAGACGAGCGGCAGCGGCGCCCGCAGCTGCTCCAAGTACGAGATGTTCATGGAGGGCACCTGCCTGGCCGCGGCGCGCGACACACTGGCGGCAGCGGAGCAGAAGATCGTGAGCGGGGGGGCTCGGGGGCCGGGGGCATGGGGGCTGG
>chromosome_12,+,polyA site is 4759534
GGAGGGCGTGGCGCCGCGCAAGAACGCCAGCGTGATGGGCGAGGCCATGGAGGCGGTCAAGGGGCAGCTCACCGCCGAGGAGGGCGAGGGCAAGAAGCAGAAGGACAAGAAGGACAAGGTTGGTTGTCATACTGTCAAGCCGATGGGCGC
>chromosome_12,+,polyA site is 4759745
ACTGTTGCTGACCTTGCCTGTGACCCTTGCACCTACAGAAGGAGAAGCGGAAGCGCGATGACGATGACGACGATGAGGAGGAGGTGGTGGTGGAGGCCAAGAAGGAGAAGAAGAAGGACAAGAAGGACAAGAAGGGGAAAGCAGCGGAGG
>chromosome_12,+,polyA site is 4811290
CGGCGACCTGCTGCGGGCGGTGCTGGCGGCCGGCTGCATGTCCATAGCCGACCTGTGCCGCGCCGCCTGCGTGGCGCGGCTGTGGCGCGGGGTGGTGGACGAGCCGGGGTTCTGGCGGCGGGTGGACCTGGCGGGGCGGCCGGTCGTGGC
>chromosome_12,+,polyA site is 4850383
GAGGCTTGCTACGGATCCTTCGCCGCAAAAGCGACTGTAAACCCAAGGACAAGTCATGCAGCGCGAAAAGCGGTATCGCGACTGTTTCATCTTCGCCCAACGACGCGGCCGCGGTGAGCACGCAACGATTCTCGCTGATAGCAGGCTAGT
>chromosome_12,+,polyA site is 4868800
GAGGCTTGCTACGGATCCTTCGCCGCAAAAGCGACTGTAAACCCAAGGACAAGTCATGCAGCGCGAAAAGCGGTATCGCGACTGTTTCATCTTCGCCCAACGACGCGGCCGCGGTGAGCACGCAAGGATTCTCGCTGATAGCAGGCTAGT
>chromosome_12,+,polyA site is 4924799
GAGGCTTGCTACGGATCCTTCGCCGCAAAAGCGACTGTAAACCCAAGGACAAGTCATGCAGCGCGAAAAGCGGTATCGCGACTGTTTCATCTTCGCCCAACGACGCGGCCGCGGTGAGCACGCAAGGATTCTCGCTGATAGCAGGCTAGT
>chromosome_12,+,polyA site is 4943350
GAGGCTTGCTACGGATCCTTCGCCGCAAAAGCGACTGTAAACCCAAGGACAAGTCATGCAGCGCGAAAAGCGGTATCGCGACTGTTTCATCTTCGCCCAACGACGCGGCCGCGGTGAGCACGCAAGGATTCTCGCTGATAGCAGGCTAGT
>chromosome_12,+,polyA site is 4957599
GAGTTCGGCGAGGTCAAGAACATTTACATGAACCTGGACCGCCAGACCGGCTTTGTCAAGGGCTATGCCCTCGTCGAGTATAAGAACCACAAAGAGGCGCAGACGGCTATCAACGAGATGAACGGGAAAGAGCTCTTGACACAGACGATC
>chromosome_12,+,polyA site is 4982690
CAAGGGTGGAAACGGCGTGGTGCGCATTGCTAAGAACCTAATCACGGGCGAGGAGTACGCCTGCAAGAGCATCCGCAAGGTCTTAACGGATGCTAGCGAGAAGAAGAAGCAGGGCCATCTAGACAGCATCCGGCGCGAGATTCAGGTCAT
>chromosome_12,+,polyA site is 4989207
TGACACCTGCGCTGTACCTTGACCGCCATCTCCACTCGCAGCCGGCCGTGTTCCGCATGCTGTGGGGCCTTGTCAAGAACATGATCGACGTGCGCACACAACAGAAGATCGAGGTGAGGCAGCGCCTAGGCAGTACCAGGGCTGGCTGGT
>chromosome_12,+,polyA site is 5047439
GCAGCTGCCTGAGGGTGAGCCCGCCAGTAGCAGCACTGCAGTGGACAGCTCGGGCTCTGTCGACCCTCCAGTAGCAGGCGCCGCGACCCAGCCAGGCGATCCATCCTCATGCAGCGGCGCCGATGACAGAGTGGCAGGGCCTCAGCGGGT
>chromosome_12,+,polyA site is 5054031
CGCGCCGCAACTGTTCACGATCGACTCCGTGGCGCCGGAAGAGCCCGGCGCGGGTGACACCAACGAGCTGCATTTGCTGGAGACAATGAGCAGCATTATTAAAGAAGGAAAGAGCGATTCAGAGGAAGATGACGAGGACTCCACCGATGA
>chromosome_12,+,polyA site is 5070639
ACCGACGCCGAGGGCGGCATTGTTTGATGGGCCATGTACAGGGGCGACCCTGCCTTTGAGGCGGCACTGGACGGCGTCACCTTTAAGGATCTGAACGGGAAACATTACACGTTTGCCGGTGCTGACGGCAAGGGGCCTTCCAACCGCGCG
>chromosome_12,+,polyA site is 5116254
CCAGAGTGTTGCGGCGGCGCAGGCCACGGCGGTGTCGTGCGGTGCTTACCACACCGCCGCGCTCCTGGTCCCCGCTGAGCTCGCGGACGACACGAGCGCCAACACGAGCCGCGACTGCAAGCACTCGCTGTACACTTTTGGCCGCGGATT
>chromosome_12,+,polyA site is 5120194
GGCGATGAGGTCAAGATGTCGGCAGCACAGCGGCGCCAGGCCATGACCATCCCCCTCAACCTGCAGTACAGGTCGCACGACGACGAGGAGACGGAGCCGGGTCCCAGCGCGCGCCTGGAGCGGGCGGGTGGGTGGGTGACCATGGGCAAG
>chromosome_12,+,polyA site is 5132668
GCACCCTGCCAGCAGCCGCGTTTGCGATGTTTGCATTCTGTAATTTGTCACCGCGGGGGCACCACCACCATCGCTGGTACCGGGAGAAGTTCAAGGGGGAGTACCCCGCGTCGCGGCGGGCGGTGATACCGTTCGTATGGTGATGCGCCG
>chromosome_12,+,polyA site is 5145382
AAGGGCCGTCGCTTTCCTTGCACTCCCTCTTTCTTTGTGCCCACACAGTCACCATGCCGCCGAAGTTTGACCCCAGTGATGTGGTGGAGGTGTGCGTGCGTGTGACCGGTGGTGAGGTGGGTGCCGCCTCCTCGCTGGCCCCTAAGATTG
>chromosome_12,+,polyA site is 5145454
CCAGTGATGTGGTGGAGGTGTGCGTGCGTGTGACCGGTGGTGAGGTGGGTGCCGCCTCCTCGCTGGCCCCTAAGATTGGTCCGCTGGGTCTGTCCCCCAAGAAGATTGGTGAGGACATCGCTAAGGAGACCCTGAAGGACTGGAAGGGCC
>chromosome_12,+,polyA site is 5145616
TCAAGCTCACTGTCCAGAACCGTCAGGCGAAGATTTCGGTCATTCCCTCGGCGGCCGCGCTGGTCATCAAGGCCCTGAAGGAGCCCGCCCGCGACCGCAAGAAGGTACTACCGTGGGACACGTTTGGCGCCTAGCAGCGGGGATTTAAGG
>chromosome_12,+,polyA site is 5146021
CCCGCGTCATGCGGCCGCGCAGCTGCGCCAAGGACCTGGCGAACGGCTGCAAGGAGATCCTGGGGACAGCCGTGTCGGTCGGCTGCAAGGTGGACGGCAAGGACCCCCGCGACGTCATCTCCGCCGTGAGTCCTTGTCGGGCTTGGGGGC
>chromosome_12,+,polyA site is 5152461
GTCGCGACGCTTCGGCCGCTAGTCTGTTATCGACGCGCTTTCGCTCCCTGTCATGCAGGAGACGAAAGCTGTGTTCGAGAAGCTTTACAAATTCATAGGCAAGAACATAAAGAACCTCATCGACCGGCCAAACGACCCGCACTGTTTCCG
>chromosome_12,+,polyA site is 5153437
CTCCCCTCACGCCCGACAGATCTGGGTGAAGCCTTCCGCGGAGATGCAGTTCCTGTACGGCAACAACGTGCTCAAAAGCGGCCTGGCGCGCATCACCGAGAACACGCCCGCCTACACGGGTGTGGTCATCTACAACATGGCTGACATCCC
>chromosome_12,+,polyA site is 5172410
ATCTCCGAGGCCAAACACCTTTCTCAAAAATGGTAGACCTCACCCGTCCTATCGTGTGGTTCTATTTGCCAGTCACTATAACCTGGATCTGCTTTGTCATTTCGGTCGGCAATCCCCAATACTTCATTGACTACAACTGGCTATGGCTCT
>chromosome_12,+,polyA site is 5172933
GTGTTTGAGCGAGCTGGCTGCACCCTTCACCCCACAGCGTCATTTTCTGCGAGGCCGTGGCCATCTACGGCGTTATTGTGGCTATCATCCTTCAAACGAAAATTGAGCGCGTGGACCCGGTCGATGGCGTGTATGACAAGTACGCGCTGG
>chromosome_12,+,polyA site is 5212677
ACACAGCAGCGCCAAGCGGAAGAGCAAGAAGGGCCGCAAGGGGCCGCCGCTGGACAAGCGCCTGAAGAAGGACAAGAAGTCCATCAAGCGCGCCGAGCAAAAGATGAAGAAGGGCGGGCGTAAGGGTAAGGGCAAGGGCCGGTAAATGCA
>chromosome_12,+,polyA site is 5230588
GAACGTGACGGGTTCTGTGTGGTGTGGGTGTGCTGCTCCGCAGGCCTGGGCGGTGCCCCCAAGCCGAAGCGCGACCTGCACCGCTTCGTGAAGTGGCCCCAGTACGTGCGCCTGCAGCGCCAGAAGCGCGTGCTGTCGATGCGCCTGAAG
>chromosome_12,+,polyA site is 5230743
CCCGGTCATCAACCAGTTCGTCACCCGCGCGCTGGACAAGAACTCGGCGGAGACCTGCTTCAAGCTGCTGATGAAGTACCGCCCCGAGGACAAGAAGCAGAAGGCTGAGCGCCTGAAGGCCGAGGCCGCTGCCCGCGAGGCCGGCAAGGA
>chromosome_12,+,polyA site is 5231021
TGATGGGGTTGTGGGCAGCTAACGTGATGGCCATCATTTACTCGATCCGCAGGCTGAGAAGAAGAAGCCCGTCGTGGTCAAGTACGGCCTGAACCACATCACCACTCTGGTGGAGTCGGGCAAGGCGCAGATGGTGGTCATCGCCCACGA
>chromosome_12,+,polyA site is 5231118
ATCACCACTCTGGTGGAGTCGGGCAAGGCGCAGATGGTGGTCATCGCCCACGACGTGGACCCCATCGAGCTGGTGTGCTGGCTCCCAGCCCTGTGCCGCAAGATGGGCGTGCCCTACGCGATTGTGAAGGTGCGTAAAGAGCGGCAGCTG
>chromosome_12,+,polyA site is 5231876
CCCCCCCTGTTGCCGGGTCTGTATCCACCACAGGGCAAGGCTCGCCTGGGCCAGATTGTGCACAAGAAGACCGCCACCGCCCTGGCCCTGACCGCGGTGAAGAACGAGGACCAGCGTGAGTTCGCCAAGCTGGTGGAGAGCTTCAAGAGC
>chromosome_12,+,polyA site is 5231995
GTTCGCCAAGCTGGTGGAGAGCTTCAAGAGCCAGTACAACGAGGGCCCGCGCGTCCAGTGGGGCGGGCACATCCTGGGCATGAAGTCCGTGCACAAGCAGAAGAAGCGCGAGCGCGCCATCGCCAAGGAGCTGGCGCAGCGCGCCGGCGT
>chromosome_12,+,polyA site is 5242893
GGGGTGGCGGGGGTGGTGAGGGCCGTTGTGTGGGCGATGGTGGCGGCAGTGGCTGCGGCGGTGGTGATGACGGTCGGGGTGGTGGAGGCGGGGGCGGGGGAGGAGGAAGCGGAGGTGAGGTAGGCGACGGTGGTGGTGGTGGTGGTGGTG
>chromosome_12,+,polyA site is 5265069
GTGTGCTGTTTCAGGCTGCGGCCCCGGTTGTGGAGGACAAGCCGCCCAAGAAGAACAGCGAGCGGGTCCGGTATCCCAAGGACTTCCTGCTCAAGTTTATGGAGGTGAGGCCTCTTCAGCGCTCGTGAAGTGGGGCAGATCAAATTGTTC
>chromosome_12,+,polyA site is 5266262
TCAAGCTGTCGGGCATCAAGCTCTCGAAGAGCGAGAAGCCGGAGACGCTGAAGAAGCTCGACAAGGTGGTGAAGGAGCTGGAGCGGCTGCACAATGACAAAAACAATGGCATCTCCACGCGTGTGCGTCTGGCAATTCGCGAAATCCTGG
>chromosome_12,+,polyA site is 5312431
AGGTAGATGGCGGTGACTGGCCGACTGAGCCAAACGTGAAGCGGCTGCAGCACTCGCACAGGGGTGGGGAGCAGGCGGCTGAGTTGGACCAGGAGCAGGACGAGACGCCGCCGCCGCGCTGTAGCCAGTGGATGCGCGCGGGTTCGCCGC
>chromosome_12,+,polyA site is 5315615
CCATGTGAAAAGCTGGAACCTGACCCCGTGCAAATCTCATGGATACAACGCAGAGCGGCCGCGGCATCTTCGGCTGGCTCTCTGGCCTTGTTCGCCCCAACAAAAAGCAGGTCCGCCGGTAGTTTCTACGTTCTACTGTAGTACGGATTA
>chromosome_12,+,polyA site is 5324843
AGTACCCCGACTGGTCGTTCGATGGCTCGTCCACCGGCCAGGCTGAGGGCAACAACTCGGACTGCATCCTGCGCCCCGTGCGCGTGGTGACCGACCCCATCCGCGGTGCCCCCCACGTGCTGGTGATGTGCGAGGTGTTCGCCCCCGATG
>chromosome_12,+,polyA site is 5325450
CCGTCGGCCCTCTGGCCCTGGGCGACGAGGTGATGCTGTCCCGCTGGCTGCTGCACCGCCTGGGCGAGGACTTCGGCATTGTGTCGACCTTCAACCCCAAGCCCGTGCGCACCGGTGACTGGAACGGCACTGGCGCCCACACTAACTTCT
>chromosome_12,+,polyA site is 5325592
TAACTTCTCGACCAAGGGCATGCGCGTGCCCGGCGGCATGAAGGTGATCGAGGAGGCCGTGGAGAAGCTGTCCAAGACCCACATCGAGCACATCACCCAGTACGGCATTGGCAACGAGGCGCGCCTGACCGGCAAGCACGAGACCTGCGA
>chromosome_12,+,polyA site is 5325705
ACGAGGCGCGCCTGACCGGCAAGCACGAGACCTGCGACATCAACACCTTCAAGCACGGTGTGGCTGACCGCGGCTCTTCCATCCGCATTCCCCTGCCCGTCATGCTCAAGGGCTACGGCTACCTGGAGGACCGCCGCCCCGCTGCCAACG
>chromosome_12,+,polyA site is 5381348
CAGCATCCGTGGTTATCGGTATAGGCATCACCTTTGCCATGGGCTGGACGGTTGGGAATGCGCGTTCTGGGCAGCCAGCCTCAGGGGCGCAACTAGGGAACAAAACGGCGGCCCTGGCCTCCGGGCGGACGTACTACATCGCCGCAGACA
>chromosome_12,+,polyA site is 5402315
GCGGCAGAGGGCGCCGCAAAGCGGCGGCGTCACGCCGCGGCGATGGCGGCTGTGGCGGCTGCCATTGGGGAGCTGGACAGCAGCGACGAGGGCAAGCAGGAAGAGCAGATGGAGCTGGAGGGCGAAGAGGAGCGCGAGCAGGAGGAGGAG
>chromosome_12,+,polyA site is 5417735
ACGTGGCTAGACCTGTCCTTCAACAAAATCACCGCCATCAGCGGCCTGGAGACGCTCACAAAGCTGGTCGACTTGTCGCTCTTCAACAACCAGATTGCTAAAATTGAAAACCTTGACACCCTCGTGAACCTCAACGTGCTATCGTTGGGT
>chromosome_12,+,polyA site is 5418304
CACGCAGGCAACAACCAGCTGAGCCAGCTGGACAACGTGATGTACCTGCGCCAATTCAAGCAGCTGCGCCTGGTCAACCTGGCCGGCAACCCCATCTGCAAAAGCCACGATTACAGGTCCTACGTGCTGTCCCACATCAAGGACCTCATC
>chromosome_12,+,polyA site is 5420130
TCACGCTGTTGCCCCATCGCTCCAGGTCCGCGATCTGCAAAATTCGTTCTTCAACCAGCTGACGTCGGTGGCCATGACCGTGTTCGAGAAGTACAACCAAGAGAACAGCGACATCGAGAGCCTGCCGGAGGAGGCGCGGACTCTGCTGCA
>chromosome_12,+,polyA site is 5425187
CGCTCTGTAATAGGCTGACAAGACATGCTAACGGGAGATGCTTGGCCCTTGTAGTGGACGACAACGATGAGCTGAGCCTGGACCTGGGCAAGAAGAAGAAAAAGAAGAAGAAGGAGCTCGTGCTCGGGGATCTGGTGCGCTGGGTGCCGG
>chromosome_12,+,polyA site is 5425445
CGTAGGGCGAGGGCGGCGATGCCCCTGCGGCACCCGCGCCGGCCCCGGAGGCTGACGACGGCATGGAGATGTCCCTGGACCTGGACCTGAGCAAGAAGAAGAAGAAAAAGAAGAAGGTGTGTGCAGCGTGGGTAGCAGCACCGAAGGGTG
>chromosome_12,+,polyA site is 5428044
AACAACTCTGTGTGCGGCAACGGTGGTTGCATCATCGCCTCCAACTTGCACAACTCTGCGGAAGTGCTCCCGAGCATGATAGTGCAACTGGCGCGCCTGGCGCACGTCCTGGGGCCAGCCAACATCCTCGTGTCCGTTTACGAGAGCGGC
>chromosome_12,+,polyA site is 5436965
TCAACACCTTCACCTTCCGCCCCCACGCGGGCGAGGCGGGCGACATCGACCACCTGGTGGCGGGCTTCATGCTGTGCGAGAACATCGCGCACGGCATCAACCTGCGCAAGAACCCCTGCGTGCAGTACCTGTGAGTGATGGCCCAAGTCA
>chromosome_12,+,polyA site is 5487667
TGCTGTGCCCCGCGGGATCCGGCCCTGGTCACGACCCCGGACGACTTGAGGGCGCAGGCGGCGTGCCAGGCGGCGGGCATGGTGGGGGCGCGGGGGGTGGAGCAGCAGGGGCGTGGCCGTGGTACTGCTCGCAGAGGAGCTTCGTGGCGC
>chromosome_12,+,polyA site is 5620175
CACGCCAAGCCTAACAAGGGCAAGGGCAAGAAGAGCCCTAAGTGGCCTGACGCACCTGCTGGTGCTATCGTCGCAGCTGCGGACCTTATGGCCGCGGTGAACAAGGTGAGGGCGCTGCATGGCGCTCCAGCAGATTCTGGACGTGTTCCA
>chromosome_12,+,polyA site is 5710531
CCGTGTGTGTTGCGCCACGTGATCCCCCGCCACGTCAGGTGCTGGGCGAGCGCGGCAGGTCCATCAAGATCATCTCCAAGGTGGAGAACCAGGAGGGCATCCAGAACTTCGATGACATCCTGGCCAAGACCGACTCCGTCATGGTGGCGC
>chromosome_12,+,polyA site is 5710648
TCCTGGCCAAGACCGACTCCGTCATGGTGGCGCGCGGTGACCTGGGCATGGAGATCCCCACCGAGAAGATCTTCCTGGCGCAGAAGATGATGATCCAGAAGTGCAACTACGCCGGTGCGTTGCGCGGCCGGGTGTTGCGGTTTTGTGGAC
>chromosome_12,+,polyA site is 5823732
CACACCCCATGGCCCTCACAAACCCCAGATCGCTCGGGCCGTGGTGATCCCTCTGGCCAAGGCCATGGGCTTCCAGTCCCGCTACGACAAGTACACAACCAAGGCCGGCGAGCCGGAGCCCGTGGTGTGGCCGGCGGCGGCGCCAGCAGC
>chromosome_12,+,polyA site is 5836982
CGCCCGCTACCGTACGGCGCGCGCCCAAATAACGTTCGTGCTTGCAGGGCTTCCTGTGCCCAGACAAGTCCAAGGCGCTGCAGAACTTCGATGAGGCCAAGAAGGCCTTCAAGCACTGCGCCGATAAGGTGCGGTGCGGGGGAGCGGCGA
>chromosome_12,+,polyA site is 5854425
AAAACAATGTCGCTCACATACACAAACACATGTACAACGCACAGATCAACATCCGCAAGCTGAGCAAGAACACCATCAGCCTGGCGTTCGACGAGACCAGCTCCGTGGCGGACGTGGACGCGCTGCTGCGCGTGCTCAACTGCGGCCGCG
>chromosome_12,+,polyA site is 5855087
TGCACAGCATGATCCCCCTGGGCAGCTGCACCATGAAGCTGAACGCCACGGCGGAGATGATGCCCATCACCTGGCCCGAGCTGGCGGCGCTGCACCCCTTCGTGCCCGTGGACCAGGCCGAGGTGCGAGGGGATTGGGGTTGAAAATGCA
>chromosome_12,+,polyA site is 6023019
GCTGGCGGGCATCCGCATCTGGGTGCTCACCGGCGACAAGATGGAGACGGCCATCAACATCGGGTTCGCCTGCTCGCTGCTCACGGAGGAGATGCACCAGGTAGGGCGAGGCGCGGACACACGGTAGCGAGGGACTGATAGGCCCAATTG
>chromosome_12,+,polyA site is 6329555
CTTGCGGAGTCGTGCCAAACTCTTTCTCTTCCCATTGACCGACACAATGTCGACCGTTGTGCCTGAGCTCCTCGCCAAGAAGCGCAAGCGGGACGACGAGGCCGCTGCCAAGCGGGCGGCGGACGCTCTGACGTCGCGCAAGAAGGCCCG
>chromosome_12,+,polyA site is 6330126
TGAAGCGCGAGGCCCGGTCCAAGGGTGGCTTCTACGTGCCCCCTGAGGCCAAGGTCATCTTCGTGGTGCGCATCCGCGGTCTGAACAAGATTGCCCCCAAGGTGCGCGACTCTGGAACGAGCAAGCGGGCTGAGCATTCTGGTAGCTAGT
>chromosome_12,+,polyA site is 6331285
CCGTGCTCAACATGCTCCAGCGCGTGGAGCCCTACGTGGCTTTCGGCTACCCCAACCTCAAGTCGGTGCGGGAGCTGATCTACAAGCGCGGCTACGCCAAGGTGAGACAGGAGGGCAGCAGAAGAGACGAGAGGTTGAGGCGGCTGTTGA
>chromosome_12,+,polyA site is 6331482
GCAAAGTAAGCGTGACATGTGGAGTTCTTTTCCCTGAAACCGCTGTGTTTTTATCCCCATGCAGATCAAGAACAACCGCATCCCCCTGACCGACAACCGGATCATTGAGGAGGTGAGCACAGCGGGCTTCAAATGCTTACGGTAGAGTGC
>chromosome_12,+,polyA site is 6332417
CCCCTTCCTTCCGCAACCTTCCTCCGCTCCAGAACCTGGGCAAGCACGGGCTGATCTGCATGGAGGACCTGGTGCACGAGATCTACACCTGCGGCCCCAAGTTCAAGGAGGTGAGCACCTTCCTGTGGCCCTTCAAGCTGTCGTCGCCCA
>chromosome_12,+,polyA site is 6332553
GCTGTCGTCGCCCAACGGCGGCATGGACAAGAAGCGCCTGCACTACGTGGAGGGCGGCCAGGCCGGCAACCGCGAGGACAAGATCAACGCCTTCATCCGCAAGATGAACTAAGCGGTGAGGGAGAGGCAGCCGCGGCAGGGATTTCGGTT
>chromosome_12,+,polyA site is 6396919
GCGGGCGCCGACGTTGTGGTGTCCCTCCGCCCCGTCGGCGGCGTGCTGCTGCAGGCCAACCAGAAGGGCGCGGCGGCGGCGGCGTCCGCGCCCGGCGCGCAGGACAAGTCTGTGCAGCCGCGGCCAAAGCAGGCGCCCACCAGCGGCGCG
>chromosome_12,+,polyA site is 6402990
GGCCAGCGGATTCAGCGATGTCCGAGGCTCGTGGCAAGCTGGAGAGCGTCGACGTGCGACCCCTCAGCCCTCCAAGCAAGCCTTCCTCCAAGCCCCTTATCCCGGGAGGGCCTTGCGAAAACCCCGTAAGTCTGGGATTCGCGGCCATGA
>chromosome_12,+,polyA site is 6404903
GCAGCAGCAGGAGCGCGGGCTGCAGGGCGCCATGGGCGGCCTGCTGATGCGCGACCTGCAGCAGCGGGCCATGCTTGTGCACCACCATTACCACCAACAACAACAGCAGCACCAGCACCAACAGGCCCAGCACCACCAACAGCAGCAACA
>chromosome_12,+,polyA site is 6451619
TTTCCAAGAAGGTGAAGAAGTTCGAGGCGCTGGCCGCTGCTGAGGCGGCAGCTGAGGCACCAGAGGCGGCTGAGGAGCCGAAGGAGAAGAAAAAGGGCAAGAAGGATAAGAAGCGCGTGGGCGAGGAGGCGCCCGCAGCGGAGGAAGCCA
>chromosome_12,+,polyA site is 6451686
GGCTGAGGAGCCGAAGGAGAAGAAAAAGGGCAAGAAGGATAAGAAGCGCGTGGGCGAGGAGGCGCCCGCAGCGGAGGAAGCCAAGCCCGCCAAGAAGCAGAAGAAGCAGAAGGACGCGGATGAGGAGGCGGCCAATGGCGACGCCGCCAG
>chromosome_12,+,polyA site is 6661991
GACGACTGGGCGGCGGCGGCAGCCGCTGCGGCTGCGGCGTCAGTGTCCGCGGCAGGCGACTGGTCGTCACCGGTGGCCGTTGGCGGCCCGGCCGTGGTGCAGTCACCGCCTCGCGCGGTGGATGCGGCTGCCCGCGGTGGTGATGGTGGT
>chromosome_12,+,polyA site is 6709067
GCCCACAGACCGATTGCTGCTGGAGCAGCCGCCCGGCGGCGGCTGGGGCGTGGGCGCGAGCGGAGGAGGAGGAGGAGGAGGCGGGGGTGCGGGGGGAGGGGGAGGGGGAGGAGGAGGCGGAGGAGGTGGAGGGAAGGCAGCAGGCGGAGG
>chromosome_12,+,polyA site is 6738467
CTGCATCTGTCCCCAAAATGCTTCACGCAGCTTGGAAAATGCGATACGCATGAAGTTCCCGAACGCGGATATCAAGTTCTCATTTGAGGCAACCCCCCAAGCCACTGGTGTGTTTTCGTGAATCTTACAGCGCAGGAGTGCCTGGCGGTG
>chromosome_12,+,polyA site is 6805481
TTGCGGTCTCGAGTGGCGGCTCGCCCTCGACGGCCTTCTCCGGGTCCGTCGCCGGCCCCGGCCAGGACGCCAGCAGCAGCGTGGTTGTGGTGAATGGGAAGACGCTGGTGAACGACTCGCAGGTCTTGTACAACCAGGTGCGGCACCACA
>chromosome_12,+,polyA site is 6828219
CACCCCGCGTCCCGGCCGCGCCACCGGGGCAACAAGGGCGGCGGCGGCGGCGGCGAGGAGGGCGGAGAGGAGGGCGGAGAGGGGGGTGGAGAGGAGGGCGAGAGCGGCAGTGAGGCGAGCGGGAGGGGAGAGGACGCGCAGCAGCCCGCG
>chromosome_12,+,polyA site is 6858795
ATTTAAGGCTTATAACCATGCCGGCGATTGAGAGGCTTGCGAAGAAAGTCCAGGAGGCAGCCAAAGTGCTGAGCCATTTGAGAATGTCCGTGGAGCGCAAGAAGAATAAATTCAAGCCCGGCGCACTGAAGTCTGCCAAGGTAAAGGAGT
>chromosome_12,+,polyA site is 6881341
CTCGTCCCGCATCTAAAGACGCTGTAACCTTGGCATTGCGCAGGGTCTGCGGTCGATTGTGCGGGAGGCCCTGCAGGCGCACGAGAAGCTGAACCCCAAGATTGAGAAGGCCAAGGAGGTGGCCAAGGACCTGATCAACTACAAGTAATT
>chromosome_12,+,polyA site is 6903937
TTAGCGGGATTTTGCTTCGCCCGCACTGGGTGCCCGCGGCCGCTCGATGCACCAGCACCGTCTCCACTTGGCTGTTCCGGAAGAAGGCCAACCCTGTCATGAGGCCCCCGGCCGCACTCGGTAAGCCCAAGAGGCCACAGGTCGTGTCGG
>chromosome_12,+,polyA site is 6962693
CCGTGGCCGTACCGGAGGCGCGTGCTGGCTCGGCAGCATCGGCACCAGCATCGGCGGCTGTGGTGGCTCGCGCTGTGCTGGGTGTGCGGGGTGTGTGGGTGGAGCCAGGCTCCCGACGGCGCGGCATCGCGCGGCGCATGCTGGATGCAG
>chromosome_12,+,polyA site is 6974140
CTGGTGCTGGGGCCCGGCATCGACACCGTCATCACCTTCCTCAAGCGGCTGGGCGTGCCGCGCTCGCAGATGCACCGCATGCTGCGCTCCTGCCCTCTGGACTACCGGTGAGGGCCGTGAGGCGAGGCGGGAGAGGCGGGTGGGGGCGAG
>chromosome_12,+,polyA site is 7066006
AGCGGCGCAAGAAGGAGAAGAAGGACAAGGAGAAGAAGGACAAGCGGAGCCACAAGAAGAAGGGCCACAAGGAGCGCAGCAAGGGCAAGGACAAGGACAAAAAGGAGAAGGAGCGGGGCAGGGATAAGGAGAAGGACCGGGAGCGTCGCA
>chromosome_12,+,polyA site is 7090415
TGCTTGCCGCATTGCAATTTTGTGCAACGTACAGGTGCCTGAGCTCGTGCAAGAGTACCAGGCGGGCAAGACGCTGCTGGACAAGTACGTCACGCACAACATGAAGTTTGACCAGATTAACGAGGCGTTTGAGCTGCTGCACGCCGGCGA
>chromosome_12,+,polyA site is 7155160
TGCTGCAGATGGGCGCGGTTGCACCGCTGGCGGCGATGGTTGCGTACACGCCCCGCCTGCCGCCGCCGGCCCTGATGCCTGCGCCGCCGCCGGTGGTGACGAAAAAGAAAGGCGTAGCAAGCAAGAAGAAGGAGGGGGAGGTGAGCAGGA
>chromosome_12,+,polyA site is 7158543
GACGGGCATCCCCTCTAACCGGGTCCGATGTGCACGGTGCCGCAGCCACCGGCGAGAAGGGCTTCGGCTACAAGGGCTGCACCTTCCACCGCATCATCAAGAACTTCGTCATCCAGGTAGGTGCAGGACAGGTCTAGCAATGGGTCACGT
>chromosome_12,+,polyA site is 7313731
TGGATGCCGCGGAGGCAGCAGCCGCAGCCGCAGGCGCTGGAGCAGGCGTCGGGGGGGAGGAGGGAGCTGCGGGGGCGGGTGGGGGCGCGGGGGTGGCTGATGCGGACGTGACGCGGGAGGTGGTGGGCCAGATGGCCCGGCTGGAGGAGG
>chromosome_12,+,polyA site is 7354974
CCGAGGCCGGAGGGGCCATTTGAGGCGGAGCACATCACAGACCAGCCGGCTGCGCATGAGCACTTTGATACCACGAGAGAGATCAAGCTTAAGGACCCAAAGGGAATGGACTTGCCAGCCACCTCTTACGTGTGAGTGGGGCTCTTCAGA
>chromosome_12,+,polyA site is 7378623
CTCCATGGACCTGGCCTACGCCGCCGGCCGCGCCGCCGGCACCATGACGGGCGTGCTGTCCGCCGCCAACGAGCAGGCGGTGCAGATGTTCATCGACGAGAAGATCCACTACCTGGACATCATGAAGCTCAACGAGGCGTGCTGCGAGGC
>chromosome_12,+,polyA site is 7415692
AGTCACTATTTCCCTTTACCCCGCGCCACCACACGCACATGCAGGCCGCCATGGCTGCTGGCAACTTCACCGAGGCTCTGTCCATCTACTCTACTGGCAAGAACTCGTTCTCTGGCCTGGCGCGCCGCACCTTCTTCGTAAGCGATCGAT
>chromosome_12,+,polyA site is 7416425
GGCCGCCGGTCTGATCCAGGTGGGCACGCTCAAGTACCACCTGCACGAGGTGGATGAGGCCTACAACAAGATCAAGACCTACCTGGCTGACGGCACCGGCAACCTCACCAACCTGGTTTCTGACGCCTCGGGTGCGTTGTTTGCGGCATC
>chromosome_12,+,polyA site is 7465401
TGCAGCAGGCAGCAGTACCGCAGAGTCAGGACAATGAGGATGAGGATGAAGGCCACGACAAGAAGGGCAAGAAGAAGAAAAAGAGAAAGAACAAAAAGAAGAGGCATAAGAACAAGGTGGTGCCGCTGTGAGGATTTGACAAATGGAGCT
>chromosome_12,+,polyA site is 7587940
CGCCAGCAAGCGCAAGAAGCGACAGAAGACTGACGGCGCCGCCAAGAAGGCTGCAAGCACCAAGAAGACCGCCGCCGGCTCCGATGATGACGAGGACGAAGAGGACGAGGCCGGCGGCACCGCCGAGACGGCCGAGGCCGCCGCTGCGGC
>chromosome_12,+,polyA site is 7647261
AAGTTCCTCGCGAGCTTGTTGCTAACGCCTTGCCTTCCTGCTCCGCTTTTGACAGTCCGCCCGCGTGGTGCCCCGCGCTGCCATCGAGTGGTACGGCCCCGACCGCCCGAAGTTCCTGGGTGAGTTTGTTTCTGTCGTGACCTTCGCATC
>chromosome_12,+,polyA site is 7647708
ACCCGGAGACCTTCAAGCGCTACCGCGAGTTGGAGCTGATCCACGCCCGCTGGGCCATGCTGGGCGCTCTGGGCTGCATCACCCCCGAGCTGCTGGCCAAGAACGGCATCCCGTTCGGTGAGGCTGTCTGGTTCAAGGCCGGCGCCCAGA
>chromosome_12,+,polyA site is 7648118
AGCTCCAGTCACTGACCGCACCCTGCCCGCACTCTGCCCCTTTCCTTCCCGATTAGGTTGTGGTGATGGGCCTGGCTGAGGCCTACCGCGCCAACGGTGGCCCCCTGGGCGAGGGCCTGGACCCCCTGCACCCCGGTGGTGCCTTCGACC
>chromosome_12,+,polyA site is 7648295
CCTTCGCTGAGCTGAAGGTGAAGGAGATCAAGAACGGCCGCCTGGCTATGTTCTCCATGTTCGGCTTCTTCGTCCAGGCCATCGTGACCGGCAAGGGCCCCATCCAGAACCTGGACGACCACCTGGCCAACCCCACCGCCGTGAACGCGT
>chromosome_12,+,polyA site is 7668480
GCGGCGGTGGTGGCTGCGACGTTAATGGCAGCAATGGCCCGGTTGGGGCCCGCGAGGATGGCAAGGATGGCAAGGAGCAGGGCGGCCTTGCGGCGGGGAAGCGGCGGCTGCTCGGGGCGTCTACGTTGGGTGCGGGGTTTGCGGCGGCGC
>chromosome_12,+,polyA site is 7700917
GGAATGCCTGTGTATTGGATCCTGGCGGTGCGCATCTATTTTCAGCAGCGCCGGGACTCGCCTTGGTACAACCAGCATGCGATGCAACCGCGCAAGTGGCAACGTCGGTGCTGTGGTTCTTCTGTGCATCCAGGGTCTCGTGTAATTCAC
>chromosome_12,+,polyA site is 7756332
AGCCCTACAACGCCACCCTGTCGGTGCACCAGCTGGTCGAGAACGCCGATGAGTGCATGGTCCTGGACAACGAGGCCCTGTACGACATCTGCTTCCGCACCCTGAAGCTGACCACCCCCACCTTCGGCGACCTGAACCACCTGATCAGCG
>chromosome_12,+,polyA site is 7756430
ACCCTGAAGCTGACCACCCCCACCTTCGGCGACCTGAACCACCTGATCAGCGCCGTCATGTCGGGCATCACCTGCTGCCTGCGCTTCCCCGGCCAGCTGAACGCTGACCTGCGCAAGCTGGCGGTGAACCTGATCCCCTTCCCCCGCCTG
>chromosome_12,+,polyA site is 7756693
CGCCGCCGACCCCCGCCACGGCCGCTACCTGACCGCCTCGGCCCTGTTCCGCGGCCGCATGTCGACCAAGGAGGTGGACGAGCAGATGCTGAACGTGCAGAACAAGAACTCTTCGTACTTCGTCGAGTGGATTCCCAACAACGTCAAGTC
>chromosome_12,+,polyA site is 7756840
GTCGTCCGTGTGCGATATCCCGCCCAAGGGCCTGAAGATGTCCGCCACCTTCATCGGCAACTCGACCGCCATCCAGGAGATGTTCAAGCGCGTGTCCGAGCAGTTCACTGCCATGTTCCGCCGCAAGGCTTTCCTGCACTGGTACACCGG
>chromosome_12,+,polyA site is 7756899
ACTCGACCGCCATCCAGGAGATGTTCAAGCGCGTGTCCGAGCAGTTCACTGCCATGTTCCGCCGCAAGGCTTTCCTGCACTGGTACACCGGTGAGGGCATGGACGAGATGGAGTTCACTGAGGCCGAGTCCAACATGAACGACCTGGTGT
>chromosome_12,+,polyA site is 7771308
GCATCCCCAACGTGAGGTGGTATGGCGTGGAGGGCGACTACAACGTCATGGTCATCGATCTACTGGGCCCCAGCTTGGAGGACCTGTTCAACTTCTGCAACAGAAAATTCAGTCTCAAGACGGTGCTCATGCTCGCGGACCAGCTGGTGA
>chromosome_12,+,polyA site is 7772056
CATTATCGCAGCCTGATAACTTCTTGATGGGCCTGGGCAAGAAGGCGAACCAGGTGCACATTATTGACTTCGGTCTGGCGAAGAAGTACCGGGACCCCAAAACCCACATCCACATTCCCTACCGGGAGAACAAGAACCTGACGGGCACGG
>chromosome_12,+,polyA site is 7772267
GTCGCTCGGCTATGTGATGATGTACTTCCTGCGCGGCTCGTTGCCGTGGCAGGGCCTCAAAGCCACGACGAAGCGGCAGAAGTACGAGAAGATCAGCGAAAAGAAGATGTCGACGCCCATCGAGGTGGGCACACAGGGCAATCGGAAGCC
>chromosome_12,+,polyA site is 7805292
CGATGTTTGACTGTTGATGACGTATGTTGCTCGTGTTGCTGGGCGCGCAGGAGAAGGAGGACGCCAAGCAGCGCCAGAAGGAGGAGAAGGAGGAGGCCAAGGCGCGGGCCAAGGAGGAGGAGGCCAAGGCCAAGGAGGTGAGGGCCGGGA
>chromosome_12,+,polyA site is 7815204
TCGGGGGCCGGATGAGATATGGGAGTTCCGGGCATGGGGTGAGTAGAGCAAGTCAAGGTACTCCTTACGCACCTTGTAGCCTGTAATCTCTTTCACAGAATGCCGAAGCCTGGCAACCACAAGAAAAAGCTCAGCGCTGAAGCGGCTGCA
>chromosome_12,+,polyA site is 7819149
ACTGCTGGCAACGCTAAACTACGAGGCAGACGCACAACTCCTGGCGGCGGCGGGGCCGGCGGCGGCGGCGGCGGGGACGGTGGTGGGGGAGGCGGCGGCTGAAATAGTGGCGATAGCGGCAGAGACGCAGCGGCGGCAACTGCTGGTTCC
>chromosome_12,+,polyA site is 7820002
GGCTTGGAGCATCGCCGGCGGCGACTGAACCTGCTACTGTTGCCGGACAGGCTGGGCGGTGTTGGGGCTGGCAGTGCTGGTGGTGGTGGGGCGGGGTGCTATGCAGCAGGTCGGCAGATGCTGGTGCTGCCTCTTTCGCCAATGGAGGCA
>chromosome_12,+,polyA site is 7883375
TTTCATAGATTGCCAACAAGCTCCTGTACCGGAGTAAGCAGCGCGGCTTCCTGGAGCTCGACCTGCTGATGGGGCTGTGGGCCGAGGCGAACATCCCGAAGATGACGATGGCGGAGCTGAACCAGATGGCCTTTGTGCTGGACGAGGTGG
>chromosome_12,+,polyA site is 7922848
TCTCGGGCCGCCACCTCGACGTTTGCTTCGATCGTCTTGTAGCTGTTTCTGCATGTCAGGCGCCGAATCCATGGCATTTTGGTCAATTGTACTCCCTGGAAAGGGAAAGGAGGTGGACCAGGAGGTGGAGAGCAGCGAGACGGTCCTGTC
>chromosome_12,+,polyA site is 7940417
AGCTGCTGCTAACTTTTGCGGGCCGCGCCGGCGCCCGCCCAGCTTTATGCGCCGGAGCCGGCAAGCTTAAGTGGCGTGTAGGACGGAATGGACGCTGCTAAGGTGGGTCCGCTATCAGAGGTCGGGTTGTGACTCGTGTTGTAACTCGTC
>chromosome_12,+,polyA site is 7941619
TGAACCTGGAGCTGAAGAAGCACCGCACGGGGCTGCCCACCGCGGACGTCATGCGCGTAACGTGGCAGCTGGCCTCGGCGCTGCACTACCTGCACACCAAGAAGGTGCGGCGGCGGCAGCTGGAGGGGAGGGGGTAGCCGCACATAAAAG
>chromosome_12,+,polyA site is 8044628
AAACCCTCCCCCATGCACCCCGTACTGTCCCCATCCGTTCAGGAGGTACGGACGTCGTCGCCACCCTCGGCCCGCAGCCCTCAGGCTCGGCGCTGGTGGAGGTCCGCTACGACACAGCCACACGCACCCTGACCTGCACCCCCACGCCGG
>chromosome_12,+,polyA site is 8128533
GCTTCGTCTTCGCTACCCGCAGACCATCCAGAACGGCTTCCAGCACGAGCAGCCCGACTACTGGCTGACGTTCGGCAACCCCTGGGAGATTGAGCGCCTGATCGTGTCGTACCCCATCAAGTTCTACGGCCACGTGTCGGTCGTGAACGA
>chromosome_12,+,polyA site is 8131903
ACCGTCAACGGCGTGGCGGCCATCCACTCGGAGATCATCAAGGAGACCATCTTCAAGGACTTCTACGAGCTGTGGCCCAACAAGTTCCAGAACAAGACCAACGGTAGGAGGGGCGGGATGGCGGGTTTCTGTTGGGGCAGCGCTCGTAGG
>chromosome_12,+,polyA site is 8133040
CGTGAGCACCGACGCCATGTTTGACATCCAGATCAAGCGCATCCACGAGTACAAGCGCCAGCTGCTCAACGTGCTGGGCATCATCTACCGCTACGACCAGGTGCGGGCGTGCAGGGCGGGGGCAGGCGGGCGGGCGACATGGTTGGCTAG
>chromosome_12,+,polyA site is 8134884
GCGGCGGCAAGTTTTCCACGGACCGCACCATTGCCGAGTACGCGCGCGACATTTGGCACGCCGAGCCCTGCCAGGTGCCGCAGCCCGAGGCCAAGTCCAAGTCCAAGCCCGCCTCCTCGTAAAGCGGAGGTGTGGTGGGCGAAGGCGGGG
>chromosome_12,+,polyA site is 8227042
TGTGTGGTAAATGCATCAAGACCCTAAGCGTTGTCCATTCGTGTCGCCAACAGGCCACGCGGCGCCGGTGTACGGCGTGTGCGTGTCCAAGGACAGCCAGAAGATCATCACGTGCAGCCACGACGAGACGATACGGGTGTGGGAAATCAT
>chromosome_12,+,polyA site is 8227710
GGGCTCTGAACTATGTGTGTACATGTGTGTGTGCGAACCCGCAGTGCTGGGACGTGGAGACCGGCGAGGTGCTGCACACCTTCACCGGACACCAGGGCAAGGTGCACTGCGTGTGCACGGCGCCGGACGGGGACACGTTCTTCAGCGGCG
>chromosome_12,+,polyA site is 8228037
CATCAGCACGGGCGCCTGCTTCCACACCATCCAGCCCGACCCGCTGGGCAAGACGGCCCACTCGGACGAGGTGCTGGCGGTGGCCATCGCCCCCGACCAGTCCATCATGGCCAGCGCCAGCGCCGACAACTCGATTCGCACGTGGAAGGT
>chromosome_12,+,polyA site is 8268181
GGCCATTTGTTGTCCCCCTTCAGGTGACAAGTACCTGTTCATCAACAAGAGCACGAAACAGCCCGTGGTTGTCTACCGCCCTCGTGGAGACTTCGCCCAGATCAAGACCGCCCTGCTTGACAACAGCACCTTCCACAAGGCACGTTTCTT
>chromosome_12,+,polyA site is 8275886
CGGCCGTCAACTTTGCGCTGGGCTTGGGGCCGGGCATGACTCTCGCGGAGATGAAGGCGACCGGGGCCGGCGGCGGCGGCGGTGGCGGCGGGCGGAAGAAGGCGACGTTCCTCCTGACCGCCGGCTCCGACAACGACGGCGGCGGCTCGG
>chromosome_12,+,polyA site is 8327987
CGCGGCCGCACGGGCCGCACTCGCGCGCGCCCACGCTGCCGCTCACGCCGGCGCCGGTGTGGCTGTCGCCGCCGGTGGAGGTGGAGCCGGGGCCGCCGGGGGAGGAGCCCAACACCGCCACGCGGCCCATGCTGCCGGGCGAGACCATCG
>chromosome_12,+,polyA site is 8330365
GCTACGGGCGTGGCGGCGGCGGCGGTGGCGGCAGGGGCCGCGGTAGTGGCGGCGAGGGGAGAGGCAGCCGCGGGCGCGGGGGTGGCGGCGGGAGGGGCGGGAGGGGCGGGAGAGGCGGGCCGCCAGGGCACGGGCAGGGCATGCAGCCGT
>chromosome_12,+,polyA site is 8391035
AACGCCTTACTTGCCTGCTGTGTTACTTGTGTGCATGCAGGGCCTCGCTGCAGGACTCGCTGACCACCATCGAGTGCTTCAAGCACAACAATTTTACCAAGGAGGGCCAAGACGGTGGGTAACTGCTCACCTGCGCGTCGGCGTCGGCCC
>chromosome_12,+,polyA site is 8395530
TGCCAGTGCGTGCCCGTCGTGCATCCGACATCATGAACCATTTTATTTCTCGTACTCAATTGCCGCAGGAAATTCTCATTGCGAACTACAAAAGCTCGAACATGTCGGAGCAGTACTTCAACGACACCGCTCTTGCCGTCGTTTGGTGCG
>chromosome_12,+,polyA site is 8395890
GCACCTGCGCGTTTGCCACGGCGCTGCGGCAATCACGTGCCTACCAGAACGCCTGCATCTACGCCAACACCATCATGGCCCACCCAGAGATCGACCCCAGTATCATGGCGGTTGCGGTTGAGAACGGCACCACCCCGGGTGCCATTGACA
>chromosome_12,+,polyA site is 8396251
CCCAACCAACCAGGCGACGTGCGCATTTGCACACCACTCATTGCAGGGCGCGAAAGTGACATCCGGGCACTACGAGTGCATTTTCAGCCAGGGCGAATACCAATCGTGAGTGTTTCCGTCCCGAGAGCGTGCTTGGCGCTGAATGTGCAT
>chromosome_12,+,polyA site is 8423819
AACCCGTGAAAATCGCGTGCAGGTTCAGCGGCGGCAAGCCACACCCGGGCGGCACCTCCTCCGCAGTGCTGGCCTTTGCATTCTTTGTCAACAACCCCATACCGTCAACGTCAACGTCCTGAGGGCAGTGAGGAGGAGAGCATACTGCCG
>chromosome_12,+,polyA site is 8425128
CTCGCGTTGACGGGCGCGCAGTGCGCGTTTGTGAGAGGCCGCGAGGGAGGCCTCTGCTCGTGCGTGTCGGCAACCGCTGTCGTCGACACCGAAACGCCAGCCCAAGAGTCGGAGCCCGCCGACGCTACATTGTCATGCGTCTCCGTGGAC
>chromosome_12,+,polyA site is 8426703
CTACGACATCGCCGGTACTCATGTTCCTACCCCTTCTTGAACCCCAACAGGAGAAGCTGATGAAGGGCGCCCGCGGCGCCAAGCGCCACGCCGCCACAGCCGGCAAGACGCTCGCCGGCGCCAGCCACCACACCAGCCACGGCCACAAGC
>chromosome_12,+,polyA site is 8450513
CTCGGACATGACCACCGTGATCTGCCTGGACGACTACCACTGCCTGGACCGCAACGGCCGCAAGGTCAAGGGCGTTACCGCCCTGGCCCCCGAGGCCCAGAACTTCGACCTGATGTACAACCAGGTCAAGGCCCTGAAGGAGGGCAAGTC
>chromosome_12,+,polyA site is 8450615
CTTCGACCTGATGTACAACCAGGTCAAGGCCCTGAAGGAGGGCAAGTCGGTGGACAAGCCCATCTACAACCACGTGTCCGGCCTGATCGACGCGCCCGAGAAGATCGAGTCGCCCCCGATCCTGGTCATTGAGGGCCTGCACCCCTTCTA
>chromosome_12,+,polyA site is 8450728
CCCCGATCCTGGTCATTGAGGGCCTGCACCCCTTCTATGACAAGCGCGTGGCTGAGCTGCTGGACTTCAAGATCTACCTGGACATCTCCGACGACATCAAGTTCGCCTGGAAGATTCAGCGCGACATGGCCGAGCGCGGCCACTCGCTGG
>chromosome_12,+,polyA site is 8450840
GATTCAGCGCGACATGGCCGAGCGCGGCCACTCGCTGGAGTCGATCAAGAGCTCGATCGCGGCGCGCAAGCCCGACTTCGATGCCTACATTGACCCCCAGAAGAAGGACGCTGACATGATCATCCAGGTGAGAGTGATAGGACGTGTTCG
>chromosome_12,+,polyA site is 8451229
CCAGTACCTGCGCGTGCGCCTGATCATGAAGGAGGGCTCCAAGATGTTCGACCCCGTCTACCTGTTCGACGAGGGCTCGACCATCAGCTGGATCCCCTGCGGCCGCAAGCTGACCTGCTCGTTCCCCGGTGAGTGTTGCTGGGCTGTGCG
>chromosome_12,+,polyA site is 8451559
ACACCTGGTACGGCCAGGAGGTGTCTGTCCTGGAGATGGACGGCCAGTTCGACAAGCTGGAGGAGCTCATCTACGTGGAGAGCCACCTGTCCAACACCAGCGCCAAGTTCTACGGCGAGATCACCCAGCAGATGCTCAAGAACAGCGGCT
>chromosome_12,+,polyA site is 8511398
GGTTGCGTCGCAGATTTGCCGGTGCTTGCCGTTCATTCAGCGGCTGCACAAAATGGAGGAGATGGTGTCGCTGAAGGAGCTGCGTGCCATCGTTAAGGAGAAGTTCAAGGAGTACAAGGACGTCAAGGACGGGCGGGTGGGTCGCGCCCA
>chromosome_12,+,polyA site is 8564669
ACCGGGCCTACATCCTGAAGGCTCTGGAGCTGGCGAAGCGGGCGCAGGGCAAGACCCACCCCAACCCTGCTGTGGGCTGCGTCATTGTGAAGGACGGCAAGGTGGGGGCAGTGTGGCACTCGGTTGACACGGCGGGTCCCGCGGGCTATT
>chromosome_12,+,polyA site is 8566055
GCCGTCCACCGCCCGCTCGTCCTTCACCGCCCCTCGCCCCCCAGGTGGCCATCATGGACGGCCCCGAGCGCGAGGCCTGCTACGAGCTGAACCGCGACTTCATGGAGCGCATGAAGCTGGAGGCGGCGCAGGCGGCCCGGGCCAGGGCCG
>chromosome_12,+,polyA site is 8600363
ACCTGACCTCCGGCCCCGGGCTGCAGTACCTCGCCACCGCCGTACAGGCTTACCTCGCCCTGTACGGCGGCGTATCCCTGGTGGTTCCCGGCATCTTCTACTTCTGGCCCTCCAACACCAACTCCTTCTACCACGGCGCCACCACCTATG
>chromosome_12,+,polyA site is 8601569
CCGCTCATGGCTTCGCGCATGGCGTGTGTGTATTCTCGCAGGTGTACGACAACCCCGACGCGGAGGGCCTGCCCGAGGCCATTCGCTTCGCCTACCCCGAGACCAGCCTTACGGCGGGCGACTGGCAGACGCCGGAAGACCCGCTGATCT
>chromosome_12,+,polyA site is 8603511
ACCTTCTACCTCACCCTCCGCCTCTACTCGCCCGGCGCCGCACCCCTGGCTGACACCTACATTCCCCCGCCCGTTGTCCGCGTCAAGGGTGGTGGTGCCAGCCCCACGCCCACGCCCGCGCCCACGCCCGCGCCCACGCCCGCTCCCACG
>chromosome_12,+,polyA site is 8739308
GATGCATCGGAGGGCGAGGGCGAGGAGGCGGCCGCCACAGCAGCCGCGGTGGGGTGGGCGCGGGGACGCGGCCGGGGGCGGGGGCGTGGGGCGGCGGGGCGAGGGCGCGCCCCGCGTGCTGTTGCAGCTGGGGATGCTGATGGTGGAGGC
>chromosome_12,+,polyA site is 8739422
CGTGCTGTTGCAGCTGGGGATGCTGATGGTGGAGGCAAGGAGGGGGAGGGAGATGAGGATGGAGGCAAGGAGGGGGTGGGAGATGAGGAGGGGGGCGAGGAGGTGTTGGCAGCCATCCGGGCGGCGGCGGCGCGGCAGCGCCAGCAGCAG
>chromosome_12,+,polyA site is 8771021
TCGTGACACACAGACAGTTATCTCTGTACCGCTGAGCTCGGTTTAGAAGGGCGAGCCGCTCAGGAGAATGGTGAACGGCCCGGCCAAGCGGAAGTCAGGAAAGACGCAGATGGAGGAGATTATGAGTGGCGCGACGGAGAAGGTCCTGAA
>chromosome_12,+,polyA site is 8796511
GTGCGGGTGCGGTTGGAGCGAGAGTATGCGGGTGGAGGAGGCGGGGGAGTTGGGGATGGGGGAGGTGGGGGTGCTGGTGGGGGTGGGGGTGGGAGGGAGGCGGGAGGCGGGGAGGATTGGCGGGTTGTGCCGGAGGGCGGCAGGGCTGGC
>chromosome_12,+,polyA site is 8843860
CGTCGGGACCTACACGCAGCTCCCGAACGTTGACTTCCCCGCCCTGGGCACGCGCAGGGACCGTCGTGGCCAACGCCAACTTCTACAAGGATACCACCGGAAACATTCTCAATGAGATCTGTGAGTGGGATAAAGGGTTGCCGGTGCACA
>chromosome_12,+,polyA site is 8845936
AGAGGTCGACCGTGATAATGAGGTCAACCGAATCCTTTGGGCCTTCAAGCTCAATCCGTTTGAGAAGCTGAACCTGCATTTTGACGCCACGCCAGAGGAAATCAAGAAGCAGTTCCGCAAGCTGTCCCTCATGGTTCACCCAGACAAGTG
>chromosome_12,+,polyA site is 8847543
GGCTGCGGCACGTAACGCAACTCCCGTTGTGTTGCCTGCCCCGCTGCCGCAGCTAAAAGAGGAGACGCTGCGGATTGAGGAGAAGGAGAAGGACGCCAAGGAGCGGCACAAGGCCAAGAAGGAGCACGAACAGAACTGGGAGAAGAACCG
>chromosome_12,+,polyA site is 8848081
GCTGCCGTCGCTTCCACATACGCTTTACCCACGCAGGACAAGCTGTACGTGCAGCGGCCGGCGGGCGAGCAGTTCCGGCCGCAAGTCAAGTCGGCAGGCCCCAAGAAGGACTGAGCTGCGCGGCTGGCCAGGCACGCGGCTGTGGCGTGG
>chromosome_12,+,polyA site is 8904220
CCTGTGTGCCCCACCGCCACCGCCACCTCCACCACCCGCCCCGCAGCCGTTCTTCGAGGCCCTGCACCGGGCAGTGCGCCCCGGCGGCATCGTGTGCACACAGGTAGGGAGGGCAAACATGACTTGTGGGACGGGGCAAACATACATACG
>chromosome_12,+,polyA site is 8953119
GCCTTGCTTGCTGCCGGCGGCACTATGGTTGTGCTCACCGTGGGGACCGGAGCGCTCAGCGGCGTGGCGATGGGCGTGGCGAAAGTTTTCATCGACCGGGAGAAGGTGGGGCGCTGGGGGCAGGCTTCCAAAGGAGACCGCTAGGGTACG
>chromosome_12,+,polyA site is 9098632
AACCAGGTGTCGCCCAAGCCCAAGACAGGCAGCGCAAAGCGGGCGCAGCCGCCTCCATCGCTTCCCCCTGTGTCGGAGGAGGAGGCGGCCTCACCACCACTGGCGCCTACGCAGCAGGACGCCTCGCCTCCGCCACCCAAACCCACACAG
>chromosome_12,+,polyA site is 9098686
CCATCGCTTCCCCCTGTGTCGGAGGAGGAGGCGGCCTCACCACCACTGGCGCCTACGCAGCAGGACGCCTCGCCTCCGCCACCCAAACCCACACAGGCAATCCTGCGGCTGGCACGGATGCCCAGGCCGCCGCCCGCGCCGCCCGCACCT
>chromosome_12,+,polyA site is 9099228
TGCTGCTACTGCCGCACGCCTGCCTGACCACCACCACTGCCTGCCACATCGCATTTACCCCCACAGAGCGTGGCGAGGAGAACCCCACCCCCTCCAAGGATGCCGCAAGCCCGCCGCCCTCGCCCCGCCCCCCATCCCCTCCCCGCCCGC
>chromosome_12,+,polyA site is 9112701
CCGCAGGGTATCCATCACCTACATCGACAAGGACGGAAAGGAGCACACAGTAGCAGCGCCTATCGGGAAGAACCTGCTGGAGATAGCGCATGAGAACGAAATCGACTTGGAAGGTGGGTCGCGTCGCGAGGGGCGAGGGAGCGCGTGGAA
>chromosome_12,+,polyA site is 9150569
GTACATGCCGCGCAACCACACCGGGCCGTTGCCGCCAGTGCCAACCTCTGCTGGGGCAGCAGAGGCAGGAGGAGCAGCAGGGGCAGGAGGAGCAGGGGGAGGGAAAGGAGGCGGTGCGGCTGCTGCAGCAACGGCGGCGGCGACGGCGGC
>chromosome_12,+,polyA site is 9170260
TCCTTTCTCCGCCTGTCCCAAACCCGCAGTCTGTGGAGATGGCTGAACGCATGATCATGGAGGCCATCGAGAACAAGGAGCAGAAGCAGCGCAACCGCGAGAAGGAGTACGAGCGCAAGCGCGAGGCCAAGCGCCGCGAGCGCATGCTCT
>chromosome_12,+,polyA site is 9201754
AGCTGTTGAGAGCGATGGCGTTTACAACCCTTGTGACCGCATAATGCAGGGTGAGCAGCAGCGTTGGGGTAGTGAGCAGCTGGAGGGCCAGAGACAGGCGGAGGAGGAGGACATGATGATCCTGGAGGGGCTGCTGGAGGCGCCGGTGCG
>chromosome_12,+,polyA site is 9267144
GAAAGCCAAAGGAATGCGTTTGAGCGCGACTTTGCAAAGTCGGTGGGCGTCCTGGATGGGCTGGTAACCATGTCTGGCGCCACGAAAGAAGGCGCCGTAAAAATTGGCCAGCTCTTCCTTTTCGCGCACCACCTGACGTCCGGTTGGATG
>chromosome_12,+,polyA site is 9277165
CATGTGGCCATGCCTTCACCACCTGAAGGTGGCATCATGCCTCCGAGGCCGCCATGAACGAGGCACCCAAGGACGAGAAGGGCGAGAAGGTCGCCGGCTTTGTGCCCATGTACAACAACATCCCCGGCCTGGTCAAGAAGTCCATATGGG
>chromosome_13,+,polyA site is 25179
CACTGTCGCCCCAGTCACTCAGCAACTCGAAACATTCGCCTCTGACAAGGTGATCGACGTCTCATTGCCCCAAACCTTTACAACAACGTCATGAACTCAAAAAAGTACAAGAATACTGCTCTGCGGCGATCTGCCCGCGTAGCTGCCAAC
>chromosome_13,+,polyA site is 30980
GCCGCATTCATGTTACCTGCGAATGCAGGCTACTACTGCACGGAAGCGCATGCAGTCATCTGTGGACGCTGTGGTCGTTGCTGCACCTGCACAAAGCCAGCGGAGTGGCAAGCGCTCCAAGCGCAACTGAGCTCCTTAGCTTAGTGATGT
>chromosome_13,+,polyA site is 76238
GCCCTACCTGCAGCTGGCGCTGGGGCGACTCAACACCGCCACCAACCGCACACTCAAGGTACGGGGAAATGTAGGGGGGCGGGAAGCGGGGCCCGGCGGGGGAGAGGGAGGCGGGCAGGTGGAGCAACGGGGGCGGTAACGATGAGGCGG
>chromosome_13,+,polyA site is 155330
CCGCCCCACCTGCTGCTGGTGCCATCAACTCCTTCTTTTCCTGCCGCAAACCCCCTCCTCCTCCTTCCTGCCCCCCGCCCGGTCTCCCCCCCCCCCCAGGCCTACGACATCTGCCCTGACGACCCGGCTGTGTGCCACGAGCTGGGCGTG
>chromosome_13,+,polyA site is 165403
TACCTGCCTTGTGCCGCCTGTGCAGGCACTGTGAAGACGTCCATGGAGCACCCCAGCCGCGGCTCCACGCAGCTGTTCCGCCGCGACCTGAGCGACAGCCAGTACAACGCCGTGCTGGACAACCCGCGCACACACACCGGCCAGGGGTAC
>chromosome_13,+,polyA site is 253069
CGCACAGCTGCTAGTATACGCCGCCTGCCTCCTGACCCAGCCAGCCAGCCCCGCCACCGCCCCTGCTGGCCATCCCCCCCCCTCGCCCCCCCACCCCAGGCCATCATCCTGATCATCGACGGCATCGACCAGGCTGACGGCGCCATTGTG
>chromosome_13,+,polyA site is 258548
GCGCGAGGCCGCTCATGACACTGGCACACAGCCAACACCTCACGCCGGCAGCGGCAGCAGCAGGAGCAGGGGGTGGGGGTGGGGGTGCAGGGGCGCGGGGCAGCGGCTCGGGCGGCTCGGGCGCGGCGCGGCCCAGTGCGCTGCTGTTCA
>chromosome_13,+,polyA site is 283924
GTGTGACCTGGCGGAGGCGGTGCAGCAACGGCTGCCGCCGCGCCTGCGCAGCAAATCGGTGGCGGCCCTGAAGACCTGGCTCCGCCACCACATGAGCGAGATCACGATGGCGCTGGAGGGCACCCTCGACACCACCACGGCTCCCACAGC
>chromosome_13,+,polyA site is 297064
GGGGCTGATGCTGGTGGTGGGCGTGGCGCTGTATGTCGTGCGGCGGCGGCGTCAACGGCGGCAGCAGGCGCACCAGGAGGCGTCGTGCAAGCAAGGCCAAGAAGCGGCCGGGTGCGCGGCCGGCAGTGCGCAGCCGGGCAGCCAGGACGG
>chromosome_13,+,polyA site is 332921
CAAGCTGCAGGCCGCCGCGCTGCACGCGCAGGCCGAGGACCGCCGCCGCAAGGAGGAGGCGCTGCGCCGCGAGGCCGAGCGCATCCAGCGCGAGATGGAGGAGAAGGAGCAGGAGGAGCTGCGCGCGCACCTGGGCGCCCGCAACATCAA
>chromosome_13,+,polyA site is 384408
GGTGGAGGCACGCATTGCCCGGCCGGTGGAGGAGGATGAGCAGGAGCAGGGAGCGGGCGCGGCAGGGGAAGGGGAAGGGGAAGGAGGGGAGGGCGGCGAGGAGGAAGACGCATGAGGTGACGGCGAGCACGTGGAGGAGGCAAGGGTTGG
>chromosome_13,+,polyA site is 392183
CGGTGATGGCATTGGCGGCGGCGGTACTGATGGCGGAGGCGGCAGCGGGGGCTCTGGCGCGGCCGGCTGTGGGGCCTGGTGGCGGTGGGGACGGATCGAAAAGGAGGAGGAGCCTCAGCTAGAGGACCCACATCGCCGCATTAAGACGGA
>chromosome_13,+,polyA site is 444116
AGGCCGTTGTCCTGTACCGTATTCACCAAGCTGTTGCGCCCTGCACAGGCCTGAACATTGCGGAGCTGGTGCACCATGCGGAGGACGAGGAGGAGGCGAAGAAGGAGAAGGAGGACGAGGAGGCCGCCAACCGCAAGGACCCGGCCAAGG
>chromosome_13,+,polyA site is 468030
AGTGTGTTCCTAGACGTACATGGCCGCGGCGTCGGCGGCTCACGCAAGCGTCGGCGGCATGATGGCCTGAGTGATGATGACAGTGATGGTGGGTTCGGGAAGGAGGAGAAGGAGGAGGCCGGAAGCAGCGGCGGAAGCGTTGGGGACGGC
>chromosome_13,+,polyA site is 486543
CAGCCAGGTGCAAAGCAGCGTACAATTTATGAAGAAGGGCGCGTTCATATCTGGCAGCGGCGTGCAAGTGCTGTGCAACTTGCCTGAGGCGCCCACGGCGGAAAAAAAGGACTTGACGGTGGCGAGGCACAACCTGCTGTCGCTGCCGCA
>chromosome_13,+,polyA site is 536510
GGACCAGGACCAGCTGGGCCCCAAGGTCATGGCCGCGATGCTGGTCAAGGCCACCGAGAGGGTCAACAGCGCTCAGCAGCACTGGGCGGACATCAAGCAGAAGACGTCCTGACGGTGGTGGCCATCGTCTATCCCACTCGGCCTCATAGC
>chromosome_13,+,polyA site is 561045
CTCGCGCCGAGGAGCAGACCGCCCTTCGGCTGGAGGCGCAGCTCGCGCCCGCGAACCTGCTCAGCGAAATCCTGGCGCCTGTGACAGCGGATATGCAGCAAATGAACACCAACCTGAAGAACGTGGTGGGCAACAGGCATCCGATGCTGA
>chromosome_13,+,polyA site is 663628
GACGACGCAGCCGACGCCGCCGGCGGTCGCCATCGCGGCGGCGGCCTGCCAGTCCGTGTGGTTGTGGCCCTGGCCCTGGCGGCGGCGGGCTGCAACGCCGGCAACGCCGCAACGGAGCGATCCGGGCAACCCGCTGCCGCGTGTACCGCT
>chromosome_13,+,polyA site is 722530
CTTGACACCCGCCAAAGCTCGGACCTGTGCTAGGCCACCATGGACATTCCACCAAACCAAACTATTTATGTTAACAACTTGTATGAAAAATTGAGCAAAGAAGGTTGGTCGCTAGGCGGAAGGCGGCCTTTCCCGGCTTTCTCAGACTGC
>chromosome_13,+,polyA site is 748602
GACCCGCACACCTGCGTGTTCGAGTTTGACTTCGTGGGGGTGGTGGTGCGCGCCGGCGAGCCCGACGAGCTGATGGGGGGTGGAGGTGGAGGCGGAGGGGGAGGGGGAGGAGGGTTTGGTGGCGGCGCGGCGGTGCTGCAGCAGTGGGTG
>chromosome_13,+,polyA site is 857036
CTAACCTTGTTGTCCTGGCTTGCCTCCCGCCATGCAGTGAAAAGTATTGGTCCAATGGGCCGGGCGGCGTCCGCGGCCCCATCTTCTTCTACGCGGGCAACGAGGCGAATGTGGAGCTGTACGTCAATGTTACGGGGCTCATCTGGGAGA
>chromosome_13,+,polyA site is 871346
GGAGCATAGCGGCGGTGGGGCGTAGGAGCTAGGCAGGTGCACGCTGTGAGCGAGCAGCCCAGCAAATATGTTGAAGAGCATGAAGCAGAAGTTCAGCGGAAAGAAGGACGCCAGCAAGAACAAGGACGACTCGCAGCCCTCGACCAGCGC
>chromosome_13,+,polyA site is 871636
ATGTCTCGCCAGCGGAGAAGCAGTATCTCTTCGTGCAGAAGCTGCACCTGTGCAGCTTCGGGTTCGACTTCGCGGACCCCACGAAGCACGTCCGCGAGAAGGAAATCAAGCGGCAGACGCTATTAGAGCTGGTGGACTACGCCAACTCCG
>chromosome_13,+,polyA site is 871822
TCATCTACATGCTCAGCAACAACCTGTTCAGGACGCTGCCCCCGGTCCGGAGCCATGGCGATGCAGAGGGCAACTACGACGCGGAGGAGGAGGAGCCCAGCCTGGACCCCGCGTGGCCCCACCTGCAGGTGCGTTGGTCCCTTGTGGCCA
>chromosome_13,+,polyA site is 872120
CATCGACCAGCAGTTCGTTCTGAAGCTGCTGGAGCTGTTCGACTCGGAGGACCCCCGGGAACGCGACTACCTCAAAACGATCCTGCACCGCATATATGGCAAATTCATGGTGCACCGGCCGTTCATTCGCAAGGCCATCAACAACGTCTT
>chromosome_13,+,polyA site is 872216
TGGCAAATTCATGGTGCACCGGCCGTTCATTCGCAAGGCCATCAACAACGTCTTCTACCGCTTCATCTTCGAGACGGAGCGGCACAACGGCGTGGCGGAGCTGCTCGAAATCCTCGGCAGCATCATTAACGGGTTCGCGCTGCCGCTGAA
>chromosome_13,+,polyA site is 872631
TCACGTCTGGTTCATTGCTCGCAGTTTGTGGAGAAGGACTCGAAACTGGCGGAGCCGGTGCTGACGGCGCTCTTGAAATACTGGCCAGTAACAAACAGCCAAAAGGAGGTGCTGTTCCTCGGGGAGCTGGAGGAGATCCTGGAGCTCACG
>chromosome_13,+,polyA site is 883076
CCCGCTGACCAAGTCGCGCGCCAAGCCGGCCGTGCCCATCGGCGGCGCCTACCGCCTGATCGACGTGCCCATGAGCAACTGCATCAACAGCGGCATCAGCAAGATCTACATCCTGACCCAGGTGGGTGAGCCGAGCCGGCACGAGCGTGC
>chromosome_13,+,polyA site is 886741
CAACTGCAAGGTGACGGACGCCATCATCGCGCAGGGCTCGTTCGTGTCGGACTGCACCATCAACAACGCCGTCATCGGCATCCGCTCCATCATCGGCCAGAACTGCACCATCCAGGTGGGCGTGCTTCTGTGTTTCGAGGGTGGGGGACG
>chromosome_13,+,polyA site is 887136
GGGTGCCGACTACTACGAGTCGGACGACCAGCGCGCCACGTTGCTCAAGAAGGGCGGCGTGCCGGTGGGCATTGGCGCCAACAGCGTCATCACCAACGCCATCATTGACAAGAACGCCCGCGTCGGTGGGTAGCGCAGCGCTGGGCCATG
>chromosome_13,+,polyA site is 887448
GTGCCTCACTCGTGCTGTTCGCCGCGTCCCACCACTGCTTCCGACCCACCACAGGCAAGAACGTCAAGATCGTGAACAAGGAGGGCGTGACTGAGGGCACCCGCGAGGCCGAGGGCATCTACATCCGCTCCGGCATCGTGGTGATCGACA
>chromosome_13,+,polyA site is 920593
TGCTGCAGAAGCTGGGCGGGAGCGGAGATGGGGTGGAGAAGGGGAGCGGGGGCAGGATGGAGAAGGGGAAGCGGAAGCTGCGGCGGGCGGAGGAGGGCAAGGAGAAGGTGGATGGCGAGGGGGTAGGGGCAGGGGAAGGCGAGGTGGCGG
>chromosome_13,+,polyA site is 1043689
GGCCAAGAAGTACCTGGAGGATGTGATTGCGCACAAGCGCTGCATTGCCTTCCGCCGGTACCAGGGCGCTGTGGGCCGCACCACGCAGGCTAAGAACGAGAACAACCCTTCCGGCCAGGGCCGCTGGCCCGTGAAGTCGGCTGAGTTCAT
>chromosome_13,+,polyA site is 1045113
GAACCCAACCTCCAACTTCCGATGCACCCTCTTCCTCCGTGACCTCGCAGGTCAAGGGCCTGGACATCGACAACTGCTTCATCAGCCACATCCAGGTCAACCGCGCCATGCGCCAGCGCCGCCGCACCTACCGCGCGCACGGTCGTGTGA
>chromosome_13,+,polyA site is 1045191
TCATCAGCCACATCCAGGTCAACCGCGCCATGCGCCAGCGCCGCCGCACCTACCGCGCGCACGGTCGTGTGAACCCCTACATGAGCTCGCCCTGCCACATCGAGCTCATGATCTCGGAGAAGAGCGCGGGCGTCAAGGCCGAGAAGGTGA
>chromosome_13,+,polyA site is 1092708
CGTCATCTCCTGCTGGTGCTCCCGCCCAGTGCCCGCGCGTGCGAGCCTGGGCCTCACGCCTGATGACCATCCTGAACCTGAACCCCTCCAACAATGCCAATGCCAGCCACGACAACAACGCCTCGGAGGACATCTCGCCCGCCGCCGCTA
>chromosome_13,+,polyA site is 1097494
CGGCCGACTTCCCGAACCTTGAGAAGGAAATGTTTCACCTGACGCCCGAGCACATCGCCGAGCTTGATGCAGCCGTGGACAAGGTCATTGCAAGCGGCAAGCCCCTGCAGGTGAGCTGGGGAGGGCCTTCGCGCCGAAACGTCACGCTCA
>chromosome_13,+,polyA site is 1097992
GGATCCTGGGGCTGCACTGGGGCCGCGCCGTGCCCCAGAACGCCAAGGGCCACCTGATCGGACACATCAAGGACCTGGGTCGCGACCCCGCTGACCCCAACACTCGCCTCTACGCCACCAACGCCGCACAGCCCTGGCACAACGACGGCC
>chromosome_13,+,polyA site is 1098474
GGCGCGCGTGCTGGCTGACTCGTGGTTCTTTGACCGCAAGGGCGAGGTGCCTGCGGGCAAGAAGCCCTTCTTCGAGATCCCCGTGTTCAACTACCACAAGGGCTACCTGTCCGTCAACTACAGCGACAACTACTACCACCTCAGCCAGCG
>chromosome_13,+,polyA site is 1098964
GCCTTCCGCCCCACAGGGACAGCCCCGAGCACACGCGGCACCTGCTGCGGCTGTGGGTGTCGCCGCCCGACGACCGCCCGCTGCCCGAGGTGTACAGCGAAATCATGGGCGGCAGTGTGGTGCCGGGCAAGCGCGGAGGCATCTTCATCC
>chromosome_13,+,polyA site is 1171337
GCCAGCCCGTGGAGATGCCCGGCCACTCCGCCACCCTGGTCGTGCTGGGCACCGTGCTGCTGTGGTTCGGCTGGTACGGCTTCAACCCCGGCTCCCAGCTGATCATCAACTACACCGCCTCCGCCGCCGTCGTCGGCCGCGCCGCCGTCA
>chromosome_13,+,polyA site is 1226231
AGGAGTACAAGGCCGAGGTCACCAGGCTCAAGGAGGAGTTGAAGGAGGCCAAGGGGCGCGCCGCGCAGGCACAGAGGCAGGGGGAGGAGGTGGCCAGGACCTGGCTGCAGGGCGTGGCGGCGCAGCAGGTGGCGGCGGAGGCGGCGATGC
>chromosome_13,+,polyA site is 1258388
TCTCGAGAACCCTTACTAGTGCCCAACCCCTGACACAATCTACAGCTGTGGACACTGAGGACTTCTCCGCCTACGACTCGCTGTCATCCTACGCCGCCAAGTTCTCGCCCCGCGCCGCCCCCGCCCCTGTCGCCGCCCCCGTCGCCGAGC
>chromosome_13,+,polyA site is 1283939
TTCATGGCGCTGGCATGATTGCTGGATACTACCTGTTTAAGGCGGCTGCGGACTGGGAGGATGAGGCCCTGAAGCGCATCATCACCCGCTATGAGCGCAAGGGCTATGCCATTCCTGAGGACCGGAAGGAGCTTTTTGCTGCTAACCAGT
>chromosome_13,+,polyA site is 1327983
TGCTTTCGCACTCTACCTGCAGATTCAGAATGAGTGCCGTAACGAAGACCCGACGCTCCTTGCCGGCATCAATGGTTTCTCCTCGGTTCTTTCTTGCAAGAAGGTGCGCTGACATGATCTGTGTTATATAGATTGTTGTCGGTAGTCTTT
>chromosome_13,+,polyA site is 1328851
TCACTGCGGTGTTCCAGGCCTTGGGCATCATCGTGGTGGGCATGGAGCAGGGCTCTGTCGAGGCGATCACCGCCAAGCCCGTCGTGGAGAAGGCCGCCAAGAAGGAAATTGAGGTTGTCGCCCCCGTCGCTGCCGCCGCGCCCATTGCTG
>chromosome_13,+,polyA site is 1347414
CGTTAACTCGGCGTCCACTGTGCGCTGCAGGACAAGCATGGGTAACCTGTGCTCTTGTGTGGGCGAGGGTCAAACCAACGCTGCAGCGGCGTCAGCGCAAAATGGACAGGCTGCGCCTGCGAAGCAGGCTGCGCCGAAGAAGGAGCCCGG
>chromosome_13,+,polyA site is 1347894
ATTCCGGTTGCAGAGCGCTGACCACGGCAATTCGGGTACGGCCTGTGCAGGCATTCTCAAGGAAATCGCCATCATGCGCATGCTCTGCGACCATCCGAACACCATCAAGCTCTATGAGGTGTTTGAGGACAAAGAGAGCTACCATCTCAT
>chromosome_13,+,polyA site is 1348328
TGTCTGCTGGACTTCATTGCGTACGCGCACTCCAAGAACATCATCCACAGAGACCTGAAGCCGGAGAATATTTTGCTCTCAGACAAAACGCAGCACGCAATCCTGAAGGTCATCGACTTCGGCACTAGTGACTTCTGCCTGGACGGGCAG
>chromosome_13,+,polyA site is 1349004
TGCTATACCAAAACTAAAACAGACGGTACGCATACTGGCACTCTGCAGGGCAATACTCGTTTGACGGCAAGGAGTGGGAGGTGGTGACAGAGGCGGCGAAGGACATGATTGCGCACATGCTGGTGATGGACATCGCGAAGCGCGCGACTG
>chromosome_13,+,polyA site is 1426296
GCTCAAGGTCGGGCTCGAGCTCTCGCACGCAGTTTGTGGCGGCGCCGGGGGATTACGGAGCAGGCACCGGGGCAGGCGGGGTTGGGGGTGGGCGCCCGGGAAGCGGCGGGAAAGAGCGCCGTACACAACACCAACACCAGCACTTGCAGC
>chromosome_13,+,polyA site is 1437339
GCAGTCGCTGATGCCATATGTTGCGTGGGTGCAGCGTTCTGGTTGCCGGAGGTGACAATCTGACGCTCCGACAGCGGCCTGCACTCATCAAGCAGCTGGAGGAAGAGAAGAAGAAGCTGGAGCAGGAGCATGCGGCGGCTGCTCCGCCAC
>chromosome_13,+,polyA site is 1437457
GGAGCAGGAGCATGCGGCGGCTGCTCCGCCACCACGCGAGTGGGAGGCGGACTCTGCTGCATTCAAGGAGGCTGTCAGTGACCTGGCCGAGAGCGAGATCAAGAAGATCACCAGTGAAATCGAGGTAGAGTGATTGTGGTTGGGCATGTG
>chromosome_13,+,polyA site is 1442376
GCAGTCGCTGATGCCATATGTTGCGTGGGTGCAGCGTTCTGGTTGCCGGAGGTGACAATCTGACGCTCCGACAGCGGCCTGCACTCATCAAGCAGCTGGAGGAAGAGAAGAAGAAGCTGGAGCAGGAGCATGCGGCGGCTGCTCCGCCAC
>chromosome_13,+,polyA site is 1442494
GGAGCAGGAGCATGCGGCGGCTGCTCCGCCACCACGCGAGTGGGAGGCGGACTCTGCTGCATTCAAGGAGGCTGTCAGTGACCTGGCCGAGAGCGAGATCAAGAAGATCACCAGTGAAATCGAGGTAGAGTGATTGTGGTTGGGCATGTG
>chromosome_13,+,polyA site is 1467448
CCGTCACCGGGAGGCGCCGGGGCGGCAGCAGCAGCAGCTGGGGCAGCAGGAACAGCTCGAGCGGCGGCAGCGGCGGCGGTGCAGACCCCTCCAGAGCCTGAAATGACTCTGTAAGTTGCCCGGTGGAATCCCGAAGCTAGCCGCAGCACA
>chromosome_13,+,polyA site is 1579851
TGCCTTCCTGCTTTTTAACCCCACAGCTCTGCGCCAGGCCATCGCCAAGGCCGTGGTTGCCTTCTACCAGAAGTACGTGGACGAGCAGAGCAAGCAGCAGATCAAGGACGCGCTCCTGCAGTTCGACAGGACGCTGCTGGTGGCTGACCC
>chromosome_13,+,polyA site is 1580399
CACACCTGACCACGTGGCTGACCGGCTATTCTCCTCGTGTATTTCCTTACGCCCACAGGTTCGGTGGTCGCGGTGCCCGCGCCCGCTTCCAGAAGTCGTACCGTTAAGCGGTACGACCGCATGCCACGTGGCAACTGCCGCCGTCGGGGG
>chromosome_13,+,polyA site is 1606318
CGTCGCACGTTCACCATTTGATCAGTCACGGAGCGGATGTAAATGCTCCTGATAATAATGGCTGGACGCCACTTCACACGGCAGCATATCATGGTCAGGAAGAAATCGTGCGCATTCTCCTGGCGGCCAAGGTGCGCTGCGCTCTCAATG
>chromosome_13,+,polyA site is 1632074
TGCAACTGCCTTCCCTCTTTCTTGCACGTCAATTACCCCTCGTCTGCAGATCATCCCCTCCAACTTCCAGATCCAGGGCATGCACACAATCATTCGTGACCGGGAGACCAGCAAGGAGGGTGAGAAGGCGGCTGTGGGCTGGTCATTCGG
>chromosome_13,+,polyA site is 1632584
TGGGGTTTGCGCGAAAGCTGTGCGGCGTGAGCATCATTCGCAGCGGCGAGGCCATGGAGGCGGCGCTGCGGGCGTGCTGCAAGGGCATCAAGCTGGGGAAGATCCTGGTGCACCGGTAAGCTGCAGAAAGAGCTGGAGATGGAGGGGGGG
>chromosome_13,+,polyA site is 1656913
GTTACGAGGGCGAGGAGGATGTGGGGGATGGTGACGAGCTGCTTGAGGGCGACCAGGAGGGGGAGGACAGCAGCGAGGATGAGGAGGACGCGGCGGCGGGGATGGGGATGGGGAGGCAGGGCCATGGGGCCGTGAGTACGGACGGCAAGG
>chromosome_13,+,polyA site is 1662919
CCGGGGGCTGTTGCTTGCAAATTTTGCGGGCGACGCTTCCGGTAATTGTGATTACCTTGTTGCTGAGCACAGTTATATGTAAGCCAGTGGATGCGGCCAACAAGGCGTCGCGGCTTGCGGACGCGCACTTTCTGCAGGTGCGTCAGCGGA
>chromosome_13,+,polyA site is 1665085
GAGGGTGCGGCCGGTGGCGGCGGGGGTGCCGGCCAAGACGGGTCGCGGCCGTGGCTCATGCGGCATTTCCCGTGCTCAGGCTCTACGGCAGATAAGGCAGAGTTCATGAGTAACATGCTAGAAGGAGTGCTGCATCACAAGAATGCGAAG
>chromosome_13,+,polyA site is 1678511
GCGCCGGACCGCTTGAGGACCAAAAGGCATCGATAACATCAGGCGAAACAAGCGGACATGCCACGCCAGTCGATGCAGCTGGCTTCGGGGCGACCTTAGGAAGCGCTAGCTCTGTGGGGGTTTCGCCGGCGGTCGCCAAGACCCCCCCTC
>chromosome_13,+,polyA site is 1682813
CACTGTCCTTACGTCCGCAGTTTGGCATTCTCCTGTGGGAGTTGTTCTGCGCCGGCGACCCGTTCCAGGGCGTGCCGCGTGCGCACCTGGGTCACGCAATCACCAAGGAGGCGCGGCGGCCCAAGTTCCCGCCCTTCGCTCCGGCGGGCT
>chromosome_13,+,polyA site is 1683429
TGCAGGCAGCCATTCTGCCTGCGAGCTAGGCCAGGCCACAGTCGGCGAAGGCAAGGTTGCTTGGGTGAGACGGAGCCTCAGTGACGGCGGACAGGGCGAAGAAAGCAGCGACGAGGCGGCTCACGGGGAAGCGTCCCATGGCAGCACAAG
>chromosome_13,+,polyA site is 1689478
TATTATGCTCGTGTCCGCAGTTTGGCATTCTCCTGTGGGAGTTGTTCTGCGCCGGCGACCCGTTCCAGGGCGTGCCGCGTGCGCACCTGGGTCACGCAATCACCAAGGAGGCGCGGCGGCCCAAGTTCCCGCCCTTCGCTCCGGCGGGCT
>chromosome_13,+,polyA site is 1689663
GTCTCGCAGCGGCCCACGTTTGAGGAGGTGCTGTCAGAGCTGGTGCGCATGCGCGAGGAGCTGGGCGGAGACACTCAGCAGCTCACTATCATTCCACCAAAGCCCGCCCAGTCGTCTTCGGCTATGTCGATGGTGTCTGGGCAGCAACAC
>chromosome_13,+,polyA site is 1700506
TATTATGCTCGTGTCCGCAGTTTGGCATTCTCCTGTGGGAGTTGTTCTGCGCCGGCGACCCGTTCCAGGGCGTGCCGCGTGCGCACCTGGGTCACGCAATCACCAAGGAGGCGCGGCGGCCCAAGTTCCCGCCCTTCGCTCCGGCGGGCT
>chromosome_13,+,polyA site is 1733277
TCAGGCCACGCTGAGACGCCACTCGGCTCGCTGCCTGTGTACCTGGTTGCGGCGAGCAGCGGCGGCATCATGGCGGCCAGGCGCCGCATAGCGGACCAGAGGAAAAGGAAGGCTGCGGCAGCAGCAGCGGCAGCTGCAACAACCACTGCG
>chromosome_13,+,polyA site is 1841184
CGGCAGCTGGCGGCGCTGGAGGGGCTAGAGCAACAGCACCGCTCCAAGAAGAACCGCAAGGACAAGACGCGCAAGGACAAGGAAACGGACGCCGACAGCAGAAAGAGGAAAAAGAGCAAGAAGGGAAAGGAGAAGGGGAGGGAGAAGGAG
>chromosome_13,+,polyA site is 1841532
TGGTAGGTGGCGCATCATGACGAGCGAAAACCTGACCTAACGCGCCCTCGTTCGCGGCCTTTATTGCCGCATTCTATAACATGTAAGTCCTTGCAATGTTAGCCGTGAAGCTGCTCTTGTTTCTTACAGCTTGGCACGCGCTCACCGGCT
>chromosome_13,+,polyA site is 1881846
TTCCGGCGTGGTGCGCTCAGGGCGTGGAGCGGGCGGCGGCGGTGTGTAAGGAGGTGGGCGCGCAGCGGCTGGTGCTGGTGTCTTCCATGCTAGTCACGAAGAAGAACTGGTGAGACCGTGAGACGCAAGAGGACGAGGGCCCAGGAGAAA
>chromosome_13,+,polyA site is 1936508
TAATGATGCTGCCGCCCGACGACCAGCTGGTCTGCAAAGGCCACGGCGTTTCAGAAGTCGTGGTGCTCAGAGAGGGCCACATCTACCTGCTCGACCGCCACATACAGCGGTTAAAGGAGTCTTGTGAGCAGGTCGGGATCGCGCTGCCCT
>chromosome_13,+,polyA site is 1941981
TCGGTGCACTAAAAGCAATAATGAATAAGTAACTGTAAAGCAAAGGCGATCCGGAAGCGCCAGTTCATCAGGTCGCTAACATGGCTCCAAAGAAGGCCAAAAAGGAGCCTGAGGAAGAAGTACTGGACCAGGCAACCTTGGAGCAGGAGG
>chromosome_13,+,polyA site is 1969475
TGGCTGTGTACGGTACCGGCGGCGGCGGTGCAGTGGCGGCGACGGCGGCGGCGGCAGGCGACAGTGAGGCGCTGGCGCTGCCGCGCGCGCCGCCACCCATAGCGACCAGCCGCCGGCCCGCCAACCCGCCCTCTCCTTCCCTGCCACACC
>chromosome_13,+,polyA site is 2036532
GCTGCACTGGAGATCTGGATTTCAACAACTGACGGCACGCGCAGGACGCCAGCGGGCAGCGGCAGCTGCTGGTCGTGGGCTCGGGAGACAAGACAGACAAGACCAACAGGACCCTGCTCCTGAACCTCAACACCCTGGTCTGGACCACGT
>chromosome_13,+,polyA site is 2036817
AACCTACAGGGGCGCCCCGCGGCCGTGCTTGGGGGACCACATGGCGGCTGTGACCCTGGACAACACCTTCTACCTGATTGGTGGCTTTGTCGGCGACAGCATCTGTGAGTGCCGTAGCCCTTGTTGGTGCCCGCTTTCCTTTCAGAGCTG
>chromosome_13,+,polyA site is 2037192
TGGACTGCCGGGCCGCCACCGCCAGTGATCACTGCTTCGGGCAACGCGGCCGCCATCGGACGCGCCATCTACTACTGTGGCGGTCTGCGAAACGCGACCACATTCAATGCCAACGCCCCTGTGACCAACTGCTCGTACGTCTCACCGTAT
>chromosome_13,+,polyA site is 2045637
TATCCGCACAGGCTTCTTTGGAAACGACTGTGGCCTGTCGATGGTGCCCGCCGGTCCCAACGGCACCCGGACGCCTGTGGTTCTGTCGGACCGCGGCTACACGCCCCGGGCTGCCGGGCCCCGTGTGTACATCTACGACCTGCCGCCCGA
>chromosome_13,+,polyA site is 2047642
GGCGGCATCGCTGCGCCCGCGCTGCTACCGTACACGGAATTCACCACAACGCTCACGTGCACCTGCAGGTCTACTTCCACCACTGGAACCGCACCGGCTTTGCAGTGCTGCGCGGGGACAAGCAGTATGCCAAGCACATGCTCACCGCCA
>chromosome_13,+,polyA site is 2063171
TTCCACCGCCGGCTCAGGTCCTTGTGGTGGGCGGCACCGCAAACTCCGACAAGGGCCCCGCCTACAGCTACTCTGAGCTGTGGGACTCCAACAACCCCACCGCGCCCACCGTGCCCGTGGCCCACCCCACCGGCTTCGCTGCGACCATGG
>chromosome_13,+,polyA site is 2068697
CTCATGCCCTCATCCCACACCACACAGACCACTTCCAGCGCCGGCCGCAGCCTGCTACAGGCAGCCCTCCCACCATCTCCCAAGCCGCCCGGCCTGCCCAAGCCACCTCCCAAGCCCCCGGGCCTGCCCAAGCCGCCGCCAAAGCCACCT
>chromosome_13,+,polyA site is 2068896
CTCCTCCCTCGCCCCCACCCCCACTGCCGCCGTTCCCCCCGCTGGCCCCGGGCTCTCCCGATCCCGCTGCCTACTTTGCGGCTCTGCCCTTTAATGCCAAGGTCATTTCGCTGTCGATGGCTAGCATCCCTCGCACTCGAAAGTACGTCC
>chromosome_13,+,polyA site is 2070157
GTTGGTTGTTAACTAACGCACCCGCGTCTGCGCGTCCACACGCACATTCAGGTCCTTGTGGTGGGAGGCACCGCGGACGCCGACAAGGGCCCCGCCTACAGCTACTCTGAGCTGTGGGACTCCAACAACCCCACCGCGCCCACCGTGCCC
>chromosome_13,+,polyA site is 2070420
GACTTGCAGCGCGCTTCCCTAGAAGCTTTTCGAATCCCCGTGTGCCGGCCCTGCATGTGCCCCGCAGCTACCCCTTCATGGCCCTTCTGCCCAACCGCGAGATCTTGTGGTGGGGCAACCGCGGCGGCTCTATCACGTCCGGCGACTTCC
>chromosome_13,+,polyA site is 2070778
ATGCCGCCTGCAGGTGGCACACCATGTACCCCTACACCGCCACTGTGGCCCTGCACGCGCTGCGCCCCAACGCCGATGGCGTCTACAACACCTTCTCCTTCACCATCTTTGGCGGCCAGAACCCCGTCAAGGTCGGGCCCAATACGCCCG
>chromosome_13,+,polyA site is 2071677
CGTGGTCTCGTCTTGGCAACCGCAGACCGGCTATGCGGGTGTGACTGCAACCGGCCTGAAGGCTGCCAACGGCGCCCCCGTGTCGTTGGTCTACGACCCAAGCAAGGCCGAGGGCGCACGTTACCAGACCACGGCGCCCGTGTGTGAGTA
>chromosome_13,+,polyA site is 2072594
GTGTCCCTTCCTGCAGCACATTCGAGGTGACGTACACCTACACAGGGTCCGGCATCAAGGGTGTCACCCTCACCACGCCATGTTCGTCGACCCACGCCATCGACATGAACCAGCGCGTGGTTGTGCTGGTGAGAGCAATGTACCTCCTAC
>chromosome_13,+,polyA site is 2139691
AACCACCGGCGGTGGACCTCCGCAACACCTGACTCCCCGACGCCCATCGGTGAAGGCCCGCGGTGGTCGCCATGAGGCGAATCTTTGGGGCCAAGAAGGAGGAAGCTCCCAAGCCCACACTAGACGAGACCACTGACCGCCTGAACACAC
>chromosome_13,+,polyA site is 2140143
TAAAACGTGCGTGTGCCCATCCTCATCTTCTTTGCTCCTTGACAGAGCCGATGCAAAGATCCGCGCACTGGATGAGCAGCTAGCGAAGTACAAGGAGCAAATCAAGAAGACGCGGCCAGGGCCGGCGCAAGATGCCATCAAGCGGCGAGC
>chromosome_13,+,polyA site is 2177323
TGCAATATTTTGGGAAAGACGAGATGTGGGGCGAGGCGCAGTGGGACGAGGACGACAAGGATGCCCGTGAACTGGTTCTGCGTAAGAAGGAAGATGCTAGCTCCTCCCAACAGCAAGCGCAAACGCAGCAGGAGCAAGAGCAGCTGCAGC
>chromosome_13,+,polyA site is 2229923
CCGCCTCCAATGAGGGCGTCAACCTGGAGGGGGAGGAGCAGGAGGAGCAGGGGGAGGAGGAGGAGGAGCAGGTGGGGGGGAAAGAGGCGGCGGAAGACGAGGAGGAGGGCATGGAGGAGGTGGCGGAGGAGGAAGAGGGTGATGACGACG
>chromosome_13,+,polyA site is 2336230
ATTCCCCCAGCTCGGAAGCAGTTTGAGCACCTACAAGCGCACCGACGCGATGTGGTCTGGGGCGACACACAAATAACGCTTAGAGTGCGACAATACCCGAAGAGCAAGGACGAGTGAGTGGATTTGGGGCGGAGGCGTTCCTTGCACCGC
>chromosome_13,+,polyA site is 2470285
GCCTATGGACTGTTTCTATATTCGCACGCTGCTCCGTGCGCCCGCAGTTCGATGTGACGTTCCCCAAGGTGCCCTGCGCCTGGCTGAGCCTGGACGCGATGGACATCAGCGGAGAGCTGCACCTTGATCTGGTAGTTGAGCTTTACACAT
>chromosome_13,+,polyA site is 2531489
TGCCGATCGCTGGATCCTCGTGGAGGGGGCAAGGCTGCGGGCTTCCAGTTCAATGCCGCGTATGCTGCCATCGTCGGGACATACGGGCTCCTCTTCCTGTTCAAGAACCCCTACATCTTCGCGGCGCTTTCCGTGCTGACTATCATCCCC
>chromosome_13,+,polyA site is 2531542
TGCCGCGTATGCTGCCATCGTCGGGACATACGGGCTCCTCTTCCTGTTCAAGAACCCCTACATCTTCGCGGCGCTTTCCGTGCTGACTATCATCCCCCAGAACTCCGCCATCACCTCGCTCAACAGCCTGGTTATCCTGTTCTACGAGAG
>chromosome_13,+,polyA site is 2587478
TGGGGTTGCAGGGGCGGCGACCGAGACGTTCCTCATTCCCACGGCCGGCAACGCCGACGGCGCGGCCAGCGATGGGGGCGAGGGCGAGAGCGGGAGCGAAGATGAGGACGATGATGAAGACGACAGCGATGATGAGGGCGAGGAGGGCGG
>chromosome_13,+,polyA site is 2587576
AAGATGAGGACGATGATGAAGACGACAGCGATGATGAGGGCGAGGAGGGCGGCGCAGACAAGGACGCGCTCAAAGCGGCTCGCAAGGCGAACAAGAAGGCGGTGAAGGAAGCAAACCGGGAGAAGCGGAAAACCAAGGTGCCCAAGCATG
>chromosome_13,+,polyA site is 2587657
GCAAGGCGAACAAGAAGGCGGTGAAGGAAGCAAACCGGGAGAAGCGGAAAACCAAGGTGCCCAAGCATGTGAAGAAAGCCAAGACGAAAGGCGGGAACAAAAAGAAGTAGAGCGGTGTCGAGGGTCGTGCGTGTGGTGGACATGATTGTA
>chromosome_13,+,polyA site is 2669082
GCGGCAGCATGGCGAACAGCAAGTACGAGTACGTGAAGCAGTACGAGCTTGATGACTCACTGCTGCCGGGCTGCTGGATCGTGGTGCGCATCGACGGCAAAGGCTTCACCAAGTGAGCGCCGCGCTGTGTGGGGATGGAGGCACGGGATG
>chromosome_13,+,polyA site is 2669351
TGCTTGCATGCCGCCTTGCCCCGCTTCCATCGCGACGCACTTTGGCTGCCCACAGGTTCAGCGAGCTGCACGGCTTTGAGAAACCCAACGACAAGCGGGCATTGGACCTCATGGACGAATGCGCAAAGGTAGCATTACCTGTACATAGTG
>chromosome_13,+,polyA site is 2670345
CATCTGCTTCTATCCCGCTCCGCTCATGTCATGCACGGCACACATGCTCCGCAGTACAACACGTGCTTCTGGGCGCTGGTCAAGTCCGGCAAGACGCCCACGGAGGCTCAGGCCACGCTGCGGGTGGGTGCGCGCTGCCCACCGTTGCCT
>chromosome_13,+,polyA site is 2671899
TGAGGCTTCCGTGAAGGCCTACCTGACCTCCCTGTACAAGGGGGCCAAGCTGGAGCCCACCACGGCCGATGACTCGCTGGAGCTGACCAGCAAAATCGAGAAGAAGTATAAGGCGGCCGCGATTGTGGAGTATGGTCTGCAGGTGCGCAG
>chromosome_13,+,polyA site is 2675883
GCATGGTTGTGCGCGCGACCCCCGCTGTGTCTGAGATTGTGGACAAGCTGAAGACCCTGACCCTGCTGGAGGCGTCGGAGCTGGTGTCCGAGATTGAGAAGACCTTCGGTGTGGACGCCTCGGCCGCCGCCCCCGTTGCCATGGCTGCCA
>chromosome_13,+,polyA site is 2675973
AGATTGAGAAGACCTTCGGTGTGGACGCCTCGGCCGCCGCCCCCGTTGCCATGGCTGCCATCGCTGCCCCTGGCGCTGCTGCTGCTCCCGCTGTTGAGGAGAAGACCACCTTCGATGTGGTGCTGGAGGAGATCCCCGCCGACAAGAAGG
>chromosome_13,+,polyA site is 2676100
GGAGATCCCCGCCGACAAGAAGGTCGGCGTCTACAAGGTGGTCCGCAACATCGCCAACATCGCCGTCAACCAGGTTAAGGACTTCACCGCTACTCTGCCCAAGGTCCTGAAGGAGGGCCTGAGCAAGGAGGACGCTGAGGCCGCCAAGGC
>chromosome_13,+,polyA site is 2705007
GCCCATTGACCTGGAGCTGGACGGCGACGTGGACATGGAGGCGGTGCAGGCGGCCATTGACGACGCGCTGGCGCAGGAGATTGAGGCCATTGAGAGGGAGGAGCGGGAGAAGCAGGCGCGGGGCAAGGGCGCCGACGCCAAGACGTAGTG
>chromosome_13,+,polyA site is 2802655
GTGAACTTTACAGCCGCCAAGTACACGCCACGGCCCGACCACTGCAGCGGTAGCGGCTCTTGCTGCGCATTCCACGTGGCCTCCCAGCCGCCCATCCCCATTCACCTGCACGCGCAGTTCAGCAAGTCAGATCCCTCATTGCCCTTGGAT
>chromosome_13,+,polyA site is 2885590
TAGCGGCGACGGCTCGACCCCTAGCTCGCCCGACACAGCCTTGGCCGGGGACAAACAACACGGCAGCCGCAGCCGGGGGCGCTGGGGCGGCCCGGCAGCAGCTGCCGGGGACGAGCAAGGCGCAAGCGGCATGGCGGCGGCGAAGCGTGC
>chromosome_13,+,polyA site is 2892512
GCGGAGCCGTCCTCGCAGCTGCAGGCGCCGCCAGGCCCGGCGGCGGGGCCTGCTCTTGGGGCTAGCAGTGCCGGTAGCAGTGCTGGCAGCAGGGCGGCGGAGCTGGCGGGCACACTCAGCCAGTCGTTGCTGCGCCTGCTGCGGTCGCGT
>chromosome_13,+,polyA site is 2899954
ATAATAGCTACGATGGGCATCCAGCAAGAGGACGGTGCTGCGGAGTCGCGCGTGCTCCTCGCAGGCGCGCGGTCGTCGGAGCACTCGGAGCAGTGGTCCACTGGCATCTTTGATTGCTTTGCTCAGCCGGGAGGCGCTGCGCTTGGATGT
>chromosome_13,+,polyA site is 2935476
GCTCTGCCGGCAGCAGGATCGCCAGTGTGTGGTGCGGGCGCGGGCTTGCCGGCGCTTGGCTCGGTGCCCTGTCAGCTTAGCAACGTCATCACAACCGGGAATAGCATAGAACGCGGCCTGCAGCTGCTGGTTCCGTCCGGCAGCAGCAAG
>chromosome_13,+,polyA site is 3012616
TAAAGCTGAACGAGGAGGACCGGGAGACGGCGGTGGCGCTGAAGCGGGAGATCAACAAGGCCTGGAAGATGGTGGACGATAGCACGGTGAAGGAGACGAAGGCGAAGGAGACGGCGCAGCAGCTCAAGGTGGAAATTGCCAACCTAAGCC
>chromosome_13,+,polyA site is 3012938
GAAGCTTCAGCTGGACGCGGACATCCAACACCTGCGCGGCACCATCAACGACAAGAAGGCGGAGGCGGAGCGCGAGATCCGCAAGAAGGAGCGCATGGAGAAGGAGATGAAGGAGCTGCGGCAGCAGCTGGAGATCCGCAGCAGCGAGAT
>chromosome_13,+,polyA site is 3013085
GATCAAGTCGAAGCAGCTGCAGGTGACGTCGACGGAGGAGCAGGTGGCGCGGCTGGAGCAGATGCTGCGTGACGCCAAGTTCGCCACGGAGAAGGTCCAAAAGGAGTACAACATGCTCAACGAGCGCATGCAGAAGCTGCATCATGACCT
>chromosome_13,+,polyA site is 3013207
AGCGCATGCAGAAGCTGCATCATGACCTGGAGGAGCAGATCCACACCAACACGCAGCTGCTGACGGAGAACTCAGCCAAGCAGGTGGAGCTGCGCGTGAAGGAGGAGGAAATCTCGGGCATCAAGCAGGAGGCCTCCCGCGTCAACAAGC
>chromosome_13,+,polyA site is 3013394
GGAGCAGCGGGTGGAGGTGGAGAAGGAGCGCGATGTGCTGCGGGCGGAGCTAGCGGCGCTGGAGCGGGAATTGGAAGCTAAGCAGAAGGAGGTGGACGTGGAGAAGAAGAAACTAGAGGAGCTGACGCGCGAGCGTGACGTGCTGACCAA
>chromosome_13,+,polyA site is 3014125
AATGAAAACGCCAAGCGGAATCTGGAGCAGGAAATCCAGGGCTACAAGATGGAAGCGCAGAAGCAGTCCAAGCTCATCTACCAACTGGAGAAGGAGCGGGAAAAGTACGACTTGGAGGCGGCCGAGGCGGCCAATAAGTACCAGCAGGTG
>chromosome_13,+,polyA site is 3016729
CGCGCACGATGAAAGCATCCATGTACGGGCCCAGCCTGCTCGACCAGCTTCCGGGTGGAAGCGGGACTGGCAGTGGCGGCATGGCAACGGGCGGGGGAGTGGGCATGTCGTAGTAGAATGCATGGGCGCTGACACGTGAGGGAGTGTAGA
>chromosome_13,+,polyA site is 3282978
ACCACACTGGCGGGCGGCGGCGCGGCGGGCTTCAGGGACGGCGTGGGGCGCGAGGCGGCCTTCAGCGAGCCCGCGGGGCTGGCGCGCGGCCCCGGCGGCACCGTGCTGGTGGCGGACACCAACAACGCGGCCATTCGAGTTCTGGACCCA
>chromosome_13,+,polyA site is 3299327
GCCAGGCCCTGGCGGTACTGGACATCCCGCTGCTGTACGAGACGGGAGGGCCCAGCCGACACGGCTGCGACGCGGTGGCGGTGGTCAGCGCCGCGGCGGAGCTGCAGCGAGCGCGCGTGCTGGCGCGGCCAGGCATGAGCGAGGAGAAGC
>chromosome_13,+,polyA site is 3319688
CTGGGAGCTGCTGCGCGCCGGGCTGCTGCGTGTGCTGCTGGCCTGCCCGGGCTGGGGCGTGCTGCGCGCGCTGATGAACATGCTGGACCAGTTCAACGCCACCAAGGCGCAGTTCAACAAGGTGAGGGCGCAGGATTAACACCAGCCTGA
>chromosome_13,+,polyA site is 3334596
TGATGTAATCGGCACGCGTCCGCTGTGGCTGTGTTGCAGGCATGTACACGCTTGTACGGCAGTCAGCTCTGGGCAGTTGGAAGTTCGCGGTGCTAAAGGTCATACTGGAAGGCCTGGTAAGCGCTGGGTCGTGATGGGCCTTCATGTCCA
>chromosome_13,+,polyA site is 3414906
CGGTACGAGATGGACACGTGGTACTACTCGCCGTATCCGGAGCCGTACGCCTCCTGCACCAAGCTGTACCTGTGCGAGTACACGCTGAAGTACTTCCGGAAAAAGAAGACGCTGCTGCGCCACCTGGCCAAGCTGGACATCCGGCACCCG
>chromosome_13,+,polyA site is 3468619
AACTTCGGGTTTGGTGCTCGTCGGCTTCCCTCCCCGTCCCTCCAATCCCAACCCCCACCGGCCTGCACGCGCTCGCCCCCCCCCCCCCGCCGCACAGCGACATCAACCTGGTGGCGCGCCAGGCGCTGGCCATGGACCGCTCGCAGCTGA
>chromosome_13,+,polyA site is 3469631
ATCCCCCCCCCGCCGTCCTGCCGTAACAGACATCTGGACGTCGGAGAAGAAGAATTTCGTGTCCTACCTGGACACCAACCCGCCCCGGAGCATTGACCAAAAGGCTGCCGTCTGGGTGCTGGGAACGCGCTTCATCGCTGGTGCGTGTGT
>chromosome_13,+,polyA site is 3662770
ATCACGGGGAGAGAGTGGGATAAGGACAGGCCGGACACGGGGTCGTACGAGGGCGGTACATTCCCTGAGGATGGCGAGCTTGGGAGAAATGGGACGGCAAGAGGATGGTCTGGTGCGTAGCGGGCTGCAGGAGGCGCAGTTGATGAGTGG
>chromosome_13,+,polyA site is 3685175
TCGCGCAGCACCACTGCGGGAGACCTTGGGGCAACTCACAAACATCTCGGAGCGAGTCTCGAGCCACGCGTCCACGTGCATTTCTAGTCTGGTTAACGTCGAAAAGTCTTATGGGGACCTGGTCGCGGAGCTTCAGCGCGAGAAGGAGCA
>chromosome_13,+,polyA site is 3688706
AAATGCAGGAGTTCTTTAAGAAGGTCGAGCTAGTTAAGACGGACCTTGCAGAGGTTAAGGAGTTGCAGAAGGAGATCTTAAGCATGCACGAAAAGGGCAAGACTATCGTGAAGTCAAAGGAGATGCAGAAGCACAGGGAGCTGATGCAGG
>chromosome_13,+,polyA site is 3689036
GCTTCCTCAACTGCGCAGGAGAAGATCGACGCGGTCAATAAGCTCGCTCACGCCTGCAAGGCGAAAATTGAGGCGTTAGATAAGGACAACGACGCGGCTAAGAAGAAGAAGGGGCAACAGGCCGGTTCGGCGTCGGAGCGGACACGCACC
>chromosome_13,+,polyA site is 3689100
AAATTGAGGCGTTAGATAAGGACAACGACGCGGCTAAGAAGAAGAAGGGGCAACAGGCCGGTTCGGCGTCGGAGCGGACACGCACCACCATCACTGCGGGGCTAAAGAAGAAGCTCAAAGACCACATGCAGGTGCGAGCTGGCCGTGGAC
>chromosome_13,+,polyA site is 3708335
GCGAGTGCAGCGCTCGGGAAGGTCGGGAAGCTGACGCACCAAGCGCGTCACAATGTCGAAAGCCAGAAGCACATTGAGCATCGGGACCATATCAGAGCCACAGGTCGCCAGCGTGCTCCAATCTCCAGGGCGACAATTACGCCATCACCA
>chromosome_13,+,polyA site is 3736170
AGGTACAAGGCGACGAACATTTCCACAGCGGGTTCCAGCAAGTGGCGGTCCAAGATCCAGGAGCGCTTGCGGTTACACAGAGAGAAGATGGCCGGGGGAAAGAGGAAGAAGGGCCCAGCAACGTAGCGACTGTCTATGCGGGAGGGCTTG
>chromosome_13,+,polyA site is 3792193
TCGTGTACGTTAACATTGCTCAGCCAGCAGCACGCCCGGAGCTTACGGTGGCTCAGGCGACTAAAATTATCACTGAAGCAACCGACGCCCTGCAAGGCAACAAGAAAATCAACGCGCAAAATGCCTTTGACATCGAGACGGCTGACGCGC
>chromosome_13,+,polyA site is 3811087
CCTGCCCGTGGACAGCGGCGTGCGCTTCAACATGACCGTGTTTGGATCCAGCCACAACTCGCTGTACAGCAACTGCAAGCCGTACGACAGCAAGACCGAGAAGGAGGCGGTTGCCTGGATCCAGAGCAAGGTGCACGCCAACCTGGGCGG
>chromosome_13,+,polyA site is 3883831
CCCGAGCTGGGGTTCAACAATGTTGCAGCGAGGATTGCAACGAGCCAGTCCACTCCGTCCACCGTGCAGATTCAAGTAAGCGGGGCAAAACTTCCACCAAAGAATGCAGTAAGCGACTGGCCACCTATGCCGGTACACATCATGATTATG
>chromosome_13,+,polyA site is 3883888
TCCACCGTGCAGATTCAAGTAAGCGGGGCAAAACTTCCACCAAAGAATGCAGTAAGCGACTGGCCACCTATGCCGGTACACATCATGATTATGACACCAAAAAATAACCCGATGTTTGTGGAGGAGAGCAGGCTTTCTTATGGGGCAGTG
>chromosome_13,+,polyA site is 3891291
ACCGCAACTGCAGTCACTTCTACTGGCAGCTGCGTCAGAGAGCCCTGTGTGTGCCTACGTGCCTGGTATTGTCCATTCCCTGATTGATGCCATCCTGGAGGTTTCCGTCCCAACGCCCCAGTCATTAATACAGCTGACTGTAAGTTCCTT
>chromosome_13,+,polyA site is 3916058
ACTCTCGCTCTCAGGTGTGCTGCGTGAGGTCGTGGGACGTAACCCTTCCGGCTCATTCTACAAGATCTACAAACCCAATCAGTGGGCCGAGCGGCGGCAGAAGAAGATGGAGAAGGCGGCGGCTGTGACCGCACCAGCGGCAGCGGCGGC
>chromosome_13,+,polyA site is 3933517
ACCGCAACTGCAGTCACTTCTACTGGCAGCTGCGTCAGAGAGCCCTGTGTGTGCCTACGTGCCTGGTATTGTCCATTCCCTGATTGATGCCATCCTGGAGGTTTCCGTCCCAACGCCCCAGTCATTAATACAGCTGACTGTAAGTTCCTT
>chromosome_13,+,polyA site is 3961170
GGCTCTGTGGCAGGCGCCACTGGCAGCTTGCAGTTCAACCTGACCAAGCCCACCGCCTCGGTGCCGGTTCCCAAGACGTCTCTGGCGCTGACCATCCCGAACATCAACTTTGGCACGCTGGCGTCCAGCCTGTGGGCTACTGCCGCGGGC
>chromosome_13,+,polyA site is 3964152
GGCTCTGTAGCAGGCGCCACTGGCAGCTTGCAGTTCAACCTGACCAAGCCCACCGCCTCGGTGCCGGTTCCCAAGACGTCTCTGGCGCTGACCATCCCGAACATCAACTTTGGCACGCTGGCGTCCAGCCTGTGGGCTACTGCCGCGGGC
>chromosome_13,+,polyA site is 3966939
GGCTCTGTGGCAGGCGCCACTGGCAGCTTGCAGTTCAACCTGACCAAGCCCACCGCCTCGGTGCCGGTTCCCAAGACGTCTCTGGCGCTGACCATCCCGAACATCAACTTTGGCACGCTGGCGTCCAGCCTGTGGGCTACTGCCGCGGGC
>chromosome_13,+,polyA site is 3972407
GGCTCTGTGGCAGGCGCCACTGGCAGCTTGCAGTTCAACCTGACCAAGCCCACCGCCTCGGTGCCGGTTCCCAAGACGTCTCTGGCGCTGACCATCCCGAACATCAACTTTGGCACGCTGGCGTCCAGCCTGTGGGCTACTGCCGCGGGC
>chromosome_13,+,polyA site is 4002886
TTAGCCTGGCCAGGCCTGGATCGTTAGCGTTCCGGTCCGTCACAGCGACATGTCCTGGCTCAGCAGCTTTCGGCGCCTGCGCCGCAAGGCCAGCAAGGAGCTTGCTGAATTCCGCCTTTTCCTCATCGACTTCTTGCTCTTCTCGTTCAC
>chromosome_13,+,polyA site is 4243771
TGTCGCGGGACCGTTTCCCGCGGCGGCCCGGCGAGCCCGGCGGAGAGCCCACAAGGAAGTTATCAGCGTACCAAGGGCGAGGGGAAGCGGTGTTGGTGGTGGAGGTGATGGAGAGCCTGATGACGGGCCAGGTGCGTGTGCGTGTGAACC
>chromosome_13,+,polyA site is 4292715
TTCCACGTCCGCACACACAGGCAAGACCGCTGCATTCGTGCTGCCCATGCTTGCCTACATCATGCGGCAGCCGCCCATGAACGAGGAGAACGAGGCGGACGGACCCTACGCCGTGGTGGGTCCGCGCGTGTACACCTACCTGGATAGCTG
>chromosome_13,+,polyA site is 4293906
TACCTGCGCCGGCCAGTGGTGGTGGTGATCGGCAGCGCGGGCAGGGTCACGGACAACGTCACGCAGCGCGTGTTCGTGGTCAAGGAGAACGAGAAGGGACGACTGTGAGTGCTGCGCTGGGGGGGAACCATGTATGACGGGCAGAGAGGT
>chromosome_13,+,polyA site is 4311735
ACCGCCAACCTGCAGCTACGGCGCGGATATTGTGTACTCGGAGGAGCTGGTGGCGCAGCGTGTCATCGCCTCAACGCGTGTGGTCAACGAAGAGTTGCAAAGCATTGACTTCCTGGACCGGGGCGGAGAACATGGCCGGGTGCGAGCTTG
>chromosome_13,+,polyA site is 4335064
GGCCGATAAGCAGGCTGCTACGGTCGGTGACGCCGCTGCGGCCAAGCCATTGAGCGCCGCCGCCAAGAAGCGCAAGCGGCGCGCTGAGGCGGCACGGCGGAAAAAGGCCAAGCTGGCGGCAGGCGACAGCGGGCCGGGTCCTGCGGACGA
>chromosome_13,+,polyA site is 4340067
ACAGGCGCGGCTGACACGTCAGCATACAGCTGGCCAGGCGCTCCAACGCCAGCGCTGTGCAAGGGCCCCGTCAGCCGGCAAAGCAGCCAGGGCCGTAGGAAGTGGGCTTTGCCGGCCAACAGTGCACCGAGTTCGCCGCGAGTTCAGCTG
>chromosome_13,+,polyA site is 4365089
GGTGTTGGTGCGAGCGGCGCGCAACATGCAGCGGCGCCTGATGGAGGCGCAGACGCTGAAGAAGGTCCCCCGTGGTCGGCTGAAAGAGTGTGGCGGCGAAACTCACATGGCAGGCTACCGGCATGTGCAGACCAACAAGGCGAGCCGCGT
>chromosome_13,+,polyA site is 4368131
GGTGGCGTGGAGGATGGGCGGCCAGCTTCATCGACTACGGCAGCAGCCGCGGTGGAGGGCACTGCGGTGGCTGCACCACCATTGAATGTGGTGACGCCAAAGGAGGGAATGGCTGATGTGGAAGCAGCAAGCAGTGGTGCTGGTGCTGCC
>chromosome_13,+,polyA site is 4368810
GGTGTTGGTGCGAGCGGCGCGCAACATGCAGCGGCGCCTGATGGAGGCGCAGACGCTGAAGAAGGTCCCCCGTGGTCGGCTGAAAGAGTGTGGCGGCGAAACTCACATGGCAGGCTACCGGCATGTGCAGACCAACAAGGCGAGCCGCGT
>chromosome_13,+,polyA site is 4455937
AGAACGCCGCCTTCGCCGAGGCCTGCGCCGCTGCCGGGCTGGCCTTCGTGGGGCCGCCCGCTGAGGCCATTCGCGCCATGGGAAACAAGAGCCGAGCCAAAGAGATCATGCAGGTGTGTGTGTGGGGAGCGTGTGTGTGGATGCGTGGAG
>chromosome_13,+,polyA site is 4461441
TGGAGTCGGTGCTGGCGGCTCCAGGTCAGCAGGTGGCTCAGGGGCAGGTGATGGTGGTCATGCGGCCGGAGGGGCAGGCGGCGGCGGCGGCAGGGGGCAAGGAGGCGGCGGCGGGCAAGGAGGTGGCGGCGGCGTGAGGCAGGATTGGGT
>chromosome_13,+,polyA site is 4466337
GCGATAATTATGCTGCATCGTTGGAGGACATACAGGCAGCGCAAAAACGAATCGCGCCCTTCGCACACGTCACATCAGTCCAAACATGCTCTGCACTGAACGAGCTAGCCGGCGGGAGACAACTATTCTTCAAGTGCGAGATATTTCAGC
>chromosome_13,+,polyA site is 4469265
GGCGACCTGACGTGGCCGGTGGTGCGTGACCTTGTGGACTGTGTGGTGGTAGTGGACGAGCAGGAGATTGTAGGCGCCATGCGACTCATCATGGAGCGGATGAAGGTGCGGGGGGCGGTGTGTGTGTATTTGTGTGTAGGGGTGGGGTGG
>chromosome_13,+,polyA site is 4478453
GGCACCAAAATGGCGGTGGGCACGCTCACCATCGCCGCGTACAAGAGCAACGAGTGCCAGCTGCACGACGCAGTGGATGTGACAGCCAAGCGCAAGCCAAACACCAAGGCAGCTGTGTCGTCCATCATTGTGGTGGGTGCTTGGGAGCCG
>chromosome_13,+,polyA site is 4493182
GCTGTTGCTGCTGCTGTTGCTGCTGCCCCGCTTCCCCCGCCAGCACCTGCTCACGCCCTCCCCGGCGGGCTGCCCCCCGCCCCCCTCCCTCCCTCCCCCAGCCCCCCTGACCGGCACGCCGACTGGTGGCACGCCACGCTCCCCCGCCTC
>chromosome_13,+,polyA site is 4497223
CCGCAGCAGCAGCAGCTACCGCATGTGCAACTACCGCCCGGCGACCTGGCGGCGTTTGCAGCGGCGGATGTGGTTGCGGCGGCGGCGGAAGATGCAGCAGAGGTGGAAGGGGAGGTGGAGCTGGCAGGCGAGCCTGCTGGTGTGGTGGGC
>chromosome_13,+,polyA site is 4562164
TAGCCGTAGCACAGGCCAAACAATTCTGAAGTCCGCCCAACCTTGCCCGTGTTAGGGGTGTGGGCCGGCTCCCACACCCCTAACGTTCATAATGGTTCAAACTAGCACCCGTAAGGTGTCGCTGCGAAGCGTTTGCAAGGACGGCCTGCC
>chromosome_13,+,polyA site is 4562463
CTCACTTACTTCGCATTTCAGGTCAGGCAGGGGCCCAAACCGGGCGCTGCTGCGTCTGCTGGTGGACAAGTACGCCCACCTGGTGGTCTACGTGGACGAGTACTACACCAGCCAGGTACGCTGTGGTCTTCACAAAGCAATGCGCACAAC
>chromosome_13,+,polyA site is 4562928
CAGGGCCGCGACGCCAACTTGGCTACAAACATGCGGCACGCGCTGATGGAGATGCTGCTTGGCAAACCGCGGCCTGCAGCCCTGCGACCTGCTGGCGGCGGTGGCGGTGCAGGGCCTGGCGGCGGCGGTGGCGGTGGCGGTGGCGGTGGC
>chromosome_13,+,polyA site is 4564782
CAGGGCCGCGACGCCAACTCGGCTACAAACATGCGGCACGCGCTGATGGAGATGCTGCTTGGCAAACCGCGGCCTGCAGCCCTGCGACCTGCTGGCGGCGGTGGCGGTGCAGGGCCTGGCGGCGGCGGTGGCGGTGGCGGTGGCGGTGGC
>chromosome_13,+,polyA site is 4593869
GCGCTGCCATTGCTGTCCGCAGAATGGCGGCGCTGGACAAGCGCTGCACGCAGCTGCAGAAGGAGAAGGAGCTGATCGAGAAGAAGATGCAGCGCATCGAGAAGGCGAAGGAGACGGAGACGACCGAGCTGCGCTCGCAGCTGGAGCTGG
>chromosome_13,+,polyA site is 4596380
CGCTGGGCGACGTCATCTCCGCGCTGGCCACCGAGCAGCAGCACATCCCCTACCGCAACCACAAGCTCACCATGCTCATGTCCGACTCGCTGGGAGGCAACGCCAAGACGCTCATGTGCGTGGCTTGCTTGTTGGGGGCCTGGGGGACGG
>chromosome_13,+,polyA site is 4596906
CCCCTCCCCAACCCACCATCACCTGCCCCGCAGAACGACGCCAGCAAGAACGAGCTGAACAAGGAGATGCTCCGCATGAAGAAGCAGGTGGAGTACTGGAAGGAACAGGCGGGCCTGCCGGCTGAGCAGCGCGACATTGTGGACCTGGTG
>chromosome_13,+,polyA site is 4605878
GTGCGGCGGCGGCGGTGCGGCGGCGGCGGGTGGAACGGCAGGCACAGCGGCGGTTGGCGGCGCGGCGGCGGTTGGCGGTGTGGCGGCGGGCGGGGGCGGGTACGGGCAAGGACACGGGGCGCACGCTGGGAGGGCCAACGCCGGGCAGTA
>chromosome_13,+,polyA site is 4667111
GACCTGTCGCTGCTGCGGCTGCTGCACGCGCGGTGCGAGTCGCATGGCTGGCTGCTCTCGGTCGGGGTGGGCGGCAGCATTGAGACGGCGGAGTGGGCGATGGAGGCGCAGCGTGCCGCGCACAGGGTGCGTGGGGCTGGGCGGTGAGGG
>chromosome_13,+,polyA site is 4667626
TGCCGCTGCCCGACGAGGTCATTGATCTCCGCTATGACCTGGGTGTGCACATTGGACTCAAACATGCACAGCCTGAGGGTGTGGGTGTGGTGGCTGATGCAGCGGGAGAGAGCCGCGCTGCAGCGGGGCTGCACACTGGCGGCGGAGGAG
>chromosome_13,+,polyA site is 4685839
TGTAATGCATACTTGTTGTTCGCCCGTTGTGGTTGTGGGCGCGCAGGTGCAGGTGGTGGCGGCGCCCACGTCCGGCGCGGTGCGCTACCTGGATGACCAGGGGGACGACCTGGTGCGCTACAGCCTGCCCTGCCGCCGGCCCGACACGGC
>chromosome_13,+,polyA site is 4746618
GTTGCTGACAAGGTTGTTTGCGCCTTTGCAGGTCGCTGCGCGCCATACCCGCTTCGTGCCCTGCCAGGGCTGCAACAAGGCCGGTGCTGCGCTCTACTGCAAGTGCGACGCCGCGCACATGTGCGAGGCTTGCCACAGCTCCAACCCCCT
>chromosome_13,+,polyA site is 4787250
CGGCCCCCAAGACAGCAAAGGGCTGCAGGGCTCGCAGGTTCAGGTGCCGAGCCCAGAGGATGACTGGCTCGCGGGTTGGGGCAGCGTGCTAGTGAACCAAAAGGCTCCCAAGGAGCCGCGTGCACCGCGCTCGCCGCGCAAGCCCACCAC
>chromosome_13,+,polyA site is 4800973
AGGGGGAGCAGCAGCAGAAGGGGGCATCAGGGAGGGCGAACGGCGGCGGGGTGCGCGTGGGCGGCGGGAGGGGCGGCAAGGGTGGCAAGGGCCGAGGGAAGAAGTAACTGTGGCGGTGCCTTGGGGGCTTGTGTGGGATTGAGGGCTGCA
>chromosome_13,+,polyA site is 5011821
ATTCCCGGCGACGCTGGGGGCGCTGTTCAGCCTCAACAACCCCCAGCTGGACAAGCTGGAGGAGTTCTACAACTGCGAGTTCAAGGGCACCAGCATAGCGGCGTGGCAGAGCGCCTTCACCGCCTTCATTGGTGCGCTGTCTGCGCGCCC
>chromosome_13,+,polyA site is 5043736
CGCTGCTGGAGCAGTCGCTGCTGCGCGGCCTCACCACGCACGAGGCCACGCTGCTGGAGGGCGTAAAGAAGGCGGTGGAGATGCTGCTGGAGGTGGCGTTTGAGAACTACTACGCGCTGGGAGACGACCAGCCGTCGCGGGAGGGGGGAG
>chromosome_13,+,polyA site is 5050167
TCCCTGTAGGTTGGCTACCCCGGCGGTGTGTTCGCTCCCTTCATCCCCGGTGACCTGGCTGAGCTCAAGGTTAAGGAGATCAAGAACGGCCGCCTGGCCATGGTGAGCGCGGCGATGGGGATAACGAGGGCGTTTAGTTACCATGACTGA
>chromosome_13,+,polyA site is 5050444
TATCTCCCACAAGTAACTGACTTGTGTACCCTCTTTCCCGCTCGCAGCTGGCGTTCGTTGGCTTCGTGATGGCTGCCCAGGTGACCGGCAAGGGCCCCATCGCGGCTCTGCAGGAGCACCTGGCTGACCCTTGGGGCACCACCATCTTCT
>chromosome_13,+,polyA site is 5050532
CAAGGGCCCCATCGCGGCTCTGCAGGAGCACCTGGCTGACCCTTGGGGCACCACCATCTTCTCCAAGGCCGCCGTTGTGCCTGGCCAGGCTGTGGCTCCCCCTTGCAAGATTCCCGCCTCGGTGTCCTACAAGGGCATTGAGATCCCGAC
>chromosome_13,+,polyA site is 5050592
CTCCAAGGCCGCCGTTGTGCCTGGCCAGGCTGTGGCTCCCCCTTGCAAGATTCCCGCCTCGGTGTCCTACAAGGGCATTGAGATCCCGACCCCCTGCTTCCTGCAGGGCCTGTGGCCTTAAGCGCTTTGTCACCGTGCTCTTGAACGTCG
>chromosome_13,+,polyA site is 5069932
AGTACCCGACCCAGCCCAACCTATTCCCGGCGATGCTGGGGGCGCTGTTCAGCCTCAACAACCCCCAGCTGGACAAGCTGGAGGAGTTCTACAACTGCAAGTTCAAGGGCACCAGCATGGCGGCGCGGCAGAGCGCCTTCACCGCCTTCA
>chromosome_13,+,polyA site is 5081880
CGAGCTGCCGGACACACTAGATGACCCAGCCTACCGCTGGCGCAAAGGAGTGCTGCTGCCGGCGCCGGCAGGCGGCACGGGGGTGGAAGGGGCGGCGGGAGGAGCAGCGGCGGCGGAGCACAAGGACTTTCAGACGCTTCCGGCGCCGCC
>chromosome_13,+,polyA site is 5087745
TAGAAGGTGGATTGGGCCAGGAGGTGCAGCCCAGCCCGCTGTCAGGACTTGGCCGCCCACTCGCAACCTCGCGACTGAGCCAGGAGAGCCATGAAGGGAAAACGACAAGGTAATTCGTCATGTGGAAAAGCATGTTATGTAACGAGCTCA
>chromosome_13,+,polyA site is 5094476
GCATCATCAACGTAACCTCCCTGCCTCCCTCACCCCAACTCCCCCCCTGCTCCGCAGCTGGAAGCGCATGGCGGCGCCCATCCTGCAGCAGTACGTGGAGAGCACGGACGGCTCCAGCGTGGAGGCCAAGGAGAGCGCGCTGGTGTGGCA
>chromosome_13,+,polyA site is 5098112
GCGGCCACAGCCACTTCGTGCAGGACGTGGTCATCTCCTCCGATGGCCAGTTCTGCCTGACTGGCTCGTGGGACGGCACCCTGCGTCTGTGGGACCTGAACACCGGCACCACCACCCGCCGCTTCGTGGGCCACACCAAGGATGTGCTGT
>chromosome_13,+,polyA site is 5098170
GACTGGCTCGTGGGACGGCACCCTGCGTCTGTGGGACCTGAACACCGGCACCACCACCCGCCGCTTCGTGGGCCACACCAAGGATGTGCTGTCCGTGGCTTTCTCGGTGGACAACCGCCAGGTGGGGCGGCAAGGCCAAGGCGAAGGAGG
>chromosome_13,+,polyA site is 5098544
GACAAGACCATCAAGCTGTGGAACACCCTGGGCGAGTGCAAGTACACCATTGGCGAGCCCGAGGGCCACACCGAGTGGGTGTCGTGCGTGCGCTTCTCGCCCATGACCACCAACCCCATCATCGTGTCCGGCGGCTGGGACAAGATGGTC
>chromosome_13,+,polyA site is 5098893
CCACGGCTACGTCAACACCGTGACCGTCTCCCCCGACGGCTCGCTGTGCGCCTCGGGCGGCAAGGACGGCATTGCCATGCTGTGGGACCTGGCTGAGGGCAAGCGCCTGTACAGCCTGGACGCCGGCGACGTCATCCACTGCCTGTGCTT
>chromosome_13,+,polyA site is 5098952
GCAAGGACGGCATTGCCATGCTGTGGGACCTGGCTGAGGGCAAGCGCCTGTACAGCCTGGACGCCGGCGACGTCATCCACTGCCTGTGCTTCTCGCCCAACCGCTACTGGCTGTGCGCCGCCACCCAGTCCTCCATCAAGATCTGGGACC
>chromosome_13,+,polyA site is 5099287
CACACATTTCCTGACCTCCACATCTTCTCCTCCCTTTTCCCTCGCACCACAGCAAGAGCATCGTGGACGACCTGCGCCCCGAGTTCAACATCACCAGCAAGAAGGCCCAGGTGCCCTACTGCGTGTCGCTGGCCTGGTCGGCCGACGGCT
>chromosome_13,+,polyA site is 5099363
CCCCGAGTTCAACATCACCAGCAAGAAGGCCCAGGTGCCCTACTGCGTGTCGCTGGCCTGGTCGGCCGACGGCTCCACCCTGTACAGCGGCTACACCGACGGCCAGATCCGCGTCTGGGCCGTGGGCCACTCCCTGTAAATGCCCAGCCG
>chromosome_13,+,polyA site is 5112355
TGCCTGACCCGGCCCATCCCGCCGCCCCGCGCTCGCGCCGCTGCACAGGAGAAGGAGAAGGCCCGCAAGGCGGCGGAGGACAAGGAGCGCGAGGAGCGGGAAAAGAAGGAGCGCGAGAAGGCGGCGGCGCAGAAGGGCGGCAAGAAGCCG
>chromosome_13,+,polyA site is 5146571
GCTGCAGCCGCAGCGGACGGACAACAGCAGCAGCAGCAGCAGCAGCAGCAGCAGCAGCAGCAGCAGCAGCACCACGCGTACCCCCATGTCAACCACCCGCACCACCACCACCACCACCACCACCACCACCACGAGAAGCACAGCACACAC
>chromosome_13,+,polyA site is 5164891
TGCCAAGCCCGCCACCGTAAAGGAGTCGCTCGCGGCCGCCGCCGGTGGCCCTGGGTCGTCGATTCCTGCTACCCCGCCAATTGTTGATGTTGACAACGAAAGCGACATGGATGACGGTGAGTTAGCCTCATGGCCTACTGCCAGTTCCTG
>chromosome_13,+,polyA site is 5166173
TGCTTGCTCGCAGCCCCTGACCCACTATGTGAAGATGGTCAAACTCCAGGCTGCGAACTGCGCTGACTGCAAGCATGACTGCAAGGCGCATACGTGCCGAAAATGCGATGCGTCCAAGGCATGCGGCAGTGGTATCCAGGCCCTGATCAA
>chromosome_13,+,polyA site is 5166711
GCCGCTTTGGCACAGCACTTTAAGCCCGTCTTGGGTGATGATTGCCTGTTGGCAGTTGACCAGTGGGTGATGGCTCGGGCGCGCCTGATTGCAGTGGCAAAGGAGCAGAAGAAGAGTGGTGATGTTATGAAGGCGAGGCCGTTCTATGAG
>chromosome_13,+,polyA site is 5166889
GCCGTGAGCTCACTGTCCTGGTGCAGATTATGCTTGTGCTGCAGCCATCTACGGCAGAAGTTGAGCGTGGCTTCAGCGCGATGAATGACATCAAGACGCCTGGCCGGGCAAGCATGAAGCTTGGCACCCTTGACGTACTGATGCGTGTGC
>chromosome_13,+,polyA site is 5167056
ATTGCGTACCAGCAGCGGCCTGTGGCTGGTGTCTCCCTTGCCCCGTATGCTGAGTTTGATGCAACGCTGCTGGGGCCTGCAGTTCAGAAGTTCGCTGCAAAGCTTGGCCGCGTGCCCCAGCGCAGCAGCCACAACGCCCGCCCGTCCCGT
>chromosome_13,+,polyA site is 5197758
TCCTGTGTGCAGCCTGCCGGAGGATCAGGATGCCTTCACTTTGGCCTTCCTGGAGGCGTTCAGGGCTCAAAAGCGGCCGGTGCTGCAGCAGCAGGCCCGACGGAGGCAGCAGCAGGCGGAGCAGCAGGTGATGGACCGCGTCGCCCTCGA
>chromosome_13,+,polyA site is 5261176
TTCTTCGGGAGCCTCGGGATCCGGATCCGGCATGCACGTGCAGCCGCGGAGGCTGCAGCGCGCCGCCGGCAAGCAGCAGCAGCAGCAGACCAAGCAGCAGAAGAAGCAGGTGCCTTCCTCCGCCGCCGACCCCACCGACGCCGAGTCGCT
>chromosome_13,+,polyA site is 5263586
CTTCCCGCTCCCTTCCCTCTCCCCGCAGCAACAACTACATCCTGCCCTCGGGCCACATGCTCATGTACTGTGACATGGTGGGCATCATCGTGGACCCCTACACAGGCACCGTGATCGCAAACATGACCAACCACGGCTCCATCCAGAAGA
>chromosome_13,+,polyA site is 5302919
TGCGGCGGCGGTGGCGGCGGCGGTGCGCGCGTGTGCTTACTCCATGCGCGGCTGCGCGGGGCTGCCGGGCCAGCCCGTGTTTGAGCGGGTGGGTGTGAGCCGGGAGGAGCTGGTGGTGCGGCGGACGCGGGCGGCAGCGGCGGCGGCAGC
>chromosome_13,+,polyA site is 5327264
CCTGGACTCGGTGGCGGAGCTGCGGGGGCCAGCGGGGCTGCCGGATGCCGCGCCCGACGGCGTGCCCGTCATCGGGTTGGGCCACTCCAACGGCGCGCTGCTGCACCTGCTCATCGGCGCCTTCTTCCCGGGCGCCGCCGCCACCAACAT
>chromosome_13,+,polyA site is 5779504
CGTGCCTGTTGACGCGATGCGCAATGACGGCTGCGGCGTGTGCCGAGTGGCGCTGAGGGGGCGGCTGAACGGACTGCCCTTTGTTGTGGAGAGAGAGGTCAAGGTGCGGGGGGCTGCGGGCTATGTGTGTGTTGGGGGGGGCTGGGTGGG
>chromosome_13,+,polyA site is 5782211
TTAACACGGCGGCACTGCTGTCGCGGCCGTCGGTTCAACTGCCAACGGCCCATGTCGGCCATACCTCCAACGGTGGAGGGGGAGGAGGGGGAGAAGGAGGAGGCGGCGGCAACGGCGACTGCGGTCATAGCGGCGGCGGCGGCGGCGGCA
>chromosome_13,+,polyA site is 5789161
TCATCATTGCGTCCGCGGTGCATGACCTGGGGCACCTGGGCGTCAACAACGACTTCCTCATCAACAGCCGGCACCCGCGTGCCACTATGTACAACGACAAGTCGGTCAACGAGAACTTCCACATTGCGCGGGCGTTCGCTATTGCGCGGG
>chromosome_13,+,polyA site is 5789264
GGTCAACGAGAACTTCCACATTGCGCGGGCGTTCGCTATTGCGCGGGAGTCACCGGACCTGGACATCTTCAGCGGGTTCAGCCTGGACGACCAGAAGCAAGTAGGTGCCGGCGCCAAGCGCTAATGGTCGCATGGGTGGTATTCTAGCTT
>chromosome_13,+,polyA site is 5789449
CAGATACGCAAGCTCATGATCGAGACGGTGCTCTCCACGGACATGGCGGTGCACTTCGACCTGCTCAGCCGGTTCACGAGCCAGGTGGACGCGAAGCCAGACCTCAGCGAGTGGACGGACCGCACGCTATTGTACCAAATGCTGGTGCAC
>chromosome_13,+,polyA site is 5872898
AGTCTGCGGAGGAGAGGGCCCGGCTCGCCGCCATCGAGGCGGAGATCGCCGCCGCCGAGACGGGGGCTGCCGAGGCCGCCGCCGCCCCGCGCGCCGTCGTGATGGCTGCACACATTATTGGTGAGAGCTCACCAGCTGAGAGCTCTATCG
>chromosome_13,+,polyA site is 5928385
GACTCTGCAGGACTCGTACGTTGGCGACGAGGCGCAGTCCAAGCGCGGTATTCTGACTCTGCGCTACCCCATTGAGCACGGTATTGTGACCAACTGGGACGACATGGAGAAGATCTGGCACCACACCTTCTTCAACGAGCTGCGCGTGGC
>chromosome_13,+,polyA site is 5928570
GGACATCCTCGCCACCTGCACGCGTCGCTGAACTTCCCTTGCCGCCCCTCGCGCCTGCCTCTGCAGGAGCACCCCGTGCTGCTGACTGAGGCCCCCCTGAACCCCAAGGCCAACCGCGAGAAGATGACCCAGGTGCGGGGGTTGGTTTCT
>chromosome_13,+,polyA site is 5929184
CTCTGGCGACGGCGTGACGCACACGGTGCCCATCTACGAGGGCTACGCGCTGCCGCACGCCATCCTGCGCCTGGACCTGGCGGGCCGCGACCTCACCGATTACCTGATGAAGATCCTCATGGGTGGGTGCACTAGCCGCGGTTTGTTGCA
>chromosome_13,+,polyA site is 5929935
CCGAGCTAACCACAACATCTCCTTCCTCCTCCCTTCGACAGAGCGCGGCTACTCGTTCACCACCACGGCCGAGCGCGAAATCGTGCGCGACATCAAGGAGAAGCTGTGCTACGTGGCCCTGGACTTCGAGCAGGAGATGGCCACCGCGCT
>chromosome_13,+,polyA site is 5930422
CGCCTCTGCCACCACACAACATCACGACGCACCACACAACGCAGATGATCACCATCGGCAACGAGCGTTTCCGCTGCCCCGAGGTGCTGTTTAACCCCAACATGATTGGCATGGAGGCGGTGGGCATCCACGACACCACCTTCAACTCCA
>chromosome_13,+,polyA site is 5930531
CATGGAGGCGGTGGGCATCCACGACACCACCTTCAACTCCATCATGAAGTGCGATGTGGACATCCGCAAGGACCTCTACAACAACATCGTGCTGTCGGGAGGCACCACCATGTTCCCCGGTGAGTGGGAGAGGGGCGGCGCCGTTGAGCA
>chromosome_13,+,polyA site is 5938939
CTGGGCTTCGGAGCTGGCGGCGGCGTCGGAGCTAGCGGCGGAGGCGAAGGTGCAGCAGCGCCGGCGAGAGGCCTTGGGGGCGCGGCAGGAGCAGCAGGCGAAGGAGCAGCAGCAGCAGGCGGAGCAAAAGGAGGAGCGGCGGCGACGGGA
>chromosome_13,+,polyA site is 5997932
CATGCGCGCCTCCAAGCCATACCCACACGCCCGCCCACCTCGTGTGCGCGCAGCAACGACTTGTTGCCTGTTTTGGTGGAGGTGGTGGACGCGTTCGGGCAGCGCATCACGGGTACGTACGTGTGTTCGGCCGTACATCTGTGCGGTGTA
>chromosome_13,+,polyA site is 6062828
GAACACAGTACACTATTAAAGACAAAGCAATATATCGCGCATATATAGGCAGTGGCAAGGCTGGGCTACGGCAAGCATGTATCGCTGGCCGAAGAGCGAAGAGGGGGGGACTGTCTTGCCGACCCGCCGTTTGGGCTCGACCGTGCTTTC
>chromosome_13,+,polyA site is 6062904
ATGTATCGCTGGCCGAAGAGCGAAGAGGGGGGGACTGTCTTGCCGACCCGCCGTTTGGGCTCGACCGTGCTTTCCGCAGCGGCGCTACGCGAGTTGGGCATAAAGCACCGCGCGCAGGCGAGGGCAGCGGCCCGGGCGCAGGCGTTCGCC
>chromosome_13,+,polyA site is 6167899
GGTGTCCTTAACAAGATTGCTGCAGAGTTGGACATCCTCAACGCGATGCAGAGCGTGCGCCAGGTCGCATTGGAGCTGCTTGACTGTGAACGTGTCACACTGTTCCTAATATTTGAGCGACGAAATGAGCTGAGGTGGGTCTCGGCGCTC
>chromosome_13,+,polyA site is 6538339
CCGTGAGCCTGGACACACTGCGGGCGGCGCTGAACCTGAGGCGGGATGCCTTTGCACTGCGGCGGGCACACAACGCGGCCATGATGGAGCTGGAGGGCAAGAAGATGTGAGTGCAGTGTGGCGGTGCCTTGCCCGAGCCGCTGAGCGGCC
>chromosome_13,+,polyA site is 6544807
TGTGCGCCCAGCGGCCTCGGCCGCGCCCGGGCGCTGCACACGAGCTTGTTTTTACGCGAAAGAATTTAGGAGCAAGCTTAAAGGATGGTAAAAGCGGGAAAGAAGGTCAAGGGAGCCTCAAAGGTGAGCTGGTGCAGAAAGCCGATGCTT
>chromosome_13,+,polyA site is 6545582
GCAGCACGCGTTGCGCTCAGAGAGCGGCAACTACGGGAGCAGCGATATGCGCACTTGAACGGGATCAAAATCCACAATCAATGGCGGAAAATCATGCGAATGGCCAAGGTGCGTGAGCTGACAGTAGCAGGGCGGCGGCGTATCTTGGGC
>chromosome_13,+,polyA site is 6576193
TGGATTCCTCACGACCACGTCGCCTGTACTCCCATGGTGTGTGCACAGCTTCATGACCATGGTGTCGCCTCAAGCGCATGAGGCGTACCTGAAGCAGCAGGTGAAAAAGAAAGACCCACCTCGCACTACGGGAGGACCCCGTATCGCCGG
>chromosome_14,+,polyA site is 74316
GCCGCCTGAGGCCGACCCGCCGCCTGAGGCCGACCCGCCGCCGGGGCCGGCGTCCATGCCAGCTGCACGTGACACCGTGGCGGGGGTGGGGGCGGGGGTGGAGCCTGGGCTCAGTCCAGCCGCCAACAGGGGCGCAATAACCCTGTGTGG
>chromosome_14,+,polyA site is 92998
GGGCCCCGTGGTGTCCCCACGGGCCAGTACTACTCCACCGCCTACCAGACCAGCAACTTCAGTGATGCACGGCGTGAACAGGCGCACGCTATGCTCACAACCACGCCTGCACGTTACAACGTGCTCAAGTTCGACCACTGCCACAAGCCC
>chromosome_14,+,polyA site is 95411
TCGGACAGCAGCACAGGCGGGACTACGAGGAGATGGCCACAGTGTGGAATACACGGCTAATCCAGTCGCCCACGCTAGCCCATGCGGGCGTGACGCCCAAAACGTCGCGGCTGTTGAAAGAGTTCAACGACCAGAGCGCGCGAGCTTTGG
>chromosome_14,+,polyA site is 134704
GGCCTGGCTGCTGGACCTAATGGAGGAGCAGGAGGAGGAGGAGGGGGTGCGGGGGGAGCAGGAGCAGCGGGAGGGGGAGGGGGAGGAGCGGGAGCAGGGGGAGGGGAGGGAGCAGGGGGAGCAGGAGGCGCGATGTGGTGAGCAGGCGGC
>chromosome_14,+,polyA site is 134901
CCCCACAGGGGCCAGGGGCCCAGGTGCCGCTGCCGCAGCCGCGCTGCTGGTCGCGTGTGTTCCGGCTGGTGGCGGTGTTGGGGGGCGGCGCGGGGGGCGGCGGGGCGGCGGGGCAGCACTTGGCGCTGCTGCGGCGGCTGGTGGCGGAGC
>chromosome_14,+,polyA site is 155853
CATGGACGGCCGCAGCAGGGCGGCGGCTGTAGCAGGAGGGCTGGGGGCGGACACGGCGGCTGTAGCAACCACAGCGGGAGGCGTGGCGGGGGCGGGGGTGGGAGTGGGGGTGGGGGTGGGGCTGGCGGCGGCTGCGCCGCCGGGGCTGCT
>chromosome_14,+,polyA site is 175459
GGCGGAGGAGGAGGCGGTGGAGGAGGGGGAGGAGGGGGAGGGGGAGGAGGGGGAGTGGAGGGCAGGGGGAGTGGGGGGAGTTTGGGGGCGGTTGGGGCGGGGGATGTGCGGGCGGAGAGCCTGGGGTTGGAGGTGCGGGGGGACAAACGC
>chromosome_14,+,polyA site is 324778
ATTTTGTTTTACTGTCTGCACATTATAGCTCAGCCTCCCGCACGCGGAGGCCACCATGGACAGCAGGTCCAATCTGAAGCCTTACAGCGGCAAGCCGGAGCCCCAGCCCACCGTGCCAGCGCGCGCATTTGACGCCGCATTTGAGCTGTC
>chromosome_14,+,polyA site is 335923
TCCGCGGAGCCGTGCGGCTCTGGGGATTTTGAGGTCGATGCTCCTCCCCCAAACAAGAAGAGGGCCACTACCAAGGGCTCAAGCAAGGCGAATTCTGGCAAAAGGGAATCGCACACCGGTGGAGGCGTGGACCGCCGGCCCGTGTGGTTC
>chromosome_14,+,polyA site is 354924
CAGGTCCGGGGTCAGGGCCGGGGCTGCCAGCCTGTTGGCGATGATGGCCACGCCTCTGACGCCGAGGTCGAGGACCGCAGCAGTGATGAGGAGGAGGCGGAAGAGGAGGAGGAGGGGGAGGAGGAGGAGGAGGAGGAGCCGCTACTGGAC
>chromosome_14,+,polyA site is 358105
CACCCCGCCTACGCCAGCGCGGCCTACACCAGCGATGCCACGTACCCAGTGGCCGGCGGCGCCTTCCCGCCACCCCCACCCCCCGTCGGCCCCCCGCGGCACAGCGGCGGCGCCAGCAGCAAGCCCGGCGCCGCCGCCGCCACTGCCACA
>chromosome_14,+,polyA site is 445791
ACTAGCCCACCATGGACTTCTTCGTGGGTATCAAGGGCAAGGACTTCGTTATGGTGTGCAGCGACACCAGCGCCGCGCACAGCATCATCAGCATTAAGCAAGACGAGGACAAAATCGTGCCTATTGACGATCATAAAGTCTTCTGCATTG
>chromosome_14,+,polyA site is 456566
GCCTGCGCCCGGCTTCCCGACTACTGCCGGCGGCTGCGTGTGCTGCACGCGGCCGGCATGCGGCCCAGCCCCGAGGCGGTGGAGGGGGCGGTGTGGGGCGGGCACGCCGACGCGCTGGCCTACCTGTGGGACGAGGCCCACGTGGCTTGC
>chromosome_14,+,polyA site is 559060
TTGTCGATGCGGCGGATGCGCCGCTTGGCGACTTGGCTTGACGGTCCTGACCATCACAGCTGGCAGGGGCAGCTTGGGACGTATGGAAGTCACGTGCGAATTGAAGATGCGGGGTGCATACAGCTTTCCTGTTGTTCTTTCACACCAGTT
>chromosome_14,+,polyA site is 559254
AGCAGCAGCGGTTCCGTGCCGTGCTGGTGTCTGCGCCTGAGGCTGCACCAGTTGCGACCATTGGTGTTGTGATGAGCATTTACGACAGATGCCAAACGGAATGATCTTTATGCCGAGGGCTGGAACGGAATAAGTAATCGGTGTATGCCA
>chromosome_14,+,polyA site is 571440
TCGCCTACATCATGGCTGTGTTGCTGCTGTGGGGCTTCATCAGTTTCCCGCTGTGCCTGATCGGCACCGTCATCGGCCGCAACTGGAACTCCATCCCCAACTGTGAGCCGAGGGGGAGGGGGGGCCCCTGGGTGGAGGGTGGAGGCTTCT
>chromosome_14,+,polyA site is 575050
CGAGTATCACGCAACAGAATGTAGCGCAAGGTCCTGCGCCGAGCCAGCCGCTTGCTGCGACTCGGATACGAGCTTGACAGCAGCTATTACCATTCCCCAGAAAACGTGAGTGCTCAGTGGGGACTAAACCGGGACTAAGCCGGGCCCCGG
>chromosome_14,+,polyA site is 575434
GCTACCATTCCTTTTGCTTGTGATTGCAGCGGCAAGTGTACCGGGCGCAGATGGACGCGCAACAGCAGGCCAACATGCAGGCGCAACAAGCGCAGCAGCAGAAGATTTAACGCTATGGAGTGCATAGTCACACGCCAAGAACCAATATAA
>chromosome_14,+,polyA site is 626505
GTCCCCCGCCCTCACCCCCGACCCTCTTACCCCGCCCTCCCTCCCTGCACTCCCTCCCTCCCCCCATCCCTGCCCCACCCACCCCCCCAGACATCGTGGGCTTCACCACGCTGTCCAGCCGCATCAGCGCCGAGGACGCCATGCGCCACC
>chromosome_14,+,polyA site is 655402
GCCGTGCTGCCAGGCCTTCGGGAACTGTACGATACAGGATTCACAGTGCACATGTGCAACGGGGGCAAGTGGAGCAAGGATGACGGCGTGTCAGCAGGGAAAATTGCAAGCTGGATTCCTGCAGACGGGGGGTCCTGCACATGTGATGGC
>chromosome_14,+,polyA site is 655543
TGTGATGGCAGCACGTGCATGGACGCGCGGGTGAAGTTAGGGTTTCCTAACGTGCCGCTGGTGGACTACATGAAGCACGAACTTCGGAAGGAGGAGGCAAAGAAGGCTATCAGCTGGGGGGTGCGGCGGAGTACGTTCGTTGCTCAGAAG
>chromosome_14,+,polyA site is 668292
CGTCGGGCTCTGCCTTACCGGGGCCTGGTTCACAAAGGCATTTCTGCTGCTGTCTCTTTATCAAATGCCAGGTCGCGGACATGGCCGCCAAGGGCATGGACTACGAGAAGGAGAAGCTGAAGAAGCGGATTGACAACCTGAAGGCGAAGG
>chromosome_14,+,polyA site is 680102
GGGGAGGGGGCGCGCCGGGTGGAGGTGGAGGTGGAGGAGATGGCGGTGGAGGGATCGGTCCGTCCGGAGGCGGAGGCGGGGGCGGTGAAGGTGGGGGCGGACTCGGAGGCGGAAGGTTGGGAGGTGGCGGCGGAGGCGGGGACGGCGGAG
>chromosome_14,+,polyA site is 680303
AGGGGCCATCGGGAGGAGGCGGAGGAGGAGGTGAAGGCGGAGGCGGCAATGGGGGAGAAGGTGAAGGCGGAGGACGCGAGGGAGGAGAAGGCGAAGGTGGTTCCGGACTCGGCGGCGGCATTCCAGGCGGCGGAGGCGGAGGCGGAGGTG
>chromosome_14,+,polyA site is 760056
AATCAAGAGCCTGGGGCTGCTGCACGACCTGCAAGACTACATCGCCTCAGTGGAGTCGCTGGCGGCGGAGCAGAAGAAGGAGCTGGAACGGGTTAAGGAGGAAAAACGCGACATGGAGAAGGTGCGCGGGTGAACGGTGTCGCATCTGCG
>chromosome_14,+,polyA site is 762369
GCACCCACCGGTGGGGTCAGTGTCGGGCGCGTCCTCACACCGCAAGCCCTCCGCCTCCAGCACGGCGAGTGCAAGCAGTGGCAAGGGCAAGCCCCAGAAGTAAGGGAGACAAAGCAAGGGAGTCGCGGTGGATATGCAATGACCGTACTC
>chromosome_14,+,polyA site is 772297
CTCAGACTCGGACGAGGGAGACGAAGACGACGACGAAGAGGAGGGCGGAAACAGGGAAGAAGCTCGTGACGAAGGTGCGGATGAAGAGGAGGAAGACGAAGAGGAGGAGAACAACCTGCCGGAGGAGGCGGTGGAGGTGGTGGAGGCGCT
>chromosome_14,+,polyA site is 774792
CCAGGCCGCGTTTGGCGGCGGGGGCATGCAGTCGTCTGCCACGCTGAACGCCGTCGGCTGGGGCCTGTTCCAGCTCGGGGGTGTGACCTCCCGCAACGCCCCCTTCGCCAATTACATCACCACGGACGGGGTGGCCTGCAGCGTGGCGCG
>chromosome_14,+,polyA site is 780976
CCTGGCGGCCGGCGGCGCCCCGGCGGTGCCGCCGTCGTCGTCTCTGGCGGTGGCGACGTACTCCGCGGCGGGTGGTGGGGGTGGAGGGGTCGGAGAGGGAGGAGGCGGCGGGCCGCCAGCGGAGGAGCCATCGGTGCTGCAGCAGCTGTG
>chromosome_14,+,polyA site is 789430
TGACGCCGGTCCCTTGCATGCAGAGTGTCACACATGTCGTGCCCCCACGTGTTGCAGGTGGGCATCCACACGGGCCCGGTGGTGTCGGGGGTGGTGGGCATGCGCATGCCGCGCTTCTGCCTGTTCGGCGACACCATCAACACGGCCAGC
>chromosome_14,+,polyA site is 839513
CCGCCCCCCGCGCTTGCTGTTTCCCAAGATGGTCTACCGTCTACCACTTCCTTAACTAATCATGAATGTAACCCCCCACCCCGTGCCCCCCCCCCCAGGGCGCCACCTACGAGCCCATGTTCACGGGCCAGTCCTACACGCCGGGGCTGA
>chromosome_14,+,polyA site is 840816
TTCACACTGGACGAGCGGCCGGCGCGACCCGTGGGGCTGATGGTACCCGCCTTCGGGCGCAGGTCCTCCGGCGGGCCCCTGGGAGGGGGAGGAGGAGGAGGAGGAGGCAGGCTGGGCCTGGGTGCTGCTGGCGGCTGGCAGCAGCAGCCG
>chromosome_14,+,polyA site is 962440
CAGGCCAAGGCGGAGGCGGAGGCGCGGTTCGGGCCCAGCCACATAGGGGCGGGGGCGGCGGCGCGGGCAGGCGCCGGGGCGGGGCCGGGAGCGGGGGCGGGAGCGGGGGCGGGTGGGAGAGGTGGGAGGGCGGAGGGCGGCGCCGTGAGG
>chromosome_14,+,polyA site is 992398
TTCGCGAGGCCCAGCAAAAAGCAGGCAACCTACCAAAGCTTGCAGATGTTGGGCGTGGCCCGGCCACGCTGTCTGAAGCGATTAATGTGCGCGAAGCCAAAGAGGAGGAGAAGCGGAGGCGGGAGCTGGCCAAAAAAGACATCAAGGTCA
>chromosome_14,+,polyA site is 996763
GCGGCATCACGCACGCCGAGCTGCCGGGCGGCTCCCACGCGGTGTCCTGCTGCCTGTGCCCCGTGCGCAACGGCGCGTTCAAGCGCACCACCGACGGCAAGAACTGGTGCCACGTGGTGGGTGCAACAGGATCCAGATTTCGTACTGCGT
>chromosome_14,+,polyA site is 1005366
AATTTGAGAGAGGCTCAGAGGCAGGCTCAGAGGCGTAGCCATGGCGCCAAAGCGGCAAATAAAAGGCGGTAGCATCCAGGAGCTCGTAAACCCATCAGCATATAAGTCAAACCTGCAAGCATTGGACTTCCTGTGAGTGGCACAGTTGAG
>chromosome_14,+,polyA site is 1106158
GATCTGGGGCTGGCTGCTGTACAGCGTGGCGGTACAGTCCATCCCCGCCTACCTGTTCGCCGCAACCGGCGCGGCGCAGATGACGCAGTGGGCCATCGCCAAGCACAACCGCCTGCGCAAGGTGCGGGCCTGGGCGTGGGGAAGGGGAAG
>chromosome_14,+,polyA site is 1107697
GCCTTCATCGCGTATCACCCCTTGGAGACAAGCTGGGGCGCCTGCTTGTGTTGCTGATCACATTAACCACCATGGCAGCCAACGCGGCCGAGCTAGGGAAAGACACGCCGGAGAGCACGTGGAAGCAGGTTCTGAGCACGGAGGAGGTGA
>chromosome_14,+,polyA site is 1152507
ACATCTAGTATGGTGCATCAGCCTATGTACTGGCTGATATAGCAGGAGCATTCAGGTTCTTGCGGTCAAAGCTTTTCCTGCGTCACGACCAAGCGCTTCCGGCGGCGTGTCTACTACTAGTAAGTGCACAAAGTAGTGCACTACGATCGT
>chromosome_14,+,polyA site is 1208400
GACTGACAAACTGCCGACACTTTGCCGCGATTGCTCGCAGGCGGCTCTGGAGCCCACTGTTAAGGAGGGCGTTCGCGTTTCGGTGGCGGTCAAGTCGGATGAGAAAGATGACCCCATTATCGTGTGCACGCTGACCGCTGGTCGCCAGGA
>chromosome_14,+,polyA site is 1209948
GCGGACCCGCACCGCGCTGCCCCCACAGCACCTGGAGGGCGATGATGAGGACGAGGGCGAGGATGATGAGGATGAGGAGGGCATGGATGAGGAGGAGCTGGCTCGCCACTTGGGCTTCCCCATGGGTCACCCCGCGCTCATGGGCCGCGA
>chromosome_14,+,polyA site is 1231161
GCGGCGGCGCTTGCCCGTGGTGTGCCGGCTGCCCAGGTGTACCCCGGGTATTGCCCTGAGGCCGAGGCCCAGCAGGCAGCGGGGATGGGAAAGCAGGGTGGCTGAGGCGGGCCAGGCGGGAGGCGCTGGGTTTGAGGTGCAGGTGGAGGG
>chromosome_14,+,polyA site is 1277992
GCCCTGCACTTCATTGCACCAAAACACACGCAGGCCATGGAGGCCGCGCTGTCCAACAGCCGCGACTGGGCGGTGTCCAACTTCAGCGAGCTTGAGCGAAACGTGTCCAACTTCCTGGTCGGCAAGGGTGAGAGAGGGAGTTCTCATGCT
>chromosome_14,+,polyA site is 1356682
GCAGCGGCAGTGGGTTAACGGCGAGCGGTGGCAGTGAAGGCGAATCTAATAGCGGCGGCAGCTTGGCGGCGGTACCTTCCAGTATCGGGAGCTTGGACCAGGAAATTAAGGTGCGTGCGGGCCTTATAGGCCATCGCCTGCTCGGCTCCT
>chromosome_14,+,polyA site is 1376997
TGCGGGCCAACCGGCTTTCCGTCCAACTTCCACAGCAACTTGACAAGAATATGCACAAGATGATGCTACAAAAGAAGGCTAAGCTGGATGAAATTGCTCAAGCAGAGGTATGGGAAGGGCCGTGGCCGCTGCGCTGCGCAGCCGGCGCTG
>chromosome_14,+,polyA site is 1401066
CGCAGCCATGGCGAGTGCCGCTGCCCGCGAGCGCTATGCCCGCAAGAATGAGCAGAACGAGCTAGAGCGTGCCTTTAACACGATAGATAGCAAGGGCGACAAGAAAATAGATGCAGAGGAGTTGACGGAACTCTTCCTGCGGCTCGGGCA
>chromosome_14,+,polyA site is 1401408
ACTGGAGGAGGCGATGCAAATCATGTACCTGCGCTATGGGCGAGCGGAGCTGGACATGCAGCTGGAGCAGGTGTTCGGCACGGCAGACCTGAACAGCGGAAAAATCCTCACGCTCACGGAGTTCCTGCACTGCTTGCACACCAACCAAGT
>chromosome_14,+,polyA site is 1448811
GAAGATCAAGGTGGTCCGCAAGTCGATTGCTCGCGTGCTGACTGTGTACAAGCAGAGTCAGCGCACGGCCGTGCGGAACAAGATCAAGGAGGAGAACGAGAAGAAGAAGGGCAAGGTGGGTCCCGAACAGAGTTTGTGAGGGATAACGCA
>chromosome_14,+,polyA site is 1531755
GCGTTGGGCGGAGAGGAGGAGCATGGGGAGGAGGAGCAGGAGGAGGAGGAGGAGCAGGAGCAGGCGGACGGGGAGGGGGGAGGCGGAGGCGCGCGGCGGAACAGCCACGCCGGGGCAGTGGTCATGACTGCGGTGGCGGGGGAGGAGGGC
>chromosome_14,+,polyA site is 1540286
GCGCCAGCGTGCGCCTCAACCTCGACCCCGCCACAGCTGTAGCAGCCGCCTCCGGCACCGCTACTGCTACTGTGGTGGTTGTGGGGCTGGGTGGTGGTGCATTGTCTGGGCGCAGCGGCAGGCGAGGGTCGGGCGGCGTGGAGCAGCTGC
>chromosome_14,+,polyA site is 1648216
GCTCGGCGACCAGGACGCAATTCACTACATGTGCCGCGAGGCACCAAAGGCCGTGATTGAGCTGGAGAACTACGGCCTGCCGTTCTCGCGCACGGAGGATGGGAAAATTTACCAGCGTGCCTTCGGCGGCCAGTCGCTGGACTTCGGCAA
>chromosome_14,+,polyA site is 1651318
CCATTCCTAAATCCCCTCGCAGGAGCCCATCCCGGTGCTGCCCACGGTGCACTACAACATGGGCGGCGTGCCCACCAACTACATGGGCGAGGTGCTGGCGCCCACGCCCGACAACCCCGACAAGGTGCGGGGCCGTGTGCGTGTGCGCGT
>chromosome_14,+,polyA site is 1660468
CTCCAAGAAGGCCTGGCAGCGCTTCGTGACGCCCGACAACACCCACCTGGTGTCGCCCGAGGCCATTGACTTTGTGGACAAGCTGCTGCGATACGACCACCAGGTGCGGGGGATTGGGTTTGGGGTCGGGGGGTTAGCGGGGTGGGGGGC
>chromosome_14,+,polyA site is 1699715
AGCTGCAGAGCGCAATCACCTTGGACTTGCGCAAAGACCCCTGCGCCAAGTCGCCCCCACCGCCGCCTCCGCTGTTTCCGACCCGGCCACCTCGCCCCGAAATGCCCGCACCTGCTCCCCCGCTCTTCCCCGGCGACGAGCCACAAGCCC
>chromosome_14,+,polyA site is 1709301
GCCGGCTCCGGAGGCGCTGCGGGCGTAGACGCGGCTGCCGTCGCCGCCGAGTTGACCATAGCAGCGGCGGCGGCGGGGGCGGGGGTGGGGAGGTGCTGGTGGCAGCAGCGGTGGTGCCGGATGCTGGGAATGGGGGACGCCGCCGCGAGG
>chromosome_14,+,polyA site is 1710390
CCGCAGGAGGCCGCCGCGCGGCTGGGCAGGCAGCCGGGGGTGGCGGCGTCGGCGGGAGGGGCGGGAGGCGCGGGAGGGGTGGGAGGGGCGGGAGGGGCGGGAGGGGCAGGCAGCCCCCAGGGGCTCCCCGCAACGGTGCCCGAGGTGCTG
>chromosome_14,+,polyA site is 1721092
CGCGCACACGCCCTCGCCACGCGCCCACAGGACCTGCTCCACCACAGCCCCGAGGTGGCGGTGCTGCCCCCAGCCCCCTCCGTGTGGCGCCCCCAGCCCGCCACTGCCACTGCCACTGCTACTGCCGACGACCCGGTTGCTACAGCCTGC
>chromosome_14,+,polyA site is 1731300
TGGATGACTGGGGTCCCGATCCTGTCACGGTGGAATTCACAAAGTCAGTGCCAAGCCAGAGTAGCTTTTCACACACAGCTTCGATTTAAAAACCATGGAGCCACCCATGCGCCTCCTGGATTTGCTGTCTTTGCCGACAACGGCCCGCGA
>chromosome_14,+,polyA site is 1832859
GCTGCCCTCTCTGACGCCAATTGCAGTATCTGGGTGACTTTGGGGTTGACTATGTGGTGTACAAAAACGACGAGAAAACCGTGGATGAGATCAGGGCCATGAACCCTCGCGGTATCCTCGTGTCGCCCGGCCCCGGTGAGTGCTCGCCTC
>chromosome_14,+,polyA site is 1836334
TGTCTCCTCGCGCGCCCAACAGCCTCTGTTATCCTCGGGCCAGACTAGCGCCCAATTGCCTATTCAAAGTCATCGCTGCGCTGTAATTACGCAAGGCCAGGCAAACAGCTCGCTGCGCCTGCCGATTGAGTTGGACCTTGAGACGCCGTT
>chromosome_14,+,polyA site is 1848725
GCGCCTGGCGTGCGCCGAGCGGGCAGTTGACGCGCGACTGCTTTTATGCGCAGGCTCCAGTCTGCGGCGATGGCGCTGTCCGAACAGCAGCTTGGCCAACACATTGATTCTGGCAGCGAGGAGGACCACATCGCGGTCGTGGCGCAGGTC
>chromosome_14,+,polyA site is 1955051
TGAACGCCACGGGCACCAGCTGGCTGGTCAGCCCGGACGGGTACCTGGTGCACCGCAAGCACACCGAGAGCCGCGTGCGCAAGGAGTTCCTCAAGGCCAAGTTCAGCAGGAAGGACATGGACGTGAGTGAGGAGCATTGCTTGATTGTGC
>chromosome_14,+,polyA site is 1957027
AAAATCGCCAAGGCGAAGGATCGCGCGGAGGCGGAGAGCAGCGCTCGGCCACTGAAGCCGGAGGACGCAGCGCGCCTGGCGGACATGCAGGCCAAGGCCAAAGGTTGGTGACCATGACGCAGAGGGCGTGGTGTCTGGGAAGGGGGTGTG
>chromosome_14,+,polyA site is 1981163
AGACCTCGCCCTACTTCAGCCGCTTCCAGGTCAAGTACCGCCGGAGGCGCGAGGGCAAGACCGACTACCGCGCTCGCCTCCGCCTGGTGAAGCAGGACAAGAACAAGTACAACACCCCCAAGTACCGTCTGGTGGTGCGCTTCACCAACC
>chromosome_14,+,polyA site is 1981408
TGCGGCCTGACCAACTACGCCGCCTGCTACTGCGTGGGCCTGCTGGTTGCCCGCCGCATTCTGACCAAGTTCGGCCTGGACAAGCACTACCCCGGCCAGACTGAGCCCGATGGCGAGGACTACAACATCGAGCCTGTGGAGGAGGGCCCC
>chromosome_14,+,polyA site is 1981522
GAGGACTACAACATCGAGCCTGTGGAGGAGGGCCCCCGCCCCTTCTTCTGCCTGCTGGACACTGGCCTGAAGCGCACCTCGACCGGCTCCAAGGTCTTCGGCTGCCTGAAGGTGCGTGGCGGCGGAAAGCGAGCGGGAGACCGTTCGGCA
>chromosome_14,+,polyA site is 1981750
CTGACAATTTGCGACCATGTCTCTCGCAGGGCGCCCTGGACGGTGGCCTGGACATCCCCCACAACGAGAAGCGCCTGGTCGGCTACGACCGCAGCGGCAAGAAGATGGACGCTGAGGTGCTGAAGAAGTACATCTTCGGCGGCCACGTCG
>chromosome_14,+,polyA site is 1981838
CCGCAGCGGCAAGAAGATGGACGCTGAGGTGCTGAAGAAGTACATCTTCGGCGGCCACGTCGCTGAGTACATGGAGGAGATGGAGGAGGAGGAGCCCGAGAAGTACATGAAGCACTTCGCCAAGTACGTCGAGGCTGACCTCAGCGGTGG
>chromosome_14,+,polyA site is 1983164
AGAAGCCGGTGAAGGAGAAGGCGGCCCGCACTAAGCCCGCCGCCGCCAAGAGGTGGCACACCCCCAAGCTGACCCTGGAGCAGCGCCGCGAGAACCTGAAGCAGAAGCTGGCGGCCCTGCAGGACGACGAGGAGTAAACGGCTTCGGCTG
>chromosome_14,+,polyA site is 2001472
CCTCCTGCTGTACCCATTTCTTCCCGCTGTCCGCAGCATGACTGTGCGCCTGGCTGTGGCCGGCGCCTTCCACACCTCCTACATGTCCCCCGCCGTGGACAAGCTCAAGGCCGCCCTGGCGCAGGTGCGGGGGCGGGGGGGGGGGAGGGT
>chromosome_14,+,polyA site is 2117529
ATGGTCATGCAACCCACCAACATCTCCGAACTACAGCATGGTGCGCGGTCTGTGCAGCACTTCAAGGGCATCATGTCAGAGCCGCTGTGGAGAACAGGCACTCAATGTAAGTCGGGATGTGGGTCGGGTCGGGTCGGGCGGGGTTGGGAC
>chromosome_14,+,polyA site is 2117964
TGATGGGCGCGTACGGGATAATGTTGCGGACCGTCAGCTGCGTTTCCTTCGTGACGTGTGCTTTCCACCTGGCAATAACTTGCCCCCGTCGCTGTACATAATGAAGAAGATGTTGGACATTCCAGACGCACGTGACTTTGAGAAGCACGT
>chromosome_14,+,polyA site is 2118439
ATGTTCATGGACCCACGGTTCTGCACGTTTCGCGGCACAGGGCGCGACAACAACCCTGACGACTTCTACGGCTCGCGGTACGCGCAAGACATCAATGCCAAGACTTCCGGCGAGTTCTTCGAGCCCGACAGCTCGGCTTACGACCTGGGC
>chromosome_14,+,polyA site is 2118797
CTTTAACTGCTGTCTTCAGGTGCGCGGACCTGCCAGTGACTCAACGCAGCAAGCGCCGCCACTGCTTCCCCCTGATCATCACGCCCGGACCTTCGGAGCCTGACTCAATGGAAGTCTACTTGCGCCCAACACTGACAGCATTCAAGGCCT
>chromosome_14,+,polyA site is 2126381
CCGCCTGCCCCCTTCCCTGCGCCTCGTGGGATGCGGAGAAGCAGAGGCTGACCCTCACCATTGTGCGCGAGTCCAAGCAGGACCCCATCAAGAAGCCCAAGAAGAGCAACGCGAAAGAGCCCATCACTCGCGTGCGAACGCCAGACTCCG
>chromosome_14,+,polyA site is 2126550
CCGTCGCTTCTACCCCTTCGCCAAGCGCGGCCCTGGCGAAGGCCCCCGCCTGCTCAACACCAGACTGGCCGCCAATGGCGAGTTGAAAAAGTATTGGCAAGACAAGATGGCCGCGGCCTACGCCTGGAGCCTGAAGCGAGGCATCACATT
>chromosome_14,+,polyA site is 2128091
TATGATGGCGAATCATTGTTGCGCCTACACCCCCATCCCATGCAGAAGCACAAGGGCGATGAGGTGGTAGCCCCGGCTGCCAAGGCCAAGACCGATGCCAAGACTGCCGCTGAGGGCAAGGCTGCCAAGGTTCCGGCCGCGAAGGCTGGC
>chromosome_14,+,polyA site is 2257239
CAGTGAAAGTCACGCAAGCTTATCCTGCCCGCGTGCACACGAGCGGACGCCAGGTCGCACAGCAGCGTCAACAGCGCGACCTTATTGTTGCCCACGCCAAGAAGAACTACACCAGCGCACTACTTTTTGAGTAAGCATGCATGCTTGCTC
>chromosome_14,+,polyA site is 2259307
TGATGGACGAGGGTCTGGCCCGCGGTGACGTGGCCATGGCCATCTGCTCCGCCGCCACCAAGGAGGGCTTTGAGAAGGTGGTCAACAGCGTGGTGGGCAAGGAGCGACTGGCCAAGTGGGTGTTGAGGGGAGGGGGCACAGGGGGGGCTC
>chromosome_14,+,polyA site is 2285225
CTGTGCGAGGCGGGGGCCGGAGGCGGGGGTCCTGGAGGAGGGGGTGGAGGAGGAGGCGGGGTTGGGGGAGGAGGGGGTGGGGGAGGGGGGAGTGTGTTGAGGGTGATTGACGCCGACACGCTGCAGCCGGTGGCGGCCATGCGGCTGGCG
>chromosome_14,+,polyA site is 2285688
CAGGCGCAGGTGCAGGTGCAAGGGCGGGGCCGGGGGCGCGGCACGGAGCCGGCGTGGCGGAGCCGCAGCCGCAGCCGGCGGCTGTCGCGGGGGCGGGTGAGCTGCAGCAGCACGGGCTGCTGTCGTTCTTGGAGCTGCAGGCGGGGCCGG
>chromosome_14,+,polyA site is 2380005
CTCATGCACGTCCGAGCCAAGCCTGTTATCGCTGCTTGCTATCGCGCCCTGCAGATCGGCGAATCAGGAGACCCCTACATTCAGGGCCAGCGCTACTACCAATGTTACGTGGCGGATCCGAAGCTGGCCGCGCAGGTGCGGCACACGGTG
>chromosome_14,+,polyA site is 2399057
GCTATTGCTGCGCCGCCGCCCTTGGGTGGTGGAGCTGGCTGGCTGGGTGATGGCTGTAGCAGCGTTGGCGGCAGCAGCAGCCGGAAGGCCGCGTGCAGGGAGTGGGAGCAGCTACTGCCGGTGGTGGTGCTAGCGCTTCGGGAGCTGCGG
>chromosome_14,+,polyA site is 2443071
CTCCCGCTTGGGCCAACGGCCGCAGCCGGCGCGGCGGGCTTGCGGTGTCGTTGGCGCCCAGCCCGGAAGCCGGAGCGGGCGGGGGCGCGGGGCCGGTGGGTGAAGGAACAGAGCCGGGCCTCAGCGTCGCTTTCCCGCCGGACGCCGAGA
>chromosome_14,+,polyA site is 2453434
CAGGAGCTGCGGCAGGGGCGACAGGAGCGCCCGGCGGCGTCCGAGGCTGGCACGGATTCGGCAGCGACGAAGAACCGCGTGAAAGCTGGGAGCAAGGGGAAGGAGATGGCTGCGGAGGAGAAGCAGGCAGTAACAGCAGCAGACATCAGC
>chromosome_14,+,polyA site is 2518499
TCAGGCCTCCTCAGATGTGCTTGGTGATTGAGCTAATGGACACCTCGCTGGAGCGACTGCTGTACGGGGGAGGACCCGCCGGAGGGCCCCGGCCCCCCATGCCCCTAAGCAAGGTGCTACACGTGGCCATCCAAGTGTGCGAGGCGCTCG
>chromosome_14,+,polyA site is 2749538
TGGCCATGGCTATGCGCTCCACCTTCGCCGCCCGCGTTGGCGCTAAGCCCGCTGTCCGCGGTGCTCGCCCCGCCAGCCGCATGAGCTGCATGGCCTACAAGGTCACCCTGAAGACCCCTTCGGGCGACAAGACCATTGAGTGCCCCGCTG
>chromosome_14,+,polyA site is 2766228
CACGCGCAGGAATTCATCAACTTTGTGCTACACTACATCGCCGACCTGGACATACCCATCAAGCGCGGCACCTTCATCGAGTTCCGCAACGGCATGCTCAACGTCAGCCCCATCGGCCGCAACTGCAGGTGCGGGTGGCGACTGGCTAGG
>chromosome_14,+,polyA site is 2767777
CCGCACACAGGGCGGCAATGACCACGAGATCTTTGAGAGCGAGCGCACACTGGGCCACACCGTCACCAGCCCCGACGACACACGCAAGCAGTGCACCGAGATCTTCCTGGCGTGAGGGCGCCGGGCGTAAGGGCACCGGGCGTAGGGGCT
>chromosome_14,+,polyA site is 2806434
TGGCAGCGGCCCGCAAATCTGCCAAGGCTGAGGCGGCAAAGAAGGAGGCGGAGGAAGATGCGCTGCGCGCTCAGCTGGCTGCCTTGCAAGCGGAGCTGCAGCAGCAGCAGGGCAAGGCGGCCGCGGCTGCGGCCAAAGCATTGGAGCAGC
>chromosome_14,+,polyA site is 2820981
TGTGGCAAGCCCGATGATGCCGTTGGGCCTGATGACATCAGCCTAGGCCAGTTGAGGCAGTGCTGCTTCCTGACTAAGGACTGTGGTGCGAAATGCCCAAAACTTTTCCATTCGGTTTGCGCTGGGGTCAGCGCCGAGCACGGGCTGGTG
>chromosome_14,+,polyA site is 2881664
GGCGGGGGCAGCAGCCGCAGCCACGGCGGGGGGAAGGCGTGGCCAGCCGCAAACCCAACAAGCAGCAGAAGCAGCAACAACCACAACCACAACAACCACAACAACCACAACAGCGAGTCAGGCGGCCGGCCAGGGACCGGGGCTTGGATA
>chromosome_14,+,polyA site is 2950601
AAGTTCGAGTGGGCCCTCAACATCCACCGCGATAGCTACGCTTCCTACGTTGGCCACCACAACATGGTGTCGTACTTCGGCGCTGTGGAGAATGAGTCAATCGGGCGCGTGAAGTATGAGTTTCTGCAGCGCATGCTGCTGCCCTGCGGC
>chromosome_14,+,polyA site is 2993089
GAGTGGCAGCTACTGTCGGAGCGGCACGGCTGCCGCCACTTCGCAGCAGTGGGAATCAGCGCCTCGGGCCACATGCTGGGCGTGCTATCGCTCGCTGCCAAAGGTGTGGTGTTGGAATCAAACTCGCTGTCACGCATGACCAGCCCGCAC
>chromosome_14,+,polyA site is 3024409
TGCAGTAGTACGCATCGGGATATCACTCATGCATGGCGCTGACCAATAGCTACAACGTTATGACTTACAGCAGGGCTAATGTATAGGTAGCCATGCAGCAGCAACAACAGCGGCACGCCGCGCTCAGACCCTGCACACATCCATCGCGCG
>chromosome_14,+,polyA site is 3094983
CGGCGGTGGCGGCATCTGGACGTGGGTGCCCCGTGACAACGCCGCCGCCGCCTATCCAACCGACTTTGCGCTGGTGGCGGCGGCGGCGCCCGGCGGCGAGGCCGAGCTGCTGCAGCGCCTGAACGCCCTGGCGGCGGCGGCGGCGGCGGC
>chromosome_14,+,polyA site is 3100079
CCCCACAACCCTGCATATACACACGCCCTCGCCCACGCAGGCGCTGGTGGAGGGCGCTGTGCGGCTGCCCAACCTCAACATCTACGAGCAGGGCAGCGGCCGCATCAACCTGCCCAACTCCATGGCCATCCTGCAGGTGGTGTGCGATGG
>chromosome_14,+,polyA site is 3136726
AGGTGGAGGAGACGAAGGTGGAGGAGAAGAAGGCGGAGGATAAGCCTAAGGAAGCAGCCGTAGCTAAGGAGAGTGGGGACGATGAGGACGACGACGGCAAGATAACAGAGCTGGACACCCAGTACAAGCCCACCCGGTAGGTACCAACTC
>chromosome_14,+,polyA site is 3138031
TGTCAAGACCTGGGTCAAGCACGTGCAGCGCGTGGGCGTTACCGGCTACATCGTAGGCGCCATGGACGACCACCTGCTGCGCGAGATGATCAAACTCGAATACAACTGCTTCAGCATGAAGTCGGGACTGACTCTGGGAGATTTCGGCTG
>chromosome_14,+,polyA site is 3138101
CACCTGCTGCGCGAGATGATCAAACTCGAATACAACTGCTTCAGCATGAAGTCGGGACTGACTCTGGGAGATTTCGGCTGGGGCTCGGCGACGTTCGCGAAGATGGGGCGCGAGAAGATCCGGCTGATCAGCATCTTCCTGAAGCTGGAC
>chromosome_14,+,polyA site is 3138589
CGCGCCTCGCAACCTGCGCCACACAGGTGAATGACGAGAGCCTGGAGAAGTGGCCGGACGCAGGCGCTGCTGCCAACATCGGCATTATGCTGTTCCGCAAGAAGTCTCTTGACTTCGTGGAGAAGTGGATTGAGATCATTGAGGCCGATG
>chromosome_14,+,polyA site is 3139373
CGTGCAACGCATGGCGCAGCGCCTCAAGCTGGAGCCGTACGCGGTGCACGGCACCTTCCAGTTCAGCGGCACGCCCGGCAAGCGCCACCGCATGCGCGAGTTCATGCTGTACGACGACCCGCCCGAGTACTACGACCACCCCGTGGGCTT
>chromosome_14,+,polyA site is 3160749
GCAACAGGCTCAGCAGATGTGTTAATTGCTGCTGGGGTAGGCGGCGGCGGCGGCGGCGGTAGCTATGGTGGGATAGGTGGTGGCGGCGGGGGCGCGGAGGCTCCAACTGCCGCTGCTCTGGTCAGCGGCGGCTTGGGGAGCGTCAGTGGC
>chromosome_14,+,polyA site is 3207251
AAGAAGAAGGTGAAGCGGTTGGGCGCCATGCTGGTGGAGCGGTTGGGGGCCGTCGTGGCGGCGGCGGCAGCCAACCGCGCGGCGGAGGCGGGGGCTGAGGAGGCGGTGCCTGGGGATGGGGAAGGGGAAGGATCGATCAAGGGGCGGCGG
>chromosome_14,+,polyA site is 3214347
AGGCCGGCGGCGGCGCCGTCGCTGCCGCCGGCCCGTCTGCCGGCGGCGGCGCCTCCAGGGCTGGTGACATCAAGGAAGTCGACATGGGCGGCAGTGATGAAGAGGATGAAAATGGTGGCGGCGGTGGCGGCGGCGCGGCGGCGGGCCGCC
>chromosome_14,+,polyA site is 3220041
TGCCGGCACCAGTGCGATCCGCGGGGCCAGAGGCTGCAGCGGTGGAACGCACACGTGCCGTAAACACATATGATGTGTTGTTTGGCGCCGTGGACGCCGTGTGCGCTGGTAGAAACACAAATGTGGATCTGCAGGACCGCAACACAATTG
>chromosome_14,+,polyA site is 3224627
CCAGGCCGCGTTTGGCGGCGGGGGCATGCAGTCGTCTGCCACGCTGAACGCCGTCGGCTGGGGCCTGTTCCAGCTCGGGGGTGTGACCTCCCGCAACGCCCCCTTCGCCAATTACATCACCACGGACGGGGTGGCCTGCAGCGTGGCGCG
>chromosome_14,+,polyA site is 3225272
GCAGGCGTACATCGGCGGCATCCCCACGGCGGCGACCGCGTCGGCGGCCCGGTTTGAAGAGCGCCTGCGCTACCTCTTCGCCAGTGGGGCGGCAGGGCAGGCGGCGGGGCAAGCGGCGGGGCAGGCGGCGGGGCAAGCGGCGGGGCAGGC
>chromosome_14,+,polyA site is 3233297
GGCGGGACAAGGCGGCGGCGGCGACGGCGGCAGGCGGCGGCGGCGGAGCCGCGGCCGAGGCGGAGCCTGAGGCGAAGAAGGAGAAGGAGGAGGCGAAGGAGGAGGCGAAGAAGGAGGAGGGCTCGGGGGGTGCGGTTGACATTGCGGCGA
>chromosome_14,+,polyA site is 3241363
GTCCTGCGGCAGTACCAGCTAGAAGCTATGGTTGGGCTCGGTGTAGTCTGCGCCATCGCTTTCTGGGTCTGGTTGGCGGGCAAGGTCCGAAAAGAGCGGAAAAAGCAGATCCAGGCGAATCGTACGGCGGTGCTGGCCAAGGCCGCGGAC
>chromosome_14,+,polyA site is 3263281
CACCGTCGACTCGAGCGAGCAGCCCACATCCAAGCGCGCTGCCGACTGGTTACGGAGCATCAAACTTCGGCTTCAGTTCTCGACCAGCCTGATCGTGGACGCACTGGCAAACACTGACACACTCCCAGCATCCTCAATTTGTTCTCAGGA
>chromosome_14,+,polyA site is 3263341
CAAACTTCGGCTTCAGTTCTCGACCAGCCTGATCGTGGACGCACTGGCAAACACTGACACACTCCCAGCATCCTCAATTTGTTCTCAGGAGTTCGAGCGTGCGCTGGAGCAGTTCGAGCTACAGGTCGCAGAACTTGTATTTAGCGCCCC
>chromosome_14,+,polyA site is 3300145
GGGCCCCGTGGTGTCCCCACGGGCCAGTACTACTCCACCGCCTACCAGACCAGCAACTTCAGTGATGCACGGCGTGAACAGGCGCACGCTATGCTCACAACCACGCCTGCACGTTACAACGTGCTCAAGTTCGACCACTGCCACAAGCCC
>chromosome_14,+,polyA site is 3302486
TCGGACAGCAGCACAGGCGGGACTACGAGGAGATGGCCACAGTGTGGAATACACGGCTAATCCAGTCGCCCACGCTAGCCCATGCGGGCGTGACGCCCAAAACGTCGCGGCTGTTGAAAGAGTTCAACGACCAGAGCGCGCGAGCTTTGG
>chromosome_14,+,polyA site is 3336992
GAAGAAGTCCTACCTGGACGAGCGGCGGCAGCAGGGGTCCCAGCAGCAGGGGCAGGGGCAGGGGCAGGGGCAGCAGGAGGAGGGGCAGGAGAAGGAGGAATGGCGGAAGGAGGGGCAACAGGAGCGATGGGCTCAGGGGCAGCAGCGCGG
>chromosome_14,+,polyA site is 3497730
GCTCTGCAATGGTGCATCAGCCTATGTACTGGCTGATATAGCCAGGAGCATTCAGGTTCTCGCGGTCAAAGCTTTTCCTGCGTCACGACCAAGCGCTTCCGGCGGCGTGTCTACTACTAGTAAGTGCACAAAGTAGTGCACTACGATCGT
>chromosome_14,+,polyA site is 3535744
GGAGAGGGAGCGGGCGGCGGCGCGAGAGCATGAGGCGAGGCTGGGGGCGGGGGCGGAGCGGCAGGAAGGGCAGGCTGTGGTGGTGGGGCAGGTGAACGGGGAGGAGGAGGAGGAGAAGCTTGGAGAGGGCGATGAGATCTGAGCGACAAG
>chromosome_14,+,polyA site is 3568832
GCAGTCGCTGATGCCATATGTTGCGTGGGTGCAGCGTTCTGGTTGCCGGAGGTGACAATCTGACGCTCCGACAGCGGCCTGCACTCATCAAGCAGCTGGAGGAAGAGAAGAAGAAGCTGGAGCAGGAGCATGCGGCGGCTGCTCCGCCAC
>chromosome_14,+,polyA site is 3568950
GGAGCAGGAGCATGCGGCGGCTGCTCCGCCACCACGCGAGTGGGAGGCGGACTCTGCTGCATTCAAGGAGGCTGTCAGTGACCTGGCCGAGAGCGAGATCAAGAAGATCACCAGTGAAATCGAGGTAGAGTGATTGTGGTTGGGCATGTG
>chromosome_14,+,polyA site is 3609189
AACCGCCAAACAACTGCCGCCAACCGCCGGGGTTTTGACTTGGCAGTTGTTTGACTTTGACTACACCATCGTGGACGACAACAGCGACACGTGGATCCACCGCTGCGCTCCCGGTGGCCAACTGCCGTCTGCCGTACGTGACTCGTACGT
>chromosome_14,+,polyA site is 3687196
GCGCGGCGGCACCTGCACCTGCACCGGGCGGCGGCGGAGCTGTGGCGCGGGTATGGGCTGGGCGGGGGAGGGCTGGGCGGGGCGGCGGGGGAGAGTGGGGAAGGTGGGGTCGGGGAGGGGCACCAGCGAGAGGGGAGAGGAGAGCGTTGA
>chromosome_14,+,polyA site is 3723713
AACATTGACATAGCTACGTGCTAACTACGAGGAATTGCGCGAGCTCGCTGTAACAATTCTACCCAGGCCGGCTCCAACCAGGCAAACTAGCGATGGCGAGCCTCCTGAACGCCAACCTGCCCTCGGATGAGGATGAGTCAGAGGATGACG
>chromosome_14,+,polyA site is 3727171
ACAAGGACAGCAAGGAGGCCGCCCGCGCCGCCGCCCGCGCCGCCGAGCCGCCGCCCAAGCCCGCCAGCAAGGGCCTGGACGCCATGCTGGCGGAGATTGAGAAGAAGAAAAAGGTGGGGGGGAGCGGAGGAGCAGGGGTGGAGGGGAAAA
>chromosome_14,+,polyA site is 3901076
GGACTTCATGGAGGAGGAGCAGGAGGAGGCAGTGCCCGCCTGGAAGCGGCAGAAGCAGTGGACGCCGGGGGGTGGGGGAGGTGGGGGAGGTGGGGGCCGGGGAGGTAGGGGAGCAGGTGGTCGTGACGGTGGAGGAAGAGGGGGGCGAGG
>chromosome_14,+,polyA site is 3958393
TCAGGACAAGTCTCGGTCCTCGGAGGAGCGGCGCATCGCCATCTGCCTGGTGGACGACCTGCTGGAGAACTCGCCCGCAGGCATGGCCAAGCACTTCGCAAACGTGAGCCGGCAGGCAGCAGCAGGGCGGAGGGACGGGGGCGGAGGGGG
>chromosome_14,+,polyA site is 3964483
GGGCGGCGTCATCGGGGCGGCCCCAGCCCCTACGACTGCCCCGGGTGTTGGTGTTGGTGTTGGTGGTGGTGGTGTTGGTGGTGTTGGCGGCGGCGGCGGCATGCGCTTTGACGCTCTGGACGCGCTGCTGGACCAGATCGACCGCATGGA
>chromosome_14,+,polyA site is 3978275
TTATGCCTGTCCGACCCGCATGGGGTCTCGGATTGCGCGTGATCTAGCACTATCCCCCTCACTCCCGTGCCCCCCCTCACCCCCCCCCCAAAAAAAGGCCGACGGCCAGCAGCACCTGTTCGGCTCCATGTACGGCTGCGGCGCGGAGGC
>chromosome_14,+,polyA site is 3999949
TCCACCTTCCATCCGACACGCCCATCCCCCACCTGGACCGCATATCCTCCAAAACCGACCTACACAACCTCCTTATCTACATGTCAGATATGCGCCCGTGTTATGGTGTCCTGGATGCAAATGATACTGCATCGTACACAGAGGCGCTAG
>chromosome_15,+,polyA site is 8587
GGAGGAGGGCGAGGGCGAGGAGGGGGCCTGGGCAGCCGCGGGTGACGCGGGAGATGGGGAGTGGGGTGGGGAGGAAGAAGAGGAAGAGGAGGAGGAGGAGAAGGAGGAAGGCGGGGAGGAGGAGGAGGAGCCCGACTGGGATGAGGAAGG
>chromosome_15,+,polyA site is 8694
AAGGCGGGGAGGAGGAGGAGGAGCCCGACTGGGATGAGGAAGGGGAAGGGGAGGAGGAGGAGGAGGAGATTGGCGGCTGGGTGGAGGAGGGTGACGAGGAGGAGGATGGGGAGGGCGGGGTGGAGGCAGGGGAGGGCGGGGCAGAAGATG
>chromosome_15,+,polyA site is 23430
GGAGGAGGGCGAGGGCGAGGAGGGGGCCTGGGCAGCCGCGGGTGACGCGGGAGATGGGGAGTGGGGTGGGGAGGAAGAAGAGGAAGAGGAGGAGGAGGAGAAGGAGGAAGGCGGGGAGGAGGAGGAGGAGCCCGACTGGGATGAGGAAGG
>chromosome_15,+,polyA site is 23537
AAGGCGGGGAGGAGGAGGAGGAGCCCGACTGGGATGAGGAAGGGGAAGGGGAGGAGGAGGAGGAGGAGATTGGCGGCTGGGTGGAGGAGGGTGACGAGGAGGAGGATGGGGAGGGCGGGGTGGAGGCAGGGGAGGGCGGGGCAGAAGATG
>chromosome_15,+,polyA site is 169821
GGGAAGGGGGATATGTGCTTGTGTGTTTTGGGGGAAGGGGGATATGTCGTGTGTGCTTTGGGGGAAGGGGGATATGTGCGTGTGTGTTTTGGGGTGTGTTATACATGACAAGGGTTCGGGCGGTGTTCGTGCGTGTGTGCGCACACATTT
>chromosome_15,+,polyA site is 186129
TCTTCACCAACCTGTTCACGCCGGCGGAGATGGGGCTGACCTTCATGTCCGCCGCGCCCCAGCCGCCGCCGCCGGCCCCCGCGCCCACCCCCCCTCCCGCGCCTCCCATGGCGTTCCCCGGCTTCCCTCCGGCGGCCTGCTTCCCCGGTT
>chromosome_15,+,polyA site is 207725
ACCCCCCAAACACCCGTACACACGCCCCGCACGCCCCCCCCGCACACACAGGAGCAGCCCGGCTTCCGCCAGGCCGAGTTCCTGCGGGGGCTGACGGAGGACGCCATCGTGCGCGAGGGGCTGGTGGGGGTGGGCATCGTGGCGGGCGTG
>chromosome_15,+,polyA site is 231253
CACCGCCGCCGCCGTCAAGGAGCTGGCGGACCTGCTGAAGCAGTGGGACGCCCGTGGCGCCATGGCGTTTGAGGACGAGCCCGGTGCCTGGATCCGCGAGGAGCGCGACGGTGAGGGCGCGTGTGGGGGGTGGGGAAGGTGGGGATGGGG
>chromosome_15,+,polyA site is 231871
CCCCTCCTGTGTCCTCCCTCCCCACAGGCCAGTCCTACTACTGGAAGCCCGCCAATGGCGAGAGCCGCTGGGCAGTGCCTCCCAGCTGCGCCTGGCAGCGGGTCACGGTGCAGGGCCACCCCATCAAGTGAGTCAGCATGCAGCAGGCCG
>chromosome_15,+,polyA site is 232935
CGCGCCCTTCTTCTTCAACGTGGAGACCGGCGACACCACCTGGGAGCTGCCCGCTGCCCTGGCCTGGACCGAGGTCATCGAATCCAGTTCCGGCGCGGATGGCGAGTCTGGATCCGGATCCGAGGCCGGCCCCCGCTACTTCCACAACAC
>chromosome_15,+,polyA site is 233017
TCCAGTTCCGGCGCGGATGGCGAGTCTGGATCCGGATCCGAGGCCGGCCCCCGCTACTTCCACAACACCGTGAGCGGCGAGGTAGCCTGGTCGGCGCCCGAGGGCAGCCGCCACGTGTTTGTGGAGGCCAGCGCCGCGGACCTGTGAGCA
>chromosome_15,+,polyA site is 311837
AGGCGGAGGCGGAGGAGGAGGGCGGGCCGGTGCGCTGGGATGACGTGGCGTACGATGAGGAGGAGGCGGCGGCGGCGGGCGTGGTGGGCGCGGGGGTGGACGAGGAGGAGGAGGTGGAGGAGGAGGGCGGGCTGGGCGGCCTGGGTGATG
>chromosome_15,+,polyA site is 339099
TGTCCTTGACCGTCCACAAGCTTCGAACTCAACTCCCAACCCCCTCTGCACCTGCTACCGCATCCTCAAAGGAGCGCGCCCCCGGCGCGCGGCCCGGCGACCCGCCCCAGGAGCGGGAGATGGTGTTCGCGCGCCACATCGTGCCGGCCA
>chromosome_15,+,polyA site is 384521
CAAGGCCGGGACGGGGCTCGCCGGAGGGAGAGGAGTGGTGGAGCCATGCCTACGCGCACGCATTCCGGAGCAAGGCCAGCGTGTTTGTGATGAAGCTGATGGTTGATTGCGCTGAGGGCAGATACGAGAAAGTGCTGGAGGCAAGGAAGG
>chromosome_15,+,polyA site is 510745
TTGCTTCACTGCGCCAATCGGTGCTGCCGCCCAGTGCTGCAATGAAGCTTTACACCAACCCTGCCTCGCGCGGGTGCTTTGTGGAATGGTATGTCAGCGAAATTGGAAAGGAGAGCGAGGTTGAGGTTGTGAATCTTGACATGGGCGACA
>chromosome_15,+,polyA site is 637132
CCAGGCTGCCGCCAACGCCGTCAGAGGCATGCGCACCTACCTCTCCTCCCTGCTCGCGCCCTGCTTCGGAACGCGCGGGGGGGAGGGGGAGGAGGAGGAGGAAGGGGGGAGGCGCGGCCAGGCTTACGCCTATCAAGGCGGCGGCAACGG
>chromosome_15,+,polyA site is 718973
GGCCGTTTCGTCCGCATTCGCGGCCGCTGCCGCGGTGGGTGCGGCAGCCACACCCGGGGCCGGCGGGGCGGACATGCTAAGCAGTGCCGCACAAGAACAGAAAGAACGACAACAGCAGCAGCAGCAGCAGCAGCAGCAGCAGGAGTGGCA
>chromosome_15,+,polyA site is 740856
CGCCAGGAGTGTTGACGCCAGTGGATGTGTTGGTGGGGCTGAGTGACGGACGGCAGGTGGCGGTGGAATGGGTAACAGTGGTACGTTTCCTCTCCAACCGAAAGCAAGATCCCAGCGCGGTTAACGGCAGTACGGTTCTGCGTCATCGGC
>chromosome_15,+,polyA site is 877591
GCGGCGGTGGGGCGGGAGAGGCCTCGGGCGCAACAGCAGCTGCAAGGACGGTACCGGCGGAGGCTGAGGTGGCGGCCCCTGCCCGGCAGCAATCAGCGGAAAAGGCGCAGCGGCTTCCCAGCAGTGGCGCTGGTGGCGGTGCTGGCGAGG
>chromosome_15,+,polyA site is 887665
GCGAGGGAGGCCTGGTGTGTGTGCCGTTCTGGGAGTGGTACGGTCTGAGGACGCCTTCCGCTCAGGAGGCCTACCTGCTGCAGCGGCTGCAGGATCTGCTATCGGGCGCTTCGTCAGGAGCAGCAGGAGGGGGAGGCAGCGCCGCCGCCC
>chromosome_15,+,polyA site is 912948
GCCAGCAGCGGAGAAGTCGGCGGCGGCAGCGGCCGAGGAGGAGGAGGAGGAGGAGGAGGCGGAGGCGGAGGAGGCACCAGCAGCGGCTGCGGAGCCCATTGCGGAGGGAGATGAAGAGGGTGCTGCTGCGGAGGCGGAGGCGGAGGCGGA
>chromosome_15,+,polyA site is 969236
TGTGGCAAATACTTAGGGCTCGGCACGGCGGGATAGGCTGGCTCGACTCGCGATAGCTTGCCAATGTCGCTCGTAGTCTAAAGCTCAGCTGCATATGGAAGAGGAAGAAGAGCTCTCGCACCACAGGCCCGGTGATCAAGGAGGCGCCTC
>chromosome_15,+,polyA site is 979623
TGTAGCAGTCCTAGGGCTGGATGGTTTGGATGCTGAGCTGGTCGGCTGCCTTCACCAAGCCAATGATGTGATCATGGTGCCATCAGCTCAGGGGAACGATGAAGAGGAATCAAAACGTGAGCACCATCATATGTAGGATCAGGATGAACC
>chromosome_15,+,polyA site is 986671
GGCGCTGGCGGGCGGGGCGGCGGCGGCGGCGGGCTGGGTGGTGCTGGGGATTGAGAGCAGCTGTGACGACACGGCGGCGGCGGTGGTGCGGGGGGATGGGACCGTGCTAAGCCACGTGATGGCTTCACAGGTGAGCGAGCGTGTGAGCGT
>chromosome_15,+,polyA site is 1086751
CGGAGGCAGAGGCGGCGCTCGTGACCCCGCGGATGACATGGACGTGTGTCAGAACCTGGAGGACCTGCAAGCACTCATCAGCCAGCGGCTATCAGTGTGGGAGAGGAAAAAAGATGTGGTCACCATGTGTGCGGCGTTCAGCAAATGTGG
>chromosome_15,+,polyA site is 1089937
ACGGAGGCTCAGCTTGCAGCAGCTCTGCTGGAGCGGCTGGTGGATCCAGAGGTCCTTGCGAAGGCGAAGCCTCAGGAGCTTTCAAATGCGATGTACGGAACAAGCAAGCTGCGGGAGGCGCTTGAGTACCGGTCAGCGGTTGAGGCGCTG
>chromosome_15,+,polyA site is 1090808
AGGTGGCGGCGGCCCTGTGCAGCAGCCCCGGCCTGCAGGCAGCGATGGCAGCGGCGGTGACTGCTGAGAGGGAAGACGCCAAGCCCACATCTGACATCCAAAAGCAGGTCGTCGCAGCGCTGCGGCGGCTTGAGCAGCACCAGGGCCGTG
>chromosome_15,+,polyA site is 1189576
GCGGGCGCGGCGGCTGAGGGCAAAGCATTGCAGGATGGAGCTGAGGATTACGAGGATGTTGATGAAGATTTGGAGGAGGAGGAGGGAGAGGAAGAGGAGGAAGATGAGGGCGTGAACGCCACGCTTCAGGCACTGTTTGAGGAGGACGCG
>chromosome_15,+,polyA site is 1225975
GGAGGCGCCGAAATGGTTGTGGTGTCCCCGGCCGGTAGGCGGCAGTCGGCGGCATCACTCGCGTCCCCAGAGGCGGCGGGTGGTGGCGGGGGTGGTGGTGGCGGGGGTGGCTCGGATCGCCTGCAGATGCAACACAAGGTGGCGTTGCGG
>chromosome_15,+,polyA site is 1259521
CCGCCGCCGCCGCGCCGCCCAGCAGCTCGTTGGGCCCCGTGCAGGGCGCGGAGACGGCGGCGGCGGCGGCGGGGGCGGCGGGGGTGGCGGGGGCGGGAGATGGCTCCCAGGGTTTCGTGCCGGGGCACGGCACGGGGGAGCCGCCCATGA
>chromosome_15,+,polyA site is 1344539
TTGCGCTTGTTGCTTACTTCTTCAAAACAAACTAACACGCAGCGTGTCAGCGATCGTGATTTCCGCGCTGCTGGGCATCCTGGTGTCGCTCTCCACTTTTCTGGTCATCGGCGCCACAAGCAGCCTCACCTACAACATCGTGGGACACTT
>chromosome_15,+,polyA site is 1405725
CGGTTACGGCGGTTGGCGCTGCGGCCGTGACCGCATTGGACCTTGGTGCGGATGCGGCGGCGGCGGCGCTGGCTGCGGAGGGGGTGGCGGCGGCGGGGAAGATGGCGGCGGCGGCAGCGGCGGCTACGGTGGCGGCGCGGCTGCTACAGG
>chromosome_15,+,polyA site is 1418382
GCGGAGGGGGCGGCTGGGAGGGTGTTGGGGAGGGTGATGGGGAGGCGAGAGGAGGTGGTGCAGGCGGGGGTGCGGGCGGGGGTGTGGGCGGGGAGGCGGATTGCGACGGTGAAAGTGCAGGTGCAGGTGATGGTGATGGTGCAGGTGAAG
>chromosome_15,+,polyA site is 2071624
CATTAGGCTACGTCGTAGCAATGGTGCTCGGACAAGTGGTCGATGCGCACATGTTCGTGCGAGGGCCATGAACGCACTAGAACAAGCTTTCGCGGAGTACTCAGAAGCCGTCGCCCAGCTTGGAGACGTGGGCGATAACATTGGCGTGCT
>chromosome_15,+,polyA site is 2071678
TCGTGCGAGGGCCATGAACGCACTAGAACAAGCTTTCGCGGAGTACTCAGAAGCCGTCGCCCAGCTTGGAGACGTGGGCGATAACATTGGCGTGCTCGAGATACACTATGTAGACGAGGGCCGGGCACGAACCGCTGCAGCTACCCTTCT
>chromosome_15,+,polyA site is 2169288
GATGCAAGCACTGGCGGGTTGGAGTCAAAATGCATTGTTTAACTTGGGGCAATCCAACATGTCCGAGTACTCTTGTGCCCCTGTCCCCCTGTCGTAGGGACGCGGCTGCTGACAACGAGCCTAAGAAGAAGAAGCAGAAGGTCAAGGTCA
>chromosome_15,+,polyA site is 2388166
AGCTCCTCCATTCCGCCTACGACCGGGTGGCCATCGCCCGCCACGTCACGCGCTGCGTGCTGCAGGCGCAGATACACCACCATACCTCGACCTGCTGGAAGATCAGCCAGATCATCTGTCGCATGATCTACGGGCGCGATCGCGTGCTGC
>chromosome_15,+,polyA site is 2509176
CTACAATAGGTCTAACACTGCTCACGTCAATTTGGATTTACAGCGATGGGGTCAGTGCAGTAATCGCGCTGATGGGCCTGCTCTCGATTTACCTGGCCAGCTCGGAGCTGCTGGTGCTGGTGAGTGCAGCCTGGGAGAAAAGGCTACGTC
>chromosome_15,+,polyA site is 2511968
AGACGGTGGAGGTGTCGGACGCGCGCGTGCAGCGCATGCACGAGGTGCTGCTGGCCATCAAGCTGGTCAAGTTCTACGTGTGGGAGAAGTCGTTCGCCAAACAGGTGTCAGACGTGAGTACGTCTGGGGCGTGAGAGCCGCCGGGTACGG
>chromosome_15,+,polyA site is 2515457
GCATTCTGTCGGACACGTGGATCCGCTGGTGGGCGTCACCCGACTACTTTGGCTTCTACCCCTCCGGCTCGTTCAAGAACTATATCAACTCGGACCCCAAGTACGACACCATGGACGCCGCCAGCACGGTGCGTGGCCGCCACAATTGTG
>chromosome_15,+,polyA site is 2517504
GCCGCACCGGCTCCGGCAAGACCACGCTGCTGATGGCGCTGTTCCGCATGTTCGAGCTGGCGTACGGCCGCATCGTCATCGACGGCATCAACATGGCCAACATCAAGCTGCAGAAGGTGCGCATCGTGCCTGTGCGTGCGTTTGGGTGCA
>chromosome_15,+,polyA site is 2618252
TGCTTGAGAATGCGGAATCGCCGCGAGCCTTGTTCGAGGTGCTGTACACTAGGTGGCCAGAGGCGCCGAAAGTGGTCGTGTATGACAACAATTGCCACGCGCACGCCTACTTCCTGAACCGGGAGCCGGAGTGGGTCACAAACACATTGT
>chromosome_15,+,polyA site is 2693112
GCGGTAACAAGGTGCTCTCGTACAGCTTCATCCGCGTCTGGAACCACCGGTTCGCACTACCTCAGCGCCACCATGGAGCCCAGCAACCCAGTGCTTCCCATTACTCCCCAGCCGCCGCCGGCGAAGGTTGGCTTGCGCATTCGTTTCGAG
>chromosome_15,+,polyA site is 2736707
GCGGCTGCGGAAGGCCTCCACTACAACGGCGCCGGGCAGGGCTACGCGGGCGGCGCGGCAGGCATGTATGCTGGCGCGGGCGCGGGCCCGGGCGCGGCGGACGTCCTGGGCGTGGAGCAGCAGCAGGCAGCGGGGCTGGGGACGGGCGCA
>chromosome_15,+,polyA site is 2753707
TTTATAGTAAAGCCTGGCGTACATAGGCCGGGAGCAACTTGGTGTTATCTGCCAATATGACAGGCTGTGGGCCCTGGCCTCGGACGGCGCGTTCTTCGTGGCGCAAGCGTCCGCCGGTCCCCTCCAAGCTGCGCTACGCCCGGGGGCGGC
>chromosome_15,+,polyA site is 2770456
GCTGCGCGTGCATGCAGCCATGGACTCCAACGTGCCTATCAAGGACGCCTTCAAAATTGCCGATGACGTACTGCGGCAGGGCGTAAAGGGCATCAGCGAAATTATCACAGTAAGCTGGCGGCAGGCATTGCACCCACCTATGCCTGACGC
>chromosome_15,+,polyA site is 2783124
TTCTGCATCCAAGCCCGGCTCTGCCTGGCGTGTGGGCGTGCTGCCGCACCATGTGTCGGTGGAAGTGGAGAAGGCGGCGGCGCGCGTGGGCAGGTCGAACATGGCTGACGGGATCGCAGGTGGGGCAACTGGTGGTCGCGTTGTCGCAAA
>chromosome_15,+,polyA site is 2786619
TGGAGAGCGGCGCAGGCGATGGTGCGAGCACTAGCACCACCAATCGGACCATGAATCGCGGCCGCCGTCTCAAGCGTCTGCTCAAGCTGCTATCAGGGCAAAAGGTGGGCGTGCACCCACTTGTGGGCATTGTGGGAGAGTGCGCTTGGG
>chromosome_15,+,polyA site is 2790908
CACGCGTCGCCTGAGGACTCGGCCATGGTGGGCAACGGTAGCGGCGGGCGCCGCAGCGGGTCTTTCGACCAGCAGGGCGGCGGCGTCCACAAAAGCGCAGTTAAAAAGAACAAGGTGGCGCCCTTGGGAGCCGCCGGAACACCCAGCGGC
>chromosome_15,+,polyA site is 2797111
CGCTATGAAGCGGCTAAAGCAGCATGTCTACAAGCAACGCGTGCGTGTGAAGGACTTCATTATGGACTTTGACAAACTAAACTCCGGATATGTGTTCCCAAACCATTTTTTGAGCGCATTGAGGTATGCAGAGGGCTTGGGCGCGACAAG
>chromosome_15,+,polyA site is 2805871
GCAGGGGGTGGTGGACAAGTTCAATGCGGCGCGGCACAACACCGCCATCAAGTCGGCGATGGGGCATCCTGGGCTGAATAAGCTCGTGGCGCGTGAGGAAGAGGAGAAGCGGCGGCGGAAGGCGCGGCTTAAGGTACGTGCATGCATGTC
>chromosome_15,+,polyA site is 3060607
ACGCGCTGCTGGTGGGCGTGGGCGGCAGCGGGCGGCAGAGCCTGACACGGCTGGCAGCGTTCATCCAGGAGTACGAGGTGTACCAGATTGAGATCAGCAAGACCTACTGCAAGACCGAGTGGCACGAGGACATCAAGAAGGTGCGTGGCT
>chromosome_16,+,polyA site is 214442
ATCTAGCGTAACCAACCAGAACAAGTATGCAATCCCAAATTCGGGCCCCCGCAACGCGGCGGGTCAAGGACCCACTGGCTCTTTCATCGCGCTGGGCGCTGGTGGTGGCTCGATTACAGGAATAAACCGCAGAACACCAGTCGGCTTGAA
>chromosome_16,+,polyA site is 218038
CTCGTATCCAGAATTGAGGCTGATGTCTGCCCATTGTTATGCCGCAGGCCGACAAGCTTAAAACATTTGCGGCGATCAACCGCACGCAGCAGAACGCGAAGAAGAGCAGCGAGTACGGCATGGGCCCCGCCAGCGGCGGCATGAATGGCA
>chromosome_16,+,polyA site is 328440
CGGGCGAAGGCCCATAGGCAAGAGCGACGCGAAGCTGAATGACGTTGTCCTTGAGGACCCCGCCGCGATAGCTAAGGATACGAAGCTGTACAGCGACCTAAAGCAAGGTGCGTTTATGTTGGCGAGTCGCTCCCGGTTAGGCGCTTCGGC
>chromosome_16,+,polyA site is 366880
GTACTGGAAGCTCGTTCCTGGTGACATCCGTTTCTGTCGATCCATTCCGCGCTCACGCCCGCGCAGCGGCCCCGTTGTGGCCATGGTGTGGGAGGGCAAGGGCGTTGTGGCCACCGGCCGCAAGATGATCGGCGCCACCAACCCCCTGGC
>chromosome_16,+,polyA site is 391586
CGGCGGAGGAGGCGCACTGGGCGGCGGTGGGAGCGCCCCTCATGCACACATACCGCAGCAACGAGAAGGAGCTGGGGATGGCGGGGGTGGTGGGGGCGGAGGGGGCACCAGGAGGAGGGGGAGGAGGGGCGGGGGTGCAGCAGCTGGTGT
>chromosome_16,+,polyA site is 417042
ATTCCCGGCGGCTTCGCCGGCCTGTTCGTAATGGCTTCCACCATCAGCACCCTTATCGCTGAAGGCGGCCTCACCAATCGCTCCTCGCCCTACCACATACCCCTCTCCACCTTCCCTTCCGCCTCCTCGTCCTCCTCCTGCACCTCTGCC
>chromosome_16,+,polyA site is 458788
CGTGAGCTGGTACTGACCACTGGTCTTCCTGGGCGTGTAGGTATGCATAGCTGTGCGGTACGTCGAGCTCACGAGGCTCTACGACTCCGGCTTGTTGGAAAAGAAACCCAAGATGGTACGCAGGAGGGTAACGCATATATCTGGGGGAGG
>chromosome_16,+,polyA site is 503260
CATAGATCTGAGGGAAACGTACCACGCGACATCTTAAGCCTCAAGCGGAGTTACCTAGGGCCAGAACGCAAGTATGTCCGCTATGCTGGTTGGCCGGCAAGGCCTAGGTGTGGCGTGCTCTTCCCGCACGCAGTCGAAGCTATTTGCGAA
>chromosome_16,+,polyA site is 503950
GGGTACGCAGGTTGACTACCTGACCAGTGTGGGCCTGAAGCAGGATGAGATTTGCAACATGGCGTCCATCAGCGTTGTGCTGCTGGGCCTGAACCCGGAGACCCGCCTGAAGTCGGTGGTGGACTACCTGAAGCGGAGAGGCGTGCCGGG
>chromosome_16,+,polyA site is 576555
CTCAGCGTGCCCCCGCCCCCGCCCCCTTCATACCTACAGCTCGTCTGGAGGCTATGGCCAAGGAGGCCTACCGCCGCGCCCAAGACGTCCTCAAAGGCAACAGCCAAAACTTCGCGCAGGTGGGTTCCGCCCCGCCAACCTTCCGCTTGA
>chromosome_16,+,polyA site is 577842
CCGTGGACAGCGCCTCTGCCGGTGGCCACCGCGCCGACGACGCTCATCGCGGCAGCCACCATCACCAGCAGCACGGCCAGAGCGGCAGCAGCTACGTGAAGATATTTATTGCATTGATTGTCTGGCGACAGTGCGTGGGAAGTAAGAACG
>chromosome_16,+,polyA site is 583722
CAGCCGCTGCGGCTCCAGCGGGCACGGAGGACCAGGAGGGCGACGACTCTGGTGACGATGACGAGCCGGGCGCTGAGGGCGGGGCCGGTGGCGAGGGCAAGAAGAAGAAGAAAAAGAAGAAAAAGACCGCGGCGCAGAAGGCGGCAGCTG
>chromosome_16,+,polyA site is 584327
AAGACGGTGCTCACGTACGATGACGTGATGAAGCTGGACTTCGGCATCCACGTTGGCGGCCGCATCATTGACTCAGCGTTTACGGTGCACTTCAACCCCAAATACGACCCGCTGGTTGCGGCGGTCAAGGCCGCCACGAACGCCGGCATC
>chromosome_16,+,polyA site is 628411
CGGCAGCGAGGGCGACGGCATGAGCAATGGCGGCGGTCCGGGGCGGCGGCTCAAGGGCCAGAAGGACGAGCGCAACGCGGACGTGGACGCATACCTGGAGAAGTGAGCTGGACGCTTATTGAGCGTGGGGGGCTGGGCACTTGTGGGGTC
>chromosome_16,+,polyA site is 643088
GCAGCAATCGCCGCGCGGGTGCGGGCGCTGCAAGGCCAACTGCGACACGAGCGGCCCGCTGGCCTGGGGCTGGATGTGGGTGTGGGTGGCGGCGGCGCGCACTCGCCGCGGCTAATCACGGCAGAGTATGGCAGCAGTCCCTCGGGCCGG
>chromosome_16,+,polyA site is 669301
AGACGATGGGCGCGCCCGACCGGCCCATCTGCCAGGACATATGGTACAGCGGGCAGGTGCTGGATGCGGTCAAGTGGCCGGACGTGATCAACAACCCCAAAGTGCAGGCGCGGCAGGGTGAGTTGGGTGCAAGAGTGGCAGAGGTAGGCA
>chromosome_16,+,polyA site is 685776
CAGCAACGGGCAAGGCCAGGGCCAGGGCGGCTCGGGCGGCGGCTCGGGCGGTCAGGGGTCGAGCTCGGTGTGGGACCCCGTCAAGGGCGTCAACGTGGAGAAGATGAACGCCGCGTACGTGGCACGGCACATGCCGGGTTACACAGGCAG
>chromosome_16,+,polyA site is 686574
CTGCACAACATGGCTCCTCCCAAAATTAAGGACGTGCACCTGAAGCTTCAAACCGGCCACGGACCCGGCCAGTCGTCTGTTGCATATGCAAATACACCAAATGAGGTTTCACTTGTCACTTCGGGAGCGGACGGGCGCGTGTACCTGCGC
>chromosome_16,+,polyA site is 699372
CGCCGGCGATTTGGGCTCAGGCTTTGGTCGGGACAGCGACACCGGTCGTTGCCGTCCTGCGTCGGCGGCGCCTTCCTTTGTACCCCCTCCCCCGGCCCCACCAGCTGCAGCTGCGGCCGCGGCCGCTGCGGCGGCGGCGGCGATGGCCGC
>chromosome_16,+,polyA site is 707116
CTGGAGGTGCTGCGGCGGCCGCTGCGAATGCGTGGCGCGGCTGGTGGCGATGGAGTTGGTGGTGGGGTTGGTGGCGGGGGTGGGGCTGGGGGTGGAGCAACAACAGGCGCTAGCGGGCTGGGAGGTGAGGCGGGTGCTGGAGGCGGCGGC
>chromosome_16,+,polyA site is 747838
CACGACCTCGTTTGCTTGCTGCCCAACAGAGAAGTGCGACAAGCTGCACAAGACTGCGCCGGCGGCGAAGGACAAGGACAAGCACGAGCAGGAGATGGAGAAGATGAGCCAGCTGCTGCTGCACAAGCAGGACAAGTGCAACCGTAAGTG
>chromosome_16,+,polyA site is 810432
GGCCATTTGTTGTCCCCCTTCAGGTGACAAGTACCTGTTCATCAACAAGAGCACGAAACAGCCCGTGGTTGTCTACCGCCCTCGTGGAGACTTCGCCCAGATCAAGACCGCCCTGCTTGACAACAGCACCTTCCACAAGGCACGTTTCTT
>chromosome_16,+,polyA site is 817341
AAAAACCTATTACGGCGATCTGCTAGCCCGTGCCAAGGGCCAGGACCTGGAGTCGGTGCTGGCGGGTGCGGACGACGATCAAAAGCGCGAGATCCTGAACGCGCTGCGGCAGCTGCACGCGGCCGTGGATCCGGACCAGATCAAAAGCCA
>chromosome_16,+,polyA site is 821663
CCGAGGGCTCGGACGGCGGCGCGGCGGAGCAAGCGCACAAGCGCATTAAGAACAGTGAGGAGTTCAGCATGAAGTTCCTGGTGGATAAGTTCTACGGCAAGGTACGTGATGGCTGAGGGCGGCTAGGGAATGGGTTGGGAGGTGATAGCT
>chromosome_16,+,polyA site is 871384
CTGACTCAATTTTGTCCGCCCCCTCGCGTGTGTGCAACGCCGTGCTGTGTGTGCTACAGGATCTCATCTTGCTGCTGGCGGACGACCTCTCCTTCGCCTCCGACGACGTCGGCGCCGCGCGCCTGACCGACTGGGGGGCCGGGAGGACCG
>chromosome_16,+,polyA site is 891805
GAACTGGGCGGCATCCTGGCGCAGCTGGGCTGCGTTGCGGCAGCTTGCCAGCTCTCTTGCGACGGTGGAAGGCTGCCAGTATGACGATGAACAGATGGCATATCACTACACGAAGGACCGCGACGTCCTCCGCCGTGCCGTGGAGGCGGT
>chromosome_16,+,polyA site is 962988
GAGTGGCAAGCCTGGCAGGTACATGCGTGGCACTGGCTACGGCCGGGCGATCCCAGCGACATCCTCAGCGACTGCCTCCTCCGGCAATAACGCAGCGCAGAAAGCGGGAATAGAGCAACGTTCCGGTAGCGCCAGTAAGGTCAACAGCAG
>chromosome_16,+,polyA site is 966812
CCTTCGCACGTCCATGGACAATTGACTTTCGCGAGGTTGCCCGAAAAGCAAGCCATGGCTTTGCGCAGTATGACTTCTGTACGTCGTAAATGTGCTTCAAAGACACAGCAGACGGCGAGCCGTCATAAAGAGCCTGTCACCGTTGTCCAT
>chromosome_16,+,polyA site is 966884
ACTTCTGTACGTCGTAAATGTGCTTCAAAGACACAGCAGACGGCGAGCCGTCATAAAGAGCCTGTCACCGTTGTCCATTTCTGTAGCGGCTCGCTCTCACGCCTCTTTCTTCCTGGTCCGGGCGCAACCCCCAGTGGACGCGTTCGGCCG
>chromosome_16,+,polyA site is 989210
CGCCACCAACCTGAACAAGCTGATGAACGTCAGCAACTACGCCGTGGGCGCCACCTTCCCCACCGCCTTCGACAAGGGCCTCAACTCCTCCATCAACAGCAACCTCAAGACGTTGACCAAGTGGGTGCACGGGGTCGGGACGGAGCGGGG
>chromosome_16,+,polyA site is 989547
CTATCGGCTACGTTGACCCCTACCAGCTGGGCCAGCAGCTCAACACCTCCATCGCCACCTACCTGAACCAGTCCGTGACCGTCACCGGCTTCAACCGCAGCAGCCGCGCCTACGTGCCCGCCGGCGCCGCCTACCCCGACACCACCATCC
>chromosome_16,+,polyA site is 1058498
GCAGCTGGCGGCGGCGGCGGCAATGGCGGCTCGGTGCGGCTCAACGGCGGCCCGGGAAACGAGGAGCGAGGTGGCGGCGGCGTTGAGTCCGCCGCCGCCACCACTGCTGCCGCCGCAGCCGCCCCAGCGGTCGCCGCGGCCGCGCCGCCT
>chromosome_16,+,polyA site is 1063252
CTGTGCTGAGTGGTTGACCGCTTTGCAATGGCTTCTGAAGCTCCAGCACCTGCGCCCGGCGCAGAGCACGTCAAGGTGCTGGGTATTAACATCAACCGAAAGAAAGCCGTGGAGACTGTCAAGGGGGCTGCTCTAGCTTACGTTGGTTTT
>chromosome_16,+,polyA site is 1093761
GAAGAGCAGGAGCAGAACGGCAATGGACACGGGCACGGGGAGGCTGGCAGCGGTGGCGGCGGTGGTGGCGTGGCGGCGGCGGCGGCGGGGCCCGGGGGGGAGGTGACGGGGGAGGAGGCCGAGGGGTTGGGCGGTGGGGTGGCGGTGCAG
>chromosome_16,+,polyA site is 1167419
ATGCACCATCGACCCCAGCAACGCCCATGCCGCCTGCATCGGCGGGTCCGGCAGCTGGCGAGCCGGCGTTCCGCGACGTGTTCGCGCACACAGTCAAACCCAACCAGAAAAAGAACGTTGTCATTCGGGGCCTCGAAGCCTCCTTCGGCT
>chromosome_16,+,polyA site is 1187151
CACCGGCCAGAAGTACAGCACCACGCTGCAGAGCTACAACACCAGTCTGCAGGCGGACCTGACGGCGGAGAAGGCGCGGCGCGACGAGGTGCAGAAGGCCAAGGATGAGCTGCAGGGCCAGGCGGCGGAGCTGGGCGGTAAGGTCCGCAG
>chromosome_16,+,polyA site is 1190744
CTCCAAGACGCTCATGTTCCTCAATGTGGCGCCCACCCGCGAGTTCGCGCACGAGTCCATGTGCTCGCTGCGCTTCGGCTCCAAGGTCAATGCGTGCGAAATAAACGTGCCCAAGAAGAACGTGGTGGTGCCGCGCGGGTGATGGGGTTG
>chromosome_16,+,polyA site is 1252037
TCCACCCACCCAAGCGTTGCCCGCCGTGCCTCCGCCCCCACGCTCAGGTACTTCTACTACCCCTTCAACTTCGTCCTTCCCACCGGCGACATGTTCGTGTGGAGCAACAAGTACGGCCAGATCATCAACCCCCTCACAGGCAAGAAGGTG
>chromosome_16,+,polyA site is 1264151
GTTTCGTGCCGGCTTTTCTCAAGCCAGACGGAGAGGGCGCCGAGCTTCTAATTAAGCAGCCAGTGGAATCATGGGCGCCTGCTGCTCTCAGCCGAGCGAAAAGTATGAGGTGCAAGGGCAGTCCAGTAAGCCCAAGCCCGCGACTGGCAG
>chromosome_16,+,polyA site is 1264398
GAGACCTGGCTGTGCCGCGACAAGGAGACCAATGCGGAGGTCGCCATCAAGCTTATTAAGCGGCCAATTCCCAAGCCGGCGATTCAGGTTATCAAGCGTGAAATCAAAATCCAGGCCGATCTGGGGCAGGGCCACCTCAATATCGTCAGC
>chromosome_16,+,polyA site is 1268403
CAACTGTAGCTAGCAAGCACATATCAATGTCAGACCATTGGCGAACCCTCGGCGTGGCGCCTGGGGCGACGCAAGACGAAATCAAAGGCGCTTTCAGGAAATTAGCACTACAGCACCATCCCGATAGGTAAATATGTATCACATAAGTTG
>chromosome_16,+,polyA site is 1283887
TGCCGCCAGAGCAGCCGTCGGTGTCGGCGGTCTGCGCTGCGCTGCTTGGGGAGGTGGCCGCAGCTGGCAGCGGTGTGGGAGGTGACGGGGCGTCGGGGGGGACGGCTGCTGCAGGCGAGACAGCGGCGACGGCTGCGGCAGAGTTCGCAT
>chromosome_16,+,polyA site is 1288875
GGCGTCGGTGAGGGCTACGGCAAGGTCGAGAAGCAGTCGCCTGGCAGTGGCAAGCACGGCCTGTGCTCGGACGGCCTGAAGCACGCGTTCAAGTTCAGCAAGTGCACCAAGTGCGGCAAGGCCGAGTTCTAAACGACACTCCATGTGGCC
>chromosome_16,+,polyA site is 1314452
AGGACGCGGCGGCGGCCAAGGGCCGGAAGCCCGCGCTGCCGGCGGCGGGCGGCGGCAAGGAGGCGATCAAGCCGGTGGAGGTGTCAGATGACGAGGACGAGGAAGAGGAGGAGGAGGACGAGTAGGGGGCGGTGTGCGCGAGTGGTGGTG
>chromosome_16,+,polyA site is 1349499
GGCGGAGGCGGCGGGCGACGTCGGCGGAGGCGGCGGAATGCTGCTGGCAGCGGATGCTGGAGAAGATGGAGGCGGTGGTGGTGGTGAGGGCGGTGGGAGGAGTGCAGGGCACAATGGCGGCGGCGGCGGCGGCGGCCGCAGCGGCGGCGG
>chromosome_16,+,polyA site is 1401236
GTGCATCTCGCTAACATGGCAGCAGACGGCAGCGCCATCGTTCACACCGTGGGCAGCAAGGTCTGGATCAAGGAGGAAAAGGAGGCATGGATCAAAGGAGAGGTCATCAAGGTGGAGGATGACTTCCTCGTGGTGAAGGCAGAGGCCTCT
>chromosome_16,+,polyA site is 1401707
CATGATGAACCAATACCGCGGCGTGGAAATTGGCGACTACGCACCGCACGTGTACGCTATAGCAGACGCTGCGTATCGCCAGATGCGCAAGGAGGGGAAAGGACAGAGCATCCTGGTGCGTGGCAGGGCAGGCGTGGAGGACCATGGGGT
>chromosome_16,+,polyA site is 1427116
ACTTAGTGCTGTCCAACCCCGGCAACCTGGGCTTTGCCGCCTGCAACCGCAAGAAGGTCTCGGAGTGCTGCGGCGCTGTGTTCGACATTGGCTCCGAGCCCTACCCCGGCTCCGACTTCCCCACCATCTTCTTCTACCCCTGGTGAGCCG
>chromosome_16,+,polyA site is 1489132
GCGGCGGCGCAGGCCGCCAAGGCCGCCAAGGCCGCTGCTGTGGCCGGCCGGGCTGTGCAGGCCTCCCTGGACGCCGCGGCTAAGGGCAAGGCCGGCGGAAAGCGCAAGGCGGACGAGGAGGATGAGGACGAGGATCTGGACGAGGATGAC
>chromosome_16,+,polyA site is 1564335
CGGCGGCGAGGGCGAGGGTGCTGAGGACAGCGACGACATTGCCGCTGCCAAGGAGGCTGAGGCGATGAAGCAGATCGAGGAGCAGATGGTTCTGGAGGCTGAGCTGCAGGAGACCGGCCTGGACCAGGAGGAGGAGGGCACCTACAAGGC
>chromosome_16,+,polyA site is 1566443
GAACCCAAATCACGTCAGCGGCTGATGGTTCGAGTGTCGTTATCGTGATGCCCCCAGGTGATCAAGGGCGAGCTGTCCGCCGACGTGCTGGAGGAGGAGGATGGCGAGTACGTGGACCTGGAGAAGGAGCTGCTGATGCCCGACGACATG
>chromosome_16,+,polyA site is 1566532
GGAGGAGGAGGATGGCGAGTACGTGGACCTGGAGAAGGAGCTGCTGATGCCCGACGACATGGACGACCTGGTGGACGCCGACGACTTCGACGACGGCGAGAACTGGCAGGAGCGCATTATTGAGCTGAGCCGCGTGACCAAGGTGCGATT
>chromosome_16,+,polyA site is 1609116
AGCCGTATGATGACAAGGTGCCGAAGGACGCGGATGCGGAGTATGACAATGATGCTGACAAGCCCAAGCAGGAAAGCAGCAGTAGCAGTAGCAGTAGCAAGAAGAAGGAGGACGGCAAGCTGGAGGCCGCTGCTGCGGGCGGCAGTGGCG
>chromosome_16,+,polyA site is 1613584
GCGTGTTGGCGCTGCACACGGCGCCGTCAGGCCTGCCGCCAGGACCACCAGCAGCGTTGCTGCTGCGCCGCAGCCGTCTGCCCTGAAGCCGCAGGAGCAAAAGAAGAGGGGGCGGGTGGATGCAGCTGCGGTCAAGGGTTGAGGACAGGC
>chromosome_16,+,polyA site is 1616152
TCCTGGGACCGCAACACCACCGTGACCATGCCCGAGCTGATGCGCGAGGCGGCGCCCTTCCTGCGCAACATCATCATCTTCCGCAACCCCGTGGACCGATACTACTCTGCATTCTACTACTACAGGTGGGGGCGAAGGAGGGGTGTGGGG
>chromosome_16,+,polyA site is 1637199
CGTTGGTGTGGGAGCCGCGACACAAGGAACCGCTCTGGCGTCTGGCAGTCAATGGGTTCACGGGCTTTGGGATGCTTGCGGCGTGGGCCGCAGATGGACGCGTGGAGAAATGCCCGTGTGGGACTCAGATGACTGCTGGCGCTAGGGTTC
>chromosome_16,+,polyA site is 1713608
TTCCTTCCGGAGTCGCGGATACGCAACTGGTGTTACCAGATCTTCCAGGGCCTGGCCTACATCCACAAGCACGGCTTCTTCCACCGCGACATGAAGCCAGGTGCGTAAGAGCTACACGCCGCATGACCCACACGTGTGCTGCTACACTGT
>chromosome_16,+,polyA site is 1786946
GATTCTCACCCTCTCTTCTCCACTTTGCGTTGCCAGGTTGCCTCAGCTCTGCACTGCTCATCAAGAGCTGCCCATTGACGCGCGCGCTCGACCCCCCCAAGAGACCATTTCTTCCAAGGTGAGGCTTAGCTGACAGCGCGGACATGAATC
>chromosome_16,+,polyA site is 1788220
CAACTGTACCGCCATCCTCCAACCCGCCGCCGCCACCTATGCCAACTCCGACCTGCCGCCGCCATCAACCCAACATCGTACCGACTCCAACCTGCGTCGCCCACCAAAGCCCGTATCACCTCCAACCCGCCACCGCCCACCCGACTCGAC
>chromosome_16,+,polyA site is 1788302
GACTCCAACCTGCGTCGCCCACCAAAGCCCGTATCACCTCCAACCCGCCACCGCCCACCCGACTCGACACTGCCACAAACTTGCGATTACCTCGGCAACAGCGACCGCAATTCGGCTGCCCCATTTCTCTGACCCTCCGTCGCAACCCCC
>chromosome_16,+,polyA site is 1809711
TGGGCGTTATCGACAACATCGACGGCAGCTCGCCCAACGTCCGCTTCCTGGCCGCCGACGTGGCCATCAACTCCGGCACCTACGTGTTCACCCTGAAGAACGACGATGGCACCCGCAGCAAGGTCCGCGCCCGCTACACCTACGTCTACA
>chromosome_16,+,polyA site is 1809777
TCAACTCCGGCACCTACGTGTTCACCCTGAAGAACGACGATGGCACCCGCAGCAAGGTCCGCGCCCGCTACACCTACGTCTACAAGAAGTACGGGAGCAAGTACATGATTGGTGAGTGCGGGTGGTGCGAGCTGCAGGGGTTGGGGACCC
>chromosome_16,+,polyA site is 1857267
CTTTGGTGTGGGAGCCGCGACACAAGGAACCGCTCTGGCGTCTGGCAGTCAATGGGTTCACGGGCTTTGGGATGCTTGCGGCGTGGGCCGCAGATGGACGCGTGGAGAAATGCCCGTGTGGGACTCAGATGACTGCTGGGGCTAGGGTTC
>chromosome_16,+,polyA site is 1885543
CACTCCCCCTCATCCAGGCGTACGACCAGCACTTGAACATGATCCTGGGCGAGGTGGAAGAGACGCTGACCACTGTGGAGATTGACGACGAGACGTACGAGGAAATCATCAAAGTGGGTGGGACACAGTGTGTGTGTGTGTGCTAAAGGA
>chromosome_16,+,polyA site is 1942645
CGGGCAAGTCGGTCCGCATCGCGCACCTGCGCATCATCAAGCAGCGGGGCTTCAGTCCCGAGGACTTTGACCTGGGCATGAAGTACTTCGAGGAGGCCATGACGGAGCTAGGGGCGCCCGAGGTGAGGTATTACTGGTGGCTATGGGAAC
>chromosome_16,+,polyA site is 1956339
CGGGCTGGTGCTGGCGCTGCTAGTCAGCATCCCGGACTGGCCCTTCTTCAACCGCAACCCCTGGAAGTGGCTACCACCCCTAGAGGTGGACGAGAAGGCTCAGAAGAAGAAGTGAGGCAATGTCGGACCCTCTGGGCACGCGGGGTAAAG
>chromosome_16,+,polyA site is 1996522
TGGATTGGCTAATTCCTGCTGCGGCTGGCTCCGGGTGTGGACCTGCAGGGGAAGGGGGATGGAGCGATGACAGGCCGTGCAAAGGCTATCACGGGAGGAGCCGTCAAGGGCAAGGCCACGCTTCCTAAGCTCCCGACGAATGCGGTCAAG
>chromosome_16,+,polyA site is 1996828
GCGGCTGCTTGACTAGACTGCAACGCCGTGCTTGACCAACGCAGAACGCGCTGGGTCGCCTCCTACTGTTCGGCAAACTGGACTCGCAAGTACAGCGGAAGATTGTGTCTGAAATGTATGAGCGGACGGTGCCGGCGGGTGACATTCTCA
>chromosome_16,+,polyA site is 2000180
TGAGAACCTGGCGTGGGAGGAGCTGGAGGCGCGCCGCATGGCGGCGCCGCGCAAGCCCAAGGAGGCGGACAGCGCCAAGCGCGTCAAGGAGATGATCGAGAACGAGAAGAAGACGGCGGGCAAGACGCCCAAGGAGACGCCGGAGGAGCT
>chromosome_16,+,polyA site is 2032885
TACTGTAGGCGTCCTCACAATGTCGGGCAAGACCCCGCGCGTGCTGGTGACCCCAACGCCAGATCTAGGCAAGGTGCTGAACTGCATGACCACAATAGAAATAGATGGAGAGTGCAACATCTCATCCTCGGTACAAATAGCACAGCTGGC
>chromosome_16,+,polyA site is 2033370
GGTGTGTGTCGTGGCAGGACAAGCTGGTGAAGATTGCGAAGAAGCTTAAGAAGAACAACGTGGCCGTGGACGTGGTCAGCTTCGGGGCGGAGGACGAGAACCAGGTGCGCAGAAAAGGAGGGTTGTTTGCACGCTTCCATGAGGGATAAG
>chromosome_16,+,polyA site is 2078339
CGCGACGCGGTTGGCGCTGGCTCAGGCGAACGAGGTGGCGGCGAGCGCGCTCGAGTCTGTGGACGAAACGCCGGTGAGCGCCACGTACGCCAAGCTGGAGAAGAGCCTGCCGCCGGACGGCAAGGTGCCCTGGGGCGAGTTCTTCAGGTG
>chromosome_16,+,polyA site is 2100588
CTTCAAGAACCCCGTGTCCGGCTTGAACTGGATCGGCTCCTTCATCGCCATCCTGGGCACCTACCTGTACAGCCTGGCCACGGACCGGTACGCGGACGAGAAGAAAAAGGCGGCGGCGGCAGCCAAGAAGGCGCAGTAAAGGAAGCGGGG
>chromosome_16,+,polyA site is 2113211
TGCAGACCCGCCTGCGCAAGCTGAACGAGGGCGCCTGCTCCGCCACCCTGCTGGCTCTGGCCGGTCTGAAGCGCCTGGACATGACTGAGCACATCACCAAGACCCTCAGCATTGACGAGATGCTGCCCGCCGTGAGCCAGGGCGCCATTG
>chromosome_16,+,polyA site is 2118343
CAGTTGCTTTTATCATGATGTTGAACGCCCTGCGCGCCCGGCCGGGGTGTCCAGGCCGCCGGAAAATGTCATGTCAAGCTGTGATCAAATACAATAGCAAAATTGCACAGAACAAAAGCAAGAGGAAAGGTGCCGGTTGGATCAATATCG
>chromosome_16,+,polyA site is 2139398
CCCTGCTCTGATGCCCACCAACAGGCCTCCAACAACTCCATCCGGGCGCTCCAGCTGCAGCCCAGTGGCGTGATCCGGAGCGTGTACCCATCAAAAGGAAATGAAAATGTGGTGGGGCTGAATCTTTTTGCATGTAAGTCAAGCCAACAG
>chromosome_16,+,polyA site is 2145973
GCATGATTTTGATGCGCGATACTCGCGTTGATGCGTGCTTGCAGGAACCCGTCTGAGGTGCGGGAGGTCGCGGCAGCGGTTGGGGAGCTCACAGTGCCAAAGCCGCTGGACGACACGGAGCGGTCTCTGAGCCTGCAAGTGGCGCTCAAG
>chromosome_16,+,polyA site is 2147159
CGGCTGGTGGCAGCCGAGCCGCCGGCAGCAGCCGATGCTGCGGCGAACGGGCATGCGGCCAGCAAAGCCGATGCGGAGGACAAGAGGGAGAAGGAGCGGGAAAAGGAAAAGGAGCGGGAAAAGCCCGGCGAGGCGCCAACTGAGGCTCCT
>chromosome_16,+,polyA site is 2188196
CTATGTGGGCGCGCAAATGCAGGGTGGTGGCTCGCGACGAAATGGAGCACATGCTCAAGCACTCCAACATGCGCAAGGTGCCCATCCTGTACTTCGCCAATAAGAAGGACCTGCCCGTGGCAATGCCACCCGTGGAAATCGCCCAGGTGG
>chromosome_16,+,polyA site is 2198597
TGCTGCTGCAGACCACACCGGAGCCTGAGCCTGAGGTGGACGTTGCCCCCACTCCCACGATAGCGGAGGTGGACGCGGCCTTTGAGAAGGAGCTGGAGGAACTCCAAAAGGCGCAGCCCGAGGAGGGGAAGTAAAGCACCGCACTGGAAG
>chromosome_16,+,polyA site is 2234688
CGAGTATCTGGCGATGGTGGGCAAGTCGGAAGTGCCCAGAGCCAACTTCGACAACATCTTCTGGTCCATGTATACCGTGTTCCAAATTTTGACCATGGAGAACTGGTGCGTAACGTGTTGCTCTATTTACAAGGTTGATCGTTGCAACGC
>chromosome_16,+,polyA site is 2265285
AGATTGACGAACGACGGCAAGGACATGTTTCTAGTTTAGGATCGATTGCACCGCTTCTGTCCAAAACAGAACCCGCCTGAGCGCGTCTGGACGCAAATGGAAACAAGCGTCAAGGTGAGCTATCGGTGGTGTTGCCTTACCGCAGCAATA
>chromosome_16,+,polyA site is 2282929
GAACTTCCATGAGTACCTGCTGTCGCACAAGAGCATCCGAAGCAAAGAGCGCAATGCGCTCATGAAGCTGTTCCGCGGGTACCGCAACGAGAAGAAGACCAATGAGAGTGAATATCTGCAGATCGTGGGAGACAGCATCCTATACGGGCA
>chromosome_16,+,polyA site is 2318042
TCTGGTGGGGGCAGCGATCAAGGGCGAGCAGAAGAAGTACACCTACGACGTGCACGAAAGTGTGGAGGAGCTGGGAAGGCTGGCAGAGACGGCGGGGCTGAAGGTACGTTGCAAGGGGGGAACCTGGGGTTTTCAGTGGATGGGCAGCCG
>chromosome_16,+,polyA site is 2321882
TCTGCTACAGGACGGCGTGGAGGTGACAGCGGCGGCGCCCAAGTCGCTGGCGGGGCGGCTGCACAGCCTGGGCTACCTGCTGAACGAGCTGGAGGGCGAGGAGGATGAGGATGAGGATGAGGACGACGGGGTGGTGCTGCTCGCGTGAGG
>chromosome_16,+,polyA site is 2363676
AACTGCCCAGACACTGACATTCAACTCCACTGCCGGTGCCCCCAACGCAACCCTCTTGGTGGCCAGGCGTTGGACCGCGGCGCGGTGCTGATGGGTGCCAACAAGATCGCCACCGGCCACAACGCTGATGACGTGGCCGAGACCGTGCTG
>chromosome_16,+,polyA site is 2370161
GCTTGTTGGGGGCTCCCCGGAGTATTATGTGGAGCGCAAGCTGGGCAAGGGCGGCTTCGGCCAGGTCTATGTCGGCCGCAGAGTGTCGTCAACAAAGCAAAAGGACGGCCCCCAGGCGAACCAGGTCAGCAAGATTGTTTGAACCCTGGT
>chromosome_16,+,polyA site is 2372215
CGCTCTCGTCACTTGTTGGCTCGCGCATCGGGGTTTGCTTCATAGGTCGGCCAGAAGCGCCAGCGCGATGCGGACGAGCAGCTGGAGGACGCGGGGCCGAAAAAGAAGGTCCGCCTAGGCCTGCCGGCAACGCAATGGATCACAGTCTAC
>chromosome_16,+,polyA site is 2390758
TCTGTGTTGTCGCTGAGTATACGTTCGCTTGTTTCTTGCAGGCAAGGTCCACGGTTCCCTCGCCCGTGCCGGTAAGGTGCGCGGCCAGACCCCCAAGGTCCCCAAGCAGGAGAAGAAGAAGCGCCCGCGGGGCCGTGCCATGAAGCGCAT
>chromosome_16,+,polyA site is 2405233
TCACACGCGACCGGCTGTCGCGCGAGGTGGACACATTTGTCCGCAAGTTCAACTGTATTCCGGCACTGACCGCTAACCTCACGGTGGAGAACTTCCAGAAGCAGACACAGTGCTAACGCGGCGGTAATGCAGAGCGAAGGCGGTGGTGAT
>chromosome_16,+,polyA site is 2408321
GCAGCAGCAAAATCATGCCTCGCAAGTCAACCCGGTCTGGCTGGCGCAAAGCCGGCTGAGGCGGAGGAAGTTTGATGAATGTATCGAAGTCTGCACTGGAATCCTAGAAAAAAACCCATATGACCAGGTGCGGACACAAGCCTTGTGAAG
>chromosome_16,+,polyA site is 2410926
TGGCTCTGGCGGACGACAATGCGCTGCCCGACATCTGGTACAACATCGGCCAGGTGGCGGTGGGCATTGGCGACCTGGCGCTGGCCTATCAGGCCTTCAAGGTAGGGCCGGGAGATGCCGCAAGTGATGATGGGAACAAGGAGTGGTAGG
>chromosome_16,+,polyA site is 2427610
ACAGCCACCCGCCGGTTGCAGGACTTCAAGAAGCAGCTGCAGGCAGTTTCAACAGCAGCACATGCTGAGGTGGTGAACATGGCCTGCTGGAGCACCCCAACCAGCGCAGTTCAGCACAATGTGGCTGCTGCAGCAACAGCCGCTCAATAC
>chromosome_16,+,polyA site is 2802696
GGCGGTTGCCGGCGGCGCCGCCGCGACGGCGGCGGGCGCAGACGGCGCCGCCGCCGCCGCAGCCACCACCATCAAGAAGAAGAAGAAGAAAAAGAAGAAGACGCTGCTCCCAACTGCTGGCGGCGCCGTCAATGGCACAGACGCCAGCGC
>chromosome_16,+,polyA site is 2826121
TCAACCCGCCCGCCCCCCGCCCACTCTCCTCACCCGCCCACCCCCAGGCACCGCTGGACGGGCAAATGGGAGGCGCACCTGTGGGACTCGTCGGTGGCGAGGAAGAAAACATCACCGGGAGGCAGGTCGCGCGGCAAGCAGGTGCGTGTG
>chromosome_16,+,polyA site is 2828424
GCGAGGGAGGCGGCGTGGGAGGCGCGGAGAGGATGGATGCGGCGGCGGACCGTGATGCGGACCCAGATGCCGACCCGAATCCGGATCCCGAGGAGCCCAATCACCTGTATGAGCAGGTGATGAAGCAGCTGGCGGAGGAGGGCAGGCAGC
>chromosome_16,+,polyA site is 2856597
GCTCGGACACCAACCCACTGGACTGCGTTCAGACGGACGTCCCGCTTGGCGGAGGCCTGCTCTTGCGGGTGCTACCAAAGCATTACAAGGATGCGCCGGCTCAAAACCTGTATGCTTCGGCGGCGAATCTGCTCAAGGGGGCTTACAAGC
>chromosome_16,+,polyA site is 2859898
AACCGGCCGAGGCTGCTGCTGCTGCTACTGCCGCCGCTGCCGGCAGCAGCGGGAAGCCGCCGTGCAAACAGCAGGGCAGGAGCCTCTTGCAGCAGCTGGAGAAGAAAAGGCCACATGCAGCTGGCGCGGCAGCGGCGGCGGCGAACGTCA
>chromosome_16,+,polyA site is 2918907
CTGGATGAGCTGCTGCTACTGCCGACGTCACCGCCCGAGATGACTGGCGGCGGCAGTGGCAGTAGCAGCGGTGGCGGTCAAGGCGGGGGACTGCAGGGGGAGGATGGGAAAAAGGGTGCGGCAGGCGATACGGATTCAGACGGACAGGAA
>chromosome_16,+,polyA site is 2921178
GCACTGGCAGGTGCTGGGACTATGACAGTAGCGGCGGCGGCGGCGGCGCGCCAAAATTCGCTGACCGCGGAGCAGGAGGCCTCCTCCACACAGCCATCCACTGGCCGTGGTGCATCACAGCGCAGCACGGGGGGCCTGCCAGGAAAGGGC
>chromosome_16,+,polyA site is 2959243
ATGCTTCATCTGGCAGGTGGCCTACATCACCATCAACCCCGCCTACCGGCGCTCGGCGGTGGCGCTGCTAGAGTCCTCATCCGTAATGATTGAGACGCAAACACAACGCCTGGGCCTGCGCCACGCCCACCACGCCGTCGCGTCCTAGTT
>chromosome_16,+,polyA site is 2966538
TCGAGCTCGAGTCGATTGTCCTACAGCGGACAAATGTGGCAGAGTTTGACGCAACGCTCGAGGAGATGGAGACCATTTTGGCTCAATTTGTGACATGGAATAACGTCATCAATGACTACGCAGTCAATGTTCAGAACCTTCTGGCGCCCG
>chromosome_16,+,polyA site is 2992036
TCCCCCCCTCCCACACGCACACGCGACTGGCCGACGCAGACTACGCGCTGACGCCCAGCATGGCCATCGTGGACCCCCAGCTGGTGCTCAACATGCCCAAGAAGCTGACCGCCTGGGGCGGCATTGACGCCCTGACGCACGCGCTGGAGA
>chromosome_16,+,polyA site is 2993267
AGGACTACGCCGACCTGGCCAACATGCTGGGCCTGGGCGGCAACACCACGGACGAGAAGGTGATCAAGCTGATTGAGGCGGTGGAGGATCTGAAGAAGAAGGTCGACATCCCGCCCACCATCAAGGAGATCTTCAATGACCCCAAGACCG
>chromosome_16,+,polyA site is 3080915
GCCGGAGCACACAACGCTTACACCTCGCTGCATGCACGCAGGAGCCGCCACGACTCCGTCGCCGGCCGCTCAGCAGCCCGCTGCCGCAGCTCAGCAGCAGCCAAAGAAGAAGGTATGGTCTCGAGTGCGGCCCGCCAGGAAGAAGGCCTG
>chromosome_16,+,polyA site is 3155347
CACGCTCGCGGACGCAGGCGGCGCTGCAGGGCATGTGGACGGCAGCAAGTGGAACAGCGGGGTGAAGATCGTGAACGCAGCTCTGAAGCACAAGCGGGAAGGGGCGATAAACAAGCGTGTGGCGTCTCGTGTGCGTGGCAAGATGGGCTG
>chromosome_16,+,polyA site is 3239832
CGAGGGCATTGAGGGCATCGGCAACGCCGGCGGTGGCCGTGGCACCGGTGCAGCAGTGGGGTTGGCGGCGGCGGGCGGCGCCGCCCGTGTGCGGCTGTGGCCAGTCATGCAACGCGACACGCTGCGTGCGGTGTTCGGCCCGCGCGTGCA
>chromosome_16,+,polyA site is 3283778
TCCGACTACCCTCGTCCGGAGCAGCACCGCCAGCAGTTCCAGGGCGAGTTCTGGGGCGGCTGGAGTGATGAGCTGCTGCAGAACCTCAGGTCCCAGCCCAACAACACTTGGAAGGTGGTGCGCACGTATGACGAGAGCAGCAAGCAGGGA
>chromosome_16,+,polyA site is 3284088
CCTTCCCGCGCTCGCCCCCTGTACGGCACACAGACGAGCGCGAGCTGTACGACCTGCGCAAGGACCCCGGTGAGCTGTACAACATCTACGACAAGGCCAAGCCCGCCGTGCGCAGCCGCCTGGAGGGGCTGCTGGCGGTGCTGGCCGTGT
>chromosome_16,+,polyA site is 3325793
GGACCGGGATCGGGACCGGGACCGGGACCGGGACCGGGATCGTGCCGTGAGTGGCGACAGGCAGCGCGGCATGGATGCCGACAAGGTGCGGCAGCAGCAGAAGGATAAGGACAGGGACAAAGAGCGGGGGAAAGAGAAGGAGCGCGAGAG
>chromosome_16,+,polyA site is 3349881
GGCCAAGGACAGCTCTGAGAAGACTGCGGCGGACCTGGTGGATGTGAAGAAGCAGCTGGCCGACCTCAAGGCGCACCTGTACGCCAAGTTCGGAACCCAGATTAACCTGGAGGAGGAGTGAGCAGCGAGAGGTGGCACTGTGGCAGGGGA
>chromosome_16,+,polyA site is 3358496
GCGCAAAGGCGCCGTCGGCGCCTGCAGGAGCACCGGCAGGCAAGGCCGGAGATGATGGCGGCGGCGGCGGCGGGGGCGGCGGTGTTGAGGGAAGGGAGGACCTCAGCCCAGCTGACCCAATGGCAGTCTTTGGCGGCGGCGGCAGTGGCG
>chromosome_16,+,polyA site is 3387049
ACCCCACAAATCATGAATGTAACCCCCGCACGCAGGTGGCCCAGCTGCGCGCCATGGCCAAGTACGGCGTGTCCTCGCTGCCCGACCTGCCCGACCCGAACAAGGAGGCGGAGGAGGCCGCGGCCCGGCTGGCCCGGCGGCTAGGAGGCA
>chromosome_16,+,polyA site is 3387677
CAGTGCCAGCCGGAGCCGCAGCCGCAGCAAGGAGCGGCGCAGCGGCAAGGACGCGGCGCGCAAAGGTGACGCGAAGAAGTCAAAGCACCACAAGAAGGAGAAGCGGGAGAAGCGCGAGAAGGACAAGGGGGACAAGGACAAGGAGCGGGA
>chromosome_16,+,polyA site is 3387918
GGGGCAGCGCGGGACGAAGCCGCGGCAAAGGAGGGCGAGGAGGCACGGGACGGGGCGGAGGGCACGGAAGGCGCGGGAGCTGCGGGCAGCGAGGGCAGCAAAGAGAAGGAGAAGGAGGATGATGGGAAGGGCGGCGAGAAGATGGAGGAA
>chromosome_16,+,polyA site is 3441970
TGGCAGAGCTCGCAAGCCACGCGCGGATGCACACCGCGGACGCCCTACATGCGGCCGCCGCGATCTCCGCCTCAGGCCAGGACTCGAGCAGCAAGACCAAACTGCCTTCCGTGGACTTACGGAACGGCCGCACTTTCGCTCCGTCGCCGA
>chromosome_16,+,polyA site is 3443943
TGGCCTACGAGCTTCTGGTGGGCTTCCCGCCCTTCGTCACCGACAACGCCACGCACCCAGGAAACGAGAACATGTTCCTCGCCAAGCATGCCAACAGCAAGACGCTGAGCTTCCCGGTTTCCACGTCGCCGGGCGCGCGCGAGTTCATCA
>chromosome_16,+,polyA site is 3444040
CAAGACGCTGAGCTTCCCGGTTTCCACGTCGCCGGGCGCGCGCGAGTTCATCAGCTGGGCGCTGGCTGACGACCCCGAAGAGCGGCCCACCGCGCTGCAGATGAAAAACCACCCTTGGCTGGCCGCGGCGGCCGCCGCTGCAGCGGCGGC
>chromosome_16,+,polyA site is 3444734
TTTAAGTAAGCAGCGTGACTTGCTGGGTTTAGCTTTCCCAAGGAGCGGCTCGCATGCCGTCGTTACGGTATATCGGGGCGCCTGTGTGGCGGCGGTAGCACATTGAATGAGTGTATGAAACAGTTGCAATTGCGGTTGGCAGTCCTGCTG
>chromosome_16,+,polyA site is 3452131
GCGCTGAGATCGTCCGCAAGGACGGCGTCGGTGCCCTGTACAAGGGCCTGAGCGCCGGTCTGCTGCGTCAGGCGACCTACACGACCACTCGGCTGGGTATCTTCAACATGATGTCGGAGGAGCTCAAGGCGCGCAACAACGGCCAGGTGG
>chromosome_16,+,polyA site is 3453397
CGTTCGACTTCATCAAGACTCGCCTGCAGAAGATGACCCCCAACCCCGACGGCACCATGCCGTACAAGGGCCCCATCGACTGCGCCCTGCAGACGCTCAAGAACGAGGGCCCCCTCAAGTTCTACACTGGTGAGCACCCGTGCGCTAGTT
>chromosome_16,+,polyA site is 3453627
GCTTTGTCTTGTCCACACAGGCTTCCCGACCTACTGCATCCGCATTGCGCCGCACGTCGTGTTCACGCTCGTGTTCATGGACGCGCTGCCCAAGGTGCAGAAGAACTTCGGCCTGTAAGTGTTATGCTTACATTTCCATGGCACGGACTG
>chromosome_16,+,polyA site is 3586714
TAAACCCCACAGGCTCTGCGCGCCAGCTTGCTGAAGAAGTACGCCATCGTGCGCCGCGAGCTGGACACGCTGCACAGCAAGCGCATGAGCGAGTACGAGAAGATAGGTGCGTGCGTTTGTGTTTTGGGTGGGTGGGTGGGTGGGTGGGTG
>chromosome_16,+,polyA site is 3644186
GCAACCCCCCAACCCCTACACCCCCCTCCCCTCCCCCAACCGCAGGGCCACCTGCGTGTGACTGTGCAGGGCGAGATCATTGAGCAGCAGTTCGGCGAGAAGGAGGTGTGCTTCAGGACACTGGACCTGTACACCAGGTGTGTGCGATCA
>chromosome_16,+,polyA site is 3646588
GTGTGTGTGTGTGTGTGTGTGTGTGTGTGTGTGTGTGTGTGTGTGTGTGTGTGTGTGTGTGTGTGTGTGTGTGTGTGTGTGTGTGTGTGTAGTGGGCTGGTGACGCTGGGTCGAACATGTACATGGTCAGCGCTTGCCAACGCCTTTTGT
>chromosome_16,+,polyA site is 3695579
AAATAACCAAGAAGCTGACGAGCCCAGATCTCAGCGAGCAGGAGCGACCGGCGCTGGTTGAGGACCAGCAGTCGTGCGTCGCGGCCTTGACATTTGCCGAGAAGGACCTGGAGTGGCTGCGCAAGGAGGTGGAGCGGCTGAGCAGGAAGG
>chromosome_16,+,polyA site is 3705733
GCTGCAACACCGCCGTCCATTGCAGAAATCGGAGGCGGACCGCAAGCGTGACACCAAGCCCTCGCGCACGCTCTTTGTGGTGAACTTTGACGTGCGCCGCACCACAGAGCGCGACATTGAGCGCTATTTTGGCCGCTTCGGCCGCCTGAC
>chromosome_16,+,polyA site is 3713643
AATCAAGAATGAGTACGTGCGCTACGCTTTCGTCTCGATGACATCGTTGGGCGAGAGCGCGTACGTCTCCTCTACAAACTTCATCGCCTCGCTAAACCAGAAGCCGAAATAGACACGCGTGGAGCAAGTCGAGCATGTTGGAAGGACCTG
>chromosome_16,+,polyA site is 3753001
GGCTCCGCGTCTGCGACGAGCTCACAAGATGCTGCCTTCGGCGCCATGCTGGGTGCATTTGTAGGGGATTGCGTTGGCGCAGTCCTTGAGTTTAACGACAAAAACAACAATCCAGAGACCGTCGATAGAGCGCTCACCGTTCCGGGCGGT
>chromosome_16,+,polyA site is 3755828
CAAAGCCACGGGCGAGCCCGTGGACCTGCACTCGCTGGCGGGCGTGCCGGCGGCGGATGCGGCGCATGAGGAGGCGGCGCTGGCGGCGGAGGCGGCGGAGGTGGACGCGGCGCTGCGGGTCTAGGCGGGGTACGGCATCGTGGAGTGGTT
>chromosome_16,+,polyA site is 3852766
GTCGTCACGCTGGACAAGTTCCGCTCCCAGCCCTCCTCGCCCATCAGTAGCATGGAGTCTGACATCGAGGCCTCCGCCTCCACGGCTGTAGCTCCTACAGCCTCCACCGGCGCCACGAACGGCAGTAGCAGCACCAGCGTCGCCCCAGTC
>chromosome_16,+,polyA site is 3873485
GGTCGTGGCGCTGCCGGCGGACAAGCCGCTCACGCAGCAGCAGCGCCGGGCGCAGCAGCAGGCCGCGGCGGGCGGCGGGGCAGGCGGGGGAGGCGCGAGCAGGGGCGGCACGCCGGGCGTAAGCGGTGTGGAGGCGGCAGCGGCGGTGGC
>chromosome_16,+,polyA site is 3892728
GAGGCCGGCCTTCTGGAGATGGACCCCGCGTCAGTGCAAATCCAAATCCCAGAAATCGAGGAGGCTAATCAAGTCGAGCAGACTACTGAGATAAAGCCTAAAGAAGAGAGGAAACCGGAGGGCGCGGTGCGTGGCGTCGTCGGCGCGCAC
>chromosome_16,+,polyA site is 3927563
GCAGCGCCTGCTGGGCGGCGGCGGTGGCGGCGGCGGCGGCGGTGGCGGCGGCGGCGGCGGTGGCGGCGGCGGCGGCGGTGGCGGCGGCGGCGGGGTTGGAGCAGGAGGAGGAGGCAATGGAGGAGCCCATGGTGGGAGAGCAGGAGCAGG
>chromosome_16,+,polyA site is 3942141
CTACAACAGCCGTTGCTCGCCGCCCGTGTGGGCGTTCCGAAGGGTTGTGGGGGGCGGAGGTGGTGGAGAGGTAGGGGTAGGGGGTGTGGGGGAGGGGCAGGTGGAGATGGGCGGGTTGGGTGAAAGAGTGGGAGGGGCGGTGGAGGAGGG
>chromosome_16,+,polyA site is 4009124
GTAATTGACTGGATCCATACATGTGCTTGGTCGTGGTGTGCAGGGGCGCGATAAATCGCGTTCACCCTCGCGAAAGCACAAGGACAAGGAGAAGAAGGAAAAGAAGGAGAAGAAGGAACGGAAAGACCACGACCGTGACTACGATCGGGG
>chromosome_16,+,polyA site is 4027747
CAGGCCTTCGGCTGGGCGCTGGGGGCGGGCGCCTGGGGAGCACGTGTGGACTCCATTCCGCTAGTGTTTGAGGTGGCGGCGGATGACCTGGCGGCGGCGGAAAAGGAAAAGGCAAAGGAAAAGGAGCAGCGGCAGGGCGGGCATGCGGCT
>chromosome_16,+,polyA site is 4042708
CATTAAACAAGTGCGCGCATGTAAGACGGCAGCGGAGGAGCGCGAGGTCATAGCGAAGGAGAGTGCAGCTCTGCGCGAAGCTTTCAGGGACCAGGACCAGTCTTACCGGCACCGAAATGTCGCCAAGCTTATGTATATCCATATGCTGGG
>chromosome_16,+,polyA site is 4043021
CAGCGGATGGGCTACTTGGGGCTAATGATCCTGCTGGACGAGCGGCAGGAGGTGCTGATGCTCGTGACCAACTCTTTGAAGATGGACCTGAACAACACCAAAAACCCCTACATCGTGGGCCTGGCACTGGTGGCCCTGGGCAACATCTGC
>chromosome_16,+,polyA site is 4062415
TCGGTAACAGACTACTTTAAAAACGTGTCAGAGACGTTCAAAGATAGCGAGTCCGTGGAGGTTGTGCCGACCTTTGTGCCGGCTGCTCAAATTAACAGCGAAATTGAGTTCGAGCTGGAGCATAACCTGACCAACAGGTAAATTTTAAGC
>chromosome_16,+,polyA site is 4083083
CGCCGCTGCTCGAACGGCACCACCGGGAAGGCGGGAGAATGGCGAGCGGCGGCGGGGGCGCGCCGGACGCACACGTGCACGCACACGGTCACAAGGACGGCGACGAGCACGTATAGCGCTGTGGGGTCAGGTGGAAGGTAGTCATAGGAA
>chromosome_16,+,polyA site is 4223731
GCCGGCGGAGGGCAACGGGACAGAGGGCGCAGCGGCGGCTTCGCAGGAGGCGTACAAGGACAAGGGCGACAAGGAGCACAAAAAGAAGGAGAAGAAGGAAAAGAAAGAGAAGAAGGAGAAAAAAGAGAAGAAAGAGAAAAAGGAGAAGAA
>chromosome_16,+,polyA site is 4229538
AGCTGCCTTCCCTCCCCTCCGGCAGGATGTTTAACTACGGCATCGGTCTGCACCTCGTCAAGGGCAACCCGGCACCCCGTGACTCCAAGATAGAGCCCAAGACGTGTCACATAAGCTTCCAAGTGGTGAGCACATGCCGTGTCCGGTAAT
>chromosome_16,+,polyA site is 4229784
GTTGGCCCTGCCCCTGTGTCCATCTCGCTTGCAGTCCATCAGTCTGGAGGAGATGGAGGCGCACCTGAAGGAGTGGGGCCTGGACTACGTGAAGCAGGTGTTCGTGGAGGACGGCGTGGAGGTGCGGCGGCGGCCACGGGGAGGGATGCT
>chromosome_16,+,polyA site is 4339828
GCCGTGCTGCCAGGCCTTCGGGAACTGTACGATACAGGATTCACAGTGCACATGTGCAACGGGGGCAAGTGGAGCAAGGATGACGGCGTGTCAGCAGGGAAAATTGCAAGCTGGATTCCTGCAGACGGGGGGTCCTGCACATGTGATGGC
>chromosome_16,+,polyA site is 4395700
ACTGGCACGATCAGCACCCTGTGCCGCTCTGCAACGTTCTTACCCTGACATTGACAGAGTTCATCCCGAGCCTGGAGACGCTCATTCTGACCAACAACCGGATAAACAACCTCCAGGTGGGGTTCTGGGTGGGCTGCACAAGGTGCCGAG
>chromosome_16,+,polyA site is 4411296
GGAGGGTACTCGCAGCACGAAAGCGGGAAGGGTTTGGGTGGGCCGAGCCAGAAGGGCGCGCTGGGACGCGCCACGAGTACGGTGGCGGCAATCAACCGGATGAAGAGCGAGGTGGAGCGGCGGGCGGCGCCGGGGCACACCACCACCACG
>chromosome_16,+,polyA site is 4527028
CCCGCCACCCTCTTCCACTGCAGGCTGCTTGCGCCAAGGTTATAGACACTGTATTCAACGCGGCAAAGCCCGCGTCAAGGCACAAGCAGCTGCTGGGCAAGGGCAGGTCAGAAAACAGCAGGCGGGGGACTGGGCCTGGCTGCGTGTGTA
>chromosome_16,+,polyA site is 4545864
CTCGACGCAATTGGGCCCATCACCTCATAACCTTGAGCATAACCCCGCCGCCCGTCGGCCCCCCAGCCGCCACCCCCAGCAACTGCAGCTCGATGATGACTCCCGGGACTGGGAGGTGGTGCTGCCGCTGCTCTACCCCCGCATGAGCCC
>chromosome_16,+,polyA site is 4546207
TGGTGGCAATCACTAAGAAGTACGAGATCCGCCTGCTGCGTCACGCGTGTGAGCGCTTCCTGGAGGAGGCGCAGCTGTCGGCCCACAGCGCAGACCCCAACTACGTCCTCACCTGGCTGCTGGTAGGTGGTGCACGTGCAATTTCTGGCG
>chromosome_16,+,polyA site is 4559409
TGGGCACTTGCGGAGCGGTGCAAGCGGCCAGTTAGCTGACACGGTTTCGGACCGTGCGCCCTCCCGCAACCCCCCCCCCCTCTCCCCCGCGCCACAGGCGATGCGTGACGAGATGGCCCAGATCAAGGAGGACTTGCGCGTGCTGCGCGA
>chromosome_16,+,polyA site is 4561731
ACCGCCGGCTCCAAACCCTGCCAACCCCCGCAGGTGTTCATCCGCGCGGAGAACCAGCACGTGTACGACAAGGAGAAGGGCGCGTTCCGCAAGTACGAGGAATGGATCTTGGACACGGAAGGCATCAACCTGGAGCAGGTGCTGGCGTTC
>chromosome_16,+,polyA site is 4564180
ATGAATGTAGGTCGGTTAAGCGGTGCAACCACTAACTGGATGGTCGCATGCTTGTGCTACGCAGCCCGACTAGCCCGGCCTACTCGCCGACCAGTCCGGCCTACAGCCCCACGTCTCCGCAGTACTCGCCGACTTCGGTAAGCAAATCTC
>chromosome_16,+,polyA site is 4565098
GCTCACCCGCCTACTCGCCCACGGCGGGCACCACGCCCACGGGAGGTGGTGGTGGGGCCGCGGGCGATGTCGGGACGTCACCGGGGCCTGGCAACGCGCCGTACAGCCCTCAGGGCACCAGCCCCGCACTGAGTCCCTCGGGCTTCAAGC
>chromosome_16,+,polyA site is 4666217
TGCTTGGAAGAAAGGCATACATGCGAGGCCAAGACCTTTAACGAAGTGCGATTAAGTGTCCCTGTATTGAGTGCTGCACTGGTAAGAGATACCGCCGGAAAGAGTCGAAAGAGTGCGTCATGTTTTCTTATGCGAGGCCTAGCGCGCAGT
>chromosome_16,+,polyA site is 4687108
ACAGCGAGACGGTTTGGAACTGCATCGCGACATAGGCGGCCTGCAGCAATTGCGCCATTCAACATGACAACCCCAAAAATCAATGTAGCCATCGTACCAGGCAGGGCTTATCGAAATTTGCTCACATTACGCCTGTTGAAATTCATTAAG
>chromosome_16,+,polyA site is 4732181
CCCGCATCCTCAAGGTGGGTGTGGCCACCGACACGGCCCGCCGCATCCGGGCCGAGCAGGCCATGGCCAAGTACCAGGACGTGGACAAGCTGTACGACAACATGAAGATGTAAATAACTTTGAGGCTTAGCGCCAACAGTTGGGTTAGCG
>chromosome_16,+,polyA site is 4755273
GCGCCAGTGGACTCGCTCCTTTCCCTCTCTCTGCAAAGCTAGCAACCATGACGAAGAAGCGGCGGAATCGGGGACGCGCCAAGCACGGCCGCGGCCATGTGAACCGTGTGCGCTGCGAGTCTAGCGGCGCCATGGTGCCCAAGGACAAGG
>chromosome_16,+,polyA site is 4755361
CCGCGGCCATGTGAACCGTGTGCGCTGCGAGTCTAGCGGCGCCATGGTGCCCAAGGACAAGGCTATCAAGCGCTACATTGTGCGCAACATTGTGGACGCGTCGGCTCTCCGCGACATGCAGGAGGCTTGCGTCGTCGACAGTGAGTCGGC
>chromosome_16,+,polyA site is 4759209
AGCGTTAGTCTGGCGTGCCTGACCTTGCATGTGCGGGCGCCTGCAGGTGTCCTGCAAGACGGTGAAGACGTGGCTCACCAAGAACAGCGCGGAGAGCGAGAACATGAACTGGATCCTGGCCAACACCAAGCCCTGCCCCAAGTGCAGCAG
>chromosome_16,+,polyA site is 4760086
CATTCCTTATCCGTTGTGGCGCATTCGTGCACACGTAGGCCCGGCTGGACGCGAGCAAGGTGAGCAAGGACTGGCTGGAGCAGCTGGCGGACATCACGAAGACGCCCACCAGCCAGCTCAAGTTCATTAACGAGGCATGGAACCAGGTGT
>chromosome_16,+,polyA site is 4870467
CACTGGACGGTGGCGCGGCGGAGGCGTGGGAGGCGCTAGGGGCGCTGCTGGGGAAGTTGCCGTGCCTGGAGGTTCTGGATCTGTCGTACACACACGCCATGACGTACCTGGATCCAGCCCGTGGCGCCGCTGCTGCGCCCTGGCCGGCCC
>chromosome_16,+,polyA site is 4908597
CGTCTCACTCCTGGAACTCTGGAAACCCGGCAGGGCTGTGCCGTTCGGCGGCGCTTACCGCATCATCGACCTTTTGATGAGCAACATGCTCAACAGCGGAATCAATAAGATCCACATCCTCACCGCCTTCAACAGGTGAGGCCGGTATTT
>chromosome_16,+,polyA site is 4919696
GGCGCGGAGATTGCGCGCAACCTGGCGGCGGAGGCGGTGGAGAAGGGCTACAAGGCGCAGTGCATGTCCCTGACGGAGCTTGGCTACGCCGCGCTCACGTCCGGCCGCACGCCGTATCTGGTGATTGTGGCGTCCTCCACTGGCGACGGC
>chromosome_16,+,polyA site is 4924763
GCTGCGGCTGCTGTGGGAGAAGGACGAGAAGCGCACGGACGGCGTGCTGACGCGGGAGATGCTGCGGCCCAGCCGCGAGGAGCGACACAAGCTGGACCCAGGGGGCATGTACTCGCCGCAGCAGCCCTTCTGGGCGCACATCTCCGACGC
>chromosome_16,+,polyA site is 4925212
CGCCATCGGTGTGCTGCCCGCCAACCACCCAGACCTGGTCGCCAACCTGTGCAAGCGCCTCAACCTCAACGCAGACCGCGTGTTTTACATCTCCGCGCCAAAGGACACCTCGCAGGCTGGCGACGCGGCGTCAGAGGCGGGCGAGGCCGC
>chromosome_16,+,polyA site is 5063709
ACCCGCAGCGCAAGTCTATCTGAACAGCGACTTCGAAGACACAGCCACCTACATGCGCAACTGCTTCGAGCGCTTTGGCGCCCAGCACTTCGACATCGACACCACCGTGCACGTACCCGGCTCGACCTTTCCCTGCTCTGAGGTGCTGCA
>chromosome_16,+,polyA site is 5073478
TTTGCGTGACCAACCCTGCTAAGTCTGCGTGCGTTGTTGTCATGTGTGTGCAGGGTTGCGGCAACACGAAGTTCGTCGTCCGCGGTTCTCGGGAAGGCCTAGGGTACGGTCCGGCGGAGCAGGAGTGGCAGCCTCTGGAGCAGCGCATCA
>chromosome_16,+,polyA site is 5078503
AGCCGCGGCAGGCGCCGGCCGGAGACCAACAGAATGGGGATGCAGGCAGCAGGGATGGACAGGAGCAGCGCTCGGCGGACCACTCGGCAGCGCAGGCGCGGTTGCAACTCGAGGCGGAGCCGCAACCGAACCAGCCAGCCCCAGGCGCCT
>chromosome_16,+,polyA site is 5079216
GCAACATGGACCTCGCGGGCGTGGAGGCGGTGGACATCCACGCCTCAGGCGCCTTGGACGAGTACCGCTTCAACATGTTCATGCGCGACCTCATGGCGGAGAAGAAGACCGACATCCTGTGCTGCAAAGGCGTGCTCAACATGCAGGTGC
>chromosome_16,+,polyA site is 5079953
AGGCGTTGAAGGAGGGGCTCAGCTCGTGCCTGTGGAAGCCGCCGCCGCCCGGCTGGGAGAAGATCCGCGACGTTAACACGAAGCTGTCCTTCTATGTCAATAAGAAGACGGGCGAGAAGACGTGGGTGCGTCCTGAGGCGCCAGCATAAA
>chromosome_16,+,polyA site is 5092931
GTTTTACGTTTTTCACATCTGTGTACTCCAATTCGTGCCCCGATTAACAGGACGGTAGCGTCAAGCTGGTGGTGCGTAACTTGGCGTTCGAGGCAACCAAGAAGTGAGCGGGGGGACTGAGGCAGAGTCGGGACGCGATGCAGGCCCCAC
>chromosome_16,+,polyA site is 5142128
TCCGTCATGCATAGGGCGCCGTGGCCAAGGCCGAGGAGATCCTGGCCTCCACGCCGGACGCCTTCATGCTGCAGCAGTTCCAGAACCCCAACAACCCCAAGGTGCACTACGAGACCACCGGCCCCGAGATCTGGAGCGCCACCGACGGCA
>chromosome_16,+,polyA site is 5176312
GAAGCAGGAGGAGCAGGAGCAGTCCGGAAGGGCAGGGGAATGGGCGGGAGCGGCGGGTGCATATGGCGGGAGAGGGAGCGGGAGAGGAGCGGGAGGGGGAGGGGGAGGCGGCGGCTCTTGGCGGCTGCCGCCGGTGGCGCCCACTGACAT
>chromosome_16,+,polyA site is 5178356
TGTGCGCTGGTGGCGCTGGACGAGGCGGTCATCAGCTCGCCGGCCCGGGTGGGGGAGCTGCTGCACGCCGTGGGGCGGGTGGTGTGGGTGGAGAAGGAGGAGCCGGCGGCAGAGGGAACTGAGGGAGAGGAGGAGGAGGTGGCGGCGGCG
>chromosome_16,+,polyA site is 5322091
AGGCCAAGGGCGTGCAGTGGCGCAAGTTCGGTCTGCTGATGTACTACTACTGGCATCGCAATTTCGGCACCGCCATGAGCTGGTTCGTGTGGGACTTCGCCTTCTACGTGAGTCGTGCGGCGGATGGGGGCTCGGGCCCGCGTGCTTGCG
>chromosome_16,+,polyA site is 5323566
GCGCCACCACCACCAGCGCCTCTGCAGCTATGGCGATGAAGGGCGCTGAGATGGTGCCGCCGCACAAGCAGCAGCCCACGGCAACCATCGCCATTGCCAAGTAGAGACGTGCGAGCTGCTGCCGGCGCCACCTTGTCGAGCGCTTGGGCG
>chromosome_16,+,polyA site is 5329734
AGGCCAAGGGCGTGCAATGGCGCAAGTTCGGTCTGCTGATGTACTACTACTGGCACCGCAACTTTGGCACCGCCATGAGCTGGTTCGTGTGGGACTTCGCCTTCTACGTGAGTCGTGCGGCGGATGGGGGCTCGGGCCCGCGTGCTTGCG
>chromosome_16,+,polyA site is 5338513
AGGCCAAGGGCGTGCAGTGGCGCAAGTTCGGTCTGCTGCTGTACTACTACTGGCACCGCAACTTCGGCACCGCCATGAGCTGGTTCGTGTGGGACTTCGCCTTCTACGTGAGTCGTGCGGCTGATGGGGCTCGGGCCCGCGTGCCTGCAT
>chromosome_16,+,polyA site is 5343109
AAGAGCTCTCACATTCACAGCGCAAGTTTCCGGACCATGTCCTTCGTCGGAGGCAAACTCAAGCTGAAGGGCGGGGAGCCGCTCAAGCCCGCTGGAGGTGTAAAGAAAAAGAAGAAGGAGGAGAAGGCGCTAGCGGCTGCTCCTCAGGGC
>chromosome_16,+,polyA site is 5343176
AGGGCGGGGAGCCGCTCAAGCCCGCTGGAGGTGTAAAGAAAAAGAAGAAGGAGGAGAAGGCGCTAGCGGCTGCTCCTCAGGGCCAGCCCGGCGAGGAGAAGAAGGAGGACGACCCTGCTGAGAAGACTCGCAAGGCGCTTCACGGCTACG
>chromosome_16,+,polyA site is 5343245
CTGCTCCTCAGGGCCAGCCCGGCGAGGAGAAGAAGGAGGACGACCCTGCTGAGAAGACTCGCAAGGCGCTTCACGGCTACGAGATTAAGCAGGATGAGAAGGATGACCGTAGGACTGAGGCGGAGCGGAAGTTTGAGGAACGCTTCCGCA
>chromosome_16,+,polyA site is 5459408
GGGCCAGCCCATACAAATGCGATATGCACGCTGCGCTTGCACCCGCGTTGGCGGCCGGCCGCATTACGCTTCCCAACGCGCTCTTCATATACAACACGGATGACAACATAGTGCGCTTCGGAAAGCGCGCGCGCAACCTCACTGTGCCGT
>chromosome_16,+,polyA site is 5460242
GCTCATCCTCACAAACCCCTCTCCATCTTCCGCCCCCAGCCTTCTTCCGCGGCAAGCCGCACTGCACCGGCCTATGGTCCCAGCGCTACAACTACACGGACGCATGCTCGCGAGCCTACCTGGCCTGGATGGTGCGTGCACGTTTCTGTG
>chromosome_16,+,polyA site is 5465433
GAGATGTGCGGTCATGGACTTCACGTTTCACCATTCGCGGTTGTGGTTCGCAGGGAGCAAGTGGCGATGGGGCTCTACAATTGCACTCTGGTGCTTACGAAAGACGAGTTTACTTTTTGGTCCTTTGTAAGTTGCGGGGGCAAGGATGGG
>chromosome_16,+,polyA site is 5479418
GTGGATACAGGGCGCTGCTGGCATCATCCTCACCTCCATTGGTGCCAAGGTTGGCCTGGGCTTCCCTGAGTGGTACGATGCCGGCAAGGTGGTCGTGGAGAAGAACAACATCGACTTCCCCACCCTGATGGTCATCCAGTTCTACCTGAT
>chromosome_16,+,polyA site is 5479874
CTGCTCACCTTCCTGTCTGGCGCAGACCAAGCGCTGGTACGACTTCAAGAACCCCGGCAGCCAGGCCGACGGCTCGTTCCTGGGCTTCACCGAGGAGTTCAAGGGCCTGGAGAACGGCTACCCCGGCGGTGAGCAGCAGCAGCAGCGGTG
>chromosome_16,+,polyA site is 5480291
TTTACTTATGATTCTGCTCATCCACGTGCTTGCAGGCCGCTTCTTCGACCCCATGGGCCTGTCCCGCGGCGACGCTGCTAAGTACCAGGAGTACAAGCAGAAGGAGGTCAAGAACGGCCGCCTGGCCATGGTAAGGAAGCGTCGGCAACG
>chromosome_16,+,polyA site is 5480560
GCAGTGCGGACCGCTCATGCATCGTGTTGTTTCGTGTCGCGCAGATTGCCTGCCTGGGCTTCGCTGCCCAGTACGCCGCCACCGGCAAGGGCCCCCTCGACAACCTGGTGGGTCGTGGGGAAGGTTCCATGGACCTGGCTGTTTGGAGCC
>chromosome_16,+,polyA site is 5543025
CCAACACAGGACGTGCGTATCGATGGGCCCACCTGGCCGGAGCAGAAGTCAAAGTTCCCATTTGGCCAGGTGCCGGTGCTGGAGCTGGACGACGGGCGCATGCTGGCTCAGAGCGGTGCCATTGGTGAGCGGCCCGGGGAAGTCCGTGGG
>chromosome_16,+,polyA site is 5543671
GCAGGCCACCCTGATGCCCTCATTCTCCCTACCGGCTGAGGAGAGGGCCAAGGCCCGGCAAGACGCCCTGGCAGGCAAGGGCGGAGACAAGCTGAAGCAAATGGAGAAGCTGCTGGTGAGTGAAGAGGATCTGTCGGCGTGTAGCACACG
>chromosome_16,+,polyA site is 5575108
CAAGGTGAAGCGCGACCAGGAGGGCCCGCTGCTGGCCGGCGCCGACGACGAGGAGGTGGAGGTGCAGCCACACGACGAGGTGATGGAGGGGTACAGCGAGAGCGAGGTGGATACGGCGGGCGCGGCCGCGGCGGGGCCAGGCGGCAACAA
>chromosome_16,+,polyA site is 5681815
GCCGGAGCGCACAATGCTTACACCTCGCTGCATGCACGCAGGAGGCGCCACGACTCCGTCGCCGGCCGCTCAGCAGCCCGCTGCCGCAGCTCAGCAGCAGCCAAAGAAGAAGGTATGGTCTCGAGTGCGGCCCGCCAGGAAGAAGGCCGT
>chromosome_16,+,polyA site is 5698796
AGTCCCTAATCCGTTTCAGCAAGTTCCTTCAAGAGAACGATTCCAAGCGGGCACGAGCAGAGAAGAAAGCAAACGATGAGATTAAAGCACGTATCCAGAAGGAGAAGGAGATTGAGCAACTTACAGAGGTGCTGGAGGAGCTGAAGTCTG
>chromosome_16,+,polyA site is 5699254
AGTATCAGGAGGTGGCTGACCTGTTGCTGCGGCACGCTACACTGTCTGCCACCAACGCAGACCTGAAGGACCACCAGCGCAAATGCAGCGAGCTGGCGGAGAAGGTGAGGGCTGAGCAGGCAGCAGCTTTACAACTCAGTGTGGTGTGGG
>chromosome_16,+,polyA site is 5700249
CATCGGCCACCCCGCCGAGTCCAACCCACTGCACCAACTGGATGTCATCGGCAACTTCGTGTCCGACTTGGGCTCCATCATCAAGCAGTTCAAGCAGGAGCAGGCCAAGCGTGCGTCGCTGGCGTCGCGCGCGGAGATTGAGTAATATGA
>chromosome_16,+,polyA site is 5755042
CGGTGCTGTTCTTCGGCTACAGCGTGTTCCAGGCCAGTGGCAGCAGCAGCAGCAGTAGCAGCAGCGGGGGCGGCGGGGGCGGCCTCATCACTCAACACAACAGTGGAGGCCTGCACCGCCGCACGCTGGTGCGCGTGGGCGCGGAGGAGG
>chromosome_16,+,polyA site is 5755714
CGTGGTGGTGGACCCGCTGCCCGACCGCAACACCACCTACATCGTGCTCAACCGCCCCTACGCCTTCATGCAGTGGATGAAGCTGGTCAGCATCCCCGAGGTGCGTATGGGGGGGGGGGGGCAGGTGGGTGTGCCTGGCCGTGGCGGCTG
>chromosome_16,+,polyA site is 5757400
ACGACAAGTTTGGCAACATGACTGACAACTCCACGCTGGCCGTGTGGACCTTCGACAAGCGCGAGTACAGCGTCAAGCCGCCGCCGCGCAACCTGCCCATGCCGCCCGAGGTGGTGCACAACAACCTGGTGCGGCTGATCGTGGGCATGA
>chromosome_16,+,polyA site is 5762031
GAACCCTGTCATGCCGGCACGGAATGCCCCAGCCTTCTGCGACGAGTATGACCGGTTTAACAGAGACGTGGCGGGCGAGATGAACGCCAAGAAGCAGCAGAATCTACAAAAGAAGGAGGTGGGCGGTTGCCAGGGGTTAAGGCTGCGGGA
>chromosome_16,+,polyA site is 5762750
ACGTGTCGCCATTGGAATGGTTCAGGCGGCGCGCGAGGCGGCACGCCTGGAGGCATCACGCACGACGGGGACGGGCGCCAAACGGAACCAGGGCAGCGAAAGCTACAACATCATCAGCCTCAACTACAACAATAGCAGCGGAGGGCAGCA
>chromosome_16,+,polyA site is 5779809
CCTCCTCACCCCACCCGCCACAGAGCGCGGCGGCCGCATCGAGGTGGAGTCCGTGGCGGCGGGCGGCCACGCGGCGGCGGCGGGCGTGGCGCCAGGCGATGAGCTACTCGCCACCACCGCACGCGCGCAGGTGTGCAACGCGCATACATG
>chromosome_16,+,polyA site is 5884946
GCGGCATGCTCACTGGCGACACGCACACCTCGCCGCACCCCATGCACCCGCGTGTGGCCATGCTCGCGCGCGCCTCGGGCGGCGGCGGCGGCGGAGGCGGTGACGGCGTCGGTGGCGGCAGCCCCATGCACAGCGGGCTGCGCACCAGCG
>chromosome_16,+,polyA site is 5929468
TCCTGATGTTCGCAGCTGACTCCCAGCTCGTGTTACGCTCTGGCTGCAGCTGTTATCCTAATCTTCCTGGTCATCATGACCAGCGTGTTCACGGACCCGAAAAGCTACAAGGGTGAGCGGTGCGGGCGCAATTTGGATTGACTTGCTTTG
>chromosome_16,+,polyA site is 5976935
CCCACTGCCCCCCGCGTGGGCCGCATTTTTGAGGTTCCGCTGGGCTATGTTGTCCCCCGTGTCGCTGCCGGCATCGCTGCCGCTGGGTGCCTCTGGTACATGAACAACACCTTCCTCCAGACTTACCGCCCGGAATCTCTGTCTAAGGAG
>chromosome_16,+,polyA site is 5977004
GGCATCGCTGCCGCTGGGTGCCTCTGGTACATGAACAACACCTTCCTCCAGACTTACCGCCCGGAATCTCTGTCTAAGGAGTTTCTGGAGGAGCAGGCAAAGATTGGCGAGGTCGCGGTGAGTTGATGGTGCTTTCCGGGACCGTGGAGC
>chromosome_16,+,polyA site is 6070424
CGGCGGCGGTTCGGGCCGTAGCCGGCGTGGCCGGCGCGGCGGCGCAGCCGCCGCCGTCCTCGGTGACCCGTACGGCGGCGCGGCGGCGGCGGGGGCGGGAGCGGCGCCACCACCGCTGGCGCTGCGGCGGGGTTGTCTGCGGCTGGAAGC
>chromosome_16,+,polyA site is 6128714
CACACAGGACCGCTTCGGCGCGCTGTTCTTCATGCTGCTGTTCCTGGCGCTGCTGTCCCTGTCCTCGCTGCCCGTGTGGCGCGACGAGGCACTGCTGTTCATGCGCGAGCGCGCCAGCGGCGTGTACGGCACGGCCGCATACTTCACCTC
>chromosome_16,+,polyA site is 6235432
GACTGAAACTGACGCCCTAACTTCCTGTCCTTATAGGCCACCATTATGGGCCCCAGCGACAGCCCCTACGCGGGAGGCGTGTTCTTTGTAAACATTATGTTCCCTCCGGACTACCCGTTCAAGCCCCCGAAGGTGACCTTCCAGACTAAG
>chromosome_16,+,polyA site is 6254442
CCGCTCTTCTGGACTCCTGTAACGGACACGCATTTCAGGCTCTTTCATATATCAGCAATTTGGCCTTCGGGAGCGGCCGTGTCACTCGGTTCCTGCATGGCCGACTTCGGCACGCGTCGCAGCCCCGCGTCAGCAGTTGCTCCGACTTCT
>chromosome_16,+,polyA site is 6305354
TGCATTGGGTTCGGTTTAGTTTGGGCTGGCATTTACCACCTTTCCCCCGGGGATTTTTCGCCCATATTTGCAATGGCCCCCCCCCCCCCCTCCTCCTCCCCACACACGCAGGACTACCAGGTGCTGCTGCAGCTGGACCAGGCGCAGCGG
>chromosome_16,+,polyA site is 6318657
CTAACTGTTCTTACAACCATTCGTGGTGGCCCGTGCCCAATGCAGGTCTTTCTGGGGCGGTAGCAACGACACGCCCCCGCCGTCGCCCGCCGCCGCCACCCCAATGCACCCGCCGCCGCCGCCGCAGCAGCAGCCTGCGGGAGGCGCGGG
>chromosome_16,+,polyA site is 6491668
AGGTGGGGCGCCAGCGGCGGGCGCTGCCGCGGCGGCTGCTGCTGCTGCGAGTGAGCTGTGTCGGGACTTCACGCGGCCGCCGGCGCCGCCCACGCGGGAGATCGTGTCGTCCTCACACGCACAGGTGGGGGGCGGTGCGTGTTTGTGTGG
>chromosome_16,+,polyA site is 6493156
CAGTTCTACAAGAAGGGTGATGACCTGGAGGAAATGGTGCTGGAGCTCAACCCTGACATGAAGGGCCGCATCGCCGAGCAGAAGGCAGCGAGGGAGGCAGAGCTGGCGGCGGCGGCCGCGGCGGAGGCCGAGGAGGCGGCGGCGGCTGCA
>chromosome_16,+,polyA site is 6501090
GAGCCGCAATGGCTTGACTGGGAGCAGGGGCGGCGGCGGCGGCGGCAGCAGCAGCAGCAGCAGCAGATGCGGCGGCGGCTGTTGCGGCACCCGGGGGAGGACGTCGGCGGCGAGTTGAGTCCGCAGCTGTGGCAGCAGCAGCTGGTGAGG
>chromosome_16,+,polyA site is 6514290
CGTCTTTGTGCTTGCGCCCCGTCCACCTGTGACAGGCAAAGGAGGGCGGCCTAGTGAGCGGTGCCGGCAGCCAGCTTCAGGCGTTCTTTGCGCTGCGCAACAACTATGTCTTCGTCTACGCGCTGATGATGGGTGAGCGGCATCAGGCAG
>chromosome_16,+,polyA site is 6544764
GGCTCAGGCGCCAAGCTGCGGAACAAGCCAGGTGCCGCAGTGGGTGCCTCTGGGAGCCGCGCTGCCGCGGGGGCGGCGGCGGGGGCGGTGGGTGACGGCGCCAGCGGCCGGGCGTCCTCGCCAGTGGTGGTGACCTTCGTGGTGGCGCAG
>chromosome_16,+,polyA site is 6557094
GGTGCGCAGCCGCGGCCTGGCGGGAGTGCTGGCAGCCACCCCCGTGCTGGCCCGGGCGCTGTGTGTGGGCGTGGGTGGGGGTGTGGGGGCGGGTGCGGGCAGCGGCTCCACCTCTGAGGTGGTGGTGGAGCTGCTGGCTGGTCGTCCGGC
>chromosome_16,+,polyA site is 6591036
GACGCTCACGGACCCATGGGGCCGCCAGATGGACCCCGCGGCCAGGCCTGGCTCGCACGGTAGCCAGGCGCCTGTGGATGAGGGCGAATTCGAGACGGAGGAGGAGCGGGACGCGCGCATCGAGATTGAGCGGCGACAGGCGCGGCTGGT
>chromosome_16,+,polyA site is 6611234
ACCTGCCCGTCCCCCCGCGCATTGAGTGGATGCACGCGCTGTACCAGGCGGCGCTGGCGGAGGAGGCGCGGAAGTATAAGCTGTCTGTCGCAGAGGGCAAGGGAGAGAGGGACAGGAGGCCGCCCCAGAGGTTTGGCTTCTCGTAGCGAG
>chromosome_16,+,polyA site is 6613095
GCCTGCCCGTCCCCCCGCGCATTGAGTGGATGCACGCGCTGTACCAGGCGGCGCTGGCGGAGGAGGCGCGGAAGTATAAGCTGTCTGTCGCAGAGGGCAAGGGAGAGAGGGACAGGAGGCCGCCCCAGAGGTTTGGCTTCTCGTAGTGAG
>chromosome_17,+,polyA site is 21566
ACACATATCGCCAAGCCTTTTTCGTGGAAGACATATGTATTAAGCTCGAATACTTAAAGATTACGTCGATATGGCAGGGGCGTTGTGGAGCGTTCGCCAAAGCATTTACCAGCGCCTGGAATCGGGCTTCTGGGTTTTCGCCGCATTTGC
>chromosome_17,+,polyA site is 21633
GATATGGCAGGGGCGTTGTGGAGCGTTCGCCAAAGCATTTACCAGCGCCTGGAATCGGGCTTCTGGGTTTTCGCCGCATTTGCGGTTGCAGTGTTCGGAAATGGTGAAAAGGATCTCGTTACAGTAGCGCTCACCGACCAGCGAGTCAAC
>chromosome_17,+,polyA site is 22464
CTCGGTGAACGTGCATTGTTTGCTGCCTACAGGTGGTCATCACATACGGTCTCATCAGTGCGCTCAACTTCGTTCCTGGCTGGGGGCCTTTGAAATCCACACGAGCAATAGCTGGAGACGACAAGGAAGACTAGGAGAGGTAGGAGTGGC
>chromosome_17,+,polyA site is 68900
GCAACAACAGAAGGGCGCAGATGCAGGGGCGGGGGTGGAGGGCGAGGGGGCTGCAGCGGGCGGGGGCGGTGCCGGGGGTGGGGGTGGGGTTGGGGGCGGAGCTGTGACGGACGAGTTCGGCAAGCGCGTGTTCCGCAATGCGCCCCACCC
>chromosome_17,+,polyA site is 75944
GTTGCCCATCACCCACTCTGCAGGGACCTGTTACAAGCCACGTCCTCGAATCCCAGCTGGAAGAACCTGTTCCCGCCCTACGGCTGCGACCGCAACCCAAACCATTCACGCTTCAAGATCGTCCCCGGCTACAGCGTCCAGGCCGACGGC
>chromosome_17,+,polyA site is 76012
GTTCCCGCCCTACGGCTGCGACCGCAACCCAAACCATTCACGCTTCAAGATCGTCCCCGGCTACAGCGTCCAGGCCGACGGCTCTGTATGCTTCACCGTCATGACCCAGACCTGCACCGGCTCCGCCACCTGCTGCAAGGTCAAGACCGC
>chromosome_17,+,polyA site is 76393
CGAGGGCGACGGCAGCTGTACCCTGGCCATTGTGCAGACCGACCCCTGCAACTGCTGCCCCGTCAACCCCGTGGGGCTCTTCCCCCCGCCTCCCTCCCCCAGCCCTCCTTCGCCTCCTCCCCCCAGCCCCGCCCCTCCCCCTTCCCCGCC
>chromosome_17,+,polyA site is 76954
AGTTCTGGGCCAGCGACAACTGCCGCTCCTCGGTCCGCCAGACCTACCTGGACTCTGTGCCGGTGTCGTTCTCGTGGTCCACTAGCAAGCAGGGCACCACCTTCAAGCTGCCCAACCTGGCCATCAAGTCATCCGACGTGCCCGCCCAGG
>chromosome_17,+,polyA site is 196892
GCTCCCCTCAGCTGCCAGCGCCAAGAAGCAGGTGTCGGTGGCCCTGCCCAGCCTAGATGACGACATCGATGTTGGCCCTGCGCGCGTGGACCAGACGCCCAAAAAGGTCAAGCCCGCGCAGCTCAAGCTCACGGCCGCGCAAGCCGCGTC
>chromosome_17,+,polyA site is 211187
ACTGCTGGAGGCAGTGGCGGCGGGCTGTAGCCTGCCGGAGCTGCAGCACTGGTACAGCGCCTGGTTCGGGCCGGCGGCTGCGGCGTCCACACAAACCCAAACACCATCCTCAGCATCATCAGCAGCAGCAGTACCAGGAGACGATGGACC
>chromosome_17,+,polyA site is 229707
GCCACCGCCCACACAGGTGGGGTACTGGGAGCCGGCCAAGTTCGTGGCCAAGCTGCGTGAGCACAAGACCGACCGCAACCTGCTGCTGCTCAAGACCGAAATGGGTGCCGGGCACTTCAGCGTCACGGGCCGCTTCGAGAGGCTCAAGGA
>chromosome_17,+,polyA site is 241927
GAGCAAGATTGATTGGAGTAAGCTTGTCGCCTTTACCAGTGACGGTGCCAACGTTATGGTTGGGAAGCACTGTGGAGTGGCGACCCGCATCAAGACGGATTGGCCCTGCGTCCTGACTAGCCACTGCGCTGCGCACCGACTGGCTCTGGC
>chromosome_17,+,polyA site is 242055
CTGCGCACCGACTGGCTCTGGCCTGTGCGGACTTCTTCAAGGAGTTCCCTGCCCTGGTCAAGGTGGACAACATGCTCTCTAAGATCTACAACTACGCCAAGACCTCGACAGGTGCGCTTGGGCGCGCTAGTGGTTGTTGTGTGGCGAGTT
>chromosome_17,+,polyA site is 243436
GCCGCTTTGGCACAGCACTTTAAGCCCGTCTTGGGTGATGATTGCCTGTTGGCAGTTGACCAGTGGGTGATGGCTCGGGCGCGCCTGATTGCAGTGGCAAAGGAGCAGAAGAAGAGTGGTGATGTTATGAAGGCGAGGCCGTTCTATGAG
>chromosome_17,+,polyA site is 243614
GCCGTGAGCTCACTGTCCTGGTGCAGATTATGCTTGTGCTGCAGCCATCTACGGCAGAAGTTGAGCGTGGCTTCAGCGCGATGAATGACATCAAGACGCCTGGCCGGGCAAGCATGAAGCTTGGCACCCTTGACGTACTGATGCGTGTGC
>chromosome_17,+,polyA site is 243781
ATTGCGTACCAGCAGCGGCCTGTGGCTGGTGTCTCCCTTGCCCCGTATGCTGAGTTTGATGCAACGCTGCTGGGGCCTGCAGTTCAGAAGTTCGCTGCAAAGCTTGGCCGCGTGCCCCAGCGCAGCAGCCACAACGCCCGCCCGTCCCGT
>chromosome_17,+,polyA site is 254481
GTCCCTACGGTGTCGGCCAGGCGTGCTGACCCCATGCGTTTCCGGCGCTTCTTGCACAAGCCGGTTTCCTGTTCCTGCTAGCGGCTTCCGTGCCGGGCAGACGATACAAGCAGCGGCCAGCAGTAGCAGCAGCGTGGGGAGCAGCAGCAG
>chromosome_17,+,polyA site is 388995
CGGCGGCGGCGGGGCAGACAGTGCGGCAGACAAGCGGCTGGTCCGGGAGGCGACGCAGGAGGCACTGGCGCGGCACGGGGGGGTGCTGGGGGCGGCGCGGGCGTTTGTGAGTGGCCACCCGCAGCTGTGGCACATCCTGTCCATACTGGC
>chromosome_17,+,polyA site is 565072
GTTTCGCCCAGTCAGTCTGCCAGCTGTTCGGCGCTCTCATCATGCTGCCGTTGTACGACGGTTCAGATTCCGGATCCAATCCAACCTTCACGTGCGCCATCTCCACGCCGTCGTACATGGTGCTGACCGGATCCGACGTGCCTGCGGCCA
>chromosome_17,+,polyA site is 663825
TGCAGCTGATCAAGGGCAACACCTTTGGCGGCACTGCCTTCGCCTCCTACGGCGCCTTCTGGATGGGCTGGTTCCTGCTTGAGTACCTGTCGATCACCAACAAAGCAATGTTCCCTGGCGTCCAGAGCGGCAAGTCCCTGTGGTGCGGTC
>chromosome_17,+,polyA site is 737617
CAACAGGGCCGGTTGAAAAAGGACATCGGCAAGATGGAGGCGGAGCGGCAGGAGCTGGCCGACAAGATCAACGGGCTCCAAAACCAAATCTACAAAAACAATGAGAAGCTGGACCAGTTCAAAATGCTCATGAACTGGAATCAGGAGGAG
>chromosome_17,+,polyA site is 754967
ACGTTACGTGTCAACCGCGTGCCCCTGCAGGTACCCGATTGTCAGCGCGGCCAGTATCGTGGCCAAGGTCATTCGCGACAAGTCGCTAACGGACAGCCAAAAGGTGAGGCAGGGGGGTTCCGGCGTGGGGTTTCGGGCGCACGACTAGTT
>chromosome_17,+,polyA site is 760265
CCTCCATCTCAAAACGGGAATGGGTGCGCCATCAATGAACAGACTCTAAAAGTAGGCCCTGCGTTCTCCTCGGTGCATGTTGTAAAACAGTATGGACAGCGCCAACACACTTGTAGACATCCTGCACGTGCTGCCCGTTGACGCGAGGGC
>chromosome_17,+,polyA site is 776073
CCGCTATGCCGGCAAGAAGGCCGTGATTGTGGCCAACAAGGACGACGGCTCGTCGGTGCGGCCATATGGCCATGCCACCGTCGTGGGCCTGGCCAAGGAGCCCCGGAAGGTGAGTCGCTCACTATACGCTAGCTACTTACCAGGAATGCG
>chromosome_17,+,polyA site is 776257
GGACTTGTCGGCTGATGCCGCCGGCCGCCCGTTTGCGTGCACTGCTTCGGACAGGTCATCAAGAAGATTAGCCAGAAGAAGCAGGCTCGTCGCTCGAGCATCAAGGTGCGCAGCTCGTTGGGTTTGGGCTTGGGCTGGGCATACATCGGA
>chromosome_17,+,polyA site is 777394
TCAAGACCGTCAACTACCAGCACATCATGCCCACCCGCTACACCCTGGACGTGGACCTGAAGGCCGTCGTGGCCCCCGAGGCCATTGAGTCCGCCGCCAAGAAGACGGACGCCCGCAAGGTGCGAGGCAGCTCAGTGCTAAAAGGGCGGG
>chromosome_17,+,polyA site is 797834
ATGGTCATGCAACCCACCAACATCTCCGAACTACAGCATGGTGCGCGGTCTGTGCAGCACTTCAAGGGCATCATGTCAGAGCCGCTGTGGAGAACAGGCACTCAATGTAAGTCGGGATGTGGGTCGGGTCGGGTCGGGCGGGGTTGGGAC
>chromosome_17,+,polyA site is 798269
TGATGGGCGCGTACGGGATAATGTTGCGGACCGTCAGCTGCGTTTCCTTCGTGACGTGTGCTTTCCACCTGGCAATAACTTGCCCCCGTCGCTGTACATAATGAAGAAGATGTTGGACATTCCAGACGCACGTGACTTTGAGAAGCACGT
>chromosome_17,+,polyA site is 798744
ATGTTCATGGACCCACGGTTCTGCACGTTTCGCGGCACAGGGCGCGACAACAACCCTGACGACTTCTACGGCTCGCGGTACGCGCAAGACATCAATGCCAAGACTTCCGGCGAGTTCTTCGAGCCCGACAGCTCGGCTTACGACCTGGGC
>chromosome_17,+,polyA site is 799102
CTTTAACTGCTGTCTTCAGGTGCGCGGACCTGCCAGTGACTCAACGCAGCAAGCGCCGCCACTGCTTCCCCCTGATCATCACGCCCGGACCTTCGGAGCCTGACTCAATGGAAGTCTACTTGCGCCCAACACTGACAGCATTCAAGGCCT
>chromosome_17,+,polyA site is 806731
ATGTTCATGGACCCACGGTTCTGCACGTTTCGCGGCACAGGGCGCGACAACAACCCTGACGACTTCTACGGCTCGCGGTACGCGCAAGACATCAATGCCAAGACTTCCGGCGAGTTCTTCGAGCCCGACAGCTCGGCTTACGACCTGGGC
>chromosome_17,+,polyA site is 807089
CTTTAACTGCTGTCTTCAGGTGCGCGGACCTGCCAGTGACTCAACGCAGCAAGCGCCGCCACTGCTTCCCCCTGATCATCACGCCCGGACCTTCGGAGCCTGACTCAATGGAAGTCTACTTGCGCCCAACACTGACAGCATTCAAGGCCT
>chromosome_17,+,polyA site is 814411
CCGCCTGCCCCCTTCCCTGCGCCTCGTGGGATGCGGAGAAGCAGAGGCTGACCCTCACCATTGTGCGCGAGTCCAAGCAGGACCCCATCAAGAAGCCCAAGAAGAGCAACGCGAAAGAGCCCATCACTCGCGTGCGAACGCCGGACTCCG
>chromosome_17,+,polyA site is 814580
CCGTCGCTTCTACCCCTTCGCCAAGCGCGGCCCTGGCGAAGGCCCCCGCCTGCTCAACACCAGACTGGCCGCCAATGGCGAGTTGAAAAAGTATTGGCAAGACAAGATGGCCGCGGCCTACGCCTGGAGCCTGAAGCGAGGCATCACGTT
>chromosome_17,+,polyA site is 816142
TATGATGGCGAATCATTGTTGCGCCTACGCCCCCATCCCATGCAGAAGCACAAGGGCGATGAGGTGGTAGCCCCGGCTGCCAAGGCCAAGACCGATGCCAAGACTGCCGCTGAGGGCAAGGCTGCCAAGGTTCCGGCCGCGAAGGCTGGC
>chromosome_17,+,polyA site is 832408
GCAAAGGTCCAGTGGGCGACAACGTCTTCCACATTGCCATGTTGCTCAACACGCCCTCCACACTGGCTATTGCCAAGTACCTGGTCAAGCTGTATGGGAAGACGCTCGTGAACACGCCTTACCAGGAGCGTAAGGCGGAGAGTGACTCGC
>chromosome_17,+,polyA site is 838643
GTACTGGCTGCTGTACGTGGCGGTTGTACTGCTGCTGCTGGGCAACGTGATGACGGCCATGATCATGTACGTCTACTCCAACGGCTGGGCGGACGCGGAGAAGAAGTGGCGGCTGCGGTGGGCGCAGTACGTGTTGCGGTGAGCGAGGTC
>chromosome_17,+,polyA site is 935281
ACAATGGCTCACGCTCATCATACTATGGACGTTGAGTCGCTGTCCAGCTCGGAGGGCAAGGCGAAGGCGCAGCTCGCGATGATGACGGCGCCAGTGGTGAAGGATGAGTGGGTCCGTGGCGACCCGGGACCTTTCGGCCTGCTGTGCTTC
>chromosome_17,+,polyA site is 935414
TCGGCCTGCTGTGCTTCGGCATGACCACTTGCATGCTCATGTTCATCACTACCGAGTGGACCACCAAGGGCTTCCTGCCCACCGTTTTCTGCTATGCGATGTTCTACGGTGGCCTGGGCCAGTTCGTCGCTGGCGTTCTTGAGGTGAGAC
>chromosome_17,+,polyA site is 936243
CCCTGGTCATCACCTTCGCGCTGCTGTCCGGCGGCGTGTGGGACCCCCGCTGCGAGCAGGCCGCCGGCTACTTTGGCTTCTTCTGCGGCTCCAGCGCCATCTACGCCGCCTTTGTGTTCCTGTACAAGATTGAGCTGGGCATCTCCCTGC
>chromosome_17,+,polyA site is 936305
GCCGGCTACTTTGGCTTCTTCTGCGGCTCCAGCGCCATCTACGCCGCCTTTGTGTTCCTGTACAAGATTGAGCTGGGCATCTCCCTGCCCGGCGTGCGCCCCGTCGCCTACATCTAAAAGCGCGGTACGGCACATTCGCTCGACCGTAAC
>chromosome_17,+,polyA site is 1029051
CGTTTTGGGCGCGACCGCGGCAGCTGGGCCCGTGTCGGCGCCGTTGGCCCCCTGGCGTGAGGCCGTGGGTGATGCCGGGGGTGGTGCCGGGGGTGGCGAGACGCACACGGTCGGCTGCGACACGCCCGAGCCACCACACGTCATGGCGGC
>chromosome_17,+,polyA site is 1089090
TTCTTTGCCATGCTTTCCCGCAGGCGCACACGTTGATTGCGCAGCAGCTGGAGGTGGAGGGCAACCTGCGCGAGGCGGAGAAGCACTTTGTGGAGGCCAAGGACTGGAAGTCGGCGGTGCAGATGTACCGCCAGGTCAACCAGTGGGAGG
>chromosome_17,+,polyA site is 1091710
TGACGTGCCACTTCTGCAAGAAGAAGTACGACCCGTGCGTTGTCACCGGCTACCCCATCCAGTCCTACGACCGCGTGGTGTTCAAGAACAATGGCCCCGAGCTGAACGCCATCCGCGACATGTGGAACAAGTGGGTGGAGGCGTTCGGCA
>chromosome_17,+,polyA site is 1134195
AAGCACCAGGACCTGCTGGGCCTCAAATTCGTGGCCTCGATGCTGGTCAAGGCGACCAACTGGTTCAACACCAATCAACAATGGGCGGACATCAAGCTGAAAACGTCCTGACGGTGGCCGTCGTCTATCCCATTCGGCCTCATGGCTGTC
>chromosome_17,+,polyA site is 1175039
CACACAGCGACAGTCCGCGCCAGGTCAAGGGCTCTCAGCTCACTTACTCGTGGTCGACAGCTTTATTGGCCATATAACAACGTGTAAACGTCGCTGGGATGCCGCGGATCGAGGTTCGTGCTTGCGGACTTTGCATGCTGCTTCGCGACG
>chromosome_17,+,polyA site is 1175479
CCGCAACTGCAGGCCCGGTGCCATCACGCCCCTTGGCGTCCGCGTTGACCGGGGGGCAGGCTTCTTGGGCGCCAACGGAGCAACAGCAACGATAGGGGAAATGGACTCAACCCTGGCCAACATCCGGGCCTGGAAGCAGAAGCACGAGCG
>chromosome_17,+,polyA site is 1188689
TGCCAGGCCAGGCTGCTCACAGTTTGATTTGAAAAAAGTGACCTCGTCCCAGCACGTGTGTGAGGGCTGTGCGGTCGCCGCTTACTGCTCCTCGGAGTGCAAGGGCGCGCACGCGTGGGCTGGGCACTTTAAGGCGGAGTGCGCGTGCAT
>chromosome_17,+,polyA site is 1233555
CGGGATACCGCGGCTGCCGCTGCCTGGCCTTGGTCGGGGAGGCCGTGGCGGTGGCGGAGGTGGTGGCGGCGGCGGTGGGGAGTGGCGGCGCGGGCCGGGTGAGGCGTTCCATTATGGCGCCTCACCCTTCCCGGAGGTGGAGCGCTTCAT
>chromosome_17,+,polyA site is 1269233
GCTAATTCCTTCTTTGGCGTATGATGGAATACAGAGTATGCCTTCAAGGCCGTTCGGACGGCTGGCGTGACCAGCATTGGTGTCCGCGGAAAGGACAGCGTCGTTTTCGTGACGCAAAAGAAAGTGCAGGTGTGTGGGCTTGACATGGCT
>chromosome_17,+,polyA site is 1270532
ATGCTCACCCCACCGCCCCCTCCCGGATCCCTTGTCCCTCCACTGCGCAGGCCACGTCGGTGGGCGTGAAGGAGACGGAGGCGAACAACTTCCTGGAGAAGAAGTTCAAGAGCAACCCGCAGTTCACCTACGACGAGGCCGTCACCACCG
>chromosome_17,+,polyA site is 1270910
TATTGCACCTGCAACCCGCCACCCGGCAGGGCGTGCTGAGCGAGGAGTTCAAGTCGTCGGACCTGGAAGTGGGCGTGGTGCGGGCTGGCTCGGAGGGCGGCGACGGCTCGTTCCGCGTGCTAACAACCGAAGAGGTGGACCACTACCTCA
>chromosome_17,+,polyA site is 1279239
ACGGCATGGACCTGGATGCCGTGCGCCTGTACGTGCTGCCCGAGATTGCCAACAGCGCTGCCATCACCTCCGTGATGTTCAACAACAAGACGATCCCCATGAAGAACATCACCTTCGGCAACGACACCTACCAGTACTGGATTGAGATCA
>chromosome_17,+,polyA site is 1279382
GAGATCAAGGAGCTGGGCAAGGCCAAGCCCGCCATCGGCACCTCGTGGAAGCTGGACATCACCGTGGCCGGCGCTGCGCCCCCCAGCATCTGCGCGCCAAACGCCCTGGGCACCGGCGAGTGCGAGTACAACTTCTTTGGCAAGTTCTCC
>chromosome_17,+,polyA site is 1279532
CTGAAGGACCTGGAGTACCAGTGCTGCGCGCACGGCCTGTCGGAGCCCACGCTGGTGAGCGAGGAGCCGGAGCAGTGCGGCTGCGATGCCAACATCCTGGCCACCCCCTATCGCCTGGACTACGCCAGCGCCGCCTACACGCGCGCCGCC
>chromosome_17,+,polyA site is 1283162
GACTGCCTGCAGGAAGATCATAGCGGCGCTAGAGAAGCAGCCCAACCCGCCCAATATGGCGCGGTACCCAAAGCTCCCAGTAACTGTAGTGTTTAGCGTAGAGGAGATTAAGAGCGCGGCGCCGGCAGCCGGCGGCGCTGGCGTGGCGGG
>chromosome_17,+,polyA site is 1455237
GCTGCGGCTGCGCAAGGGCGGCGGCCGCTTCAGCGGGCTGCTGCGCCACGGCCCCAACAGCACCCGAGTGAGCGCGGTGACCTTTGCCGGCTACCTGCAGCCCCGCATAATTATCACCATCATCGCCATCGTGTTTTACGTCTATCCTGG
>chromosome_17,+,polyA site is 1470868
ACGCGCACATACCTCCCCGCACACACCTCCCTGTCACCTCCCTCCCTGTCACCTCCCTCCCTGTCGCCTCCCTCCCGCGCCTCTTGCCCCCCCCCCCAGGGCCACGTGGCGGTGCACAACGACAACGGCGAGATGCTGGCCATACTGCAC
>chromosome_17,+,polyA site is 1522160
CTGCCCCTTCCGCTTGCCCCCTGCTTGCCTTCACAGTTGTGATCATGACTCTGTTTCTGAGTCTGACGGCTATGCAGTTCGTGTTCGACTTCCCGCCCGCCAACTACCTGAACGCGCTGCAGCAGGTGGGTCGGATAGTGCGGGTGGGGC
>chromosome_17,+,polyA site is 1535763
AGCTGCGACTGGTGCTCGTGTGTCTCACGCTGGTGCCTGTCAAGCTCTTTGCGAGCCTATTCTGCGTCGTCTCATATTACTTGTTCATTTCGGTCGGCAATGTCGTCCTCAAAGAGCCTTATAAGACCAAGTACATGGCGTTCTGGGGCC
>chromosome_17,+,polyA site is 1539235
TCTTCGGGAGCTCGGCGCCGAGCAAAAGCGGCTTCCTGTTTGGCAGTTCTCCGCCTGTGACGAGCGCGTTCACTACCGCGTCGTCGCCCACTTCAGCCAACACCACCTGGGCGGGCATGGGAAGCACTTCCACCACCTGGGCGCCGGAGG
>chromosome_17,+,polyA site is 1545338
CGGACCAGGCGGACCAGGCGGGCCGGGGCCGGGCCAGGGGCCGGAAGGGCCCGCGGCAGGCGGAGCAGATGCCGGGGGTGGGGGTGGCGGCGGCGGCGGTATGGGCCTGCCGCCTCTGGCTCGCGACCAGGTGCGGCTGAGCCTGGTGGT
>chromosome_17,+,polyA site is 1552812
CACGCTTGTACGACAAACGGGTGCAGCCCGTGTTTGATGGAGTGCGCCTGTCTCGGTTTATTGGGGCTGATAGCAACGTCAATGAGGCCAGCAAACGCAATATCTTCACCGGCCAGTTCCACCGGCTGCGGCGTGTCGTCATGGAAGTGG
>chromosome_17,+,polyA site is 1553098
CCAACACCCTGAGTACGCGGACCTCGTGGGCTTGATCCGCCAGTACCTGGCACGGCGCCGCCACTTCGACAGCACAGCCGTCCCACTCGAGTTAACGCAGACGCATCACTGGTGACACTTGCAGCTTTTCCTTACGCGTTCACTGTATAT
>chromosome_17,+,polyA site is 1607485
CCAATTACCAGCAGGGCCCCCAGTCGTACGGCATGGGTGGCAACTACAACGGGCCGCAGAGCATGGGCGGCGGCGGCGGGGGCGGTGGGGGCGCGCCCACGTACGTGCCCGCCTCCTCCTCATACCTCAACCCGCTTGGCCCGCCTGGGG
>chromosome_17,+,polyA site is 1617428
CGTGCGAGCAGCCTCAGTGAAGCAGCGTTTGGGTCGCGTAGGGCTACAGATTGAGGTGAAGGAGGAGGATGGCACCAAGGAGGTGGACTATGACGAGGAGAAGAAGGTGGTGCGCATCCCGCTGTCCGCGATGGGAGACGGCGCGCGGCG
>chromosome_17,+,polyA site is 1684878
GAGTGGGCAACAGGCGACTTCAGTGACAAACCGTCGCCCCCGCCCCAGCGCATTCGCTCACCACCTCCCTCCCCGCCCCCCGCCCCGCCCCCGCCCAAGAGCAAGCCGCCGCCGCCCACCGGGCGCAGCCGACCACCGCCCTCACCTCCG
>chromosome_17,+,polyA site is 1705671
CTGCTAATCCATCTGAACTGTATGTGCCCTTGCAGACCTTCCTACTGATTCCATCGATACCGTCCTCGAGACCGTCTCTGACACCGCCGAGGTTAACGACGTCGTGCGCCGCTTCCTGGACACAGCCGTGGGTGCTTACCCGCCGCCCCC
>chromosome_17,+,polyA site is 1725439
GTTTGCGGGAAGCTCCGCAAGCGGCCAGCAAGCACGCACATGGGGCGGTGGGGGCTGAGGTGCACGGGGAGTGTATCTGTTATGGCTGGGTGTGGGTCCAGGACAGCGTAAATGGGGGGGACCATCCGCAGCTATAGGATGGCGGACATG
>chromosome_17,+,polyA site is 1745814
GCACGTTTGTCAGCAACAGCTGCCCCAGGGGCGGCGGTATGCTGTCCGGCTACCTGCAGCGCACTTACATCGTGCGCAGCGAGTTCCGGCTCAACCGCGCCACCATTGAGGGCGGCGCTGTGACGATGACACCTAGCAACGACAGGGGCT
>chromosome_17,+,polyA site is 1768742
AGAAGCTGGCAGCGCAGCCAGCACTTCCGCGACCTCGACGTCGCAACTGTTCCAATCTGCAGAGCAAACAGGCGCTAAGTTCACGGGATTCCTGTCCCAATCTTTTACCACGATATCTTCTGGCGTTCAAGGTGGCGTAAATGCCGTCGC
>chromosome_17,+,polyA site is 1785522
GTCAGCGGGCGCTGGCGAGCGGGATGCGGCGCCGCCGGCCTGGCACCTGGATCCCTCCCTCCACACGGAGCTGGCCCTGGAGCTGGTGGAATGCATTGCGGCACTGCTACAGCTGCTACAGCCCCCGCCCCTGCTACAGCAGCACCAGCA
>chromosome_17,+,polyA site is 1843922
GCAGCAGCTCGCTTAAGTTTAAGCTGTTCACAGCGGCCGGTACTTCTCTTGGAGAAGCAGGCCTTGGTGGGCAGTTCGATCGTATTGGCGATGTCGCGAATTGCACCCTCAAGGCAAGCCAGCCTGGCGCCGCGCCGGGCATGAAGCCGC
>chromosome_17,+,polyA site is 1869137
GGTGTTTGTGGCCAACCCCAACAAGCCCCAGCCCATTGTGGACATCCTGGCCAACAACCGCGAGAAGCTGCTCAAGTACCTGGAGGACTTCCACACCGAGAAGGGTGAGAGCAGCAGGGGACGGGACGGGACGGGACGGGACGGGACGGG
>chromosome_17,+,polyA site is 1897561
GTTGACGCCACTTCTTATCGTTCTCACCCCTGGAATGCAGGTGGTGTCGTCGGCCATCGTAGACAAGTACATTGGCGAGTCGGCGCGCATCATCCGCGAAATGTTCGGGTGAGTCCGGCCGATGCGTTGCACATGCAAGCCAGGCGGGTG
>chromosome_17,+,polyA site is 1898566
GCCCACACGCTCTCCCCCTGCACGCTCCTCCGCCCCACTCGCCGGACAGGCCTGACGTGCTGGACCCCGCGCTGCTGCGCCCCGGCCGCCTGGACCGCAAGATTGAGATCCCCCTGCCCAACGAGAACGCGCGGTGAGGAGCGGGCTGTG
>chromosome_17,+,polyA site is 1910713
TCCGTTTGGACCCGCTCTACACCGTGTCCGGCCAAACCATCTGCTTCACCGCGCACGTGGTCCCCTGCAACAAGAAGGGCTCGCCCTGCTGTGACGCCAAGAAGGTCGACTTTTACAAGCTCGAGCTGGATGTCGTCCCCACCTGCAACC
>chromosome_17,+,polyA site is 1911487
TTGTTGACGCCCTGAACGGCCAGGCGGACTTTGTTGGTGCCCGCATGCTGAGCCCCTGGGCCGTGCAGTCCTGCACCGGCAAGTGGGACCCCAACACCAACACCTACCCCACGCTGCGTGTGTGCGGCACGTTCTTCTCTGTTGAGGACG
>chromosome_17,+,polyA site is 1911648
CAGCCCTGGATCGACGACGAGGCCCCCCTGGACGACTTCAACGCCCACCTTGTGGGTTACGAGGACTGCCCCGCCTTCATCCGCGGCTACGACCTCGTCATCCAGTTCGACCCCTTTGACGGCCCCTGCCTCACCGGCCGGTCGCAGAAG
>chromosome_17,+,polyA site is 1911727
TCCGCGGCTACGACCTCGTCATCCAGTTCGACCCCTTTGACGGCCCCTGCCTCACCGGCCGGTCGCAGAAGGCCTGTGCGCCCTCCTCGCCTCCCCCCAGCCCCGAGCCGCCCAGCCCCCGGCCCCCCTCGCCTCTTCCCCCCTCGCCCA
>chromosome_17,+,polyA site is 1912461
ACCCAGCCCATGGCCAAGATTGAGTGGTGGACCAAGGACGCCTGCCGCGGCTCCGTCAAGCAGGTGACCCTGGATGGGACCAAGGTGGACCAGCAGTGGTCCAAGGGCACCTTCAAGATCCCCGGCCTGAACATGCCAGCCAGCGCCGTG
>chromosome_17,+,polyA site is 1912558
GGTCCAAGGGCACCTTCAAGATCCCCGGCCTGAACATGCCAGCCAGCGCCGTGCCCGACGCCGGCCGCGAGGTGTGCATCGAGCTGGACGCCAAGGGCACCTGTCCCTCGCTCAACACCTTCTGCGCCCGCGCCGCCACCACCGGCAGCT
>chromosome_17,+,polyA site is 1912631
GTGCATCGAGCTGGACGCCAAGGGCACCTGTCCCTCGCTCAACACCTTCTGCGCCCGCGCCGCCACCACCGGCAGCTGCTACTATGTCGCCTTCAACCAAGCCAAGAGCTGGTGAGAGCTTTGCATGTCGCGGTTGAATGTCGCAGTATC
>chromosome_17,+,polyA site is 1995791
CTCGGCTGAAGTCTGCATAGCAACGCAGCAGCAGCTTGGCGCCTTACCTATCCAAGTATTTAACCTTTACGTATTGCAAGTTGTAACAAAATGACGGTCACTCGGCGCAAGGGCGTCAACATCCAGGCCGATGCGACCGATTCGGCTGGG
>chromosome_17,+,polyA site is 2003089
TTGTTGCCGCTGCCGCCTGTGTGGCCCCCCAGGGGAGTCTCTGGTGTTTGAGGACTCGCCCTCGGGCGTGCGGGCGGGTGTGGCGGCGGGCTCCCCCGTCATTGCGCTCACAACAGGGCAGCAGCCAGAGGTGCTGGCGGCAGCGGGTGA
>chromosome_17,+,polyA site is 2094942
CGGCGGGATCGCGCCCTCCTCTCATGCGCGCACCCAACACCGTGACAGGCAGGGGCTTGGCGATGACGGGGCAGCGTTGGGGCTGGGCACCGGACGCCGAAGCCAGCCCGGCTGCACCGGAGGGACCGCAAACGGGTCAGCAGACGGAAG
>chromosome_17,+,polyA site is 2175683
GTGTGGTGGTGATGCGTCTTTCCAGCCGGGCTGCGGCGGAGGTGGAGCCGGTGCGGCTGCTGGAGCGACTGCTGGAGGACCTGGAGGCAGCGAGGGCGGCGCAGGCGACGGCCAAGCAGCAGAAGCAACAGGGCAAGCAACACGGAAAGC
>chromosome_17,+,polyA site is 2213125
CAGGGCCGCGACGCCAACTCGGCTACAAACATGCGGCACGCGCTGATGGAGATGCTGCTTGGCAAACCGCGGCCTGCAGCCCTGCGACCTGCTGGCGGCGGTGGCGGTGCAGGGCCTGGCGGCGGCGGTGGCGGTGGCGGTGGCGGTGGC
>chromosome_17,+,polyA site is 2374081
CAACCACCGCCAACAAACCGCCACGGCTGCCGGCCCACTGCAGGAGGAGACGTTGAAGAAGCGCATGATCCGGGCGGTGGCGTCTCTGGGCAAGAAGGAGGTGGCGGACATCATCGCGCAGGAGGGCAAGCTGGAGGTGAGGTTTGGAAT
>chromosome_17,+,polyA site is 2374427
CCGCTGCTTGCAGGTGACGTGCGACCTGTGCCAGCAGACCTACAACTTCAGCCAGGGTGAGGTGGACGCATACCTAGACGCGCAGCGCTCTGAGCGCGAGGAGGAGGAGGAAGAGGAGCAGGCGGAGGCGGTGGAGGAGGTGTCCGCGCC
>chromosome_17,+,polyA site is 2377992
CAAAGAGCCAGAAGCGAACCCTAGAGCTATTAGCGGAGGACTGCAAGCGCATTTGCACAACCAACGTCGGGAAGCCCTTCACCACGCTCCAGGATGCCATTGAGCACCTCTTGCCATTCCATGTGAGTCGTTGGGTGGGGAAGGCGCTGA
>chromosome_17,+,polyA site is 2380225
TGCCGGCCTCGTCTCCTCCCCCACCCCGCCCTTCGAGCGCAGGTGCAACAGCTCCGAGAGGAATCGCGGAAGAACACGGAGAGGTCTAGCAAGTACCGGAAACAAACAGAAAGGTAGCGGCCCGGGTGCCAACCATGGGTGTCTCTGGGA
>chromosome_17,+,polyA site is 2392129
CAATTGGGCGCCCGCTGCGTGCAGGCTGGTGCATGATACCGACATTGTCGAGTTCGAGCTGAAGAGCAAGCGTTTCAGCCTGAGCGTGCGCAAGAAGGAGGCTCTGCAGGCTGAGCAGGCGGCTGCCTACCAGGTTGGCAGGGGGGCGCA
>chromosome_17,+,polyA site is 2439447
GACCGTCAAGGTGTTTGACATCGTCGGAGATCACCACACTCACCTCGCGGACTTGCGGGGACACGAAGGCCCCGTCTGGCAGGTCTCGTGGGGACATCCAAAGTTTGGCTCCATTCTGGCGTCCTGCTCCTTCGACCACCGGGTTATCGT
>chromosome_17,+,polyA site is 2449358
GCAGTCCAGCCCTGCCAGACGACTGCTGCTCCTGCGCTCGATGCAAATGCCAACTCTTATGCGAATACTGATGCCAATGTTAGTGCCAGTGCTAATGTGGAAGTGGGCTCCGAGTCCGTGTCATTCCATGCCTGGGGGCGCACGCCGTGT
>chromosome_17,+,polyA site is 2458210
ACCAGTGGCTGCTGCCGCCGCCAGTGCCCGCAATGGAGCTGGGCACTGAGGGGGGCAAGGAGGAGGAGGAGGAGGAGGAGAAAGAGGAGGAGGAGGAGGGGACTGGAAAGGAGGAGGCAGGGAACGCGGGCAACGCGGGCCGTCGGGCGG
>chromosome_17,+,polyA site is 2459305
AAGCTGTCGCAGCGGCTGAGGCGCTGGGTGCGGCCGCGGAGGTGGCGGCACCAGGAACAGCAGCTGCTGCGCAGGAGTTGCAGGCGGGGGCGCAGGAGGGGATGCAGGCGACCGGGGAGGCGCATGCGCAGGCGCAGCAGGAGGGGCGAG
>chromosome_17,+,polyA site is 2464133
ACCCGGGGCTGCCTGGCAAGCTGGCGCGCAAGCCCATGGTGGAGCTGACGGCGGGAAGCAACGTGTGGTACCAGGGACAGGTCATAAAGGAGAGCGCCAACGAGGTCAAGATTGCTTACGGCATACCTTGTGAGTGCGAGCGGGCAACTC
>chromosome_17,+,polyA site is 2465065
GGAGGAAGAGGAGGACGAGCGGCCGACGAAGGCGCGGCCGCAGCAGCCCCAGCAGCATGCGCAGCCGCAAAAGCTCAAGCAGGAGCAGCAGCAGCAGCAACAGCAACAGCAGCAGGGCTCACACGGCAAGGCGCCCGTGCGACCAAACGG
>chromosome_17,+,polyA site is 2541092
GAACATTGGCCATCACAGCCGGCTCGCTGCAATTTATGGCGCTTGAAACCCGCAGCCACATTTGTCGCATTCTGCCTGACTACCCTTTGACCATCAACCAAGACCTGGCCAACCTGGGCTTCCTGCTGGCGTACTGCGGCGGCTTGTGCA
>chromosome_17,+,polyA site is 2567008
CTGTGCCTCGACGCAGACTGCTCACGCATTGAGCTTCAGCGATATGGACGCGCTCTTTGAAGAGTTCGATACCGGCGACTTCCCAGCCTTCAATCCCCAGTTCTCCATCACCTCCAAGCCAAGCACGGTCGCGGTCGAGGTCGCGGCAGC
>chromosome_17,+,polyA site is 2658666
GGTGTTGGTGCGAGCGGCGCGCAACATGCAGCGGCGCCTGATGGAGGCGCAGACGCTGAAGAAGGTCCCCCGTGGTCGGCTGAAAGAGTGTGGCGGCGAAACTCACATGGCAGGCTACCGGCATGTGCAGACCAACAAGGCGAGCCGCGT
>chromosome_17,+,polyA site is 2697021
TCGCTGCCAAGCCCGTCGTCACCACCATGGACGGCCCCACCAAGGGAACCACCGCCTACTGCTTTGAGACCATGCTGGTCACGCCAAACAACCCCGGCAGCAAGTGCGGCAAGACCGACATGCTGCTCAAGGCCGAGTTCTACGCCGACG
>chromosome_17,+,polyA site is 2697078
ACTGCTTTGAGACCATGCTGGTCACGCCAAACAACCCCGGCAGCAAGTGCGGCAAGACCGACATGCTGCTCAAGGCCGAGTTCTACGCCGACGACGCCAAGCGCCGCAAGATTACGAACATCGGCGTCAAGCCCGCGGGCGGTGCCATGA
>chromosome_17,+,polyA site is 2697280
GCCGCTCAACTGGAGCAAGGCACAGGCCGACGGCGGCATGCTGTGTCTGGTGCTCACCAACGACACCACCCTGAACGACTTCTGCATGGGCAACACCGAGAATACCTGCTGGTGCGTGTGTAGGCGTGTGGTGTGTGGCGTGTCATGATG
>chromosome_17,+,polyA site is 2737293
GCGTGCACCCCCACCAGCTTCCGGGCTCATGCTGCGCAGGCGGGACGACGCTCAAGGAGCTGGATGGCGGCGTGGAGAAGAAGAAGAGCAAGAAGCCCAAGAAGCTGAAGGAGGGAGGCGAGGGTGCGGAGGGAGGCGAGGGCGCTGTCG
>chromosome_17,+,polyA site is 2747608
CCGCAACGACAAGGACCGCGTGGTGGGTAGCGTGCGGGTCATGGACCTGCCCGGCCACCCGCGCCTGCGCTCCAAGCTAGAGCAGTACCTGAAGGACGCGTCGGCGGTGGTGCTGGTGCTCGACTCTGTGGATCTCACGCCCAACAAGAC
>chromosome_17,+,polyA site is 2764007
CTAACAATCAGCATGTTGCTTATGTATCACTTGATGCTGCAGGCACCGGCATGGTCAAGACGAAGAGCGCCTTCCGTTGGATTCGCCCACCTCCCGCCCGCCCGCCTCCCTTCCGCCGGCCTCCGCCTGCGCAGACCCCATATGTGCATA
>chromosome_17,+,polyA site is 2764513
GGAGCAGCGCACGGGCCGCGTCCTGCTGGCCACCAGCGCGGAGCTCCCGACCCCCACGTTCAGGTTGAAGAGCCTGAAGAGCATCCTTAAGGGTTCCCAGAAGGAGGTGAGGCTTTTGATTGCAGTGGCTACGTGAGGGATGCACCGGTC
>chromosome_17,+,polyA site is 2765837
ACGTCCGTTGCCCCTGTCGCAGCGGCACACTGGAGTACGGTGACGCCACCGACGTCATGGGCGACTTCAACAAGGCCGGCAAGGGCCTGCTGTGCCCCAACGCCCCCAACATGTACCGCATCGGCTGGGCCAAGCCCATCAACGAGCCCG
>chromosome_17,+,polyA site is 2766078
CCCCGCCCAGGGCACCCGCGATGACAACATGATCGTGGTCAACGTGGGCGCTCAGAGCACCCGGGACGGGGCAATGAAGGCTACCGGCGCTCAGGCCTACTACTTCTCCTACCGCATTAAGAACACCACCGCTGGCGGCTACGACTCTGG
>chromosome_17,+,polyA site is 2800636
TACAGCACCACACCAATTTGCATGCCGCGTAGATGGTGCGTGGCGGCGGCCGGCCCGTTCTGGCGGCCAAGGCGCTGCGTGTGGGCGACTACAACGGCAAGACGCTGTCCACCGTGGGCGCCAGCGCCCTCCGCCTGGACCCCATGGACC
>chromosome_17,+,polyA site is 2801579
TGACTCCATGTCGTCACCTGATGATGGCACGCCCACTTGAGCATGCATGCATGATGCACCCTCCTGGCCGGCCGCGCCCTGATCCCACAGGCCCTGCCAGAAGAAGATGATGGACGTGGGCGGCGGCAACTGGAACTGCGACCGCTGCCA
>chromosome_17,+,polyA site is 2809229
ACCACCTGAACCCCATCGACTTCCCCACGCGCAACGAGCTGAACGAGGTGAAGAAGGTCATCATGGCGGACATATCCGACATCGACGCCAAATACGTCAAGTGAGTCGGGGTTGCTTTGGGGTTGCCAGGCATGCGGTATCACGTAAAGA
>chromosome_17,+,polyA site is 2818534
GCGCCACACTGGTGCAGGTGAACGACCACAAGCTGAGTGAGCAGTACCTGAAGCACGTGGGGCGCGAGGCGCAGCGCAAGGCCAAGGCGGCGACGGAGAAGCGCACCAAGGATGAGGCGGCGGAGCTGCGCAAGAAGTACGACAGAGAGC
>chromosome_17,+,polyA site is 2821875
ACGAAAGGGGTGGTTCCTTAACCTATCTCGTGCCGCCCTGTGTCTCTTGCTTTGCAGATATGCGCGCGGACTGCCAGGAGATCTTTAAGCTGACGCCGCACGAGAAGCAGGTCATGATGTTCTCCGCCACGCTAAACCAGGACATGCGCG
>chromosome_17,+,polyA site is 2823059
CATCTTCGTCAAGAGCGTGGCGCGCGCCAAGATGCTCAACACTCTGCTGAACGAGTGCAACTTCCCCAGCGTGTGCATCTACGGCGGCATGGACCAGGAGGAGCGCATCAAGGTGCGGCAGGGCGGGCCGCGGCGGTGTGGCGATGGGGT
>chromosome_17,+,polyA site is 2828217
ACTGCGAGGCATGGGCTGCTTCAACGCCGCCGCCAGCTGCGCAGCCATCAGCGCAGCAAAGCGCGCCGCCGGAGAGGACGGCGGCTTTGAGTGGAGCGAGGCGCAGCAGCAAGCGCAGCAGGCAGCGCAACAGGCAGCACAGTAGTACGG
>chromosome_17,+,polyA site is 2970537
TATTGTGGAGGCTGTGTCCCCCGAGCTGGGCAACCGCGTGCAGCGCGTGCGCGTGCAGCTGCCTGGCACCTCGCCCGAGCTGCTGGGCAAGTTCCGCGAGAAGAAGATCGACTTCGCCGCCCACGCCAACACCGAGGACGGTGGCGCCGT
>chromosome_17,+,polyA site is 2971797
GCTCTCGCGGTACCGGCATCGGCGGCACCAACGACGAGCGCGAGCAGACTCTGAACCAGATGCTGACTGAGATGGATGGCTTCGAGGGCAACACCGGCATCATCGTCATCGCCGCCACCAACCGCGCTGACATTCTGGACCCCGCCCTGC
>chromosome_17,+,polyA site is 2972105
GCTGCTTCCCCTCCTCTCTCCTCGTCCGCTCAGGTGTCTGTGGACCTGCCCGACCAGAAGGGCCGCCTGGAGATCCTGAAGGTGCACGCGCGCAACAAGAAGGTGGCTGAGGACGTGGACCTGCAGGAGGTGGCCATGCGCACCCCCGGT
>chromosome_17,+,polyA site is 2972906
AGATGGTGATCAACTACGGCATGTCCAACATCGGCCCCTGGAGCCTGATGGACCCCTCGGCCATGTCGGGCGACATGATCATGCGCATGATGAGCCGCAACTCGATGTCGGAGAGCCTGCAGCAGCGCATTGACAGCCAGGTGCGCACCA
>chromosome_17,+,polyA site is 2973055
ATCGCCGACCAGGCCTACGAGGTGGCGCTGCGGCACATCGCCGACAACCGTGAGGCCATCGACCGCATCGTGGAGGCGCTGATGGAGAAGGAGACCCTGACCGGCGATGAGTTCCGCGCCATGCTGGCCGAGTACACCACCATCCCCGAG
>chromosome_17,+,polyA site is 2973105
TGAGGCCATCGACCGCATCGTGGAGGCGCTGATGGAGAAGGAGACCCTGACCGGCGATGAGTTCCGCGCCATGCTGGCCGAGTACACCACCATCCCCGAGGAGAACGTCAAGGCCGTGGAGGCGCAGCGCAAGGGCGGCGCCGAGCTGGT
>chromosome_17,+,polyA site is 3057027
GCATGGTGACCTTGGACTGCATGCTTCTCACGACCAACGTGACCCTGGCCGCCACCAATGAGACGTTGCTGGCGGGCAGCTGGTTTGACATGAACGCCGACGTGAGTTGCAGCAGAGCCGGGTGACGTATGGGGCAGCTGTCTGGCGGAC
>chromosome_17,+,polyA site is 3057968
TCATCATGGAGCTGGAGCCGCCGCTGGGCAACCGCGGCTGCGCCAGCATGCGCGCCGGCGCGCAGGACATCATCATGACCACCGACATACCCAACCGCAAAAACAAGTTCCACTTCATGGAGGTGCGCCGGGCGTGCAGGTCGCGTGTGC
>chromosome_17,+,polyA site is 3130643
TCATGCACCTGCAGCGACAGGCCGCGGCGCTGCTGGCGGCGCCGGCGGCGGGGCGCGGCAGCGCCGTCGACAGCACGGCGGGGATGAGGGCGGGGGTGCCAGCCGCTGGCGCCCCTGGCGGCACAGCCAGCGACACACGCACCACGCGGC
>chromosome_17,+,polyA site is 3144013
CGGTGGTCGTGGACATCATGGGCGAGAAGGTCCGCTACTTCCACTCCATCAAGAAGGGCGTGCACCGCGTGTGGATTGACCACCCCTGGTTCCTGGCCAAGGTCTGGGGCAAGACCGGCTCCAAGCTGTACGGCCCCCGCTCCGGCGCTG
>chromosome_17,+,polyA site is 3144667
CCAGTTCACCAAGGCCAAGTCGGTGCTGGCTATCCACAACATCGCCTTCCAGGGCCGCATGTGGGAGGAGGCTTTCAAGGACATGAAGCTGCCCCAGGCCGCCTTTGACAAGCTGGCCTTCTCGGACGGCTATGCCAAGGTGCGCACAGG
>chromosome_17,+,polyA site is 3144982
TTGTCTGACGGCCACATCCTCCTGTCTGCAAGCAGGTTTACACTGAGGCCACCCCCATGGAGGAGGACGAGAAGCCCCCGCTGACGGGAAAGACCTACAAGAAGATCAACTGGCTGAAGGGTGGCATTATCGCCGCCGACAAGCTGGTGA
>chromosome_17,+,polyA site is 3145371
CTCGTCTTGTCCCTCTCTCTTGTGCTGTCCTCTCCTCCCGCAGCGCCAAGGGCATTGAGGGCATTGTGAACGGCATGGACATTGAGGAGTGGAACCCCAAGACCGACAAGTTCCTGTCTGTGCCCTACGACCAGAACAGCGTCTACGCCG
>chromosome_17,+,polyA site is 3145507
CAGCGTCTACGCCGGCAAGGCCGCCGCCAAGGAGGCCCTGCAGGCCGAGCTGGGCCTGCCTGTGGACCCCACCGCCCCCCTGTTCGCCTTCATCGGCCGCCTGGAGGAGCAGAAGGGTGTGGACATCATCCTGGCCGCCCTGCCCAAGAT
>chromosome_17,+,polyA site is 3146273
GCCCGCCCAGAAGTGGGAGGGCCTGCTGGAGGAGGTGGTGTACGGCAAGGGCGGCGTGGCCACCGCCAAGAAGGAGGAGATCAAGGTGCCCGTTGCCGAGAAGATCCCCGGCGACCTGCCCGCCGTGTCCTACGCCCCCAACACCCTGAA
>chromosome_17,+,polyA site is 3166852
CCTCCTCCTCCTCCTCCTCTCGCCCCCTTTCCACCGCCCTACTCCAGGATGCCAACCTGTCTGACGTGCTGATGGACCGCGCCACAATGGTGGAGGCCAACCTGAAGAACGCCATCCTTCAGCGCACCGTGTTCACGCGCTCCGACCTCA
>chromosome_17,+,polyA site is 3166936
CAATGGTGGAGGCCAACCTGAAGAACGCCATCCTTCAGCGCACCGTGTTCACGCGCTCCGACCTCAAGGACGCCGTCATCGAGGGCGCCGACTTCACCAACGCCCTGCTGGACAAGACGCAGGTCATGGTGAGCGCGTGGCGGAGCGAGC
>chromosome_17,+,polyA site is 3192365
AGATATGTTGCGCACAAATTGACAAAGCTCTGCACCAGAACCTCTCGCAATTGACGCGATGGGCAAAGGCGGTGATAGCACCGATGACAACCATGCGGGTCCTAGCACTAGTGGGGGCAGCGACTTGCTGCAGTTGCCCCGCTTCCAGCC
>chromosome_17,+,polyA site is 3208803
AGTCCATGCTTCTTCTGTGGCACTCGCAGGTGGTGAGCGATGAGCTCAAGGTGATAGCGGCGTTCGTGACAGCCGTACAAAAGCGTCAAACGCTGAGCAAGAAGTGAAATGAGACAGCCCAGCTGATTGAGAAGGGTTGGGCGAGGCGAC
>chromosome_17,+,polyA site is 3234839
ACGTGCTGCGACGCACTGCGCTGCACCAAGTGCGACTTCCGGGTCGAGCAGTTCAACAACCGGGAGTGGCACGCCGACGTCGACTATCTCTTCTTCCGAAACAATTTCCCAAACGAGGAGAAGCTAGCGCCCAAGATGCGCTCGCGGCAG
>chromosome_17,+,polyA site is 3242426
TCAACGCCACGCTGCTGATCCAAATCATCCTGTACCGCAAGAACACGGCCAAGGTGCTGGCGGCGCAGAAGAGCAAAGCGGACAAGGAGAAGGGAGCCAAGGAGGCGAAGAAGAAGGAGTAATGGGTTGTGTATGTATGGAACTGGTGGG
>chromosome_17,+,polyA site is 3263782
CCGCGGCCGCGACCTGCTTCACGCCACACGCCTGGGCTGCCGGCTGGATCTGGGGCGCCTGGTCAACTATGTGGTGGATTTCGTTGACTACCGGATCGAGGAGAACATCCCCAGCTTCGTGTGGAACGTGCCGCTGCTGCCGCAGCTGTA
>chromosome_17,+,polyA site is 3332890
GAGACAGCGAGGCCGCGACGGCCAAGGCCGTTGCATCCAACAAGGGCGACGACGGGGCTAGAGCAGACCGTGCAGGAGCGGGGGGGCCCGGGCACCAGGGGCAGGACGCGCAGGTAGCGGCGGCATGCCGGGACCTAGTGGACGCGGTGG
>chromosome_17,+,polyA site is 3338168
GGTGCAGGTGCCATCGGTCGAGCCGGCAGGTCACGTTGCAGGCGGCATGCCGGGGCCTGGGTGCCGGGAACCGGAGGTTGAGGTTGGCGGTGGCGGCGGGAAGAAGGGTAAGAAGGGCGTATTTGGGCGCCTGATGAAAAGCGTGAAAGA
>chromosome_17,+,polyA site is 3412765
AAGCCGCTCTTCTCGTCACCGCCCGCGGGCAAGTTCCCGGTACGCGCCGCACAGGGCGATGCCAAGAGCCTCAGGCGCCTTGAACTGCCACATGCTCGAACTGAAAAATGTACTGGTGTAGAAGCTGACAGCGCTAGGGCAGACGACCGC
>chromosome_17,+,polyA site is 3430293
TCCTGCGCTTCGCCACGCCTGAGCTGGCGGCGGCGGCGCTGGCGGAGTTTGAGGGCCGGCCCGAGGACGAGCGGGCCATTGCCGGCATCAAGGGCACCATGACCAAGACCGAGGGCGACGATGAGGTCAACTACTACAAGCGGGTGAGTC
>chromosome_17,+,polyA site is 3453532
CCGCGCAGGCATCGAGGACCTGCGCGAAAAGCGCGAGGAGATCATCAAACAGCTACGGGAGGATGACGCGGAGAAGGCTAAGATCACACAGGAGCTCCAAATACTGACCAAGCGCCTAGCGCAGGTCAACGAGTCCATCGCGCGCAAGGT
>chromosome_17,+,polyA site is 3453988
ACACCCCTTAACGTTGCCTTGCACGGTGCTGGCGACGCTTGCTCCTGCCCTGCAGACGGAGACAAAGAATGAGTACGACAAGGTCATTAGTGAGACGGAAGCAGCGTACCTGAAGATCCTGGAGAGCTCGCAGACTCTGCTGACGGTGCT
>chromosome_17,+,polyA site is 3454065
ACAAGGTCATTAGTGAGACGGAAGCAGCGTACCTGAAGATCCTGGAGAGCTCGCAGACTCTGCTGACGGTGCTCAAGCGAGAGGCTGTGAACATAGCCAAGAAGAAGCAGGCCAGCTCTTGAGGAGGCTTCGCTGTGCATGGTATTTGGG
>chromosome_17,+,polyA site is 3475498
ACGAATAGTCGAGGCCTAGCGTTTAGAGTGCGCTCGAAGAATGAGAAACCCCAAGAAGGGGAAAGCCAAGCCGGGCAAGGCAAAAGCCAAGCCCAGCAAGAAGAAGGTCGGCGACGGCCGGGGACGCAGCGGGTTGCGAGGAAGCCGCCA
>chromosome_17,+,polyA site is 3475818
TTCAACTCTGCCGTGGACTTGTCGTCGACGCTGTCCTTGAAAATTTCGGCAGGTGTGGCGCCCCGGCATTGATGAGGTGGCGGAGGACGAAGAGCTGGAGTATGACCCGACCGCCTACGATTGCCTGCACCGATTCCAAGTAGACTGGCC
>chromosome_17,+,polyA site is 3529388
CGGAGAAGTACAACACAAATGTGGGCGAGGGCGGCATTCAGCTGAGTGGCGGCCAAAAGCAGCGCGTGGCCATTGCGCGCGCCGTCGTGAAGAACCCCAAGGTGAGCTGAGGCGGAACACCTGTGTCCGGCCGGCTACGTGCAGGCTGTT
>chromosome_17,+,polyA site is 3555082
CAGAATGCTATACGGGGCCTGAACCCGGACCTAGCGGCCCACTACTCAGGGGCTGGGGGCAAGTTCACATGCATTTCCGGGGGCAAGACTATTCCCTTCAAACAAGTCAATGACGACTACTGCGATTGCGCCGATGGCAGCGACGAGCCT
>chromosome_17,+,polyA site is 3557035
GCAGGAGGCGCTGTCGGAGTGGGAAGACTTCATGGTGTTTGTCGGCATTGTCCAGGAGTGGGGAGCGCGCTGGTGGCATACCCTCAAGACCGTTTTCCAAAAGGGGATCAGGGACGAAGTGCTGGCCCACCGCGAGCGCCAGCGCCAGCG
>chromosome_17,+,polyA site is 3688285
GCGGCGGGGGCCTGCAGCGGCAGTGGCGGAAGCGGCGGGCCGCCAGGATGGTGCTATGCGGCGCTAGGGCGATGTGATGACACAATGAATCTGGGGGGGATAAAGGTATGCTGTTGAACTTGTGTTGAGTCAGGTTGGTGAGTGCCGTGA
>chromosome_17,+,polyA site is 3693387
CACATTAACCATAAGGCTCTCAGCCATATTATTCCGTGCCCAAGTCGCTGTGGTCGCGAGAGCTAGGGGCGAATGTGCCCGCTTGGCCCCCTTAAACCATGCTGAGAGCGTCTGAGACGCCGATATTACTTTCTCTGCTGCTCTCGAGCG
>chromosome_17,+,polyA site is 3698793
CGCTGCGGTTGAGTCGGCGCTCACTCTCATCCGCCGGCACCGCTTCGGCCACGAGCACGTGGGTGACACCGTGCTGCTGCGGAACCCGGCGGTGTGGGGCGCGTTCCTTGAGAACGGCATGCCGCTGACCGCTATGATTCGCAACCTGGG
>chromosome_17,+,polyA site is 3711072
GTTGCGCCGGCCGCGCGCGCGCTCGCGGCATTGCCTTGGCTACTAAACTAGCCGAATGATGCGTGCGTGTGTGTTGTTCCTGGTGGTGCCGCAGGTGGTGATGGCGCTGGCGCACGTGCACGCCGCCGGCATCATACACCGCGAGTAAGC
>chromosome_17,+,polyA site is 3779400
GGACGTGATGCGCGCGCAGGACACGAAGGACTGCTGGGCACGAGCCCCGCGGCGCCCTGGCGCGGCGTCGCCGCCGCGGCCATGGCAGGCAGCGGGGGCGCGAGCGGTGGGCCGGCAGCAGAGGCCGGGGCGGGGGCGCTGGTCAGCACC
>chromosome_17,+,polyA site is 3790112
GCGGCTGGTGGTGTCTCTGGCGCATCTGGAGGGCGCGTGGGTGACTCTGCGGCCGCTGGACATGCGCTATGCGCTGATGCGGGATGAGGCGCTGGGGCAGGTACGCACATGGCTGTGGGCGGGAAGGGTTGGGGGCAGGGGCGGAGGCGG
>chromosome_17,+,polyA site is 4009544
GTGTTGGTTGGGCCGGAGAGGGTGCTGGGGCGGCTCCGCTGGGCGGTGGGCTGGGGCCGCGGCAAGGGCAGGGGCAAGGGCGGCAGGGGCGGCAGGGCAGGGATGCGGAGGCGGCCGGGCCGGCGGCGGATGAAGTGGAGGAAGTGGTGG
>chromosome_17,+,polyA site is 4100976
CAGCACAGCAGCAGCAGCAGCAGGCGCCTGCGGGCGGCGGGCGCGGCGGCTACAGCGGGCGTGGCGGCTACGGCGGGCGGGGGCGGGGCCCGCGGGAGTATGGGTCGTTGGGGTGAGGCTTTGTTGCGATGGGCCAAGGCTTTGTTGCTA
>chromosome_17,+,polyA site is 4166249
GCAAGAAGCGGCGCAACGACGACGGCGAGGAGGTGGAGGACGTGGAGGTGGAGGTGGTGTCCTCCGGCTCTTCCTCCTCGTCCGGCAGCAACGGCGCCTCGGGGCGCAAGGGCGAGAAGTTCCGTGCGCTCAAGGCGCGTGAGGCGGCTG
>chromosome_17,+,polyA site is 4168141
GCACGGGGAAGTTCTACTACCCCTCCGGCGCCATTTACGAGGGGCAATGGAAGCTCCTGAACCCGCCTCTGCCGCCTCCTGTTGAGGACCCTAAAGACAAGAAGAAGAAGCCGGCAAAGGACGAACCGCCGCCGCCACCGCCGGAGCCGC
>chromosome_17,+,polyA site is 4168884
GCGGGTTGATTGACTTGTGCTGCCCGTCTGCCCGTCTGCCTACCCGCCCCGGCTGCAGGGTGTGGGCACCTTCACCTACGCTAGCGGCGCCAGCTACAGCGGCGAGTGGCTGGCCAACAAGTACCAGGGCAAGGTGAGGGGCTGGCCTAG
>chromosome_17,+,polyA site is 4195115
ACCCTGCCACCCCTCCAGGTCTGATGGATGTGCACAACCGGGTGTCACGGCTGGCAGGTCCACGAGTTGGCGGCGGCCGCGGGGTGGGCGCGGGGGGCGGAGGCGGGGGCGGGGGCAATGGGCTGTGGCGCGCGTGGGGTTACGCGGACC
>chromosome_17,+,polyA site is 4196565
TACGGCAGCGGCGGCAAGGGAGCCGACGGGCACAGTGTCGGCTCCAGGGGGGCCGGCAGTAGCAGCCGCGGAGCCAGCGAGCCCCGGCCCGGTAGCGGCAGTAGCAAGCAACAGCGGCGACGCCGTCGCCGCCGCCGCGGGATTCCGCGC
>chromosome_17,+,polyA site is 4221505
CTCAGTGTTCATTGAGGACAACCAGGGCGGCGAGGATGTGACGCGGCTGTGCAAGATCGCGCTGATGGGGTCCACGGGCGAGGTGTTCAACGTGGCGGAGATCAAGAAGCAGGAGGACAAGTGATGAAATAAGCAGCAGAGGAAACGTGA
>chromosome_17,+,polyA site is 4374023
GCCGTGCGGAGCCGAGGGTGGGCGTTGCGCCTGGAGGAGGTGCGGGCTCGCCGGAGCCTGGGGGGACTCAGCAGCTGCGCAGGCGCGCAGCGTCTGCGCCGGGAGAGGAGGACGTCGGGGCCGGGGCTGGGGCTGGCGGCCCCGGGACAG
>chromosome_17,+,polyA site is 4385011
CTCAAGCAGCGGATTTGTGTTGATGTGTGCAACACAGGCGAAGTATGACCTCATCATCACCTCGCCAAGCGGCACGCGAGTGCACGAGACGGTTGGGGAGCCGGAGGCCAAGTGCGCTTGGGGCTGGTGCAGGGGTTGGCACTGCGTGTC
>chromosome_17,+,polyA site is 4396344
TGTTCGTAGAACGAGGAGTCCGAGCTGGAGCAGGTGGAGCACGAGCTGAGCGACCTGAACAAGAAGAACGCCAGCACGGGCAAGGACATGAAGGACCTGGAGAAGAAGAAGACCAACTTCATGGTCACGCTGCTGGGCATGATCTTCTCC
>chromosome_17,+,polyA site is 4458689
GCAGCAGCAGCAAGAGCGGCCCCGTGCCGCGGTACGGCGGAAGCGAGCTGCTCAGCCCCTACTCCTCCCACGACTACGCGGAGCTCTTCGACGACCGGAACTTGGTCGGCCTTTCGGCTGCCATGGTTCGGATCCACGGCGGCGCGGCGA
>chromosome_17,+,polyA site is 4484408
TGAGCGTGCTGGCTGCCTCCAAGATGGTGGGCGCTGGCTGCGCTACCATCGCCCTGGCGGGTGTCGGTGCCGGTCTGGGCGTGATGTTCGGCTCGCTCATCAACGGCGCTGCCCGCAACCCCAACATTGCTAAGCAGCTGGTCGGCTACG
>chromosome_17,+,polyA site is 4650791
TGCGCGGACCAGCCAGAGCAGCATCCTGGTCCGTGTTGTATATCGACCTCTACCCCATTCTCGCTATATCAGGGGATGGAATGACTCGCAAGTAATAGGCTCTGTTGAGCCGGCGCTTTTGGGGTCATTCCAGAATACGACAGTCCGCCC
>chromosome_17,+,polyA site is 4654468
GGCGGGGCCGGGGCCGGGGGCGAGTTGCTGGGTCGGCGGAGGTACCTGGAAGATGGGGATACGGTGGTGCTGCGGGGCTGGTGTGGCGGCGGCGGGGGGAAGCGCATTGGGTTCGGGCGGTGCGAGGGCAAGCTGCTGCCGTGCCGGTAG
>chromosome_17,+,polyA site is 4796467
CAACGTCGTGGCGCCGTTCATGCAGAACTTCATGATTACCTGGGTGGAAACCTATACGCTGACTCTCAACGGCCAGGTGGTCATGCGCATAAACAACCAGAAGGAGCAATCCATCTGGGGCCGCCCCGACGCGGCGCACGGTGTGGACTG
>chromosome_17,+,polyA site is 4909021
GACGCGTAACGGGTTGCGTGTGTGTGACCTGTTTGACCGCGCGACCTTCAAGACCAAGCTGACCAACCTGGCTGCGGATGGCGCGAAGCGGTTTGGGGAAAAGTTTGCGTATGACGTCGAGGGCGATATCGCCGCCTACGAGAAGCTGGC
>chromosome_17,+,polyA site is 4969372
CCTACCACGGCGCCGCGCGCTGGACCGCCCACAGATCCAGGAGCGGCTGCGCCTGCCCGATGACGACCTGCAGCGCCTGCTGCACTCGCTGGTCTGCGCCAAATACAAGATCATTAAGAAGGATCCGGACGGCAAGTCCATTGGCAAGTC
>chromosome_17,+,polyA site is 4969498
GGACGGCAAGTCCATTGGCAAGTCAGACAAGTTCGCGTTCAACAACCGCTTCACTGACAAAATGCGCCGCATCAAGATCCCTTTGCCGCCTCTGGACGAGAAGAAGAAGGTGAGGATGGAGGAGGCAGGCCCGGGCCGGGCAGCGGGTCG
>chromosome_17,+,polyA site is 4973416
TGTTGACAGGAGTTTAACCTGGAGAAGCTGCAGCTGCTGGAGCAGGAGAAGTCGAAGATTCGGAAGGAGTATGAGCGCAAAGAGGGCCAGGTTGAGGTGAAGAAGAAGATGTGAGTAGCGGGAAAGCGGGGCATGGTGAGCAGTGCGAGC
>chromosome_17,+,polyA site is 4973600
TTCGTGCCACCTGTCGCCCCTGCCACAGCGAGTACTCCAAGCAGCTGAACGAGATGCGCCTCAAGGTGCTGGCTGCTAAGGAGGCGGCGGTGCAGGACATCATCACTGACGCGAAAGCCCGTCTGCGTGATGTGTCCAAAAACCCTTCCA
>chromosome_17,+,polyA site is 5389573
GGCGGCAGTAGCACCACATCCAGCATGAGCCTCGTCTTGCAGCTTCGCGTGCCCGTTGACGCCCCCTCCGCCGCCGGTTGGCTGCCTTCACCAACACCATTCATGTCAGCAACCGCGGCGCCCAACACGACGGCCGACGGCGCCAGCGCC
>chromosome_17,+,polyA site is 5485926
ATGGTCGCACAGCCGCCGCAGCCGCCGCAGCCGGCGCAATTCATTGTCGCGGTGCCGCAGATGTGGGCGGCGAGGCTGGGCGTGCACAATGACAACTCGCAATATCAGTACCCCATCTTCCAGGTGGGGCTACGTGCATCATGTAGTCCC
>chromosome_17,+,polyA site is 5586478
AGTTGCCCTTCTGTGCACACACAGGTACGTCGTCAAAAAGCGGCCTGACTCTTTCGACACTCTTAAAAGCGCGAAGATCAAGTCCTACTATCTGTCCCTAAAAGCCTTCCTTAAAGATGGACACAGTGAGTAGTGGGCTGTGCAAAGGGT
>chromosome_17,+,polyA site is 5700477
GTCAACGACGTAAACGCCGAACACCTTCCGGGTCCCGTACGGGTTACGGTGGCGGGCGGCTCACTCGGATCCATCATCAGCGCCGCAATTAGTAATGTCAAGAAAGCCGTACGCGGCGGCGGCGCGGCGGCAAGCGGCCGCCGCCGCAAG
>chromosome_17,+,polyA site is 5901461
TACGGCCACCGGGCTGCCGTCGCCTGGTCGCCAGCTGCGCTGCGTCCAAAGAGAGCAGCAGTGCCTCGCTAACAGCGGAGCGATTTATTACGGATGCCAAGGAACTAAATGCCACGGGATCAGGCCTTCCAATTATAGATGGGGTAAGTC
>chromosome_17,+,polyA site is 5953692
AGGACAAGGACAAGCAGCCGATGGGGAAGGACAGGGACAAAGAGAAGCAGGGGCTGCAGGAGCAGGACGCAAAGGAGAGCGAGAAGAAAGGCAAGGGCAAGGAGGGCGAGGGCGATGGCGACGCGGACACGCCGCCTACACCGGCGGTGC
>chromosome_17,+,polyA site is 5972006
CTGGTGGCGATGGTTCTGGCTCGCGCGGCGGTCCTGCTGCCGCCGTTATCGCGGGCGCTGCTGCGGCTGGCGTGGTGGTGGCGCTGGCGGCGGCCGTGGCAGCGACTGTGGCTGTGCTGCGGGCAAGGCGCGGCGGCGGCGGCAGCGTTG
>chromosome_17,+,polyA site is 6086374
CCGGGCCTGCGTTCTGTTGAGCACGGCCACTCGGACGGCGGCGCGGCGGTGTCGTTGTACAACGGCATTGCGCCCGGGGCCGAGGTCGAGGCGGAAGCAGATGGCCAAACACCGCCAGCGCTTCAATCGCTAGACGAAGCACAGTTCGCC
>chromosome_17,+,polyA site is 6118916
CCGTGCGCTGCAAGACATGCGGCACATTCATGTACAAGGGCACCAAGTTCAACACGCGCAAGGAGGACGTAATGGGGGAGAACTATCTGGGCATCCAGATCTTCCGGTTCTACTACCGGTGTAAAAAGTGCTCGGCAGAGTTCTGTATGA
>chromosome_17,+,polyA site is 6129006
ACCTGGCCATCCTCAACGTCAGCTCCTCCCTCATCAGCGGCACCATCCCGCCCTCCCTCGCCGCCATCACCGCATTGGTCGTGATCGACACCTCCAACACCTCCATTGCTGCCACCCTGCCCCCCGGCCTGTCCACCCTCACACGGCTTC
>chromosome_17,+,polyA site is 6132492
CCGTGACCCAGGCCGTGGACGTGCCCGACAGCCTGGCCTCGGACCCGGCAGCCTTGGCCGTGCTGTTCCCCAACGCAGCCGAGATATCCGTTGACGCCAGAAAGGTCTCGATGCCGGTGGAAGTGACGACGGCTGTGGAGGCTACGGCGG
>chromosome_17,+,polyA site is 6266731
GCATGGACCCGATGGGCTACAACCCGATGATGGGCGGCTACGACCAGTCCGGCATGGGCATGATGGGCGGCGGCGACATGGGCATGATGGGCTACGGGCAAGGCTATGGGCAAGGTGGCATGGGTATGGGCGGTGGAATGGGCATGGGCG
>chromosome_17,+,polyA site is 6349404
GCGGCGGGCGCCGGCAAGGTGTTCGTGGGCGCCGGTCTGACCATGGCTGACCTGTGCGTGTTCGACATCGTGGACCTGCACAACCGCATCTTCCCCGACAAGATGAAAGAAGTGGTGAGTACCGTATGTGGAGATTGGAGAGTAAGGCAG
>chromosome_17,+,polyA site is 6352188
AGTGCAGGTGCTGTGGCCGGCGGCAGCGGGAGCGGCCTGGGCAGCAGTATGCAGCGCGCGTCGGCTGGAGGGAGGGGCTCTGCAGCAGCGCAGGCGCCACAAAAGCGCGAGAGTCCCGCAGAGGCCGACAGCATGGCTCACTGCGCGCCA
>chromosome_17,+,polyA site is 6369026
GCCGAAGCTCTGCAGAGGCCGCCGCTGAAGACGACGAGGACTACGCCTACGGCTACCAGCCTGCAACAGCGTCGGCGCCTAAGCGCAAGGCTGATTTGAACGAGGAAGATATGAGCGCAGCGGCAGCACACGGTGGCGTTGACGGGCGCA
>chromosome_17,+,polyA site is 6593645
GGGGATGAGCAGATAACACTTCCGTTGGTGCTGCCGTTCAAACTTGGGGCAATCCAACATGTCCGAGTACTCTTGTGCCCCTGTCCCCCTGTCGTAGGGACGCGGCTGCTGACAACGAGCCTAAGAAGAAGAAGCAGAAGGTCAAGGTCA
>chromosome_17,+,polyA site is 6668362
ATGGTGGAGCGAGCTAGGACATATGCTACAATGTTGGCGCATGGTGTCCATGACGGTGCTGCTTTGTGCTCAAGTGGCTGCTATGGGTTGTGGAGGCCAGACCATGCCTAGTCACTGTGTGAATCAGCTTGGAGGTAGGCTGAGTGTGGA
>chromosome_1,+,polyA site is 20958
CCCACGCCGGGCTGCGAGTTGGTGGGCGGCCGGCATCGCTCCTGCCTGGCCAGTCCGCGCGCCGCTCTGGCAGGTGCGGGCGCGGGTGCCGGTGACGGCGTTGTGGCGCTCTTCCAGCATGAGGCCCTGGACGGCGGCGGCGGGACAGGT
>chromosome_1,+,polyA site is 51205
ACCTCTTCGCCACCTATCATGTATTTCGCAGAAGCTAAAACACCCGCTGTATGCCATCCATTGGGTGTGGGGTGGGAGCACACTTGAGAGCAAGCGCCAAAATATGCGCGATGCCATGAAGTTCCACGATGAGCCCGACTACTACACCTC
>chromosome_1,+,polyA site is 133795
CTGCTGCAGCACCAGCACCAGCAGCACCAGCACCAGCAGCACCAGCACGAGCAGCACCAGCATTACAACTGCCAAATGCAGCACTACAATGAACACCAACAACAACAGCAGCAGCAGCGGCAGGCGCAGCCGGCTTTCCTGGCGCGGCCG
>chromosome_1,+,polyA site is 137474
GGAAGGAGCTGGCGGCGCTGGTGTCCGTGGCGTGCCGGGTGGCGGCGTGCAGGGAGGCGGCGGCCAAGGCGCTGGCGGCGGGGGCGGGGGCCCCGGGGGCGGAGCAGGGGCGAGACGCAGCAGCGGCGGCGGCAGGTGGCGGCGAGGGCG
>chromosome_1,+,polyA site is 176466
GATGGGCTGCTGGGCTTTGGGGCGGTGGTCGTGACAGCAGGCGGTGGCAGCAGCAGTGCTGGTGATGACGGTGGTGGTGGCGGTGTGGCGGTGTGGGTGGAGGACAGCGTGCTGCGGGGCAATGTGGGCGGCTGCGGCGCGGCACTTGCG
>chromosome_1,+,polyA site is 206346
CCACGGCCACGACCATGGTCACGACCACCATGACCACAAGCACGAGCATGAGCATGAGCATGAGGAGCACGAGGATGAGCATGACCACGACCACGAGCATGAGGAGGAGCACGACCATGACCATGATGATGATGATGATGATGAGGAGGA
>chromosome_1,+,polyA site is 206423
AGCATGACCACGACCACGAGCATGAGGAGGAGCACGACCATGACCATGATGATGATGATGATGATGAGGAGGAGGACGAGGACGAGGAGCAGGACGCGGAGGAGGAGGAAGGCAGCCTGGCCATTGAGCGCCGCCGCCTGCAGCAGGTGA
>chromosome_1,+,polyA site is 296434
CTGTGCAGGTTTTGAACTCAACCTTCCAGCTAGCGACGACTGCAGTGGGGACTCCCTACTACCTGTCTCCTGAAATTTGCCAAAATCGCAAATACAACCAGAAGGTAAGCAATATAATGTGACTGCATTTCAGGTTAAGATCTTTAAATA
>chromosome_1,+,polyA site is 297483
TGGTGTGCCTTGGCCTCAGATCATCAAGGGCAGCTACCCACCCATGCCAGCCACACGCAGCAAGGAGCTGAGGGACCTGTGTGACCGCATGCTCACGCTGGACTGGCAGAAACGCCCCTCCATCAATGACATACTTGCTACCCCTGTCAT
>chromosome_1,+,polyA site is 336307
GGATGTGGACGCTGCGGCTGCGGGCTGGTGCCTGCCGCCCGAGGAGCTGGAGGAGGAGCTGGCGGCGGGGGACGTGGGAGTGGAGGAGGCAGACGGGGTGGAGGTGGGGGCGGAGGAGGTGCAGGGGGGGCCGGATGCGGAGGCGGGGGC
>chromosome_1,+,polyA site is 336494
GAGGCCGGCACCGAGCCAGGGGAGGAGGAGGACGACGAGGAGGAGGGCGAGGAGGAGGAGGGTGAGAAGGAGGGGGAGGGGGAAGGGGAAGAGGAGGCAGAAGAGGAAGGGGAGGAGGATGATGAGGGGGAGCAGCCGGAAGCTGAAGCA
>chromosome_1,+,polyA site is 435372
GGAGGCGGTGGTGGTGGTGGTGGTGGTGGTGCTGCTGCTGCTACTGCTGGTGGTGGTGGTGATGGTGATGAGATGGAGGCGTGGGAGGAGGGGTGGGAGAAGGGTGTTGGCGCGGGTGCGGGAGGAGGAGGAGGAGATGGTGGTGGCGGC
>chromosome_1,+,polyA site is 444433
GCGGCAGCGGCGGCAGCGCCGGGAGCAGCGGGGGCGGCGGGAGTGGCGGCAGCGGGGGCGGCGGGGCCGGGAGCGGCGGGGCCGGGGGCCCGGGGGGCCACCACCACGGCCGCACGCTGAGTCTTGAGGTGCGTCTCGCGGGGGTTCTTC
>chromosome_1,+,polyA site is 545553
GCAGGCGTACGTCGGCGGCATCCCCACGGCGGCGACCGCGTCGGCGGCCCGGTTTGAAGAGCGCCTGCGCTACCTCTTCGCCAGTGGGGCGGCAGGGCAGGCGGCGGGGCAGGAGGCGGGGCAGGCGGAGGCGGCGGGGCCGGCAGAGGC
>chromosome_1,+,polyA site is 608593
GCGGACAGGATGGCTAGCCACGATGTGAACGCCAACTCGGGGAGGCTGCCCAACATCGGCGGCAAGGCTGCTGCCGCCGGGGGAGGAGGAGGAGGGGGGAAGGGAGGGGGCAAGGACGGGGCGGCGGCGGCAGGAGGAGGAGGCGGAGGA
>chromosome_1,+,polyA site is 623144
GGGCGGGGCTGGCGGCGCTGCAGCCCGGCGGCGGCGGCGGCGGCCCGGCGGGCGGCGGCCTGGGCGGCCTGGGCGGGGGGCTGGGGTACGGCGGCGGCACAGCCAGCACGGCGGCGGCGCTGGCGCGACTGGGGCGCGTGGATGGTGAGG
>chromosome_1,+,polyA site is 624100
GCACTTGCCCCGCCCTGCCCCCGCCCCGGCCCTCCCGCACGCACAGCCCCGCGCCCACGCGCCGCTGCGGGTGGGCGAGTGGCCGCCGCCCCCCGCCGGCGCCACCCCGGCCTTGGCGCTGTCCGCCATGCCCTCCTTCAACCTCACAGC
>chromosome_1,+,polyA site is 627392
TCCGGCCCCAGCGGCGCCGCGAGTGTGCTGGTTGGGGGCGGCGGCGCGGGAGGGGGGGGAGGGGGAGGGGGGGGAGGGGGGGGCGGCGGCGCGGGAGGCGGGGGAGGAGGGGGAGGGGGAGGCGCCCGGTGGCGTCAGGCGGTGGGGTGT
>chromosome_1,+,polyA site is 730938
CGGCCGATACTATATGTGGACGCCCGGCGTCCTCCGCACGGTGCTGCGCGCCCTGCTTGCGCATGCCTACACCTCCTACCGCGGCCAGCCCTACCTGCAAATTCGCGGCGTCGCCATGGGCGCCAACTTCGCTTCGTACGTTGCCAACCT
>chromosome_1,+,polyA site is 778428
GCCGGACTTGCCCTACGCGGATGATGATGCGGGAAGTGAGGGCGGGCAGAGCGCCATGTCGGCCCAGTCTTCCAGCGGCGGCGCGGAGTACAAGCGCGGCAAGAGGTTCCGCAAGCTGGTCAAGCTGATGGACTCGGGACAGGCGCAGCA
>chromosome_1,+,polyA site is 798205
GAGAGCTCGGTATCTCAGGCCCAGGCCGCGTACCGCGTCGTGCTGGAGAGCTACCGCAACAGCCCTAAGCTGGTTCGATTGTACGGCAAGTTTCTGGAGAAGATTAAGAACGACCCGTGGGGCGCAGCTGAGTACTTTGCGGAGGCTGAC
>chromosome_1,+,polyA site is 798733
CAATGGCCCCGCTTTGCACGCAGGCACGCTTGAGGCCAAGCCCCTGGCGATGCTGCTGGCGCCGCACTGCGCGCGGCGTTTTGCGGATGAGCTGGCGGAACTGGTTGCAAACAATGGCATGGCCACGTCAGTCGGTGGGGAGACGACGGC
>chromosome_1,+,polyA site is 799292
CGTGGCCAACTTCGGCTGGAGGGCCACCGAGGTCAACGGCTCCAACCTGACCGCACTCATGATGGTGCAGGCCACGGACTCCATGTCAGGTGGCAGCCAGAAAGGCGAAGATGAGGAAGCAGGGGTCATGATGGTCACTGAGAGCGCCAG
>chromosome_1,+,polyA site is 800850
GTGTCCACGCCCGGCCCACGGATGCTGGGTCCGCTCATTGCTAAAGCCTTGGCGGCTCCTGGCCAGAGCTGGCGCGTCAGTGTGGCTACCCCAACGCCGCGGCGTGGCTCAGTGCTGGGGCCTGCTGTTGTGATAGGCGCCTCAAAGGCC
>chromosome_1,+,polyA site is 827076
ACGCTGTGCCTGCTGCACCCCGTCTTTCCACCGCGCATGCTTTTGATTGCTCAGGTACTACCGTTATCTAAACGCCATTGAGACGCGCTTCCCCATCGGCAAGGAAAAGAGCCAGGCGCAGGTGCGGGGGCCGCTGGGGCGGGAGCTGAA
>chromosome_1,+,polyA site is 831260
ACATGCAGGCGCTTGAGACGCGCACATCGGCGGCGCTTCCGGACGCGCTGAGCCGCGAGCTGCAGGAGATCGAGGGCATTGGCGGCGTGAACCACCTCAAGGGGGTGAGGACGGAGTAGGCTGTGCTAGCGGGCGGGGAAGAGGGGCGGC
>chromosome_1,+,polyA site is 837735
CCATGGATTCGCCGCTTGAAGTTTATGTCGTGCCCATCATTCTGACGGTGCTTACGCTAATTACGCTTGCACTAGTGCTCAGTGTGCGCGGAAAGCCCAAGCACAAGTCGAAGGAGGTTGAGGCGCTGCTGAAGGACCAGGTGGAGAGCT
>chromosome_1,+,polyA site is 843638
CGCCCCTGCCCACTGAAACACGCGCGCGCAGTGAGGTGGCCGGCAAGTACAACATCAAGTACTTTTACGACATCACTGACCGCTCCAACTTCAAGGCCAACCCGGACTACAAGGGCGTGTGCCACGTGGCGCTGGCGCAGGTGCAGGCCG
>chromosome_1,+,polyA site is 867464
CCTGGAGAGCAGGGGCCGCAAGGGTACCAGCAACGTAGTGGCGGCGGCGACACGACGGAGGCCCATGTGCCACCACCGCTGCTGCAGCCGCCGCCACGCGCCACCTCGCCTACCGGCTACGCGGTTGCGTCCTATCGCCGGGACAGTGAG
>chromosome_1,+,polyA site is 868327
GGGCTGGGCCGTGCCGGGCGCTGCTGTGGGCGCGGCCGGCTCCCACCTGCCGCAGCTGCACCAGCACCAGCATGCCGCTGCAGGGATCTTGGACGGCGATACACAGTCTGCCGGCGGTACTGGTGGCGGTGGCGTCAGCAGCAAGCGCAA
>chromosome_1,+,polyA site is 878477
CGAAACGTTTACATACGGCCCCCGCCATCACGCTACTTCAGGTTGTGGACTATTTTACTGCTAAGCGGAAGCAGTACGAGCAGCACTGTGACCTGGGGAATGAAAAGGTGAGGCAGGGAATTACTTTGGTTGGGTGAGGGAAGGGGGGAC
>chromosome_1,+,polyA site is 958527
AGATGGAGTACCCTCCCCCTCCCATGGGCGAGGACGACGAGGAGGAGAAGCCGGGCGACAAGTTTGAGGGGACGATGGAGCATGGCGTGCGGACGGGGAAAGGGACATACACGTGGGGCGTCAGCGGCGCTGTGTACACAGGCGACTACG
>chromosome_1,+,polyA site is 958598
ACGATGGAGCATGGCGTGCGGACGGGGAAAGGGACATACACGTGGGGCGTCAGCGGCGCTGTGTACACAGGCGACTACGTGAACGGCAAGAAGCACGGGAAAGGGAAAATGGTGTACCCTGACAAGGGCGTGTATGAAGGTGAGGGATGC
>chromosome_1,+,polyA site is 1010732
GAGCGGCTGTACAAGGACGACGACGTGTTTCAGGCGCTTGGCGACGTGGACGAGCTGAACTCGGCGCTGGGGGTGGCGTCGGCTTTCATCACAAACACAAAAATGCTGGAGCAGGCAAGAGGGGCTCGGGCGCATGCAGCTGTGTTTAGC
>chromosome_1,+,polyA site is 1023093
GCAGCAGCGGAGGTGGAGGCGGCAGCGCAGAAGGAGGCGCAGACGGCAGCGGCGGCAGCACAGGCAGGCGAGGACGACGAGGAGGAGCATGGAAACGGGAATGGGAATGGCAATGGGAACGGGTATTACAGCTCGGCAAAGTCGCCGAGC
>chromosome_1,+,polyA site is 1056661
CCAGGCCGCGTTTGGCGGCGGGGGCATGCAGTCGTCTGCCACGCTGAACGCCGTCGGCTGGGGCCTGTTCCAGCTCGGGGGTGTGACCTCCCGCAACGCCCCCTTCGCCAACTACATCACCACGGACGGGGTGGCCTGCAGCGTGGCGCG
>chromosome_1,+,polyA site is 1211955
CCAGCTGGTGGCGGAGGTGACCACGCGCACCATGATGCGCTCCATCCCGCCCGCAGTGCCCGGCATCCACTTCCTGTCCGGCGGCATGAGCGAGGAGGAGTCCACGCTCAACCTGCAGGTGTGTGTGGGGGGGGGGGCGGGGTGAGGGGA
>chromosome_1,+,polyA site is 1212226
CGTGTCCCATGCGGCACCCGCAGGCCCTGAACGAGGCATGCCCCAACGCCCCCTGGGCCCTGACCTTCTCCTACGGCCGCGCCCTGCAGTCGTCCACCCTCAAGGTGCGCTTCGCCACCGCTTCAGCCGCCCCCCTATACGCCGACTGCC
>chromosome_1,+,polyA site is 1228619
CTGCGCACCACATGCGGTCCTAAAATTGTTCTGCGCCCTCGGTTCTGCAGGCATCCCTCCGGACCAGCAGCGTCTGATCTTCGCCGGCAAGCAGCTGGAGGACGGCCGCACCCTGGCGGACTACAACATCCAGAAGGGTGAGCGCTGAGG
>chromosome_1,+,polyA site is 1229856
TGTTGCCTTGCCCGCAGAGTCCACCCTCCACCTGGTGCTGCGTCTGCGCGGTGGTATCATTGAGCCCTCGCTGCAGGCCCTGGCCCGCAAGTACAACCAGGAGAAGATGATCTGCCGCAAGTGAGTTTCCATTATGGGGTCATTTGGCAT
>chromosome_1,+,polyA site is 1230219
CCCTCCCAACGATGCACAACAGGTGCTACGCCCGCCTGCACCCGCGCGCCAAGAACTGCCGCAAGAAGTCGTGCGGCCACACCAACCAGCTGCGCCCCAAGAAGAAGCTCAAGGTAGGGTTTCGGGGAGCGTGGGCTGGGGGGTCCTAGG
>chromosome_1,+,polyA site is 1288405
TTGCCGAGGACGTTGCGCTGTCGGTGTGCGCCTTTTGCGACCTAGACACACAGCAACAGCAGCAGCAGGGCCGGCAGCGAGACGACAGCAACACGCAGCAAGAAAAGGAGAACTGCAACAAGCCGCAGCGGGTGCTGATACAGAACGGCA
>chromosome_1,+,polyA site is 1293318
CCCCCGCCGCCTTCCTAGCAGATGCCACGTCAGCGGCGGCTGCAGCTACAGCATTCGGGGCAACACCGGAGCCGGGGGTTGTGGGTGGGGGCGGTGTGTATGCCACGCCGCCGCGGCAGCTGGAGGTGATACGGCGGCTGCACGAGGGCG
>chromosome_1,+,polyA site is 1405314
GGCAGCAGCTCCCGTCCCCATCCCCTTCTCCCGAGCGGTGTCCGCGGCGCGCCCCTGCAGCCCACGCGCCAGCCCTGTGGACGAAGATGACGACAGCGATGACGATACCATGCCTCTGGACACTGACTTCCTCGACTGCATGGCGCGAAA
>chromosome_1,+,polyA site is 1460448
CCATAGTCGCCAACACCAACATCAACAGTCATGCACAAGCCGACTTCGCCACCGCCGCGGCTAATAACTCAACAGCAAGCCACGGCGCACAACAAACCCAAACACAACCTGCTACTGCTGCAGCCGCTGTTGCTGCTGCACAGCAGCTCG
>chromosome_1,+,polyA site is 1460954
GCAGCAGCGGCAGCAGCAAACGTGTGGAGCGGGGTAGCCTCAGGAGCGGCAGCAGCAGAAGCGGCAGTAGCGGCGCCACCCGCTGCCACCCGCGCGGGAGGCGCCGCGGCGGCTGCAGCGCCCGCTGCTACAGCAGATGCCACAGCTGCA
>chromosome_1,+,polyA site is 1496343
CCTGCACGCTGCCAGGGAGCCGTGTTTGTGAACTGGACGCGCGACGGCGCCTGCTACACAGCCATGGCGGCTGCAGGCGAGGAGCAGGGGGAAGAGGAGGAGGGGAAAGAGGAGGCCTCGTCAAGCGGCCATCAGACATCGGGAGGGTGG
>chromosome_1,+,polyA site is 1526303
CAAGGGCATCCCGGTGGATGTGCACAAGGAGGAGGGCGTGTACGTGCCGGAGCTCATCTTCGGCCACCTGCTGACCAGCAGCAACTACAACGACAGCGAGAAGAAGGCACGTGAAATGTCGGGCGGGGGCCGAGCAAAGCCACACTTCAT
>chromosome_1,+,polyA site is 1593870
GTCGTGGTCCAGCAGGCTGTCGCGGCGGCAGTCAACGGGGCTGCTGGCAGTTTGGCCGGTGCTGCTGGTGCGGGTGGCGCGGGCGAGAAGGAGGAGGATGGTGGCTGCAAGAAGCGGTCGAGCCAGTACCGCGGCGTGACGCGCCACCGC
>chromosome_1,+,polyA site is 1638699
CGGCCATGGCCATGCGTGGCTTCGTGGAGCCGTTGGAGTACGAACGGTCGGAGGTGCAGGAGGAGGAGTCGGCACCGGCTAAGGACGAGGAGGAAGAGGAGGAGGAGAAGGAGGAAGAGCAGGAGGAGAAGGAGGAAGAGGAGGAGGACG
>chromosome_1,+,polyA site is 1638804
AGAAGGAGGAAGAGCAGGAGGAGAAGGAGGAAGAGGAGGAGGACGCGTATGAGGACGATGCGTTCGAGGACGAGGGGGCGGATGGGGAGGAGGAAGAGGAGGAGGAAGACAAGCCGGTGACGCCGCCGTCGCCCGTCGCCGCGGCGTCGG
>chromosome_1,+,polyA site is 1639648
GCCGCTGTCGGGCCAGGCCCCGGGCGGGGGCAGGGCCGGCAAGGCCAGCGCCGGCCGCGGCAGCGGCGGCGGCGCAGCCGCGGCGGCGGCCGCCGCGGACGGCGGCAGCCCGCCCACCGAGGCGTCGCTGTCCGTGCTGGACGAGCAGGA
>chromosome_1,+,polyA site is 1649792
ATGGCGGACCCTGGGGCCCAACCTGTCCCAGCTCCCCAGTCTGCGGAAGAGCCGGTCACCGGAGGCCTTCAAGAGTCCGTGGAAGTCACAGCGTCAGGGAAATTAGACTCATACAACCGCGAGTACAACCAATTCCTGGTGCGCCCGGAG
>chromosome_1,+,polyA site is 1650253
CCTCCACTACATCCAAACACATCCCACTACCGACAACTCCCACACAGCTCCGCCAAGAACCTGGACAACCAGGAGAAGGTGGCCATCAAGAAGATCGCAAACGCCTTTGACAACGTCATCGACGCCAAACGCACCCTGCGCGAGATCAAG
>chromosome_1,+,polyA site is 1650906
ATACATCCACAGCGCCAACATCCTGCACAGAGATTTGAAGCCCAGCAACCTGCTCGTGAACGCCAACTGCGACCTCAAAATCTGCGACTTCGGCCTTGCACGGACCAGGTGCGTGCCTGCAGCATGCCTTCGCGCCTGAATGCCGGCCTG
>chromosome_1,+,polyA site is 1662649
CGGCGCAGGCGCAGGCTTCAGCGGCTGGGACAGCCTCATGTCCTCTCAGAACTCCATCAACGTACCCAACGCCGCAGCCCTGCTGTACCAGCTCAACCAACAGCAGCAGCAGCAGCAACAGCAGCGTGCTGACCAGCACCTATATGACTC
>chromosome_1,+,polyA site is 1665966
CACGGCAAATTGGGACATCTGACGTTTGGTCTAACAACCCCCCACGCCGCCCGGCCCGGTGTCTGAGCTCGCCCGCTCTCCTGAACGCCATGCAGGCGCAAGTATGCCCGGTACGCGTGCGCCCTCGCCGCCGCCACGCTGCTCCTCACC
>chromosome_1,+,polyA site is 1667362
TGGCAAGCGCCAACCCCGAGGCGGTTAGGTTCTACGAGGCGTGCGGCTTCTCTCGTGACGGTCTGAAGCAGCCAGGTAGCAGCAGCCAGGGTAAAGGGAAGGAGAAGGATGACGGCAAGGGAAAGGGCAAGGCCGCTTCGGGGCCGGCAC
>chromosome_1,+,polyA site is 1681754
CAACAACGTACACGTTTGACATGTGCGCGGGCTGCGCCCAGAACTCCATCGGCAAGGGCTACATCATGGGCAAGCTGAGCTTTGTGTTCACCAACGCCAACGGGTGAGTTATGGTTTCTTTCTGGATGGACGGATGCGGTCGAACACCCT
>chromosome_1,+,polyA site is 1898544
CCGCAGGCGGCGGCGGCGGCGGCGGCGCAGCCGCCATCGGCAGTGACCTGCTAGCCAACGTAACGGGCATATCCTCGGCGGCGGCGCCGCGGGCGGAGGCACTGCTTGGCTCGGCGCAAGCGGCGGCGGGGCGGCTGGCGGCGCTGCTGT
>chromosome_1,+,polyA site is 1909725
CCTCAACCCACTGCCCCCCCGTCTGTCCTGCAGGGTGTTTGACTCCCTGACGGAGCAGCAGAAGAGCCGCTTCGAGGCGTTCATGCGCTCGTCCATACCCAAACCCAAGATGAAGAAGGTAGGGGCCGAGGCTGCGTGCGGGAGCTGTGG
>chromosome_1,+,polyA site is 1932146
AGGGCAAGGTGGTGATCGACGCCTTCCGCCTGATCAGCCCGCAGACCATGATGCTGGGCCAGGAGCCGCGGCAGACCACCTCAAACCTGGGGCACCTCAACAAGCCCTCCATCCAGGTGACCGGGGCTGTGCTGGGTGCTGGGCAGAGCG
>chromosome_1,+,polyA site is 1932911
GAACGAGCTGGAGGAGCGCATGCTCCTCAACCTGTCCAAGCGCGGCTGGACGTCGGGGCTGCGGCTGGCAGACTTTGCGCAGCACAGCGAGAGCAACGAGAAGGTCATCAAGGAGCTCAAGGGCCTGGCGGAGAGGTGCGCGAGTCCGCG
>chromosome_1,+,polyA site is 1933276
CCCACACCCACCTGCACAGGTACGACAAGGCGGTCATTGAGGAGCAGGAGCTGTCACCCGAGGCGCGCATCGTGGCGGGCGCGGGCAAGATGGACGCCAAGAAGCACCTGGCGGCGCAGGTGAGGGGCGCGAGTGGGTGCGGCAGCGGCG
>chromosome_1,+,polyA site is 2009112
GGCGCCGGAAGCATTGCTGCAGGAGGCGCCGGAAGCATTGCAGCAGGAGGCGCCGAACGAGGCGCAGCAGCAGGGTTTGATGCAGCAGGATGCACGGCAAAGACTGCAGCCGGCGGCGCCATTGCCGGCGGCGCAAGACCAGGAAGCAGG
>chromosome_1,+,polyA site is 2069554
CGAGGAGGGCGAGCAGGCGGACAAGAACGCTGCCAAACGCAAGGCGGGCAACGCCGATAAGAAGGCTAGCGGCAAGGGCGAGGATGAAGATGACGAGGAGGAGGAGGAGGACGAGGGCATGGATGATGAGGCCATGTTCCGCATGGACGA
>chromosome_1,+,polyA site is 2092742
GCCGTGCCTCCCTCGTCCTTTCCCTGTGACAACAGCTGCTGGCGGAGGGCGGGCGGCGCCGCCGGCGCCACCGGCGCCACGCCGAGGGTGCGGAGGGCGAGGATGAGGAGGACGATGACCTCGTGGACCTTGATGAGATGGAGGAGGACG
>chromosome_1,+,polyA site is 2093564
GGATGAGGATGACGACGAGGGCGATGAGGATGAGGATGAGGATGATGAGGACGGCGATGAGGATGACGACCACCACGACTTGCACGGCGATGAGGAGGAGGAGGGCGAGGACGTGGACGGCGAGGGCGAGGGCGGCGCCGCCGGGGAGAT
>chromosome_1,+,polyA site is 2192126
GCCGTCCTCCCTGCCACTCCTCCCCGTGCCTCCTCCCCTCTCTCCCCATAACACAGATAAGTGACTGGCGGGGGGTGGTGGTGCGGGGGCTACTGCTGCGCGAGCTCCCGCACGGGGCGTGGGAGCGCCTGCAGCCCGAGGGCAACCGAC
>chromosome_1,+,polyA site is 2238097
GACCTCCATCCTGTGTCGCCGCACCGCGCAGGCTGGAAGCTGTCTCATGATGCGATCCGGTTTGACATGGACAACCTGGCGGCCGGATTCAGCAAGACGAAAGAGATGGTGAGCAAGATGTGATGTTGTCGCCTTCTGTTATTTGGCGGG
>chromosome_1,+,polyA site is 2239186
TCCACGGTTGAGGAGCTGCACAGCGCGCTGCTGCAGCTGCGCAAGGACATGAAGGAGCACCTGGAGGAGGAGGAAATCATCGGCCTGCCGCTCATGCGCAAGAACTTCACGGTGAGTGTGGGGCATGCAGTTCAGGTGGTGGGGTGGAGG
>chromosome_1,+,polyA site is 2254237
GCAGCGACGGTGATAGCGATAGCAGTGGCAGTGATGGCTCCGAGGCATCGGGCGACAGCGTGGCCGATGCAAAGCGTCGGCAGCAGGAGGAGAAGCTGAAACAGGAGCAGGACCAGGACTCGGAAACCCAGGAAGAGGAGGAGGAGGTGG
>chromosome_1,+,polyA site is 2297329
GGCCCCGCCCTCCCCATGTCCGGTTCCCCCCCTGCAGGAGGGCTTCGTGGCCAACGACGACGCCAGCGCGGCGGACGAGTACGGCTTCGAGGTGGACGAGGAGGAGGAAATCAAGGCCATGATCGAGCGCGCGGCGGCGGCGGCGGAGGC
>chromosome_1,+,polyA site is 2327323
CTGGGCGGCAAATGCAGCGCGCGGCCGTCCGGTCCAGCCACGGCCGTGTGCAGGTGGTGACCCGGGCCATCGCCGTGGGCCAGAAGCTGCCAGAGGGGAAGTTTAAGTGAGTCCGACACATAATGACCATCTGCAACTGCACCTGAACTG
>chromosome_1,+,polyA site is 2327522
GCAGGTGCATGGCTTAAACCCGTTGCCACGTTGGGATGCAGGTACTTTGATGGCGAGGGCCAGATGCGCGATGTGACCACGGACGAGCTCTGTAAAGGCAAGAAGGTTGTGCTGTTCGCGGTACCGGGCGCCTTCACGCCCACCTGCTCG
>chromosome_1,+,polyA site is 2327622
AGAAGGTTGTGCTGTTCGCGGTACCGGGCGCCTTCACGCCCACCTGCTCGCTGAAGCACGTGCCGGGCTTCGTGGACAAGGCGGATGAGTTCAAGACCAAGGTACGAGATGGGGTGCAGAGCAGCGTTGGAAGCAAGGACGGAAATGCAA
>chromosome_1,+,polyA site is 2384463
GCGCTGGCGGACTGCGCCGACACGGCGGTGGACACTGAGGATGTGCAGCTGCAGGACGGCATGCAGCTGGCCATGGTGGTTGGTGCAGAGGGTGCAAGCAAGAAGATAGAGAAGTCGGTACGTGGGTCGCTTTGCTCATACAGACATTCG
>chromosome_1,+,polyA site is 2401054
ACGCCGGCACGGGCGGGGGCGGTGCAGCAGGCGGGCGCGGCAGCAGCCGCGAGCGGGAAAAGAAGAAGAAGCACAAGAAGAAGAAGCACAAGGACAAGAGCAAGAAGGACAAGGAACGGGAGAAGGAGAAGGAGCGTGGCGAGCGGGAAA
>chromosome_1,+,polyA site is 2451141
CCCTGGAGTCGGTGCGCCAGTTCGTGCAGAACTTCAAGGCCTCCGGCCGCCGCCTGGATGCGCTGGTGTGCAACGCTGCCGTGTACCTGCCCACCGCCAAGGAGCCCCGCTTCACCGCCGACGGCTTCGAGCTGTCGGTGGGCACCAACC
>chromosome_1,+,polyA site is 2502693
GCTGTCCATCCTGTGTCCCTCGCTCTCCACCATCACCACCTACACCACCGGCTTCCCCACCACCGCCTCCGCCAACTGGTTCAACGTGGCACGGCGCCTGCTGCCCGGGCCGGTGAGCGAGAGAGAGGAGTGGAACCAGGCGGGGCCCGG
>chromosome_1,+,polyA site is 2513863
ACTGCCGCCTGCGCTGCCGCTGCAGGTGCGCGTGAGCTACCAGAAGCTGCTGAAGAACTACGTGCTCAACCTGCTGCACGCGCGGCCGCCCAAGAGCGTGAAGAAGAAGTACCTGCTGCGCGCGCTCAAGGCCACCAAGTTCTTCCAGTC
>chromosome_1,+,polyA site is 2518751
ACGGCGCAGGCCTTCCTGCGCGTGGACGACGAGGGCCTCAAGTCCTTTGAGAACCGCGTGCGCCAAGTGCTGATGAGCTCCGGCTCCACCACCTTCACCAAGATCGCCAACAAGTGGAACACGGCGCTCATCGGGCTGATGACCTACTAC
>chromosome_1,+,polyA site is 2521909
CCCACGCCTATCTCACCCCCCCTGCACTTCCTGCACGCGCACAGAACTACGGCGAGCTGTTCAGCAACCAGACGGTGTGGTTCGTGGACGACACCAACGTGTACCGCGTCACCATCCACAAGACCTTCGAGGGCAACCTGGTACGTGTGG
>chromosome_1,+,polyA site is 2522813
GGTGCTGTTCAACATCTACGACGACTGGCTCAAGACCATCTCCTCCTACACCGCCTTCAGCCGCCTCATCCTCATCCTGCGCGCGCTGCACGTGAACCCGGAGAAGGCGCGCATGATCCTGCGCCCCGACAAGTCCATCGTGACGCAGCC
>chromosome_1,+,polyA site is 2522950
TCGTGACGCAGCCGCACCACGTGTGGCCCAGCCTGACGGACGAGCAGTGGATCAAGGTGGAGGTGGCGCTCAAGGACCTCATCCTGGCGGACTACGGCAAGAAGAACAACGTCAACACGCAGGTATGCATGGGAGGGCGCTGATGGGAGG
>chromosome_1,+,polyA site is 2627893
AGGAGGCGGCACAGGAGTGGCTGGCGCAGCGCGTCAAGGACCTGAGGCGCGGAGGCTCCGTCATGGCAGAGGCGTTGGCCCTGAAGGAAGAGATCGCCGAGAAGGACAAGAAGATTGCTGAGCTGGAGGCCAAGTTGGCGCTGCATGAGA
>chromosome_1,+,polyA site is 2675928
CTACATGAAGCTGGTCATGCAGAGCCGTGTGGTGGAGAAGCTCCGCGCTCGCCGCACCAAGGAGACTAAGATTGAGGAGTACAAGCGCCGCTTCCGTGAGCGCGTTGAGATGCGCAAGGCGGGCATTGTGGACCCCACCTATGACGAGCT
>chromosome_1,+,polyA site is 2738333
GCAACTTCATGCTCCTGCTGCCGGCTGCGGAGGCGGCGGTGGGGCCGCGCTGCGTGGTCATTGACTTGGGGCTGTCGCGCCTGGACGGGACGGAGGCGGAGCAGCAGGCGGAGGTGCGGCAGCTGGAGCAGCGACTCCAGTGCGGCAGTG
>chromosome_1,+,polyA site is 2748442
CCTCTGCCGTTGCCACCTTCAAGACCAATATCCTTTGTGACCCCGCAGGAGCCCTGACAATGATGGCGACAATCGGCAGACGTTCGAGGTGTGGGGAGACCTGTGAGTTGCCAGCGGGTGGTACATGCCGGCCGGGGAGCTGGCTGGGGT
>chromosome_1,+,polyA site is 2798003
CAGGGCCGCGACGCCAACTCGGCTACAAACATGCGGCACGCGCTGATGGAGATGCTGCTTGGCAAACCGCGGCCTGCAGCCCTGCGACCTGCTGGCGGCGGTGGCGGTGCAGGGCCTGGCGGCGGCGGTGGCGGTGGCGGTGGCGGTGGC
>chromosome_1,+,polyA site is 2799527
CCTAGTGAACCTGCTGTGGGGCTGACCTTGCAGAAGACCCTAAGCAAGGCCAGGGGTGCAGCGAGCTTTGTGAAGTCAGCTACGTTCGATAAAGTCATGAAGAAGAAGCTAAAGAACAAAAAGCCCGGCACAGAAGTCAAGCGCGGGCTG
>chromosome_1,+,polyA site is 2802935
TGCGCACGGCGCGCCGCTGCCGCTGGAGGTGGACCGGCCGACGGGTTACTCGGGGACGGCGCCCTGGGACATGGGAACAGACTCGGAGACCGAGCAGGAGGAGGAGGAGACGGAAGTAACGTGCTGCAGCGGCGGGTGAGTTCTACACCT
>chromosome_1,+,polyA site is 2831981
AAGTTTAAATGGTCTCACCTGTTGCCTGCATGGTCACTGCCTGTTACCGCAGCGAGCAGCATGCACACCTACCACATCTCTCGGACGCCGCTCCCGGACACTCTCACGCCCAACCAGAGGACGGCTATCCTCGCCAAGCGGTGGCGCGAG
>chromosome_1,+,polyA site is 2832742
CAGCCGGGCGCCTGCCAGCAGCACGGCCGGCAAGGGCGCGGCAGTGGAGGCTTCAGCGCCTCCAGCGCCTGCAGAGATGCTGTCCGGAGGCAAGGAGGAGAAGAAGAGCAAGTAATGGAAGTAATGGACTGCACTGCTAGTGGAAGGAAA
>chromosome_1,+,polyA site is 2841072
CGGGTGCGGGCAGCATGAGCAGCGGCGCGCTGAACAACCTGGGTGCGTCAACCGGCGGTCCGGCTGGCCCCAGCAACGCAAACAACGGCAGCAGCGGCAACGGCAACGGCAACAATGGCAGCGCGACCGGTGCGGCCAGCGGCGGCAATG
>chromosome_1,+,polyA site is 2904368
CACGGAGGAGGACGGCGAGCAGGCGGCCCCAGCCTCGGCGGCGTTGACGCCGGCGGGTAAGAGCAGCAAGGCACAGGCCAAGGAGCCGACGACGGGGCAAAAGATGGCTCTGCGGTCAGTGGTTGCGGGGGTGGGCAAGCAGGCGGAGCC
>chromosome_1,+,polyA site is 2907420
TGCCGACCTTAACCTGGGCGTTGCGGTTGGCTTGGCACGCATTCGCAGGAGGAGGAGTTCTGCCACGAGTTCCACCTGGTGGACCTGCGCGTGTACGACAATTGCAAGAAGGTGTGCGAGGGCTGTGAGCACGTGTTCAACCTGGCCGCC
>chromosome_1,+,polyA site is 2908850
AAGCAGACGCGCTCCTTCACCTTCATTGACGACTGCGTGGAGGGCATTCTGCGCATCACCAAGTCGGACTTCCGCGACCCCCTGAACCTGGGCTCCACCGAGATGGTGTCCATGAACGGCATGATGGAGCTGGCCATGTCCTTCGACGAC
>chromosome_1,+,polyA site is 2909411
AGAAGGAGAAGGGCGTGGACGCAACCAAGTACAGCCACAGCACCATCGTGCAGACCAGCGCGCCCATCGAGCTGGGGTCGCTGCGCAAGGCTGACGGCGAGGAGGGCTTCGAGTAAAGGGCCAGGCCAGGGCTGGCGTCGTTTTGAAGGT
>chromosome_1,+,polyA site is 2969231
CGAGGAGGTGTCCAAGGCGCGGCTAAACCGCATCCGGGGCGTCGAGCACCACGACCGCCTGGACGAACAGCTGTATCAGGACTTTGAGACGGAGGAGGCAAAGAAGGTGCGTGCGTGGGTTTGTGCGTGTTACGAAAGCACAGGTGGAGA
>chromosome_1,+,polyA site is 3049250
CCCTTCGCCATCGACGGCGACAAGGTGAACAACGCCACCATCAAGCTGACACTAAACAAGGACGCGCGCTGGACCAAGGCGCTCAAGTTCATGCTGGCAAACCTCAAGGTGTGGGCATATGCGTGCGCGGGGCGTGGGCTGTGAGCGCAT
>chromosome_1,+,polyA site is 3058988
GCGTGTTCGCGCTGCGCGGCTCCCTGGACGGCGTGGTGGCGGCCTGCGCCGGCTCCTTCCTCATCGGCTTCCCGCTCAAGTTCCTGGTGTCGTACGCCATCATCTACCACTGGCTGGGCGGGCTGCGGCACATCGTGTGGGACGTGTCCA
>chromosome_1,+,polyA site is 3140889
CTCGACCGATGAAGAGCGGGTTGCCTCGTCGGCAACGGCGTCGACATCATCAGCCGACCCATCCCCGCCAGCCCCGCCCCCGCCGGTGGAGAAGAAGAAGAAAAAGTTTGACCCCATTGAGATGCCCACACCCGAGGTGCTAGCGGCCCA
>chromosome_1,+,polyA site is 3162162
CTTCCCCTGGCCCCCGCCTGCTCCCCCCATCCGGCCGCCCCGCCTGCAGGTGGCTGAGGAGTGGAAGGCGGGTGCCTTTGTGATCAAGGCGGGTGACGAGGACATCCACACGGCCAACGAGCGGCGCCTCACGGAGCTGGTGGGGGCGGT
>chromosome_1,+,polyA site is 3173929
AACCCTGCCGCTTGCCCCTGCCCTGCCCCGGCATGGCCTGCAGGCCAAGGAGAAGGAGGGCAAGAAGGAGGGCAAGAAGGAGAAAAAGGAAAAGAAGGACAAGAAGGAGAAGAAGAGCCGTAAGCGGGAGCGCGGCAGCAGTGACAGCAG
>chromosome_1,+,polyA site is 3187481
CCTGTAAAGCACCCCAACCACCCCGCCCCCCGAACGGTACGCCTCGCGCAGACCATCCTGGACGCGATTCCAGTTGAGATCAACCCAGCGCAGAGCGAAGAGAAGACTTGGTTCTGGATCGCCATCGGCACCAGCATCTTTGCTGGCGTC
>chromosome_1,+,polyA site is 3188693
CCCTGCAGTGATCATCGGCTTCACCTACGTGACCATCGCCGGCGCCATCGCGCACTTCTACTGGTCGCGCGGCGACAGCGCCAACATGCCCACCTTCCCCATCCTGACTTCGCTCAAGAACACGGTCGTCTACCACATGGGCTCCATCTG
>chromosome_1,+,polyA site is 3201603
ACCGCAACATGGTGCATGTGCCATTTTTCGGCATCGACCTGCCGGAGCCCCGGCTCGCGGCGGTCATGCCCGACGCCGTGTACGCGCTGGTGCAGGGCACTCACAAGCTGGGCGAGTACGCGCACGACCTGGTCTTCCCGCCCACCCCCG
>chromosome_1,+,polyA site is 3268918
CTGCGTGCGCACGTGGCCACTGGCCACAAACGCCGGCAAACCGTGGCAAGCACTTCGGGATGTATTGCCCATGCCGCGTCCTGTGCCGTGCTGCTGCAGACGGAGGCGGACGCGGAGCGTCAGGCTGGCAATCAGGCTTGGCGATGGGGC
>chromosome_1,+,polyA site is 3320563
GGATACAAACCAGGTCACCTTAGAATTTAGCACGCCGCGCTTTCTCGCTCCGCCTTCTTTCATGTTTTGCTTCACTAGCACAAATTACAACTTGACGCGAGGGGACATTAACGTGCTTAGCCTGTTGGAGGGTGGCGATATCTTTAACAC
>chromosome_1,+,polyA site is 3320620
TTTCATGTTTTGCTTCACTAGCACAAATTACAACTTGACGCGAGGGGACATTAACGTGCTTAGCCTGTTGGAGGGTGGCGATATCTTTAACACGAACGAAGAGCTGGTCTCAAGGCCGCCCTTTGAGCGCTCGACGTTCTTTCGTGGCAC
>chromosome_1,+,polyA site is 3328360
CGGCGGCGGCACGGAGGACGTGGCGCGGCGGCGCGGGCAGCGGCGGCTGCTGGAGGCGGAGGCGGATGGCGGGGTGGCGGAGGCGGTGGAGGGCGCCGCGGAGGAGCTGCAGGCGGACGGCAGCGGCCGCGAGTGAGTGCTGATGCTAAT
>chromosome_1,+,polyA site is 3388544
ATGTCCACCCGCCCCCACCACCCCCACACCCCCACAGGCTGCTCAAGGAGGCGCTGCACCTGTGTGAGCGGGCGCAGCAGACCGTGCACGAAAAGGCGGAGGTGAGCACCGAGGACGGACTCACACACGCACACACGCAAGCTGACACGC
>chromosome_1,+,polyA site is 3435037
CCCGTTCGCCCAACAAATCCCAATGCACCGCACGCCGCAGAACATGCTGACCATGATGCGGCGCGGCGAGCGCGACCGTCGGTGGCGCAGTAACTTCCAAAAGGTGCAGCGCGAGGTAGCCCTGTTGGAGGAGGACGAGTACCAGCTGGA
>chromosome_1,+,polyA site is 3435589
CCGCTGCTCAACGAGATGTTCGTGGCGCTGGACGGCGTGTTCCCGCTGTTCGGCGTGCTGGCCTTCGCCATCTTCTGCCTCTACCTCATGATCGCGGCAATGAAGGTGGGGCGGCGGGGGCGGGGGCGGGAGAGAGGGGCGCTTGCGGGG
>chromosome_1,+,polyA site is 3646118
GGTGGGCAGCGTCATCGGCGGTCTGCTCCTGGTCGGTTTGGCAATGTTTGGGTGGATGCGATGGCGGGGCGCCAAGCCCGCAGGCAACGGCAGCAATTCCGATACCAAAGCCAACGGCAAGGTAGAGGAGAAGAATGGCAATGGCTGCGA
>chromosome_1,+,polyA site is 3868911
GTATGAGCAGGAGCAGCTCCAGGCGGAGCAGCGGCTGGAGCAGCAGCAGCAGCAACAGCTGCAGGACCCGTACACGCAGTATGAGCAATTAGAACAGCAAGACCCCTACGCGCAATATGAAGAGCAGCAACAGCAGCAACAGCAGCAACA
>chromosome_1,+,polyA site is 3871452
GCCCCTGAGATGTGAGGCGCTTAATTTCAGCCGTCCTCATGTCGCCATGTGTCAACACACGGTGTGCGCTGCGCCGCAGGGTGTGGGGGCGCCCGCCAGCTGCCCGCGCGGCATGCAGTTCGCCAAGGTGGCGGCCATGTACCTGCTGTC
>chromosome_1,+,polyA site is 3876331
GCACCAACTTCGGGCCCAAGCGGCTGCGAGCCCATGTTACGAGGCGAGTAGCTACAGGCTCGCACAGCCGACTTGCAATGGAAGTCGCGGCGGCAGGACCAAGTTCGGGTCGGTGGCATATTCCGACCGACCCACCAGCGCAGGGCGCGC
>chromosome_1,+,polyA site is 3993381
GCAGGTCCGGACCGCTGAAGCCGCGGTGGACAAGCTGGTCGGCACGCTCTTGGGCAAGGGGCCAAGGCCGGGCATAGCTGGCCTGCTGGACGACGACGAGGAGGAGGACGAGGAGGACCGGGGGCCGTCTGCGGGCCTCATCCTGACCAT
>chromosome_1,+,polyA site is 3994253
CCAAAGCCATGGCGGCCGCTCTGGCAGACGACTCGGACGTCGAGACCGCCGCCGCCGAGACGCCAGGCTACGAGCTGAAGGCCAACAAGGGCAGGGGCAAGAAGCAGGGTGCGGCAGAGGTGGTAGCCGATAGGGATGGGGCAGCAGCGG
>chromosome_1,+,polyA site is 4017086
GCACCTCGGGCTCCAGCACAACCGCAAACTACGGCTGGCCGCGGGGGTACCTGGTCCGCGCGAACGCGGCCAAGGGCTTCGGCGCGGGCTTCGGCAGCAAATTCAAGCTGCCGTCGCTCGGCGGCAAGGGCCCCAAGGTGCCGCAGGGCG
>chromosome_1,+,polyA site is 4018467
CAGTGCTGCCTGGGCCCGGCGGCGCAGCGCGGCGTGGCGGAGCGCGTGGCGGCGCGGCTGGCGGAGGAGGCGGGGGCGCGGGCGGGGCCGGGCGGGGTGACGCTGGAGGTGGTGCGGACGCCGGCGGACCCGTTGGTGGCTCGGCGGCTG
>chromosome_1,+,polyA site is 4030377
GTGGGGCGACGAGGACGTGGTGGAGATGCTGACGTACGTGGACGAGAAGCTGAAGGAGGGCATCGTGTTCCTCTCAAACTTTGACAAGTACAAGAAGGAGGTGCTGTCCAACACGCTGGACTGGAGCCCCATGCACACCAGCGACCTGTT
>chromosome_1,+,polyA site is 4036204
CTTACCCCAACCTATCACACCCTGCCCTTTGCAGAAACCGGGAGCAGCGCCCGGGTCCTTCTCCGGCCAGTTCACGGATTTGAACCATGCCAAGTCGCAATAAGGAATTCTTTCCTCTGTTTGAAGCATGTTTTTAAGGATATCAATTGC
>chromosome_1,+,polyA site is 4039704
CCCGCAGGAGCTGACCATGCGGCGCACAGAGCTGGAGAAGATCGATACGCTGGAGGACAAGATCAAGCTGGAGCTGACGCAGCTGGCGGAGCGGCAGGAGGCCATGGAGAAGGAGATGGGCGAGTTCGGCAGCGTGAGTCACAGGGCCGG
>chromosome_1,+,polyA site is 4040087
GGAGGGCCTGCGCAGTGTGCTGTTGAAGCGCAAGGACCTGCTGCGCTCCATCGTGGCGGAGCGCGGCCTCAAGTTCCAGGCCAAGCGCGCGCAGCTGCAGGACCACAACCTCCAGGTGGGGACGGGCGGCTGCAGCGGCGGGCGTCGCAG
>chromosome_1,+,polyA site is 4040407
CCGTGCGCCTCGCCCCACAGGTGCAGCTGGAGAAGATGGAGGCCAAGCTGAAGAATCTGAGCGCGGGCGTGTTCGAGATGGACGAGTTCATCAAGGCCAAGGAGAGCGAGACCAACTACCGCCAGCTGGCCTCCAACATAGCGGCGCTGG
>chromosome_1,+,polyA site is 4061950
CGCCGTCGCCGCGCGGCAGCGGCGGCCTGGACGAGCCGCTACTAGCTGCAGACGGAACCTGTGCCATCTACGTAGGCGACCGCATCGTCACGCAACCCGAATCGCCCGCCTCCTCGTCCGCTCAGCAGCAGCAGCCCGCAAAGCGGCAGC
>chromosome_1,+,polyA site is 4121959
CAGCCACCGCTGGACCGGAGAGCAGCTCATCCGCCTCATGCCCGACGGCAACACACGCGTCTGCCCGCCGCCGGAGGCCCGTGACGCCATCGTCCAGCAAACGCACGAGATCGGACACCTCGGCGAGCGCCGCACCTTGGCGCTGTGCCA
>chromosome_1,+,polyA site is 4122429
AGGTCACCACTGATCGCGGCACCGAGTTTGAGGGTCCGTTCCAGGCGCTGTGCGAGGCTAACGCCATCGACCACCGGCGCACGCAGCCCGACCATCCGCAAGCCAACGGCCTAGCGGAGCGCATGGTGCAGGTTGTAAAAGCGGCACTGC
>chromosome_1,+,polyA site is 4122867
AGCACCGCGACACCCAGCGCTATGCTCTCACCCGCAGCGGCGGCTACCGCGCGCGGGCACTGGAGTTTGTGCCCGGTGACTACGTGTACCTGCGCAACGCAAATCCCGACAACACGTTGGAGATGCCGGTACGCGACCAGGTGCTGCGCG
>chromosome_1,+,polyA site is 4177205
GCCCCTCGGCCCTTGCTCCGCGGCCGCTTCAACCCGCAGGTGGTGATGGTGCTGGGCCTGCTGGCCGGGCTGCTGGGTCTGGGCACCCGCGGGCTGCAGAGCAGTGTGCGGCTGCTGGGCAACTTGGTACTCCGGGGGTACGAGCGCCTG
>chromosome_1,+,polyA site is 4188675
CATCCGGCGCGCGGCGGCGGAGGCGGACGACGACGAGGACGACGAGGATGAGGACTTCGAGGCCAGCGGCGGCACTGACAGCAGTGAGGACATTGACGAGGAGGACGATGCCGAGATGATTGACGAGGAGGGTGAGCCAGGGGAGGGAGG
>chromosome_1,+,polyA site is 4189207
GCCGTTTCATGTGCGTGTCCCGCACGACAGAGAAACCTGCAACTTCGCCGTCTGGTGCCGACGCGGCTCCGGGCAGCGGTGGCAAGGGCAAGAAGGGCAAGAAGGCGGCAGCTACGGAGGAGGGCGAGGGCGGCGCCAAGCCTAAGAAGG
>chromosome_1,+,polyA site is 4247709
TGCCCAACCCCTGCCACTTCTTCCCCCCCTCCTGCAGCTTCTCGTGGGAGGCTCTGGTCATCAACGAGCTGTCGCCGCTGGTGCTCAACTTCTCCTCGCCGGACCTGCCTCAGGGCCTGCCCGCCGTCAAGGGCACGCTGTTCTTGTCGC
>chromosome_1,+,polyA site is 4318777
GGAGGGCTCGGGCCAGGACGGCGGCAGCAAGGAGCCGGTTGACCCGGTGGAGGCGAGGCGTAAGGCGGAGGAGCTAATGCGCAAGGCCCGTGAGAAGCGCGAGAAGGAGGAGAAGGAGATGGTGGGTGACACGGGGGCGCCGGCGGTGGG
>chromosome_1,+,polyA site is 4319657
GGAGGAGGAGGCGCGCGCACGCGAGGAGCTGCGGCGCAAGCTTGAGGAGGACCGCAAGGAGCGCCGCCGCAAGCTGGGGCTGCCGGAGGAGCTGACGGAAGAGGAGAAGGTGCGGGCGCGCGGGCGGGCGGGTCTGCGAGTTTGTGCATC
>chromosome_1,+,polyA site is 4362450
CCATATCTGCCTCGCCTTCGCCGGCCTCACAGCCGACGCGCGTGTGCTCGTCAACCGCGCGCGCATTGAGGCGCAGAGCTACCGCCTCACACTAGACGAGAAGGTGCGTTTTGTGGCCTGCAGGGCAGTGGGCCGGTGTGCGGGTAGGCG
>chromosome_1,+,polyA site is 4459723
CCCTCAGCCTGCAGGCGTACGGCAGGCAGTCGGAGGAGGGCGAGGAGGAGGGCGAGGAGCAGAGAGAGCAGGCGGAGGCTGGGGAGCAGGCGAGGAAGAAAACGAAGAAGAAGGCAAAGGCAAAGGAGCACGGGAGGGGTGGCCAGGTGC
>chromosome_1,+,polyA site is 4486844
CAACGTTATTTGACGCACTTACGACCTGGAAACTCGCCAGCCGTGATCTGGCGCCTGTTGCGGTCTGTTTAGGGAGGACACCGTGTACAATATGTCCGAAAAACCACCTAGAAGTCGTCTTGCGACGCTCCTTCTCCTTCTCGTATGTGT
>chromosome_1,+,polyA site is 4487472
CTGGTCAACCTGGCATTCGACGGCTACACCAACGCCACGCAGGACGAGATCAACAAGCGCCACCCGCGCAACAGCAGCATCCACATGATGTGCTGGATGAACTTCTGGACCGCCATCTATTACGCCGCCTACATGTTCCTGCCCTGCGCG
>chromosome_1,+,polyA site is 4487819
GCTGTCGGTGGTGTGGAACGGCAACCCGCTGCTGGCCAACCAGTGGTTGGGCGTGGCCATGGTGTTCGCGGGCCTCCTCATGCAGGGCTACATGAAGGGCAAGAAGCCGCACCACAAGAAGAAGGCGGATTAAGGGGGCATGTCGCTGCG
>chromosome_1,+,polyA site is 4546747
CGGCGCCTCAAGATGGCCAAGCGCAAGGACTACTACAAGGTGCTGGGCATAGACAAGACCGCGGGCGACCGCGAGATCAAGCGCGCCTACCGCGACCTGGCAAAGAAGTATCACCCAGACAAGGTGCGGCCGGTATGTGTGTGTGCGTTT
>chromosome_1,+,polyA site is 4547134
TGCATGTTTCTTTGTCAGGTGTCTGCGGACGAGCGCGAGGCGTCGGAGGCGCAGTTCCGAGAGATTGCCGAGGCGTACGAGGTCCTGAGCGACGAGGGCAAGCGGCAGGCGTACGACAGCGGGCAGGACCTAGAGGAGATGCAGCACGGC
>chromosome_1,+,polyA site is 4559452
CTTCACGGTCGTGGCCACTTTCTACTCTTTGAGCGAGCTCCACCGGATGAGTGCTATGCACACGGACGCGGAGACGACCAAGTTTGCTACGCACACGGGCGACAACAACCGTATCCTCCGCGCGGGTGCGCATACGGGCTGTAGGGCTTG
>chromosome_1,+,polyA site is 4559689
GCCGCGCTGAGTGTTTCCTGTTGCCTGGGATTGCCTTGTGTGCAGGAGGTCAAACAAGCGCTATTTCTAGCACTAGCGCTGGGACCGGGCAAGTAGGGAACACGGCGTCGGTCAGCACGACCAACACCGCCGCAACCACCTCGAGCAGCA
>chromosome_1,+,polyA site is 4560496
ATCCCGAGGCGAGCAAGCCAGCTCGCACGGGCCCCCAGACTCCCTGGACCTCCGGTACCATTGACGTGGACATCAACGCTGACCCCGGCTCTGATGCCAAGGTCAGCCCGTTCGTATGCATTTCGCTGGTGTTCTGCACTTGCAGTTTCG
>chromosome_1,+,polyA site is 4561156
AGAGCATGGTGGAGCACTCGTGGTACGTGGTGCTCAACCGCCCCTACGCCTTCGTGCAGTGGACCCAGCGCGTCAAGATTCCGGAGCCGTACGTGCTCATGAGCGAGCCCGACCACATTTACCTGCGCCCCATGCCCAACTTCATGAAGG
>chromosome_1,+,polyA site is 4561448
CTACTTACCTTGTCTTCCCCTCTATATTGTGTGCGTGTTCAGCGGCCTTCCCCTTCTTCTACATCGAGCCGTCGAAGGCGGAGAATGTGCACATCACCAAGAAGTTCACCGGCGAGATCACTCAGAAGCAGCTGGAGGAGATTGCGCCCA
>chromosome_1,+,polyA site is 4630290
GGGAGCACCCAGCTGCGCATACCGCATCACCGTGTAGGAAATGGCTTCGCAGGTTGACGCCACCCCAAGCGACATCTATGACATCCTGACAGACCCAAACACGGTCTCCATCTTTCGATCAATCAAGGTGCGGTGTGGTTGCGTGGGGCG
>chromosome_1,+,polyA site is 4640014
CGGTTGCGGTTCGAGTGGCGAGTGGTGAGGCCGCGGCGGCAGGCAGCTTGGCGGGCCGCGTGTTGGTTGGGGTTCGCCCCCTAGACAGCATGGACGGCGAGAACGCTGCTGGGTCGGTGGCGGCGGCAGCGGCGGCGGCGGGCGACGGCG
>chromosome_1,+,polyA site is 4668256
CGTGTCCCTCCCCCAAAAATGCGCTCCCTCCTCGTTGTCGCCCTGGTGGGCGCCCTCGCGCTCACTGCTCACGCGGCGGGTGGCGGTGGTGATGACCCGACCATCAAGCTCGAGAATGTGCACGACCTGAGTGAGTGTGGGACAATCTGC
>chromosome_1,+,polyA site is 4701391
CGCCTCAGCCGCCTCAGCCGCCTCAGAGAGTGCCGAATGCAAGCGAGTGTGTGTGGCTGAACGCAGCTTGTGTGCGTGTAACACGATGCTGGCACTACATACGGGGCGCCGCCAGCCAGCCCAGGGAGAAGCGCGTGTGCCATTTCACCA
>chromosome_1,+,polyA site is 4702436
CGGCCTCCGCGGTGCCGCGAGCATCGGCGGAGGAATTCGCGGAGCCGGGCGCTCGCCGACGGTCCCGGCGCCAGTCCCTGTAACACACCTCGGCGTCCTGCGACCTCCTCTGCACAGTCAAACCTGCCCATACAGCAGCAATTTGCGGGG
>chromosome_1,+,polyA site is 4704785
GCTCCAAGCCCCAGCCCGCGCACGTGCTGTTGGTCAGCGCCACGCTATCAAAGAGGGTGAGGTGGCAGGGGGTGGGGGCGTGGGGTATGGGGGGTGGCAAGGATGTTTGGAAAAGGTGGGGGGCAGGGCAGGGGGTTGGGGTGGCAGGGT
>chromosome_1,+,polyA site is 4781757
TGATGTTCAAGCCGTGTCGCTGGATCGATAGTGTGTGGAGCTGCTTGCTTCTAGCAGCGGCATTCCAGCAACTCGCGGTGGCCCAAGTGGACGACGACGCGCTTTCACGATGTACCGATAACTTCACCAGTATTGTCTTGACTAAGTAAG
>chromosome_1,+,polyA site is 4789970
ACGTGTGCGAGGCGTGGCAGCGCCTGTCGGCCGGCGGCGGCGATACCAGCGTGCGCGGCGGCGGAGCCGCTGCCGCCGGCGCCGCGCCGGCGTCTGTGGGAGAGCTCCAAAGCGTCGCGTCCATCAAGGACTCGGGAGCCCTGGCGACTT
>chromosome_1,+,polyA site is 4950426
AGTACTGCCATCGACCGTCGGCGGCGGCGGCGGCGCAGCAGGCGGTGCAGCTGCAGGCGGTGGCGGTGATGCTCCTGTTGTGGTGGTGGGGGGCGGCACGCAGGGCAAGAACCGGATGTCGGAGTACTACAAGACGCTGCTGGACGCGAT
>chromosome_1,+,polyA site is 4986633
CAGCGGCAAGCTGCTCATGGAGCTGGAGGAGTACCGGGAGCAGCTGAAAGAGCTTCTGGAGGGGCTGCCGGCCATGTGGGCAAACAACAGGATAAACGAGAACTGCGCGGGGGCGGCCATCGAGGTGCGCGGAGGGGTTAACTCTGAACC
>chromosome_1,+,polyA site is 5070693
CTCGTTCTCTTCCCCCCTCTCCTCGACTTCTCCACCCACAGTCCGGAGCACGTGCAGATCGCGGACATCCTGGTGCTGGCAACCAACCAGGCATCAGCAAAAGGCATCGCGCGCGTAAAAGAGCAGTAGCGAACAACACGTGGGCGCGAT
>chromosome_1,+,polyA site is 5105785
CTCAACAGGGAGTGGACGCGGCTGTGCTGGAAATGGCGCGGCCGTTCCTCACAGGCAACCCTGACGCGGACGCGGACATCGTAAAGTTCTATGAGGCCAAAGCCAAGCTGATGCAGAAGCTGAGCGCTGGGTAGAGACTTGAGAGTGGTG
>chromosome_1,+,polyA site is 5106605
GGCTCTGGCGTACCGCGGGTGGCTCGGGCCGGTGTGGCCAGGGGCCCGGCACCGCTGAATTCCTTTTGGCGTTCTTACGGCTGGGGCGCTGAAAAGACGAAGGAATCTCAGTTTACTTTTGACGTGAGTGTGTAAATAATTCGACTACGA
>chromosome_1,+,polyA site is 5110088
CACCCCTCACCACCCCCTCACCACCACCACCACCACCGCCTTCCACGCAGCTCCTGGGCATGGCCGACAACATCAGCTTCACGCTGGGACAGCACGGCTACAAGTGAGTCGCCTACTGATGAGGCAGCAGGATGGGTCGTGGGGGCGGGC
>chromosome_1,+,polyA site is 5133636
TGTTCCTCATCATCAGGTGCTGCTGCATGTGCACTCGGTCAGGGCAAGCGCAAGTCGGATGAGCACGATGAGGGCGCGGACGTGGAGGGCGCCGACACAAAGAAGAAGAAGACGGTCAAGAAGGTGCGAGGCGTCACTTGAACGCGCGGC
>chromosome_1,+,polyA site is 5165173
GAGACGCCATGGAAAACCCACGCGTCTGGTTTGACATCCAAATCGGCAGCGAAGCTGCTGGCCGTGTTGTGATGGAGCTGTATGCTGATATTGTGCCCAAAACCGCGGAGAACTTTCGGGCGCTGTGCACCGGCGAGAAGGGCGTGGGGA
>chromosome_1,+,polyA site is 5166724
CCCTTGTGCGCGCCTGCTGCTGCTGCTGCCCCCGTGCGCAGCTGCCCAGCAAGCTGCAGATGATGCTCAAGCTCAAGGCGGAGAAGGAGGAGGCGGCCAAACTCAAGTCAGACCCCAACGAGCTGAACCCGGACCAGGTGCGGGCGGGCA
>chromosome_1,+,polyA site is 5277269
ACGTCCCTGCAGAGTCTTCATGCGGCAGCAGGAAAACTTGCGACATTCGAGTGTATGGCCTCGTCTTCCCTGACCCGACCTGCTTCGTAATTATCAACAACCGTGGTAGCGACATTATCGCAACCGTCCAGGTCTACAACTTCTATGACT
>chromosome_1,+,polyA site is 5279814
TCTGGGAGATCGATGAGGAGGAGTACTGGGGCTACATCACCACCTGCGGCACGGAGGGCAACCTGCATGGCATCCTGGTGGGCCGCGAGAACTTCCCCGATGGCGTCATGTACGCCTCCAGCGAGTCCCACTACTCGGTGTTCAAGGCTG
>chromosome_1,+,polyA site is 5294164
CTGGGCCGACCGCTGGACCAAGTCCTCTTGGAAGGTTTCTGATGGGTCCGCTGGCGAGTTCAAGCTGACCGCTGGCAAGTGGTATGGCGACGCTGAGGCCGACAAGGGTATCCAGACCGGCCCCGACTCCAAGTTCTTCGCTATTTCCGC
>chromosome_1,+,polyA site is 5294601
AGTTCGGTGGCGACACCCCCTACTCCATCATGTTCGGCCCCGACATCTGCGGCTACTCGACCCGCAAGGTGCACGTCATCCTGACCTACAAGGGCAAGAACTACCTGATTAAGAAGGACATCAAGGCGGAGACTGACCAGCTGACCCATG
>chromosome_1,+,polyA site is 5294997
GTACCCCATCCCGCTTGCTGCGCCCACCCCAGGTTCTGATTGACCTGAAGGAGGTCGCCTCGGGCTCCCTGTACGAGGACTGGGACATGCTGCCCCCCAAGACCATCAAGGTGGGCTGCACTGCCGGGGGTGTCGGCTGGGGTTGGGCTC
>chromosome_1,+,polyA site is 5295456
AGGACGCCAAGAAGCCCGAGGACTGGGACGACGAGGAGGACGGCACCTGGGAGCCGCCCATGATCCCCAACCCCGAGTACAAGGGTGAGTGGAAGGCCAAGATGATCAAGAACCCCGCCTACAAGGGCATCTGGGTCGCCCCCGACATTG
>chromosome_1,+,polyA site is 5347113
GCAATGACGATTGACGTCTTGCCGTGTTGCACGCAACCCCCCTCCCCATGCACAGGGCTTCCGCGCTCTGGTGCCGCTGCGCAAGCAGTTTAAGCTCCCCATCTATGCTGTGCACGGTACAGACGACAAGTGCACCAGTCTCCCGGTAGG
>chromosome_1,+,polyA site is 5349933
TGACAACTGGAAGGCGGACCACATCGCCGAATTCCTGGACCAGCGCCTGGAGCGCAGCGCGGCGGCGGCGGCGGCGGCCAAGGGCAGCAAGGACAAGGCAGGCAGCAAGAAGAACATCAAGTAGGGGGCTAGGAGGCGAAAAATGGCCGT
>chromosome_1,+,polyA site is 5364040
CCAGGCCGCGTTTGGCGGCGGGGGCATGCAGTCGTCTGCCACGCTGAACGCCGTCGGCTGGGGCCTGTTCCAGCTCGGGGGTGTGACCTCCCGCAACGCCCCCTTCGCTAACTACATCACCACGGACGGGGTGGCCTGCAGCGTGGCGCG
>chromosome_1,+,polyA site is 5364707
CGGCCCGGTTTGAAGAGCGCCTGCGCTACCTCTTCGCCAGTGGGGCGCAAGGGCAGGCAGCGGGGCAGGAGGCGGGGCAGGCGGAGGCGGCGGGGCCGGCAGAGGCGGGGCCCCGGGGCGCGGTGCACGTGCTGTGGCACTACCACTTCT
>chromosome_1,+,polyA site is 5368948
GCTAGCCTGCTGCAAGCACCAACGCTGCCGACGACGCCAACCCGCTGCAGGAGGCATACTCGCATTTGGACGTCCTATTCCAGGGTGCGCTACAAAGCAAGAAGGAGGCGCTGGAGAGCTCATACATGAACCAGGAGGACCAGTAGTATG
>chromosome_1,+,polyA site is 5371113
CCCTCGCACAGGTTGCCACCGCCATCCGCGGTGCCATCATCCAGGCCAAGATGTCCGTCGTGCCCGTCCGCCGCGGCTACTGGGGTAACAAGATCGGCAAGGTGCACACCGTGCCCACCAAGGTCACCGGCAAGTGCGGCTCGGTCACCA
>chromosome_1,+,polyA site is 5371374
CCAAGACCCTGGGCAACTTCGTGCGCGCCACCTTCAACGCGCTGTCGAGGACCTACGGCTTCCTGACCCCCGAGCTGTGGCGCGAGAGCAAGTACACCAAGGCGCCCTTCCAGGAGTTCACCGACTTCCTGGCCAAGCCCCACATTGGCG
>chromosome_1,+,polyA site is 5373253
CTCCCTCGTTCTATGCGCTCTCAGGTTGGCCCTGTGGCCTCCATTCGCGTGTGCCGCGATGCCGTCACGCGCCGCTCGCTGGGCTACGCCTACGTCAACTACAACAGCGCTCTGGACCCCCAGGCTGGTAGGCAGCTTGGCTTGCCATTC
>chromosome_1,+,polyA site is 5374511
CAAGGTTGCCACTGACGCCAACGGCGTGTCGAAGGGCTACGGCTTCGTGCACTTCGAGGACCAGGCCGCTGCCGATCGCGCCATTCAGACCGTCAACCAGAAGGAGATTGAGGGCAAGATCGTGTACGTGGGCCCCTTCCAGAAGCGCGC
>chromosome_1,+,polyA site is 5375735
GATTCAGTGGACGGCTCGCTGACCGTGTTTTGTTGGCCCTTGGCGCATGGGTTTGCACGTGTGTAGGACGACAAGGGCGGCAGCAAGGGCTTCGGCTTCATCAACTTCAAGGACGCCGAGTCGGCGGCCAAGTGCGTGGAGTACCTGAAC
>chromosome_1,+,polyA site is 5375805
ACAAGGGCGGCAGCAAGGGCTTCGGCTTCATCAACTTCAAGGACGCCGAGTCGGCGGCCAAGTGCGTGGAGTACCTGAACGAGCGCGAGATGAGCGGCAAGACCCTGTACGCCGGCCGCGCCCAGAAGAAGACCGAGCGCGAGGCGATGC
>chromosome_1,+,polyA site is 5376422
AGGTCATGAAGGACGGCAGCGGCAAGTCCAAGGGCTTCGGCTTCGTGTGCTTCACCAGCCACGACGAGGCCACCCGCGCCGTGACCGAGATGAACGGCAAGATGGTCAAGGGCAAGCCCCTGTACGTGGCCCTGGCGCAGCGCAAGGACG
>chromosome_1,+,polyA site is 5376897
TCTAAGCCCGCCTCTCCCCATCCTGCTATGCTGCGCGTGCAGGCATGAGCCCCTACCCCGGCGCCATGCCGTTCTTCGCTCCCGGCCCCGGCGGCATGGCTGCTGGCCCGCGCGCTCCGGGCATGATGTACCCGCCCATGATGCCGCCGC
>chromosome_1,+,polyA site is 5409585
GCGGCGGCGGCTGTAGCACTGCAGGAGCAGCGCGGGAAGCAGGAGGGAGAGGGGAGGCAGGAGCGGGGGCAGCAGGGGCGGCGGGAAGGGAGGAAGGAGGAGACGGAGGGGTCGGGCGGGCCGCTGTGCGGCGAGGCAGCGGCGCCGCTG
>chromosome_1,+,polyA site is 5415244
AATCTGGCGGCGGCGGTGTCTGCGGCGGAGGTGCTGCGGGCGGCGCTGGCGGCGCTGGGCGCGGCGACGCCGTGTGTGGAGGCGGAGGCGGCAGTGTTGGAGGAGTACGGCGGGCTGGAGGGCCGCATGAGGCCGGTGCGGCCGGAGACG
>chromosome_1,+,polyA site is 5463302
CTGACCGCGTGCGACCCCTTGTATGTGCGTAGGCTCGCGAGGGCAAGGTCGTGGAGGTGTACCGCAAGAAGTGGGTGATCCACATCGAGCGCGTCTCCAAGGACAAGAAGAACGGTGAGAAGGGACCGAGGGTTGCACGGGGGATGGATG
>chromosome_1,+,polyA site is 5464758
TGCTTTGTTCGCCCTCCCCACACGCGCAGCTGGACAAGGACCGCAAGGCCCTGCTGGAGCGCAAGAAGGTCGCCCGCGCCGCCGAGAAGGGCAAGGGCAAGGTGAGGCGGGGGCAGGGACTTGGACTTATTCGCGATGGGCGCGTGCGCC
>chromosome_1,+,polyA site is 5518312
TATGTGCCTGTTTTGCTTTGAGAAGCTCAAGCTGCACTGCAGCAGTGTGTGCCCGAACTGCCGGCGAGGGTTCGGCAGCGATGAGGCCAGGGAGTACGCAAAACAGCTGGAAGCAGAGCGCGTGCAGGAGGCTATGCGGCCCAAACCCAC
>chromosome_1,+,polyA site is 5549072
GCTTGGATCGCTGGACCCCTTGAGGGAGCTGCATGAGCGTCGTCGTCTTGTGCAGGAAAGGGCTAAAGCGCAGCAGGCAGCGATTCTCTGGACAGCGCGGAAGGTAGGCTGGACTCTGCACTTCAAAGTGCAGGATACACATCATCACCG
>chromosome_1,+,polyA site is 5608785
CAGCGGCAGTGGCTGCCGCTGCGGCTGGAAAGGCTGCGGAACGCCTGGCCGAAGTGAAGCTCAGGCGGGAAGGAGGCAAGGCTGGTGCAAACCAACGGATACATGGTATGTAGCTTTGGTGGTACGTTTTATGGGCCGCCCAGCATTACG
>chromosome_1,+,polyA site is 5693018
TGGTGGGCGGGCGTGGACCCCGAGCCTGGGGGGTGGGGCACGGGGCTGTGGGGGCCCAATGGGACGGAGGCGGGGGCGGTGGGGGCGGGGGTAGGGGCAGAGGTGGGGGCGGTGGGGGCGGGGAGTAGAGGCGGGGGCGGTGGGAGAGGG
>chromosome_1,+,polyA site is 5820613
TTTGCCTCGTGGCCCCCAGGTTTACCACCAATGGCAATGGCGGAGTGTATTTCAGCAACTCGTACGGAGCCTCCATCACAGCATCTACGTTTGACCGGAATGTGCTGACCTTCGCCACCACCGAAGATATAAACACGGACAACGTGTTCG
>chromosome_1,+,polyA site is 5821199
ACAACACGGCCCGGCAGTTCGAGGGCGGTGCTATCTGGATGACTTCGTCAGACACCGTTGACAGCGATCTTGGCAACTTGTACACCATCACCAACAGCAATTTTACACGCAACAGCGCCGGTGAGCGCTTGACGCTGCTGTGCGTGGAAT
>chromosome_1,+,polyA site is 5841624
GCCTCCACCATCCCCAGCACCTCCGTCGCCACAGCCTCCAAGCCCTCCACCGCTGCCTCCAAGCCCAAGGCCACCCAGCCCAGCTCCACCCTCACCACCGCCAAGCCCCACGCCCCCAAGCCCACTACCTCCTTTCCCGCCAAACCCGGA
>chromosome_1,+,polyA site is 5892837
TGGACGTGTTCGACAAGATTGGCGGCACCGTGCTGTCCAACAGCTGCGGTCCCTGCATCGGCCAGTGGAAGCGCACGGACGTGCCCAAGGGCGAGGCCAACTCCATCATCACCTCGTTCAACCGGTGAGTGCTGCAGAAGGGAGAGGGCT
>chromosome_1,+,polyA site is 5893470
GCGCGGCAAGCTGTCCGTCAAAGTGGACCCCGCCTCGCAGCGCCTGCAGCTGCTGTCGCCCTTCAAGGCCTGGAACGGCGATGACATCAAGGACGCCGCTGTGCTGATCAAGGTGCGCGGTGCCCTTATATTAGGGATTTGGAGGGGAGG
>chromosome_1,+,polyA site is 5893718
TTGGTCCCCGTGTACTCGTCGCTCGCAGGTGAAGGGCAAGTGCACCACCGACCACATCTCCATGGCTGGCCCCTGGCTCAAGTACCGCGGCCACCTGGACAACATCTCCAACAACCTGCTCATCGGCGCCATCAACATCGAGAACGGCAA
>chromosome_1,+,polyA site is 5894028
GGCGGCGTGGCCATCATCGTGAAGTCGTTCGCGCGCATCCACGAGACTAACCTGAAGAAGCAGGGTATGCTGCCCGTGACCTTCGCCAACCCCGCCGACTACGACAAGATTGACCCCACCGACACCATCTCCATCGTGGGCCTGAAGACC
>chromosome_1,+,polyA site is 5894130
GACAAGATTGACCCCACCGACACCATCTCCATCGTGGGCCTGAAGACCTTCGCGCCCGGCGTGCCGCTCAAGGTGGTGGGCAAGAAGAAGGACGGCTCGACCTACGAGTTCCCCGTCAACCACACCTTCAACGACAACCAGATCAGCTGG
>chromosome_1,+,polyA site is 5981994
TTCAACACGCAGCTCACGGAGACCATTCGTCGTGTGGATGTGTTTGAGAAGAACATCTGGTCTGCTGGCGAGTACGTGCACAATCACTTCATCGAGGCAAAGGACAAGGCGCTATACCTGTGCCCCGACCGCATCAATGACGCCGAGGTG
>chromosome_1,+,polyA site is 6016670
AGGCCGCACAAGCTCGGCTGGATGCGCTAGAGAACGACAATGACGCTGGGGAGGCGTTCGGCATGGCCAGCGACGATGAGGAGTTCAACCTGGAGGACGAAGAGGAGGACGAGGGTGAGCTGGGCCGGTTGTGGTTGGGTGACAGCGGTG
>chromosome_1,+,polyA site is 6016984
TCCGTGTGGCCGTCGTGATGATACCCTCCGCATGTTACCTCATCGTGTAGAGGTGGGCGGCAAGAAGAAGAAGGGCAAGAAGGCAGGTGGCAAGCGCAAGCTCCGCGGCATTGGCGGCGACAGGCGGGGGCCCAAGAACTTCTCGCGTCT
>chromosome_1,+,polyA site is 6065012
GCCTTCTGCGCGGGCGGCACCGCGCTACCTTCGCCCGACCCCGGATTCTATGCCGAGCAGTCCGCGCCCTTCACCATGTACCCCTGCAACCCCTCCTCCGTGTGCGACGGCAACTTCACGTGCGCCAAGGGTTACCGCGGCCGCATGTGC
>chromosome_1,+,polyA site is 6067930
GACTGCGTTCGTGCTGGTGTCTCTGTTTGTTCTGGACCCAGCACTACAGGCGGTGCTGTGCATGGTGGTGTGCGTCGTCGTGCTACTGTTGGATATCCGCACCTCATCTTACGTGGACAAGCAGATCCATATCCTGCAGGTGCGTGCGTG
>chromosome_1,+,polyA site is 6096573
TTGCACCCCTGACAATGCCCCGCCGCACGCCGCAGCTGGACGCGAGCAACCTGCACGCCATGCACCACGTGAAGCCCACCTTCACCAACAAGGACGGCAAGGAGGAGGACAATTGCGTGGTGGTGAGCGTCAAGGACAACAAGAAGCAGA
>chromosome_1,+,polyA site is 6114375
GCACCCCCGCAGGTACGAGAACCTGGCTGACGACCTGCCCGAGGCGGTGCGCCTCATCAACGAGCGGCGGGACAAGTCGCTGCCGCCCATACCCGAGCCCAAGATCTACTGGAAGAAGAAGGGCCAGGTGGGCGGCAGGATTAAGAAGCG
>chromosome_1,+,polyA site is 6117332
GGTGGCACCCAGCCACAGCTGCGCTGCTGACCCCGACAAGCACCCGCACCTGCCCGACCCCCGCCCGAAGCCGGCCGTGGACGCGGGCATCAACGTCCAGAAGTATGTGCAGGTGCGCACTAACAGTGTCAGGGTGCCGACAACGTTGTG
>chromosome_1,+,polyA site is 6117596
CGCCTCTTCCGCCCACTTCCACAATTCGCGCCTTGCACAGGACAACTACACCGCTTACGCCGGCAACTCGTCCTTCCTGGCTGGCCCCACTGACAACACCAAGAAGCTGTGGAGCGAGCTGGAGAAGATGATTGCCACCGAGGTGAGCCA
>chromosome_1,+,polyA site is 6117916
TTGCCTCCTCCCTCCCCACCCCCAGATCGAGAAGGGCGTGATGGACGTGGATCCCTCCAAGCCCTCCACCATCACCGCCTTCCCGCCCGGCTACATCGACAAGGACCTGGAGACGGTGGTGGGGCTGCAGACCGACGCGCCGCTCAAGCG
>chromosome_1,+,polyA site is 6118460
CTGACTCCCTCCCGCACCTCCCACACCTGTCCTCACGCCATCCCCCACCCGACCTACCCGCAGCCGCGTGGCGCTGTACGGCGTGGACGCGCTGATCAAGGCCAAGAAGACCGACCTGAAGCACAACCTGCTGGGCGTGATGGACGAGGA
>chromosome_1,+,polyA site is 6119526
ACCTCATGAGCAAGCTGTTTGGCTCCGACTACTCCATCGCCTGCTGCGTGTCGGCCATGCGCGTGGGCAAGGACATGCAGTACTTTGGCGCCCGCGCCAACCTGCCCAAGCTGCTGCTGTACACGCTCAACGGCGGCCGCGACGAGGTGT
>chromosome_1,+,polyA site is 6119963
GCCCCCTGCCTGCGCCCTCTCAGAACACCATGAACATCATCCACTACATGCACGACAAGTACGACTACGAGCGGCTGCAGATGGCGCTGCACGACACGCACGTGCGCCGCCTGCTGGCGTTCGGCATCAGCGGCCTGTCCGTGGTGACCG
>chromosome_1,+,polyA site is 6120434
GCAGCACACCTACCGCAACTCGGTGCCCACGCTGTCGGTGCTGACCATCACCTCCAACGTGGTGTACGGCAAGAAGACGGGCTCCACCCCCGACGGCCGCAAGAAGGGCGAGCCCTTCGCGCCCGGCGCCAACCCGCTGCACGGCCGCGA
>chromosome_1,+,polyA site is 6120552
GCGCCCGGCGCCAACCCGCTGCACGGCCGCGACGCCCACGGCGCTCTGGCCTCGCTCAACTCGGTGGCCAAGCTGCCCTACACCATGTGCCTGGACGGCATCTCCAACACCTTCTCGCTCATCCCCCAGGTGCTGGGCAGGGGCGGCGAG
>chromosome_1,+,polyA site is 6236532
TACCGCGTCCACGCTCCGCAATCGCTATTCTCTTTCCATACCCTCTGCTTAGAAGTTCCACATACGATAGAAATGGCTTCGCTCGCTCAGCGCGTGAGCGTTCCGCTGGGCGTCACTTCCCGGCGGCCTGCTGTGGCCCCTGTGGCGCTG
>chromosome_1,+,polyA site is 6236760
CACAACGCTTCGCTGACGAATCGATCATCTGCGCGCCAGGTCTCCGTTGGCTCGCGCCTGGCAGTGAAGCCGGTTGCGCCGGTCCGTGCTCGCCAGACCCTTGTTACCAAGGCTTCTGCCGCGGATGCCCCCAAGGAGCTCGATGCGCTT
>chromosome_1,+,polyA site is 6237015
AGTTCTAGGATTGCGAGGAGCTGGCGTTGCAGGCAGTATCACCCTCAACATATGCCCAATCGTGCGCGAATGCAGGACTGTCTCCAAGGTCGTTGGCGCAAAGCTGGCGCCTACTGTGGTCACGCTGAGCTTCATTACCATCTGGTGAGT
>chromosome_1,+,polyA site is 6284129
GCGTCTATCCCGCGATAACGTAGCCTTTTGCCAGCAACATGGCACTTCGAATACGCGCAGACTCCTACGTTTTATCGGAAAGTGCTGACCGAAAACGGAAAGAGCGTGCAAATGAATCAGTCGAGCAGCGCAATGAGCGTCAGAAGAAGG
>chromosome_1,+,polyA site is 6284235
TGCAAATGAATCAGTCGAGCAGCGCAATGAGCGTCAGAAGAAGGATGCAGCCAGGAAGCGGCAGAAGCGCGCTGGCATGACTTTCGAGGAGAAGGCGGAAGCTAACAAGAAGCATGCGGAGAACCTGAAGCAGTATCGCAAGGAAGGCTA
>chromosome_1,+,polyA site is 6284303
GCGCTGGCATGACTTTCGAGGAGAAGGCGGAAGCTAACAAGAAGCATGCGGAGAACCTGAAGCAGTATCGCAAGGAAGGCTACAAGGGCCCGATTGTCACCAGCGAGACAATGGAGATCAAATTGGGCACGCAAGGCCCCCCCCTAAATT
>chromosome_1,+,polyA site is 6284522
CCGGTTGTACCTTTTGAAAACTGAAGGTGCACACTGGAAACTGTCAAGGACGCCCCGCCGTGGTCGCGCGTATGCCAGAAGCCAGAGTGCCGTCGTCCAAACGTGTACAAACCTGGTGGATATGAATGCTTTGGTGGGCACGCACAATCT
>chromosome_1,+,polyA site is 6294240
GGTCGTGCTGTGTCAGGAACAGGACAGGGCGGTTACGAACAGTGTGACGAGCGACGACCAGCAGGGCCGCATCCTTGAAGTGCTGACCAGATTGGAGGGAAAGCTGGATGCACTGGTGCGACAGCAGGCCGAACTGGTGCGAGAGCAGGG
>chromosome_1,+,polyA site is 6322418
CTTGGTCCCGCCCTGCAGTTCTTCCTGGACGGCGTGATGGACGCAATGGAGAAGGAGCAGTCAGGGCTCGGGACGGGGGCGGGGGCGGGCGGGCCGGCGCTGCAGCCCAGCCGTCGCGTGAGCGCGCCCATGGGCGGGAGCCTGCGTGCC
>chromosome_1,+,polyA site is 6470696
GCACAGGCTATGTGCCCGGGCCAAAGGACACGCCTTACGAGGGCGGGCTGTTTGCGGTGGAGATCAACCTGGACAACGGTTATCCCTTCGTGCCACCCAAGATGCGGTTCATTAACAAGGTGGGCGTGTGGGTTTGAGGGCCGCGAGGCC
>chromosome_1,+,polyA site is 6472503
ATAATCATGAATGTAACCCCCCCCTGTGCCGGCCTGTTTAGGACGCGGTGGTTGCCAAGCAGTACATCAGCGACCACGAGACCTACAAGAAGACAGCCAAGTGAGAGGGCGGGGCCGGGCCGGGTGGGCCGGGGCGGGGTTCCAGGCATG
>chromosome_1,+,polyA site is 6538297
GTTCTGCTTTGCAGCTGGCAAGTGCCCTCGCGTAAAAAACTACAAGGTCTCTACCACGCATGGCTTTGCCCGTGAAATCCAGGCACTTGAGGATAAGCCAAGGTATGTCCAGTTTCCCCTTACCGCCAAAGCACATGGATATCACCATTG
>chromosome_1,+,polyA site is 6570605
GCGCCACCGCGTGCGCCCCTCGTCCATCCAGATCATCAAGACCGCCACCGTGGACTACCACAGCTGCAAGCGTGCCAACACCAAGCAGTTCCACAACGAGAAGATCAGCTTCCCGGTCACCCAGAAGCTGGCTCGCCCCTCGTCGGCCAC
>chromosome_1,+,polyA site is 6586582
GGAGTGGCGAACTGTGCTGAGGCGAATTTCTGCTGGGACGCGCAGGCGAAGCGACTGTCGGCAAGAGCGCGCTCATCTCTATGTTCACGAGTAAAGGCAGCAAGTTTCTAAAGGACTATGCGATGGTAAGTCTGCAAGGGTGAAGCTGTT
>chromosome_1,+,polyA site is 6586758
GTTGTGTGTTATTCCTCACCCATGCGACCCCGCATCTGCATCCTTGCGCTTACAGACGAGTGGGGTGGAGGTGGTGGTAGCCCCGGTGACCATTCCGGACACGACGGTCTCGGTGGAGCTCTTTCTGCTGGACACGGCGGGGAGCGACCT
>chromosome_1,+,polyA site is 6651311
CTCCTCTGGGCTCATACCTCGGCTCTGTATACAGGTCCGTACGCCAGTACGAAGAGTCAGAATATGACGAAGAAGAGGATGTAGCACCACCGCAGCCCAAAGCACGTAAGCTGCCAGGTTGAAGTACGGCTTGCACATGCTTGTTGTGGC
>chromosome_1,+,polyA site is 6673038
GCCCCGTCGGGCGTTTGCTGCAGGCGAGGAGGTGGCTGTCAAAGTCGTCGCGAAACAGCGTAACGCAGGTCGCAACCAGCGTGGATCATTGCACCGGGAGGTAAGGCGACGGCGAGAGCAAGGGCTCTTTCAGCATGAGACCTAGTTCGG
>chromosome_1,+,polyA site is 6673311
CATCGAGGAAGACGCCGTCAACTACTACATCATCTCGGAGAAGTGCGACGGTGGTAGCCTGCAGCAGATGCTGGACGCGCGCGGATCGCTCAAAGAGGAAGAGCTGTCACAGGTCGCATGGTGAGCTGACACACGAACACCTGGGGCGGG
>chromosome_1,+,polyA site is 6765556
AGGTGCTGGCAGCACACCTGCGCCACCCCGCGCCCAACTACGTGCCGCTGCGGCCTTACGCCAAGGCAGGGCTGGACGCGCTGCGGGTGTTTATGCGCAAGGAGAAGACGCCCGCCAACGCGCCTGCCTACTTTCCCATCGACACCTCCA
>chromosome_1,+,polyA site is 6874138
CTGCAGCCTACATTGATGACGTCTATGGCGCCTGCTTCGCCAACTCGGTGTGCTCGCCCACTTCGCTTAACTCTAACCTGTCGCGGTGCGGCATCGGCAAAAACACATTCGCTTGGAACAACGTCAACGACATGTAAGTCCTGGGGACGT
>chromosome_1,+,polyA site is 6875312
TCTTTTACGTCTTTGCCTTCAACCAGCAGGCCGGCACGAACTTCGGCCCCACCACAGTGGACATGGGCGCGCCCGCACACAGCATTTACACAACCGACATTGCCGTCAGTGAGTGGAGTGTGCACAGGGCATCCTGCAGGCGGGGCTAAA
>chromosome_1,+,polyA site is 6878435
CCGGTTGCCCTGTCCCCGCGCCCTTCCTGCAGCTCAACAACACCGCGCCTGTGGGCATTCAGTGGGCCAACTGCAGCTCGCCCAACCAGCCCGCGGTGCTGTCCACCAACTACGTGTCCTTCTCTTCCGCGTGAGTACCCGCAAGTTCTG
>chromosome_1,+,polyA site is 6879208
GCGCCTTCAACCTGCCCGGCGTGCACTACCAGACCCTGGCGGGCGCGCGCACCTACGAGATGTTCGGTGACGGCCTCAACTTCTACAACTACGCACCCATCCGCACCCGCTTCGCGTCCAACGTCTATCAGCTCTTTGTGCTGGACTGGG
>chromosome_1,+,polyA site is 6991507
CCCGGTTGCGTGCTTAAAAGGGCGCCATCTGCACAGGCATTCGCCTGGCCGGCGCCACCAACGATGTGCACATTTTCGACGTGCGCACCGGCAAATGGGAGAAAACTACGCCTGCGGGGGAGCCCCCTTCGCCGCGTGCAGCTCATGCGG
>chromosome_1,+,polyA site is 7013345
AGGATGAGGTGGCGGGCGCGCTGTCGCACCCCATGGTGCACGAGTTGGCCCGCAGCCTGTACGGCAAGGCCAGCGGCGCCACATCCGTGTTCGTACGCAACGACCTCACGCGCTGCGGCCAGCTGCCCGTGCGCGACATGACGCGGTGCT
>chromosome_1,+,polyA site is 7017877
CGCCCGTGCCCGTGCTACACTCGCCGCCGCGGCCGCTGACAGTGAAGGACCAGCAGGACTGGAAGATCCCGCCCTCCATCTCCAACTGGAAGAACCCCAAGGTGGGGCTTTGGGCGTGGCTGTCGGGCGTATGTGCGGGTGCAGAGATGG
>chromosome_1,+,polyA site is 7021119
TGGCGCCGACGACTCCTACAACGCCTACGACAAGCCGCTGTTCGCGGACCGCGGCAGCCACCTGTTCAAGGCCAGCCGCGCCACCGCAGACGACGACGAGGACGCCGGCGGCGCGGCGGCGGGCGGGGACGCGGGGCCGCGCACCGAGCG
>chromosome_1,+,polyA site is 7030733
GGTCAGAGTGGGTCCCAGCTCGGAATGGGGCCGCAGCATTGCTGAGGTCGGCGCATTGCGGACCATGCATCAGCAGCAGCTGCAGCACCAACTACACCAACAGCACCCTTACCAGTGGCAGCAGGCGGCACCCGGTGCTGAGCTACAGCC
>chromosome_1,+,polyA site is 7037770
CTGCATGCGTCCACTCTGGGGGCCGGCGACATCGTGATTGGAGGCGGGAGGGGTGAAGGCGCGGGGATGACAGAGGCGGAGGAGGGAGGGGTGGGGGTGGTAGGGGAGGAGTACGGCAACGGGGATGGCGGCGCGTACGGAGAGGTGAGT
>chromosome_1,+,polyA site is 7044793
CTTTATGACTTCTACGCATGCAGCACCACCGCGGGCGGCTACGGCCCGCCCAACTGGGACAAGACGCCGGACTACGTGACGCGCATCGTCAACATCGCCAACGCCATGGCCTGGCGCACCAACTTCCAGTTCTTCGTGAACGAGGTTCGC
>chromosome_1,+,polyA site is 7211926
CAGGTTCAAGTCGTGGGTGGACCACCTGCTGTGGGACCGCGAGTCGCGGCCGGACGAGATCTACCGCATGAAGGGGCTGCTGTCGGTGACCGGCTCGGACAAGAAGCACAGCCTGCAGGTGGGTGGGGGCTGTCCAGGGGCCAGCGGGGC
>chromosome_1,+,polyA site is 7230233
GCAGCGTGTCACAGCCGTCTGAGCGCCGCCCTGCTCCCTCCAATGCAGGAGTACGGTGGCAAGCTGAAGGTGGTGAAGATCGAGCATGATGCTAACCCAAAGCTCATTGCTCAATACAAGGTGGGTTCGTCGGTGCCGTTGGGTCTGTGG
>chromosome_1,+,polyA site is 7234831
GGCGGGGCCGGGCCCGGCGGTGCGCTGGGCCGAGTCAGCGGCCTCATCCCTGGCGGCGGCCCGGCGGGTCACGGGGGGTTGGGCGGGCACGGCGGCGTGGAGCTGGATCCCGGCCAGTGGTTCGACGCGCCTGGCGACGGCGCGGGCGGC
>chromosome_1,+,polyA site is 7237659
GCTGGCCAGCAGCTTCCGTGGGCGAGCACGGACCTGCATCAATATTGCCCGATTACGAGTAGAAAAGGCGCTGCAACATGCCTACGTTGGGAGAAAGCTTAAGAAGAGGCACTGGAGGTCCGTCTGGATTCAGCGCATCAACGCAGCTTC
>chromosome_1,+,polyA site is 7263807
GCAGCTCGCGCCGCACGTGATGTCGTGGCTTGCCCCAGCGCCGCCCTTACAGCAGCAGCAACCGGCAGCGGCAGAGGTAACGGCAGCGGCAGCGCAACCGATGACAGTGGCCCAGCAGACAGCTGCACCGCACGCGGCCCTGCGCGGCTG
>chromosome_1,+,polyA site is 7316836
CCCTGCCGCCGACCCTGCGGCAGCGGCAGCAGCAGCGCCAGGGGCCGACCCCAGCGCAGATACGGGCAGTGCAAAGGGCCCCAAAAAGGCGAAGAGGGACAAGAAACAAAATGGAGGCGATTCGTCTTCCTCGGACGGCTCTTCGTCTTC
>chromosome_1,+,polyA site is 7316974
CTCTTCGTCTTCCGGGTCAGACAGCGGGAACGGCCGCCGCCGCCCGGGCGCGCGCTACACCTCCGGCGAGCCCCAACAACAGCAGCAGCAGCAGCAGAACCAGAAAGACAAGAATGGAGAAGCTTCCAGTGATGAGGACAATGACGATGA
>chromosome_1,+,polyA site is 7356048
TGATCAAGGCGCTCCAGAAGCGCGGTGTGGCGGTGTACCTCATCAGCGGCGGCTTCCGCGAGCTGCTGCTGCCCATCGCGGCGCACCTGGGCATCCCGAAGGACCGCGTCTTCGCCAACCGCATGCACTGGCAGTGGGACGACGAGACCG
>chromosome_1,+,polyA site is 7508786
CAAGGAGGAGGCTGTCAAGGACGCTGAGTATGTGCTGGCCCTGGGGCTGCACATGAGGGCTGACCAAGCGCCGATCCCCGAGCCGGTGGCCATGAAGGATGCCAAGGAGCTGGCCCGGAACACGCTCTCAAAGCTAGGTCTTCGGGAGGA
>chromosome_1,+,polyA site is 7560737
ACACCCTCCTGTGCTGCAGGTGGCCTTCCCCGCGCTCAATGTCGAGGACCTGCTGACCAAGCACCCCCGCACGCTGCTGTGGAGCAGGCAGACCCTGGAGAAAAACATTGGCGAGGTAAGGCGCCGCGGCGGTGCGTGTGTGTGCGGGTG
>chromosome_1,+,polyA site is 7770517
CTCACTTACTTCGCAATTCAGGTCAGGCAGGGGCCCAAACCGGGCGCTGCTGCGTCTGCTGGTGGACAAGTACGCCCACCTGGTGGTCTACGTGGACGAATACTACACCAGCCAGGTACGCTGTAATCTTCACAAAGCAATGCGCACAAC
>chromosome_1,+,polyA site is 7770982
CAGGGCCGCGACGCCAACTCGGCTACAAACATGCGGCACGCGCTGATGGAGATGCTGCTTGGCAAACCGCGGCCTGCAGCCCTGCGACCTGCTGGCGGCGGTGGCGGTGCAGGGCCTGGCGGCGGCGATGGCGGTGGCGGTGGCGGCGGT
>chromosome_1,+,polyA site is 7773217
GGCGGCTGCCCGAGCTGAGCTACGGGACAAGGAGCAGCAGCTGGTGGCGCTCAGTGCTCAGCTGGCGGGGCGGCGCTTCTCAACGGACCATAGCCGCGAAATAATGTGCCTGCACGCGAAGCTCCGTGCCGCCCAGGAGGAGTTGGTCGC
>chromosome_1,+,polyA site is 7788072
GGTGGCACGGGCTTTGGATGGAGGAGGCGCCCGGCATCACGCTGCACGGCCTGCACACCACCCGTGGCGCTGAGAATGCCATGTACGAGCTGTTGACCAAGAAGATGAACAAGACACAGGTGCGGTGCGGTGCATGGACGCACGGGATAG
>chromosome_1,+,polyA site is 7789058
GTACGAGGCGCAGCCGCCCTGCTGCGGCATTGTACTGGACATGCGCGGCACGCCCCGCTGCGCCCAGTGCTGGAAGCCCATTATTGAGGCGCAGAAGGACAGCGTTAAAGACAACAGCACCGCGGCCAGGGTCAAGGAGGTGTTGGTCCG
>chromosome_1,+,polyA site is 7796419
AAGGCCAGAAGAAGAAGCAGGCGGCTGAGGAGCACGACAGCGACAGCGAGCACGCCGACTTCGACCCCAACGCGCTGAGGGAGCACGAGGAGTTCACCAAGGTATGCGTGGGCGTAAATGTGTGGGTGCTGCGGGGCGGGAGGTGGGCCG
>chromosome_1,+,polyA site is 7797608
GGACACGGAGGGCTCCATCAGCATCAAGGAGCTCAGCGAGATGACGGCCATCAAGCCAGACGACATCATCAACACGTTCCAGACATTGGGGCTTATCCAATACCAGAAAGGCCAGGTGCGCGGGTGCCTGCGTGTGTGCATGGTCAGGCG
>chromosome_1,+,polyA site is 7808031
CTCCTCCCAGCTGCTGAAACACGCGGAGAAGGCCGCGACGGGCGCCATGTGCCAGCACGGCGTGCAGCGCTGCAAGATCTGTTTCCCGCGTGCCAGCGAGAAAGAGAAGCACCATGAGCACGAGCGCGGCCCGGCCCGCGGCGCAGAGGA
>chromosome_1,+,polyA site is 7846711
GCAACGCCGCCGTGAAGCTGCACAGCGCCAACGACATCCTCAACGACGCCTCCCGCTACGGCGACTGGGTGCGGCGCACGCGGCGGCGGCGCAAGCTGGAAATCATGCAGGGGGCGCTGGCGGAGCTGAGCGGCGCGGGCGGCGGCGGCA
>chromosome_1,+,polyA site is 7847488
TGAACGCAGCTATGGAGGCGCCTGAGGAGCAGCCGCATGACGCCGCCTGGGGGAAGGATGATGACGGTTATGATGATGACGGCAGCTACTATGAGGATGAGGATGACGACGTGTTTGGCGATCACAGCTTCCTTGGCTTCAGGGACGGTG
>chromosome_1,+,polyA site is 7876222
CGCCCGACTACGCGCGGCAGGTGGTGCGGCTGGAGCCCTCGCTGCAGATGCTGCTGTCACTGGTCAACGTGGGCGCGGGGTTTGCGGCGAACGCCAAGGGATACTTCACAGCACGACTGCAGCAGCCGCACGCAGTGGGCGCGGCAATGC
>chromosome_1,+,polyA site is 7881494
CGTCATGCTCTCACGCGTTACAGAGCGGCGGCTGCTGCGCCTGGTCGGCCCCCTCCGGCCCGACCTGTTCACACCGGTCCGCCTGCCTAACTTTGTCCAAATCGACGCTCTGGCAGAGAAGCAGCGCGCATTGCAGGCTGCTGCATTTGC
>chromosome_1,+,polyA site is 7932302
TCGTAATAGTTGCCGGGGCGATGCTGGTCGCTAACGTCGCGGCGCAGAGCACCACGCCCCGTGTACGCATTATGGGTAACTTACTTGACTCTTGCCCGAAGAACTGGACGTTCACGGCCAACGTAGAGCCGTGCATGTTCAGTGCAGGTA
>chromosome_1,+,polyA site is 7955058
TTATATTAGGACTGCAGCAACTAATGGACCCAGCACCAGCAGGGCACAGTGGCGATGGCAACGGCAGCAGCAGTTGCAACAGAGCTCCAGGTTGCGTACGAAGAAAGATTAACTCTTGCTCACTTATACTCGGACGCGGACGGTGTCCGC
>chromosome_1,+,polyA site is 7981731
AGGAGGAGGAGGAGCGCAGGGGAAGAAGGAGAAGAAGAAGAAGGGCGGGGCGGAGCAGGCGGTCAAGCCTGGGAGGAAGGTGGGGGAGGGGGTGGTGGTGGAGGCCAAGGTGCACGTGCCGTACGGGGAGCGGATGCAGCGGCTGCTGGG
>chromosome_1,+,polyA site is 7984950
CTACCGCACAAGGGGCTCACATGAGGCGATGGACGCGGCAAACCGCGAGAGCCAACGAGAGCGCCGACATCCGGCCCCGCTTGACCCCCCCGCCCCCACGACCGCAGTCGGGCGGCCCCCACGACTGCAGTCGGGCGGAGGGGGCGACCG
>chromosome_1,+,polyA site is 7995041
TCAGCGTGTAGTGAATTTGCAACCATGGTCTCCTGCTTCTCTTGCGGCAGTGGAGAGCACAAAGACATTACCGACCAGGCACTGGATGAAGCACGCCGAGAACTGAAGAAGAACCGGGGCCGGAAGATTGGGGACGTGTACCACTTTGGC
>chromosome_1,+,polyA site is 8055694
AACTTGAAGTAATCAGCAGCTAGCGGTGCTACACTTGTGACTGTGTGCTAAAGTTAAGTCCGTATTGACCATCAGCAGTGATGGGAGGCCGTGGAAGCAAGAAAACAGAGGAGGAAGGTTCAGATGCTCAGACTGCGGAGCAGATTCAGG
>chromosome_1,+,polyA site is 8069034
CTTCCCACCTTAGTCTGGTATGGACCTATCGCCTCCCTTCGTGCCGCTATGCTAAGATTGGTCCCAAATGCCCGCCTCCCCACCCCCTCCCCCCAGGCGAGACCGCCAACGGCAAGTTCCCGCGCCCGGCGGTGGAGACCATGGCCGCCA
>chromosome_1,+,polyA site is 8069359
TCCTTTGTCTGCCCTGTGCAGCGACCACACGCCCAAGCCGTTCGGCATCACGGAGGCCACCGGCGTGTCGTGCGTGGCTGCGTCCGTGGACTGCAACGCGCAGCTGATCATCACGCTCACCAGCGGCGGCTACACCAGCCGCTTCGTGTC
>chromosome_1,+,polyA site is 8100736
GATAATCCTAGGGATATAGGAAAATGGCAGATGTTAAGGACATCCTGGGCATGTCCCGGGCGGGGCCGGCCGAGGAGAAGCCCGCTCCGGCGCCAAAGGAGAAGAAGGAGAAAATGAAGCGCCCAGAGGGCATGTCACGCGAGGCTTTCG
>chromosome_1,+,polyA site is 8101020
GCACGCTCGGACGGGCTTGAGCTCTGGCACTGGCTCAAATGCTACAAAGGCGCGAACGGGGTAATTCGTGAGCCCGACGACTCCGAATACCCCTACGCCAAGTACAATAAGAAGGTGCGAAGGGTGCGGGCCCCGAGGGGTGGCAGAAGG
>chromosome_1,+,polyA site is 8175672
ACAAGCGCACCGGCGTCAAGGGCGAGGGCGTCATGTTCCTGTTCACCGACTCCCAGATCGTGGACGAGCGCATGCTGGTCTACATCAACGACCTGCTGTCCTCGGGCGAGATTCCCGACCTGTTCCCCCAGGAGGACCGTGACGAAATCG
>chromosome_1,+,polyA site is 8176791
GGATATCCTGGTGGAGGAGGCCAAGGTGAAGGCCGTGGAGGTGGAGCACAAGGTGGCGTCCGCCAACATCTTTGCCGAGCAGGTCGGCGTGGAGAAGGAGAAGGTGAACGCCGAGAACGCTGCCGCCCAGGTGGAGGCGGAGAAGTGCGC
>chromosome_1,+,polyA site is 8176866
CGAGCAGGTCGGCGTGGAGAAGGAGAAGGTGAACGCCGAGAACGCTGCCGCCCAGGTGGAGGCGGAGAAGTGCGCGGTGATTGCCAAGGAGGTGTCGGAGAAGCAGGCCAGTTGCGAGAAGGACCTGGCGGCTGCCGAGCCGCTGGTGGC
>chromosome_1,+,polyA site is 8179791
CACTGACGACCTCAGCCGCTGGATGGCCGAGTCGCAGTGGGCGGCTCTGGACGTGCTGACCACGCTGCCCTGCTTCGCGCACCTGGCCAAGGACATGGAGAAGAACAGCGACGACTGGTTCAACTGGTGCAACAACGAGGCGGCGGAGCG
>chromosome_1,+,polyA site is 8180701
TACTCATTCAACATTGGCGACCTCACCACCTGCGGCGACGTGCTGTACAACTACCTGGAGGCGTACGAGCAGATCCCCTGGCGCGACCTGCAGTACATGTTTGGCGAGGTGTTCTACGGCGGCCACATCACCGACTCCATGGACCGCCGC
>chromosome_1,+,polyA site is 8180934
GCCCACGCTGGAGCTGGCGCCAGGCTTCTTCGCTCCGAAGCCCGTGGACTACCCCACGCTCAAGGAGTACATTGAGACCTCGCTGCCGGCGGAGAGCCCCGTGGTGTACGGCATGCACCCCAACGCCGAGCTGTCGCTGCTGACCAGCCT
>chromosome_1,+,polyA site is 8188094
GTCGATAGCAGTGGTCGCAGCGCCGGCGGCAGCGCAAGCACGCAGCGCAGACAGAGTGGTCTCGAGATGCTTCTCAGCGCTAGCAGATCCTTTAAGCCAATAATAGAGCCGGTACCAGCGCCGGCAGAAAAAGAACAGCCACAGCTGAGC
>chromosome_1,+,polyA site is 8188611
AGTTGATGGATATGATTCGAGAGTGGCAGTGTCATTTGGGGCGCAAGGTGAAGGAAGTTCAGTCTGATCGTGGGAGTGAGTACATGAGTCAGCAAATGCAAGAGTTCTTCAGGGAGCAGGGAATTGTTCACCTGACGTCTGCCCCGTATA
>chromosome_1,+,polyA site is 8188897
CTCGCCAACCACCGGGAACAGCAAGACCCCGTTCGAGCTGTTCACAGGTCGGCTCCCGAGCCTGGAGATGATGCGGTGTGTGAAATCGCAGGTACGGTGAAGTGAAGCCGTAAGTACAGCGAATGTGGGAGCATTCGGACACGGGGGAGC
>chromosome_1,+,polyA site is 8209017
CTGCGTCAGCACGGGCCGCCTGCCTGCCTTGTCTGCAGGCCAACCTGGAGGAGAAGGCGCTGGAGGAGCTGTACCCCGAGTACCCGCAGTACAAGGCCAAGGTGAAGAAGGTGAGAGGGAAAGTATGGAAAGAGGGAGGCAAAGTGCGCG
>chromosome_1,+,polyA site is 8223450
GGAATGGACGTGCAACGTGCCGTGGGATGTGCTAGCTCTGGTGAACTCAGCGAACTCAAGAACTCTCATCACGGATGATGCGCCCCTGCTGATCATCGAAATAAACGACCAAGCCCTTGCCGCGCGGCAACAGGCTTTGCCAGGCGTTAA
>chromosome_1,+,polyA site is 8312134
ATGCACATGTGCTCGCAGCCAAGGAGGACGACAAGAAGCGGAAAGCGGGCGCAGCGGCGGGCGGCAAGGACGCCAAGGGCGGCGCGGCGGCCAAGAAAGGAAAGTTCGGCGTGGGTGGCGGCAAGAAGTGAGGTGCAGTGCCGGGCGGCA
>chromosome_1,+,polyA site is 8321582
TGGCCACCCTGCTATCCCGCCCGCAGGCCGCGCTGTCCCGCCACCTGAACCAGATCCTGCAGCCGGTGCGTGACCACTTTGAGAACAATGCGGAGGCCAAGGAGCTGCTCAAGAAGGTCAAGAGCTACAAGGTCACCAAGTAGAGGGATG
>chromosome_1,+,polyA site is 8399192
TGGCAAGGCCGTATGCACAATGGCGCCAATGCTGCCGGCGGCGTTATGGTGGGCGGTCTGCTTCCGGGTGACTGCGGCGTTGACGAAGACGACGACGATGCACGCGCCAGGGAGCGCTTTCTGTGGGACCTGGGAGCCTGGCTGGAGTTT
>chromosome_1,+,polyA site is 8672548
GCTTGCGCCGGCTGCCTCAACCGCGCCATGAGCCTGTCCAGCCTGCTGGAGCCCGCCGGCAACTACCTTCGCGTTATCCAGCAAAACCTGCTGCACACCAAAATCGACCCGCGCCTGCGTCAGCTGGCCGAGGCCGCCATCACCAAGTTC
>chromosome_1,+,polyA site is 8722277
TCTTTCGAGAAGGACCTGGGCCTGGACAGCCTGGACGTGGTGGAGCTGGTCATGGCATTGGAAGAGGAGTTTGGCCTGGAGATTCCGGACGCTGAGGCAGATAAGATTGCTTCCGTGGGTGACGCTATCAACTACATCTGCAGCAACCCT
>chromosome_1,+,polyA site is 8722334
TTGGAAGAGGAGTTTGGCCTGGAGATTCCGGACGCTGAGGCAGATAAGATTGCTTCCGTGGGTGACGCTATCAACTACATCTGCAGCAACCCTATGGCAAAGTAGAGCAGCGGCGATGATGGCACGTTGCACGCGATGTGGAGCGCAGGG
>chromosome_1,+,polyA site is 8750922
GGCCTTCGTGACCTATCTGGCGCCGCGGATATCGTCCAGCCGCATCCGCGACTCGTGCAGCCTAGTGGGAGCTCTCATCGCCGCCAGCTCTATGTACCAAACGTGAGTTTGGGACTGCGGCTGACGCTATCAACGGCTGTGCAGCGCAAT
>chromosome_1,+,polyA site is 8758771
GGCAGGAGAACCAGCAGCGGCAGGCTGACAACCAGGAGCCGCTGCCGGAGGAGGACCCAAATCTGTTCAAGCCCATTCCCGAGCCATCCATGCTGGATAACTACCTGGTGACCAACCAGATCGCCACCTACTGCGACCAGGTCAACGTGG
>chromosome_1,+,polyA site is 8784837
GCAGCAAACACGCTAACACCGACACCCGGGCGGCTCAAGGCCCACATGGCAGCAGCTCCAACCTGCCGGCGGCCGGTAACGGCGCCTCCGCCCCCAACACAGCGAGCGCCAGCCACACCACTTCGCCGCAACCGCCCAAAGCCGGCAGCA
>chromosome_1,+,polyA site is 8796870
TAAATCTTAATTTGCGGGCGCTCAAATACCCGCAAGTGCCCGTGGACCTAGCCGATGCCGACCAATTAAGGAAGCTTGTGATATGGCTGGAAAACCTCAAGGTAAATTACATGCCGCACGCTGCCCCTGGTAACACCCGGACCTTGCACC
>chromosome_1,+,polyA site is 8834990
AGCGGATTTGTGTTTTAGGCGCGGCGACGCGCGCGAAATAGGTTGCAATGGACAAGGCGCTGCGGTGGCTGAGCTCGCTGCGCTATGAGAAGCTCCCGGAGAAGGAGAAAGATGACCGGGAGGCCTCTGGGGCATCCTCGTCAAAGTATG
>chromosome_1,+,polyA site is 8847104
GCGCCCCCCAGTTGTTCATGCCCACCTGGACCATGCCCGCTGAGGAGAAGGTGAAGGCGCGTCAGGACATCCTGGCCGGCAAGGGCGGCGACAAACTGAAGCAGCTGGAGAAGATTATTGTAAGAGCTGCTGCGGCGGGACGGCGCGGGA
>chromosome_1,+,polyA site is 8860580
GCAAGGGCAAGGGCGGCGCGGGCAAGGACGAGGACGAGGAGGCGGCTATGGCGGACATTATGATGACGCGCAAGGCGCGCAAGATGTACAACAACATGAAGCAGAAGGAGGCGGCCAAGCAGGAGCGTGTGCAGCAGCTGGAGAGCAAGA
>chromosome_1,+,polyA site is 8920963
TGCCGGCATCCAGTCACACGCACGTGCACCCGCCCAACAGGCGCTGCAGTTCAGCTGGGTCAACTGCGCGGTGGACTCCATCTTCCTGCCGGGCACCCAGAAGAACATGATCATTAGGTGCGTGCAGGCACACGGGTTGTGCATGTACGT
>chromosome_1,+,polyA site is 8928539
CCGCTGGGCCGCGGCTGGCGGCAGCGGCGACTCCTTGTCGCTCCGTGCTGCTGGCGACGGCCTCGCCAGTGACAGGCTGGGCAGTGCCCGTATCGACGAAGGTGGCGCTGGCGTTGGCGGTGCTGACAGGAACGACAACCCGCCGGGTGC
>chromosome_1,+,polyA site is 8938557
TACGGCGCCTTCCCCATCGGCATGATGGAGTACATGTGGCGCGCCAAGCAGCCCTACAACGTGTCGGTGGCGGCGGAGGTGGCGGCGTGCGCGGCGCTTACCAACATGAACTACCTTAACACGGTGTGTGGGGTGGGGACAGAGCAGGGG
>chromosome_1,+,polyA site is 8987562
TCTGTCATTGCCTCATTGGGCGCAGGTCGCCGCGGCACAAGGACAGCGGATTCTGGGGAGACCCGTTCGAGTACTGCAAGGGCATCTGCCGCACACACAGCCGCAGCACCGCGCACGAGAACGCGTACATCAGCTCGCGCCACCACTGCT
>chromosome_1,+,polyA site is 9021348
TTTTCAGATCCCCGAGTGCACCAACGCGTACCTGAAGTTCCAATTTGTTGCCGGCGAGGACTGGCAATTACTGGATGGGCTAGAGGAGGGCATCACGCAGGCCGCACGTGTGCCAGAAGGTACGCGCACCAGCCCCACCACCATCACCGT
>chromosome_1,+,polyA site is 9029377
TTCCTGCTCATCTGGACACCGAGACGTGAAAATCATGATATTTACACAACCTTCAGGAGCTGGACTGCCAGGAGAAGGTGGTGGTGACACTGACGGTCGGAAATGGGCAGAGCCTGCAGACCGAGGCTCTGGAATTCTCGCTCAGCTGCC
>chromosome_1,+,polyA site is 9029708
CCCCTGCAGCTGCAGCGCCGCCGACCCTACTTGCGCATGTCGTGACCTGGCGGCGCCGCTGCGCGTGTCGCTTACCAAGTCGCCGCTGTGGGCCTCCTACCCGCTGCAGTACTTGTCGTCCTTTAACTGGAAACCCCTGGAAGTCATCCT
>chromosome_1,+,polyA site is 9035197
GCCTTCGATAGGCTCCCCGCCGCCGGGGCCGTTGCAGCCGCCTGAGTATGGGCCGCAGGGAGGCCAAGCGCGGCGGTGGGGGGCAGGCGGCGGGCGCGGAGGAGTTGGCGGCGACGGCGGCGGGGGCGGGGTCGGCGCGGCTGCGTACGT
>chromosome_1,+,polyA site is 9035289
GGCGCGGAGGAGTTGGCGGCGACGGCGGCGGGGGCGGGGTCGGCGCGGCTGCGTACGTGCAGCTGTCTACCGGCGGGCGCGGCGGGGGCGGTGGAGGGGGGCGAGGACGTGGCGGCGGGCGTGAGGGCCCCACGTGGCACAACCCGGTGT
>chromosome_1,+,polyA site is 9180212
GGCCGCTGCAGTCTGAGGCGGTGGCGCCCTTCCGCAGCCTGCGCCCCTTCCGCTTCTACTTCCAGCAGAGCTCCTGGCAGAACGTGTGGGCCGGAACCAAGTAGGTGCACACACGCACGCGTCAGGATCTTTTACAAACACTTCCACTTC
>chromosome_1,+,polyA site is 9216319
GGCCGCTGCAGTCTGAGGCGGTGGCGCCCTTCCGCAGCCTGCGCCCCTTCCGCTTCTACTTCCAGCAGAGCTCCTGGCAGAACGTGTGGGCCGGAACCAAGTAGGTGGACATACGCGCGCGTCAGGATCTTCTTCAAACACTTCTGCCCC
>chromosome_1,+,polyA site is 9264917
CATACAGTGCTACCAAGGCGCGGGCGGAGCGCGTTGTGCTCTCCGCCAGCGGCACCCCGCTCCTACCGGAGCCCATCAGGCAGCATACACATGAGGAGGAGGAAGAGAAGGAACAGAAACAGGAGGGGCAGCAGGAGTCGCGGCGGCACG
>chromosome_1,+,polyA site is 9265285
GCCGCAGCCGGAACTACAGCGGCGGCGGTGAAGGATCCCGGGGCGGCTGGCGGCGATGGTGTGAAGACGGTGGCTGCAGAGCTGGAGCTCGAAAATGGGCAAGCCGCGGACGACGGTCTGGCATGTGACGCTAGCGGCACAGGCGGCCAT
>chromosome_1,+,polyA site is 9320281
GAGGAGGAGGAGGACGAGCTGGAGGAGCAGGTGCAGGCGCAGGCGCGAGACGGTGTGAGGGCTGCGTTGATGGGCTCGGCGGCCGAGGCGCGGGCTGCGCGGCGGGGCAGGGACCTGGAGCAGGGCTGCGGGGAGGGAGCTGGCGCCTGC
>chromosome_1,+,polyA site is 9325607
CAGCAACCATGGATCTGGGTGATGTCGTGGTCAAGCCTGTGAAGGATTTTGCCAAGAACAGTGCTCGCCTGGTGAAGCGCTGCACCAAGCCCGATCGGAAAGGTGTGTGGCAGCAGGTTGCACGGTTCCCAGCCCTCTTCACGCCTGTCG
>chromosome_1,+,polyA site is 9354438
AGGCACCCCCTGCCCAGGGCGGCAACAACAGCCCGCGGCGTGTCGCAGCAGCCCCAGCCCCAGCAGCAGCAGCAGCAGCCAGGCCTCAGCACGGACACAACGGCGCAATGCAGCGGGGACAACGGCACCGGGCACCGGGCGGCAAACACT
>chromosome_1,+,polyA site is 9355413
AGGTGTCAGTGGCCCTGTGGAACGCCGCCAACGGGCTGGGCCGGCCGCAGTACGTGGATGTGCTCTACGCAGCCGGCTTCTACACCTGCTACACGCTGTCCATAGACCTGCGTAACGTGTGCAACCCCGCCGACGGAGCCGTGTTTAACC
>chromosome_1,+,polyA site is 9386241
CCCCAACCCGACGCCCACCTACATTATCGTGCCCCCGCCGCCCCCGCCGCCGCCGCGTAACAAGCCGCCCGCGGCGGGGGGCGCGGCGGCGGGCGCGGCGACAGCCGCCGCTGCTGCTGCATCAACTGCGGCGGCAGCAGCCCCGGCGAC
>chromosome_1,+,polyA site is 9446030
AACAGCTTCCACGCAGCCTCGCTGGGCGCTGCGGCAGCCAAGGCCGCAAGCTCCAAGAGTCGGTTCCCAGGGGATGCGGAAGTTGAGGGCTCAGCAGTGAAAGAGGAGGAGGGGGATGAGGACGAGGGCGGGCGGGCAGGCGAGGGCTTC
>chromosome_1,+,polyA site is 9447883
TGCGCTGCGAGAGCATTGTTGTGTACGGGGCCGAGTGTGTGCAGCAGAAGTTGCAGCGGGCGCTGGGCAAGGCCGCCGGCGGCAGTGGCAGCAGCAGCAAGGCGCCGACGCCGGCGGCGTTCGTGGCTGGTCAGCTGGGCGGCATGTCTC
>chromosome_1,+,polyA site is 9541171
GCCATGGCTTGGCAGGAGGCCAGCACCAATGCATTGCGCCAACGCTGCAAGGGCAGCAGTCGCGGCAAGTGCGCCAGCAAGGGCGCTGGATGCAGCGGCAAGGAGGAGGAGAGCAGCAGCCGTGCTGGTGGCGGCAGCGACTGCAGCCCG
>chromosome_1,+,polyA site is 9561905
GAGACGAGGCCGCAGACAGGGCAGACAAGGAGGAAGCGGCTCGGCTCGCTGGCACGGAGCAGTCGGCGGGTGCGGGACTGGCTGGGTCAGTTGAAGTTGTCAGTGGGAGGGAAGGGGCGGGGGCGGCAGGAACCGCTCTGACCGCAGGGC
>chromosome_1,+,polyA site is 9570876
CAGGCAGGCGAGGCGGCGGAAGCGCACTCGCCCTGGACAAGTGCATCAGCATGCGCGCCAGTGGCGCTGCGGGTGGCAGTAGCAGCAAGGGCAAGGGCAAGGGGGAGGACATGGGAGCGGGCCCCATGGAGGAATGCGCAGACTACAGCG
>chromosome_1,+,polyA site is 9721779
TGACAGGGCTATCATGGAACAGCCTGGCTGCCGGTGCCTCTGTAGAAGCACAAGCAGCGTCAGAGCTCCTGGAGCGGCGGATAGCGCAGGAGGGGACGACGAACTCGAAGCTGCCACCGGGTTCGTTTGACTTCCCGCCGGAAGGCGCAC
>chromosome_1,+,polyA site is 9724433
ACCTGCCGCCCCAGGCGCTGACCTCGCTGCCGCAGTGCTCCATCATGTCGGCCTTGTTTGCGGGCGTGTCCGCTGACCCCGCCTACGGCCCGCTGGTCAACGCGCTGCTGGCCAACCCCTTCACACTGCTGGTGCCCACAGACACGGTCA
>chromosome_1,+,polyA site is 9747090
CACACCCTTGGCTGGCCTCCGCAGGCGAGAACGAGAGCAACGCGCTAGTAAAGGAGATTAACAAGCAGCGGCAGATGCGCCCGCTGACACACGACGTGATGAAGAACATTTTGCGGTGGGTTGGGGGCCCGGAGGTCGTGCAGCGTGTTT
>chromosome_1,+,polyA site is 9791748
GGCCGACCTCGCACCTGTGCCTCACGCCATCTCGCCTGTGCCTGCACGCAGGTACGGTCGCCACCACCCTGAACAAGTACGAGATCACGCCCACCCCCCGCAAGAAGAAGATCTAGAGCACTCACTCCGACCTGGCTTGCACTGTGGCCG
>chromosome_1,+,polyA site is 9825154
CCCTGCACACGCACACACCCTGTTTACGCACCCTCCACCCCCTCACCCTGCTCCCTCCACCACCTCCTCCCACCCCCACCCCCACCCACCCCAGGGCACCAACAAGCCCGCCCACTACCACGTGCTGGTGGACGAGATCGGCTTCGGCGC
>chromosome_1,+,polyA site is 9868031
CTCCAACCCCCTCTCCTCCTCGCTCTGATGCATTGGGTTTGGTTAAGTTTGGGCTGGTATCTACCCTCCTCCCCCTCCCCACCCCCACCCCCCAGGTGGACTACTACGGGGTGGCCGCCTACTGGGACTGCGGGGGTCTGGGCGGCAACG
>chromosome_1,+,polyA site is 9869714
CACTCTGGACATCACGCTGTGGCGCGAGTCCGACTGTGTGCCGGCAGCGGCAGTGGGGGCCGCAGTGGGGGTGGGGGTGGGGGTGGGGTCCGCCGCGCCCATGTCCGCGCAGCAGCGGCCCAGCAGCCAGGTGGGTAGGGGGGAGGGCGG
>chromosome_1,+,polyA site is 9905653
ACCTCGCTCGCTCCCACCCCCTCCGAATGCCCCCCACCACTTTGTGTGATTCAATCACTCCGTTCTCCATGACCCCCCCCCCCCACACACACAGGGTGAAGGAGGCCATGAACGAAATCAACGCGGCGCGGCGGATGCGCGTTGCGGCGG
>chromosome_1,+,polyA site is 9939396
CCGCCCGCCAAGAAGCCAGCAGCCAAGGCAGCGACTGCAAATCCAGAGCGGGAGGAGGCGGCCACTGCACAGCTAAGAACCAACTGCACGCGCACGATAAAAAGTGAGTTGCAAGTTTTAGCAAGACATTTGCGGCTGGTGTGCAGTTCC
>chromosome_2,+,polyA site is 35323
GCGCAGAGTATTACGACTCCCTTTCGCTAGCGGGGACACGGTCCCGGGACCGACCACTGCGGCAAGTGTACCGCTTGCTGAAACACAAGGATATTCGCAAAGACCTCGTCGGCCAGGAGGTGCGAGTGCTGCTGAGACTGAAATTCCACT
>chromosome_2,+,polyA site is 85718
AGCTCCAAAGCAAGACTGAGCAAGAGATTTTAAAGCTGATGGAGGAGGCAAGGGCAGCGAAACTGGGCGCTGGGTCAGAAGAACCTGAAGAGGAGCACGAAGGAGAGGAGGTGTGTGACACTGCCCTGCCACGGCGTGCTTGTCGCATCA
>chromosome_2,+,polyA site is 122700
CTGGAGGTGCGGCTGGTGAACCTGGGCGACCTGCTGGCCTCCGTGCCCGCCTCCGACCTGCTGGTGGCGCTGGCCAGCCTGTTCCACGACCTGGACACGCTGCTGGAGCAGCACGGCTGCTACCTGCTGGAGGGGCTGGACGAGAGCCAC
>chromosome_2,+,polyA site is 138980
GCAGGTCCCGCATGGTCCGGCGGCCGCGCAGCATGCAGCCGCCAGTGCGCGCCCGCGGCAGCCCTGCTGCTGACCCTGTCAGTTCAAATGCAGAGACCGGCAGTGGCAGCGGCGGTCCCAGCAGCAGCCCAGCGGCGGGCGCCGTGCCTG
>chromosome_2,+,polyA site is 217819
CCCTAGAGCACTACGTAGCTCACAACGCGCTGCTCCTCTGCGCTGCCGCGCGTTGCTAGGCCATGGGTCGCCTGAGTCCTCCGAGGAGCCGAAGCCAGAAAGTACTGCAGATGCTATTACGCGCAGTTTGACAGGTGAGCTTGAAGACCC
>chromosome_2,+,polyA site is 232529
GCCCTCAGACATCAAGGGCTTTACGGACATGTCCAAGGAGGTGCCGGCAGCCACCGTCATGACCTTCCTGAACGACCTGTACACGCGCTTCGACAGCCTGACAGACGTGTACGGCGTGTACAAGGTGGAGACCATCGGCGACTGCTACAT
>chromosome_2,+,polyA site is 247229
AGACATCAAGGGCTTCACGGACATGTCCAAGGAGGTGCCGGCAGCCACCGTCATGACCTTCCTAAACGACCTGTACACGCGCTTCGACAGCCTGACAGACGTGTACGGCGTGTACAAGGTGGAGACCATCGGCGACTGCTACATGGTGGC
>chromosome_2,+,polyA site is 249693
ACAGAGCACAACAGAAGGGACAGGTTGTGTGTGTGTGTGTGTGTGTTGGTGGTGCGGGGGAGGGGGTGCTACTTGCCCGAGCCCAACGTAATATGTCCCAATTGTCAAGGAATCGGGGAGAGGCGATTGCGTTCTCCCTTTGCCCTTGGT
>chromosome_2,+,polyA site is 287926
AAAGCAGGCAGCAGCAGGAGGAGAGACACAGGCAGACAGCTCTGAGACAGAGGCGGAGGTTGCGGCACGGCTAGCCCAGGCGGAGGAGTTTAAGCGGGAAGGGAACGAGCTGTTTGGAAGCGGGCAGTGGGAGGCGGCGTCCGTCAAATA
>chromosome_2,+,polyA site is 326926
GGGACGGGAGCGCGGTCGTCACGGTGGTAACGGGAGTTGATGGCACCTCCAGCGCCCAGCTGCTCATCATGCCCAGCTACGACAGCGCCTACGAAGTCAAAATTAAGAAGCATATGCCGCTGTTTGTCTACTGCGCGATGTGCACCGCAA
>chromosome_2,+,polyA site is 327050
TGTCTACTGCGCGATGTGCACCGCAACACACTATGGGGCGTCGGGCTTTCGCCTGCAGCTGCGCCCGGGCCCCTGCTCCTACTTCTCCCAGCGGCGTGACACCATCATTGACCGCTGCGGCTTGACCACATACAACACCGCCTGCAACGT
>chromosome_2,+,polyA site is 347022
AAGCTGGTCAAACAGAGCGTCATGACGTACGTGTACGGCGTCACATTTGTGGGGGCGCGCGACCAGATCGAGAGCCGCCTGGAGGAGCGGGGCTGGGGCAACCCCAAGGAGCGGCGCAAGGTGAGGGGGGAGGCGGGGGCGTGGGTGGCG
>chromosome_2,+,polyA site is 355611
TTGCAAACAGAGCGGGCAAAATGGTGTCCCTCAAGCTGCAGAAGCGGCTTGCCGCTTCGGTTCTGAACTGCGGTCTGCGCAAGGTTTGGCTGGACCCCAATGAGGTCAACGAGATTTCGATGGCCAACTCCCGTAAGTAGCAATACCTAA
>chromosome_2,+,polyA site is 356689
AACGCCGCGGTACCCGTGAGGCCCGCCTGCCCGAGAAGGTGATGTGGATCCGCCGCCTGCGTGTGCTGCGCCGCCTCCTGAAGAAGTACCGCGACTCGAAGAAGATCGACAAGCACCTGTACCACGACCTGTACATGAAGGTGCGCTTGC
>chromosome_2,+,polyA site is 357808
ACCGCCCGTGCTGCTCTCTCCGCCACATTGCACGCCCCCGCAGGTCAAGGGTAACGTGTTCAAGAACAAGCGCGTGCTGATGGAGGCCGTGCACAAGCAGAAGGCGGAGAAGGTGCGCGAGAAGACCATCGCCGACCAGTTCGAGGCGCG
>chromosome_2,+,polyA site is 424131
GCACCAGGACGCATTCCGCACAGCCATACGCGACTCGCTCAGCCGCCTGGCCGCGCCGCCGCCACACCACCACAACCACCACCCCCACCACCACCCCCACCACCACCACCACCCCGGCCGCCCCCAGCCGCCAAACGCCGGGTAGTGGCT
>chromosome_2,+,polyA site is 443575
CTGGAACTCCTTCAAGCCCGATGGAGTCATCCTGTTCAGCGACATCCTCACGCCGCTGCCGGGCATCGGCGTGAACTTCGATATCGATGACAACAAGGGACCCATAATCGATACGCCAATCCGCACTCTGGAGCAGGTCAAGCAGCTGCA
>chromosome_2,+,polyA site is 463646
GCTATGGGCACCAGCCCCGCGAGGCTTTCAGCCCAGCCGCCCCAAAAGCGGCGAAAGATTACGGTGTCCGCAGTGCCACAGACTGCCACAGCAGCCCCAAAGACCTCCCAACCAGCGCTGCCAGCAGCTGGCAGCAAGCCCGCGGCGGGC
>chromosome_2,+,polyA site is 490481
CCGCGGACGGCAAGCGCTGACGATGCAAATTCACTTGCGACAGGCTGTAAGAGATCAAATTAGGAAGCTTGCGGTCGGTGGGCCGCAAGCCAAGGAGGAGAAGGAGAAGATTTACGAGGTCAGCGACTCAGAGGATGAGGAGCTGGAGGA
>chromosome_2,+,polyA site is 491253
CCCGGGTGGCTGTTCGGTGATGTGGCGCTGCTGTTCCACTCGCCGCGTACCGCCTCGGTGGTGGCGAAAACCAACATCACAGTCTGGGCCATGGACCGGAGAACGTTTTTGAAGTTCGTGATGAAGCATGCGCAGGGTGCGCGCGCGCTG
>chromosome_2,+,polyA site is 493836
GCGCAAGTTCCCGCGCGTCAAGTTCACGGAGCTGGAGTTCCACCGCATCATCGGCACGGGGCAGTTCGGCCTGGTGCGCGTGGTGCGCAACATCAAGACAAACGAGGTGTACGCGCTCAAGGTGATGCACAAGGCGCCCATCGTGGAGTC
>chromosome_2,+,polyA site is 516873
GGAGGCGGGCAAGGCCACTGCGGCCAAGCAGGAGCTGGTGCCGGCGGCCAGCTGGGAGAGTGAAGATTGCGGGGCGGCAGGGGGGTTAGGGGGACCAGGGAGAGGAACGGCAGGGCAAGAGGATGAGGAGGCGCAGCGGCTGCTGGTAGC
>chromosome_2,+,polyA site is 532171
AACGCTGGCGGCGGCAAGTCGCAGGCGGCGGCCCCGCTGCCGGCAACTAATTGGAGGGCCAAGCAGCCGCGGGCTTTGGATGCCATATGTGTGCGGGCGGATGACGTGGCAGAGGGGGTGGGCGCGTCACAGAGGCAAGGCAGTGGCTGT
>chromosome_2,+,polyA site is 555236
AAGGTCAAGTATGTTTCGTTCAACGGCCAGCGTTTGGCCAACACGGAGCAGGGCGAGTTTGGCCTGAAGCTTGGCTCCGTCAACCTGCGCGTGGATGACGCCAAGAACAGTAAGTTGTGTTGTATTTGCTGTGACATTGCGGGCTCACGT
>chromosome_2,+,polyA site is 578198
TGGCGGAAGTAACGGAGTTCTTCTCGCTTGAGGGGAGTCCGGCCAACCCCGTCGTTAACCCCGCGCCAGTTCGCGACTTGTATGGCTTTCCCATTTCACCGCCATTTGACGAGTTATTTTTAGCATACAGCAGAGTGTGGAATGAGCAGG
>chromosome_2,+,polyA site is 588565
CCAAGTCGTCCCAGGGCGTGCCGCTGCTGGCGGAGCAGGCTTCCAGCTTCTTCTCGTCCAAGGCCCAGGACGCCTGGCCCGCCTCGCTGGAGGATGCCAAGACCATCAGCTTCAACACCTGGTGCCGCCACGAGGACGTTGAGGCCTTCA
>chromosome_2,+,polyA site is 589106
CTCCGTTCTGGAGTCCGCCGCTGACGTGGCCGATGAGGCTGCCGAGGTGGTGCGCCGCTTCCTGCAGAGCGCCGCCGGCACCTACCCCTCCCCCGCGCCCACTCCGTCTCCCTCTCCTTCTCCCTCCCCTTCTCCCTCGGGCACTGCTCC
>chromosome_2,+,polyA site is 646225
CCACTGAGATGGGCATCCTCGGCCCGCCCAGCCCAGTGTCGCCGCCCATGCCCGTCGCCAGCGGCGCGGCGGAGTGGTCCTACAGCGGTGCCTACCCGAGCTCGCAGCCCTCGCCCTCAACGCTGACGTCCCCCACCGCCGCTTCGTCCC
>chromosome_2,+,polyA site is 735292
CCGCAGCTCGACCGACAAGAAGCGGAGATCCGCGCGGAGCAGCGGCGGATACAGATCGAGCGCGCAAATAAGATTTTGTTTGACGAGACAGACCGCGTAAAAGGGTTCCATAGCAAGATGCTGCTCAGCGATGTGATGCATGAGAACGAG
>chromosome_2,+,polyA site is 760144
AGGGCAACAACGGCACCTTCCCTGGATCCAAGATCTGCATCACCACCAAAGCGCCGTGCTCGTCTCTCAAGGACCTGTGCTCGTCCAGCCCGTCGGGCGATTGCACGTGAGTGTCGGACATGACCGGGGCCGCGTGTGTGTTTAAGCGCG
>chromosome_2,+,polyA site is 767507
AGGGCAACAACGGCACCTTCCCTGGATCCAAGATCTGCATCACCACCAAAGCGCCGTGCTCGTCTCTCAAGGACCTGTGCTCGTCCAGCCCGTCGGGCGATTGCACGTGAGTGTCGGACATGACCGGGGCCGCGTGTGTGTTTAAGCGCG
>chromosome_2,+,polyA site is 815784
GCGGCTTCTCCGCGATGAGCGGGGACGAGGGCGACGGTCGAGATGGCAACAGCAATGCGCGTGAGCAGGACAGGTTCCTGCCCATCGCCAACATCAGCAGAATTATGAAGAAGGCGCTCCCGAACAACGCGAAAATAGCCAAGGATGCAA
>chromosome_2,+,polyA site is 820453
GGCACCAGCCAGCAGGCGCAAGCTGCTGCGGGGGCTGTGGACGACGCCATGGAGGCTGGCTGGCAGGAGGATGCTGCAAATGACTTGGGCATGGACGAGGATATGGAGTATGATGATCAGGAGGAGGCGGAGGCAGGGGCAGAGCGACAA
>chromosome_2,+,polyA site is 822150
GGCAAAGCTGCTGAACGATCGAGCGGCGAAGCCAAGCGAAGTTAGACCGGCTGACCTTTCCTAAGTCTGAAAGATGGCCGTATATATTGGATTCAAGGAAAAAGCTATCGAGTTTGCGAAGCAGGCGGTCACAGAGGACGAAGCGAACAA
>chromosome_2,+,polyA site is 822276
GGTCACAGAGGACGAAGCGAACAACTACGAGAAGGCCCTGCAGCTGTACCTAGCGTCCCTGGAATACTTCAAGACGTACCTAAAGTATGAGAAGAACGAGAAATGCAGGGAGGCGGTCATGGCCAAGGTAAGCTGGGGCGGTAGGGTTCC
>chromosome_2,+,polyA site is 822468
CTTCCACGCTCGCCTGATGCGTTCTTTCAAATCCTCGTAGTTCAAGGAGTATCTGGCTCGCGCTGAATACCTGAAAGGCGTAAACGGGACCGAAAACGGAGGCAATAACGATAGTGGCACGGCCGCGGCACAGAAGGTCCGCAAGCCAGG
>chromosome_2,+,polyA site is 840460
CAGAGCTTTTTCAATCCTTACGGCGCTAGTTCAGTCTTCATCCTGCGCGACAAGGAGACGCGGAAGAACCGAGGCATGGCCTTCGTAAACGTGGACCCAGAGAAGATGGACGCGGTAAGCTTGCTTGGGAAAACGGCGCGAAATGCCACC
>chromosome_2,+,polyA site is 841129
GAAACACACTACTGTTCCGCCCTCTCCGTTTTCCATCGTTACAGGCCATTCGCGAGAATGACGGCAAGGACTTCATGGGGCGGGCACTTAAGGTTGCCAAATCCAACGTGCCGGACCTGCCACCCAAGAGCCAGGCCGCGGCACCCACCG
>chromosome_2,+,polyA site is 845377
TCGCGCTCATCTACAGCGCCTTCAAGCTCGGCCTTGCGGGTGCCGCAGACGAGCTGCCGGCCAGCGCGGACTTCGTGCGCCAGAACTTTGGCAACGCCAGCGCCGCCGCGGCTGTGCTGGGCACGCGTGCCTACCTGCTGAACCTGCGCC
>chromosome_2,+,polyA site is 845701
GACTCCCCTTCCTCCGCCTCTTGCGTGCTCCGCCCTACCCTCAGGCCTGACGGGGGGCCAGGTGGATGCGGCGGCTGCGCAGATGATGGCGGCCTTTGCCCGCGACCTGGCGGCCGGCAACTTCACCGTCACCAGCTCCGCCTCCACCTC
>chromosome_2,+,polyA site is 857645
CGTTTACTGAGGCGGCGCTCATGGGTGCCATGCCCATGTATGTGCCCGACTTCAAGAACGTGGTCATGCCCGCCATCATTGCCGCGCTGGACGAGTGGAAGAAGGAGTCGGAGAAGAGTGAGTGGCAGGCCAGGGCCCTTGAGGCTTAGT
>chromosome_2,+,polyA site is 862339
GCAGGCCATTTACGACTTCTTTGAGAAGCGCAACCCGGGCATGTTTAAGACGTTCGACGACCGCTATCCCATCGTCACCACGCACGCCAACTTCGATGAGGTGCTGGTGCCAAAGGACCACATCTCCCGCTCCCCCAACGACACGTACTA
>chromosome_2,+,polyA site is 922111
ACATGCCCCACGTGCCTTTCCGCCTACCTCCCAGGTCCTTTACGGCCTGCTCGCCATCCGCGCCGTCGCCTCGCCCACTCGCACCCTAGATCTCACGCAGCCCGGCCTACTCCAGGACCTCCTGACCGCCGCCGCCTCGGCCTGCGGCAA
>chromosome_2,+,polyA site is 961907
GGGAGGAGGAGGTGCCGGAGCTTTTGCTTGGTTCCCAGCAAGAGGAAACACAGCCGCCACAGCCGCAGCTTCAACAGCCGCTGCCCCAGCCCCAGCAGCAGCAGCCCCATGTGGCAGAGGTGGAGGCGGATGACGAGGAGGTGGTGGTGG
>chromosome_2,+,polyA site is 991602
TGTTGCACCTTTGTTGGTACCTTTTTGATTTATATAGCTTCGCCCCTCGGGGTGTCCGCCATCTAAACATGGCGCAGTGGAAGGCTGCTGTGCTGTTGCTGGGTAGGTCCGCGCGCTGCGTCCCGTCGCGCTGGATCTGTCATCTAATTA
>chromosome_2,+,polyA site is 991812
GGAGAAGCTCGGCACCGTTATTGGTATCGACCTAGGCACGACCTACTCTTGCGTGGGCGTGTACAAGAACGGCCGTGTGGAGATTATTGCGAACGACCAGGGCAACCGCATCACTCCCTCGTATGTGGCCTTCACCGACGAGGAGCGCCT
>chromosome_2,+,polyA site is 991903
AACGACCAGGGCAACCGCATCACTCCCTCGTATGTGGCCTTCACCGACGAGGAGCGCCTGATCGGAGACGCTGCCAAGAACCAGGCTACCGTCAACCCCAAGCGCACCGTCTACGACGTCAAGCGCCTGATCGGCCGCAAGTGAGCAGCC
>chromosome_2,+,polyA site is 992596
CCTTCCCCTTCCTCTCCCCTTCCTCTCTCGACCACCCAGGCCACCAAGGACGCCGGCACCATTTCTGGCCTGAACGTGGTGCGCATCATCAACGAGCCCACTGCCGCTGCCATCGCCTACGGCCTGGACAAGAAGGGCGGCGAGAAGAAC
>chromosome_2,+,polyA site is 992811
GTTTGAGGTCATCTCCACCAACGGCGACACTCACCTGGGCGGTGAGGACTTTGACCAGCGCGTCATGGAGTACTTCATCAAGCTGATCAAGAAGAAGTACAAGAAGGACATTAGCGGCGACGCCCGCGCCCTGCAGAAGCTGCGCCGCGA
>chromosome_2,+,polyA site is 993216
TCCGCGTTGAGATTGAGGCTCTGTACGAGGGCATTGATCTGTCGGAGCCCCTGACCCGCGCCCGCTTTGAGGAGCTGAACATGGACCTGTTCAAGAAGACCATGGGACCCGTCAAGAAGGTGGGACGGGCCAGCGCGTGCGGGGACGGGT
>chromosome_2,+,polyA site is 994239
GGCCCCCCGCGGCACCCCTCAGATTGAGGTGACGTTCGAGGTGGACGCCAACGGTATCCTGAACGTGGCCGCTGAGGACAAGGGCACCGGCAAGAAGGAGAAGATCACCATCACCGCCGAGAAGGGTCGCCTGAGCCAGGACGACATTGA
>chromosome_2,+,polyA site is 994428
CAAGGCCGTCAAGGCCAAGATCGACGCCCGCAACCAGCTGGAGACCTACTGCTACAACATGAAGAGCACCGTGGAGGACAAGATGAAGGACAAGATCGAGGAGGAGGACAAGGAGAAGATCACCGCCGCCGTCAAGGAGGCGCTGGAGTG
>chromosome_2,+,polyA site is 1021894
CATCGTGCTCTTCGCCGCCGGCTTCTCGCTGCCCAGCCTGGCGGCGCAGCTGGTGGCCGCGCTCTTCACGCGCATCTTTGAGCTGGATTACGACGGCAACCACATGCTCGGCATCCTGTTCTCCGCCTACAACGACCAACTGCCACAACA
>chromosome_2,+,polyA site is 1026973
CTTGCCTCCTTGCTTGACTCGTCCAAGACCCGACCCACATCCAACCCCCATCACGCGCCCCATCACTCACAGGTGGTGACCAACCTGTACACCTTCGCCAAGGAGACGTACGTGCTGTACCAGTGCGGCACGGCCGCCCCCAACCCCGCT
>chromosome_2,+,polyA site is 1028103
CCTTCCAACAATCTCCTCCGCCTGCAGCGCCACCGCTGACCCGGGCCCGCTAAACCGCGCCGAGTACATCAAGTACGTGGCCACCTTCTTCAACCGCGAGGCCGCCGCCAACACCGCCTTCAACGCTATCGTGTCGGCCTACAACGCCAA
>chromosome_2,+,polyA site is 1031494
AAACATGGCCGGAACAGAGCCCGAGTCTGCTGGCGAAGCCTCCGGCCTTGGCGAGGAGGAGGTGGAGTACGAGGAAGTGGAGGAGGAGGTGGAGTACGAGGAGGGAGAGGAAGAGGAGGAGCAGCAGCAGGAGGACGACGCTGCAGGCGA
>chromosome_2,+,polyA site is 1076791
CACGCTCCAAGAAAAGGTGTTCAACATAGACGGATTCACGTATGGCGGCTGGATGACGTTCATTACTTACCTGACCTTCTCGGCCTGCGGGCTGGCGGAGAGCGCCGCCACTCGCAGCTTCAAACGCAACGCGGCTCTGAGGGTGGGTGC
>chromosome_2,+,polyA site is 1099165
GCAACGGTAACGGTAACGGCAATGGAAACGGTAACGGCAATGGCAATGGCAATGGAAACGGCAACGGCAATGGCAACGGAAACGGCAATGGGAATGGGAATGGGAATTAGAACGGCGGTAATGGAGGGCGCATGTAAGCAACCCTGTGCG
>chromosome_2,+,polyA site is 1165882
CGAAGTACTATTACGATGACGAGTTTGCAAAGGTGAACCCACGCTTCCTGGCGAAGGCGGCCCGCGACGCGTTCAAGGCGGAGGCGAAGACAAAGGCGAAGGAGGCCAAGCGCGAGCGGCTAGACCCAGACAAGGCCGCCACGACGCTGG
>chromosome_2,+,polyA site is 1185041
TACGCATGAATATCGATGCGCAGGTTGAGGACCTGCAGGCCAAGTCGGCCGCCAACAAGGCCCTGAACGACAAGAAGCGCCTGGCCACCTCGTACGCCAACCTGGCCCGCTCTCGCACCGTGTACGACGGCACCTGCACCTTCCCCGAGA
>chromosome_2,+,polyA site is 1192180
GCCACGAGGTGTTCAAGGTGAAGATGCAGCACGTGACGCTGCGCAGCGACGAGCTCAGCGGCCAGGCCTACACCACGCTCATGGTGGGCAAGATCCGGAACAACGACTACGTCATGCCCGAGTCGCGGCCGGACGGCGGCAGCCAGCAGC
>chromosome_2,+,polyA site is 1196211
GGAGCGCGAACGCGAGCGGGAGCGCAGCACACGGGACAAGGACAAGGAGCGCTCAGACCGGGAGCGCTCGGACCGGGACAAAGGCAAAGACAAAGACAGGGAGAAGGACAAGGACAAGGACAAGGAGCGGCGCACGGAGCGGAGCGACCG
>chromosome_2,+,polyA site is 1197203
GGCACTTCAGCTACAAGCAGTGCGGCTTCGCCAGCTTCACGCTGTTCTGCAAGTGGTTCGAGAAGGAGGGCTGGCTGTCGGTGGACCAGGAGCGCAGCAGCGTGGTCATCAGGTGGGGCGAGTCGCGCGTGCGAGGAAAGCGCAAGGGAA
>chromosome_2,+,polyA site is 1209094
AGATCAGCGAGAAGGCCATCGCCGCTGGCGTGAGCGCTGCCGCTGCCGCCTCGCTGGCCCTGGCTCCCATTGCCGAGGCTGCCGTGACCCCCTCTCTGAAGAACTTCCTGGGCTCCCTGATTGCTGGCGCGACCGTCCTGGGCGGCATTG
>chromosome_2,+,polyA site is 1244255
CCGCACCTTCTCCCACCTCTGTGGCGGACCTCTACTTCCTAGCAGCCAACGCGCTGCAGGTCAAGTCAGCCAACCCCGGTACCGCCGTGCGCTTCGACGTGCCTTCACTCCCGGTCGTGTCCGCGCCCACACCCTCGTTCACAAACTCCA
>chromosome_2,+,polyA site is 1306525
AGACTGCCGGAGCAGCTCGTTTTGGGCGCGTGCGGAACAGCTTGAAGATGGGCATCGTTGGACTGCCGAACGTCGGAAAGAGCTCACTGTTCAATCTTTTGACTGGTGAGAGTATCAGCAGGGTGGCGTGCACATCGGATGCGGAACGAG
>chromosome_2,+,polyA site is 1321662
CGGTGTGGGATGAGTTGGCGTCTCGGGAGGTGGGACTGAAAAGTGCGTGCCGGCTGGCGCTGCTGGCGAGCTGCGTAGATGCTGTAATAGTGAACCGGTAAGGTGGGAATCTTTATCATAGTTATTGGGTTTTTGGGTTGAGCCCCCCGA
>chromosome_2,+,polyA site is 1334292
CGTCGTTTCCCGCGTTCTCACGCTTCGTCTCGCGTCGCCCGCAGTTCATCAAGGGCGATATCCAGTCGATGGACCTCATCAGCTACATCCTGAAGACGGAGGAAATCGACACTGTAATGCACTTCGCTGCTCAGGTGCGTGGTCGGTCCC
>chromosome_2,+,polyA site is 1366162
ACCTTTTTTTACGTCGTGGAATTATGTTTTACGAGTGAATAGGCATATTGAACGGCATATTGCCGGCCTTCCGGCCCTTTGCTTTGAAGTTTGAAGAGGATGGCTCCGTCAGGGCGGCTGAATCCCGCGGCCAAAGAGTTTGTTCCGCAA
>chromosome_2,+,polyA site is 1366226
GGCCTTCCGGCCCTTTGCTTTGAAGTTTGAAGAGGATGGCTCCGTCAGGGCGGCTGAATCCCGCGGCCAAAGAGTTTGTTCCGCAAGTAGCTTCACATGCCTCGGCCACCGGAAATAGCGAGGCGGGCTCAGTCTCCAGGCCTAACGGCA
>chromosome_2,+,polyA site is 1366301
TTGTTCCGCAAGTAGCTTCACATGCCTCGGCCACCGGAAATAGCGAGGCGGGCTCAGTCTCCAGGCCTAACGGCACGCCGGGAAAGCGCCGCTCAACGAGTCGGAGGAGCCACGTCTTTTTGACCAACCACGCGGCCCTGGACCAGCTGC
>chromosome_2,+,polyA site is 1373885
CCGGAAGTAAAGGGGAAGAGGAGGAGAAACACCGAGGTAGCTAGGACTGATGCGTTACGCTGCTCGTGCCCGCAGGCAACAACCTGAACGGCACGCTGCCTGCCAGCTGGGCCACAAACCTGGGCACTCCTTCCGGCCTCACCAACCGCC
>chromosome_2,+,polyA site is 1400195
CTTTCTCACTAAGGCAGAGCGCGGACACCTGGTCAAGCTCGCAGCGCCCAAGCTGAAGCGCTCCACAGTCGTGGGCAATGATGGCGAGGGTGTTGTCGACAACATCCGCACTAGCTACGGCATGTTTATCCGTCGCCTCCAGGACCCCGT
>chromosome_2,+,polyA site is 1400308
GCTACGGCATGTTTATCCGTCGCCTCCAGGACCCCGTCGTCGCCCGCATTGAGAAGCGTATCTCGTTGTGGACCCACCTGCCCGTCGAGCATCAGGAGGACATTCAGGTGCGCGATGCATTCCGGTGTTGCAGGATTTTAGGGCACCCGC
>chromosome_2,+,polyA site is 1400700
ACGTGGAGGAGGGCGGCGAGACTGCTTTCCCGCACAACTCCGTCTGGGCGGACCCGTCAATCCCCGAGAAGGTTGGCGACAAGTTCTCTGACTGCGCCAAGGGCAACGTCGCTGCCAAGCCCAAGGCCGGCGATGCCGTGCTTTTCTATT
>chromosome_2,+,polyA site is 1400762
CCCGAGAAGGTTGGCGACAAGTTCTCTGACTGCGCCAAGGGCAACGTCGCTGCCAAGCCCAAGGCCGGCGATGCCGTGCTTTTCTATTCCTTCTACCCCAACATGACCATGGACCCCGCCGCCATGCACACCGGCTGCCCGGTGATCAAG
>chromosome_2,+,polyA site is 1403566
GCTATGGCATGTTCATTCGCCGGTTGTCGGATCCCGTCGTCACCCGCATTGAGAAGCGTATCTCGTTGTGGACCCACCTGCCCGTCGAGCATCAGGAGGACATTCAGGTGCAGAACGCGCGCGTTGAGGGCGGCGTCAAATCCACGGAAT
>chromosome_2,+,polyA site is 1403997
CCTGAGCAGGTTGGCGACAAGTTCTCTGACTGCGCCAAGGGCCATGTGGCTGCCAAGCCCAAGGCCGGCGATGCCGTGCTTTTCTACTCTTTCTACCCAAACAACACCATGGACCCTGCGTCCATGCACACCGGCTGCCCGGTGATCAAG
>chromosome_2,+,polyA site is 1415199
GGCCGGGACGGATGTGACGTGGGCAGCGGTGGCGGCAGGCGCAGCGGCGGCGCCACAGGCGGCGGGGCAAGCAGCAGCAGGTGGGGCTGCACAGAAAGGGAAGGAGAAGGAGAAGCATAAGACGCCGGCGGCAACGCCTGTGGCGGCTGC
>chromosome_2,+,polyA site is 1415292
GAAAGGGAAGGAGAAGGAGAAGCATAAGACGCCGGCGGCAACGCCTGTGGCGGCTGCCGCCCTGACGCCAGCGACAGGCGGCGACGCGAAGAAGGACAAGAAGGAGAAGAAGGACAAGAGCGAAAAGAAGGACAAGAAGGAGAAAAAGGT
>chromosome_2,+,polyA site is 1415540
TGACGGTGCAGCTGGCCTCTGATGGCATCGACTCTCCCGTCGCATTGCAGGACAAAGAGAAGAAGGAGAAGAAGAGCGAAAAAAAGGAGAAGAAGGCAAAGAAGGTGCGCGCTTTTGAGGTACCTCCAATGCAAGCATTGGAGTCTGAGT
>chromosome_2,+,polyA site is 1465353
GGTCAAGAAGAAGGCGGGGCCGGGCGCGGCGGGAGCAGCGGGCGCCGGAGGGGAAGCTGGCGCCGCGGCAGGGGAAAAGAAGAAAAAGAAGAAAAAGAAGAAGCGACGGCGGCGCAAGGTGATGGCCAACACCGACCCTGTCGACATCCT
>chromosome_2,+,polyA site is 1492610
GCGGCTGCAGCCATTGCGTCTTCCCTGGGGCTAGAGCTGCCGGCGCCATTTGCTGCGGGAGGAGGGCGGCAGCGGGGTGACGAGGCCACGGAGGGTGGGCAGTGGTGCGGCCTGTGCCTGCAGGCCGCAGCCTTGGCGGCTGCCCGCGGC
>chromosome_2,+,polyA site is 1502630
GCTGCGCCGACCCCGGCACTCTTGCTTCTGGCCTGGCAGGCTCCACCGTCGGCCACACCATCATTGACCTGATGTCGAAGAACTGCTGGGGTCTGCTCGGCCACTACCTGCGCGTGCTGGTGCGTTGGGTGGCGGCGTGGGCTGAGCGCA
>chromosome_2,+,polyA site is 1503269
GACGTGCGCGCCTCTCTGGACAACAGCAAGGAGGTGGAGCAGGAGCAGGCCGCCAGGGCTGCCATGATGATGATGAACGGCAATGGCATGGGTATGGGAATGGGAATGAACGGCATGAACGGAATGGGCGGTATGAACGGGATGGCTGGC
>chromosome_2,+,polyA site is 1524895
CTTCAACTACCGCTACTTCGAGACTGAGGAGTGGAACGGCATCCCCGGCCAGTGGTGGTTCGGCGGCGGCACCGACATCACCCCCAGCTATGTGGTGCCCGAGGACATGAAGCACTTCCACGGCACCTACAAGGCGGTGAGTGGCGTGGC
>chromosome_2,+,polyA site is 1525802
CCCACGCAGCAACCCCGAGGACATCCTGAAGTTCTCGACCGACGCCGTGAACAACGTGGTGGAGGCATACTGCCCCATCATCAAGAAGCACATGAACGACCCCTACACCCCCGAGGAGAAGGAGTGGCAGCAGATCCGCCGCGGCCGCTA
>chromosome_2,+,polyA site is 1525975
ACCGCGGCACCACCTTCGGCCTGAAGACCGGCGGCCGCATTGAGTCGATCCTCATGTCCATGCCCCAGACCGCCTCATGGCTGTACGACCACCAGCCCAAGGCCGGCTCGCCCGAGGCCGAGCTGCTCGACGCCTGCCGCAACCCCCGCG
>chromosome_2,+,polyA site is 1592681
AGCACGATGGCGCTCGTATTGGCATCGGTGCCAGCTGCGCTCGGGGCTTGGGTCTTCGCAGCGAACCTGATGAGCAACTCTTCGCAAGTAATTATTCCAAGGGAAATTCAGGCGGTGCTCCAGTGGCTGGGCGGTCTCAGGTAAGCACTG
>chromosome_2,+,polyA site is 1642221
CGCAATTGCAACGCGCACTTGCTTGGGGCAGGTGCTTAACATGAAGCCGCATGAGATTCTGGCGCTGCTGGAGGAGGCGTCGGGCACAAAGATGTACGAGAAGAAGAAGCAGAACGCGCTGAAGACGCTGGAGAAGAAGGAGGCGAAGCT
>chromosome_2,+,polyA site is 1647091
TCGGAGTGTGACGGCGAGATCCGGGCGCTGGAGTCGGCCCGTGAGGCCATGGCCAAGAAGGTCGCGGAGTGCGAGTCGGAGATAAAGAAGCTGGACGCAAAGTGAGCACGCACACTGTCCTGCGTGTTTCCTTCCTGGTCATCTCTAACT
>chromosome_2,+,polyA site is 1647331
AAACAGCAACCCCGCCTCGCCCCGCCGCCGCCCCCGCCGCAGGATCAAGCTCAAGCGGGAAAACATGTTGGTAGCCAAGGGCTGGCTGGAGCGCACGGAGAAGGAGAACGCCTGGATCGCCACGGAGAAGCGGCACTTCGGCTCAGGCGA
>chromosome_2,+,polyA site is 1657931
GGCGCCGGCTGCGGCAGCAGTAGCAGCAACGGCCGCAGCAACACCAGCGGCAGCGGCAGCCGGGCCAGACTCGACGAAGGAAAAGAAGGACAAGAGCGAAAAGAAGAAGGAGAAGGAGGAGAAGAAGGAGAGGGAGGAGAAAAAGAAGGA
>chromosome_2,+,polyA site is 1691078
GAAGTCTGCGAGCCAGCGGCAGCGTGCCGCGATGGAGAAGGCAGCGGCCAAGGCCAAGGCGAAGGAGGAGGCGCGCGTGGCGCGGGTGCTGGAGAAGCAAAAGAAGCGCGCGGCGGCGCGGGCAGCCAAGGCGCAGAAGGTCACAAGGAC
>chromosome_2,+,polyA site is 1848725
AGTATGAGGACGACGAGGAGGACGATGCCCCCGCCGCCCCTAAGGACGACGACGTCGACGTTACTGTGGTGACCGTCAAGAACTGGGATGAGACCGTCAAGAAGTCCAAGTTCGCGCTTGTGGAGTGAGTATCAGAGATCCGCCCGTCGC
>chromosome_2,+,polyA site is 1849732
TGAAGAAGAAGACTGGCCCCCCCGCCGTGACCGTTGAGGACGCCGACAAGCTGAAGTCCCTGGAGGCGGACGCTGAGGTCGTTGTCGTCGGCTACTTCAAGGCCCTGGAGGTGGGCGCGGGTGCATCAACCAGTGGGATTTGGGGGCTGC
>chromosome_2,+,polyA site is 1850625
GGACCGCGCCACCGCCGTCCTGGCCACGGACATCGACACTGACTCCCTGACCGCGTTCGTCAAGTCGGAGAAGATGCCCCCCACCATTGAGTTCAACCAGAAGAACTCTGACAAGATCTTCAACAGCGGCATCAACAAGCAGCTGATTCT
>chromosome_2,+,polyA site is 1850712
TGAGTTCAACCAGAAGAACTCTGACAAGATCTTCAACAGCGGCATCAACAAGCAGCTGATTCTGTGGACCACCGCCGACGACCTGAAGGCCGACGCCGAGGTGCGCGCGCGGCTGCTCTGGGGCGGGAGCGGAGGGAGGGGCTAAGGGAA
>chromosome_2,+,polyA site is 1851013
CCGATGGAGCACGTCACTAATTACCGCTTCGGTTCTGGCATGGGCGCTGTATGTAGATCATGACTGTGTTCCGCGAGGCCAGCAAGAAGTTCAAGGGCCAGCTGGTGTTCGTGACCGTCAACAACGAGGGCGACGGCGCCGACCCCGTCA
>chromosome_2,+,polyA site is 1852163
GCACTAACCTCAATATTGGGTTGTGCCGCTTATACCTCGGCCCTGAATAGGTGGATTCCGTCATCATCGCCAAGATGGATGGCACTGAGAACGAGCACCCCGAGATCGAGGTCAAGGGCTTCCCTACCATCCTGTTCTATCCCGCCGGCA
>chromosome_2,+,polyA site is 1867909
GGCGGGCCATGCGCAAGATCGAGCGCGAGCAGGAGGAGGCGCGCAGGGCTAAAGAGGAGGCAGACAAGGCGGCAGCGGAGGGGGAGGCGGGGGTGGAGGGGACGGAGGTCGCAGCCGATGGCGCCGGCGGGGGCGAGGCGGGCAAAGAGT
>chromosome_2,+,polyA site is 1872187
AGCGTCTCTGCTAGTGGGTGCCGTGACTGTGGGCCCTAGCCCCGTCATGGCCAAGCCGCGGATGACGCCGGAGGAGCAGCTTACCATTGAAATCTTCCGGAAGAATACCCCCAGCGTGGTCAACGTTACGAACCTGGCGGTCAAACGTGA
>chromosome_2,+,polyA site is 1913279
GCCCTGTGGCAGCTGTTCAATCTCTCCTGTCCTTTTTTGCGCAGGGGGTCGACCTTTAGCAGTGAGGGGGACGAAAATACGCTGGGGCCTCTGGACCGAAGGAGCTCGTTCCAGCTCGATGATGGCTCCGTGACCGCTGATTGCTCTTAC
>chromosome_2,+,polyA site is 1950491
GGCTACGGCGGACCTATGGGCGGCGGCCCGATGGGTGGCGGCTACGGCGGCGGCGGCATGGGCTACGGCGGCGGCATGGGGATGGGCATGGGGATGGGAATGGGCATGGGAATGGGCATGGGGATGGGCATGGGCGGCGGCGGCATGATG
>chromosome_2,+,polyA site is 1951251
GGCAACCGGCCCTGCAAGCTGAGCAAGAGCACCTGGGACGAGCGCACGGTGCGCAAGGTGACGCTGAAGGAGAAGAGCGGCGGCAACGACCCTAAGCGGCAAAAGAGGTAGCGCGCCCGGTTGCGTGATTGCGGAAGCGTGTGCGAGTAC
>chromosome_2,+,polyA site is 1952773
ATTGTGCGTACGCATGCGTGCGACTGAATCGCGCGCTGTTTTGCAGGTCGCTTGGGTGCCGGGCAGCTTCGAGATGCCCGTCATCGCCAAGTCCATGGCAAAATCGGGAAAGTACGCAGGCGTGGTGTGCATCGGCGCTGTGGTGAGTTG
>chromosome_2,+,polyA site is 1964258
ATGGCTGGGTGTGGACTGACTGCAGGAGGTCGCGCTGCAGCACCCGGGCGCTGATGCGGCGCTGCTAGACACCACGTTCAAGGCGCCGCGCATGACCGAAATGACCCACCTCATCATCAAGGTGTGTGCGTGTCTGCTGTCATGCAGTAC
>chromosome_2,+,polyA site is 1967847
GCCAGTACATGGAGATGAGCAGGATCAGGATTGAAGGCCTGCTTGCTGCTTTCCCAAAGCTGGTGGGGACAGGCAAGCAGCACACCTATGTGGAGACGGAGAATGTGCGCTACATTTACCAGCCCATGGAGGTGCGTATCGCTGAGCTGC
>chromosome_2,+,polyA site is 1968094
CCTGCGCCTGCTCAGCAAGCTGGTGCCGGAATTCAGCCAGAGCCTGGAGGAGGAGTCAGTAGCGGGGAAAGCTTTCGAGCTCATTTTTGCGTTCGACGAAGTCATATCACTCGGGCATAAGGAGAACATCACCGTGCAGCAGGTCAAGCA
>chromosome_2,+,polyA site is 1968222
TCACCGTGCAGCAGGTCAAGCAGAACTGCGAAATGGAGAGCCACGAGGAGAAGCTGCACAAGCTGATCATTCAGAGCAAGATTAACGACACTAAGGACATTATGAAGAAGAAGGCAGCGGACATTGAGAAGTCCAAAATGGAGCAGAAGA
>chromosome_2,+,polyA site is 1969456
ACCCTGTACAGCAGCTCCAACGTGCTGGGGCTCAAGGACCCCGCGCGGCCCTTCCCCACCGGCTCGGAGCTGGGCGTCCTCAAGTGGCGCTTCCAGACCAAGGAGGTGGGTGGGGAGCTGGGGAGTTGGGGACCGACGGGGCAGGGTGCG
>chromosome_2,+,polyA site is 2023778
GCGTGGCCCGGTGCTGCGCCCGCTGCTGCTGCTGCTGCCGCTGTTGTTGCCGCTGCTGCAAATGCGCCGCAGGTGTGGGCGGAGCGAGGGGCACAGGCATTTCCTTCTGGACCACACCACCACCATGGCTCGGCAGCACCAGCGCCAGCA
>chromosome_2,+,polyA site is 2025391
TAGCAGAGGCGCCGCCGCCGCCGCAGGTGCAATACTGCCGCCACCCGTTCATCCTGGGCCGCAGAGCAACAGCGCCACCGCCCAGCACCCAGGCGCCCAAACCCCACACGCAGGCGCAGGCGCAGCAACAACACGATATCCAAGGCCGGC
>chromosome_2,+,polyA site is 2116664
CGTCGACAGAATTCATTCCGCTGACGGTGGTTGAGGCTCAGTCGGCGGCCAGCGCTTCCGACCCCCAGTGCGTGACCGAGTTCAATGGCTCGATCCCCGAGGGCAAGGTCTGCCTGTACAACTGCCAAGCCCCACCGTCGCCGCCCCGCC
>chromosome_2,+,polyA site is 2117729
TGAGTCGCTACGCGCGGCGGTTGGGAGTTAGCAGCTCGTACACTGGCGGTCTGGCGGGCTACGACTACGTCAACGTGACGGTTGAGGCGCCAACCACCAAGAACTACTCGCAAAAGGGCGTGGCGGTTGCCCTGGCCAACTACCAGGTGC
>chromosome_2,+,polyA site is 2127229
TCTTCGCCCCTGCACCAAGCCCCCTCTTCAACACAAGAATGCTGCAAACAACACCACTGCCCCCACTCACACCCGCTCCCCCACCCCCAGGGGCGTGTGCACCGTGGTGACCAAGCTGTTCCACATCTGTGAGCCCGACGTGGCGGTGTT
>chromosome_2,+,polyA site is 2166347
CGGGTGGCAAGATGAAGGGCGGGAATGCCTTTCTGTTAAACGAGTCTCAGTTTGCGAGCAAGAAGCTGAAAGACCGGAAGAAGGAGTACCTGAAGCGCAAGAAGGAGAAGAAGGCGGTCAAGACGGCCTCGGGCGCGCCGCTGGTGGAGA
>chromosome_2,+,polyA site is 2183431
TGGCAGCAGCAGTACGGCGCGTGGCGTGAGCAGTACCGCCGCTGGTACGAGGGGTGGACGCGGCTGGAGGGCGGGGTGGCGGAGGGGGCGGCGGAGGCGGAGGCGGGGGCGTCGCCTGCTGGGGGCGGCGTGCGGCAGTCGTGATCTATG
>chromosome_2,+,polyA site is 2203869
GTTGCAGGCGGCTGCTGTGGCTGGGGCTGCTGCTGTTCCTGCTGACGGCCGGCTACATCGGCTACAAGCGCGCGCCGGCGGTGGTGCGCGCGCCCGTGGACATGGCGCTGGGCTCGGCAGCGGGCGCGGCGCGGGCGGTGTGGAAGCAGG
>chromosome_2,+,polyA site is 2236147
TGTCCATCCTGCGCGGCCTGCGGGAGCGCTACGAGGTGCACCACGGCGTGCGCATCAGCGACTCAGCGCTGGTGGAGGCGGCGGTGCTCAGCGACCGATACATCGCCGACCGCTTCCTGCCCGACAAGGCCATCGACCTGGTGGACGAGG
>chromosome_2,+,polyA site is 2272726
CCACAATGCTCCTGCTAATGCTAAATGTCACTTTTTTTCTTGTTTTGCAGGGCATTGTCTACGGCAAGCCCGTGAACCAGGGTATCACCCAGCTGAAGCCCGCCCGCAACCTGCGCAACGTCGCTGAGGAGCGTGCTGGCCGCAAGTGCG
>chromosome_2,+,polyA site is 2272843
ACGTCGCTGAGGAGCGTGCTGGCCGCAAGTGCGGTGGCCTGCGCGTCCTGAACTCCTACTGGGTGAACCAGGACTCGTGCTACAAGTACTTCGAGGTGATCATGGTGGACCCCGCCCACAACGCCATCCGCAACGTGAGTTGTCGCTGGA
>chromosome_2,+,polyA site is 2273321
CATCCCCGACCTCGTTACATGCCACAGGATGCCCGCATCAACTGGCTGTGCAACCCCGTGCACAAGCACCGCGAGCTGCGCGGTCTGACCGCCGCGGGCAAGAACTACCGCGGCCTGCGCGCCAAGGGCCACAAGGCCAGCAAGACCCGC
>chromosome_2,+,polyA site is 2285250
CCGAGTCAGCCTCGCCGCTGCAGTACCAGTCGGGGTTCGGCAATGAGTTCTCATCAGAAGCGCTGCCGGGAGCACTACCGCAGACACAGAACAACCCCAAAACATGCCCTTACGGCTTGTACGGTGAGTGGCGCTGCCGTGCGTGCCCAC
>chromosome_2,+,polyA site is 2285628
ACGCACTTCACCGCGCCACGTGTGCTCAACCGGCGCTCCTGGCTGTACCGCATCCGGCCGTCCGTCACGCACGAGCCCTTCCACCCCATCAACTTCCCAAACGAGACCCTTACTGCCGACTTCACGGGAGGCAAGCGACACAGAGCATGC
>chromosome_2,+,polyA site is 2289873
CCACAGCGGTGCCGGGCAAGTCCAAGCTGGGGCACGCAGACGGGGGCAGTGGTGTGGCGCCCGGTGCCGGGCCCCATTCCGACGCCAACGGTAACGGCAACGGCAATAGCGCCCTTGGGGCCGAGGCTGGCAAAGACAGCGCCGTGGCGG
>chromosome_2,+,polyA site is 2320820
ATTCGGAGACGGCCAGTAGCTCGTCGTCAAGCAGTAGCGACGGGCGACGACACAGCCGGCGGCGGCGGCGGAAGGAGAAGGAGAAGAAGAAGAAGCACAAGAAGGGGAAGAAAGCAGTTGCTCCAGACGCTGATGACTCACATCACGAGA
>chromosome_2,+,polyA site is 2326927
AGTGAAACACAGCGAAAGGAACCGACACCTGTCGCAACTCTGCTGGCAACTCTGCAGCAACTTGAAGCCTTAACACATCATCCTTTAAAATGCTGCTGTCACGTCTCGCTCATTCCGCTCTCCCTGCCTCGCTCCGCGCCTCGGCCGCGA
>chromosome_2,+,polyA site is 2384105
GGCGGGGGCGCTGGCGGCGGACTGCGCGAAAGTCGAGCTGCTGCAGACACGCTGGTTCTACGTGGTGAGTCCCAAGGAGTCGGAAGTCAAGCAGTGGCAGGAGGAGTGGGAGGAGCGGCAGCGCGAGGCACCAGCGCCCGCTGCTGCCGC
>chromosome_2,+,polyA site is 2412693
TGCTGTGCTGACTCGTGTTTCGTGACTAATGTATGCCGCGCCCTTCACACCGCAGGGCGACGTGGTGGCGGCCTCGCCCAACTTCTCGCACATGCTGCCCCAGTGCTTCAACAACCCCAAGGCCTACGACCCCGACCGCTTTGCGCCGCC
>chromosome_2,+,polyA site is 2415688
CCAGCGGCTAAGCGAACCGAGCCTGGACCCTGCTTGGCTGTTTGCAGGTCGGAGAACAATTTATCAGCAAGTACTATGATGTGCTGGAGAAGCTGCCCAAGTACCAGCATCGGTTCTACAAGGAGAATAGCCTGTTCACCGTGTGCGATG
>chromosome_2,+,polyA site is 2434383
GTCGGCGGTTGGCACCCTGCCGCGTGGCGGCCCCCGTGCAAACCTCGTCCTCCGTCGCCACATTCAATGGCTTCGTGGACTACATTCACGGACTCCAGAAGAACATTCTGAGCACTGCTGAGGTGCGCAAGGATGACTGCCGTGCACCTC
>chromosome_2,+,polyA site is 2439642
ACCGAGACGGAGATCCTGCAGCGCCAGCTCAACGACGCCACCCGCTCGCGCGCCACGCACATGATGCTGGAGCAGAAGGACCCCGTCAAGCACATGAACCAAATGATGCTCTACTCCAAGTGCGTCACCATCCGCGACGCGCAAATTGAG
>chromosome_2,+,polyA site is 2439715
AGAAGGACCCCGTCAAGCACATGAACCAAATGATGCTCTACTCCAAGTGCGTCACCATCCGCGACGCGCAAATTGAGGAGAAGAAGCAGATGCTGGCGGAAGAGGAGGAGGAGCAGCGGCGGTTGGACCTGATGATGGAGATTGAGCGCG
>chromosome_2,+,polyA site is 2440032
CTCAAGGAGGAGGAGATGCAGGCACAGATTGAGAAGAAGATCCAGGCGAAGCAGCTCATGGAGGAGGTGGCGGCGGCGAACTCGGAGCAGATTAAGCGGAAAGAGGGCATGAAGGTCCGCGAAAAGGAGGAGGACCTGCGCATTGCGGAC
>chromosome_2,+,polyA site is 2441089
GCCGCAAGCGTGAGCGGTCGCACTACCTGGAGGAGGGCGCTCGGCTACGCGAGGCGGCAGAGAAGGAGCGGCAACTGCTGCTGCAGATTAAGGATCGGAAACTCGGGGAGCTGGAGTCGGCAGGCGTGCCCGGCAAATACCGCGCGGAGC
>chromosome_2,+,polyA site is 2441144
GGCAGAGAAGGAGCGGCAACTGCTGCTGCAGATTAAGGATCGGAAACTCGGGGAGCTGGAGTCGGCAGGCGTGCCCGGCAAATACCGCGCGGAGCTGGAGAAGATGAAGATTAGGAGCTGAGCTGTCCGCTGAGCCCATTTCGGTGTGAT
>chromosome_2,+,polyA site is 2453779
CCGAGGGCCCATCGAATAGCGAGAATCGAATAGCGAGCCGACCCCACAATGGCCAAGGCAACTACAATTAAGGATGCCATAAGGATTTTTGAGGAGAGAAAGAGCGTTGTCGCAACAGAGGCGGAGAAGGTTCGTGGCGCGGTGCACTGC
>chromosome_2,+,polyA site is 2454439
CAGGCACCTGGCACTATCAACCAACAACATTGAGAAGATCAGCAGCTTGTCTGGCATGGAGAACCTCCGCATCCTGTCGCTGGGGCGAAACCTCATCAAAAAGATTGAAAATTTGGACGCCGTGGCGGACACGCTGGAGGAGCTGTGGAT
>chromosome_2,+,polyA site is 2583653
CGATAGCACCGCGGCTGGCGCTAACTATGGCAGCAGCAAGACCTCTGCAGTTGCGCTGTTCAATGCACGGACGTCTGCTGACAACGTCTCTAAGCACCAGAGCGCTGCGCCGCAGATGCAACTCCTGCGACAGCAGCAGCAGCAACAGCC
>chromosome_2,+,polyA site is 2640073
GGTTGTTGAGGCGCACCGGCCGCCGCCGGCCGCTGCCCACCAGTACCCTCCAGAGGAGGAGCTGACGGAGTTCCAGCGGAAGATGCTGGAGCTGATGGAGAAGAAGAAGGAGGAGGCGGAGCGCAAGGTGGGGAGCGGGTGGGCGGGTCC
>chromosome_2,+,polyA site is 2643931
CCGGCCAGGCGGTGTCGGGGCGCGAGGGCGATGGTGCCGACGTGGAGGCGCTGGGCACCGGCAGCTCCAAGAAGCACAAGAAGCACAAGAAGAAGCACAAGAAGGTGAGCGGGACTGGGGTACCGTTGTAGAGAGCTGCCACGAGATCTG
>chromosome_2,+,polyA site is 2644131
GCATGTAAGCAACGCGTTGCTGACGGTGCCACGCGGTTCCTGTTATCCGCCTGCACAGGAGAAGGACAAGGAGAAAAAGGAGAAGAAGGACAAAAAGAAGAAGGACAAAAAGGCTGGCGCGGCCGCAGAGGACGAGGAGCGGGGCCGTGA
>chromosome_2,+,polyA site is 2649941
GGAGTTGCTGGTCGCGCACTACTTGGGGGTGGACCACGCGGGCCACACGTACGGCGGCAACAGCGCGCAGATGTACGGCAAGCTGCAGCAGATGGACGATCAGATCTCTGACATCACGGGTACGTCACGGTGCGGTAATGCTGTAGACCT
>chromosome_2,+,polyA site is 2679671
GGTGATGGAGCGGGAAGCGGCTGGGGCGAGCACGAGCGCGCCAGTCGCCAGTCCGCTGCTGCGGGTAGCGACGTGGTGCCTGCACAACCTGGCCAAGCACAAGCGGGAAAAGGAGATGGTAGGTAGCGTGCAGGGCGGGCGGCGTGGGTG
>chromosome_2,+,polyA site is 2688947
TCATCAACAGCACCGTGAGCGAGTTCTGCTTCACCGCGACTTGCCCCGGCTGCCGCGACGCCAGCAACAACTGCTGCGCGTCGCTGTCCAAAAACATCAAGAAGATTATCTTCAACGCCAAGCTCAGCTGCCGCGCGCCGCTGAAGTCCA
>chromosome_2,+,polyA site is 2689973
CGCCCAGCCCCCCGCCTCCTCCTCCTCCTCCCCCGCCGCCCCCTCCTCCCCCGGCCCCGCCGCCGCCGCCCCCTCCTCCCCCTCCTCCCCCGCCCCCGCCATCGCCTCCTCCGCCCCCGCCCCCGCCCCCTCCTCCCCCTCCTCCCCCAC
>chromosome_2,+,polyA site is 2691051
TCGACGTGTACAAGACCAACCAGTTGGGCCTGACGCTGGGCAACGCCGACGGCGCTGAGATTTGCCTCATCCTTAAGCAGAAGAGCTCTTGCCCCACCCTGGACACCTTCTGCAGCCAGGGCGACATTGGCTGCCAGTACGCCGTCTTTG
>chromosome_2,+,polyA site is 2758137
GAAGCTGGAAGCGGATCGCGAGGCGCTGCGGCAGCAGCGGGACGCGAGGGCGGATGAGTCGGTGCTGCTGCAGAGGCAGTTGGAGAAGATGACGGAGGAGATGAAACGGCAGAACGCCAAGCTCAAGGCTGAGGAGCTGGATGGGCTGGA
>chromosome_2,+,polyA site is 2798628
GACTACTACAAGGACGTGTGCAACGGCCCGGCCGGCGTGCTGAAGGTGCCCATGAAGAACCGCTACGCCATGGACTGGGTGAACGCGCCCGTGCTGGCCGACGCCTACATCTACCGCACGTACAGCGCCGACCCCACTAAGTCGCTGTTG
>chromosome_2,+,polyA site is 2798937
TGGACGGACGCGCGCAACGTGACGTACAAGCAATACGTGGACCCGATGATCTACAGCGGCAAGTACTCGTGCTTCAGCGCCGTGTTCAACCTGCAGCGCATCTGCGACCCCGCCCGCTCCTACAAGAACACGGCCAAGCGCAACCTGAAC
>chromosome_2,+,polyA site is 2799097
CCTGCCGCCCCGGCTTTGAGAACAACTGCGACCCGGTGGACATCTCCAAGTCAGACCGCTTCTTCATCGTGCTCAACGTCAACGGCGTGCCGTTCTCGTCCAGCCAGATCCAGATCCCCAACCCCACGTGCGCCAACCCCCCCACCATCA
>chromosome_2,+,polyA site is 2799169
TCAACGTCAACGGCGTGCCGTTCTCGTCCAGCCAGATCCAGATCCCCAACCCCACGTGCGCCAACCCCCCCACCATCACCAAGCCTACCGTGTTCTCCAACTCGAACGGCCCGGCCATCATCACCGAGTACGTCCTCAACCCCGACGCCT
>chromosome_2,+,polyA site is 2801510
GCCTACGGGCGATCTTCACCACCTACGGATGGGAAGAGGGCACGCAGTACGACCTGCTGAATGACGACTGCCCCAACCGCATCCTGTCGAGCGGCGCCAAACAGTACAACATGACGATCGGCATGACGCAGGGCGCGGCGCAGTCGTTGG
>chromosome_2,+,polyA site is 2801672
ACCAACCCGACAACTTCCAGCTGTTTGTGACCGCGTCCGACATTCTGTGCGGCTCGCGTGTCAGCCTTATCAAGCTGGTGACGCAGGAGGTCTACTTCACAAAGAACAAGGACAACTCGCCGCTTGCGCTTGACCCGAACAACCCCTTCT
>chromosome_2,+,polyA site is 2801755
CAGGAGGTCTACTTCACAAAGAACAAGGACAACTCGCCGCTTGCGCTTGACCCGAACAACCCCTTCTCAAGCTGCGTGCACACGTTATTGGCCATGCGGAAATAAGGAGGAACCCCCGTAACCATTGCAGTGCCTGAAGCTTTTTGACTG
>chromosome_2,+,polyA site is 2811988
CTGGCAGCAGCAGCAGCAGCAGCAACAGGAGCAGCGGGCCAGTCCACTTCTTCCCGTACCTCATGGGCATTTTGATGGCGGTGCCGCGACAGAGCCCCGAGAGCCGCGCCACTGCCGCCTGGCTGGCTGTTGAGCTGCTGCGCTGCGCCG
>chromosome_2,+,polyA site is 2816731
CAGCAAGCAGGACTGGTGGAGGCGTTGGCGCTGCTGGGGCAGGAGGTAGTGATGGAGGGCGCACTGGTCGCGCACGTGACTGCGCGCACTCTTATGCGAAAGCCAGCCTTCCTGCGTGCATACGGCGCGTACCGTGCCGCTGACCGCCCA
>chromosome_2,+,polyA site is 2833510
AGAACGCGGCGCCGGCCAAGGCGCCTAAGACGAGTCTGTTAGCGCGAGCATTAAAGGCAGTGGCGTCGTACGCCCAGGCAGCCATGGGTTTCAAGGAGGAGGAGAAGTATGTGCTAGTGCCACCGCAGCAGCCGTTGACGCTTCACGACA
>chromosome_2,+,polyA site is 2846086
AGCTGCAGCACAACAGCCCGGACGCCATGTCGTTGGACATTGCCTTTGTGGTGGACGCCACCGGCTCCATGTCGGCCTGGCTGGAGGCGGTCAAGGCCAACATCCGCTCCATCGCCGCCGACGTGGCGCCGCGCATCGCGCGCCAGTACC
>chromosome_2,+,polyA site is 2988554
TCACAGGTGATGACCAACCCCTCCAACACCAACGGCCCCAACGGCGACGTGAAGGCCGCGATCGAGGCGTCCTTCGGCTCCGTGGACGAGATGAAGGCCAAGTTCAACGCCGCTGCTGCTGGCCGCTTCGGCTCGGGTTGGGCCTGGCTG
>chromosome_2,+,polyA site is 2989056
CACTTCCTTAACTAGTCATGGATGTAACCCCTCCCTCTCCCTCGCAGGACAACCCGCTGATGACCGCGCTGCCGGACGTGGCGGGCGGCATTCCGCTGCTGGGCCTGGACGTGTGGGAGCACGCCTACTACCTTAAGTACCAGAACCGCC
>chromosome_2,+,polyA site is 3018910
CTAGTGGCGGCAGCAGCACCACCGCCACCACCAAAACCTCCGCCGCCACCACCAGCAGCAGCAGCACCAGCAGCACCAGCACTAGCATTAGCACCAAGGAAAGCAACAACGGCGCCGCCGCCGCCGTTGGCAAAGCGGCGGCGGGCGGCG
>chromosome_2,+,polyA site is 3026468
CCTCGATGCCTGCCTCGGGCCTTCTCTGCTTCGTACAGCCGGGAACCTGCGGCCCGACTTCCTGGCCTGGGTCAACAGCGTTCTGCTGCTGAAAGGAGAGGAAAAGGCGGCGGCGTCCGAGCTGCAGCACGCTGTCCAGGAGCTCACAAC
>chromosome_2,+,polyA site is 3163198
CCTGTAGTTATGAATGCTCTGCACGCTCGTGTCGCAGGTGTTGAGCGTCCTGCCGGTTGATCCGTTCGCTCAGCTGGAGCTAGCTGCGCGCATCACCCAGGTGGGCGGAGTGAAGGCCACACGTACGGGAATGTCCGGCGACACGGGGCC
>chromosome_2,+,polyA site is 3169990
GTGCCCAGCCGCCAGCACTACAGCAGCAGCAGCAGCAGCAGCAGCAGCAGCAGCAGCACACAACCTCCAAACAGCGGGGACTGGATCCACATCAAAGGAATGCGCTTCCACGGGAGGCACGGCGTGCTGCAAGAGGTGTGTACCATTATC
>chromosome_2,+,polyA site is 3170625
GCGAGCCCTGCAAGCTGCTGGAGGCTGTAGCGCACCGGGCCTGCGCCGCCGTGCTGGCTCAACACAGCGGCGTGCGGGAGATGCGGCTGGCCATCCGGAAGCTGTGCATACCGGGCGTACCCAGCGTGGTGGAGAGCGTAGGTGAGGCAG
>chromosome_2,+,polyA site is 3178702
GTCCCCCTGCTGGTCGCTCCGCTCCACGCAGGGAGGCCTACACCGCGGGCCAGGCGTTCAAGGGCACGCCGCGCGCGCTGCTGGGGCACGAGGTGACCAAGATGAACCGGCGGCCGCAGTTCCCGCTGGACACGCCCTTTGAGTTCCAGC
>chromosome_2,+,polyA site is 3197899
GCCGCCTCCTCTGCAGGTGCGCCTGATTGAGCCGTTCAGCCGTGTGGAGATCGCGCACGTGGCCAGCCTCATCGGCCTGCCGCGCGACATCGTGGAGACCAAGCTGAGCCAGGTGCGTGTGGCAAGCGTGGCGTGTGGCGTGTGCGGTCG
>chromosome_2,+,polyA site is 3212002
GCAAGTGGAACGAGGAGGCCCAGCACCTGCTCGGCAAGCTGCTGCCCATCACCCACCTGCTGCACGCCGCCGGCTCCCAGGAGGCTCCCCCCGCCCCCAAGAAGAAGGCCGAGGACAAGGCCGGCCCCCAGAAGTCGCAGTCGCTGCAGC
>chromosome_2,+,polyA site is 3212494
CGGAGACCATCCGCAGGAAGGCCCTGCACAACGTCCTCAACGCGCCCATGGGCTTCTTCCTGGTCACGCCGGTCGGCGACCTGCTGCTCAACTTCACCAAGGACCAGGACATTGTGAGTTTGCTTGTTTGCTCGGGCTGCGGGTTCGGCC
>chromosome_2,+,polyA site is 3213682
CATGTTCGAGCTGGGCAAGGGCCGCATCCTGGTCGACGGCGTGGACATCGCCACCCTGTCGCTCAAGCGCCTGCGCACCGGCCTGTCCATCATTCCCCAGGAGCCCGTCATGTTCACCGGCACCGTGCGCTCCAACCTGGACCCCTTCGG
>chromosome_2,+,polyA site is 3224905
CACAGGGCTTTGCCACCGGCGACCTGGACAAGGACGCCTACGCGCCGCGCCTGTTTGTGGAGAAGGGGCTGGAGATTGTGGTGTCGCAGTCCTACTCCAAGAACCTGGGGCTGTACGGCGAGCGCGTGGGGGCGCTGGTCATGGTGCTCA
>chromosome_2,+,polyA site is 3278752
AAGTCCACCGTGGTCAAGGCCATCTCGGGCGTGCAGACGGTGCGCTTCAAGAACGAGCTGGAGCGCAACATCACCATCAAGCTGGGCTATGCCAACGCCAAGATCTACCAGTGCGGCAACGCCGCCTGCGAGCGGCCATCCTGCTACCGG
>chromosome_2,+,polyA site is 3361220
AGCAGAACAGAGCCCTGGTAGCAGCGAAGAATGCGGAACTGCGCCGGGCAAAGAACGTGCTGCTTACGGATGGAATTCAAGCGCTGGAGAAGAAGGTCAAGAAGGGGAAAGGCCTGAACAAGCACATAATTGCTGATCGGCAAGAGAAGG
>chromosome_2,+,polyA site is 3364434
GAGCCCTGGTAGCAGCGAAGAACGCGGAAATCCGCCGGGCAAAGAACGTACTGTTGACAGAGGCAGTACAGGCGCTGGAGAAGAAGGTCAAGAAGGGGAAAGGCCTGAACAAGCACATCATCGCTGACCGGCAGCAAAAGGTGGGGGGGT
>chromosome_2,+,polyA site is 3364881
TTATGGCATTTGCTCGTTTGCACCACAGAATTACCAAAAGGGCAAGAAGGCGGAGGCGGTGTACATCAACGGCGAGTTTGAGTCTAACCCTGCAAACCAGGAAGGGTACTACTCTCATACGGAGGCGACGCAGGCCTTCGAGAAGGTGCG
>chromosome_2,+,polyA site is 3365519
ACCATGCGCCAGTATGCTTGACCGCCTTTGCCCCCACCTGCTCGCATGCAGGTGAGGAGGTCGACCGCCAAAACCCCATCATTGACGACATTGAGCAGCAAATGGACAAGGTGACGAACAACCTCAAAACCAACAACCAAAAGCTGCAAG
>chromosome_2,+,polyA site is 3421769
GCTCGGACATGTATGAGAAGCTGGCGCAGTGCTATGTGAAGATGGACAGCAAGCATGAGGCCGCTGGGGCGCTGGTGGAGGCAGCTAAGGCAACGGGCAAGAATGACAGCGTCCGCGCCCAAAACCTGCTCAAGCAGGCCGTGTCCATCT
>chromosome_2,+,polyA site is 3421902
GCAGGCCGTGTCCATCTACACGGATATGGGCCGGCTCAACATGGCCGCTCGTCAGCTGAAGGAGATCGCCGAGCAGAACGAGAAGGCGGGGCAGAAGGAGGAGGCCATTCAGTTCTATGCGGAGGCGGCGGACCTGTTTGAGACAGAGGG
>chromosome_2,+,polyA site is 3422120
CCAAGGCCGTGGAGCTGTTCGAGGACGCGGCCCGCCGCGCCGTGGAGAACAACCTGCTCAAGTACAGCGCTCGTGGCTACCTGCTGCAGGCGGGTATTTGCTGCCTGGTGTACATGCGCCCAGACGACGTTGCGACCAAGCTGGACAAGT
>chromosome_2,+,polyA site is 3422771
GGCGGGAGCAGGACGAGAGCCGCTTCGCCACCGTGCTGGCCGAGTTCGATGCCATTACGCGGCTGGACGCGTGGAAGGTCAAGATCCTGCGCGAGGCGAAGAAGAAGATCGAGGAGGACGCGCTGGGCGTGGGGTCGGGCGGCGGCGGCG
>chromosome_2,+,polyA site is 3440593
CTGGCTGCTGAGGAGCTGGCGGCGTTGAAACTGGCGGAGCAGGCGGCAGCGGGCGGCGGCGAGGCGGGCGGCAAAGACAAGGCTGCCGGGAAGAAGGGCGGGAAGAAGAAATGAGGCATGCACCTGCCATTAGTGAGGTGTCAGTGAGAG
>chromosome_2,+,polyA site is 3465034
CGGCGCGGGCGCACGAGCTCCAGGAGCTGACAGAGATCTACATCGGCCGCGGCCTCACGCCCGAGCTGGCGCGGCAGGTGGCGGAGCAGCTCACGGAGAAAGACGTCATCCGCGCACAGTGAGTACCGGTGCTTTGGTCCGGCGCCACAG
>chromosome_2,+,polyA site is 3520542
CCTTCCCCACCTCTCCCTCCCCACCCTGTCCCTGCAGACTGCCAAGGACCTGTACTACGACATGGTGCTGGGCCGCGAGTTCGAGGAGATGTGCGCCCAGATGTACTACCGCGGCAAGATGTTCGGGTTCGTGCACCTGTACAGCGGCCA
>chromosome_2,+,polyA site is 3520593
GTACTACGACATGGTGCTGGGCCGCGAGTTCGAGGAGATGTGCGCCCAGATGTACTACCGCGGCAAGATGTTCGGGTTCGTGCACCTGTACAGCGGCCAGGTGCGGCAGGCGCAGGGAAGGAGGGGAGGGAGAGCGAAGGAGGGATGGAG
>chromosome_2,+,polyA site is 3548714
CGGAGGCGCGGCAGGCGGAGGCGCGGCTGGAGGAGTTGGAGAAGGCCAAGGCGGGCAAGGCCAAGACGAGCGGGAAGGCGGGCGGCAAGGGTTTCGGGGCGGGGAAGAAGTGAGGGGCAGGGGATGAGCGTGCAGTGCGGCCGCGTGGCT
>chromosome_2,+,polyA site is 3665811
CGGCCGTGGCAGCAGCAGTGGCAGTAGCAGCGGCAGCAGCAGTGGCAGTGGCAGTAGCAGTAGCAGCACTCCTGCTGGCGGTGATGACGCGGAGGGGTGGGACCCCGAGGGGCGCCGCTTCGTTCTGAACGACCTGTGCGCGGCGCAGCA
>chromosome_2,+,polyA site is 3744064
ATGTCATTTTGGCGGGAAGTCTAGTCTACATCCAGGTCTACATCAGGAACATTAGCCTCAAGTCGGGGCTGGTAGTATTTTATGTAAACAAAATGAGCGAATACGGTATAACACTCCCGCATGTTGCCGTCTCGACAGAGTTTATTACGC
>chromosome_2,+,polyA site is 3744321
GTTTCCCTGAAAGAGGAAGAGGACGAAGAGGAGGAGATAACTTTCACCAACTTCACCTTAGCCGATGAGCCTGCGGAGCGCGATGTATATGCTACGGATGAAGATTTTACCATCACTGCGGGCTGCTACGACGCATTCAGGTGAGACGCA
>chromosome_2,+,polyA site is 3748351
CGTCCACAGTGTTCACGGTCCGTTACGAGGGAACATGCGGATTCGCAACTTGCGCTACTGACTGCCTGCTCTCGTGCCGCCTGCAAGCCCACTCCGCCTTCCGCTCTGGTCTACGTACGCGTTAGTTCCGCAACACACGTCAATCAAGGC
>chromosome_2,+,polyA site is 3790636
GAGACGTGTCGGTGGGCTCGGCGGCATCGAAGTGCGGGCAGCCTGGCAACTTGGCCAGCCGTATGGAGGAGGTGAAGCAGGAGGACAGGCGGGAGGCGCTGCAGAGGTGAGGTTGAGTTCTCCTGGAGGGCAGGAGCCTCCCTTGTGTAG
>chromosome_2,+,polyA site is 3797464
TAATCGTTGTGTGTTTCAGCATGATGTTGCTCTCTTCGTCACCCCCGCAGGATCAAGGCGGGCAAGGAGCGGCGGCTAGACAACAAGAAGAAGGACTCGAATAAGAAGAAGGAGCGCTCGCGCCGCGATTTTGATTGATGCCCCCCTTCT
>chromosome_2,+,polyA site is 3806329
ACGTGTCCGTGGCCACCGACACGAGTGCTTTGCAGTCAGCCGACGAGGGCGCAGCTGCGGGCAGCTCGGCGAGCAGCAGCGGCGGGTCTGGTGTTGGGAAGAAGAAAAAGAAGAAGGCGGTCAAAGCAGCGGCGGCGGCGGTCCGTCGTC
>chromosome_2,+,polyA site is 3831173
TAGCACCACGCAACGTGTGCACACAATGAATGGCCGATAGCGGATGGCGCGGTTGGAGTAAGGGTTTGTTGTCTCAAGGCGCGGAAGTTTGCGGAGGGGGTGATACATCCGGTGCTTGGGTTTGCACACCGATGCAAGGGGCTGCGGCTG
>chromosome_2,+,polyA site is 3843555
GACACGGTCGTGCCTCGGGTTGCGTGCACGCCACAGGCCGGTGGCGACTGGTCCGGCCAAGGAGCGGGGCCCGGATCTGAAGTCACTTATCAAGGCGGAAAAGACCGCAGCCAAGAAGAAGGGGTGAGGTAGCAGGCAGGGGCAAACATA
>chromosome_2,+,polyA site is 3903686
GGTCTGTACCCCACCGTGTACCACTCCAAGCGCCTGATGCAGCAGCTGGCGGCAGTCGGGCGCCTGGCTCTGTACATTGACATCCACGGCATTTCCACCAAGTCAGACACGTTCTTTTACGGGTGAGCGTGGGTTGGTGGCAGCGGCGGC
>chromosome_2,+,polyA site is 4031872
GTCCCACAGCGGCGTGGCAGCCAAGGGCACCAACACCAACAGCAACGGTTGGACATGGGCCGCAATTGCATTGAAACCGGTTATATGCAGCAGGCCCCAACATCAACATGTAAAATAGACGCCACAGCTACAATTAATCCTGCACGCGCA
>chromosome_2,+,polyA site is 4089524
GCCAGGACGCAGCGGCCTCATTGGATGCAGCGCGATCAGAGCTGCGTAGCGTGGCGCAGCAGGCGGCGACTTACCGAGAGCAGCTAGAGCAGCGGAACAACGAAATCAGGTGAGTGGCAGCGGAATGCATAGGCACAAGCTTCCAAGAGC
>chromosome_2,+,polyA site is 4155117
CTCGTGCCGGCCTCAACGACCAAAGCCTGCCGTTGCCGGGCTTCCAGCAGCCAGTGTCGCAGGCCCTACAGTCGGCAGGCTATGCGCCCGCTTTCGCCAACACCTTGGCCGTTAAGCACGAGCAACCGGAGCTGTTGGTTTCGACTTCAG
>chromosome_2,+,polyA site is 4223115
CACCCTTCCTACCCTACAGAAGGCCTCAAGCCGAGACGAACCTTCTTTCACGAACGCCTGACAAGCACACCATGTCGGCCACTACTGCTGCTGCCCCCAAGATGGACACGACCACGACTTCGAGCTCGCCGGCCGTCAGCCCAGCGGCGG
>chromosome_2,+,polyA site is 4231403
CAGATGGCTGTGATCGAGGCGCACAGCCTGGTGAGCAACCCCACGGTGCAGGCCGAGGTGGTCAACTACACACTGGCCGTGTGCGAGCAGTTCCCCTCCTTCACCACCGCGTGCAAGGTAGGGAGCCGGGGGGGGGGCCGTGGCGCAAGT
>chromosome_2,+,polyA site is 4231742
TGCCTCCCTCCCTCCCTCACATCCCCTCCCCTCCCCCTCCCAGTCCTACGTGGCCATGTATGCGCCGCTGGTGTTCACGCTGCTGGAGCAGTACCTGGTGCCCGACACCCTGTGCGCGCAGGTGAGGGGCAGGTGGCGGCAGGGGCGGAA
>chromosome_2,+,polyA site is 4253499
GGTGGTGGTGGGCTGGAGGTGGCGGGGCGGCGCGGCAGCGCCGGCGGCCTGGTGGGGCTAGGCGGCAGTGGAGGGGGGTTAGGAGGCGGCGGTGGGAGCGGGAGCGTGTCGGGCGGGAGCATGTGGGCGAAGCTGAAGGGTGGCGACCGG
>chromosome_2,+,polyA site is 4282763
CCTACGCGGAGCGCGTCAAGGGCCAGCTGACCGCCTCAAACCCCGAGGGGCCGGTGGTGAACGAGGCCACGCGCGAGGTGCTCAAGGTAGTGTTCGCCAAGGACGGCAGCTACGCGCAGGAGCTGATTGTGGAGGAGATGGTGGCGGCGG
>chromosome_2,+,polyA site is 4340647
AGCGCGGCATTAAGATGAACCCCGTGTCCACGCTATACCACATCGCGCCCTGCTGCTTCGTGTTCCTGTTCCTGCCCTTCATCTACATTGAGCTGCCCAAGATGGTGAACGACCCCAACCTCAACGTCAACATTCCGCTGCTGCTGCTCA
>chromosome_2,+,polyA site is 4343552
CGCGGCCGGCTCAGACGCGGAGGTGTTCCTGTCTGCTTCGGAGGACGAGTCAGTGCAGCAGGAGATTACGCCGGAGCTTCTTTCCGCGCTCGTGAAGCAGGTGTGGAGGCGCATCCAGGGTTCTTGCGCGCCCTTCTGGCGACTCGGTCC
>chromosome_2,+,polyA site is 4344414
TCTGACCCCTTTGTGCCTTTCCCCCGTTGCTCTCCTCCATCCTGCAGAGCTCGTGCCAGAACATGCAGGGCCAGCACGCGTACGTGGAGTTTGAGGACGAGGAGGGCGCGGTGCTGGCGGCGGCGGCGCTGGCGCAGGAGTACGACGCCC
>chromosome_2,+,polyA site is 4350388
GCGCCTGCCGCAGGTGGCCATGTACCGCGTCAACCCGGAGCTGAAGAAGAAGCTGGCGGAGGCGCGCGCCCGCACAGAGGAGGCGCTGGCGGAGGCGGAGGAGGCGCGCAAGAAGCGGGTGGAGGCGCTGCAGCGGAAGAAGATCGAGAA
>chromosome_2,+,polyA site is 4405884
GGCACACGCCTGCGGGATGCACAGGGCAATGAGGAGTTCAAGAAGGAGAACTTCCTAAAGGCCGCGGCGCTGTACACCCAAGCCATCAAAGCGGATCCAGAGAATGCGGTGTTGTACAGGTAGACCCAGGGCGTGCACGGCGGTGCTGGG
>chromosome_2,+,polyA site is 4419153
GGCGCTGCTGGGGCCGTCAACTGGACCTGGGCCGCCGCGTCTACAACTCCCGCTGGGGCACCGGCTTCAACGCGGGTATAGGCCAGTTCCTGGAAACGCTGGAAAATAAAATCCGTATCCTAAATCTCAAGACGCTAACCAAGAACTACA
>chromosome_2,+,polyA site is 4424403
ACTGACCGAGTACGCCTGCCTCCCTGAACCCCACAGGCTGCAGAGCGTTATGACCTGCCCCTCCGCCCGCTCCACCTACCTGCTTATGGACTTGCTGGACTGTGACCTGCACACATTCTTGGAACACGCGCCCATCGCTTCCGAGCTGCG
[truncated: 1,062,212 more chars]
