# Supplementary material for: Bioinformatics Analysis of Alternative Polyadenylation in Green Alga Chlamydomonas reinhardtii Using Transcriptome Sequences from Three Different Sequencing Platforms
Source: G3 (Bethesda). 2014 Mar 13;4(5):871–83. doi: 10.1534/g3.114.010249 (PMC4025486; doi:10.1534/g3.114.010249)
Supplement: Supporting Information [file supp_g3.114.010249_FileS1.zip › SuppltSeq/SuppltSeq/chlamy_Illumina_cluster_intergenicSeq.txt]

>chromosome_10,+,polyA site is 9756
AAGCTAACCAAGCCCCCTCAAAAGGACCCGCAGGGGCCGCTCTATGGCGGAAACCACACCCTGCATCGCTGGCCCTGGCGAAGCCCCCCAGCCCCAACCACAAACATAAAAAATGAAACAGAAAGCCTGACCCTCTCTAGCCGACCTTCT
>chromosome_10,+,polyA site is 11945
AAGCCCGCCCAGACGGCGCCGACCATGGTGTGTGGGTGTGAGTGTGGTGTGGGTGGGTGGGTTGTGTGTGTGTGTGTGTGTGTGTGTGTGTGTGTGTGTGTGTGTGTGTGTGTGTGTGTGTGTGTGTGTGTGTGTGTGTGTGTGTGTGTG
>chromosome_10,+,polyA site is 12719
ACCAACGACAGGGCTCTCAATCGAGGGCTGCCGTGACCTGGCGTTTCCCCGGCAGAGCGCAAACAGCTCTGGAGTCCACAGGGTAACGCACTCCGACCCTTCACCGCGCCAGTAACCCTTGCGGAATTACTACCGGTGTAACAACCTCAG
>chromosome_10,+,polyA site is 16230
AGGCTTCAAACATGCCAGGACTCCAAATCGCTGCACTTGGGGGGCTCAGCCCAAATCATGCATCCTGAACCAGGGGGTGGGGGGGGGGGTGTAGATACCAGCCCAAACTAAACCGACCCCAATGTAAAAGAGCCAGGAGGAGGAGGAGGT
>chromosome_10,+,polyA site is 17399
TGCGAGTGATCTTCGTTAATGACTTTCTTGTCGTGACCTGGCGTGTGACCGTGCATATCGTGTGACTGAGTGATTTGGGTGTGGTTTTGGCGTGTGGGAAGAGGGGAACGTGCCCGAGGTTGGTTGGCCCGACACGGTGTACTGCATGGG
>chromosome_10,+,polyA site is 18801
GTGCTTGCCATCCAGATGCGGCTGCAGGCGATGGACAACAAGTGCACACATACATGCGAAGACAAGCACTCAAGATTGACTATGTAATCAAGATGTTCAAGACAGAGCCTGTGCAACTTGGGCCGCACCTCCTCTTGGCAATGTCATAGC
>chromosome_10,+,polyA site is 25396
GGTCGCAAGGAAAGCAGCCCTGTCACGCGAATTCCACAAAGGAAGAGTTGCCAACTTCAAACTTTCCCCTTCGCACCCTTGTAGCCGTAGCACAGGCCAAACAATTCTAGATTTCTTGTTGAGCTCTATCCATTTGAGGCATGGGGTCCG
>chromosome_10,+,polyA site is 36938
AAACAGGGCGTGTGTCATCCCGTGTGTCATCCCGTGTGTCATCCCGTTCAGAGAAATGAAAGCTAGTGTGAATGCAAATGCAAGACGCCATCGAGTGCTCCCGTGTGTCACCCTGTGTCATCTCCAAACCGCCCTGTGTCATCCCGTGTC
>chromosome_10,+,polyA site is 39049
GAGCACGCCAGCTAGGGGGTTGCAGCAACCGCTAGATTGTTCACGAGGAAGCAGTCCATGCAAGCGCTTAGGCCTTGGTGCGGCCGAAGGTCTTGAGCTTCTCCTCGGTGGTCTGGAAGCGGCCGTGGCCAAACTTGGAGGCAGTGTCGA
>chromosome_10,+,polyA site is 39184
TGGAGGCAGTGTCGATGAACTTGAGCTTGACCTCCTCCAGCGCGTTGCGGCTGGTCTGGGGCAGCAGCGAGCGGCGCAGGGTGATGGCGCGCTTCTTGGTGCCCGGCACGCAGCCCTGCGGACAAGTGTCGACCATGGAGGGGGGCTGTT
>chromosome_10,+,polyA site is 39583
CCTGGCCAGCGCTCACCTTGATCATCAGGTAGTCCTCGCTGACCACACCGTAGTGGGGGAAGCCACCCATGGGGGTGATCTCCTTCTTGGTCACATCGAACTCCGTGGTGGCCAGGTGGCTGGCGTCGCCCTTCTTGCCGATCTTGTACA
>chromosome_10,+,polyA site is 39993
GCGGGCAGGGTGCCACGCGCCAATGCAAGCCACCTTGCGGAGACCGCGGTGAGTCTTGCGGGGCAGGCGGGTCACACCCCAGCGCTGCACGACACCCTGGACTCCGTGACCCTTGGTGATGGCGATGGTGTCGATCATCTCGTTGGGCTG
>chromosome_10,+,polyA site is 40046
TCTTGCGGGGCAGGCGGGTCACACCCCAGCGCTGCACGACACCCTGGACTCCGTGACCCTTGGTGATGGCGATGGTGTCGATCATCTCGTTGGGCTGGAACACGGCGTCCACAGACACCTGCTTCTCGAACATGCTGTAGGCGAAGTCGA
>chromosome_10,+,polyA site is 40367
CACACCCGCCACCCACCTGGACCTCCATCAGGTGGGCCTTCTTCACGCCAAAGCCCAGCTTCTTGACCTGGGTGTGCGCCAGCACACGGATCACGCAGCAGTGCTTCTTCAGGGCGGCCAGCTCGGCCTCGATGGCCTTCTTGCCGTCGC
>chromosome_10,+,polyA site is 41037
GGGAGGGCACTCGATGATGGTGACCGGCTCGCAGGTCTCCTTCTTGTGCAGCTTGGAGCCAGGCTTCTCCACATCGCGGACGATGTGAGTCATGCCTGCGTGCCCGGCCAAGTGATACCGCTTAACAAGAAGGTTGCGTCGACTTGTTCC
>chromosome_10,+,polyA site is 49867
AACGTGCTTGACAAGAAAAGGTGGCTCTCCCTCGCAAGGGAAAAGTGGGCTGAGCCCACGCCACGTCCTCCGTCTGAGGCCGAAGGTTCCGATACTAGCCTCATCTCCCGGACATAGCCGGGGTCGGTTTGTACAGGCACCGCCCGCCAT
>chromosome_10,+,polyA site is 50900
CTGGCTGGTGTAGTACTCGTCCACGTAGACCACCAGGTGGGCGTACTTCAGAGAAATGAAAGCTAGTGTGAATGCAAATGCAAGACGCCATCGAGTGCTCCAGGCTAGCAAGCAGCAAGAAAGAAGTTAGAGTTAGCAGCAATTGCGGTT
>chromosome_10,+,polyA site is 52414
CGCATTGGCACATCCATGATCTCGCATTCAGTAGTCATGGTCTTAGCGCTGATCTGATCAGCACGGGGCGCCTATCGGGGGGGGGGGGCGGGACACGGGCGGAAGGGGGCCGAGGGTGGCGACAGGATCGGGGCACAGCCGTGGGAGCGG
>chromosome_10,+,polyA site is 65766
AGGCAGGCTGACGCAGTCTAACGTAGTGGGATGCTAACGTTTCAGAAGCGAAGGAACGGACAAGGCTAATGCTCGCGATGGGTTGGTTGACACAGTCTGATACACAGTCTGCTAGCTTGCGCTGTTGGCAACACAACCAGCGAGTCAGGG
>chromosome_10,+,polyA site is 65865
ATACACAGTCTGCTAGCTTGCGCTGTTGGCAACACAACCAGCGAGTCAGGGACTCGCTGGCCCGGCATACCCCCGCTGGGCCTGTAGCGGCTCCCATGCAGGACCGGGTTTGACACGCTGAGTCACACGCACTGAGTCACCCGACAGGCA
>chromosome_10,+,polyA site is 110721
TGTACAATACTACGTGCGTCCCACCCGTGCACACGTGCTGTAGCCACGTCCAGCTTACAGCGCAGTTCCTTTGCCGTTCCACGGCTTATTATCTTGCCAATTCTATATTTTGGCTGTTATGACACCTCGAATGCACACTCCACATGACAA
>chromosome_10,+,polyA site is 110771
CAGCTTACAGCGCAGTTCCTTTGCCGTTCCACGGCTTATTATCTTGCCAATTCTATATTTTGGCTGTTATGACACCTCGAATGCACACTCCACATGACAAACCAAACCCTTAAACCGAACACCACAGTCCGAGCGCGCCCGCGTCGGACG
>chromosome_10,+,polyA site is 110874
AAACCCTTAAACCGAACACCACAGTCCGAGCGCGCCCGCGTCGGACGGGCACACCCGACAGCCGACAGGGGTTGCCACGCCAGCGTGCAGTCAAGAACACCGAGGACGAGGCAGAACAGGCCAAATCCGCAAGGGCTCACATGAATGTGG
>chromosome_10,+,polyA site is 111195
GTAAGCGAAGTAGCGCAAATTCTCACGCTGACACCGCTCCAGTCGCAGCCACCGGACAGCTTCAGGACACACGCTCTGTGTCAGCAGTTACTATAGGCGACTGCGGCTTGTGCCCGCAGTGCTCATGCAGGCGGTTTACTTGACAAACTT
>chromosome_10,+,polyA site is 111377
GGCCCACGAACATTGAGCGAATGGAGTTCTTGAACTGGTCACCCTTCTTGGCTGCCTCAGCAGTCTCAGGCGTGATGCCCGCAGTCTGCTCGGGGTCGTGCTGTCGGTGGGCAATTTGTGGGGCAGCAGACCGCGGTTGGCAAGCCAATC
>chromosome_10,+,polyA site is 111534
ACAGCAGGCTATAATGAGGCACCTAAAGAGGACGCAGGCTAGGGTGCCAACAGAGCCTCCTGAGTCGCAAACAAACTCGGCGGCAAAGCTCGATTGCCTCGCCCTGCGCCCTGTCCACTTACGCGGATGACGCGGTAAAGCATGGTGCTG
>chromosome_10,+,polyA site is 111623
TCGATTGCCTCGCCCTGCGCCCTGTCCACTTACGCGGATGACGCGGTAAAGCATGGTGCTGAAGGCGCCCGCCGCGAAGACGATGGGCACGGACAGCGCCAGAATATCAGCGGGAATGCCACGGGCGGGGGCCATGATGCACAGCTGAAG
>chromosome_10,+,polyA site is 114347
GGCTCGCCGTCTGCTGTGTCTTTGTAGCACATTTACGACGTACAGAAGTCATACTGCGCAAAGCCATGGCTTGCTTTTCGGGCAACCTCGCGAAAGTCAATTGTCCATGGACGTGCGAAGGCACCTCTCGCTCCGCCCGAATTTTCCCCG
>chromosome_10,+,polyA site is 114909
ACTTTACGACATAAGGACACTTCGTTCGTCAGCAACCGTTCAATATATCAGCGACCGGTGCCAGAATGTGCAAGCGGGACCGTCAGAAGCTCACTACCAGAAATACGGTACAATGCGCAAGGCGCCCACACACGTAAATTGCGTGCACGG
>chromosome_10,+,polyA site is 137299
ATTTCTAGCCCTCCTGCATCCAGCACGCGCCCTGCCATCTGTACGTCCCATCATCTCGCTCGCTCGCTGGCCACTCGTATTTTGCCGCTCTAACCTAGTTCTACAGCTGGTATCAAAACGTTAGAATAAAATGCTGTGGTACAACACAAT
>chromosome_10,+,polyA site is 163664
TCCTCCAGATCCTGCAGCTCCAGCAGCGCGTCGAACCGGGCCTGTGTGTGTGTGTGTGTGTGTGTGTGTGTGTGTGTGTGTGTGTGTGTGTGTTGTGGGGGAGGGCGGGGCAGGGAGGGTGAGCGGGGCATGGCGAACCATGGAGGGCTT
>chromosome_10,+,polyA site is 175490
CAGAGGTCTGCCACGCGGTCTTCAGTGCGGCCGCCCTGAGCTGGGCGGAGCCGGGAGAGGCGGATAAAGCGCTCGGAGAGGAACCCGTCGGCTTAGTCACTGTCAGTGACGCTGCCGAGTCTGCAGGGTGCTCAGAGTCCGGTGGCCCTA
>chromosome_10,+,polyA site is 176946
CTGCAGTCCTCGTTGCTGTGTCATGGACCCAAAGCGAGGCTCACTGTGGGCGGAACACGGAAGTTCTACGACACACAAGTATATAACCCTGCGGACGGCGCCCTGTGGCACCTAGATGTGTCTTTTACCGACTGTCCTACTACACTCACC
>chromosome_10,+,polyA site is 188200
ATGGCAGGTTTTGGGCAGGGTAGGTCAGGAACAGGCAGGGAACACACGCAACAACAACTGCCTCCCTGCCCCCCCCCTGCCCCCCCCCCCCTGCCCCCCATGCAGGCTTCACTGCGGTGGCTGCTGAGCCGGCAAGCGTGTGTGTTGGTG
>chromosome_10,+,polyA site is 188313
GCGGTGGCTGCTGAGCCGGCAAGCGTGTGTGTTGGTGGCTGTGGGCCATGCGTGCTAGACAGGTGGTGCGGAATAGCGCGGCAGCTGTGGAGAATTCTTCGCTCCTGCGCCTGTCTACTGATGGGGGGACGTGGCTGTTGCAGGTGCTAA
>chromosome_10,+,polyA site is 194331
CGCAGCACCGCATACAGCGTCACCACCTGCACGGGTGTGGGGAGTGGCGTGTGTGTGCGTGTGTGTGTGTGTGTGTGTGTGTGTGTGCGCGTGGGCGGGAGCGTATGGGAAGCCAGCAGTAGTAGGGTCAAACCTGAAGGGCAACCACAT
>chromosome_10,+,polyA site is 231329
CGCGGTATGTCCTGCATCCCTAGGGCCGGCCTGGCACCACCATTCATCCACAGCCTCAGCAACTTGGATGCGCACAGCGGCCTTAGGGTTAAGGGTTAAGGGTTAAGGGTTGTACTACGCGCCCCACAGTGACAAAGCTGCTGCTGCTCA
>chromosome_10,+,polyA site is 249876
GAGCCATGGGTGACCTTGGCGACGTCTCAACGCACTCTTTGGGCCGTCAGGGAGCCCGTACAGAGCCCCCCCTACCCCCCCCTAAGCCCCCCCCCCCCGCACGGGTAGGGCCATACGGCACTTGGGGGCTGGCAAGGTATCGGACACGTT
>chromosome_10,+,polyA site is 271802
CACTGAACATACTTGTGCCGAACATCCCCGAACGAGCGCCATCTCGGCCTTCCTAGGTCGCTGCTCTACGGGTGAGGACGCTGGTGCGGCGGGTTCTGATGGTTTCCCCGCGAGAGCTATCCTGCTTTATAGAAGCCGGTCTGCGAGCCA
>chromosome_10,+,polyA site is 285169
GGACTATAAGCACTAAGCAGTACACGAAGGCAGGGCTTGCATCGTCCAGGGGCAGGCCGCCGCCGCTGGCGAGAGGGGCCCGAAACATTTCCTAGCCCACGGCATCCAGCGGCCCCAAATGCCTAGTTTTTAGCGTTTTGGGGCAGGGGC
>chromosome_10,+,polyA site is 319656
TGTGTGTGTGTTAAAGAGCACAAGGCAAGCATTGCGCAAAGACAGTGTATGCGATGCAGAAAACGACGGCTTATGTGTGTGTGTGTGTGTTTTGGTGTGTATGCAAGCAATCAACAGAGGAATTCGAAATGCGGTTTCGTGGACTTCATC
>chromosome_10,+,polyA site is 336015
GCTGTCCTGATCGCTGCGTTGGGAGACGGGCACTCGGGGCAAGTTCAATCAGCATTTAGTATTACACCCGCCTGCTCCCTCGTCACCGCTCCTTAGCTCATGGTCAGTGTCCGACACCTGTATGTGTCCGATCGCCAAGTCTATGCTTGG
>chromosome_10,+,polyA site is 336089
CTCCCTCGTCACCGCTCCTTAGCTCATGGTCAGTGTCCGACACCTGTATGTGTCCGATCGCCAAGTCTATGCTTGGCTGGGGTCGCGCAAGCGCGCCCAAAACTAGCTCACAAAATCGCGACTTGCCCTAAGGCCAGCCCGCTAATCTTC
>chromosome_10,+,polyA site is 336223
CAGCCCGCTAATCTTCTCTTCTCTAGGTCCCGTAACGACACTTGCCGCTCCTCTCGGCATTCCGTGATGCTGCGCGAAGCCAGCCATTTACTTGGCGGCAACAACCTCATCCAGAGCGTAGTTGTTCGTCGTGACACCAGCGTAGTTCTG
>chromosome_10,+,polyA site is 336434
AAGCAAACTTAGGTGTCGGGGCCCGCAAGCGGAAGGGGATTCCATTTGCAGCGTACCTGGTCGACGGAGACGACCTTGCCGACCTGGTTGAACCAGTAGGACTCGGGGCGCAGGATCTTCACCTGTATGACAAAACAGAAGCCACTTGCT
>chromosome_10,+,polyA site is 336746
ATGCAACATATTGTCAGCCGTGGGGCGGCGACATGATTCGGAGTTTGCCGATCACGCACCCGCGATGTTCACGCGAGACGACAGGGCCTGCATTTTCCGGTTTTGGTGGGGAGATGAAAGGCGAAGTGTCACACGGGGTCGCGGTTGGAA
>chromosome_10,+,polyA site is 365877
ATTGCACTGGGCTGCCCTGACGTGGCCTTAATCAATGGAGACGAGTACATCCTTGTCTAAAGAAGCTTTTCTCGGCCGTGGTGTAAAACAAAAAGTCGGTGGAGCCTTCAGTCAGTTCGTCGCCCTTGATGTAAGAGAGAAAGACGCTGA
>chromosome_10,+,polyA site is 367231
CACATAAGAAAGAGCAGAATGGCCTAACATCAGGCCCCTGATAAGAGTATCAATAAGACAGGCAGTCAAGCGGCGAAATGCTAGCAACGCAAGCATTGACCACCGCTTCGTTGGCGTTCAAGCGTCCTGAGTGAATTGCGCAACGATGTC
>chromosome_10,+,polyA site is 368255
CAGGCACACCCGCACCCACACACGGCCTGCCCGCCACCTGGCTGTAACTTCTGCGGCCCCAGCGACGCCAGTGACGCCAAACACCCCCCCCCCCCCGACACGCACGCGCACACACTAACACACAAACGTTTCCCGCACGCACACTCTTAC
>chromosome_10,+,polyA site is 369105
CGCCAGCCACAGCGGCCGCGTCAGCAGGTACAGCGCGATGCGCAGCAGCAGGGTGCCCAGGGCGCGAACTCGCTGGGGAGGTGGGTGGGGGGTGGGTGGAGGTGCTTGAGGTTTCGAGAGCAACTTTAATAAACAAAACGGGGACGCAAG
>chromosome_10,+,polyA site is 369271
CCAGTAGGCACGCGGCATCATTCACACCATCCGTGCACAGCAGTCCCCACGCACGCGCGCTGCCACTCCCACCCCACCCCCAACCCCCCCCCCCCCCACACACCGCACCTCCGCCCCGCCCCCCCCCCCCCACCTGTTTGGTGTTCCACT
>chromosome_10,+,polyA site is 370188
GTAGGCTGTGAGTAGGAATATGAGGTAGGGCACCTCGCGGCTGCCGGTGGGGTACAGCTTACTGTCGCGGGACTCGCCTGGGGTGGGGGGGGGGGAGCGGGGAGGGGTGGGGGGAGCGTGGGAACACGTGACACGGGGGCAAGCAGAGGA
>chromosome_10,+,polyA site is 370991
GGGGACACAAGGGGGTGAGGGAGCGACACGCGACACGGGCAGGACCGGACCAAGGCGGGGTTGATACGGCGCAGGGGCGGGGGGTGGGGCGGGGCGCCCGAGGGCAGGGCACACAGACCAAACAGACCAAACAGACCCGACAGGGCACAC
>chromosome_10,+,polyA site is 371370
GAACAGCAGCACAATGATGTTGCCGTACTGTGGAGAGTGAGGGGGGTGGGGAGGTGTGGGTGTATGAATGGGGGGGATGGGGGTTGCAAGGTGGGGGTGGGGACCGCACACAGCGCACGCTGGGAGACGGGGCCTGACTAGGCTGAGGGG
>chromosome_10,+,polyA site is 371895
GGAAGGTGCGGAACAGCAGCAGCAGCACGTTGGGGAACGAGTCCAGCACCGGCAAGTCACGGTCCCTGAGGGAGGGAGCGGGAGAGAGAGAGGGGAGGGGAGGAGAGGTGGGGGAGGGAGGTGGGGGAGGGAGAGGGAAGAAAGGGGTTC
>chromosome_10,+,polyA site is 372758
CAGGTGGTGGTCGCCGTAGTGGATGTTACTGCCCTTGTCCTGGAGGGGCGGGAGGAGGAGGGCGGAGGGCAGGGGGAGGGAGGGGAGGAGGGAGGGAGGGAGGAAGCGGGGGGAGGTCAGTGGGCAAGCATGCAGGTCCATGGAACACGA
>chromosome_10,+,polyA site is 373179
AGCCACCTGTCCTGCAGGTAGGTCTGCACCACACTGGCGGACATGAAGTCCAGGTCCTTGGTCTCGTAGGCCACCTGGTGGGTGCGGGGGGGAGGGGGTGACATGCATGATCATGGGGAGGTGAGGGTGCGTGCGTGTGAGCGCGGGAGT
>chromosome_10,+,polyA site is 375008
GCGCCATGACTTTGCCGTACGCCTCACAGGAGCGCTGCAGCGACTCCATGTCGTCATCCAGCACAGCCTGGCCGTGGGCGGGGTGGTGGTGGGGGAGGGGGAGGGGGAGGGGGAGGGAAGGGACGGGGAGTTCACATTACGGCGAGTCAC
>chromosome_10,+,polyA site is 375407
CTCCAGCTGCGCCACCTCGTTGGCTGTGAGCGGGCGCCACAGGAAGAGGTAGGTGTAGTCCTCCAGACCCTGTGGGAGGGGGGGTGAGGGGTGGAGGGAGGGAGAGATGACGGAGGGAGAGGTGAGGTGGTAGGGGCGAGGGAGCAGTGA
>chromosome_10,+,polyA site is 377553
GTGCCCCGCATCCAGTGTGTCGCGGAGCACTCGCGACAGCAGTACCGCACCCACTGCCGCCACTGCCGCCACTGCCGCACCCCCACCCGCACCCGCAACACGCCCACCGCCGCCGCCGCGCCCACCACCTCACCCGCGCCTGGCAGCGCC
>chromosome_10,+,polyA site is 378804
CAGGTCCAGGGTGCCCGCCACCGCCCAGTGGCCGCCGCGGGACAGCCACAGGTAGTCCAGGCAGCCTTGGGGGCGGCGGGGGGTTGGGGTGGAGGGAGGGAGAGGGAGAGGGAGGTTGTAGATACCAGCCCAAACTAAACCCAACGCAAT
>chromosome_10,+,polyA site is 438511
CTGCTCTAACTAAACATCCATACGCATGCGCACCCGAGTACTTACATTGTGCACCAAGTCCTCATATGCTGCTGATTCTATTGCACAGCACACGCTTATAAGCCACCTCCAACCCGTCCCTCCTCCCTGCCGCCTCCCCAGCGACCCGCC
>chromosome_10,+,polyA site is 439071
CGCACAGGTTGGCGTAGCGCACATAGGACATGCCCGCAACGCGATAGAAAGGGCCACTAGGAGGGCACATTTTGGCTAGTGCTAGGTTCGGTCTCGGCAATCGACGTGCTTTGACAAGTATTGGACTCCGGCTGCGCCCCTATGAGAAGC
>chromosome_10,+,polyA site is 440083
GCCCCACGAGGGGAGCCATGTACCGGGAAGAAACATCGGGATGTACCCCACTTAAAACGTTACAGCCGTGGATGCATGACCCCAACTGCCGCGCATTTACTCCACGGTCTTGATGATGTCCGAGTCACCTGCAGGTTCAGCCAGATAACA
>chromosome_10,+,polyA site is 440310
CCGCCCCCTTCGTCCCCGCCCAACAGCAACATGTTGCTTGTAGTCCCCAACATCCCGCCACGCACCGGGGTCGGTGATGGCCAGCACGCTGACGCGGTAGTACTTGCCGCAGGCAGTGCCCAGGTCAACGTTGTCTGGAGGGAAGGCACG
>chromosome_10,+,polyA site is 440528
CCCATGGAAGCCGGTATTGACTAGGCATCAAGCATATTGAGGACCGCCACTTACTGCCGCCGTAGTGGTGCACGCCGGTCTTGGCGAGCATAGCGTAGTACTCCACCTCAGACTTGCGCACAGCGGGGCAGTTGTTGCAGATGATGACCA
>chromosome_10,+,polyA site is 440798
GGTTGAGGAAGCACCAGTCGGCGGGCGTCGGCGCGAGCGCAAACTTACCCTTGCCCGAGCGCAGGGTCTTCAGGCAGGTCTTGTAGCCCAGAGTGTACTTGCCACTCTTCATCACCAGCGCCAGACGGGCGTTGATGTTCTCCTGGGTCT
>chromosome_10,+,polyA site is 441026
GACCAGCGACGGCGGCGACTCTCCGTTTTGACGGCTGCGGCTAGTTTTGCTACTGCATCTGCCCTACGCACCGTCTTCTTAGTAGCGGGGGCCATTTTTCCTTGTGTTTTGCCTCCTTCTCAGCCTGGAAAGAAAATGCAAGGTCCATCC
>chromosome_10,+,polyA site is 441180
GAACTGGAAACAGCGAGCCGTGCGAGCGGGGCTCGGGGGCGCAGCAGCCAGAGCCGCCGCGCACCCGAGACACCCTCAAGCTGGCGGTATGTGGGCCTAACATCGCTAAGCTAATTATTGACGGACCTTCAGGCTCCAGAGGACTATTAC
>chromosome_10,+,polyA site is 460096
CCACCCATGGAACCGCTCCTACAAACAAACAACGACATACTCGCCACCTCACCGCTCACCTGTGCAGCTCACCCCGGTCCCCGTAGCCTCCTTAAGCCTCTCAAAACACGCAAAAGCCATCCCGCTCAAATCCAACCTCCTTGCTTCTCC
>chromosome_10,+,polyA site is 464786
TCGTGACCGGGCGGCCTTTCTGAATGACGATGGGATCTTTCTCTGGGACCGGGCACATATCCCCCCCAACTGCCGCCCCCCCCTGCCCCCCCCCCCCCACCTGTCCGCCTCGTCCAGCACCAGCACCGCGAGGTCCTCCAGCCCCACACT
>chromosome_10,+,polyA site is 464989
CGGGCGACTGGCGTAGCGTGATGGCCTGGACCTGAGGGGCGAGCAGGCGGGAGGAGGCGGGAGGAGGGGGGAGGCGGGGGGGAGAAGGGGGGGGCGGGGAGGAGGAGGCGGTGGGAGGATGGGGGAGGAGGGGTTGTGTCGGGTGCGTGA
>chromosome_10,+,polyA site is 465873
TTACTTACGGATACCTACCGAATACCGAGCGTCGTGTTGCCGCGTCGACCCCGGTAGTCATACTTACCCGCGAAAAGCCTGTAACCCTCTCGGGCGATCGACGAACGATCTGACCCCGAGTGGCACCCATATGCATTGTATGCGCCGCGC
>chromosome_10,+,polyA site is 488603
AGTTTGCCACCCACCCCCCCGCTAGGAGAATCACATGGGCTGCGCATGGAACGGTGTTTATGATAGCCATGTCGCGTATGCAACCGGACCCTGCTGCATCCGTTCCCAGCCAAAGCCTGGTTGGCTCGATACCTCCGATGCATCCGCTGC
>chromosome_10,+,polyA site is 488662
ATGATAGCCATGTCGCGTATGCAACCGGACCCTGCTGCATCCGTTCCCAGCCAAAGCCTGGTTGGCTCGATACCTCCGATGCATCCGCTGCCTTCCGCCTTCGCCCCTCAGACCCGATCTCGCGCCAATCTCACTGGTAAACGTCCGCAA
>chromosome_10,+,polyA site is 534549
GGGCAGTAGGGCGGTGTGCCGTATGCGTGCAAGCCCGCAATGATTTGAGGTGCTCCTGTTCATGACAGGTCGAGCAGTATGTTACACAAGCATGACGCCTGTTCTCGTGCCCATTTCATTGGAGACTCCGCAAGAACAATAGATATAGGA
>chromosome_10,+,polyA site is 549012
GCCTGGTCGGGGGCGGGCAGCTTGCGGAAGCCTGGGGAGGGCGGAGGGGGAGGGGGAGAAGTTCGAGCGAGGGCGGAGGGGGAGGGGTTTGTGGGGATGAAGAACTGAGGCGGTACAATGCGCGGGGGCAGGAGTCGTAGGGGACAGAAG
>chromosome_10,+,polyA site is 560146
AGTCAGCGAGTTGCTTTGCAGTGGTGCAGCGGTTTTGCTGGGGCAACAGGGTCGGCTGCAAGCAGCAGGCAACTTGGGCGGGGGGGGGGGGGGAGCCGCCGACGTCCACGCCGCCCGGCGTGCCCTGGCTTCTGTAACTCACCTGTTCCC
>chromosome_10,+,polyA site is 574011
CGTAGATTGGTCCAAACGAGCCAGGAAGCTCATGGACCGCCAAAACTAGTCTCAAAAGGATTATTCAAAAAGCAAAACAGTTCATGCAATAATATATCTAAATTGGTCGCGCCGTAAGGTCGTTACGTCGCAGCCTTATCGCGTGAATGA
>chromosome_10,+,polyA site is 574085
AAACAGTTCATGCAATAATATATCTAAATTGGTCGCGCCGTAAGGTCGTTACGTCGCAGCCTTATCGCGTGAATGACACGCGCTAAACCCCTCTGGTCACCACTGGCCATCGCGTCCATCATAGTCGCGGGAATCACCTCCCACAGCGTG
>chromosome_10,+,polyA site is 574395
CCATCCTGAATCTCATCATGGAGACATGCCATGCTCGGGGAATGTAGATTTGCGTGTGCCGTGTTTCCCCCATCCAATGCTTGTAACGACATATCTTCACGCCAGGCTTGACCCCTGCTTGCGTCACAAAATCCCGTGGATTAACCTCTA
>chromosome_10,+,polyA site is 574672
GTAGCCAAGGCCAACCATCAATAACCGCAGAACTTTAGCCCCCCACGTGTGCGTGGGCGGCGTCGGTAGGTTGCTCAACACCGCTCGTATCTCCTCCTTAAACGCCTGATGGTAAACAGTACCGGTTGCCTTAACCAGTTGGTTCCAAAA
>chromosome_10,+,polyA site is 575314
AAGGCTTGAAACCAACAGTCTCTGTTCTGGGGGCTCCATTTCTTGAGTAGAAGCGATTGCACACGCCCCTCGCAACGTTCTTAGAACCTCGTGACTTATTATGTGTGCCTGAAGCCAGGACGTCCTCGAGTCAGGCTAGTCGGAAGAACC
>chromosome_10,+,polyA site is 585329
CTGCGTGGCTGACTACTGACGTCGGCTGTGGAATGACTGGCACTGGGGCGTGAATGACACGTACAGTGCGACACGCGAGCGCAGAATTTATAACAGACAGAATATTTGAGTTCGGAGCCTTCCCAGTGCAGGACTGCAACACTGCGTTGG
>chromosome_10,+,polyA site is 592222
CGCATGGTTCGGCTGTTGCACAAACTTTCGACATTCTTGCCCCAAGACGCTTGTCGTCGACATGTTTTGATACATGGATGTAAGATATTCAGGGCCCGAGAGCTATACTCGCGGACTGAAGAAAGTCAAGATGTCCATGGACTCGCGAGG
>chromosome_10,+,polyA site is 592351
GATGTCCATGGACTCGCGAGGTCGCTTCTCGCTCCGGCCGAGTTTTCCCTGCCGCCTATTTTTCTACAATAGGGAATAGCAATTAATAATACGTGGCGCTCGCGGTTTGTGCCAGTATGGTACTTTTTGTCGACGCAGGCAGGCACGCAG
>chromosome_10,+,polyA site is 594405
TGGGTGTTTGTGTGTGCACGTGTGTGTGTCTGTGTGCGTGTGTGTGTGTGTGTGTGCGTGTGTGTGTGTGTGTGTGTGTGTGTGTTTGTGTGTTGGTGGTTGCTCGGCTCTCAGCCCCCACACAACCAGGCCTCGCCGCGCACCGGTCCG
>chromosome_10,+,polyA site is 594675
TGCAGGAACTGGTGCGGCGCGCAGAACACAATCAGGTCGGCGTCAGCCACCGCCTATGTGTGTGTGTGGGGGGGGGGCGTGAGGGGGAGGGCGGGTGGGAGATGAAGTGGCCAGGCGAGGGGAGAGGAGAGGGAGCCGTTGGAGCTCAAG
>chromosome_10,+,polyA site is 607908
CGTCTCCTGGAACTGGATTGTCAGTTACGCCTTGCACACCGTGTGCACCGTCGTGGTTCTGCCTAATCAAGACGGTTCTGCCTAATCAAAAGACAGCCCTTAGACCAAATACCACGCATGCAGCAAGCCAACTTAAGCCACTACGCAGCA
>chromosome_10,+,polyA site is 624753
ACGTTACGCTGCACGGTGCGTGCAACTCAGCTGCCAGTCTCTACCCCACGTCACTACCCTGACACGCACGCTGCCCCCCGCCCGCCCCCCGCCCGCCTCCCCACCTGTCCATAGACTCGACCAGTTCCAAGGACCCGTCATCCACCGTCT
>chromosome_10,+,polyA site is 628855
GGCCCCTACACTGACCCGCTGTGGGCGGAACACGGAAGTTCTACGACACACAAGTATATATCCCCGCGGACGGCGCCCTGGGGCATCTAGATGTGTCTTTTACCGACGATCCTACTACATTTGGTATCGAGTTCAGGGCCCATCGTGCGT
>chromosome_10,+,polyA site is 632505
CCACAGGAAGAAGTAGGCGAGCATTGCCTCGTTGTCCTCCTGCGGGGCGGGTTGGGGTTGGGGTTGGGGTTGGGGTTGGGTGGTGGGGGGTAGTAGGGGGGGAGGCGGAAGTGGGTGAATGGGGGCGGTGGGGGTGCGGAAGATACTGTA
>chromosome_10,+,polyA site is 636191
CTGGCAAGGCCAGAGATGTTTGCCGCCTCACGGGTATCCGCTTGGGGCGGCCCAATAGGTGCCAGGGGCATCAGCGGCCCCAGCTTGGGTGGCAACTTGGGTAACGGGTCCTCGCCGGCCCCTGACGTCCGCGGTGGCACTGCGAGCGCA
>chromosome_10,+,polyA site is 652671
CCGGCGGCCGCGGACAGCACTGTTTCGGAGCTGGGGCAGCCGCCGTCGTGCAGCCACTGGTGGAGGGAGAGAGGGAGAGAGGGAGAGGGGAGAGAGGGAAGGGGGAGAGGGGTAAGGCAGATGTTTCGCGCGCTGTGCATGGGGTCAATG
>chromosome_10,+,polyA site is 678102
ATCGCGTGCGTGCATGGTCCACAGGCCGAAGCCAAAGTACGGCGTTGAGACCGGTGCGGGTTGTACGGAGCAGGAGCATATCGCTGTAAATATTCACGAATAATATTACCGTATGTTGCGGCGAGGGAACAATCTGAGTGTGATAGCACA
>chromosome_10,+,polyA site is 678474
CAAGGACGTGTGTGTGCGGGGCGCCGACACGTGACTGGATGCACCGAGCGCAGCAGCGGAGCCCAGTGCTGCGGCTGCTGGTGTCATGGTTATGGTGGTGGTGTGCAAAGCAGCCTAAAGCAGTGACCTGTTCATAATCGGGACGGGCTT
>chromosome_10,+,polyA site is 678581
AAGCAGCCTAAAGCAGTGACCTGTTCATAATCGGGACGGGCTTTTGCGTGGGTGATGGGCCTCGCAGCAACGGAGAAAACCTGCAACCCCCGGCTTGGCTGCGGCCAAGGCTGCAGCAGGCAAGGAGTGGAACACGCACGTCCTGTGCAC
>chromosome_10,+,polyA site is 679244
CGAGGGGGTCCGGCCACTGCCGCCCCAGCCACGTTTGCATCGGGTGGGTCATGGAATGCTGCGTCATTGCTGCGGTCAAAGTAAACAATGCCTTCTCTTGCCCCCGAATGCCAAAGCCGAAGCTGTCAGTACTCACTAGGCCCAGGCGAG
>chromosome_10,+,polyA site is 680672
CGAACACGACGGCGCCGGCGGCAGTGAAGCGGCTGTACTCGTCACGGAAGCGGCAAGCCTGGAGAGGGAGCAATATGTGTGTGTGTGTGGCGGGGGGGGGAGCAGGTAAGAGAGAGATGCGGGTCAGTGTGTGGTGGAAGAGGTGGCGGG
>chromosome_10,+,polyA site is 696325
GACATGTCGGCACATGTCCCTACGTTCAACACATGCGCACTGCCACGGCTGGGCTCTCTAGCGCTGGTGCGCATGAGTTCACGTCTAACAAGGCTGCCGATGCACATTGTCCATTCGTCACGCGGCAGAGAGTTGAGCGCGGGGTGGTCT
>chromosome_10,+,polyA site is 696618
GGTTTTGTCCGTCGGGGGGTCGGTCGTTCCCTCATGGGGGGGCCCGGGGGATTTCGGGGCATGGGGTCGGGCACTTTGTTTCGTACCCCCCCCCCCTGCCACGAGGCTCAATTATGCCCCTTAAGTCGTAATAAGCACAAACAAAGCGTG
>chromosome_10,+,polyA site is 697009
ACGCCCGTACCCCAAGCAGACAGCAAACAGTTTGCAGCGGCAGAGCAGGAGTGCATGGCTGGTCGGACGCCGGAGTTACTGTACCGACAAGTTGCTGGCTGGCTGGAAGTTTGCTGATGCGCATTCCTCACGCTCCGGGCGCCCGGCCAG
>chromosome_10,+,polyA site is 697165
GCACCACACAGACACACCACAACGCCACACTCGCTCGCGATGCAGAGCCGCACCGCACCTGCAGGAAGATGACCAGCGTCCACGGATGAGCACCAAATGCAACATAGAGAAAATGGGTCGAGGGGATGGATACGGATAGGATCCCGCGTG
>chromosome_10,+,polyA site is 720947
ACCTTTACATGGCTATCCTCAAGCCACACTGCCGTCGCACTATACCCTGCTGCAATCTGTGTTGCCTCACGCTCATACCGACACAATCAGCCGCGGCCGGCTCGTGAAGCCATGCCGCCCGCATGCTTCAGTACACTAACTCGCCTTACA
>chromosome_10,+,polyA site is 725177
CTCCGACTCGTCGCCGTTCACCACCAGGTAGCTGGGGCGGCCGTCAGAGGCCTGGGGCGGTGAGGTGGAGGCCGGGTTGGGGGGGGGGGGTTGGGGCAGGCCCGGGCGGGCGTGGGCGAGACGCAGGCAGCAGACGGGGGCATGTCCCCA
>chromosome_10,+,polyA site is 737184
CTTGCCGTCAATAACATGGTCCTTGCGCGCCACGTCTGTGGTTGACGGTGAAGGAAGTGAACGTCAATTACGCCAAAACGTGAAGCAGCGGGCGGTGCACGCGCTGAAGAAGGGCCGCAGCAGGAGAGAGTGGGGGGCCAGTTGAGGCAG
>chromosome_10,+,polyA site is 775475
GACCGTTGCTTGGATGCGTGTGTGACGCGAAGCAGGGCAGGGCGTTCCTAAGCCGCATGGGGATTTGTCGTGTAAACATTGGGCCGCGGCCCCTGACGATGGCGCGGGAACGCACTATTCCACATCCGCAACTCTTTGCGACGCATGTGT
>chromosome_10,+,polyA site is 775541
GTCGTGTAAACATTGGGCCGCGGCCCCTGACGATGGCGCGGGAACGCACTATTCCACATCCGCAACTCTTTGCGACGCATGTGTAGGTGTTGGATGGCAAGGCAGGTCCAGCCTGCGCCCTGCGCCCATGCCAGCAGCAACTACTCGCAG
>chromosome_10,+,polyA site is 775627
GTGTTGGATGGCAAGGCAGGTCCAGCCTGCGCCCTGCGCCCATGCCAGCAGCAACTACTCGCAGCTGCATACATTCACTGTTTATATATACGAGAGCAGTAACTGCGTCACGTTCTGTATGGGGATACCGGCCGCAGGCTTGCCTGCCTC
>chromosome_10,+,polyA site is 784750
CACTGAACATACTTGTGCCGAACTTCCCCGAAAGAGTGCCATCTCGGCCTTCCTAGGTCGCTGCTCTACGGGTGAGGACGCTGGTGCGGCGGGTTCTGATGGTTTCCCCGCGAGAGCTATCCTGCTTTCTAGAAGCCGGTCTGCGAGCCA
>chromosome_10,+,polyA site is 788226
CAGACTGGCAATATGCATACGGCACACCCTGCACAGGCCCAGTCGTTGCAGACGAGCGCCGCATTGACATTGCGCCGCACGCTGGGGGGGGAGTCGCCGTCAGGCACACGATGTGCTGCCTGCAGTTCCGTGACCTGGGCGGCCCGGAGT
>chromosome_10,+,polyA site is 788391
TCAGTGTCCTATCATAGGGCGCGACAGCTGTCGTGACCTGGCGTGTGACCGTGCATATCGTGTGACTGAGTGATTTGGGTGTGGTTTTGGCGTGTGGGAATAGGGGAACGTGCCCGAGGTTGGTTGGCCCGACACGGTGTATTGCATGGG
>chromosome_10,+,polyA site is 788526
GGTGTATTGCATGGGAGGCTGGAGTACGGGTGATCAGAGAGAGGATATAGGTCGCGTCTGAGAGCGGCTAGAGCCGTCTCTCATTCCGATCCTAGGCGAGCTAGTCTTTGACCGTTCTATTGAGGGACCCGTCCTAGTGGACGTTAAACT
>chromosome_10,+,polyA site is 790216
AGACTATCTCGCCTAGGATCGGAATGAGAGACGGCTCTAGCCGCTCTCAGACGCGACCTATATCCTCTCTCGGATCACCCGTACTCCGGCCTCCCATGCAATACACCGTGTCGGGCCAACCAACCTCGGGCACGTTCCCCTATTCCCACA
>chromosome_10,+,polyA site is 790283
TCTCGGATCACCCGTACTCCGGCCTCCCATGCAATACACCGTGTCGGGCCAACCAACCTCGGGCACGTTCCCCTATTCCCACACGCCAAAACCACATCCAAATCACTCAGTCACACGATATGCACGGTCACACGCCAAGTCACGACAAGC
>chromosome_10,+,polyA site is 790655
GCACGCTCTATGATGGCCCCAGAGCTGTGCTGGCATTATATTGCACGTTGTTTTATTGCATACAGGGAATTCGCTCCTGTACCACAACGCAGTGTTTGACCTCGAGCTCAGCGTCGCTGCATTCACTCTTGTGCCCTGGCAAGACGATCA
>chromosome_10,+,polyA site is 793906
AGACTATCTCGCCTAGGATCGGAATGAGAGACGGCTCTAGCCGCTCTCAGACGCGACCTATATCCTCTCTCGGATCACCCGTACTCCGGCCTCCCATGCAATACACCGTGTCGGGCCAACCAACCTCGGGCACGTTCCCCTATTCCCACA
>chromosome_10,+,polyA site is 793992
CGGCCTCCCATGCAATACACCGTGTCGGGCCAACCAACCTCGGGCACGTTCCCCTATTCCCACACGCCAAAACCACACCCAAATCACTCAGTCACACGATATGCACGGTCACACGCCAGGTCACGACAAGCACCCAGACAATTAGTTAGG
>chromosome_10,+,polyA site is 794345
GCACGCTCTATGATGGCCCCAGAGCTGTGCTGGCATTATATTGCACGTTGTTTTATTGCATACAGGGAATTCGCTCCTGTACCACAACGCAGTGTTTGACCTCGAGCTCAGCGTCGCTGCATTCACTCTTGTGCCCTGGCAAGACGATCA
>chromosome_10,+,polyA site is 803441
CCTGGCTTTGAGGGATTGGGTTTGGGACGGCAGGGATTGGAACCAGGCTTCCAGGGATTGGGATAGGAACGGCGAGGATTGGAACCCGGACCTCAGGGATTGGGATTGGAGGTCGCGGCACATAGGATAGCAAGTCGGTCTATCCTGGGG
>chromosome_10,+,polyA site is 807011
ATGGCCACCCAGGCGGCGGGGCAGTGCTGCGCAATGCCCTGCGCCAGGCCCCGCACGATGCCGGCGTTGATGTTGAACAGGTCGTCGCGCGTCATGCCGGGCTTGCGGGGGACACCTGCGGGCGGGCAACAAGACGGCAGGCGAGTTCAG
>chromosome_10,+,polyA site is 807470
CAGGTAGCCGCGCACCCGGGCGGCGGTGGACATGTGGCTCACGTCGGCGGCCACACCTGCAGGCGGCGGAAGGGGGGGGGGAATGGAGGAGGGAAGAGGAGGAGTGAAGAGGGGTGGGGGAAGGTTTCGAGGAGAGCAACAGCGGAAAAC
>chromosome_10,+,polyA site is 808337
CTTGGGTTCAGCTCAGGCCGTCGCGGAAGAACTCAGCAAAGAGTTTTTGCAGGTTGCACGCAAAGACCGAGTCGCTGTACAGGTAACACCAGGCAACGAATTTTGTTGAGTTCAAAACACAATACCGAGGAAACAAACAATTGAACTGGC
>chromosome_10,+,polyA site is 817813
TCGCCACCACCACCTCCGTGCAGGGTTGCCTAGTACGCGACCCTCTCTCCATAATACGCGTATTAATACAGCGTACTAGGATTCCTAGTACAGTACGGTAAAATACGGTGCATAATACGCTGGGCCAGGAAATCCGGGGGGGAAGCCGAC
>chromosome_10,+,polyA site is 817989
ATGCCCGAATCGGTGTGAATCTGGATTTGCGCGGTCATAGTCTTCTAGCGGAATTTCCTTCAACTTATTATGCTCATATTGTTGTAAGAGAACACAGCTGCAGTGCGGAGAGCAGCCATGGTTCGCAAACTTCGACGGACATCCTTTCCA
>chromosome_10,+,polyA site is 829521
TTTTTCGTCCTGGCTGTGTTTTGCCCTGTGTGTGTGCGCGTGTCCCCTCTCCGCGCTCCCGTGCCGCAGGGCTGCTGGTTTTAAGACGCCGCCTCCTGTCTTGCCACCGGGGAGCTCTTCGTGAGCCCGGGCCCCATCCAGCCACGTACC
>chromosome_10,+,polyA site is 845011
CAGAGAAGCGCACCTGTGTGTGTATGTGTTGTATGTGTTGTGTGTGTGTTGTGTGTGTGTGTGTGTGTGTGTGTGTGTGTGTGTGTGTTGTGTGTTTGTGTTGGACAACGAAATGGGAACGAGGTGGGGTATGCGTATGAGGGCAAAGCT
>chromosome_10,+,polyA site is 855670
CACACAAGTCCCTGACTTGCCTTGGAACCAAGAGCGGGGCCCACAGGAGGAGCGGGGTTGGCCTTGCCAGCGGGCAGAGCCAGCTTAATCTTGCCGGTCACTGCGCGCAGCCGAGATGCACAGCAGCCACAAGGTGAGCTCCCGCGCCAG
>chromosome_10,+,polyA site is 855990
GCCATGGTGGTGACCTTGCGGTTAGCAGTGGCCACGCGGGCGGGGGCAAACGCCAGGCGGGCGCTGCGGGTGGGCAGGCAGACGCCCGAACGAGGCATGACCGCGGCCATATTTGCTAGCTACGTTAAAGCAAGAAAAGGCACGTGGAGT
>chromosome_10,+,polyA site is 856054
TGCGGGTGGGCAGGCAGACGCCCGAACGAGGCATGACCGCGGCCATATTTGCTAGCTACGTTAAAGCAAGAAAAGGCACGTGGAGTCGGTGAAGTGGGAAAGATTGGTGTGGGATACTCAGAGCTGTGGAGCAAGCCGCGACCATGCGCA
>chromosome_10,+,polyA site is 863991
GGCTCGCCGTCTGCTGTGTCTTTGAAGCACATTTACGACGTACAGAAGTCATACTGCGCAAAGCCATGGCTTGCTTTTCGGGCAACCTCGCGAAAGTCAATTGTCCATGGACGTGCGAAGGCACTTCTCGCTCCGCCCGAATTTTCCCTG
>chromosome_10,+,polyA site is 867699
CCTGTGTCTGTTCTGTATACGTACGAGCAAAACGTGTGTGTGTGTGCGCATGTGTGCGTGTGTGTGTGTGTGTGTGTGTGTGTGTGTTGAGGGGTGTTGTTTCACCAATCCCGAGAAGTAACCAGGGGACAGGTCCCAGTACGTGGGCTG
>chromosome_10,+,polyA site is 868494
GCGCCGTGGCGGCAGTCACCTCGTCCACTGGCACCACCTGCAGGGCGGGAGAGGGCGGGGTGGCCGGTCATTTGGAGAGTGGAGGGTGGGGGGGGGGGGCACACGGGTATGACGCTGGTCTGAAGAGGGGCAAAAACGTGTCCACACGTG
>chromosome_10,+,polyA site is 880621
CGATCGTGGGCCCAGGAAGCCAGGGTTGCCTAGTACGCGACCCTCTCTCCATAATACGCGTATTAATACAGCGTACTAGGATTCCTAGTACAGTACGGTAAAATACGGTGCATAATACGCTGGGCCAGGAAATCCGGGGGGGAAGCCGAC
>chromosome_10,+,polyA site is 895896
ACTTCCGTGCATATGGTACGGAACCTGTGCTGCAACCATGCACCGCTGATATCCCCGCAACGCTACGACCAGCACACGCCGCGCATGCTGTTATGCACAAGACGCCAAATCAAAAAGCGAACACCAGGTCCCGGCAGCCCCACCAGCCAC
>chromosome_10,+,polyA site is 897843
GGGTGGCGTCGGTGTGGCCGGGGTCCTCCCAGGTCTGGGGCAGCATGCCGTAGTTCCAGTTGATGTTGTACGGGTAGAAGCGGAGCTTGCCCTTCTTCACGTCCTGCTTGATGGGGGTGCGGGGCTCGTCCTGTTGGGGGTAGGCACACG
>chromosome_10,+,polyA site is 901434
ATTGCGGTGATGATTGCGCCACAATCTGCGCACCTGTGGCTGGCTTGTTGCCGTATGCAGGTATGCTGCAACTCTGCAGGTTCAGTAGTTCAGGTGACAGCGAGTACGGTGCAGGCCAAGGCCAGCACGGGCACAGGCGGCTGAGAGGTT
>chromosome_10,+,polyA site is 907868
AGAGCTCTCGGCCGCCACTGCAGCCACTGAAAGGCCGTCGCACATTCTAAATAACTCGCACAAGTTTGGGATTCCTGACTTGTTTCAGTGCACGTGGCACCACGCATAGCACATTTCATACCTTCATCCCTGCCCATGAATGGAGCAAGC
>chromosome_10,+,polyA site is 908019
TTCAACACTGCCGACGATATCCTGCCTGAAGCACTCCAGCACACGAGCAGTCATGTTTGCCGTCACACGCATCTAATCTACTGTGGATTTTATAGCTGCCCGCTAACCGCGCACAAACATCCAGCTCACGTAACCCCCCCCCGGCCCCCC
>chromosome_10,+,polyA site is 934744
ACTTTTGAATAGGTATCGTTGCTATGAATTTTGAAGATGTTCGTGCGCGTTGCAATGGCGAGGCACGCATGCAGAGCTAGCTCGGAATTGAGACTGAGAAGATCTAGAGATGAAGCAGCAGCAGAGCATTAAAACCCTCGTCAAGCCTCG
>chromosome_10,+,polyA site is 934882
CGTCAAGCCTCGGCGGCGGTTTCGTTCTTTCCCAGGGCTCTCGCACAGCCCGGCATGCAGACTCGCCCCCTTGGCCGAGATGAGGGCGAAGAGGATGGAGAGGGACTGAGGTTGCAGTGCGAAAAGGGTAGCGCGGTTTGCGGTTTTCTG
>chromosome_10,+,polyA site is 935182
TGTTGTGTCCAAAAGTGTTGCTGGCACGTGGCACGAACGGTTGCCATCGCCGCTTAGTGTTGAATTCAAAGTGCGTGTGTGCTTGTGTGGACGACCCCAAAGAAGAGTGCCGAGAGGGACCGCGCAAGCGCGGAGCCCCGGCTGCTAGCC
>chromosome_10,+,polyA site is 935443
GCCCGGCCAATGTTCCGGCGGTAAGGAGTTGCAGTTGAGGCCCCCGGTTGCTTTGTGCTGGCTGCTAATTTCCAAGGCTATGCAGGCCGGTGAAAGCCAATAATGAAACAAAGGTGCCTCAGGGCATACGCAGTACGCCCAGTCGGTTTG
>chromosome_10,+,polyA site is 935998
AGAACAAAAGGTGGCCAGCCCCCCCACGCGTACAGTGGGGAGGCAAATGCGTGATGGCTGATTTAGGGTACTGCAGAGCCCTTTTTGTTGTTTGTAGGAAAAGGAGACGGGGAATTGCCAGCGATTCTGAAAGACAGGTGGTGGCGCTGC
>chromosome_10,+,polyA site is 936209
GCAGTTCGTGGAGGCACACCTGTGTGGTTTTGTACAACAATACATCCTTGGTGCTTGGTGAGGGTGGCATCGGTCTCCACAAAGCCGCATGTCAAGCCAAAACGGTTTGGGTTTGTCGATGATCATGTTGGTCAAGAGTTACGGTAGTAC
>chromosome_10,+,polyA site is 936373
TCGGTGGTAGCCTAGGAGCGGTGCTGGCTGATTCCCGCGGCGCCTCGCGCGTTGGGACGGCACACCGGCTCCAATTACGTGTTACATGTGTTTGTTGGCTGCATTTGGGTGTGTCTGGAGGCCTGTGCCTCGCTGGCAGGCGACGCATGG
>chromosome_10,+,polyA site is 936481
GTGTGTCTGGAGGCCTGTGCCTCGCTGGCAGGCGACGCATGGCAGACGGCAATTTTTCCTTTTGGAAACGGCGCACGGCGTGTGAAATGAGGAGGCAGTCAACTGGTCACCTCCCCCACGCGGCCAACAATAAATCAGGTTTTGCTGGCG
>chromosome_10,+,polyA site is 936627
GGCGTGCACGCACAACACTAATAAAGGACCCTGAATGTGCATGCCTTTGAAGGCGGTGACCCCCACCCGGTGCATCGGAGGGCAGCACGCGCAAACCTAAAAAAATCATTCATAATGGTTGGGCCACGCTGCACGACGCACACGCTGTAA
>chromosome_10,+,polyA site is 936692
CCCGGTGCATCGGAGGGCAGCACGCGCAAACCTAAAAAAATCATTCATAATGGTTGGGCCACGCTGCACGACGCACACGCTGTAACCCCATATCTTCCACGCCTTGTTCGGACGGTCTACCGTACTTGCGAACATCGATGCACATGCCGC
>chromosome_10,+,polyA site is 937525
CGTGTCATGCACAGTTTACAGGTACGTCGGGGCAAACCCCATTTTGCCATGCATGCTATCATGCCGGTTCACCATGCATATGTGATCAGGAGGTGAGGTGCATTGTCGCAGCACCCGCTCGCCTGTCCCGGGGAGGCCGGGACCTCGCGT
>chromosome_10,+,polyA site is 938084
CAGCCATGAAGATGCGCACAAAGGTCGGGAAGTCAACCACCATGTTCGGAATCGGCTGCTGCGCTGCCCCCGCCCCCGCCGCCCCCGCCACCGCCCCGGGCAGGCCCAGCAACGCGGCACCCGGCGACTCAGGAATGCCGCCGCCCGCCC
>chromosome_10,+,polyA site is 939149
GGCGGCTCAGCTCCATGCGGCGCGCCTGCTTGGTGCGCAGGTCCAGGCGGTCGCCTGGGAGGGAGGGGTGGGGAGGTGGGGAGGGGGGAGAGGGGTTGGGGAGAGGGGGGTTGCAAAGATGGTTTGGAAAGGCGGTACAGGATGCAATGA
>chromosome_10,+,polyA site is 940773
CGGCGGCGTCGCGGCAGGGCACGGGGGCGCCCTGAGCGTCCAGCGGGATACCCAGCTGCGTGTGTGCGTGGTTTTTTTTTGTGTGTGGGGGTGGGGCGGGGTGGGGTGGGGTGGGGGTCGGTGGGAATGGGAGATGGAGTATACATGGTA
>chromosome_10,+,polyA site is 943573
AAGTCACACGTCAGCATGCCGGACGTGGGCAGGCTGCGGTTTGGTTGGGGAGGGAGGGGGTGGGGTTGGGCGATGGGGGTGGGTGAGGATGGGGGTGGGTGACTGAGGAGCGGGTCCAGGAATGTAAGGAAGGGATGGGTGGAAAGGGCA
>chromosome_10,+,polyA site is 945776
GTGGTCGGCAACGGAATTGATTGATTGATTGTGTGTGTGTGTGTGTGTGTGTGTGTGTGTGTGTGTGTGTGTGTGTGTGTGTTAGGGAAGCGCAAGGGCAGAGGGTCGAATATTTTCCTCCTTTACAACACCGTTATAAATGAGTCAGAA
>chromosome_10,+,polyA site is 969593
GGGAGCGTCGGGCCAGGAGCACGACATGTGGGAAAGGGGCAAGGCAAAAATCGGAAGGGCAGGGCACAGTGAAAGGGCCGAGGCGTGTCGGCAGTAGGATAAAGAAGGGATAACAAAGACAAGACTACACACAAGCCCAGGCGGCGAAAG
>chromosome_10,+,polyA site is 982890
GCGTCGGCGCCCAGGTGCGTGTCGGCGTCCGCATGGGGCACAATGGAGTGCACGTGCGTCACCTGCGGGGGAGGGAGGGAGCGAAGGGGGGGGGGTTGCAAGGATGTTTGGAAAAGCGGTACAGGATGCACTCAAGACTGCAGACGAAGT
>chromosome_10,+,polyA site is 984756
ACCCGGCAGCACCACCAGCAGGTCGCCCGCGCCCACAGCCTCCGCCGGGACCTGCCGGGAGGTGTGTGTGTGTGTGTGTGTGTGTGGTGGGGGGGTTTGTTTTGGAATGACTCCGGTGGTTAGGCGACGGCATGGTGTGGCGTTGGCGGT
>chromosome_10,+,polyA site is 985101
CCAGCAGCAGCCGCGCCTTGGTGGGCACCAGCTCCTGCAGAGCCGCCATGTCCGCACTGGCCTGTGTGCGGGGGGGGGGGGGCGGTGAGGTGTGGTGGTGTTACATAATGGCTGAGAGTTGCGGTTTGCTACTTCGCTGGCAAGTAGTGA
>chromosome_10,+,polyA site is 999189
ATACACAGTCTGCTAGCTTGCGCTGTTGGCAACACAACCAGCGAGTCAGGGACTCGCTGGCCCGGCATACCCCCGCTGGGCCTGTAGCGGCTCCCATGCAGGACCGGGTTTGACACGCTGAGTCACACGCACTGAGTCACCCGACAGGCA
>chromosome_10,+,polyA site is 1005450
GAGAGCGCAGTGGGATGCAGCGCCGAGTTCGCCAATAGCAACTGTGGGTTGTGTTGCATGTACCGGATACGGTCCTAGAGTGTAGGGACCCCGTATGGCCACCAATGTCCCAATGCCCGGCCGCGTACCAGGGTGATCAGGTCTGGACGC
>chromosome_10,+,polyA site is 1005616
AATGATGAGCGATTCAGCCACGGAGGCTGGCTGCTGCTGCTGGCGCGAGGCAGGCTGACGCAGTCTAACGTAGTGGGATGCTAACGTTTGGGAAGCGAAGGAACGGACAAGGCTAATGCTCGCGATGGGTTGGTTGACACAGTCTGATAC
>chromosome_10,+,polyA site is 1005762
ATACACAGTCTGCTAGCTTGCGCTGTTGGCAACACAACCAGCGAGTCAGGGACTCGCTGGCCCGGCATACCCCCGCTGGGCCTGTAGCGGCTCCCATGCAGGACCGGGTTTGACACGCTGAGTCACACGCACTGAGTCACCCGACAGGCA
>chromosome_10,+,polyA site is 1006581
TTCTGGGTGTGCATTCTCACCGCGAGGGGCTGCATACGGTCCCTGAATCTCGCTAACTAGTAACTACCCCCTCCCGGGGGATGTTTTGGGGGGAGGGGCGGAAGCCCACCCAAACGCTGAAACCTAGGCATTTTGGGGCCATTGGCCGTT
>chromosome_10,+,polyA site is 1021850
TCCAGAGCCGTCACCCGCACCTTCGCTCTATGTCGACAAGTCAAGGAACCATAATGCACATGACCAAGGAATGCGCAGCACACCACTGCTAACCAAGGAACACACACCATTACTAACCACCATATTGTACTGCGTTGGTGGAATGCCCTG
>chromosome_10,+,polyA site is 1097985
ACTGCGGCGAGCGCGCCGTCAGGTACTGGCAGCCTGTGTGTGTGTGTGTGTGTGTGTGTGTGTGTGTGTGTGTGTGTGTGTGTGTGGTGAAGGCGGCGGGGTCAGGTGTCATCAAGACCGGTGGGGTGTAAGTGTCGTGTTGTTAGCGGT
>chromosome_10,+,polyA site is 1122661
GACGGCCAGGTAGCCGGCGGCGCGAGCAGAGCGCTGCCCCATTACCGCGTCCTCATACGCCTGGCGGGGCGAGTGTGGTGTGTGTGGTGGGGCGGGGGGAGGAGGCGCAGCACCGGGGAAGCGGGTCGGCGGATGGGATGAACTGGAGTC
>chromosome_10,+,polyA site is 1124759
ACACACACATACACACACACATACACACGTCACGACTCGCGTTCCATTGCGTCTCGCAGACGCAGTGAAACGCGCTATCTGCAATGGTGCCCCGCTTCACTGTTTCTGGTTGCGTCCCCATCGCGTCTCTCCCGCGTCTCCCCCGCGTTT
>chromosome_10,+,polyA site is 1151911
CGTCCACGATGCGGTAGTTGAGGTGCGCCACCACCCGCGGCATGTGCTTGAGCAGGAAGATGCGGTCCACCTGCAAGGGGGGGCGGGGGGCCGGGGCACGGGGCACAGGGCGTGGAGGTTCAGACACATGGCGGGTTGGGCGAGTTGGAG
>chromosome_10,+,polyA site is 1154154
GTGGGGATGAGGGGGGTGGGGTGTGCTTGGGGATGGGAGGTGCGAGGGTGGGTGGGTGGGTGAATGGGTTTGGGGGGTGGGGGTGGGGTGGGTGTGCGATGGGACAGTGGGGGTGGGGCGGGGTGGTGGGTGGTGGGGGTGGGGGTGGGG
>chromosome_10,+,polyA site is 1154211
GGGTGAATGGGTTTGGGGGGTGGGGGTGGGGTGGGTGTGCGATGGGACAGTGGGGGTGGGGCGGGGTGGTGGGTGGTGGGGGTGGGGGTGGGGGTGGGGGGGAGGGGGGGGGGGTTGGGGGTTGGAGTGGCGCCTGCGACGGCACGCGCC
>chromosome_10,+,polyA site is 1164485
TTGGCAGCGTCCTTCTTGCCAGCGTCCTCTGCGCACGGCGGGGAGAGGAGGGCTTTACGAGGAACACAAGCGGGGGGGGGGGGAGAGGGGAGGGGGGAGGAGTAGGGCAGCGCAGGTGGTCGCCTCTATCCTCTGGGGTTGCAGGCTTGC
>chromosome_10,+,polyA site is 1165643
CCTCGGGGTTGGCTACAGCCAGGGGCGTCACAGAGCCTAGGGGCACCTGGGGGGGGGAGTGAGAGGGCGTGTGGCATGTGTGTTTGTGTGTGTTTTGGGAAACACGAGATAGCGGAAACGCAGATTGTGTGTGTGTGTGTGTGTACGTGC
>chromosome_10,+,polyA site is 1166685
GGTGTGGTGTGGTGTGGTGTGGTGTGGTGTGGTGTGGTGTGGTGTGGTGTGTTGTGTTGTGTTGTGTTGTGTTGTGTTGTGTTGTGTTGTGGTGTGGTGTGGCGGGGACCAGGCGGAAGCAGGGACGGGAGCTGGCGCAGGCAGTAGGTG
>chromosome_10,+,polyA site is 1179450
GGCGTCCATGTCCTTGTCGCTGAGCTCCGAGGAGGTGGAGGCGGCAGACAGAGACATGAGCGTGTCTGTGGGTGGGTTGTTTTTGGGGGGGGGGGGGTGCGTGTCGGACAGGAGGACCGGTGACGAAGGCAAAAGCGCGGCATCACCACA
>chromosome_10,+,polyA site is 1186030
TGTGTGTGTGTGTGTGTGTGTGTGTGTGTGTGTGTGTGTGTGTGTGTGTGTGTGTGTGTGTGTGTGTGTGTGTGTGTGTGTGTGTGTGTTTTGGGGGATTACATTCATGATTAATTCAGAAGTGAGGGGAGAGGGTTCATTCCAGATGAT
>chromosome_10,+,polyA site is 1197494
CAGCTGCGCCGCCGCCGGACATGGGCGGGGAGCCGGAGAAGGGCGAGCCCGGCAGCACGTTGATGAGCTCCCTGTGTGGTTGTGGTTGTGTGTGTGTTTATGTGTGTGTGTGTATGTGTGTGTGACTGTGTGTGACTGTGTGTGTGCGTG
>chromosome_10,+,polyA site is 1199788
GGGGAATAGGGAAGGGGGATTGTAGATACCGTACCAGCCCAAACTGAACCACACCCAATGCAAAAGAGCAAGGAGGGGGCGGAGAGAGGGAGGGGGGAAAGTAGGCGCGGGCGCGAAAGGGAAGAGGTTGAGGGAATGAAAGAAGGGAAG
>chromosome_10,+,polyA site is 1234211
CTTTGCCCACCACGTTCTGACCGCAGCCGCCACAGATACCCAGGGTCAGCGAGCCGGACCCGGGCGCGGTGATGCGGAACCAGCCACCCCACGCGCCGCCGACCTGGCGCGAGTTCCAGAACACGGCGCCGCCGAAGCCGGGGTCGACGG
>chromosome_10,+,polyA site is 1234355
CGACGGTCAGCGGCAACTCAGCGGTGGAACTCAGGTCAGCGTTGCGGAACTGGCTGGGCACTGAGCACACGAGGGGAAGAGGGCGGGGGTGGGTGGGGTGGGGCACAGGTGAGGGGCAGGGTACAGCTGGAGGGCTAGGGAGTCTAGTGT
>chromosome_10,+,polyA site is 1239458
GCCTCCAGGTAGGGCATGGACGACAGTGCGGCCGGCGTCAGCTCCGGGCCGTGCGCCGCCACGACCTGCGACACGGAGTTGATTTTTGGGGGGGGGGAGGGGAGGGTGGGGTGGAGTGGTGGGAAGGGGAAACAGGTGAAGCCGCATGGA
>chromosome_10,+,polyA site is 1241565
GCCGTGAAGTGCACGTTGGCGATCACGTCTGTGGACAGGTCCAGACCCATGGCGTGGGACTGCAGGGGGCCGGGGGGAGGGGGGGCGGGGGCCGGGGGGACCGGGGGTAGCCGTTCATATGGATTACGGAGTGACGGGGGGGCAGGACAT
>chromosome_10,+,polyA site is 1245459
TCCAGGTAGCTGAGGAGGGGGGGGGCGTGGAGTGGATCGGGTGGGGTGGGGATGGGGAGGTGAGGGGGGTGGGGGTGGGGGTGGTGAGGGGGTGAGGGGGAGCGCACGGCTTGCAATAAGGCGCAGCAAGTTGAGGGAGCACACAGGGGC
>chromosome_10,+,polyA site is 1248411
CTCTTTTGCGTGTCTTCCTTCCCCTGCGCTCTCTGTCACACGATCCCTGCCCCCTCCCCCCGCTGCCCCCCTACCCCCCTTCCCCCCTGCCCCCCCCCTCACCGCCTCGTACAGCTCCACGCGGCCCGCCTGCGCCCAGCCCTCCACGTG
>chromosome_10,+,polyA site is 1272049
TCCAGCCAGCGCGACAGCGCCGCCGGCTGTGCCAGGAGCTGCCAGCGCTTGGACACCAGGAACCAGGCGTCCTGCGGGGGTGGGGGGGGGGGGGGTTTACATTCATGATTGAATAAGCAGTGAAGGCGTGATGGGGACAGAGGTTGTTTG
>chromosome_10,+,polyA site is 1277020
GGCCGGTGCCTGTACAAACCGACCTTGCCTATAGGAGAGGTGTGGCGGGGCCAGGTAGAGATGACAGATGTACAAAATTTTCCCTTAACCATATACCCATATATATCATACACACAAGCCTCTAGGGCTCAGCCCCTAGCCTTACGAGCC
>chromosome_10,+,polyA site is 1279123
ACCAGCCCAAACCTCCATTCGACACCCACTCCACATCCGAAGCCCAATGCCCAGCCGCCTCATTTCTTGTTGAGCAAGCTCTTGGCCTCCGCCTGTTGGTGCATGAGCGCCTCGCTTGTGTACTTACTGAGCAGGTCCGTGCGCTTCATC
>chromosome_10,+,polyA site is 1284520
GATAGCAGAGACTTCAGTATCATGTATTGTGTCAGGGGTTGGGCGATTAGATGCCGGGCAAGCGATGACAAGTTTTCTGCTCGAAGGACCGAACATCGAACTTGTCGCCCAGACCCTCGCAGCACACAGCTATTCTTTCAAACACGCTTT
>chromosome_10,+,polyA site is 1295430
GGTCACAGTAATGAGTCGTAGCACAGGCATGTAACTCGCTCGCCTCCTGCTGCCGCCTTTTGCTGAAAGCGACAGCATGTAATCGGCAGTGAAATCGGCGCATCGCTGCCGCACGCGGTCGCTCTTCACTCACCTGTCCCAGAACATCTT
>chromosome_10,+,polyA site is 1300102
GAGTCCGCTGCTCCGCCTCGTCCTGCGCGAACGTCGCGGCCACGAAGCGCAGCTGCAGCACCGCCGCGCGCATGGCCGCGCCTCCTCCGCCCCCACCGCAGCCGCTGCCGCCGGCTCCTGTTGCAGCTGCGCTGGGCCCAAGATCCTTGG
>chromosome_10,+,polyA site is 1309567
TTGCCACGTAAACTGTCGTGGTGTCAGGTGCTGTCTTGGACTGCCGATTCTGATGTCAGTTCGGCGATTGAAACGCCCCCCCCCCCCTTTCACGCCCGCCCACGGCACCCTTCGCCTTGTCCACATCTTCATCGCTACGCCCGCCCACGC
>chromosome_10,+,polyA site is 1313807
ACGCAGCGGCTGCAGCGAGGCGTCCATGAGCATGCTGGCATGTGGGGGAGGGAAGGGGAGAGAAGAGGGGGTGCGGGGTTTTGAGGGGGGGCATGGGGGTCGAGAAGAACGGCCCAACAACACGTTGGGTGCCGAGGGGAGAGAGGAAGG
>chromosome_10,+,polyA site is 1314604
GTCCGCATCTCCGAAGTGTGCCTAGCCGAAGCGAGCTATTGCTTGACTGTCTCCGTCTCATGATAATAGACTACATGTATTACTGCTTACAGCCACCGAAATCAAAAGAGTGTCAGCATTTTGACCGATGCGTCGAGATCATGGCGCACA
>chromosome_10,+,polyA site is 1327410
CAGGCGGCCGGGCGTGGCGACCAGGATGTCGCAGCCGCGCTCCAGGTCACGCAGCTGTGGAGCGTCAGGGTGGTGGGGCGGGGGTGATGGGGGCGGGGGGAGAGGTTTAGTCCAGCCCCGCAGTAAGTGAGACTCCGGACAGCGCGGAGT
>chromosome_10,+,polyA site is 1345967
CCATGAATTGCAACAGTACAAAACAACACCCCCCAAAGCTGCCCGCCATCCCCTCTGCACACGTGCAGTGTGTCCAACCATTACGCTACGTAACACACACATGCCGGCTGGCTGCCGGACCGCGCAGCAGCGCCCCACGCCCGTTGCGCC
>chromosome_10,+,polyA site is 1371929
GGCTTAGCGCAATGAAGCGCCCAGATTAACATACATGATGCCACATCCATACATCGCGCCCCACATCATCACCTGACCCCCTGCTGCTGCTGGTCACGAAAATAAACGAAGTTGCTTCGACGCCCTGCGCCGCGCAAAATCAGGTAGGTA
>chromosome_10,+,polyA site is 1383032
ACACGGTAGCCGTAGACCCTGACGGAAGTCTACAGCATCATAGAAACCTAAGTACAGCGCTGACAGACCGTGCAGCCTCCAGTTTCCACGCATCATGGACATGACTAAAGATCATGAATGTAAACACGGGTTGCAAAGCGTCCCAAAACA
>chromosome_10,+,polyA site is 1383124
TCATGGACATGACTAAAGATCATGAATGTAAACACGGGTTGCAAAGCGTCCCAAAACATCGGCATGGCCTGCACTGCCCTTACTAATTGTTGCACTCGTATGATCGTATCAGCGTGACAACGCAAGCCCACAGTTCATTCACACCAGTAT
>chromosome_10,+,polyA site is 1397475
GTCACATAATAAGCGTGCGTTCGGAGGTCAACTTGCAGACAAACCGACGACAGCACCATGCGACTCAGGCGCCACAGGCTCACACGGACTCTGTGGCGAATGTGAGTATACCAAACAGTTCGGCCTTTCACGAATACAATGGGCAGCCCA
>chromosome_10,+,polyA site is 1428021
ACTGCAAGGTTGGCAAGGTCAGCTGTGCGCCGGAAATGCTGCTGGCGGGGTGCTGGCCGGGTGCTGACATGCGCAGTTGTCGCGGCACACGCTTGCGTGTGCTTTGGGCCCTCATCCACCTTCGTCCTACCACAGCGCGTAGCGGTGACA
>chromosome_10,+,polyA site is 1432633
GTGAGTAGGGAACACGCTGGGATGACAGAGCTAGCTGCCTTGCGTCTATCAAAAGCTTTTGAGAAAGGCCGGGGGCGGGGTGGGGACGGGGGGCGGCGTGGCGGCAAGCACTGGCAGCCACGGACCAAGGAGCAGTCGCGCCGAGGAACG
>chromosome_10,+,polyA site is 1440821
GTTCCTGCTTCGGTGCGTCGGCGTGGGCCGCCTGTGCCTGGGCTGCAGCTGCGACCTTTCCCCCAGTGCAGTCTTCAGTGTATCCTGTACCGCTTTATCAACATCGTTGCAACCATCCCCATTGCCCCCCCCCCCGCCTCTCAGCCGCGG
>chromosome_10,+,polyA site is 1444062
CAGCGGCCGTGGGCCGAAGCGCGGGCCGCCAGCCAGGTCCCGACCCGCCTCCGCCTCCACCTGCTTCAACAACTGGGGCGGGGTGTAACGGCGGGGGCGGAGGAGTTTAACACATGCGGCAGGGGCGAGAGAGCCAGTCAGGCGGGTGCA
>chromosome_10,+,polyA site is 1485173
TGAGTGAATGTTGCTGACCTCATGAGGTGTGGTTGCTGACATTGGTTGATGCCGGGCGCCTGTAGTACTGATGTATAACATGTTAAATGTATGGACCCAATTGTGCAACTTAATATTCCCCTTCGAACGTATTTGCATGGCCACCGTGCC
>chromosome_10,+,polyA site is 1485300
CGTATTTGCATGGCCACCGTGCCGCGCGCCTCGCGAACCGAGCCCCTGCCTACCCGTACCATGTACCATGCACCATGTACCATGATGCACCTTCCAGCGCTGCAAGCCGCCGCCACTTGCCACCCGCCGCTCCATGCTATGGGCGATTCA
>chromosome_10,+,polyA site is 1508486
TCAGCGGTCGTGCTACATGTTACACGCACACTCCACCACCCCCACCCCGACCAGATCCAACACACGCACTGCCCGCCCCCCTTTCAAACCCCCCCACCCCAACCCCCCCCACCCCCCCCCCACCCGCCCCCACCTCTGTGTAGTCGCTCC
>chromosome_10,+,polyA site is 1517790
TGCGGCTCACGACCCCCCTCCACTTCCCAGCTCCTTCTTGCCCCGCACGCTCCACCGCCAGCCCCCGTCCCCAGGCCAGCATCACATCCTCATCTCGCAAGCACCACTTCAGAACCTCCTCATCCTGCCAGCTCATCCGGGAATCACACG
>chromosome_10,+,polyA site is 1519792
GAACATCTTGGAGAAGTTCTGGCCCAGGCAGTGGCTGGTGGCACCCTGCGGGGAGAGAGGGGGAGCGGGGGAGAGGGGGAGCGGGGTAGAGAGGGAGAGAGGGGGGATTGCAAAGATGGTTGGAAAATGTGTACAGGATGCAAGACTGCC
>chromosome_10,+,polyA site is 1536928
GCTCCTTGCGGGTGGGGCGCGGCGCCTGGACTGGGGGGGGGGGAGGCCGAGGGGCCCGCTAACCCCGAGACCAGGAGAACCTGAAAAGGCCGCGGATGATGTAACATGCAGCGGGCTGTTTCCACCGATTGTCTTAGTCTTGCTCGCAAC
>chromosome_10,+,polyA site is 1546340
GGGCCAGCCTGGAACGCATGTGCTTTGCACCGAATGGCAAGACGTCGCTTCCGGTGTGTGCATGGGATTCCGGCGGGCTTGTAGTAATTTGCAGTTGGAGAATGCCTCATGGCACAGCTGTGTCTGTTACGCTGTTCCCTTCGGGCCTTC
>chromosome_10,+,polyA site is 1571737
ATGCATGCAGCAGCATTGGATCTGATACTACCATTCCCTGGATGCCTGCTGACTGCATGCCCGTGCAGCGGCTTAGTTCTTTGTAACATGTGAGGAGCGTGAGCTGCCGCATAGGAGGGACTGCGCCATCTTGGCTGCTCTATGGGCCTC
>chromosome_10,+,polyA site is 1623598
CTGTGAAGGGCACTGTATCAACCGCCGTTCCGCTCCATACGCTTTCGTCAGTGCTCATCGAAGTGCTCTTGAACAGTCAACCCCTTGCAGGAATGTGCCAGACACACTACAGAGGCCCCGCATCCTGCTCACATCCTGCAGCTACCCGCA
>chromosome_10,+,polyA site is 1640844
CCTAAGCTTTTTCTTCTCATAATGGACAAAGTTATCCTCAACGTGCTCGCTGCGCCTCGCCTAGTGCCCTTGAACACATGTTCTTGTGCTAAGGGCATAGCTAAGGGCCTCCAACTAGTGACAGCGAGCGTACCTGGCCTCCTACCGAAC
>chromosome_10,+,polyA site is 1640986
TACCGAACCTGCTCAAGGCGCCAGTCACAGACTATGTGGTCGCCCCGATCGCCACGCCAGCACGCAAGGTGTTGGCAGCTGCATCGACATCACACAACCTAAAAGACAACACACAACCAGCCGGCCAGTTGCCGAGCCTACTGGTGCCCG
>chromosome_10,+,polyA site is 1641120
AGCCTACTGGTGCCCGATTTGGAGTTGGCAGCGCTAGGCGAGGTGAACGCGCGAGAGCAGCACTACATCGCCATGTTGAGCGCGATGAACAGATGAAGCAAACCGCGATAGCGATTTTCCAGCGGAAAGATGAAAGCCTCGCCATTCATC
>chromosome_10,+,polyA site is 1641562
GAGCGTGCTAAGGTGGCAGGCGGATTATCCGGGTGCTGAAAGGAGCTGATACCTGAAAGGACTGGGCCAGGTCTGCACGAGGGGTTGAGGAATGGTGGCAAAGCAGGCGTGTACAGCCGGCCGCAGCCGATAGCGGTCATGGCGCATGTA
>chromosome_10,+,polyA site is 1641629
CAGGTCTGCACGAGGGGTTGAGGAATGGTGGCAAAGCAGGCGTGTACAGCCGGCCGCAGCCGATAGCGGTCATGGCGCATGTAACAACACTAGAACGCACCTGCTGTGCAGCAGCGTTCGCGCCCACGGCCACCACCGCTACCGCGGCCA
>chromosome_10,+,polyA site is 1662178
TTTGTTGTGGTAAAGAGCACAAGGAAAACGTTGCGCAAAGACAGTGTATGCGATGCAGCAAAGGTCCTGTTTGTTGTGGTGGGTTGTGGTTGTTGTGGGAGAGGTCACGATGAGGAGAAGGGATGGAGATCTTATGGATGGGTCAATCGG
>chromosome_10,+,polyA site is 1669617
TCCCCTGACGTGTGTGGCACACGGGCACCGAGGCAGAAACTCAGGCTGAAAGACAGTATGTATCAGGGTTACCCCTGTGTGTATAACTACACTTGGCATCATGCCAAATGCATCCTCCGTTCCATGTGCCTGGCATGATTCCGGCTAGCC
>chromosome_10,+,polyA site is 1677827
GTCCAAACACTGAAGATACCGGACATCAGGATATAGTGTTAGCCACGCGTCCACCGTTACATTACTCCGCTTATCCAAGCCGCTCCACACAAGCTGCTAATTTAGGCGGTCGCCACCTTGGGCTTGGCCTCAGAGCCTGCGCGCACAGCA
>chromosome_10,+,polyA site is 1678327
TACCCTCGCGGAAGCCGTTCTTGAAGCGCCGGGCCAGCGTCTTCATGTACCGCATGCGGCCGGAGCCGGTGGTCTTGCGGCCAATGGCCTTCTGCCCCCACTGGTCTGCAATCCCAAGGGAAAACGGCGGCCCAGGTGTCAGCACCGGCT
>chromosome_10,+,polyA site is 1678592
CAGCTGCCGTCCAAGGTCGCCCTTCAGTGATTCTTCACTCACAAGTCCGCTTGCGGGCAGCAGGGTAGCCGCACGCCGAGCAGACGTGCTTCTGGTTGTGGTAGCTGGTGCGACCGCAACGACGGCACAGAGTGTGCGTCTTGTTGCGGC
>chromosome_10,+,polyA site is 1686408
CACATCTCCTACCCCGCCACCTCTCCCCCCAAAGCGGTGCATCCTGTACCGCTTTTCCAAACATCCTTGCAGCCCCGCCGCCCCCCCCCCCACACCCACACCCACACCTTGAGGTGGTTCCGCAGCGCGTTGCGGATGTCCTTCTCCGGG
>chromosome_10,+,polyA site is 1691780
GCTGGCGGTTGGTGCGGCGCGTGAGTGGGAGTGCATAGTCGCGGGCGTGCCGTTTGGGAAGCTGCGTGTGTGAGCTGCGTGTAAACTCAGAGAGACGCATGGGGCTGAGCCCATGTTGGGTGCTGTGGGCGCACACGGTTTCACACGGTT
>chromosome_10,+,polyA site is 1699080
AGCGAGACGCGACAGCTGAGCAGGGTTGCCTAGTACGCGACCCTCTCTCCATAATACGCGTATTAATACAGCGTACTAGGATTCCTAGTACAGTACGGTAAAATACGGTGCATAATACGCTGGGCCAGGAAATCCGGGGGGGAAGCCGAC
>chromosome_10,+,polyA site is 1699256
ATGCCCGAATCGGTGTGAATCTGGATTTGCGCGGTCATAGTCTTCTAGCGGAATTTCCTTCAACTTATTATGCTCATATTGTTGTAAGAGAACACAGCTGCAACGGAGAGCAGCCATGGTTCGCAAACTTCGACGGACATCCTTTCCAGC
>chromosome_10,+,polyA site is 1733748
TCCATGTCGGCCAGGGTTTCTTTGTCGCTAGTCCGGAAACAGTCCCACGATATGACCTGTGGATTATTGATAGCTTGGCGCTGTGTAAGCAGGGTGTTTGCGCAGAACTTCACTGTCCCGCGAGTCCAAGGAACGGGGCGGGAGAGGGAG
>chromosome_10,+,polyA site is 1761499
GCACCCCGCCCAGCAGCGGGTGGCCGCCGCCCAGCAGCGTCCACAACAGCGTAATACCCTGGAAGCGAGCAGGAGGCGGGGTTGATGGGGGAGGGGGAGGGAGAGCGGTTGTTTGAGACCGGGCGCATGCCTGTGACGCATTCCCCTGAC
>chromosome_10,+,polyA site is 1764536
CGTATGTGTGTCTTGGTGCCAAACCGAGGGGGTGGGACCGAGTCTCGCCAGGCCACCCTTGGATTGAGTGAAGAGCAGATGGAAGTATGAAGCTGAACAGACCACGAAGTGTCATAATGGAAGAGGAGGTGGAGTGATGGCACCTAGTAA
>chromosome_10,+,polyA site is 1781380
TGCATGATGGAGCCGCCGGCCTCCAGTTCTACCCGTACAACCGTGCAGCCGAAGCCCAGTGGCCTACCGAAGCCGCATGGCTTGCCCGCGCCAGCCCCAAATCCACCTCCGCCGCCCGCCGCGGGCGCCCCCCGCCTGCTCCCCATCCGC
>chromosome_10,+,polyA site is 1783047
GGGCTTTTCGTCCTGGCTGTGTTTTGCCCCGTGTGTGTGCGCGTGTCCCCTCTCCGCGCTCCCGTGCCGCAGGGCTGATGATTTTAAGACGCCGCCTCCTGTCATGCCACCGGGGAGCTCTTCGTGAGCCCGGGCTCCATCCAGCCGCGT
>chromosome_10,+,polyA site is 1805269
GCTCGGTTCCCCGGCTCATTCATGTCTAGATGCCGGATGCCCGCAGTCGGCCCCAGAGCAGTGGCCCGGGGTATCAAGGTGTGAACTTCCGACAGTGCTGCATTCCCCCTTCTTGTGATTGTGCTTCCCTGATACCGTACGCCCCAGACA
>chromosome_10,+,polyA site is 1837419
CTACATTTGCGACCTAGGCGATCAACAAATAGCAAGGGCATGCGGCCCCAGTAATCTGTTCACTCCTTACCCTAAAACACACAACCAACTCGTTAACCTTGCTCCGTCCCCAGTCGTGTCATACCCAGTCCTGCGTCTCAACACACATCA
>chromosome_10,+,polyA site is 1855569
GACGGGGCAGCGTTCGAGGTTAACTCGCGCGTCACGCATCGTATGGCGCATGGGTTTCTTATATAAGGAGAAGACATGCACTATGCAGGAAATAACTCAAATGCCCGGCAACCTGGAACTAAGCAGAACCCGCCAAAACCGTTTGCGTCT
>chromosome_10,+,polyA site is 1862702
CTATGTCGATAGCAGTGGTGGTTGTCAGTGACCGGATCGCACGCGAAAAAGCGAAGGTTCGGCAGCAACGGCCCCCGCGACCCCCCCCCCCCCCCTGTAAGTAGGGTTCCCGGGGCAGGGTGGAGGTGGCTCAGCAGTGGTCAACGTGCA
>chromosome_10,+,polyA site is 1863492
CCACAACCCGGCTGCCAAGCGTCGCGAAGGTAACAAGTAACCCTGACACTAACTTCTTTCGTGCTGTTTATTGCTAGCCTGGAGCTCGCGACGGCGTCTTGCATTCGCATTCACTAGCAAGCACTTAGCTAAGCGTGTCCAGGTATCGAC
>chromosome_10,+,polyA site is 1879682
AAAGAGGACCGAGCCAATTGTGCCTTCAGATGGATGGCAGCCTCTGTGGGCGGAACACGGAAGTTCTACGACACACAAGTATATAACCCCGCGGACGGCGCCCTGGGGCATCTAGATGTGTCTTTTTCCGACTGTCCTACTACAGCGGCC
>chromosome_10,+,polyA site is 1887304
CCCCATCCACGCCGCTGCAAGTCACCAGCTGCCCCTGCCCCTGGCGCTCCAGATCCATCACCACAAAGTCCAGGATGGGACCCAGGTTCGGGAAGCTGTCCACCAGCTCCACATAAGACGGCGGCTCGGCGGCGGCTGCCGCTGCCGCGG
>chromosome_10,+,polyA site is 1912581
CGACCAGCAAACCCCTGCATGCATCATTTACAGCCCACAAAGAATAATCAGCTTCTTGCATTAAACGCGACCTGCATCCTGTTCACACAAGCTTGAAGCATTGACTGTCGCAGCAAGCTATGTCCGGGTTGTTGGCTTTTTGGGGCAGAC
>chromosome_10,+,polyA site is 1937161
CTCACGCGCCTCGTGCGGCAATCCGCGAATGCCGATGCTGGCCCAGCTGTCACTGCTGCGATTGTCAACCCAGCCAGGCGCCCCAGCGGGGGTGCTGCCAGCGCCAGCTGAGATGTCAGCGAGCGGGCGGCGCGGCATCTTGGCGGCGGC
>chromosome_10,+,polyA site is 1946702
TGAAGGGTGGTAATGAACAGTGACCTCAGCAATGCGGATGTCGGTGCTGTAAAGGTGTGTACAATGCGTGCACACGTGGTGTGTAAATTACATTGGACACATGCCTCTGCTTCCCGCCGCTGATAGGGTGTAGCGTAACTGGGATGCCGG
>chromosome_10,+,polyA site is 1950287
GTGCCTCGCCCGTGTCTCGCGCCATCTGCATCTGCTTGCGGAATGCCAGGTCGTCCAGTTGGCGCTGTGCGGTGTTGTTTTTGTTTGAGGAGGGAGGGGGAGGGGAGGGAGGGACGGTTGGGAAAGACACATTGTAAAGGAGGGGTGGGA
>chromosome_10,+,polyA site is 1971384
CTGCGTGGCCGCGTGCCAGTCCGCGCGAGCTCAGCAGGGATGTGCCCGCCACACGCACAGTGGGCTTCCTTGTCTTCTGACTCTGTAACACAACGGGCAGATTGTGCCTCGTACCAGTGACTGGAGTGTGTGTGTCCCGCTCTCTTCCGA
>chromosome_10,+,polyA site is 1975480
GGGAGGAGCGGGGGAGGGAGGCGTGCCGGGCTGTGGGGAAGGCGGCAGGGGTGGAGGGGAGGGCGGCAGCGGGGGCGCGGGGGAGGGGGGCGAGGGCGGAGACGGAGGCGGCGAGGGCGGCCGGGGCGAAGGCGGCGAGGGCGGGGGTGA
>chromosome_10,+,polyA site is 1977486
CGGTCTTGAGGAACAGGCACGTCGAGTCCTGCTGCGTGGGATACCTGCGGCGCGCGTGGGTGAAGCGTGCAGCGTTTTGTTTTTTTGGGGGGTTTCCTTCATGATTAATTATGATTGGTACAGAGAAGTGTAGCGAAGTAGACAGCAGGT
>chromosome_10,+,polyA site is 1982152
CACACACGGCACGGCCCCCATACGCCCCCCCCCCAGGCCCCCAGCCCCCTCGTTTTCGTTGGTTTTGGTTTAGTTTGGGCTGGTATTTACCCCCCCCCCCCCACGGGCCCCCCCACGCCGCACCTGCGTGGGCCCGCAGTTGAGGCTGAA
>chromosome_10,+,polyA site is 1997093
CCCGTTCTCCACCAGACGTGGCTCCAGGCGCGCCGCGGCCCGCCTCCTACGCCCTTGGCCTCAGGCCGCTGCAGCACAGAGCACCGCGCGCTGCTGCTGCTCCAGCGCCGCTGCAGCCCCACAGGGCGGCGAGCTCGAGGACGGGGACCG
>chromosome_10,+,polyA site is 1997153
TCAGGCCGCTGCAGCACAGAGCACCGCGCGCTGCTGCTGCTCCAGCGCCGCTGCAGCCCCACAGGGCGGCGAGCTCGAGGACGGGGACCGCCTCCTCCAGGGCCGCGAGGGCCCAGGCCGTGGCATGCGCTTAGAAAGCGCCGCCGAAGG
>chromosome_10,+,polyA site is 1999231
GGTCACGCATCTCCAGCACCATGCGCGCCAGCAGGAAGTACAGCACACCAATGGAGTGCTTGCCCTTGTTGTTGGCGGGGATAGCCACGTCCACGTGGGTGAGCGGGCTGTCGGTGTCGCAGAACGCGATGGTGGGGATGTTCATGTAGG
>chromosome_10,+,polyA site is 1999352
GAACGCGATGGTGGGGATGTTCATGTAGGATGACTCCTTCACGGGCTGGTGGTCCGTGCGGGGGTCGGTCAGGATCAGCAGGCGCGGCTCCTCGAACGCCTTCTGAATCTGGTTAGTGAAGGTACCGGGGGTGTGGCGGCCAGCCATGGA
>chromosome_10,+,polyA site is 1999504
TGCAGCCCAGGTACTGAGCGAACTTGAACACAGCGCGCTGGCCGTAGGGGCGAGCCGACAGCACGCAGATGTCCTGGGGGTTCTCAATGGCCACGATGATACGAGCGGCCATCTGGAGCTTCTCGTAGGTCTTCTCCAGGTTGATGATGT
>chromosome_10,+,polyA site is 1999845
CGACGCGCCTGCAAATGCTGCGCGCAGCCGGCGCCGCTCTACACGCACCTGCGAGAGCGCCATTTTTGCTGGCTGTGAGGTGCACACGGGCTACGCCCACAAACAGGACCGAAAGAGACAGAGACAGGCGCGGCCGCGCGCGAAGAGCCC
>chromosome_10,+,polyA site is 2003166
GCGGTTTTGAGCTTCACGTCCGCGTGCTCCTTCCGGAACGCCGGGAGGTCCTTTGCCGTGGAGAGGCCGCTGCGGGGTTGGGAAAGGAGGGGCGGGAGGAGGAACGGTGCGTTAAGGGGGGGTTGAGAAGCGGCGAGAGTGGCTGGGCGT
>chromosome_10,+,polyA site is 2009665
GTGCTCTCCACGGGTGCGACATGCCCCCACGGTATTAGGCGCCCGCATGAGCCTGCCCGACTTCCGCATCAGCCTGCCCGACTTCTGTGAAACGATGCCCAACAATCTGCACACTTGACTGGGGCATGCACGTTGACTCGTTGGGGCCCG
>chromosome_10,+,polyA site is 2009949
CCATGCACTTCTGCTCTGCCACTGCAAACTGTTTGCTGTCTGCTTACGGGTCTGGGCATCGGCTGCACCCTACGGGACCTCGCCAACCTGCCTTGAACCCTGTCCCATCACACACCTCGTACGTAGCATGCATGTCCCCCCCCCCACGCA
>chromosome_10,+,polyA site is 2010109
GTAAGTCGTGGGTTTGTGAAGGGTGGCGGTTGTGAAGGGGAGTGTAGATGCATTTTGCAGGGGTAGAAGGGGATGCGGGGGGGGGGGGGGGAAGTCGGTTACTGGTTAGGTCGTGGCTGCGTGGGAATCCTGTGCGTTCCGCGCCAACGG
>chromosome_10,+,polyA site is 2017343
CCGCCTCCGACACGGCCGCCGGCAGCCCCTGCTTGGCGGCGTAGTGGCGGCCCATGGTGCCTGCAGCGTGCGTGGGGTTGTAGTGGGGGTTGTGGGCGGCAGCGTGAGGGCAGGGTAGCAGCAGGCGCAACAGCGGCGCTGTTGGAACAC
>chromosome_10,+,polyA site is 2055194
CTCAAAGGTTCCACACGCTGACACGCACCATGCCAACGTGCCCATACATGCGCAACACGGGAGCATGCACGTGCAAGGTTGTGTAACAGACGGGAACCCGTGGTGACGCCTGGACAGGCCGCCTAGCTAAGCGACTCTCGTCGGCACCTG
>chromosome_10,+,polyA site is 2057441
CAGAGCGGTGAGGTGAATCAAGGCCACACGGGTAAGACACAGGAGGTGAGGTTGGGTGGAGAGCAATGGTGATGGTGTTGGTGGTGGTGGTGGGTGCGCGCATGGCGGCTTGAGCATGTACAAGTGTAATGCCGCTCGCCCTGATCCAGC
>chromosome_10,+,polyA site is 2083736
GTTTCCGTACAAAAGGAAACGCTACTCGATCGTTCCCATCAAGAGCAATAGAGTACCCAGACCTGAATGAAGACACGCGCCTGCAAGCCAGGACAAGCACAGTTCAACTTGCCACAAGCACGCGGCCTGCACTCAAGTTAACCCTGGGAA
>chromosome_10,+,polyA site is 2084848
GCCCAATCCGTACACCATGTTGCCCACCCGCCATGTTGACCCCCACCCTGCTCCTCCGCCCCTCCTCCGCCCCCCCCCCCCGTTCCGCCCCCCCCCATACACACACACATACACACACACACACACACACACACACACACACACACACAC
>chromosome_10,+,polyA site is 2109154
CCAGTGACCCACGATGACGTAGGAGGTCGCCTGCGGCTTGTCGGCCGACACCTGTATTTGTGTGTGTGTGTGGGGGGGGGGGGTGCGTGTGTGTATGTGTGTATATGTGTGTGTGTGTGTGTGTGTGTGTGTGTGTGTGTGTGTGTGTGT
>chromosome_10,+,polyA site is 2110245
CCAGACGCGTGTCAAGCTGGTGTGTGTGCGTGTGACGTGTGTGTGTGTGTGTGTGTGTGTGTGTGTGTGTGTGTGTGTGTGTGTGTGTGTAGGGTGCCACAGAAACAACCACTCCTTTCAAAGAATGTGCAACGACCCAACCACGAGTGG
>chromosome_10,+,polyA site is 2110645
CGACATGTCCAGTGGCCGCAGGTGCAGCGGCACGTGCGCCACCGCCACCTGCCGGGCCGAGGGGCCGCCACCGCGCCGCCCGCCGCCGCCCCCGCCCCAGCGGCCGCCGCCGCCCTGGCCGCCGCCGCCGCCGCCCCGCTGCGCTGAACC
>chromosome_10,+,polyA site is 2113506
CCCACCTGTCTTGCAATGGCCCTCTCGTACACGTCCCGAATGTCCTCCTCGCCCTGGCCCTCCTTGCTGTAGGCCTCACCGCCTGTGTGTGGGGGGGGGTTTAGGAGGGGTGCAGGAGGGATGGGGTGCAGAAGGGGCGCAGGAGGGGGG
>chromosome_10,+,polyA site is 2114552
GAGCGGCAGGTCCAGCACACTGCCTCCGTCCACGTACAGCACATCGAACACCACATACACCACCTGAGGGGAGGCGGAGGGGGAAAGGGGGGACGGGGCGAGAGGGAGGAGGGAGGTAAGGTTTGCAGAAAGCCACAAGGTATGGGGTGG
>chromosome_10,+,polyA site is 2118105
CGTGTTGCATGCCGTACCCGTCAGAGGTGGTTGAGGTAGGCCCCCAACACACGACTGCACCCGCGCCCCGCAGCCTCCCCCCCTTTTTTGTACGTGTGAGTGCCCGCTGCCCCCGCTGCCCCCCTGCCCCCCCCCCCCCGCCCCCCTGCC
>chromosome_10,+,polyA site is 2118833
GAGGGCTCGGGCAACATAAACCCTCCCTCCGGGTCACATACCCCCCCTTATGAATTGGACTCGCTCTACTTTGGGCTGTTCCCCTAAACCCCCCCCCCCCAAAGAAGACTTCTCTTGGTCCCCACCGCCACCGCCACCCCCACACCCGTA
>chromosome_10,+,polyA site is 2123382
TGCGAGTGTCCTACAACGTTCCCAGGCACTCCTAACCCGAATAGCCCGTGTGTGTGTGTGTGTGTGTGTGTGTGTGTGTGTGTGTGTGTGTGTCCGGCGAGCGGCAGGCTGACGCCTCTGGGCCGGCCTCGCGCGGGCTACCCTGTCTGA
>chromosome_10,+,polyA site is 2123720
GGCCGCCCCAGCCGTGCACTGCGTCGTCCGAGGCCACGCCGTTCACACGCGGCTGGCTGTTGATGGTCAGGTAGCCTGTGGGGGTGAGGAGGGGGTGCGAGGAGGAGGGAGATCGTGGGCTGGGGTGGTGTGGCGGTTCGGGATCAGGAG
>chromosome_10,+,polyA site is 2127154
TGCCGAAGTAGTCGCCGTGCTGCTTCCTGAGGGGGGGAGGGGGGTAGCCGTTCATGTGGAGGACGGAGTGATGGGGGAGAGAGGGGGAGAGAGAGGGAGAGGAAGAGTTGCACGGATTCGTCTTGATGCACGGCGCTCGTGCTCGCCCGG
>chromosome_10,+,polyA site is 2127957
AGGTTCCTTACAACCCCCCCCCCCCCCCACCCCCCACCCCCGTCTCCACATGAACGGCTATCCCCCCCTCCCCCCCCGCCCCGTGCCCCCCAGACCCCCACCTGATGTACTTGACCAGGTCCAGGGCGCAGTTGAAGCCGCCCTCCACCG
>chromosome_10,+,polyA site is 2134258
ATTTTCTCTGCGGTTGCCTCTGGTGCTCATCCGTGGACGCTGGTCATCTTCCTGCAGGTGCGCTGCGGCTCTGCATCGCGAGTGTGGCGTTGCGGTCTGTCTGTGTGGTGCTATCGCCTGGCCGGGCGCCCGGAGCGTGAGGAATGCGCA
>chromosome_10,+,polyA site is 2134467
CCATGCACTTCTGCCCTGCCACTGCAAACTGTTTGCTGTCTGCTTACGGGTCTGGGCATCGGCTGCACCCTACGGGACCTCGCCAACCTGCCTTGAACCCTGTCCCATCACACCCCCAGCCAGCTCCAGTCGGGACTGTCGGGTGCCCCC
>chromosome_10,+,polyA site is 2136690
TTCGGCCCCAAGCAATGGCACAACAAGTTGAACTGATTGTGTTCTCCAACAAGAATGGGTCATCCCCCGCTAGGTTAAATCTTCCGCTGAATGACAAGCAATTGCAAGTAAGCTCTATACCCCTGGCACCACACCGTGCCTAGCTCGTGC
>chromosome_10,+,polyA site is 2149858
CTCCTGGATGTCGGCTGCACGCTGCACGCTTGCACCCGCTGCTGGGAGTTGATGCACATGGGACGCGGCGGCAGGCGGCCTCGGTGTACGGGGTGGGGGGGGGGTTCGGCGTGGGGTTCCGGGCATGGATGTTGAGCAGGATGCGGGACG
>chromosome_10,+,polyA site is 2156777
ACCGTAGGTAGGATGACTTCGCCCAAGTGTTCACCTGAATGTTACACTTAATGACGAGTGGTGTGGAAACGAATACACATGATGTAAGAACAAGGTCCAACGACCTTGTCCCGAGCAGCCTCCTCGGGACGGATGCGCCCCGCCTGCCCC
>chromosome_10,+,polyA site is 2181132
CATGCAGTGCCGGGTCGTGATGCTCTCTTAGGTTACACAGAATATGCGCGCACAATCATAACGCGCTCTCTTCTGGCCCAGCGACGCAGGCTGTCAAGGTACGAATAAAGCAGCTCTCACCCACACTCGTGACGTTCATCGCCGGCATAG
>chromosome_10,+,polyA site is 2181206
GGCCCAGCGACGCAGGCTGTCAAGGTACGAATAAAGCAGCTCTCACCCACACTCGTGACGTTCATCGCCGGCATAGCGCAATCAGCGTTCTATTGGTCCGAGCCTAGAACAGAGACGGGCCAAAAATTTACCGCGGGACAACAGCATCCG
>chromosome_10,+,polyA site is 2181263
ACGTTCATCGCCGGCATAGCGCAATCAGCGTTCTATTGGTCCGAGCCTAGAACAGAGACGGGCCAAAAATTTACCGCGGGACAACAGCATCCGCGTCCAAAAAATGCAATAATCTACACAGGCCCGCAGAATTGCACACGGCCAAAACAC
>chromosome_10,+,polyA site is 2182962
GTGGTTGGTCAGCTTAACAGGCAACAAAGACCTATTCGAGGAGCTAGCAGTCTACTTACTTGCGCGCGGGCAGAGTGGTCACGGTAGAGGCCTTCAGCATCATTTTTGGCAGGGTTGTTCAGAGGTTCGGTGTAAAGGATAACCGTGTTT
>chromosome_10,+,polyA site is 2184531
CGGCGATTAGGCTGGCCGCGATTAGAACCGGACTCTGCGGACTTGAACCCAGGTCAAGAGGGACCATCTCCGGCCCGAAAGGAAACCACCCTCCCCCCAGTTGGCTACCGACCTTCCACAACCGTGCAACAGGTCTTCGCGTAATGCGTG
>chromosome_10,+,polyA site is 2185067
AAGCGGGGGCACACCGTACCCACGCCGCGAGGGACCGTCTCCGGCCCAGAGAGAAACACCCACCCCCTGGTTGACTGCCGACCTTCATAGCGTTACGCGCATGAGTCGAAGCCAAGCCGAAGCCCGCCAAAGCCCCACCGCCACGTAACA
>chromosome_10,+,polyA site is 2186115
GATATTACAAAGAAGGGACAATCCGACCAAGCAAGGGTGCCCGTGCACCCAGGTCAAGAGGGACCATCTCCGGCCCGAAAGGAAACCACCCTCCCCCCAGTTGGCTACCGACCTTCCACAACCGTGCAACAGGTCTTCGCGTAATGCGTG
>chromosome_10,+,polyA site is 2187009
GACCAGCACGCATTGGCCGCCACCCGCCACAACGCTTCCTTGTGATAATTTTCCCATTTTAACGCCCACAAACGGGCCAGAGTGCCGGCAAAGGCGCCGGCAGCCGCAAGCGCGCCGTCCGCAGAAACACCAGCATCACGCACATACAAC
>chromosome_10,+,polyA site is 2191393
GATATTACAAAGAAGGGACAATCCGACCAAGCAAGGGTGCCCGTGCACCCAGGTCAAGAGGGACCATCTCCGGCCCGAAAGGAAACCACCCTCCCCCCAGTTGGCTACCGACCTTCCACAACCGTGCAACAGGTCTTCGCGTAATGCGTG
>chromosome_10,+,polyA site is 2192287
GACCAGCACGCATTGGCCGCCACCCGCCACAACGCTTCCTTGTGATAATTTTCCCATTTTAACGCCCACAAACGGGCCAGAGTGCCGGCAAAGGCGCCGGCAGCCGCAAGCGCGCCGTCCGCAGAAACACCAGCATCACGCACATACAAC
>chromosome_10,+,polyA site is 2217620
CAGAGGTTCCGGTGCCCAAGGCACGGCGCGCCCGACAGCCCAAATCCCTTAGCCTCCGCAGCTCAAGCTCAGCCACACGTCAGCGCACTCAGCCCTCCAACCAGTTTGCCAGCCAACCAGCCAGCCCGGCCCAGACGCACGCAGGCAGCG
>chromosome_10,+,polyA site is 2230283
TTGCTTGTGCACGACACGCGAGCGCACACCTCAGCGCCACCTCAGTTCAAGACGCTAGTGCGGACACCCCAACCCATCACTCAGCCCTATGTGTTTCCCGACTGTTGCCCACCACATCCAGCACACGGCCTCCCGCACGCGTGCCGCGTC
>chromosome_10,+,polyA site is 2249452
CGAATTCACATGTTACCTCGTAACCGACGATAAACGCTGTGGACGGTCGCGCCCATGGCTGGCTGACAGAAAGCGGCTGCTGTATTGGGATGGCTGGGCTGGGCGACGGCGGCCGGGCGTTGCTTGGGACTACCAGAAAGGATGCGCCCG
>chromosome_10,+,polyA site is 2249503
CCCATGGCTGGCTGACAGAAAGCGGCTGCTGTATTGGGATGGCTGGGCTGGGCGACGGCGGCCGGGCGTTGCTTGGGACTACCAGAAAGGATGCGCCCGAAACCAACCTGGAGAACACCAGCGCCACCGGTGCCCAGCACGACATGTATG
>chromosome_10,+,polyA site is 2274287
TAGACCAGAGCGGAAGGCGGAGTGGGCTTGCAGGCGGCACGAGAGTAGGCAGTCAGTAGCGCAAGTTGCGAATTCCCATGTTACCTCGTAACCGACGGTAAACGCTGTGGACGGTCGCGCAAGAGTTGAATTCCTGGTGTGATGGCTAGA
>chromosome_10,+,polyA site is 2280204
CCGTTTTGCAGCCCGGCGTTGTATCAACTCACCCTTCCTCATCGCACATCCACTTCTCCACGGGACTTTACCAACCTGCCTTACAACTGTCCATCGCACATCCGTAGCATGTCGTTGTCAGTCACTCTGTCAGCCCTTGTGCGTCCCAAG
>chromosome_10,+,polyA site is 2280381
ACCAGCTCGATGCAGTCCTGCCTTATTTTCCACAACCAGCGCCTGAACGCTGCGCGCGGAAATCGGAACCCGCACGTTATTAGAACTACCAAAATTTGTCACTTCGCCACCAGCCATCCTAACCCGCACAGTGTCCCACACTCAACGCTC
>chromosome_10,+,polyA site is 2284014
CGGATCGCGCCTCTGACCAAACTCGTTCACCCCGCAATGAATCACTCGCCTCTCCGCCGACACGTGCCTGTACGACAGAGCTGCATCATGAGTAACACTTCCCAAATATCGCCCCGGCCACCCAACAGTCCTCAGCGCGCGCGAGTAGCG
>chromosome_10,+,polyA site is 2294945
CCGCCTGCGTGGCGCTGGTGCCCACGCCGCCCAGGTTGGACAGGGTTGTGTCACGCAGCTGCAGGCGACCAGGGGGGGGGGCGGTGGAGGGCGAGCAGGAGGACGAGGAAGAGACGGGCAGAGGTGAGAAGGATGACAAGGTGTGCATAG
>chromosome_10,+,polyA site is 2306747
GCGCCTATTGCAGCATTCCCCTGTGGTACCGGTTTACTGGTCAGCCGAACCGGGTCTGATAGCCACAGCGAGGTAGCAGGGATGTAAGTGCGTGGCAGCCCTGAGCAGGTATGAGGCACGGAACAGATGTGAGGCATTCAGGGATAATGT
>chromosome_10,+,polyA site is 2307104
GGCACACCGTTTGTTACAAGGCCTCGCAAAGAGCCAGAGACACTGAGACAGGAGTCAGTGCCAGAGTTCCGTTGAGGACTGTTGCGGCCGACACATTGAAGCTTAGACCCGTCGGGCATCTAAGCTTTGAACCGTCGCAGCCCGACCGGG
>chromosome_10,+,polyA site is 2307380
AAGCGTATTGGGCGTGATCGCGTAGTCATGTCGTGAGCTGGCGTGTGACCGTGCATATCGTGTGACTGAGTGATTTGGGTGTGGTTTTGGCGTGTGGGAATAGGGGAACGTGCCCGAGGACTGGTTGGCCCGACACGGTGTATTGCATGG
>chromosome_10,+,polyA site is 2307603
AGGCGAGCTAGTCGCCGTCAGGCACACGAAACGTTCATTGTCCCAGGGGGGGGGTAGTTTCGACTGGGAAAGGCCCCATGTTCTAAAACGAAAGAGCTTGACGAGAGGACTCCAAATCCACTTTCAGAGTTTCAATCAGGGTAGTAATTG
>chromosome_10,+,polyA site is 2307655
GGTAGTTTCGACTGGGAAAGGCCCCATGTTCTAAAACGAAAGAGCTTGACGAGAGGACTCCAAATCCACTTTCAGAGTTTCAATCAGGGTAGTAATTGCAAAGTTATGGGCCCTCAAAGTTCAGGGTCGGTCGTCGGGCCTGGGGGTCCC
>chromosome_10,+,polyA site is 2308720
TGCAAGCGGTTGTGACACAAATTTTCGGGGACAACGGGGCTCCGGCGGGAAAGGCCCTGCAGTCTCCCCTATACCACCACGTGTAACCATGCACACCTACGAACACGCAGAACCCTCCCTAACGTACTGAGCCATGCACTCTCTTCGTGT
>chromosome_10,+,polyA site is 2309890
CCTCACTATAACGACGGGTCCATGCGTTAGAGCATGCGTTAGCATGCGTGCCGCATGGCCCAAACGCATGCTTAACGCGTGAAAAGCATGTGCTGTACGCATGCGGTGCCCGCCCATACGCATGCGTGCGCTACCAGAGCGTGCGTTACC
>chromosome_10,+,polyA site is 2310246
CACACGTGGGGCACACGAAGCCAATTCCCTCAACTGCTCATTTGTGTTACAGTTCATGCAACGGCACGTGCCGCGCGTCCAGTGTAAACGAGGATTCGGCCTGTTTCTCTGAAGGCGTGAGTCCGCCTCCATCCACCAGCCTCTCCTTAG
>chromosome_10,+,polyA site is 2310483
GTGCCCTACCGTAACATGAATACAGATGCGTATGTAGCCGCTTCCGGGTAACAACCAAATGCCACCCGCCAAGGCATAAGCGGCAGAGGTGTGCCCATACTAAAGTCTTGCCAAACACACAACGACAACCACAACGTCCGACCTACCTGC
>chromosome_10,+,polyA site is 2319217
AAGCGACGGTTTATTACGGATGTTACCTGAAGTTACCGCGCATACCTGCTGCTGCGGTGAGCCGCCGGTCTTACCAACGCGGAAATCGCGCAACCCCCGCTACTCTAACTAACCTCGAGGGGGGGATTAATGTCCACACGCTCTCAAGCA
>chromosome_10,+,polyA site is 2320028
ATGCGATTTAAAACAAGGGGTGTCAGCTTTGTACAGCTGGAAAATGGGCTGAGCCCCCGTACGCTTGGGAGCTAATAGGGTGTAACGCCCCGTCAGAGCCTCCAGCCGCTACGACGCGCAGGCGCATCGGCTAGGGACACTCGGGTTGGG
>chromosome_10,+,polyA site is 2321575
AAACCTGGCCCTGTTACCACGGGCGTAAAACCAAAACAAGGGGTGTCAGCTTTGTACAGCTGGAAAATGGGCTGAGCCCCATGTAGCGCAAGGGATGTGACGATGGGCACCGGCGACATGAACAGCACCGAACGTGTATGGGGGGGTTGG
>chromosome_10,+,polyA site is 2321785
ATGATTGCGCAGGTGGCTAACGTTGCGCAAGGGTGACGCAGGTCCGAACGGCACGGACTGTTGGTTCCGGATTCCATGGATGTAACGAACGTCTACTGAGTTTTACGGCTACCTGCGGGGCATTGGAAACGGGGGGCGTCGGTTGGACTG
>chromosome_10,+,polyA site is 2327382
GATGTCCATGGACTCACGAGGTCGCTTCTCGCTCCGGCCGAGTTTTCCCTGCCGCCTATTTTTCTACAATAGGGAATAGCAATTAATAATACGTGGCACTCGCGGTTTGCGCCAGTTTGGCACTTTTTGTCGACACAGGCAGGCACGCAC
>chromosome_10,+,polyA site is 2328000
AGAGCGCAAACAGCGCGCACCGGTGTCTCGTCTCGAAGGTAACAAGTAACCGCATTGCCGCTGACACTAACTTCTTTCGTGATGTTTATTGCTAGCCTGGAGCTCGCGACGGCGTCTTGCATTCGCATTCACTAGCAAACACTTCGCAAA
>chromosome_10,+,polyA site is 2331106
GGCACACCGTGTGTTACAAGGCCTCGCAAAGAGCCAGAGACACCGAGACAGGAGTCAGTGCCAGAGTTCCGTTGAGGACTGTTGCGGCCGACACATTGAAATAAGCTTAGAGTTACTGCGGAAGTGGGGCGCCATCACCAAATGTGCCGA
>chromosome_10,+,polyA site is 2332391
CGGCCGCCGCCGCTGCCTCGTCACGTGCTGCCAGCTCGTCAATCTTGCGGAACTGCCAAGGCCACCTGCCGGGGTGGTGGGGGTGGTAGCCGTTCATGGGAAACGGAGTGATAAATCTCACAAGTACCGTATGAAATGCCGACGTCCAGT
>chromosome_10,+,polyA site is 2341418
ACTGCAGGAAGGAGCGCAGGTCCTGTGCGTGTGTGTGTGTGTGTGTGTGTGTGTGTGTGTGTGTGTGTGTGTGTGTGTGTGTTGTGAGGGGGAGTTGTTGTGAGGGTCGGGGCAGCCGTCATGCAGGGGAGGGGGAGGGAAGGAGAGGAG
>chromosome_10,+,polyA site is 2341597
CGGTCGCGGGATCTCGGGGGCGGCATCGCGGCCTCTACCCAGCCCACCTTTAGTTTGGGCTGATGATTACCCCCCCCCCCCTTCCCCCCCCCCCCCACACACACAGTGGGAACTGCACGGTGGGCTCGTGCACACAACCCTCCGCCCCCC
>chromosome_10,+,polyA site is 2342216
CGCCCAGGGCAGCAGCTGAGCCAGCAGGAAGGCCAGCACCATGCGCAGCCGGGCCTGGATGTTCTGTGGGGCGGGATGTGTGTGTGGGGGGGGGGGCGGGAGATGTGCGGTGTGTGTGTGGGTGGATTGTGATGGTGGTGGTGGTGGTGG
>chromosome_10,+,polyA site is 2347196
CATGCCCACGTCCACCAGAATGCCGTCCGTGAGGCCCTCGGGGTCGGCCAGGAGCGCCTGCAGGCGGACACCGCGGCGGCGGTGTGTGTGTGTGTGTGTGTGTGTGTGTGTGTGTGTGTGTGTGTGTGTGTGTGTGTGTGTGTGTGTGTG
>chromosome_10,+,polyA site is 2368378
AAATGGGAGCGGGGCTGCGGGGGCCGGATAGAAAGTATCCTCATGCGTGCAAGCATGCGTGCATGGCACGTGTTACAGTGCTAACCCCTCCGCCACTCCCTGCAACCTCACGCCTCGTCTCGTGCCCTCAAAACGCCGTCCCGCCACTGC
>chromosome_10,+,polyA site is 2371609
GCAGGCAGGAGTCGCTGGGCCTGGGCGCGCAGGTCATGGTTGGTACCCAGGTTTCTGGCGCAGCGCTTGCGAGCGCTGAAACACCGTTTCCGGATGTTGCCATTAATACCTGGCCCCCACAAGTGAACCTGGATGCCCCGGGGCGCAGAG
>chromosome_10,+,polyA site is 2374100
GTGGGGGAGAGGTGGGGGAGGGGTGGCGGTGAAACGTGTCAGCGGAGGTGGGTTCAGAGGGTGGAGCACGGCAGGAGGGTGTTTGTGGAATGGTGGAGGGGGATGTTGGTTGGCAGGTCGCAGGCGCGACAAGAGGGATGTGGAGGACGA
>chromosome_10,+,polyA site is 2379409
TGACTGCAATGCGTGGCAAGTGGTTGCGCTCACACGCGGGATGTGAGGTGCGTGATGCGGACTCGGCTTGATCAGGTTGAAATGACATGGATGCCGGGACCGACCCTCACCCTGCCCTCACTCCCACCCCAAGCCACGCACCGTGTATAC
>chromosome_10,+,polyA site is 2388902
CTTCTTTGTACATTTCACCGATTGGGTCGCAACATTGCCTTCCACATTTAGGGCACAAGGGCATATGCCTCCAGTGCCGCACCGCCGCACGCATCTCGCACCCGTCCTTCTCAACCACTCACCCGCACCCTCGCTCACATTCTCAGGCAC
>chromosome_10,+,polyA site is 2391337
AGTGCATGCACGCCGCACGCCGCACGCACCCAACCCCACCCTACCCCCAGGCCACACCATCCCACCCCATGCCGCCGCCCCACCCACCCCGCCCCGCCCCACCCCACCCCACCCCACCCCACCCCACCCAACCCCACCCCACCCCACCCC
>chromosome_10,+,polyA site is 2398555
TTGCTTTTTGAATAATCCTTTTGAGACTAGTTTTGGCGGTCCATGAGCTTCCTGGCTCGTTTGGACCAATCTACGAGCATGAACTTGTAACATCAATCAATCAGTATTGCTTCAAACAAAATATATATTATTGTATCTATCAAACTATTA
>chromosome_10,+,polyA site is 2402976
TCGTGGCTGCAGGGCAAACAGATTCCCCTGGAGGCGCCGGGCGTTTAGCAGTGTTCGACACTCGACAGTCGACACATGCAGGGATGGCTCACAGCAAGACAGCGCCCCGTCACCTGACCCTTCACAGTGACAGCCTAGGCAGGTCGGCAA
>chromosome_10,+,polyA site is 2403057
GGATGGCTCACAGCAAGACAGCGCCCCGTCACCTGACCCTTCACAGTGACAGCCTAGGCAGGTCGGCAAGCAAAGCACGTCCGCGTGGAAAAGCCAGGAACCCAAAAATGGCGACACCGCATCCGGCTTCGCACACGACGACCGCCCTCC
>chromosome_10,+,polyA site is 2403506
CCCGCAACGGACAGCGCTTAGAAACCCGCCCGCATCACGCCACCCCCCGGGTGCCGCCCCTGCGCCGCTGCTGCTCCTCACCCCGCGAGCAGTGCGACGCCCCTGCATAACTGCTCAGTCCATGCTTTCTCGCGACACACGTCAACTGCT
>chromosome_10,+,polyA site is 2403694
GCTTAGCGCCAGCTGGCGCGGCTGGGGGCGGCGGCGGCGGCCTTGGGCGCGGAGAAGGAGCTGCCCTTCTTGGCCTCTGTAAGTTTGAGGGGGGGGGGGCAGTTTCCAGGCATGTCCAGTAAGGCTGAAGGCGATACGGAATAACGCAGC
>chromosome_10,+,polyA site is 2404163
AGTCCAGGTCAGCCATGGCCTGGAGGGGAGGCCGGGGGGGGTGGGGTCCACGTTACGGGGGTGGGGTGGCAGGAGAGGCTAGGTGGGGGGGGGGGTGGGAGGAAATGGAGGGGGCAGTTAGGAAGTGCAGACGGTGGGGGTTGCGGGGGT
>chromosome_10,+,polyA site is 2405761
GGCATCATGTCGTTCTTCAGGTACACGCCCGCACTCGAGCAGTAGATGTACTGCTCCAGAGTGGACTTGGTGCCCTGGGGGGAGGGGGGGACGAGGGGGCAGGAGGGCAGGAGGCAGAGAGGGACAGGCGCGGAGGCGCGTGTGAGATAA
>chromosome_10,+,polyA site is 2408472
GCACCCACGCACACACGCTCCGCGCTCCCCTCCTGCTCCCACCCCCTTCCTCACCTTCTTCTTGCCGCGGGTGAACAGAGTCACGTCGTGGCCCTGGGCAATCAGGTCGCGGGCCAGGTACAGGCCGATGAAGCGGGTGCCGCCTGAGGG
>chromosome_10,+,polyA site is 2408548
AGAGTCACGTCGTGGCCCTGGGCAATCAGGTCGCGGGCCAGGTACAGGCCGATGAAGCGGGTGCCGCCTGAGGGGGGTGGGGTCGGGTGGGGTGAGGGGCAGGAGGGAGGGGGGATGTAGGGAGAGGCACGGGGCGGAGCAGGCGCCGGG
>chromosome_10,+,polyA site is 2425873
TTTGCAATGTTAAGGCGATGGGAGCAGGGTGAGAGCATCGGGAACAGGGATCAGGGGGCGATGCAGCAGGCGGAAAAGGGTGGGTGGGGGGGGGGGGGGGCGGCCAGTGCGGGGAGGAGCGGGCGTGGATGGGAAGTAGCGGCGCATGTG
>chromosome_10,+,polyA site is 2428097
GTCCGCCATCTTGAAGATGAACTTGTCCGACTTGCCCTGAGGGTTAAGAAGGGGCGTGGTGGTAGGAGGTGTGGTGGTGGTGTGTGGCGGGTGGGTGGGTACAGCACACGCCTATTAAGGGCGTAGGTGCTGCAAACGAGAGCACAGCGC
>chromosome_10,+,polyA site is 2435489
CCTGGACTACCCCTTAATTGCGGTCTTAAACTGCGCCCCCCATGGAACTCTTTCGTTGGGCTCGGGCACATAACCCCCCGTCCGCCCCTCTTTCCACCCACCCACCCGGTAGTCCGTCATCTCCAGGCGGGGGTCCTCGCCGCCGGGCTT
>chromosome_10,+,polyA site is 2451852
TTCTCTGGACACGCGCATTCTGGCGATTCGCAACCCCGAAAGCCAGACACGGATGTGTTGGCGGCTTGGCGCGGCGCGCAACAACTTGTCAAGGTTCCGGACCTCGGCCGCGCGAGGTGTGCGCCCTCCAGTCTTCCTTGTCTGCCCAGT
>chromosome_10,+,polyA site is 2468664
CAGCAGCACGTTGACATGACCTGCCACCCGAGGAGTGGCGTGTGTGTTTCGGCCGTGCTTCCCAGTTTATGGGTACTGCAATTTTAACGCAAGGCTGCACCGCAACGACCTTCCGAGTTTCCGTTTCTCAGCTTCCGACTAAGCTCCATC
>chromosome_10,+,polyA site is 2473102
AGCGGGTTGTGGTGGGCGACAGTGGGGTCGTCCTCGTTCGTCTCGTTGTCCACAGACTGCGCGTGCAGATGTGTAGGGGGCCATGCAGGCTAGTTTGCATATCGCAACCCAAAATGCTGCGATGTAAGTATGTTACTGGAGATGATGCGG
>chromosome_10,+,polyA site is 2493376
GCCCATGATGCACTGCGTCTGTATGGCTTGTCAGCAGGTGTTGGCTCGATCTTGGTCTCGATCAGGTTATCAGTCCACTATAAATTTCTGCATCACCGAATGCGCGTGTCCGCTAGGGTCGTAGCGGCAACCATAAGAGGGTGGGATCTT
>chromosome_10,+,polyA site is 2554902
CATCATGGACCATCCAAGCCAGGTGCGCTGGGCGGGCATAAGTCCTCGGGCGTGGCACGGTGGACTCTTCCCCAATGGCAGCCTCTCACCCTGTCGGGATCACTTCGGCTCCCGTGCCAAATCCGGTTTCGTTCAACCAGCACCCATCCA
>chromosome_10,+,polyA site is 2571207
GGGCAGGATGCTTTGGAGTCGCCGGCTGCTGCCGTACTTATCTACCGCTCGTCATGTTCGGGTGGGCTTCTGGGTGGCCTGTAATCTGGAATTCCTGGGCTCTGCTGCATCCCTCACCTTACCAAACATCATCACTTGCCACCATCGCGC
>chromosome_10,+,polyA site is 2597644
CAAGGCTTCAGGATGCGGATTACAATTGAAGGGACAGCCCGACAAGCGGGGGCACGCCGTACCCACGCCGCGAAGGGCCATCTGCGACCCAGAGAAACAACACCCGCCCCCTGGTTGGCTGCCGACCTTCAAGAATGCGGATGTTACAGC
>chromosome_10,+,polyA site is 2600699
CCCAATCAACAATCTGCACATACCCACACCCACACAGCTGGTCATCTTCCGCAGGTGCGCTGCGGCTCTGCATCGCGAGTGTGGCGTTGCGGTGTGTCTGTGTGGTGCTATCGCCTGGCCGGGCGCCCGGAGCGTGAGGAATGCGCATCA
>chromosome_10,+,polyA site is 2601798
CTGGCTGACCACCACCTCGTCGAAATGGCTGTCGCGCAGCACGCCCGCGTGCTGGGTCAGCAGGTCCTGGTGAGGGCCGGGTGGAGGGAGGGAGGGGGCAGGTGGGTAGGAGGGGCTGGAGCGGAGCACGGCGTTTGTGTGCACGGGCTA
>chromosome_10,+,polyA site is 2606428
GCAGGTGTAAACAAGGGGTGTCAGCTTTGTACAGCTGGAAAATGGGCTGAGCCCCGTACGCTTGGGAGCTAGTAGGCATGTATCGGCCCCAGAGCCTCAGCCCCCACCGCCTCAGGCCCCTACGAAGCACAGGCGCGTGGCTGGGGACAC
>chromosome_10,+,polyA site is 2606550
CGAAGCACAGGCGCGTGGCTGGGGACACCCGGGTTGGGGCCAGGGCGGGATTTCCCGCGCCATCCTTGTGCGTGCCTTGGAACATTACCAAACACCCCAAGCCTTTCTCTAGCCTCCTGCCATAGTCAACACCGGCGCCCCACGCTCAAA
>chromosome_10,+,polyA site is 2652435
AACTCCACCTTGAGGGCGGTGCGGTTCTCCGCCCACACCACCTCGGTGTGGAACTCCAGCCTGGTGGGGTGGTGGGCGGGTGTGGTGGTGTGGATGGCGGTGAGATCGACGATGGATGTCATACGGAACGAGGGCGGATCCACAGGTGCA
>chromosome_10,+,polyA site is 2665273
TTTCCCACTTGTCTCACGCGGAAAAATTTTGGGGGTGAACGAAGCGGCGGCAGCCTGTTTCGTCAACTGAACGAAGCCATTTTAAGGAATTCGGCCACTGACGCCGCCCCTGCCTTCGTAAGATACGAGCGCTGCTTCAGCCAACGGCAG
>chromosome_10,+,polyA site is 2693753
ATGGCGTCGAGGTGTGGGGCCCCGACGCCCTGAGCGCCCTGTTTGAAGGCACGAGCTATGGCGGCCACGACCGCACCATGGACAAAACGCTAAAAAGCAAGTGGAGAAATGCCAAGACTTGGTTTGACAAAGCCCTGATCGATCCGATGG
>chromosome_10,+,polyA site is 2702909
TTGTGGAGAAGGGCATGCGGCGTTGCCATGCTGTCCCGCGGAGAAGAAAGCAGAGTCCGGGTGGGGGGTGGGGTGGGGGTGGGGGTGGGGGGGGGAAACGAGGCCGGCGTCGCCGAGCTGGTACCTCCCGCCAAAGTTCGCAACTGTGCA
>chromosome_10,+,polyA site is 2703545
CACTGAACATACTTGTGCCGAACTTCCCCGAACGAGCGCCATCTCGGCCTTCCTAGGTCGCTGCTCTACGGGTGAGGACGCTGGTGCGGCGGGTTCTGATGGTTTCCCCGCGAGAGCTATCCTGCTTTCTAGAAGCCGGTCTGCGAGCCA
>chromosome_10,+,polyA site is 2741817
TCAGGTCGTCCCCCCCCCCCCTCGCCCCCAAACACTGTCAGCCGGGGTCACGAAAGCTGCCGCCGTCGGATTAAGCCTAGACTACACTACGATACACGTCCTTTACTCCTGTCGCCCTCCTGCCATCTGATGCCTCTGCTTAGCCATGTC
>chromosome_10,+,polyA site is 2763679
GGGTGGACTCGCTCGTGGGTGCAGTTTACAGTTCCTCATGCTCGGGGTATCGCCCTCCATTGCGGGTGAGCCCTTGGTTGTGTAAGGTTCATTGAGTCAATGTCGTGTCAATCGAGGTCCAGTGAATATCGACATACAGCGGGTCGGCCG
>chromosome_10,+,polyA site is 2763789
ATCGAGGTCCAGTGAATATCGACATACAGCGGGTCGGCCGCGCAATAACAGGTCTTGTTCCCTGGAGGAATCCGCGACCTTCGACACACCGTTACGCCACACTGTCAACTTGGCTGCGGTTCATGGACTGACGCATGCGTTACCACGTCT
>chromosome_10,+,polyA site is 2763848
CCCTGGAGGAATCCGCGACCTTCGACACACCGTTACGCCACACTGTCAACTTGGCTGCGGTTCATGGACTGACGCATGCGTTACCACGTCTACCCGCTATCCCCATGCGACCTGCAGACATCACTAGCTGCCAACCTGCAAGCCAACCAC
>chromosome_10,+,polyA site is 2764485
TATCGGCGCGGTTGGTGGCGGCAATGACCTTGACGTCGTCGTTGCTGCTGAAGCCGTCCAGCTGGTTGAGCAGCTCCAGCATGGTGCGCTGGACCTGCAGGGTTGGCGATGCGGTGTGCGGGTGGGGGTGGGCGGGCATGGTGGGCGTGC
>chromosome_10,+,polyA site is 2780241
GCTCTTTGCAAGCAGGTGCACCGCTGCAGTTGTAAGGGGCTGGGCGCTGCGGTGCTGACTTTGTCGGAGTCGCGGTGGTGCGGGGGGGGGGGGGGTGCCATGCAACCTGATGCAACCGTGCCCGTACGACGTGTGCGCATGCCCCCTATG
>chromosome_10,+,polyA site is 2790864
CAGCAAACACGTCATCATCAGCCCCAACTAACTGCGGCCCAACTTCAATGGCAGGGGGTCCTCCAGGACTGCTGCGCCACCTGCAACCTGCTGGCACGTATCGAAGAACAGCATGAAGTGTCCATGGTGCCTGGGTTTGGGGAAGATTGG
>chromosome_10,+,polyA site is 2809045
TTCATCCAGCAATTTATGGTCGCTATAGTGTTCCAGGTATTGCACTTAAAACCAGGGCTGTCCGGTGTCGTCCAGCTTCTGCAAAGCTTGTGAAGACGAGCATTTTATTCCATGCAGTGTAGCCCGTATGATGAACAGACATGCGTGTGG
>chromosome_10,+,polyA site is 2846438
ACCAAGTGCCTCACTGGGTCCCGGGCCACGGTGCAGGGCCCCCACGATACCGGTCTTACGGCGACTCGCCAAAACCATTGCAAGTCAGCGGCCACACGCATCCTCCTAGATCCTGGCCTATACCATAACCGATGATCCACCTCCTGTACA
>chromosome_10,+,polyA site is 2872573
GGGTCCTGCTAGGACTTCATTGTTAACAGCGTAGAACCAAATACAGCCTTGGCAAGTGCCACACGCATATCTCCGTATACCGTAACCACACTCCATGGCTTGTCAAGTTCCAGCTCCGGTGTTCCTGCAATTCTGGAGCCTCCTGTAGCT
>chromosome_10,+,polyA site is 2879628
TAAGGAAGAGGAACCGGGGACCTGGGCATAGGCGGGCACGGGTAGTGCAGCAGGGTGCAAAGGTGTGATGTGTGGGGGGGGGGAGAGGGGGGGGTCGCGATTCCAAGGTGCGGATGTGGGCGAGGGCGCGGTGCGGCTGGCGCACCTGGC
>chromosome_10,+,polyA site is 2888760
CTGCAGAGGGGCGAGGCAGGAGGGGGAGAGGAGGGGGAGAGGAGGAGGAGAGGAGGAGGAGAGGAGGGGGAGAGGAGGGGGAGAGGAGGGGGAGAGGAGGAGGAGAGGAGGGGGAGAGGAGGGGGAGAGGAGGGGGAGAGGAGGGGGAGA
>chromosome_10,+,polyA site is 2906557
CGTGTAAATGCACGTGCACGGTAGCCCCCCAGTGATTCTTGATGTCTTGCTTTTTGTGGCCGACAATGGCCAGTCAGTTGCAACAGTAGCTCCAACACAACGGCTTGCTCACACATGTCCACATCATCTGAAGCATCCGCGGCCTTTTCA
>chromosome_10,+,polyA site is 2917409
GTGCGACAGCGCGGTGTCCACGTGGTGCGAGCCCAGGTCCGGGTGCTGCTCGCGGAGCACCTTGGCCTGGGGGGGGGGGGGGGTAGGGGCCGGCGGGTGTATGGTGGGGGTGGCATTAGTTAGGGTGGTGAGGTGGCGATGGCGACTGGC
>chromosome_10,+,polyA site is 2926744
ACAGAAGGAGGGATTGTACAGATTGAATACACACACACGCCTCAAGGGAGCAGCTCTTCCCCAAGCCAACCCCCCACCCCCACCCCCGCCACACCAACCCAGCAGCGCCCCTGAAGTCCTCACCCATCCCCACGCCAGGCAGGACGTGAG
>chromosome_10,+,polyA site is 2927101
CAGCTGCGTGCGTGTGTGTGTGTGTGTGTGTTTGTGTGTGTGTTTGTGTGTGTGTGTGTGTGGAAGGAGGGAGAGGGGGGGGGGGTTGGGAGGTGGTCGGTAGTGGGTGGGTGGGGGCCCATAGCGGTGGGTTAGAGCGTCAGGCAGAAA
>chromosome_10,+,polyA site is 2930064
CTCAAGTCCCAACACACCTCGCACAGCACTACGTCTCCTGGACAGCATTGGTCGCTACCCCTGTCGCTACCCCTGTCCCCCCCCCCACCTGCCCCCCCCCACCTGTCCGCCGTCCGCGCCCGCACGCGCTTGGGTGAGCCGCCCACCGCC
>chromosome_10,+,polyA site is 2939852
GTGGTGAGGTGCTTGATTGCTACCTCCAACCATTCCTTCATCCGTACAAGCCCTAACTGCTGTGAGGCCTAACCGCTGGCACCGTGTAACACTCTGCCCAGTTGTCCTTCATCCGTACAAGCCCTAACTGCTGTGAGGCCTAACCGCTGG
>chromosome_10,+,polyA site is 2942473
CACTTGGCGGCCTCCCCTCCTTGCTGCCGCCCACCACTACCTCCATGCACCGGTACGCGCCTGCAATCCATGGCAGACATTTGACCGAAATATATTGTACAGTCAAGTACAGTCTGGCACAATCGAACCACCAGCACCTCCGACGTGTTG
>chromosome_10,+,polyA site is 2972559
CCGCACTCGCCGAGTCGCCGCGTTCCTACACAAAGCAACAATGTGCTTAGTCAACGCCTAGGACAGGCGACAACCGGAACGATGTAAGAGGGCTGAGTAAGAGCCCCCACGCCGCGCTCCCCGCCACCTCCCCCGCGCCGCGCCCCCTCG
>chromosome_10,+,polyA site is 2973206
TGCGCGTGTGAGTGCCTGTTTGCGGCGGGCGCGTGTTGGCTGCGTGGGCGGGCTCCTTGGCGGGCTTTTCGTCCTGGCTGTGTTTTGCCCTGTGTGTGTGCGCGTGTCCCCTCTCCGCGCTCCCGTGCCGCAGGGCTGATGATTTTAAGA
>chromosome_10,+,polyA site is 2973267
GGGCTTTTCGTCCTGGCTGTGTTTTGCCCTGTGTGTGTGCGCGTGTCCCCTCTCCGCGCTCCCGTGCCGCAGGGCTGATGATTTTAAGACGCCGCCTCCTGTCATGCCACCGGGGAGCTCTTCGTGAGCCCGGGCTCCATCCAGCCGCGT
>chromosome_10,+,polyA site is 2974636
TGCGCGTGTGAGTGCCTGTTTGCGGCGGGCGTGTATTGGCTGCGTGGGCGGGCTCCTTGGCGGGCTTTTCGTCCTGGCTGTGTTTTGCCCTGTGTGTGTGCGCGTGTCCCCTCTCCGCGCTCCCGTGCCGCAGGGCTGATGATTTTAAGA
>chromosome_10,+,polyA site is 2974697
GGGCTTTTCGTCCTGGCTGTGTTTTGCCCTGTGTGTGTGCGCGTGTCCCCTCTCCGCGCTCCCGTGCCGCAGGGCTGATGATTTTAAGACGCCGCCTCCTGTCATGCCACCGGGGAGCTCTTCGTGAGCCCGGGCTCCATCCAGCCGCGT
>chromosome_10,+,polyA site is 2987948
CCAACCACACCGCACCATACGACGACGCCATCCGCACGCAACAACGTCGGATACCTGTAAAGGCGCTTCACATCAAACTTCTGCTATAGTTGAAGCGCGAAAAACAAGGAAACCCGAGAACCACGCACACAGAAACAAACTAGCCGGAGG
>chromosome_10,+,polyA site is 2997378
GCATGCCGTGAAGCCAACCGTTTTGTACTGCAGACTCCTAGCAAGCTCTGGTTACAGACGTGCTCTCTGTATGCATGTGCTCTGTAACCAGAAGGCTTCAGTCTCGTCCATAAGCACCGCCCATCAGCGATGCTGGTGCCTGGTGGTCCG
>chromosome_10,+,polyA site is 2997937
AGCTCTGCCGACCCGATTACTGGCAGCTCAGTGGGCATCAGCATCTCCACGCCGCCGCTTGGTGGCCGGTGGCGTGCCCCCCAAATTTAAAACAACACCGGCGCCGGCGCTTCCTGGCGCATCCTGGTCTGCCGGCCCGCTACCACCGCC
>chromosome_10,+,polyA site is 3010838
TGCGCCTCGGAGCTCGCCCGTGATGGAACATGGCAAGGGGCAGGAAAGCGTAGTCCCGATGTGTGTGGTTCCCACCCGTGCCCACATAAATGCGTAGCAAGAAGGGACAAGGCATTGGTGCGTTGTTCGCGCGCTGTTACTGTACCGACG
>chromosome_10,+,polyA site is 3011264
CTCCACCTTCACCGAGCACGCACGCCTACTGGCCCACTGTCTGTGCTCACTTCACCAGCGCCAACCTGCATCCTTGTGCCATTCGCAATCCGGAATCATCCGCACATCTTGCTGGGTGCTTACAATCTCAGCACGAAAGCCAGCTAAGTA
>chromosome_10,+,polyA site is 3029089
ACACCCACACCCGCACCCACACCACACCACACCACTCCCACACCACACCAGCACTTGACCCGAGATAGTTGGCTACCCCCATCCTTTACCCCCCCCCCCCCCAACCATCACACCCGCACACACCTGCGCTTCACCACCTCCAGGTCCAGC
>chromosome_10,+,polyA site is 3079168
ACGGATGAGCTGTGTAGACGAGCACTAGCGTAATGCAACGGCGTGCAGCAAAACAATGGCCGGGCGACAGTGTGACAAACAGGGGCAAGAACAAGGCGAAGCAAAGCAGAAGAGGGGCCCGAATGTGTACGACAATTGTGGCGGGCAGGC
>chromosome_10,+,polyA site is 3079306
TGGCGGGCAGGCCGAATGCGGTGCAACACGCCAACAACACAACCGGAGGTGAGGAAGCGTTGCTGATGGTGAGGATAGGTGCTGCGACGTTCGGTAGGGGAGCTGTGGCCGCGCACTAGTTGGGAGGAAGTTTCCGAGGCGTTGTTTCCG
>chromosome_10,+,polyA site is 3079510
GCTGTGAGCGGCTGGCGAGGAGAGGCGGGGGCTGTTGCGTTTTGGAAGGCGGGCGGAAGGCCGCACACGCCGGGAGTCGGGCAGGCTGTAGATTTTGCTGAAGCTCGTGATGGAACATGGCAAGGGGCAGGAAAGCGTAGTCCCGATTTT
>chromosome_10,+,polyA site is 3079958
GAAGAGCTCCCCGGTGGCAAGACAGGAGGCGGCGTCTTAAAACCAGCAGCCCTGCGGCACGGGAGCGCGGAGAGGGGACACGCGCACACACACAGGGCAAAACACAGCCAGGACGAAAAGCCCGCCAAGGAGCCCGCCTACGCAGCCAAC
>chromosome_10,+,polyA site is 3080768
CGTGTCACACAACCTTGCAATCACCGCAACGCGGACAGATCAACTGTTCCTCAGGAACTTGCAGCCCACACCAAGCTAGCTCTCAGTATCGGTAATGTAAATTGATCGATCCCAGCCTTTGCCGCAACGCCCCCAATCCGAAGGATGCTC
>chromosome_10,+,polyA site is 3082348
GCGCAAAGCTCGTGCAGGTTGCTGAGGGTGCCGAAGAAGACCAGCACCTGGTCCTTGGAGTTGTGCACGTACGGCGTAATGCGCACGAGGTGGTCGGTAATGGCCTGCACTCCGGGCTGGACCGCGATGGCGCCTGTGGAGGTGTGACCG
>chromosome_10,+,polyA site is 3113404
AGGCCGAGGCGCGCTGCCAGGCCGCTGAGCAGGAAATCCAGACGTGCAAGGCCAGCATCCAATCACTCAAGCGGGAAGTGGCCGAGCTCCAACGAGCCAACACAGATATCAAAAACCAGCTCCTACTCAAATCCAGCTGGGGCGGGGGAG
>chromosome_10,+,polyA site is 3113951
TGTGGAATTGTGGAGTGATTCCCGCTCCAGGTGCTAAGCGGTAGGCGTGGTGAATGCGCCCTAATGGCCAAGCACATATGCTTCTGTAACATTTGTGCAAATGTGCGGCACGCTAGGCCACTTGCTTTCATGAGCAGGGCAGCAACAGCG
>chromosome_10,+,polyA site is 3119728
TCCTGCACGGGAAGGCCCACTTCTTCCGCCCCCACTCCACTCCACTCCGGCCAGTACCAACCAGCTGTAACGGCATCCAGGCTAACGCGCCTGCTTGCATCCTTGTACCTTGACACCACGTCTGCGCACTATGCAGGCCACCCGCCGCTC
>chromosome_10,+,polyA site is 3126987
TTTGGCCGTTTCCTAGACATTCCTCCCGGGGGCTAATGTCTGGGGCGAGACTTTGTTGGCCCGGGTTTGGGGCGGGTTTTGTCCAAATTCCTATGGAGAAGCCCCCAAACCGCCATGTGCCCAGACAAAGACGGCGGCCATCCGGCCGTT
>chromosome_10,+,polyA site is 3156921
TCTACGCTGGAACAGATGCCGCAGGCCGGTGGACATCCACACGGTAAATACCACACACACACACACACACACACACACACACACACACACACACACACACACACACACACACACACACACACACACACACACACACACAAAATGCAGCTG
>chromosome_10,+,polyA site is 3157502
CCACCCCGCACACGGACATGGCGTGGGGCTCTCGCTGTTGCATGACCCCAACTGGTGCGTGGAGTCATCGTACGAGACGGGTTTGGCCTTAGCAAAATCATCAACGGGCAAAATCTTGTTGCTACTCCCGCTACGCACAATCATCGAGGT
>chromosome_10,+,polyA site is 3159745
ACGCCAAACGCCAGCGCCAATGAGCACGCCAGGATGAAGCGCGAGCGGCGCGTGAGGGGATCGCCGTTGATGATAATCTTAATGCCCGAGGCAATGACGTTGGCGAACAGGACTGCGGGTAGGGGCGTCGGGGCAACTGGTACATGAGGT
>chromosome_10,+,polyA site is 3162615
GTCCCGATGTGTGTGGCTCCCACCCGTGCCCACATAAATGCGTAGCAAGAAGGGACAAGGCATTGGTGCGTTGTTCGCGCGCTGTTACTGTACCGACGGTAGCTGGCAGGTTGTGTCGATGTTTTGCTGAAACGGTCGGTTTCGTCTGCC
>chromosome_10,+,polyA site is 3162921
GAGCCGTGTCCCCTGGCTTGTCGGCGTAAACGCTTGCTCATTGCCTTACAATCATAGCCTTCTAGGCACAGGTGCCCGTATTGAATACCTTACGGAGCTTAGCAAGCTCACGGTGGTGAGGCACGCCGCCGTGGCGCATGAGTTCGAGTG
>chromosome_10,+,polyA site is 3168792
GACTAGGTGCCATTCCTGCGCGACACGTTATGAGAACGCGCGGCAGGGGGGGGGTAGTTTCGACTGGGAAAGGCCCCATGTTCTAAAACGAAAGAGCTTGACGAGAGGACTCCAAATCCACTTTCAGAGTTTCAATCAGGGTAGTAATTG
>chromosome_10,+,polyA site is 3168844
GGTAGTTTCGACTGGGAAAGGCCCCATGTTCTAAAACGAAAGAGCTTGACGAGAGGACTCCAAATCCACTTTCAGAGTTTCAATCAGGGTAGTAATTGCAAAGTTATGGGCCCGCAAAGTTCAGGGTCGGTCGTCGGGTTCGGGGGTCCC
>chromosome_10,+,polyA site is 3184733
AGCCCCAACATCGCATGCCGGAGACGATGTGGCCGCATGAGCATGGTGCAGCAGCACGGATTACAGCCTGACAGACGTACTCCTGAATCCACCGCTGCAACAATCCAAGATGCACAGGGAGCCGAGTTCTGATGCCACCGCCTCCAGCGC
>chromosome_10,+,polyA site is 3184866
GCCACCGCCTCCAGCGCGTGTGTCATCACAGCATCCTCCCACGGCCCACCGAGTCCTGTTACGGACTATGCACCTCTGGTTGGTAAACCGCGCACGCCAGCAGCATCCCTTCCTTACCTAGCTAGCCACTCGCCACCCCCGTTTGCTCTG
>chromosome_10,+,polyA site is 3205547
CCGCCGCCCGGGCCGCCGGGGACGCCGCCGCTGCCGCCGCCGGGCGCGAGCTGGCCGCCGCCGGTGGAGAGCACGGGCGTGGTGTAGCCGGCTGGGAGGGAGCGTGGAGGGCAGGTATGCGGATGTGTGTGAGCTTGTTGTGGAAGTGAA
>chromosome_10,+,polyA site is 3205748
CCAATCCCATCCACCCCATCCTACCTCGCTTGCGCGCCTCCTGCCCCGCCTCCTGCCCCGCCCCTCCCCCCCCCCGCCTCCCGCCCCCCCCCCCCCGCGGTCCCTCCCGCCTCCGCCCCTCCCACCCGTGTCCAGCTGCCTGCTCCACAT
>chromosome_10,+,polyA site is 3208462
TGGGGGGGGGTTGCAAGGATGTTTGGAAAAGCGGGGGGTGAGGGGGTATGCAGGTTAAAGCAGTGGTAACAGGAGATGAGGGGAAGGAGGGGAAGGAGGGGGAGGAGGCCGGGGGACTCCTATCCCAAAGGAGGGGCAGCCGTTCATAGA
>chromosome_10,+,polyA site is 3208661
GCAGATGGCTCCGGGAGGCCCGCCCACCAACACCCGCCAACGCCCCTGCCCACTACACATCATCAATTCATCATCCCCCCTGCCCCCCCCCCCCCCACACGTCGGCACTTCAAACATCTGATGCAGCCACTCCGTCCTCCATGACCCTTC
>chromosome_10,+,polyA site is 3214136
ACCTACCTGTCTAAGTCCATGTCTCGCCAACCCTAACCATCGTGTACCCTAATCAACGAAGGATACTGCGTCAAATCACAGCTCCCGCATGTCTCGTCTTCGCAAATGTCGTCTCAACCCCTGCGGCATCCTCAATACACATCACATGTG
>chromosome_10,+,polyA site is 3214318
TTATATCAAACGCAAGAGGGCAGTACAATATAGAATCAGGTCACTAGTGTGCCCACAGACACAAACAAACCCATTTGAACCATGGATTAAAGGTCATTTGGCGGTAATTGCCACTGCGCGGATCACCATCCAAAATGCTCTCGATAAGAC
>chromosome_10,+,polyA site is 3216191
GTTTATGTACACAGCAGAGGCTGGCGCTGCTCAAGTCTGTCTGCGCCATTGGGCGCCGAAAACTCACCGTCGGTAAGGAAGTGCTCAATCAGAAAAATGCGGGCATCAGCATCAAGAACCTGTGCCCGTTACGGTTCAGGGTAGCGCGGG
>chromosome_10,+,polyA site is 3227564
TTGGGGTGATGTCTAGCTCCAGACAAAAACGGCTGGGTGGCTGCCGTCTTTTGTCTGGGCACATGGCGGTTTGGGGGCTTCCCCATAGGAACTCGGACAAAACCCGCCCCAAACCCGGGCCAACAAAGTCTTGCTTCAGACATTAGCCCC
>chromosome_10,+,polyA site is 3265023
CTGCAGAAGGCGAGGATGTATTGCAGGCGGGCTCGACACGGGCAGGCGCATTAGGGACGACACGCGAGGGAGGGGGGGGGGGGGTTGGGGCCGTCCACAGCTCCAATATGCAGGGAGGGTACAGCAAGTTATTGTTAGGCTTCATGCCGG
>chromosome_10,+,polyA site is 3297095
CAGCCTGATACGGCCCCCTTCAGCTGCATCGAAAAGACGAAAACGGACAGACACACATACGCACACATGCACACCGCACACCGCAATCACTACGGCACCACTACAGCCTCTGCGCCGTCAGCTCTGCACCCTTCCGCCTGCAGTGATGCG
>chromosome_10,+,polyA site is 3325379
ACCCTCTCTCCATAATCTGGGCAGCGCTCGTATCTTCCTTCGTTCGGAACGAAATTTGCCCAAAAAGGCCTCTGGCGGACGAAATTTTTTTGATATTGACTTGGAATTTCGGCCAAAACGCACGGGATCTTGGGGGGTCTTTCGGCAAAC
>chromosome_10,+,polyA site is 3326346
GCTCGGCGTCTTCGGGTGCTGGGACTGTCCCCTCTGTAACATCCGCATCCATAATACGCGTATTAATACAGCGTACTAGGATTCCTAGTACAGTACGGTAAAATACGGTGCATAATACGCTGGGCCAGGAAATCCGGGGGGGAAGCCGAC
>chromosome_10,+,polyA site is 3326522
ATGCCCGAATCGGTGTGAATTTGGATTTGCGCGGTCATAGTCTTCTAGCGGAATTTCCTTCAACTTATTATGCTCATATTGTTGTAAGAGAACACAGCTGCAGTGCGGAGAGCAGCCATGGTTCGCAAACTTCGACGGCCATCCTTTCCA
>chromosome_10,+,polyA site is 3328288
TTGGCTTATTAGCGAATAGAGGTTACATGTGGGATGACAGCCACGGGCAAGCCAGGGCTCCAAAAACGCACGAGACACGTACGCACACTCGAGGAGGGAACCTCGAATGACCCCCATGCTCCTCGCCTCACTAAAGGAGGGGAGGAACCC
>chromosome_10,+,polyA site is 3328340
CAGGGCTCCAAAAACGCACGAGACACGTACGCACACTCGAGGAGGGAACCTCGAATGACCCCCATGCTCCTCGCCTCACTAAAGGAGGGGAGGAACCCCGAATTAGCTGATAGAGGTTACATGTGGGACGACAGCCGTGGACTAGCCAGG
>chromosome_10,+,polyA site is 3328414
CTCACTAAAGGAGGGGAGGAACCCCGAATTAGCTGATAGAGGTTACATGTGGGACGACAGCCGTGGACTAGCCAGGGCCCCAAAAACGTACGAGACACGCACGCTCACCCGAGGAGAGATCCCCGAATGACCCCCATGCTCCTCGCCTCC
>chromosome_10,+,polyA site is 3328788
GGCCGACGCAGACTCACAAACGCACGAATTAGCTGATAGAGGTTACATGTGGGACGACAGCCGTGGACTAGCCAGGGCCCCAAAAACGTACGAGACACGCACGCTCACCCGAGGAGAGATCCCCGAATGACCCCCATGCTCCTCGCCTCC
>chromosome_10,+,polyA site is 3336963
TGGGACGACAGCCGTGGACGCACGAATTAGCGAATTTGGGGGAGGGGGGTTGTCTGCAACCATCGGCCATACTGGGCCACGGTAACGCCTCGAAACACGGGCTCGCAGATCGGCGCTGGGTGACGCGCATTCCCTAATCAGGGGCCTCCT
>chromosome_10,+,polyA site is 3337803
GCGGCCTAATCGCCCCAAACGTGCCTGACTGACGCGCGCGCCTGACCGCTTCGCCGTCCGTTCGCGCGCGAGCGCCCTCCTGTATGGGGGGGGGGGGCGAGCGCCCCCCGAAACCTCCGTGGCCCCTTCCTTTGGCGTAGGAACACCGCC
>chromosome_10,+,polyA site is 3349867
AGTACTCCAGCGCCTGTTGCCGCCCCTGCACCTGAGTGGCCAGCAGCTGGTTGGAGCAGCCGTTCCTGGGGGAGGCGGGCGGGCCGGTGGGGGGTGGGGGAGGAGGGAAGGGAAGGAGGCAGGGTTGGTGCGTGCAAAGCAACTGAGGGC
>chromosome_10,+,polyA site is 3359057
CCTTGCTATTGGATGCGGATTACAATTGAAGGGACAGCCCGACAAGCGGGGGCACGCCGTACCCACGCCGCGAAGGGCCATCTGCGACCCAGAGAAACAACACCCGCCCCCTGGTTGGCTGCCGACCTTCTTAGTGTTACGCACATGAGT
>chromosome_10,+,polyA site is 3364386
TCACGCTCTCGCCATTGTCATGCCCCAACGTGCGTGCATGCCGCGTGGTGGGACAGTGGCCGTCAGGTTGACGAAACCTTTGCAAGCTGCACAGGTCGTGACACCATATGCCTGTTCAAGACTTCATGTTCCACTCATCAGGCCATTACA
>chromosome_10,+,polyA site is 3376498
TCGAGGTCAGGGCGGTTTTGTGGAACACGACTACGAGGGAATTCAGTAGGATAGCATGAAAGCGTCCACCGCAAGTGTGTTTGTGCATGTGTGGTGGTGGAGGTGCCTTGCAATGTTGCGGTGCGTTGACCGTGCCATTGACCTGCCGGG
>chromosome_10,+,polyA site is 3404488
AGGGTGCAGCTGACGCCCATACCCCAAGCAGACGGCAAACAATTTGCAGCGGCAGAGCAGAAGTGCATGGCTGGTCGAACGCCGGAGTTACTGTACCGACAAGTTGCTGGCTGGCTGGAAGTTTGCTGATGCGCATTCCTCACGCTCCGG
>chromosome_10,+,polyA site is 3405578
GACACACTATCAAAACAGAGGGGTAAAACTACGCAAGCCCCTTCACCGCAATGGGGACGTCCAAACCTTACCGCCACCGAACTTCGGGAAAATGTCCGACGTACGTGTCATCAAGCTACACAACCACTAACCAGGCGCAAACTTCTGCCT
>chromosome_10,+,polyA site is 3405974
ACCCCTCTTTGACCGCGCGCCTATACACCTGGCCGCAAGCTCACAGCCGCGCCTGCTCCACCAACCCCACTCAAGCCGCCTCCGCTGTTGCCCCTGCCGGCTGGCTGCTCACAGCGCGCCACCCTGCACGGCGCTTTAGGCCGCACCCCG
>chromosome_10,+,polyA site is 3407649
TGCTCCTGCACCTGTCCAGCCCCCCTCCATCCCTTCTCACACACCCAGCTGCTGCCCTCACCATGAAGTCGTACATGTCCTTGTCCATGAGCCAGAAGGCAATGGTCTTGTCGCCCACCAGCGCCTGGTCGTGAGACTCGGCGTAGCCCA
>chromosome_10,+,polyA site is 3414850
CCAGGAAACAGGATTGGGGTCATAATTAAACGGGACCGGGAGGAGGGTAGGAAATCCGAAAAGTTGCCGGTGGCCTCTGGTTGTAAGGGTGGGCCGGGTACCCTGCCGAGCCAAATTTGGCTGCGTGCGCGGGGGTTCGAAGCTGGCTGG
>chromosome_10,+,polyA site is 3462125
GGGTTCGGCACACGGTCCGTGTGCCCGGCTGGATGTGGGCTGGGGGCAATAGCAACCGTACCGGCAAGTATTCCAGCGCACTGTATGCCGCTTCCGTCAAAAAGCCCAAGAAGTGGCGCCAGGAGGGGGGGGGGTAGAAAGCTCAGGTTC
>chromosome_10,+,polyA site is 3473727
AGCAGCCAGTCGCATACTCCCGCGAGTCCCACGGCTGTGCCCCGATCCTCACGCCACTCTCGCCCCCCTTCCGCCCGCCGTGTCCCGCCCCCCCCCCCCCCCCCGCGATAGGCGCGCCGTGCTGATCAGATCAGCGCTAATACCATAACT
>chromosome_10,+,polyA site is 3475067
GAGCACCCAGTCGCATACTCCCGGGAGTCCCAGGGGTGTGCCCCGGATCCTCAGGCCATTTTTGCCCCCTTTCCGCCCGCGGTGTCCCGCCCCCCCCCCCCCCCCCGCGATAGGCGCGCCGTGCTGATCAGATCAGCGCTAATACCATAA
>chromosome_10,+,polyA site is 3483056
CCCGCCCTAGCGGACATGTCTGAGCACACCCGCCCAACTCAAATACTCCGCCTGGCCCCGCCGGCCTTGCCAACATTACTTGTATGCTTGTTCAATGCTATTCTGCGATATACAGCACCATCGGCCGACCTCGACCAAACCGGGTGCCGG
>chromosome_10,+,polyA site is 3483160
GCGATATACAGCACCATCGGCCGACCTCGACCAAACCGGGTGCCGGCTGGGACCCGCCACAACCCCGCCCTAGCGGACATGTCTGAGCACACCCGCCCAACTCAAATACTCCGCCTGGCCCCGCCGGCCTTGCCAACATTACTTGTATGC
>chromosome_10,+,polyA site is 3483223
CCCGCCCTAGCGGACATGTCTGAGCACACCCGCCCAACTCAAATACTCCGCCTGGCCCCGCCGGCCTTGCCAACATTACTTGTATGCTTGTTCAATGCTATTCTGCGATTTACAGCACCATCGGCCGACCTCGACCAAACCGGGTGCCGG
>chromosome_10,+,polyA site is 3484874
CCTGGTTGCACCTGCGTGCACGCGGCCACACATATACGTTACAGCTAGTCACTCTTCTCCACAAACGGCAGAGACATTGCGGCCCAAGTCAGGGAGGCAGAGTACAAGAGACAAGAGCACTGTGCACGCAGGGTTGCCAGGGAACCACCT
>chromosome_10,+,polyA site is 3485263
GTCAAGGTCTTGGCAAGGTAGGCAACCCCTTACAGGCAGGCAGGTAGGCAGCAAACAGTCATTTGTTGAAGGCCCCCCCCCCCCCCCCACACACACACAGCGTGCGAGGGTGAACTTAACCTAAGCCGCCTACGGCCCTGCACCTATGGC
>chromosome_10,+,polyA site is 3488815
ACGAAGCCAGTGTAGAGGGTTTCGCGGGTGTGGCCTTGAGCGATGTGCGGGGCCGCGAGCGTGGCGATGCCGCGGTTGAGGTCATGCGCGTAGTGCCCTTCGTTCTTCTCTCGTGGCACCCCTTCCACAGTCGGTTTCATAGTTTTACGT
>chromosome_10,+,polyA site is 3493788
GTTGAGTAGTTGACTCCGGATGGCGGTGGGTGTGTCGGCTTCTGCGGGGGTCGGGGCAGGTGTGGGGCTGGTGGTGTTGGGTGGGGGCGTCGGGGCGGGGTGAGGTGGGGTGGTGGGTGGGGTGGCGCCCGCTGCGTTTGTGACAGTAAG
>chromosome_10,+,polyA site is 3501809
CCGCCAGCCGGGCAGGCAGCCCCGCTGGCGCTGGCGCGTCGCTGTACACCCACGCCCACGTGGTGGCGGAGTCCGGGCGCACATTTTTTTTTTTTTGAGGAATCATCCTTACAAGGTTGAACAGGGGCAGACGCGCTGCCCCCCTACTGC
>chromosome_10,+,polyA site is 3511390
CTGGCCCGTTTAGTTTTCTGCTTGTGTCTCCTCTGCCAGTTCTCCTGGGGTGTTGCTCAAGCAACCGACTTGTGGGGGTGGGGTGGGTTACGGCGGGTCGAGTGATGGTAGCACTGGTGTTTTCCTTTCTGGCGCGCGGTGGTGGTGGTT
>chromosome_10,+,polyA site is 3512445
TCGGACTTCTGCACCACGACCTTTCTAGGATGCAGCGGGCGTAAGCCCGCAATTGCCACTAAGGGCAATTACCTATCGTTCGTGGGATCACCAATCGGTTTCGCACCAATCTTTCGCCTTTTGCATAATTGGGCTTTTATCCGGATTCGT
>chromosome_10,+,polyA site is 3517760
TTGCCCTGTCAGGGTTCTGGTCTCGGGGACCAGGCTGCTTTCGGGCAGTAGGGGGGCAGCGCGTCTGCCCCTGTTCAACCTTGTAAGGATGATTCCTCAAAAAAAAAAAAAGGTGCTGGCGGCGAAGCTGGCCTACCACTTCCGCTTCCT
>chromosome_10,+,polyA site is 3519520
TTCAGGGGCGGGCGGTACCCTTCTCTATGTGTTTCATGGGCGGGCAGGTTTGGGATGAACAGAATGTCAGGTCTGAGCCTTGTAATAAGGGGTGATGATGTCCTCTCCGCAGCCAGCCAGACGGGGGGGCGTTGTGCAGACGCATAGTGT
>chromosome_10,+,polyA site is 3521263
GGGTGGGCGAGGGAGAGGCCATCAAACGGGGCCGTGTATGCATCATGTGAGGCCCCGAAGAGGGAGTCAGCTGCGTGTTGGCTGTAATATTTAGTGGCCCGGCCCGAGCAGTTGAGTGGAGAGGCAAAGCGTTCCACCAGCCCCACTGGG
>chromosome_10,+,polyA site is 3521957
TGGCAGGGGTCCACCCTTGGAGGGTGGGGCATTTGTCTACGGGTTCGCTGGTGGGGTCCCATTTCATGCGCAGGAAATGTTTGCAGCACGCTTGCCCGTATCCCATGTGTGCGGCAGCAGTCCCAGTATACTTCATGCGGGTGTAGGCCT
>chromosome_10,+,polyA site is 3531275
GGTTATCACGTTTGATGTACTGATATCTCGCAATCGCTGGCAGGCAGTCTTGGGAGTCGTGAGGGGCTTCCGGGGGAGAAATTGAGGATAATGGCGCCATTTCTTGCCAGTTCCGCTGGAGCTCGGCCGATGGGTCCCCTCCACCGATTC
>chromosome_10,+,polyA site is 3536696
AAAGCAAGTAGTACGACTGGCGGCGGGGGGCAGTGGGCGGTGAATGTTGTTGAGTCCTTGCAAGCACTTGTTGGTCGTGAAGCTGGCTTACATGCGTGTCAAGGTGTGCCAAAGAGTCATGTTGGTGCTGCAATTTATACGGCAGCCGGG
>chromosome_10,+,polyA site is 3537190
GGTTGGTGGAGTCAAGTTGGGCCCTGATAGCATGTGATTAATGTGATGGCTCGGCGTCTTCGGGTGCTGGGACTGTCCCCTCTGTAACTTCCGCATTCTTATACATGCCCGCATACGACATAACCAGCGCCCAACACTTAAACCAACACA
>chromosome_10,+,polyA site is 3541935
CAGTAAGGGTTGGTTCCTGTGAGTCACGCATAGCCTCGGCGCATGCGAGGGCCCACATAAGCGCCTTCCGTGCATCGTGGGGGGTAGAGGGGGGGTGGGCATATTGCAAGCCGGTCCATGCGGCCTGGTAGGCATCGTGCAGTGCGCCAA
>chromosome_10,+,polyA site is 3547422
CGCTACCGCGCGCTGTGGCCACGCGGGGAGTAGTGCTACAGTAGAGGCGGTATCCTTCATTTCGGAAGGCTCGCTTGATAGAGTCAGTCTTCCCTGTCAGTTTTGTCTCGGTTAGGACAACTATGTCGGCTTTCCACTGGGCTAGGTTGC
>chromosome_10,+,polyA site is 3547838
GGTGCTGCATGCTGTGGCGCCCTGTGTGCTGCCCGCAGCGGTGAGTTGTCTTGGGCATGTTGAGCTGGCTCTGGTGCCGGCCTTCCTGTGGCGGCGGGCCCTGTCTGCACGGGTCTGGTGGCCTCCATGTGGGGTGGCGGGCGTGGTGGC
>chromosome_10,+,polyA site is 3548019
CCTGAAGTGTTGCTGTGTCAGATGCACGCACCGCGTCAAGGCACCAGACCTCCCCATCAAGTGTGTTCCAAGTGTTGTCGTGTAAGACCGTGTTGTGGATAGGGCTGTTCACCGAGTCTATTACTCTCCATTGTCCTGCTTCGTAACGCA
>chromosome_10,+,polyA site is 3548361
GGTTCAGGAGAAGTTCGCTGAAGGCGCCACTGTTGGGGCAGTAGCATTCTTTCCAGAACAGGGCATTCGGATCCTGCGTGGCTGTAAGGTGAGCGTGCACTCGTTTAGCATAAGAGAGGACATCTAGGGGGTCGAGCCATGCGAGCCCCA
>chromosome_10,+,polyA site is 3548648
GCCGGCGGGGCTGTCGGGCCTGTGGGCAGTGCACCTCGCAGTGTTGGCTTGACGTAGGGCACCGTGTGTGTCCGGTTTACTGCATATGTAAGCGTGAGGAGAGTGGTTGCCTGGCTAGCAGTAAGTAGGCCGGTGACCAGTGCTGGCCCC
>chromosome_10,+,polyA site is 3549314
GCGCCTACTCTGATGGCAATTGTATGGCTGTGCATGGCTGCCCGCACATGCCCTGCTCCAGCCCAGTGGAAGTGGACGACGAGTGTAAGGTGCAGGCGAAGGAGTGGTGAACTTTTCCAGGGGGCGCTACAGTTAAGGGTCGGTTGCGGC
>chromosome_10,+,polyA site is 3550169
AGAGAGAGCTCGTTTACATCCGTTCGAGACGGATATGCAAACCACATATGGTCGTGGGGAGTTCGCTGGTTGCCTAAGTGCACGAAAGCACTGGCTCGCCGGGGCGGTCCCCAGTCAAACCAGCGTTCGGCCGCGGCAGGTCCAGCCCCT
>chromosome_10,+,polyA site is 3552630
TGGCTGGGCAAGAAGGGCGGAAGTCTTAGCTTGCAGGGCAGACAGGAACGCAGGCAGGTCGACGTGGTTGACACCCCCATCCTTGTTTTTTTTTTTGAGGAATCATCCTTACAAGGTTGAACAGGGGCAGACGCGCTGCCCCCCTGCTGC
>chromosome_10,+,polyA site is 3569595
TCTTCTATTCCAAAGTATACAAACCAGCTGGAAGGGGTATACACCTCACGGTCTGTGCGTGTGTGGGGGTGTGTGTGTGGGGTTGGGGGGTGGGGGGGCAGGTAAGGCAATGTACCGCCATCCACATGGTTCGACATCACTTACCCCCCA
>chromosome_10,+,polyA site is 3570525
TAAGCGTGGGGTGGGGTTGTGTGTATGTTCTGGCTTATGGGTACTTACAATTCACCCAGCCCTAGTTCCATGCTGCCCCAGTGCCCCCCCCCCCCCCCACACACACACACACAGTCTCGTGCCCACATGCGAAAGCCCCCAGGGTAACAG
>chromosome_10,+,polyA site is 3574064
TTGAGGAATCATCCTTACAAGGTTGAACAGGGGCAGACGCGCTGCCCCCCTGCTGCCTGAAGACAGCCTGGTCCCCGAGACCAGAACCCTGACAGGGCAAGAAGAGAAGAAAAGAGAAGAAAACAGAAAGCAAACACCTCGAAAACCGCC
>chromosome_10,+,polyA site is 3576272
AGGGGCAGACGCGCTGCCCCCCTGCTGCCTGAAAACAGCCTGGTCCCCGAGACCAGAACCCTGACAGGGCAAGAAGAGAAGAAAAGAGAAGAAGACAGAAAGCAAACACCTCAAAACCGCCACCAACCACCCCCATCCATCCCACCCCAC
>chromosome_10,+,polyA site is 3582194
CCGTCTTCCCGCGTCCGGGTCGTTGCTGGCCACCAGTGTGTGGCGTGGGGGTTATTGTCAGCGAGCTCCGAGACGTCAGCCGGTTTAGTGCTTGTAGCTACGTCTGCTGCACCTTTATTGGCTTCTTCATTACCGTGCAGACCCGTGTGA
>chromosome_10,+,polyA site is 3582274
CGGTTTAGTGCTTGTAGCTACGTCTGCTGCACCTTTATTGGCTTCTTCATTACCGTGCAGACCCGTGTGAGAAACGACTTTAAGGAAAACGGTGTGTGCGTCCCTCTTCGCTCGTGCATGGAGCAAATCGGCGATCGAACTCAGAAGTGC
>chromosome_10,+,polyA site is 3590249
AGCATGGCTACTGTGCCTATGACGGCATTTCTGTATGGCCATATGGCTGGTGCATGCCGGCGGGCCAGGTGTGCGCTGTACAGGAGCATTGCCAGGGCCAGAATAGTGCCGTCAGTTGCAATTGTTAGTGCGGCGATCCCGAGTGGGATG
>chromosome_10,+,polyA site is 3590332
GAGCATTGCCAGGGCCAGAATAGTGCCGTCAGTTGCAATTGTTAGTGCGGCGATCCCGAGTGGGATGGCGGCTGCACTGTAGAAAAGCATAAGGAAGCAGAATGGAGTCATAGCGAGGCTGATGCAGAGCGGTCCAATAAGTAGAGTGGT
>chromosome_10,+,polyA site is 3590542
AGCAGCACGTAGGTGTTTCAAGAGCAGGAAGGCAAGCATGACAGTAGCTAGTGCCGTTGTGCCAATTATGAGAGCATTCAGTGTAAGTCGTGTGCACGTCGCTGCCCATACTAGGAATTGCTTTAGGGGGGTGGAGAGTCGGCTGCATGT
>chromosome_10,+,polyA site is 3658681
TGCATGATGGAGCCGCCGGCCTCCAGTTCTACCCGTACAACCGTGCAGCCGAAGCCCAGTGGCCTACCGAAGCCGCATGGCTTGCCCGCGCCAGCCCCAAATCCACCTCCGCCGCCCGCCGCGGGCGCCCCCCGCCTGCTCCCCATCCGC
>chromosome_10,+,polyA site is 3660287
TGCGCGTGTGAGTGCCTGTTTGCGGCGGGCGCGTGTTGGCTGCGTGGGCGGGCTCCTTGGCGGGCTTTTCGTCCTGGCTGTGTTTTGCCCTGTGTGTGTGCGCGTGTCCCCTCTCCGCGCTCCCGTGCCGCAGGGCTGATGATTTTAAGA
>chromosome_10,+,polyA site is 3660348
GGGCTTTTCGTCCTGGCTGTGTTTTGCCCTGTGTGTGTGCGCGTGTCCCCTCTCCGCGCTCCCGTGCCGCAGGGCTGATGATTTTAAGACGCCGCCTCCTGTCATGCCACCGGGGAGCTCTTCGTGAGCCCGGGCTCCATCCAGCCGCGT
>chromosome_10,+,polyA site is 3662011
CTGAAAGTGGATTTGGAGTCCTCTCGTCAAGCTCTTTCGTTTTAGAACATGGGGCCTTTCCCAGTCGTAACTACCCCCCCCCTGGCGCGACGGCGCGCGCTGGCAAGCTGGAAGCCTTACTGAAGCACTACCGTATCTGCACGCTTTGGG
>chromosome_10,+,polyA site is 3718103
GATATGCGCAGCCTGACAGGTTGCAGGGGTCGTGCAGGAATGAGCAGCAAGCTTCCGACGGCTTACAGTGCCCTCCACGGGTGCAACATGCCCCCACGGTATTAGGGCCATTCGTGGCTCTCGCCAACGCCGCGTCCCCACACGCCGAAG
>chromosome_10,+,polyA site is 3723013
TTTCCCAGCTGGCTGGGCGCTCGGTGGACTAAGCCGAGCGGGCCTTAATTGAGCTAGCTACAGCGGCTGCGTGCGAGCGGCTGGTAACTGATGCCCCGTGGTTGAGTTTGGTTGCATGAACGCGCTCCGCAGCCCGGCCCCAGGTGTTGA
>chromosome_10,+,polyA site is 3737110
TTTCCCAGCTGGCTGGGCGCTCGGTGGACTAAGCCGAGCGGGCCTTAATTGAGCTAGCTACAGCGGCTGCGTGCGAGCGGCTGGTAACTGATGCCCCGTGGTTGAGTTTGGTTGCGTGAACGCGCTCCGCAGCCCGGCCCCAGGTGTTGA
>chromosome_10,+,polyA site is 3760899
CTGAGACGATGCAATAGGGCAAGGGCAAGTATCTGATACAGCTGAGTCCCGAGAAACAAGTTACGCCCTGCCGGGCGTCAATGATACATGGATGCATGTCGCCCCCACGCCGAAGTCCGGAGTCTCGGGAGAGCCTAGAAAGCCAGCCTT
>chromosome_10,+,polyA site is 3763456
CGGACCTGGTGCGGGCAGCCGCCCGGGATGAACACAGCCTCGCCCTCGTTCTGCTCGAACACCCAGAAGCGGCCCTGGGGTTGGTTTGGGGGTTGGGACGGGAGCAGGTTTGGGCCAGGCTGAGTGCTGACGGCTGCGGCGCGCAGGACA
>chromosome_10,+,polyA site is 3792851
GTGCTCCTTTCGTATCATCATTCCTTGCACTTGCGTAGCAAATACATTAGAGCAGCTGTGCTTCCTTTCCTAGGTGCATCCGCTCAATGCCTCAACCGTAGCCTCAATCTTTGTGCTGTCCATATGATACACCTCACGCCGTTTCGCAAC
>chromosome_10,+,polyA site is 3793497
TGCACTTCTGCTCTGCCACTGCAAACTGTCTGCCGTCTGCTTGAGGGTATGGGCATCAGCTGCACCCTACGGGACCTCGCCAACCTGCCTTGAACCCTGTCCCATCACACATTCACACCAGCTTACATATCTCTGGATTGGGCCCAGGCC
>chromosome_10,+,polyA site is 3803940
CGCATACTACACAACGAGGTATGCTGGCGGTCTGGTCAGATGATACCTGTGGGGTCTACCAGGCTGTCAAAGTTTGGACACAGCAAATGACCAGAGTGGTACCCGCGTGTGTCAGGTTGCGACATGTCAACATGTGAATTGCGACATACA
>chromosome_10,+,polyA site is 3812545
GCTCTGCACCTGGCGGACGGCTGGAGCGCGGGAGGTTGATGGCTGAAGGGGTGCCGCGGACAAACGTCGCCCAGTGGACATTTTATCAAGGCCTGGCCGATGTCAAAGCAGGCCCCTCCCACCGGTGGTAGAGGCTAAACACTTATAGCA
>chromosome_10,+,polyA site is 3812768
TTCACATTCACTAACAAACACTTCGCCAATCGGTGGTAGGACCAAGGCATGGGATGAAAGGGACATGCCCCAGTGGTGACAGCTGAAATCCCGAACCCAGAAAGCCTTGACACGACAATTCGACTGCTGACACGCAGTCCTCAAGCTCCG
>chromosome_10,+,polyA site is 3813564
CTCAAGCACCGAGGCGACGCCCCGTCTGTTACCGCAGACGCCCCTGCCACCGCCCCATACAGACTAGGCATCCAGACAGCGTCCGGCCCGTGCCGACTCGTGCAAGAGCCCTTCCATACGTAAGAATCGCCACCTTGGCCCCGCGCTTGT
>chromosome_10,+,polyA site is 3813630
GGCATCCAGACAGCGTCCGGCCCGTGCCGACTCGTGCAAGAGCCCTTCCATACGTAAGAATCGCCACCTTGGCCCCGCGCTTGTTCTGCCACGTACACCACGCAGTTAGCTCTGCTCAGCTCATGTCAAACATGAAGCTGGCGGCCATGT
>chromosome_10,+,polyA site is 3818017
CGTGGTGATGGTAAGCTGCATCGATAAAAAGGATTGAAGGGAGGGCTGGAGGAAGGGACAACCAAGACCTAGACGATCCCGCGTAAATTCGTTCTTTCAGTTCAGGGGCGTTGCTCCAATGGGTAGGACGTCTACGCTGTCCGCTGGGAG
>chromosome_10,+,polyA site is 3850428
CCGCAGATTCATAGTTGAACCAGCAAGTGTGCTCAGTGCTCGTATCTTACGAAGGCAGGGGCGGCGTCAGTGGCCGATTTCCTTAAAATGGCTTCGTTTACTTGACGAAACAGGCTGCCGCCGCTTCGTTCACCCCCAAAATTTTTCCGG
>chromosome_10,+,polyA site is 3860630
TTACTTCCAGCGGGCGCCCAGGGCCTAGGGTGGGCGCTATCACACCTGCTTTGAAGTGCGGGTTGACGGGCGGGCACATGTCGCCTGTGTTGCCGCTGGTGGTCTCCAACGTGCTGCCTGTAATGCTGCTGCTTCCACCGTCAGTAGTGG
>chromosome_10,+,polyA site is 3867098
GTCGGGCTGCCCGCCGGCCTGCGCGTGCGCTGCAGCTGGGTGCGGCTGTGGCAACGCGGCAGCGCCTGGCCGCCCCGAAGATGACGGCGTAGGCAGGTCCGTGATGCCCAGCTCGCGCATGGCTGCCGCCAGGGCCGCCGCGCGGAGCGG
>chromosome_10,+,polyA site is 3874440
GCGATGGCGACAGCGCCTCGGATGCACCCGGTCGGCTGGACAGTGACAGTCCGCTGATGTGGGTGGGCTGTACAGTGTCCTTCTTGTGAAGACGTGCCATAATCTGTTGTGTGAGTATGTATCTTTATTGTCAATTTTGCGAGGTTACGT
>chromosome_10,+,polyA site is 3874753
TATTCTGACGTCCATACCAGCCAGGGGACCCCCTGGTCCATACAGCTCGCGACAGGTGCCGCATTTCTGAGCCAGAGGCGCCGGCTGAGAATGATGGTCCGGATTGGAGTACAGACAATGTGCACGCTGGCAGGCCGTCATTGTGTGAGG
>chromosome_10,+,polyA site is 3874844
TGATGGTCCGGATTGGAGTACAGACAATGTGCACGCTGGCAGGCCGTCATTGTGTGAGGTGACCCTACGTCCGGTTTGAGTCTTAACCTTGCGGTTGGGGCTGCTGCGTGATCCCGCTGCTGCCCACGAGGCCACGGCCCCAAGCACGGC
>chromosome_10,+,polyA site is 3874944
CTGCTGCGTGATCCCGCTGCTGCCCACGAGGCCACGGCCCCAAGCACGGCCCCTACGACCGCCCCGCACCTTGACGCCATGTTACATCCATCGTTCCGTCACCCGCGGTCTGCCATAGCTGCTGAGTAAACATCCGTCGCCTGCGCCATT
>chromosome_10,+,polyA site is 3875149
GGCGAACTCATATACACGCGTTCTTTTTCTCTTTGGGTCTTCCCTTCGTCCTGGCCCCCACCCTTGCCTGCGAGAATGCGTGCTCAACTGCATGCACGATACGGTACCAACTAGTGCAAAACGCAGCGGACCCAAGGAGTGGGCATGCCA
>chromosome_10,+,polyA site is 3889183
TGCACGCTCTTATGCTCCCAACCCTACACCCGTTTTCTATGAAGGCGTGTGCACGCCGACTTCGTAAGCTGATGACGCGACACGTCTATGGAACTTGGAGCGACACCACGCTCCTGCATACCGTGATCATGCGTGTATCGAACAACTATC
>chromosome_10,+,polyA site is 3904284
ACACAGCCCTCCGTGAAGTGGCGCCTGCCAGGAAGGGGGTGCGGAGAGGGAGGAGGTGGCACGCGGGTGCGTGGGTGGGTGGGGGTGGCGGGTGGTGCTCATGGCGCAGCCAGTTTGGCGCGATGCCGTAGTTGCGCGGTTGCGTTTGCT
>chromosome_10,+,polyA site is 3918217
GAGAACACCATTTCAAATGCCGTCACGGCCCCGCCACGGCACACCGCGCGCTCGATGCAGGTTTTGATCAATTACTATCCTGCAGCCACAAAGCTTACATCTTCCGCGTCCTCCATTGCGCCCTTGTCAATTCAAGCGCGAGCGCCTCAC
>chromosome_10,+,polyA site is 3936183
TTTTCGTCGTGAAAACTAAAAGCGTGATAGCGTGACGGATAGCGTACGCACAGTGTATGCAGGATACGCAATCGCCACTGTAAAAAGAGTAGGCATCAAAAAGTTATGTGCACAATTGTCCGGGGGGGTGCGTGCTCCAAGCCAAACCCG
>chromosome_10,+,polyA site is 3949534
CCCAGCGCCGCCGCCTGCCAGCGAGGGCGGCTGAAGGGGTTGATGCGCTTGAAGCGGGTCACCTGCACACCGGGACGGGGTGGGGGTGGGGGTGGGGGGCACGGGGTATGGGGGATGGGGCATGGTTCCGGCATTCCTGATAAGAAACCC
>chromosome_10,+,polyA site is 3950234
GCCTGCGCCGCCGGCGGCAGGTGCATGGCCACACGCCGCGGCAGCGCCTCCAGCAGGAACCTGCAGAGTGGGTGGGTGGGTTGGGGGTTGGGGGTTTAAATACCAGCCCAAACTAAACCGAAACCAACGAAAACGAGCGGAGCACAGGCA
>chromosome_10,+,polyA site is 3950481
GAACGAGTGCGAGTGGACATGCAGCCGTGGGCGGCAGGCATCCTTACTGCTCACGGCACAAATGATACGCACACGCACACACAACACACACACACACACAACACACACACACACACACACACACACACACACACACACACACACACAAAA
>chromosome_10,+,polyA site is 3950547
ACGCACACGCACACACAACACACACACACACACAACACACACACACACACACACACACACACACACACACACACACACACAAAACAAACACACACACACAACACACACACACACACACACACACACACACACACACACACACACACACAC
>chromosome_10,+,polyA site is 3952754
CGAAGCGGGGGGAACAGTTGTGTGCGATTTGCCACATCAGCGCCCGGGCCGAGGGCTGTGGCATGTGTATGTGTGTGTGTGGGTGTGGGTGTGGGGGGGGGCATGGTGAAGGCGCCGTGCGGCAGCGGACTGCTGGAACCCACGCGCCAA
>chromosome_10,+,polyA site is 3956724
TCCAACCCAGCCCCGACCCCCACGCCACCCCCGCGCCCACAACCTAGGCCCCCCCACCCCCACGCCCCCCAACCCCACGCCCCACACCTCCCGCGCCCCCCACCCCCAGCCGCCCCCACCTGCGCCAGCTGGTCGGTGAGGTGTATGTTG
>chromosome_10,+,polyA site is 3975613
TCGTATGTTCTTGCAGCTGCGCCCGACGGCGCTCCAATGGGCTTGCCAGTTGGCCCGTTGTACCAGACCCCGGTGCTGTTCCGGAAGCCCAGCCGCACAGGCTCGGCAAAGCCCTTTTCAGACCGCGCGCTGTAAAAGCCACGCGTGTCT
>chromosome_10,+,polyA site is 3988262
CGGGGCGCCTGAGCAGTTTCACAGGGCTCGGAGCGAGGGGGTATCGTGCAAATTGGCGGGTTGATTTAATGCAGGAGCCCTGAAAGCCGCCCAAGACGCTACGCGCTTCTTATCAAATGATGCACATACTCCGACGGGTCACAGCTCCAT
>chromosome_10,+,polyA site is 3992311
TGACACAGTCCTTCGATTCTTTCGCACACCTAACGCTGCAGAAGCACCGGGTGTTTGCACAGTATGTCACCAACACGTGTAAGCGCTCCGTTGGCCCGACAACCTTTCGTCCTCTCCACATCCACTTGCCCCACTCCGTCCCGTCGCGGG
>chromosome_10,+,polyA site is 3993076
ATCTCAGCCATGTAGGCCAGGTTGGCTTTGGTCCTGAGGGGTTTGTGGGACACCCGGGGCAGGGACACCAGGGGCGGGGGGTCGTGGTGGAGAGGAAGGGAAAGGGGCTGCAGAACTCTGACTGCTAGGCCAAGCACGCGACCAACATTG
>chromosome_10,+,polyA site is 3996759
CTGCACACACACGGTTCTTTGCCGCCCAGAATGGCACGCAGACATGTCAATGCCTGCGACTGAGTCCACGCGAATGAGCCTGCACAACACTAGTGCCGAAGTGTCGGCTGTGTGTCAAGTTGTCAACGCCCTGGTCACACACAGCTCTAA
>chromosome_10,+,polyA site is 4035218
GAACATAGAGAACATAGAGACCGGCATTCGCACCAGCTTGCCCAAGACCCCCAGCACGCCCTCAAACGCAACGGGCAGGGGGGGGGGGGGGTTGTGAATACCAGCCCAAGCTAGGGGGGGTTGCATACCAGTCACCAAAAGACACGCCCA
>chromosome_10,+,polyA site is 4045219
CACCTGTGAAACATGCGGATATGTTTGTGTATGTGTGTGTGGGGGGGGGGCGGGGAGGTGGGTTGCGATGGGGTGTGTGTGGGGTGGGGTGGGGGGGTTGACTGGGCTTTGCCTTGGGCGAAAGCGCTACAAGCGAAGAGCCCACGGCGC
>chromosome_10,+,polyA site is 4064500
GGGGTTCTCTAAAGTCTTGACCCAAGTCTTGACCTGCTGAACCAGGGGGGGGGGTAGTTTCGACTGGGAAAGGCCCCATGTTCTAAAACGAAAGAGCTTGACGCGAGGACTCCAAATCCACTTTCAGAGTTCCAATCAGGGTAGTAATTG
>chromosome_10,+,polyA site is 4065867
ATGCCCACGTGGTCAGCATCGCGCAAACATGCCCCCTCGTCGTGAAGCATTCCGACAGCCGTCACCAGGAGCGTCAAATTGCACGCGCAACACAACACAAACAAACAGCTGCATCAGAACCAGATGCGCTGACCTCCCGGCATGTTGCAG
>chromosome_10,+,polyA site is 4068117
TCATCACGCCCATGGCCACACGCACCTGCGCGGGTGGCGGTGCATGGCAGGTGGTCAGGCAAAGATGCCGGGAAGAGATGTGCGGGGGGGGGGGGGCTGTGTAGACCATTCCCACTCAGAACATGACACGCTAAGACGCAACCCACGGCA
>chromosome_10,+,polyA site is 4079461
GCACCTCGCCCAGGGCGGCGGGCGGCCGGTAGCGGGCCAGGTAGTCCAGCTGAAGCTCCGGCCTGTGGGGGGCGGGCGCGCGGGTGGGTGGGGGAGGGGTTACATATGCCAGCCCAACGTAAACCAAACAAAGCCAAACTAGCGGAGCAC
>chromosome_10,+,polyA site is 4083014
TGGGCCAGGCTCATGCCGCGCCACTCGTCGCTCTCGCGCGGGTGCACGATGCTGTGTTCGTGGGGTTGGGTGGGGTGGGGTGAGGGGGAGGGGAGGTGGGGAGGCACGTGTTGTTTGGGGTGCGAGGAGGGGAGAGGAGGGAGAGGGGGT
>chromosome_10,+,polyA site is 4112117
AGCAACCGCCGCTGTGACGACGGCGGCGGCCGTGCCTCTGCAGCCCCAGCCCCAGCGGCTGTTCGCCGCTGTTTGGTGGTGTGGGGCGGGGCCTGCGCCACAAAGTTGGAAAAGAAGCTAGGCACGCCGGCGCCACGTGACGTCGCCTGG
>chromosome_10,+,polyA site is 4144024
CGTCACGTCGTGGCCTGTGCGCGGGTGCAGATGCGCGGCAGGTGCGGGTGCGGGAGGCGCACATGCTTCAGCAGGTGCGGGTGGGTGCGGGTGGGTGACGAGATACACAGTGCAGGTACGGCAGCAAGTGCAAGGGTCCAGGCAGCATGG
>chromosome_10,+,polyA site is 4157275
TCGGGAGGAGCCAGGTTCACGTTCTGAGCAGCAGCCGGGCAGCGCAGGGCGGCGAGGGGGCGGCGAGCCGTGACAGGGGCACGGGGGGAGGGGGGGGGGAAGAGGTGAGGCGAAAGGGGAGGTGAAATGACAAACTCGAGACAAACCCAA
>chromosome_10,+,polyA site is 4160696
AAAACAACTCACGCACTGGTGCTCTCAGGCTCGAACACGCCGTCACAACCCCTCTTACGCACACACACACACCCACACACACACACACACACACACACACGCACGCTCACACACACACGCACGCACGCTCACACACACACGCTCCCGCGC
>chromosome_10,+,polyA site is 4181468
CGGCAGCGGCGCGTCCCAGCGCCACACGCGGCCGTCGCCGGTCAGCGCCACCACCAGCAGCGTGGCCCTGAAGGGGGTGTGCGGGTTGGGGGGGTTACATTCATGATTAATTAAGAAGTGAAGGGGGGGTTGTAAATACCAGCCCAAACT
>chromosome_10,+,polyA site is 4182058
CCCACTGCCGCCGGACCAGCCGCAGCAGCAGCCGCAGCAGCAGCCGCGGCTGCCGCGGCCGCGCCCGGCGGCAGCGCGCCCGGTGGCGCGGGGTGGTGGTGCGGGTGCTCCTGATGCCGCGGCGGCCCGGTGCCGCCACCCAGCAGAGCG
>chromosome_10,+,polyA site is 4183477
TGACGTCGCAGCCGCCCTCGTCGCCGCAGCCGCCGCTCACGCCGCGGCCGTACACGCCCAGCAGGCATGCGAAGGGGGGGCGGCCGGGGGGCAGCGGGCGGGAGCAGGCGGGCACGCCCAGCTCCGTGTCGTACACCATGATCTCACTGA
>chromosome_10,+,polyA site is 4187142
ATGCTGTCCCCTGTCGCGCCGTCCCAACCCATCGCATTTGTAGTTTGTAAGCCTCGATCGCTCTGCTTAAATCACTATAACGCGGTACCAATAGACAGCATTCCCGTAATCTGCGCTAGCTCCTCAGCGCACGTACAAACGTGCGCCGCC
>chromosome_10,+,polyA site is 4215314
GCCATATAGCATGGGTCCCGTCGTGTCCCGTCCCGTGACGCTACTCCATCGTACTCCATCGTACTCCACGCCTCAACCCGTGTATAGGACTGTCACGCATGTCGCTGTCCAACGTACGGACGAACTCCCTGTGGCGTTCGTCAGCTGATA
>chromosome_10,+,polyA site is 4231475
GGGCCCTTCGATACGTACTGCCCTCGGCAGCCTATACATGCGCCGCGACATCTTGCTCATACCGTAACCGCAGCACGGGAACAGGTTGCCGCGCTCATGCACCGCACCCATAGCAAGCCCTCCGATCGCTTCCGGCGGCCCTGCGCGGCG
>chromosome_10,+,polyA site is 4261725
TCATGCACTTCTGCTCTGCCACTGCAAACTGTTTGCTGTCTGCTTACGGGTCTGGGCATCGGCTGCACCCTACGGGACCTCGCCAACCTGCCTTGAACCCTGTCCCATCACACACCAGCGAGGAGCGTAGAGGGGCTTCGCCGAGCTGGG
>chromosome_10,+,polyA site is 4262754
ATTCGGGGATCTCTCCTCGGGTGAGCGTGCGTGTCTCGTACGTTTTTGGGGCCCTGGCTTAGTCCACGGCTGTCGTCCCACATGTAACCTCTATCAGCTAACGGACGTGACTTCCCGGCTCTCATGGCGCTGCCGGGTCTGCTCACGCTC
>chromosome_10,+,polyA site is 4263427
CTTTGGTGTGGGAGCCGCGACACAAGGAACCGCTCTGGCGTCTGGCAGTCAATGGGTTCACGGGCTTTGGGATGCTTGCGGCGTGGGCCGCAGATGGACGCGTGGAGAAATGCCCGTGTGGGACTCAGATGACTGCTGGGGCTAGGGTTC
>chromosome_10,+,polyA site is 4276246
CGCACGTACGCCAGCATGCTGCCATTACTGTATGTGCAGGCGGGCTGCTGCTGTGCAACGCACGTGGGCCTCTGCCTCCTGAGCTGCAAAGAACCATTGCAGTCAATGGAAACCAGTCGCCCTGGGCTAGAGGGGACACCAGTCAGGGCC
>chromosome_10,+,polyA site is 4282264
GCTGCGGGTGCAGGGAGGGACAGAGGGAGGGAGGAGGGGGTTCCAGGCATGAGCGGTTAGGAGAGCAGGTGGTGGGGGGGAGGAGGCCGCGGCGCAGCGGAAGGTGCTGTGCCCTGTTGTGTCCTGAGCAGTAACGGCCTGCGGTGGCGT
>chromosome_10,+,polyA site is 4286350
ACCACCTCACCGCCCCCAACCCCCAACCCACCTGGTCGGGGTCCTGTATGGCCGTGATGACCTTGCGCATCTGGGGAGGGAGGGAGCGCGGGGGAGAGGGACAGCGGGGGAGAGGGACAGCGGGGGAGAGGGACAGCGGGGGAGAGGGGG
>chromosome_10,+,polyA site is 4295106
CTGCGCTCTGCACGTCGCGGATGAGGCTGTAGTTGCGCACACGCATGGTCATGGTGGGGCCCTGCAGGGGGTGGGGGTGGTGGGCAGCGAGGGAGGGGAGAGGGAGGGGAGAGGGAGAGGGGGCCGCAGGGGGCCGCAGGTTGACGGGCA
>chromosome_10,+,polyA site is 4319730
GGCATGGCCGCTGACGTGGCTGTGCTCCTGTTTCTGCACCACCTGCTGCTGCTGGTGTTGTTGATGCTGCTGGTGCTGGTGGCGCGGGTGGGCGGGGTGGTGCGGCGGGTGGGAGGGCTGGTGCTGGTGCTGCTGGTGGAGGTGACCGGG
>chromosome_10,+,polyA site is 4328196
GCCTCACCTGATGTGAAACTGCCAACCCCAAAAGGCATGGGATCAAAGACACATGCATACGCTGTGCACCGTGCGTAAGCCGTGCAATGAAGTCGAGCAGCATGGCATGCAGACACAGTTCCCCAGTGATGCACTCAGCAGGCATGCATG
>chromosome_10,+,polyA site is 4328753
GGCAGCAGCCCAGGGGCGGAGCCGGCGAGGTCGGGCCGTGTGAGCGCGGTGGGTCGGCAGCCGGGACCGAGGGCTGACAGCTGTAAACGCGGGGTCCCGCCCAGCTTTCTTGCTGCACACACCGCGCGCACCCGGCGCGATCTCCCCTAG
>chromosome_10,+,polyA site is 4332007
TGCATGCAGGCGACCATGACACCACCAAACAAGAGTGAAGCCACGCGGTGTGTGCTTACATGCCATCAGCACAGCTGTGCACCGAGCGTGTGCGATTCCAAGAACCTATTGCTACCTTGCTGATGCTCCGGTCACGTGCTCTTCCTCCCC
>chromosome_10,+,polyA site is 4351722
GGTACCAGCGCACCTTCTTGGCGCCGCACGTGCACAGCACGGCGCCGTCGGGGGCCTGAGAAGGAAGGAGGGAGGGAGGAGGTAAGGGGGAGGGGCCCGCAGCACAGGCGGAGCGGGGGAGCTGCAGTGTCTGAGCGTAAACGGACGCTG
>chromosome_10,+,polyA site is 4352801
CGTGGTTTGGTTTAGTTTGGGCTGGCATTTACAACCCCCCCCCCCTTCTCTGTACCAATCCTTGCAACCCCCTCCTCCCCCCCACCCCCACCCGCACAAACACACACACACACACACACACACACGCGCGCCCATCACGCCCACCTGGCG
>chromosome_10,+,polyA site is 4365102
AGCCAGCTTCCGTCAGCCAGCCATGGGCGCGACCGTCCACAGCGTTTACCGTCGGTTACGAGGTAACATGGGAATTCGCAACTTGCGCTACTGACTGCCTACTCTCGTGCCGCCTGCAAGCCCACTCCGCCTTCCGCTCTGGTCTACGTA
>chromosome_10,+,polyA site is 4366908
GGCAATAGCCATTGCGGTCGCATCGAGTTCCCGCAGCGGGGCCCTCCCGGTTATTCCAGTTTTGACTTGAGTTATAACCTTGAAACCCGAGCGCAGCGAAATTTGTCGTGCAAATAATGCGCCTTTCTATGTATGTATTGCAAGGCGTAA
>chromosome_10,+,polyA site is 4453388
CGTAGAAGTCAGCCTCCGCGGCAAGACATGTCGTGCAGCCGCCCTCGGTCCGCAAGAGTGGGTGGGGGATGATGGTGGGTGGGTTGTGGGGATGAGGCAGAGCAGCGAAGACCTAGACAGCTCGGGAGTTAGCAATGGGTTGAATCCTTG
>chromosome_10,+,polyA site is 4468112
GGAGGAGGGGGCGAGGGAGGGGGAGGGGGAGGGGTCGAGGGAGGGGGAGGGGGAGGGGGCGAGGGAGGGGGCGGAGGAGGGGGCGAGGGAGGGGGAGGAGGGGGCGAGGGAGGAGGAGGGGGAGGAGGCGACGGGGGAGGGGGCGAGGGC
>chromosome_10,+,polyA site is 4470566
AGCAGCTGCATAGCAAACGTTTAGTGAAGCCAACTAGGCCAGAGATCGGGGACATTTGACTCGGCTGGGCTCTGCTTGGGCTGTGTAAAAGTCTTGCGCCGCTGCCGCACACGCGCCTCAAGTTATAGTTTCGCCCATACCATCAGCTCC
>chromosome_10,+,polyA site is 4471844
GGGGTGGCCAACTCGCCCCATGTGATCGGCAACGGCCGGCAACCGCCCCCAATTCCCAGTTGCGACCAGGCCCCGGCCCGATTTCTTTGCATAGACCTATAAGGAGTACCCCATAGATGACCCTTGGCGCGTCGGGCGACTATGAAACGG
>chromosome_10,+,polyA site is 4472243
ATCAGTTTGGGCGCATAACACAACTGGGGCCGGGCCAGGACGGCCTTGCCCGACGCTGCTAGCGTCATGCTGGCTGTTGGCAAGCTCGTTCTTCCCCGCCTCGCTCTCCCTTGGAGCCCGGGAGCATCTATAGATGGAAATATAGTTAGT
>chromosome_10,+,polyA site is 4479458
CTCGGAGGCAGGCCCACCCGTCCATCCTCACCTGTTTCCGCACAAGCAAGCGCTCTGCTTCAAGGGCTTACAGCCTTTCATCATCCTGCGTACCGCCGTATCGACTCAGCACGTCTACCGCATGCACCCTCCTGTCTATTATGAACGTGC
>chromosome_10,+,polyA site is 4481881
GCGCTCCGCCCAGAACAGGTTGCTGTTGCCCTCAAACATGGACACAATGTCGTCGTCCGACAGGCCCTGGAGTTAAAGAGGTTGAGGAAGAGGGGAGGGGAGCGGAAGGTGAGGCCTCGTGGCGTGCTGGGTGCTGGAAAGCGGAGAGCG
>chromosome_10,+,polyA site is 4483711
CCGGTGCGTGAAACAACCGGCTGCAACACGGCTACCCAACCTCAGGTGCATAAGTGCATTTCCTCCTACTTACCTCGGCGTGCCTAGCCCAAAAACGCAACACTTGCGAGTCAGCCAAAGAACTTACGCATCCACACATTAAACTGCAAT
>chromosome_10,+,polyA site is 4483879
GAACTCCTCCACAGCTATTGTTCTTCTCTTGTTGCGAGTCCTTGGGACTGTCAAACCAAAACTGCAGGTTCGGGTTTGAATAATCACACACATGCACGTTGAAGCGGCGTTCCCCTTTGCATGCTGACCAGACGCCTGCTTCAAAAAGCC
>chromosome_10,+,polyA site is 4484019
TCAAAAAGCCCAACCTCTGTCACCTTGCCGCATGCATGGAAAACCGGCGCAGTGGGCCAGGGAATGGACCCCTAGCGCTCAGATAAGCTCGCTCTCTGCTCTCCACCAGGATACAGCAACAATTGCGCAACAAAACACGACACCAACAAA
>chromosome_10,+,polyA site is 4484076
CAGGGAATGGACCCCTAGCGCTCAGATAAGCTCGCTCTCTGCTCTCCACCAGGATACAGCAACAATTGCGCAACAAAACACGACACCAACAAAGGCCGCTCATGGGAAAGCTCTCATCCTAACCCAGCACGACAGACATAAGCCAGGGAT
>chromosome_10,+,polyA site is 4491585
GATGAGTGGCGTCGAACTCAGCGGCGGGGGCGGCGGGGGCGGCGGGGGCGGCGGGGGCGGCAGGCTGCTCTGCGGCGGGGGTGGAGGGGGGCCCCGCGGTAAGTGAGGTAGGGTTGAGGATAGGGTGTGCGATCGTGATGGAACATGGCA
>chromosome_10,+,polyA site is 4491663
GGGTGGAGGGGGGCCCCGCGGTAAGTGAGGTAGGGTTGAGGATAGGGTGTGCGATCGTGATGGAACATGGCAAGGGGCAGGAAAGCGTAGTCCCGATGTGTGTGGCTCCCACCCGTGCCCACATAAATGCGTAGCAAGAAGGGACAAGGC
>chromosome_10,+,polyA site is 4491752
GTCCCGATGTGTGTGGCTCCCACCCGTGCCCACATAAATGCGTAGCAAGAAGGGACAAGGCATTGGTGCGTTGTTCGCGCGCTGTTACTGTACCGACGGTAGCTGGCAGGTTGTGTCGATGTTTCGAGGATAGGGTGTGCGATTGGACAG
>chromosome_10,+,polyA site is 4492171
TGCAGGCCGGCAGCGCCGGCGTCGCGGCCGGCTGCGTCCCCGCCTTTCTGCGCAGACGCTTCTCCTCTCGTGCCTGGTCGCGCCCTTTGCGCCTGCCCTTACTTGCCTCAGGTTTCACCACTCACCCACCAACACACCAGTAGCGTCCAC
>chromosome_10,+,polyA site is 4493275
GTCCAACACCCATTTCCGATCCCAGCAGGGCCCCGCACGAGGACTCACGCCGCCGGGGTAGCCGGGCTCGTTGCCATCGGGCAGCTTGTTGTTGGTGAAGATGGGATCCTGGTTGGCCGAGCCGGGCTTCACGAAGTCCTGGTAGCTGCG
>chromosome_10,+,polyA site is 4496776
TTACAGAGCTTTAGGAGAGCATTATGCACGTACTTTTAGTTTTTGGGCTGAGCCCCCCCAGCGCAGCGTTTCAGGGGGGGGGGGGGCGAAGCCCCCCAGGAACACCCCTGTCCGTGGCTCGAAGAAAAGCGTGCAGGGCCAGGGGAGGGG
>chromosome_10,+,polyA site is 4513713
GCGAGAGGGCAGACGAGGGAGGCGGGTTTCAGGCCTGGGTTCTAAGCAGACGAGAGTGAGCACGCCGCCGCGCGGCTGACATGCAACGCATCGCCAGCAACCACGGCTTTTCCCACAGATCCCATTCCTCGTTTCTTTCCAATCCAACCC
>chromosome_10,+,polyA site is 4514107
GCCGTAGGCGAAGGCCAGCAGGCGCAGGAACTGAGGCGACACCGACTCCAGAGCGCTGCAGTAGGAAGAGGCGTGTGCGTTGTTTGGGGGGGGGGGGGTAGCCATCCATGGGATGGTGTGTATCAAATATGAAGTGAAGTGCCGACGTCC
>chromosome_10,+,polyA site is 4526269
ATGAGAGGTGGGCGCATGACGATCATCAGTACTTGTTGCAATCGGAGTGTGAAAAGTTGGCTGGTAGCCCAGCATGTCATGCTATGTTGCCGGTCATCAGTCATCCAAGCCCTCGCTTCACCCACCATGCTCCACGCACTACGCATGCCA
>chromosome_10,+,polyA site is 4526977
TCCAGTGAGTACAGCTTATAGCAGGGCTGGCCGCGAAGGGAGCTCTCGCAGGAAGGCGGAGGAGGAGGCGGAGGGGATGGCGGTGCCGGAGGCGGGGGAGGTGAAGGAGACGGCGGAGGTGGGGGAGGCGAAGGCGGCCGCGGTGGCGGG
>chromosome_10,+,polyA site is 4528983
GCGTTTCGCATGCACCAGGCCCCTACCCGATCCACCGCCCCCGTGTGCACGTGCCTACACGACTAGAGCCATTGAAAGCACTCCCCCCCCCCCACCACCCCCACCCCACTACACGCACCTGCGCACTCCGCGCTGCGCCCACAGTTCTAA
>chromosome_10,+,polyA site is 4529927
TGCGGCAAGAACATGACCACTAGCCCTTAGCCCTCGCTCCCGCAACAAACGGATACACAACACTACCGGATGGCCCCCCGCCCCCCGCCCGCGCCCCCGCACCTGCAGCAGGCCCTTGTGCGCCCACACCATGATGAAGCCCTTGGGGCA
>chromosome_10,+,polyA site is 4543447
CGTCGCCCAATTCTAGGATCACCCATCACGGAAAAGCCGCACAGCCGTGTCGGGTGCGCGCAGGAAACGACCCTCTCGGCCCAGCCCCGCGCAAAAGCACCTAAAGCTCCGGACAACCGCCCGAGCAACCGCCGCAATTGCTAACGCTGC
>chromosome_10,+,polyA site is 4544260
GTCAGCCCCAGCGCGTGGCGCAGCGCCGTGCGCTTGGCCTCGCTCTCCTCCTTGGCGCAGTACAGGCCAAACACCTGCAGCGGGCGGCGGGAGGGGGGTTACATTCCTTACTATTTGGAGAGTGAAGGCGTGGCCAGGAGCAGCAGTATA
>chromosome_10,+,polyA site is 4546159
TCCTCCGCCGCGCTGCTGCTGCCGTACACCTCAAGGCGGGCCGTCTTGAGCACCTTGTCGCCGGTCTGGAGGGGGGGAAGGAGCGGGGGAGGGGGAGGGAGGGAGGTAAGGTGGAAGGGAGCAGACCCAAGTGCGTGGGTGAGAGTGGTC
>chromosome_10,+,polyA site is 4546918
GTGAGTGGAGGTGTGGGGACTGTAAATACCAGCCCGAACTAAACCAAACTAAGCTAAAATGGTGTGCGGAGGTGTGTGGGGGTGTTGGGGTGTGGAGGAGAGTGGAGGTGTGGGGATGCGGATGCAAGGTCTCGGCGCGAGTGGCAGCGG
>chromosome_10,+,polyA site is 4548435
AGCTCCTTCTTGGCGGCGTCCACGCCCTTCACCTTGTCCAGCAGCGGGGTCACCTGGCGGCCGGAAGGGGGGGAGGGAGGGAGGAAAGGGGGGAGGGGGAGGAGAGTGAGGGGGAGACGTGCATGCATATGGGCACTTGGAATGGTGAGA
>chromosome_10,+,polyA site is 4568973
TTCCGGCGCTTGCGGCCGCCCTCAGCGCGCTTCCGCAGCGGCTGCTTGTCCGCCGGCGGCGGCGTTGCCTGCCGCCCCCTGTCCCCGCCCCGCCCGCCGCTAAAGCCAGCGCGGCCTCCCCTCCCACGGTCGCCTCCAAACCCTCCCCGG
>chromosome_10,+,polyA site is 4581179
CAGCTCGATGTGTGCGTGGCGCCGTGGCGCGACACGTTGGGCGCGCGATGACCTTCAATCAGTCAACTACGCCCGCTGCTGTAACAGCACGATGACCAGACAGACGATCACTTGTTATTGATGCACCGAGGCCTGCATGCACGGGTGCCG
>chromosome_10,+,polyA site is 4584445
CCGTGGCTGGTGGCATGACACTCTCCTCCCTCCTCCTCCCTCCTCCCTCCTCCCTCCTCCCTCCTCCCTCCTCCCTCCTCCCTCCTCCCCCCCACCCCCCACCTGCAGCGGGTGCATGTTGCAGCCCACCAACAGGAACTGCGTCATCAC
>chromosome_10,+,polyA site is 4613570
AGGTCGTGGCAAGCGTCCGGGAAGACACAGCAATGGTTATGTGGGACCGTGCGTTGCCACGCTGCATCGCAGCAGGCCCATCTACAAGCTGTGGTGCTCCATACCAAGCCGTTCCGACCCGTTCACAAACTAAATTTTAAGAGCTTAAGG
>chromosome_10,+,polyA site is 4616456
AGAGCAATGGAATCAGCCACGATTACATGCGGTGTGGCGGGCGTCTGCGTGCACAACCTCCAGCCTCCTCCGCCACCGCATCTCGCGCACATGCATGTATTACTGCGTGGTAAAATTGTCAACTTTCCCAGCCACCTTTCGTACGCAGCC
>chromosome_10,+,polyA site is 4633540
GGGGATGCCGCATTTTCAGTCACGCAGAGTTGTCAGGGGTGCAAAGCCCGCTGCAACTCCTTCCACAGTCCATGGTCCAGCTAACCCGCGCACAGTGAAGAAAAGCTGAGACGATAGAGGTCAGGAATGAACAGAAGTCAGGGATGGACC
>chromosome_10,+,polyA site is 4633633
AGTGAAGAAAAGCTGAGACGATAGAGGTCAGGAATGAACAGAAGTCAGGGATGGACCCCGTGCACGGGCGGAACCGTGGAGCTGCGGAGGGGTTGAAGAAAACAGGCAGGGACGAGGCGCGCGGGAGAGGGGGTATACAGCAGCCTTGAC
>chromosome_10,+,polyA site is 4637744
TGTGATTTTGGACGGTTGCATGGGCGGCCTGGTGGGCAGCGGCTTGGTATGCCGTTTCCCCAGCGACTCCGAAGCTTCCAGTGCTGTAATCACATGGTATAATGTGTTGGGGCACGCGTTCTACACGCCAGGCATACCGCATCAACCGAC
>chromosome_10,+,polyA site is 4639423
TGTGATTTTGGACGGTTGCATGTGCGGCCTGGTGGGCAGCGGCTTGGTATGCCGTTTCCCCAGCGACTCCGAAGCTTCCAGTGCTGTAATCACATGGTATAATGTGTTGGGGCACGCGTTCTACACGCCAGGCATACCGCATCAACCGAC
>chromosome_10,+,polyA site is 4640533
CGCGGCCCGGTCCCTGCTTACGGCTGCCAGCAGCAGAGGCTGCATACGGCCCCCACCAGCGACTCCCCAAGCTTCCAGCGCTGTAATCACATGGTACCATGTGTTTGCGCGCGCGTTCTACACGCCAGGCATACCGCATCAACCTACAGG
>chromosome_10,+,polyA site is 4641102
CGCGGCCCGGTCCCTGCTTACGGCTGCCAGCAGCAGAGGCTGCATACGGCCCCCACCAGCGACTCCCCAAGCTTCCAGCGCTGTAATCACATGGTACCATGTGTTTGCGCGCGCGTTCTACACGCCAGGCATACCGCATCAACCTACAGG
>chromosome_10,+,polyA site is 4641247
ACAGGCCCCGTGCGGATGGGCGCGTCGCGGCCCGGTCCCTGCTTACGGCTCCTGACACCGCCTGCGCACCCAGTGCCCCTCCCAGCAGCAGAGGCTGCATAACGCTCACACCATGCGTGTTGCAGCCAGCAGCAAAGGCTATTGCAGCCC
>chromosome_10,+,polyA site is 4645832
CATGTCAAGATGTCTAGACATTTTACATGGCTTCCACAAAGGCACTTTGTCTAGACAAAAAAATCGTGGATTTGGGGGCCTGTTTGTCTACCCCCTTGACAAAAATTTCCGCTCCAGAGGCCAGGAATGTCTGGGTCAAGACATTCCCCC
>chromosome_10,+,polyA site is 4645900
GATTTGGGGGCCTGTTTGTCTACCCCCTTGACAAAAATTTCCGCTCCAGAGGCCAGGAATGTCTGGGTCAAGACATTCCCCCGCAAACAAGATACGACCCCTGCCAACGAAGGCGGGGTACGCCGTTCATGGAGGTCGGAGCCCTGTGTG
>chromosome_10,+,polyA site is 4646062
ACTCTCAAGTCCCAACACGCACATCTTTGGGCTGGACCTGTGAATCCAGCCGCATGCAGGCCGGTGCCGTATTCCCCGACATGCCCAAGCTGCATCTGCAAGCTAGTACTCGGTCCCAAGGCCCTAAGCGGCTAAGCCCTCCTCTCCGTG
>chromosome_10,+,polyA site is 4646547
CTCTTGCCTAGCTTGCCTAACCTACTACAGCACTCCGTTCCTGCAGGGGGGGGGTAGTTTCGACTGGGAAAGGCCCCATGTTCTAAAACGAAAGAGCTTGACGAGAGGACTCCAAATCCACTTTCAGAGTTTCAATCAGGGTAGTAATTG
>chromosome_10,+,polyA site is 4646599
GGTAGTTTCGACTGGGAAAGGCCCCATGTTCTAAAACGAAAGAGCTTGACGAGAGGACTCCAAATCCACTTTCAGAGTTTCAATCAGGGTAGTAATTGCAAAGTTATGGGCCCTCAAAGTTCAGGGTCGGTCGTCGGGGTTGGGGGTCCC
>chromosome_10,+,polyA site is 4648346
GGGGGTAGAATCTTCCGAAACAGACCCCATGCCTCAAATTACTAGAGCTCAACGAGAAAATCACGAATCCGCTTTCAAAATTGAAAATGGGTTTCTGGATGCAAAGTTATGGCCCCTCAAAGTTGTCGGTCGGTCGGTCGGTCTGGGGTC
>chromosome_10,+,polyA site is 4648447
CAAAGTTATGGCCCCTCAAAGTTGTCGGTCGGTCGGTCGGTCTGGGGTCCCACGAAGTTTTGCACAGGTTCGTGCCAAGTTTTGTTCCTAGCGCTTCTGTCCTGCAACACGCGGCGCAATGGGTGCAGCTCCACGATGCGTGCGTAGGTA
>chromosome_10,+,polyA site is 4648665
ATGCCTGGGGAACTGGTCAGGGACAAGCCGGTGCCGGCCGGGTTTTGCATGGTGAACTTGTCAGCACATTTCGCACTATCAAGTAACATCGGAATAAGCCGTTGCATAGCAGGCCAGTCTATCAGGATACTTGTCGGCAGACGGTTGGAC
>chromosome_10,+,polyA site is 4654108
TCCCATGTGCCAGCGAACGTTAATGTGCGCTTTCGGTGCTGAGCTCCCCCTCCGTTCCTTGCACACAATCCCGCCCCCCCACCCCCCCCCCCAAACGAACGTCGTGGTCTGGTGGCAAAGTTGAACACCTCACCTTACAGTACGGCATAT
>chromosome_10,+,polyA site is 4668320
AGAGGGGGAGAGGGGGAAAGGGGAGAGCACATTTATGAATGATAAAGGAAAGCGAGTTGTAACACAGAGGGAGAGGGAGAGAGGGTGTGAAAGAGGGAGGGAGGGAGAGAGGGAGGGAGTGAGGAAGCAGGGATTGACGTAGGCATGGTC
>chromosome_10,+,polyA site is 4669257
CACCGGGGTTGTGAAGGTTGTGAGGGTTGTGAGGATTTGGGGTTTGGGATTGTGGGGGTTGGGGGGTTGTGGGGGGTTGTGGGGTTTGGGGTTTGGGGGGATTGTGGGGGTTGGTGGTTGGGGTTGGGGTTGGGGGTTGGGGGTTGCGAG
>chromosome_10,+,polyA site is 4669870
GTGCGATGGGACAGTGGTAAGGCAGGTTGGTGAAGTCCCGTAGGGTGCAGCTGATTCCCAAACCCCAGCAAATGGCAAACAATTTGCAACGGCAGGGCAGGAGTGCGCGGCTGGTGGGTGGGTGCGGATGGCTGTGTGGTAATTTTGCTT
>chromosome_10,+,polyA site is 4671377
CACACACACACACACACACACACACACACACACACACACACACACACACACACACACACACACACACACACACACGCGCGCGCACCCGCACCCCCCCCCCACACCCACACCCACACACCGGATTGATCTGGCCGGTCTGCAGGATGACCC
>chromosome_10,+,polyA site is 4677396
AGTGCGCGCTGAGACTGCACGTCCCATAAGGGTGTCCTGATGGCATCTCGTGCCGTGCTCCTGGGCGGAAGGCAACCTGGGGGAAATAATCCGTCGATAGAAGGACAGGGTGCAGGTGGACACTTTCAGCGGTATGGGCAGCTTGCGCAA
>chromosome_10,+,polyA site is 4684567
GAGTGCGCTGCGCTGGCACTTGTCGCCCGATCCTGCAACGGGGGGGAAGGGGAGGGGAGCTGGAAGGCACGAGGCAGGGTGGTAGGGAAAGACAATGGCAAGAGCGCGCGCAAGTCGAAGCACAGTCAGGTGCCCTAAAACTACCCCCAT
>chromosome_10,+,polyA site is 4689711
TACTGCAAGGCACTGCATCCCGACCCGCCCAAGGGTGAGCGAGCCCCCCCAGCCGTCAGACCGCCTCCATACCCCAAGCAGTAACATGGCCCGTGGCGCGATCAGTCCTTTACAGTCCAGATAACTACCGTAAACGCAATCTCCTCCGAG
>chromosome_10,+,polyA site is 4720614
GGCACCACGACCGGCTGTGGTCGGTGGCGGCAAACGCGAACGCGAACGAGGCGCGGAGTGAAAATGCAGCAGCAGCAGAGGCAGCAGCATCCAGTAGCAAAATTCGGCGGCAACTTCTGCTGGCTACTGCGGGCAGCGGCACGGCCTGCT
>chromosome_10,+,polyA site is 4724173
CGGCTGGAGGTTGTTGCGGGAGGCGGTGGCGTGCTGAGGGGCGCATGCCGCCTTGCGGTGCGGGCGGCAGGAGGCACTGTGTAGCAGCACAGCGGCTTTGAGCTGGGAGGTTCGAGCTGGTGGGAGCTGCGCGGTTGGGTCCATGCCGGG
>chromosome_10,+,polyA site is 4730815
TTGCGGTGCGGGCGGCAGGAGGCGCTGTGTAATGGGATGTCGGGACCCCTGGCATGGGGGTGGCCTAGCTGACATCCGCTGCCAAACAATACTACTTGCGCCTGGCTTGACATGCGCTTTTGCATACATAACACTGTCCTGCAAATCATC
>chromosome_10,+,polyA site is 4748523
CGCCCGAACACCGTGTGCTTGTTGTCCAGCCAGGGCGTGGGCACAGTGGTGATGAAGAACCTGCGGGGTGGGGGAGAGGCGGGGAGGGGGGAGGGGGGGAGAGGCGGGGAGGTGGGAGGTGGGGGGGAGAGGTGGGGAGGGAGGAGGAGA
>chromosome_10,+,polyA site is 4753006
CGCTGTTGAGGTCGGAGATGGCCAGCCGAGCCTTGGCCTCGCCTTTCTGTTGGGGGGGAGGGAGCGGAGAAGCGGGAGGGGGGGGGGGTTGTGTGGGGTATGGTGTTGGTGCGTAGGGTGCGGCGATGTTGTGGTGGCCGGGTGGGGTGG
>chromosome_10,+,polyA site is 4756067
ATCCCCCGTCCCCCGTCCGGTCCATCGCACGCCCCGTCGCTGCAATCCCAAACCCTCGCCTGCTGCCCCCCCCCCCGCCCCCCCACGAGCCCGGCGGCCCCGCGCCTGAGGCGCGGCCCCCTTCCGCCGCGCCTGGCCGCCCGCAATCGT
>chromosome_10,+,polyA site is 4840343
GGGCCCTTGCTTGCAGATCCTTGCTACACACAGAGGAGCACACAGCCGCTTGTGCCGAGCATTGCAGGCCCGCGCACAGAAGCAGCGACCGCGACGACTCTTGATGACAGTAGACGCCCAGACACGGCAGCCCTGACAAGCAAGGCTGCA
>chromosome_10,+,polyA site is 4840523
CGCCGCGCCCCCGCCGGGGGCCGGGGCACGCCAACCTGCATCGCCAGCCCGCATGCACTTCTAAATCACACACCCTCTAACTTCTTGCACCAGCATCGACACCTCACCGCACAGCAGGCTCGCTTCTTGACACGGCTCCTAAGTACCAGC
>chromosome_10,+,polyA site is 4888679
GAGTACCTGGCGAGCGAAACCGGTGTAATTCATGTTCAGGTGGGCGCCTGTGGACCATGATTGGGCAGTCAGTCGGGTGTTGTTATTACGGCGCTGCGTCCCTTTCCTGTTTCCACCACCGTTACAAGACTAACCGCCAAGTCCGCCCAT
>chromosome_10,+,polyA site is 4889732
GACTGCCTGCCCGCCCGCCTGTTGACGCCCCACCAGGGTTGGCAGGGCCTTAGATTTAGATAACTAAGGATATGCTTATGTAAGCTTATATATAACTTAGACATTAGACAGAGGCCCCCCGACGACCATAGTCAACGCACGGTCAAACAG
>chromosome_10,+,polyA site is 4896570
GCATCAAGGCTCGCCGGGCCCCTGTCAGCAGGCGCCTGAGATGACTCCAGCCCATGGCTAGCTTGACGCTCTGCTGTATGCCCCTCCCCATCGCCCTCTGCCCCATACCGATGCCTGCCCACCGCTGGGCCCAGCCGGCGCCATAATCCT
>chromosome_10,+,polyA site is 4899096
ACACGTGCGGCAAGTTTGCCCTTGCAGGAGTGGGAGGTAGCCTGACAATGTTTACAGTATGTACCGTGCCGGTGCTTGCCCGTCTGCATTGATACGCACACGATGCAGTCCTTGACTCGAGTGCCAATGTCCACACGCCTACGCCCGCAC
>chromosome_10,+,polyA site is 4903858
TTCTTGCCGGCACCAAGAGTTGCGCAATACAACACCCGCATCAACCTGTATCGTTGCTGGCAATGTTGCAAAACCCATGCGTCCCAACCTGTCCCACCTCGCCCACATGCAACTCCTCGTCCAATCTTCTTTCCGTTACCTAACTCTATC
>chromosome_10,+,polyA site is 4906960
GGCGGGCGGGCAGCGGCGTGGTGTGTGTTGGCGAGGAGCAGTGGGGGTGGTGGCGGTAGTGGTGGTGGTGGTGGTGGTGGTGGTGGCGGGGGGGCTGCGGAGCTACGGAGGAGGTTGCGAGGGGCGGCGCTGCCGGCTGCGGGGCTAGGC
>chromosome_10,+,polyA site is 4908920
CCGAACAGCGTGAGGTAGAGCGAGGCCTTGGGGCCGCTCTGTGGCGTGGAGGTGGGAGTGGAGGTGGGGTGTGGGGTGGGTGGGAAGAAGGGGGAGGGGAGGGAGGGCATGGCCGCTAAGGAAGCGTTGGTGTTCAAGGCTCAGCCCGGC
>chromosome_10,+,polyA site is 4909680
ACCGCAGCACCGGCCCCGGGAGGATGCGGTCTGCAGAAGTCCGCGACCGCACCTGCACGCCCGCGCGGGGCGATGCATGCAGGGCGCACTGCATCGTGTCACCGGCGCGAAAACGAAAGGGGCCTCAACTCTGCTCGCGTGTCAACACTT
>chromosome_10,+,polyA site is 4917790
GGAAAGGATTACGCTGTGTGTGTGTGCAATTGCGCGGCCCTAACCCGCTGGTCCTGGTGGAAGCACCCCAACCCCCCTTGCCCCGCCCCGCCCCGCCCCAGCGCACTCTGCACAGAACGCACACGCCCTCTCACCCGCACCCTCACCCGC
>chromosome_10,+,polyA site is 4917949
CGCACACCAGCACCCCACCCACACCCGCACAACCCCACCCGCACCCGCACACCCGCACACCCGCACCCCGCAAAGCCCCCCACAACCCCCCCCCCCCAGCCCCCCCACCTGTGGCCCTGGCCGCCGGCTGCCCCCACACCGCCAGAATGA
>chromosome_10,+,polyA site is 4938046
GGCCACTGGCGATACGGTGCGGCTGGGTGCACGCGCGGTCGCCAGCCTTACACGCCCGGTGCCGGTCATGCATGCGCAAGCCCTGCTTGTAACGGAAGTGTGAATTGAGAGAGGCGCTGCTTTGCACGGTGCTGGGGACAGCTCAACTAG
>chromosome_10,+,polyA site is 4939107
TGCGCGGCGGACGTCCTCAAAGCCCGGGCCGCTGCCGCCGTCAGCGCTGTCCTGTAATGTTGATGGTGTCGGCGGTGTGGGGTGTTGTGGTGGTGGGGCGTGTGGTGGTCAAGCCGTGGGGGTAGCGACACGCGCACGACGCGAAAAATA
>chromosome_10,+,polyA site is 4955027
GACACAAAACCCTAGGCTACACACGCTCGTGCCGGTGGACCGGCGCCTCCGCAGGCTGCCCGAGCAGCGCGCTCGAGAACCGGTATCCGAGACTTGCGAAGCCGGCGGCTGTCGAATCCTCGCCTAACTAGTCCGTTTGGCAGCTCAGCT
>chromosome_10,+,polyA site is 4955347
AACCTATGCACAGTTGGGAGTAACGAGAAAGCAGCGCCGGTACAGGCCGGCGCTGCGCCCTTATAGCCGGGCGACAGCCTCATCCCGCTGCATGGCACGAACTAACCCCCACAACCATGGCACGGTTAGCCCCTGCTGCCGGCGAAATGC
>chromosome_10,+,polyA site is 4955554
TAGAGTCGTGTTTGAGACTTACCTAACCAAAACAGACAAGGGGTGTCAGCTTTGTACAGCTGGAAAATGGGCTGAGCCCCATGTAGCGCAAGGGATGTGACGATGGGCACCGGCGACATGAACAGCACCCTTGCAAGCCCATCCAGCGGG
>chromosome_10,+,polyA site is 4955605
TTGTACAGCTGGAAAATGGGCTGAGCCCCATGTAGCGCAAGGGATGTGACGATGGGCACCGGCGACATGAACAGCACCCTTGCAAGCCCATCCAGCGGGACTGGCCACTATGCCAACGCCGTGCCGAGGCACCGACATGTTCTGTCCCCG
>chromosome_10,+,polyA site is 4956031
GATGTCCATGGACTCACGAGGTCGCTTCTCGCTCCGGCCGAGTTTTCCCTGCCGCCTATTTTTCTACAATAGGGAATAGCAATTAATAATACGTGGCACTCGCGGTTTGTGCCAGTATGGTACTTTTTGTCGACGCTGGCAGGCACGACA
>chromosome_10,+,polyA site is 4956454
CCCCTGCCTCGACAACGCCCAGGCATCCAGCCCGGCAACGTCCAGTGCAGCTCTGATCTAGACCTTCGGAAGCGCCAGCTATTATACCCCCCCCCCCCCCACACACACACACACTCCGCCTCCCCCATCGTGAGGTAACGTGTGGGTTTC
>chromosome_10,+,polyA site is 4957761
TGGTTACAAGGTGGTGAGCACGACGTGCATTCCTGTCCTTGTAGAAACCTAGGCCCGGGCCGGGGGGCCCTTATAACGCCTGCAACACTTATATATGCAGCTAGTTTGGTCCCCGAATGGGGGTGCTTATGCTCCTGTGCTCCCAAATGG
>chromosome_10,+,polyA site is 4957837
CGCCTGCAACACTTATATATGCAGCTAGTTTGGTCCCCGAATGGGGGTGCTTATGCTCCTGTGCTCCCAAATGGAATCTAGTAACGCGGCTAACCTGGCTGGGTCCGCATTCTGCATGACGGCCTGCATTCCGCCTGTAAAATCGATCTC
>chromosome_10,+,polyA site is 4957890
TGCTCCTGTGCTCCCAAATGGAATCTAGTAACGCGGCTAACCTGGCTGGGTCCGCATTCTGCATGACGGCCTGCATTCCGCCTGTAAAATCGATCTCGCTACCCAAACGCAACTGGTCGTAGGCCGTACACCGCATGAGCACATGATTCT
>chromosome_10,+,polyA site is 4959497
GTGAGCCTATAACATCTACGGATGCGCTGGTGGTCTCACGAGGACGTTCGCTTCCAGGGGGGGAGGACTGTAACGGGAGACTCGCTCCCTTGTCAACCTAGGCAACAATCCTCTTGTTACACCCTTCTCCCCCCTTCTCAGTTAAGACAG
>chromosome_10,+,polyA site is 4960629
CTCCTGTGCTCCCAAATGGAATCTAGTAACGTGGCTAACCTGGCCGGGTCCGTATTCTGCATGACGGCCTGCATTCCGCCTGTAAAATCGATCTCGCTACCCAAGCATTCGGAAATTGCGGCTTGCGGGCCGGTTGTGATCTGCTGTTTG
>chromosome_10,+,polyA site is 4961680
GGCTCTGCTTCCGGGGATACGTCTGAACTGTGGAGTATCGCAGCTCTGCTCCCGTATCTGCGTGTTGAATTCGTCGGGACGCCTCATCTGGAGGGGGGATAGTTGTAGTGCGGTGCTGTGGAAACGATGGTCTGTCATCTGCTAGCTAGT
>chromosome_10,+,polyA site is 4962933
TGCGCGGCGGACGTCCTCAAAGCCCGGGCCGCTGCCGCCGTCAGCGCTGTCCTGTAATGTTGATGGTGTCGGCGGTGTGGGGTGTTGTGGTGGTGGGGCGTGTGGTGGTCAAGCCGTGGGGGTAGCGACACGCGCACGACGCGCGCGGGG
>chromosome_10,+,polyA site is 4964119
TCAGGTTGGCCAGGAACTCAAAACCCTGGGCAGGAACAATGCGTGTGTGTGTGTGGATGGGTGGGTGGGTGGGTGGGGTGGGGGGTTGGGGGGTCGGGAGGTTAGGGAAGCGCATACACAGGGAGACACGCAGCGCTGTGGCGCATGGGA
>chromosome_10,+,polyA site is 4964855
CACGAAGTACTCGATGGTGAAGGTGGAGGACAGGGCGTGAGCGCGCGGGTCGGACACGTACACCAGCGTGAAGGAGGGGTTGGTCTGCGGGGGTGTGTTTGGGCGTGTGTGTGGGTGTGTTGGAAAAGCGCCATGATGGGCATGATGCGT
>chromosome_10,+,polyA site is 4990237
CACGGCCACCGAGGCCGCCGCCGCCTTGGCCCCCGGAGCCTTGCCGGCTTTGCCTTTGGCGCCGCGCGCCGCCGGATGGGCGTGGTGGGCGGCGGGGAGGAGGGATTGGGCGGCGGCGGCGGCGGCTGCCGCTGCCTTGGCGCGGGCTGC
>chromosome_10,+,polyA site is 5004858
TGAGAGCTAGCTAGCCACATCGTCGTGGTGGCTGGACCGTGCTCATATGCGCAGGCCTTAGAAATGCGTGTCCGACGGTGATTGTAATTGTCAACATCAACTTCATCAGTCGGCTTCGATCACATGGTGATAAAACAAAATGAAGCAATC
>chromosome_10,+,polyA site is 5006773
CACCCACCCACCCACCCAGCCATCCACCCACATCGGCCCCATGAGGAGCAACCGCCCTCCTCCCCGCCTCCCCCCCCCGGCTCCCGCCCGCCCCCCCCCCAAGGGCCTCCCCGGGGCCCACCTTGGGCTCCAGCAGGGACGGCTCGGCGC
>chromosome_10,+,polyA site is 5013584
CGCCGTACCCACGCCGCGAAGGGCCATCTGCGACCCAGAGAAACAACACCCGCCCCCTGGTTGGCTGCCGACCTTCATAGTGTTACGCACATGAGTCGAAGCCAAGCCGAAGCCCGCCAAAGCCCCACCGCCACGTAACACCCCTCATCT
>chromosome_10,+,polyA site is 5040000
GACGCCTCGGAAGAAAAGCCAGCCTGCCCCGCCTCCTCCTAGCTAGCAAGCACTCACTTGTAGGCGTCCCCTCCCCCGCCCCTCCCCTCCCCCCCTCCTAGCTAGGAAGCACCCACTTGTAGGCGTCGTTGACTCCGCGCGTCTTGGCCC
>chromosome_10,+,polyA site is 5068697
TGCACGCAAGCCGCGGTTGCGCGGCACGCTGCTAGCTAGCACCTCTGTCACGCACGCATCCGATTGCGGACAACATTCTGGTGCATGAGTTCGCTGCCTCCTGCAACTATCCCGAATCCGTGCGTACATCCGCAAAGTCACTTGGCACAG
>chromosome_10,+,polyA site is 5069521
CGGCGCCCCCGCCCCCAGCCCATGGCCCCCAACCCCTGCCCCCTCCTCCCCTGTGTGTCCCACTCACCGACACGTTGTGCCGGGCTGTGAGCTCCTGGATCTTGGCGTAGGGGATCTCGAGCTCCTTGGAGCGGTTGCTGTACTCGCGGA
>chromosome_10,+,polyA site is 5070956
GCTCTCCCCCTAGGCCACGCTCTCCTCCTCGCTCCACTGCATTGGGTTTGGTGTAGTTTGGGCTGGCATCTACAACCCCCCACAAGGAAGCCCCCCCCCGCTCGGCCTGCCTCGTGCGGCCAGGCCGCTGCTGCGCAGCACACCGCACCT
>chromosome_10,+,polyA site is 5072518
CCTTGCCGGTGGTGTACACGGCGCGCGGCATGATGCGGCTCACGTACTTGAGCAGCTGCGACTTGGCAACACCTGGGCGGGGGGGGAGGGGGTGCGGGGGAGGGGGGCAGGGGCGGGTTGGGTGCGGGACGTGAGTGTGGGATGGGGGTA
>chromosome_10,+,polyA site is 5074309
GAACTTGGAGCCGCGCGTCTCCATCACCGGCTGCATCTTGCGGTTCACCTTGGCGCGCTGTGGGGCAATGCAGTGGTGGGGTGTTGGGGTGAGGAGGGATGGCGGTGTGGTTGGTAGCAGGGAGTTGAACCCAATCCCAGATAACGCTTA
>chromosome_10,+,polyA site is 5090166
CCAGCGGTAACACGCATGTCCTGAGTGGTACCCTCGCTTGGCTCCTTCAAAGTGCGAATCGTGCCCAAATCAATAGGTTAATCGTACTGAATATATGCACGTCTGTACATCGCCTCATTCACAGCCCACAAAACACTGGCACATTCGACC
>chromosome_10,+,polyA site is 5091652
ATCGAGTCCCGGCTCGCTAGACCCCCTCAAAGCAGCTACCTTCTTCACGGCCTCAGCCATGGTCTTGATGTGACCATAGGTGCTATAGAAGATGATGTAAATCTTGACCATGGTTGCGAGTCGAGTTAGTCGAGTTCAAAGACTTGTTCG
>chromosome_10,+,polyA site is 5093640
GAACATTTCGGCACTTGTCCTCACGTTTAACACATGCGCATCGACGTGGCGGGGCTCTCAAGCGCTGGTGTGCATAGTTTCATGTAACCCAAGGCTGCCAATGCACGCTGTCCATACATCAAACTGGCAGAGAGTTGCACACGGCGTGGG
>chromosome_10,+,polyA site is 5093838
GGTAGAATCTTCCGAAACAGACCCCATGCTTCAAATGGATAGAGCTCAAGGAGAAAATCACGAATCCGCTTTCAAAATTGAAAATGGGTTTCTGGGTGCAAAGTTATGACCCCTCAAAGTGGCTGGTCGGTCGGTCGGTCGGGGGTCCCA
>chromosome_10,+,polyA site is 5097126
GTGGCCATAGGTGCTGTAGAAGATAATGTAGACCTTGACCATGGTTGCGAGTCGAGTTTCAAAGGCTGATGAATCGAGTTCACAGTGAGTGCACAGTGACTGGGCAGGGGAGTATGTGTGTATTCAGTGCTATGCGGACTTACCACGGAG
>chromosome_10,+,polyA site is 5107604
TTGACGAGTGAGCAGGCCTTGCATATTCCGGCGGAGCAATACCGGGGTTGCTCCGCTGCTGAATCAGAAGTGCACCCCTGCAAAAGGCAGACCCCGGCAGTCAGACCCTGGCATTTCTACTTGGCGAGCAGGAAATGTCTTTGCAATAGT
>chromosome_10,+,polyA site is 5112347
AGGGGCGCGAGAGGTGCTGGAAAGGATGTCCGTCGAAGTTCGCGAACCATGGCTGCTCTCCGCACTGCAGCTGTGTTTTCTTATAACAATATGAGTATAATAAGTTGAAGGAAATTCCGCTAGAAGACTATGGCCGCGCAAATCCGAATT
>chromosome_10,+,polyA site is 5112508
GGGCATGGTGCGGGCACGCGTGCCGTGTTTGCGTCGGCTTTTCCCCCGGATTTCCTGGCCCAGCGTATTATGCACCGTATTTTAACGTACTGTACTAGAAATCCTAGTACGCTGTATTAATACGCGTATTGTGGAGAGAGGGTCGCGTAC
>chromosome_10,+,polyA site is 5137268
CACTGAACATACTTGTGCCGAACTTCCCCGAACGAGCGCCATCTCGGCCTTCCTAGGTCGCTGCTCTACGGGTGAGGACGCTGGTGCGGCGGGTTCTGAAAATCAGATTCATCCAACCATTGGTTGGTCCTGCCATTCGGGCTCACCAAC
>chromosome_10,+,polyA site is 5137794
ACATGTTCTCACCAGAGGTCGGCAAACGCATTTTTTCTGCTGCGGGTCCCAGACCGATTTCGGTAAATCCCCACCGGGGGGTGTGGGGGGTGTCCCCCCAGCCGGGGGTCCGGGGGCGGGAGCCCCCGGAGAAAATTTTCGCATATCGGG
>chromosome_10,+,polyA site is 5142680
CGTTGGTGTGGGAGCCGCGACACAAGGAACCGCTCTGGCGTCTGGCAGTCAATGGGTTCACGGGCTTTGGGATGCTTGCGGCGTGGGCCGCAGATGGACGCGTGGAGAAATGCCCGTGTGGGACTCAGATGACTGCTGGCGCTAGGGTTC
>chromosome_10,+,polyA site is 5155193
GTGCGGCTGTGCGCAACCGTGTGAGCTGACATGCCTGAGCTAAGATGATGTCACGGCAAGGCGGGCGCACGCGTGTTGCATAGTAAGACATTGCACCGCAGGCACTGCGAATGCATCACACCTGTGCCTTCCTAAAGACACGCCGCCACT
>chromosome_10,+,polyA site is 5155292
AGGCACTGCGAATGCATCACACCTGTGCCTTCCTAAAGACACGCCGCCACTGGACACCTGGCGGGCGGTGCCTGTATAATATTAATACATGCGCAACGCTTGAGGGGCCGTAGCTCAGGACGGCGGACGTGGGGGGGGGTTAGGGGAAGG
>chromosome_10,+,polyA site is 5196980
CCTTACACCGATCCTTTTGTCGCCTGTTCCAGGCATAGACCAAACGCATTGTTGCTTCGTGTGGGAATGTGTGTGGGCTGTAAGCCTCGGCACGGCATCATTCGAGTTCGCAATTAATAAGCCGTTTACTCACAATTAGTTCCACTCGGC
>chromosome_10,+,polyA site is 5199318
CGCCCGCTGGGTCTGAGGTTGTTACACCGGTAGTAATTCCGCAAGGATTACTGGCGCGGTGAAGGGTCGGAGTGCGTTGCCCTGTGGACTCCAGAGCTGGTTGCGCTCTGCCGGGGAAACGCCAGGTCACGGCAGCCCTCGATTGAGAGC
>chromosome_10,+,polyA site is 5203230
AACACGCCGCCGCCGCCGCTGTGCGTGCTCTGGTGCGAGTTGTAGATGGCCTGCGGGGGGTCGTGAGGGTGCGCGCGGGGGGTTGAAAGGGGAGGGGAGCAGGGAGGGGTTGGGGTGCGCAGGGCTAGCAGTGGGATGCGGGTGATACGG
>chromosome_10,+,polyA site is 5205672
AATGGGTGCCACGATGAGTTTGGGTGGTGGTCGAGGCAGGCCTGTACGGCATGAGTTGGCGAGAATGGGAAGGCGGGGGGGGGAGGGGGGGCGCCCGCAGCGGGACAGGCAAGGGGCCAAGTTGGCAAGGGACAAAAAGGATGCAGTTGG
>chromosome_10,+,polyA site is 5212899
AGGTCGGTCACATGCGGCACGTACAGGCTGCCCTGGAGGCCGGCAAGAGCCTGCGAGAGGCGGGGGGTTGCAAGGATGTTTGGGGGGGGGGGGGGCGGGCGACATGCACAACATGGATGCACAGGCGCTGCTGGATCCGGCCGTCAAGCG
>chromosome_10,+,polyA site is 5218209
TACTATGCTTTCGGGACCCGTACCCTCCCAACCCAACACGCACACGCACACGCACACACCCACACCCACACCCACACCCACCCCCACACACCCACACACACCCACACACACACCCCGCCCCTCCCACACACACACACACACCTGCACGTG
>chromosome_10,+,polyA site is 5229360
GGCTGCCAGTCGCATTGCAGCTGTCTCCAATCGTGACTCATCAACGGTGTTTCCATCCACTGCCGCCGGTGACTGGGACGCGTGTGAAAAGGGAAAGCACGGAGCACGTCAGAGGAGCAAGCAGAGAAGCCGGATAGCGTTAAGCCAGCA
>chromosome_10,+,polyA site is 5246779
TTGGGCGCTAGCTCGCATTTGAGAGAACCAACACCCTTGCTCCCCCCATTTTCGTCAAAACCAACATTCTGCAAATTGATACTGTAGTTCTCACTCTGAGTAGCAGCTACGGCTGTCGTTCCCGTGGTTGAGAGCCCTTACCGTTGTGGT
>chromosome_10,+,polyA site is 5272703
CCGTGAGTGCCACGCAGCGCATGGCCGCCCAAGCATTGCCCCTGGCCTCACCTTCACCCCAGTGGAGTGGGCGCGTGTGCTTTGCCCGGCCCCGTTTTCTAATAGTCACCAAAAATGCATCGTGACAGCTCTTACCTTGCTGAGCGTGTA
>chromosome_10,+,polyA site is 5281715
GGGCCAGGACGCCAGCCCCGAACAGGCCTGCCAGGCGGCTGCTGATGCCACCGCCGCCCGCCGACATACTGACAGCTCCAGCGTGTCCACCTCCCACCCCAACAAGGGGCCCTGCCGGCACGAGCGCCGTGTCACTGAGCTGCACATGCG
>chromosome_10,+,polyA site is 5305668
AGAGCGGGTGCCTGCTGACACGGCTCACGAGCGCACCAAATACCGAATGCCCAGTGCGCCCTCGCCAAAGCCACACCCACTCCTCACATGTCAAACTCACACACATGAGGAAACGCAAATGCTGCTTACACCAACCTCTGGCAGTGCTGG
>chromosome_10,+,polyA site is 5306409
CTTCTCGTACTCCTCCACCTCCTTCTCGTACTCCTGGTCCGCCTCCTCCTGCGCTTTCTGTTCCGGCGTCTCCGCTGCGGATTGGTCTCCGCTTCCTGACTTGCTACCGCTTCCCTTAACGCCACCCGTGCCGCTAGCCTGCTTGCCAGC
>chromosome_10,+,polyA site is 5310353
AACAAGGAGGTGGCTGCCTTATGGCAGGAAAAGGGCTGATCCTGGGTCGTTATCAACCCCGCCACCTTGACGCGGGCGCCTACTAAGCACACGCCTCTATGTTGGGGGCCTTTGGCATCCCCGCAAATCCGGACGTGGCCCTGGAACGCT
>chromosome_10,+,polyA site is 5310574
CTCAAGGTCGCTCAGGACGATCGGACGACCCACTCAAAAATACATCCCTGGTACGGGCGCAGGGGCGCCTGACCAAGTGACCATCCGAGGTTCCATCCGTCTAAAACCATGCGTGCCCTCCATCGACGTCGAATGTGTCACGTGGGTTGC
>chromosome_10,+,polyA site is 5311999
CGTTGGCGTCTGGCCCTGCACCCACGGGTGCGCCAGCGCCTGGTCGGCTGTGAGGCGCTTGCCGCTGTCCACCGTCAGGAGCTTGGCCACCACGTCCTTGGCCTCGGGGCTGATGTTCTCCCAGATGGGGTCGTCCGCGTCGTAGTTGCC
>chromosome_10,+,polyA site is 5322825
ACCAGCAGGGGTGCCAGCGTACGCTCGAGGAACTGCGTAATCACAATGAGCGACAAGTGTTCCCCGGTCATGGGAAAAGGGGCTGAGCCCGCCCCTCCACAGTCTGAGGCCGAACAACCTCATCGCCCGGACATAGCCGGGGTCGGTTTC
>chromosome_10,+,polyA site is 5348175
CCCACACGCCCGGTCTGCTTGATAAACATCGCGACTGTTGCAGCATGTCCTTCCGCCGGCTGCCGCATGTTGATTATTGTGCCCGGATTCATTCAAGCATCCCATGCATGCACCAGTGTCGTGGCCCCGCATTTAGTATAGCTTTCATAC
>chromosome_10,+,polyA site is 5348439
TACACTCTTCCTCTCTGAAACGCAACTGTGTGCACACGCGCGCCCACACGTGTCTGCCCACTCATGATAATGCCCAACCATTTCCAGTTTCCTTCTTCAGCAGCATGACAAACCACAAACAATCAGGGACACACCAACCATTAGCCACGT
>chromosome_10,+,polyA site is 5351661
AACAGTGAGAGGGCAGGTCGCGCAGTACTCCGGAAAAAACGGAGTCTAAACCGCCGAGCTGACACACAGGGCACGATGTGTAGCAAACTTGTAGGTGCTTCATTTTATTGCATGAGGTTTGTTGCAGCGCAGGCTACACGCAAGCGGAGG
>chromosome_10,+,polyA site is 5352332
ATGCGCCGCCAGGGTTGCATAGTACGCGACCCTCTCCATAATACGCGTATTAATACAGCGTACTAGGATTTCTAGTACAGTACGTTAAAATACGGTGCATGATACGCTGGGCCAGGAAATCCGGGGGGAAAGCCGACGCAAACACGCGTG
>chromosome_10,+,polyA site is 5354651
CAAGGCGGACGGTGCCGCTTGCTGCTACACTCACCGAGTACATGGGCGGCTTGGAGCTGGCGCAGCGGTGCCAAGTCGTGGATATGAACGCCGACACCTGCTCGTGCGGCGATTCCCACGCGCACAACATGCCCTGCAAGCACATGTTCA
>chromosome_10,+,polyA site is 5358299
TTGTGATTGTGTACTTCCGCGGGGTAGGGACGCTGGCTCCTTTGACGCTGACTAACATCAAAATGCCTCCTGCCGATGTGTAACTCACAAATCAATCACTGGCCTTGATATCGCCCAAGACCGCTCAAAAAACGCCAGTGCGCTGTTGTT
>chromosome_10,+,polyA site is 5359041
CACTCCCTGTCTGACTACGGACGCGACGTGATGCGCTCCATTTCGGGCTGGGCGGCGGCGGAGCTGCCAAAGCGAGAAGGGGGGGGGGGGGGGAGGGAAGGGAGGGAGCGAGGGACTGGGTTGGGGAGGGGAGGGGATGGGGAGGAGGGT
>chromosome_10,+,polyA site is 5431199
CTTTCGTGCTATGTGTGATTTTACCTGGAAACGTTTCACTTTGGTCCGGTACTCCCAGGTGCACGGCGGCTACCACAATTTTCGAAACGCCCCCCAGGATTGCCCCAGGATTGCCCCTGTCCGTGCCTGCCTGCCTGCCTGCCTGCCTGC
>chromosome_10,+,polyA site is 5431302
CCCAGGATTGCCCCTGTCCGTGCCTGCCTGCCTGCCTGCCTGCCTGCCTGCCTGCGTTGACAAAAAGTGCCAAACTGGTGCAAACCGCGAGCGCCACGTATTATAAATTGCTATTCCCTATTGTAGAAAAATAGGCGGCAGGGAAAACTC
>chromosome_10,+,polyA site is 5431442
GGGAAAACTCGGCTGGAGCGAGAAGCGACCTCGCGAGTCCATGGACATCTTGACTTTCGCGAGGTCGCGAGGTCGCAAGGAAAGCAGCCCTGTCACGCGGATTCCACAAAGGAAGAGTTGCCAACTTCAAACTTTCCCCTTCGCACCCTT
>chromosome_10,+,polyA site is 5434667
TGCAGGCCTGACGAAATCTAATGCGATGCTCCAATCTTGACCTCCCTCCACAATCAAAGCAATTGGCATGATGGATAGTGACCAAAACTTCGCACAGCCACATCAGACTCTCATAACCGTGTCAAACACGTGACTCTCCACTTTTGCATT
>chromosome_10,+,polyA site is 5435005
TGCTTGCTAGCCCTGCAGAACACGGCTGACAACTCCATCTCTTCTGCAGCCCCAAGGCGGCACCTTGACATCTGCACATCTCTGTCAGGGCCCTTGCCGCCTGGCCGCTCAAAAACAAAACAATCGCATCGCTTACGCGTTCAGCACCTT
>chromosome_10,+,polyA site is 5436923
TCTCGGGGGATTCCTGAACCTAAGCCTATCTGGCTCTCCACGCCGTATGTCCAGACGTCGGCTCACTAGCCTTACCCCGCACACGGTTACTGATCACTGTACATGTCAACGTCTCGTCAGTCAGCAAGTCAAAGACAGTCCCAGCCCTTG
>chromosome_10,+,polyA site is 5479941
CCACCTGGGGGTGGGGTTGCATGATTGATTAAGAAGCGGAGTTGTAGCCAGGCACATTGGTACAGCAGGGGAGGGATGGGGATGGGGGGGTTGGGGTGGAGGAGGTTGGGGTTGCAAGGATGGTTAGGAAAGCGGTACAGGGGGTGGGGT
>chromosome_10,+,polyA site is 5503267
GGAGCGCAGCACTTTCCCACACCATTGCTCTCGCAGCGAGCATTCCGCAAGCAGTCCTCTCTGGTCGCACAGTGCAGCCCCTGTCCTCCTCTCTCCTCTGTCTTTCTTGATACAGTGGCACTCTATTCATTTTATCTCCTCGCTCCACGA
>chromosome_10,+,polyA site is 5503493
GAAGTTGCCCCAGTCGGCTCCGCCGGGTCCCATCCGATTCGTCCCGAGGTACACACGAAGCACAACAGCACAGCAAAGCGCATCAGGTCACGAATCCACAGGGACACGGACAGACACGCATGCCTCAGTTTTGGCCTCGTCCCATGCCGC
>chromosome_10,+,polyA site is 5504884
AGTCGGTGAAGCGGTGGCGAGGGGGCACGTAGCCGCCGAAGCCGAAGACCGAGATGACGGTGGAGCCGATCTGGGCCAGCACGAAGGCGATGTAGGTCAGGCTGCCGGCGCGCTCCATGAGGGAGAAGCCCTGGTTGCGCACCACCAGCA
>chromosome_10,+,polyA site is 5513051
GCGGTCCATCATACGCGGCTGGGGTAGAGCATCACACGGACGGCGCCGCCCAGGCTGATCGGGGGCAGGTTGGAAGAGAACTTGGCCTTCACCACGCCGACGTTGCCGTGCGCACGCATAACACGGCCCCAAATGCACCGGAACTTGGTG
>chromosome_10,+,polyA site is 5524382
GCACCTCCCGCACGCATTCCACACTGCCGCCGCCGCCCTCACCACCACCTGCACCACCGCCCCCTTCCCCACCCGGCGCCGCCGCTGCCCCTGCCCCTACTCCCGCTCCTGCTACAGCCCCTGCTGCTGCTGCTACAGCCGCCACGCGGT
>chromosome_10,+,polyA site is 5530791
GCACCTGCCGGCACCCCCAGGGACAGCATTGCCACGGCGGGTCGCTTCACATGCTTGGCCAGCCAGTCCAGGCCTGTGGGGTAGGGGGTGTGGGGGGAGGCAAACCGCAGAGAGCGGGGCAGGGGTGGGGCAAGGAGGCACAGGAAAGAC
>chromosome_10,+,polyA site is 5547879
AAAGCTGTCGCGTCCGGCGGACTCGTCGCGGGCATACACCATCAGCAGCAGCGCCGGCCAGCCCTGTTGGGTAGGTGGGTTGAAGGGGGGGGGGGGTGGATAGTGTGCGTGGAGGACGGAGTGGTTGAATCATGAGGGTGGTTTGGGTTG
>chromosome_10,+,polyA site is 5548575
GCGGGTGCTCCCACAGCACCAGGTCCTCCTCCGGCACGTCGCTGCAGCAGGCGTGAGTGGCGCCCTGCAGGCCAGGGAGAGGAAGAGAGGGGAAGGGAGAGAGAGAGGGAGGGCGCAAGGGCAGGGTGACGCGGCGGATAGAAAGGACGT
>chromosome_10,+,polyA site is 5570227
CTGGTATCTACACCCCCCACACACACACCTGCTGTCTACCTCGCTACCCTTCTCTGTACCAATCCTTGCAACCCCCCCCCCCCCACCACACACACACACACACACATCCAGGTGAGGGCCCATTACTGCCGCCGCCCCTCTTACCATGCT
>chromosome_10,+,polyA site is 5575415
CCAACGACAGGGCTCTCAAACGAGGGCTGCCGTGACCTGGCGTTTCCCCGGCAGAGCGCAGACAGCTCTGGAGTCCACAGGGTAACGCACTCCGACCCTTCACCGCGCCAGTAACCCTTGCGGAATTACTACCGGTGTAACAACCTCAGA
>chromosome_10,+,polyA site is 5581625
GCGTCCTCCAATGTAATTTGCTCACTCCGACCTTCATGAACGGCTTAACCCCCCATCCTCAACTAATCATTATTGTAAACCCGCCCCCCCCCCACCCCCCACCCCACACACAACACGTGTCGCCCGCTACCCTGCACTCCCGCTCTTTCC
>chromosome_10,+,polyA site is 5584596
CATGCCCTGTGTGTTTGTGTGAGTGCATGTGTGCGTGTGATTGTGGTGGAGACGCTAAAGAGGAGAGGGTCGTGTGTGTGTGTCTGGTGAGCGTGTGTGTATGGGAGGGAGGGATCGGCATGCGGAGGCAGGGGCGGAGCAGCATGAGGA
>chromosome_10,+,polyA site is 5587953
AGACGGAGGTGCGGCTCCTAGGGCCAAACCGAAGTCTCACCAATATAGACGGAGGTGCGGCTCTTAGGGCCAAATCAGTGTCTAACCACAATAGATGGAGGTGCGGCTCCTGTGGCCAAACTGACGTCTAACGCTACGCGTAGGCTTGGG
>chromosome_10,+,polyA site is 5594745
AAGATGGAGTGCGTGGATGCGCGGAGGTGGTGGACAGGAAGAGGGCAGAGGAGGAGGAGGAGGAGGAGGAGGAGGAGGAGGAGGAGGAAGGGGGAGAAGAAGGGCGGTGGTAACTGGCATGCGTTGTGTACCATGCATGCAATGAGGCGC
>chromosome_10,+,polyA site is 5605962
GTACGCTCTGATGGACGCCGCAAGGCGATCAATTCCCCCGCAGACTTAGCCCTTCGCATCACATAGCTATCTCTGAGCCAATATGTTAACTTATGATTGCGAAATAGGCACATCCACCACGGCAATTCCGCGTCGTAAATCCCGTCCAAG
>chromosome_10,+,polyA site is 5606224
AGGGTCGTGGCTTCCGCGGCCTGGAAGGCTTTGCCCTGTCTGGCCTTGCAGGGGGAGCGCATGCCCCGCCTGGTAGGTCTTCCAGTCAATACTTGTGTTACTTTAGGCCTCATGAAGGCGCACGTGATGGGATACACAGTAGTTGCTTCA
>chromosome_10,+,polyA site is 5608583
AGCCCCATCACCTGGGGGGGAGGCGGCCAGGAGCACACGGGAGGGAATGTGGTGTGTGTGTGTGTGTGTGTGTGTGTGTGTTTGTTTAGTTGTTGTTGTTGCTCTGTGTGTGTGTACGGTATGTGTATGACTTGAATGGTAGACAGAACA
>chromosome_10,+,polyA site is 5608663
TTTGTTTAGTTGTTGTTGTTGCTCTGTGTGTGTGTACGGTATGTGTATGACTTGAATGGTAGACAGAACAATTGTGTGTTTGTGTGTCAGAGAGGGAGGGAGGGAGGAAGCATAGCGTGCATGTTTGGCAGGAGGAGTGGCGAGTTTGGG
>chromosome_10,+,polyA site is 5610146
CTGACCAGCTGGCGGCTGTCGGGCGCGAAGCACAGGGACATGATGCCGCCGTTGTGGCCCTGTGTGTGTGTGGGGTGGGGGGTGGGGGCGGTTGTAAATACCAGCCCAAACCAAAGCAACTCCAACGAAAACGAGCGGAGCACAGGCGTT
>chromosome_10,+,polyA site is 5610291
GCGTTCGTGGGGGGTTGCAAGGATGTTTGGAAAAGCGAGGATGAGGGGGTGGGGGAGGTGAGGGGGCGAGGGTGAGGGGGTGAGGGGGAGGGGGAGGGGGAGGGGGTGAGGGCGGGTGTGAGTGTGCAGATGGCCAGTAAAGCACATGCG
>chromosome_10,+,polyA site is 5611393
GCATGGCCGGCGGCTGGGTCAACAGCAAAGCGTCCCGAGGACCCCGGGTCAGACAGCCAGTCCACCACCTGTGTGTTTTTGTGTTTGAGGGATGGGGGGGAGGGGAGGTTGTAAATACCAGCCCAAACTAAACCAACTGAAACGCGTTTG
>chromosome_10,+,polyA site is 5615786
GGCGGCCGCCAGGAAGCGCTCCACGCTGTCCAGCAGCAGGCACAGCTTGTTCTTCCAGGCATGGCTGCGTGGCAGGATGTGTGGAGGGGCCGGAGGGGGGGAAGGGGTCCCAGGGTGGAGTTTGCGGGGTGGGGTCGCAGGGTTTGGGCG
>chromosome_10,+,polyA site is 5622513
ACCGCTCTCCAGCTACCACAACGCTGTAGCACTAGCACGACGCCGACCACCAAAAGTAAGGTGGCAGAACGGCAGCCGGCGGTGTGCCCCCCCCCCCCCCACACACACACTTAAGCCCACCCGCGACCAAACACTCGCACCCACGCACCC
>chromosome_10,+,polyA site is 5645163
GTTCGACCTGTTGACAGCTGCGTTTGAGGCCTTCGGCCGTGTTCAAGCGCTGCATGGGTATACGCTGTTTGGGTGCTGGCACAGGCGGCTGGCAGCAGGCTGCTCATCAGCGACTCAGCCCCCAGGCCCCCACGGCCTCAAATGCACGTC
>chromosome_10,+,polyA site is 5654720
GGAACAATTCCGCCATACACGCGCGCGCGCGCGCGTGTGTGTGTGTGTGTGTGTGTGTGTGTGTGTGTGTGTGTGTGTGTGTGTGTTGTGTGTGTGTGTGTTAAAAAAGGAAACGAAAGCCCGCCCAGACGATTTACCGACTTTACCTAG
>chromosome_10,+,polyA site is 5659476
ACCCTCCACACCACACCGCGACGCCTTGGAGTCTGGACGTTCCCCCTCCAATCACACCCCCACCCCTGCCTGCCCCCACCCCCTGCATCCCCCACCCCCACCCCCAAACCTCCGCTTCAGGTTGCTTTAGTTTGGGCTGGTATTTACAGC
>chromosome_10,+,polyA site is 5671039
GCCCGGCAGCGGCCCATGGCAGCCCAGAAGGCCGGAACAGCCCGGCCCTCCAGGATAACCTGGGCGGGGCCGTGCGTGTGGGGTGGGATGGGGTGGGGATGGAGGGTGGAGGTTGGAGTGAGGTGTGGGGGGGATGGGGCGGGGTGATTG
>chromosome_10,+,polyA site is 5675326
TGGGCCTTATACGTAGCTTTTGAACAGTTCTTTTCTTTCGCTCGCGGTCATCGCTGGGGCCAGAAGCTCAAAGGTCAAATGTAAATTTTCATAGCTTGCGATTATGTCCCGCTCGTCGCTTCTTGGCATCGTCGCCGCTTGTCCTGGTCA
>chromosome_10,+,polyA site is 5675663
GACCTCGAGCCTGCGTTGACAAAAAGTGCCAAACTGGCACAAACCGCGAGCGCCACGTATTATTACTTGCTATTCCCTATTGTAAAAAAATAGGCGGCAGGGAAAACTCGGCCGGAGCGAGAAGCGACCTCGTGAGTCCATGGACATCTT
>chromosome_10,+,polyA site is 5676158
CCTGGATCTAGCTCGGGCTGCATGGGACCCGGCCAAAAGGTGTTCGGACCCCCCAGCGCCTGCTCCTGAGACTTAATGATTGTAACCTGGACAAGTGTGTAGTCATATGAGCCGACAGGTGCCCAGAAACGAGTGCGTCGAGTGAGTCGG
>chromosome_10,+,polyA site is 5677359
GCTGCGTACGTGATATTTGGTCTAAGCGCTGTCTTTTGATTAGGCAGCACCACGACGGTGCACACGGTGTGCAAGACGCAACTAACAATCCAGTTCCAGGAGACGAGGGGCCCTTGCGGCTCGGTTAGTCTCGTTGCAGGTATTAGGAAT
>chromosome_10,+,polyA site is 5677444
CAATCCAGTTCCAGGAGACGAGGGGCCCTTGCGGCTCGGTTAGTCTCGTTGCAGGTATTAGGAATGCACACTTCCAATCCTGTAACACACACACACATACTGCACTGTACGGTACTAGGGAAGGCTTCCCTGGTACTAAGAAATGAGAGA
>chromosome_10,+,polyA site is 5679693
CGCGATGCTGGTGTTCACCAAGCCCGCGACAAGAAGTGTGCTGCATAGTGGCCCCGATACTGGTTCCGCGCCTGCTCCTCCTCATAGCCCTGCTGTAGCTCTGCTTGCACAGTGCTGTTGTGCTGGGCGCACTCGAAACGAATGCGCAAG
>chromosome_10,+,polyA site is 5685553
TGTGCGTGTATGTAAGTGTGTGTCACTCCGGCTGCCTGATAAGACGTTGTTTTTGTGTGTGTGTGTGTGTGTGTGTGTGTGTGTGTGTGTGTATGTGTGGTGGTAGGGAGAGTTGGGGGAGGATGGGGAGGTACATTCATGATCAGCTAA
>chromosome_10,+,polyA site is 5689144
CGGGGTGACAGCACTGCATAAGGGAGGCCCGAGGCCGGAGGACCCGGGGCCAGCGTGTGTGTGTGTGTGTGTGTGTGTGTGTGTGTGTGTGTGTGTGTGTGTGTGTGTGTGTGTGTGTGTGTGTGTGTGTGTGTGTGTGTGTGTGTGTGT
>chromosome_10,+,polyA site is 5703541
AGCATCATATTCAAGGGGCCCGCTAGAGCAAGGGGCACGTACGCCACGCTGAACTTACCTGGACGGGTGCGTATGTGGGCGTGTGTGGGGGGGGGGCGGGGAGGGGTGGTATTCTGCCCCGGACGGGGCAGAGAAGCGCGGGAGCAGTGT
>chromosome_10,+,polyA site is 5703938
CGCGGTGAATGCGCTGGCACATGGGCGGCCCAAGAAGGAGCTGGTGCACTCCAAAGACGTGGTGGTGAGGCAGGGGGGGGGGGGGTAAAGGAAACAAAGTGCCAGACCCCGAAATCCCCCGGGACCCCCCTTGAGGGGACGACCGACCCC
>chromosome_10,+,polyA site is 5713296
CGACGGGGCGTTCGCGGTGAGTGCGCTGGCACATGGGCGGCCCAAGAAGGAGCTGGTGCGCTCCAAAGACGTGGTGGTGAGGCAGGGGGGGGGGGGGTAAGGAAACAAAGTGCCAGACCCCGAAATCCCCCGGGACCCCCATACACACAA
>chromosome_10,+,polyA site is 5717379
ACTCTGCTGCGGGGTCGCGTTGGTGTTTGCCGAGCGCTTGCATGCCATGGCTCAGACATTCCCGCTTGTCGCTGGATACGTTTAAGATGTATGCAATGTATGCAATGTGTTCACGTTTCGCGCGTACGGGGGCGCAGCCCATTTTCCAGC
>chromosome_10,+,polyA site is 5717487
GTTCACGTTTCGCGCGTACGGGGGCGCAGCCCATTTTCCAGCTGTACAAAGCTGACACCCCTTGTCCCCATGTACTCTTGAAAATGACCTTACTTTGCTTGCACATCCGGTACCATATAGACCGGATGGCCCTTCACGGCGTGGGTACGG
>chromosome_10,+,polyA site is 5718512
GTTACGATCGCTGTTACCTAGGTCGTAGATCGTTACCCCTCCGGCATCGTTACGATCTCGCTACGATCTGCTTACCATCTTAACCAGCCATGGTAACAGCCTCGTCACGGTCTACAAGGCACACCAGTAACCATCACTTTGAGGCCCCTT
>chromosome_10,+,polyA site is 5718704
AACGTAAGAACTATGTAGTCCTACCGCTACTCCACATGCTAGCCATCTGTCAAGGCTTGATAGCACGACAAGTGCAGATGCTCATGCAACACTACCGCAAGTCCATACGTACATGCAACAATACACCAAGTCATATCATGTCTGCGTGTG
>chromosome_10,+,polyA site is 5718805
TCCATACGTACATGCAACAATACACCAAGTCATATCATGTCTGCGTGTGAACGTGCAACTAGCCACTGGCAGCAACCACTTGCATGTCTGCTGGGCACAACGTCTCCGACCCACCACCTTGACGCCCGCCGCCACCACAGCTACCATGCC
>chromosome_10,+,polyA site is 5723285
ACGGATGAGCTGTGTAGACGAGCACTAGCGTAATGCAACGGCGTGCAGCAAAACAATGGCCGGGCGACAGTGTGACAAACAGGGGCAAGAACAAGGCGAAGCAAAGCAGAAGAGGGGCCCGAATGTGTACGACAATTGTGGCGGGCAGGC
>chromosome_10,+,polyA site is 5723872
GTCGGCGGCGAGGAGGTGAGCCTGAAGCGGGGCTGGGAGGCGGAGGACCAGGGGCTGCTTGGGGCGGGCGTCAAGCTGGCGGCGCTGCGCGGCGGCGTGGGCGGCAGTGAGGACCTGGCGAATGGCTGCGATGTCGGCTGGGGTTGCTGT
>chromosome_10,+,polyA site is 5760053
GCAGTGCATGTACAAGAGAGGAACCAGAGACTGCACGTTGCAAGATCCCATGTTGGTACCGGAGGCACCTGTGCTCATACCACAATGTTACAACCTGGGAAACCTGTGACTCTGCCCCAATGTCAACTGCAAACGCCATCCAATCCGTAG
>chromosome_10,+,polyA site is 5778809
GAGTAAGATTACAAGGAACTGCGTGCTGGCGTCAAGCAGTCTTGCACAGTACGTAGCACGCGCACTACGTACTGTACGTGTACTACGTACCAAGACGCATTTCGTTGGAGAAAACGTTGTGCAGGGGGGGAACAGCAGGGGATGGGGGGC
>chromosome_10,+,polyA site is 5778981
TGGGCACGCGGGTACCACTCCGGCAAGTCCCTAGGGACTGCGTGTGTCCAATGCCCTAGACTGCCGAAATGTTATCATGTGACATATAATAAGGTCCCTGAATGATTTCCGGGCATAAACTCGAGCGGGAGCCGAAGTCGAAATGCTAAA
>chromosome_10,+,polyA site is 5801422
CGCAGGCGACGAGGGCAGGGGCGAAGGCGGGTGTGGTGACGGAGGCCTGGAGCGGTGCGTACGAAGTTGGCTGGGCTGTTTTGCAGTTTGTGTCGCCAAGATTGCAATGGCGACAGCTAGCCGCAGCGTATATAGTAGCGCCCAGGCAAG
>chromosome_10,+,polyA site is 5801518
CAAGATTGCAATGGCGACAGCTAGCCGCAGCGTATATAGTAGCGCCCAGGCAAGCCTCAGATCAGTCGCGAGGTCAGTTGGATGATGCAAGAGAAAGGAAGAAGGGCCCAGCGGCCCAGCCCTCCCAGCCACACAGCAAGCGGCTGCATC
>chromosome_10,+,polyA site is 5825991
ATCCGAACGCTGACTGTAGCGGCACGCTGCTACTCGCCTGCAGCGACGCTCCCGCGAGAGCTGAGCATCGTGCTCCAAGCGTGCCTGCTAGCGATCGCGACCCCAGCAAGGAAGCAGCTAATAGTATGCTAGTCATGGCATATACAGTAT
>chromosome_10,+,polyA site is 5848704
CGGGTCCGACACGCAGTCGGCCTCCAGGCCCGCCTTCACCATGGCGGCCTGAGGGGGAGGTGGGGGCGGGAAATGGGAGGTGGTAATGGGGGAGGGGAGGATGGTACCAGGCTGATTAGGGCCCAGCGCGGGAAAGTGGGAGGCGTGCGT
>chromosome_10,+,polyA site is 5854013
TGCGCATACAGGGCGTTGCGTGACACAGCAGCGCCACCCAACCCGACCAAGCTTATCGGACCGGTTGGTGGGCGGGGGGTGGTGGTGGTGGTGGTGGTTTTAAATTCCAGCCCAAACTAAACCAAACCGGGGGGGGGAGGCGGCGCTCAC
>chromosome_10,+,polyA site is 5859579
TGGGCTCGGGCCGGCCCTCGGAGTCCGTAAAGTCCCACTCCACCAGGCTGACATCAGGAACAGGGGTTGGGGGCGGGGGTTGGGGTTGGGGGCAGGTTTACGAGGCAGGTTGGGGAGGTCGGGAAGACGCAGGATAGAAAGGGTTGATTG
>chromosome_10,+,polyA site is 5903171
AGGAGGGGCCGTTCACCACCGCGACGTTGCCGCCGAAGAACAGCCCCTGGGCCGCCAGCGAGCTGCATGGTAGGGGGTGGGTGTGGGCGTGGGGAGGTGGATGGGCCAGGCACGCAGCATCGCACGCGCGTGCGAGTCAGTACGTATCCA
>chromosome_10,+,polyA site is 5935998
CGAACCTAGTGCCCTCGAATCCGCCAAACCCAACACTCCGCCTGCGAGGGTGCAGCACTTGCTTGCTGCCGTCCTCTTCTCGTGTGTGTTCACGCCACCTGTCCCGCCTCCTCTCTGTGTGCCACGGGCACCTACACGCATTCCCGACGC
>chromosome_10,+,polyA site is 5953072
TGCGCGTGTGAGTGCCTGTTTGCGGCGGGCGCGTGTTGGCTGCGTAGGCGGGCTCCTTGGCGGGCTTTTCGTCCTGGCTGTGTTTTGCCCTGTGTGTGTGCGCGTGTCCCCTCTCCGCGCTCCCGTGCCGCAGGGCTGCTGGTTTTAAGA
>chromosome_10,+,polyA site is 5953136
CTTTTCGTCCTGGCTGTGTTTTGCCCTGTGTGTGTGCGCGTGTCCCCTCTCCGCGCTCCCGTGCCGCAGGGCTGCTGGTTTTAAGACGCCGCCTCCTGTCTTGCCACCGGGGAGCTCTTCGTGAGCCCGGGCCCCATCCAGCCACGTACC
>chromosome_10,+,polyA site is 5953964
GCTAGTGCTCGTCTACACAGCTCATCCGTGGACGCCGGTCGACTGCCTGCAGGTGCGCATCGGCTATGCTATCCGCGCGGTGTGGCGTCGCAATGAGTCTGTGTGGTGCTATCGCCTTGGCCGGGCGCCCGGAGCGTGAGGAATGCGCGT
>chromosome_10,+,polyA site is 5975812
GTCAGACTGTTTCGCACATTACATAGTACCACACTACTTAACTATAACGGGTAGCTCTCTGGCTTATACCCTCGCATGGGTTCCGGGTCAGGTCCTTGCATGGTGTATCGCACACACACTCTCGGAACTCCCCTACGTTCTCCCTTATGG
>chromosome_10,+,polyA site is 5975985
ACTCCCCCGCGGGCAGAACTCCATACTCAAATTACGTATCGCAATAGCCTCCTACCTCAAATCACGTGCTACAGACAATTCCTTGCATACCTCGTACGCTTGCCGCTTGTAGTCACTGTGCTACTGCAATCGTCCCATGTCCTCGTGTCC
>chromosome_10,+,polyA site is 5976179
GCACAAATCAATACGGTCTTCTATCGCAATCAATTCCATCCGGAAATCCATACTCAATCATATCTGCACGGCTCCCCCGTGTCCGAATGCTCCCGCATCCGCTGTACTTACGGCTTCACTTCACCGTACCTGCGGTTTCACACACCGCAT
>chromosome_10,+,polyA site is 5976303
CGTACCTGCGGTTTCACACACCGCATCATGCCGCACTACCGGCATCATAGCTTCAAGTGCTTGAGAGCCATACACATAAGATGATCTTTTAACATCATATGATAAGAGCATAACAGCAACTCTCAACCGCTGGCGTCTCGCGCAGTGATC
>chromosome_10,+,polyA site is 5976639
CTCATACTGGTGCTTCACTCACACCGCGTGTCATACTCGCACGCATATCGTACTCACGATGCCTTCCTTGCACCGACATACTCACGATGCTTTACTCGCACCGACATACTCACGATGCTTTACTCGCACCGACAGCCCAACGTGGCCGTT
>chromosome_10,+,polyA site is 5977209
TGCCAGTGCTCGTGTAGAACTCCTCTGCAATGGCCACAACGCTGGCATACTCCTGCGGCAGAGCATTGAATGCTGCCGACACGACGAGCCTGTCGCGGTCGCCGTTGGTGTAGCCCGGGCATCCCGACCAACACAGCCTCTCCACCATGT
>chromosome_10,+,polyA site is 5977902
GTCAGACTGTTTCGCACATTACATAGTACCACACTACTTAACTATAACGGGTAGCTCTCTGGCTTATACCCTCGCATGGGTTCCGGGTCAGGTCCTTGCATGGTGTATCGCACACACACTCTCGGAACTCCCCTACGTTCTCCCTTATGG
>chromosome_10,+,polyA site is 5996729
CCCGCTAGCCCGCTGGCGCAGCGGCTGGCACAGGCGGGGTGCGGCGTGTGTCTGGAAGTGGCGTGTGCCGAGGTGGGGGCGGGGGGGAGAGAGGGCGGGATGAGGGTGTGCGCGTGTGTGTTTGTGCGGCGGGTATGGCGGCGGATGTGG
>chromosome_10,+,polyA site is 5997845
ACCCAACTTGCCTACCTTACCCATTGCCACCCACCACACAGGTATCCCGCCACCACCTCCCAAACGCCTCCCCCCCCCCCACACACACACACAGCCCCACCTCCCTCAACACACCTCCACACACGCACACACACACACACACATTCCCAC
>chromosome_10,+,polyA site is 6006353
CCCTCCCGCCACCCCTTCCTCTCCCCCCCTCCCGCCCTCCCCCCCGCCCTCCCTCCCCCTCCCTCCCTCCCCCCCCACACGCACACCCACACCCACACCCACCTCGCGACACTGCGCGGCGCTGAGCAGCAGATCGGCCAGGTCCTCATC
>chromosome_10,+,polyA site is 6008860
AAGCACCAGCCAGCCGTACAGGCCGGACAGCTCGCAGGTGAGGGAGATGTAGCTGACTGCGTGTGAGCGTGTGGGCGTGTGTGTTTTGTGGGGGAAGGGGAGGGGAGGGGAGGAAAGGGGAAGGTGGGTGAGGCGGGGCTGCCGCGAAAG
>chromosome_10,+,polyA site is 6014449
CACCAAGACAAACAAATCCATCTGCAGCGACCCCGGGCGTAGGCGGGCAATCACTGATAGGCCTCGCCCGCCGAGCACCTATCTCCGAACAAGCCAGCCGAGCGCCTGCGCCCACTGCCTCATTGCCGCCTCCCACCCTACCTTCCATCC
>chromosome_10,+,polyA site is 6015380
CCTGGCCACCCACCTTCTGGGTGCAGTAGCGCGAAGGGGTGGCGCCCTCGCCCTTGGACTCAGTGCACTCAATAGTGACGATGAGCCGCACGCCCTTCTTCTTGGCCATGGTGGTCACCTCGCGGAACGCAGTGGTGGTCGGCACGGGGG
>chromosome_10,+,polyA site is 6045046
ACCACTTCCTCACCCACCTCCCCTCTGCTGCCCTGTCCCCAACCCCGCCCGCGCCTCCCTCCAACCCTACCCCCCCCCCCCGCTATTCCGCCCCCTCCGCACCTTGACGCAGAACGTGGCGTCGGCGCTACACAGGCGCACGTCGCAGGC
>chromosome_10,+,polyA site is 6045169
GGCGCTACACAGGCGCACGTCGCAGGCCGTGACCAGGTCCACACCGCCGCCTATGCAGCGGCCTGCAGGGACAGAGGGAGGGCGGGCGGGAGGGCGGGAGGACGGATGGCGGGGTTGGGGAGGGCCAGGCAGCGGGTGAGGGTCACGTGA
>chromosome_10,+,polyA site is 6053042
GTTGCGAATTCACATGTTACCTCGTAACCGACGGTAAACGCTGTGGACGGTCGCGCCCATGGCTGGCTGACGGAAGGTGGCTGCTGTATTGGGATGGCTGGGCTGGACGACGCCGGCCGGGCTGGCGTTGGGACTACCAGAAAGGATGCG
>chromosome_10,+,polyA site is 6053098
CCATGGCTGGCTGACGGAAGGTGGCTGCTGTATTGGGATGGCTGGGCTGGACGACGCCGGCCGGGCTGGCGTTGGGACTACCAGAAAGGATGCGCCCGAAACCAACCTTCCGTGCTTGCAAAAATATTCCCAGCTGCGCAAACGTGTGGT
>chromosome_10,+,polyA site is 6054649
GCGCAGGCGGCCCAGCACCAGCGTGCGCGGGTGCTCCAGCTGCAGCCTGCGTTGAAGCAGTGCGTGTGTGTGTGTGGGGGGGGGGGGTGCGTGTAAAGAAGAGCCAGCCAGGCACATTGGGGGTGGGTGGGTTGGATTGCGTGGGGAAGG
>chromosome_10,+,polyA site is 6070949
ATGTTACATGAGGTTATGGCTCAGTTACGGTACGCGTCAAGCCATGAAGCAGCATTTCAGCAGCCTCACTTGCCAGTGGTAAATCTGGTAATGTCGGTACCGTTCCGCAATTTCATTAATCCCCCATCCTACTTTAATATCCATGATGAA
>chromosome_10,+,polyA site is 6075720
AGCAGCCGATAGCACGGGCGGGCTGCTCTGCCGCATATGATACTCGCTCCCTTCCAAGGCCTCTCAGCACAGCAGTCCGAGCTCCAGACTTCTCATTTCAAAGGTACACCAGCACACCGCATTCCAACGAGCCCGCCGTCGCGGCGGACG
>chromosome_10,+,polyA site is 6077846
CCCCCATCGTCCACACAGCGCCTCCATCCTTGTACCCGCCCTCCGCACCCACCAACCAGCCCGCTCCCGGACCCCCCCCTGCCCCCTCCCCTCCCCCCAGGTCACACCACCAGCTCCCCCGCCACCGCGCCCGTAACTCCCCAAGCTCAC
>chromosome_10,+,polyA site is 6131255
AGCAGGGGCAGGAGCAGGAGGACGAGCAGGAACAGGAGGAGGCGGGGGAATGAGGAGGTGTGGTGGGGTAGACGTGGCGGGGGTAGATTGGGGGGAGGAGGAGAAATGGTCATTCTCATGGCGTAAGCGGTGTGCTTGGAGGCGTGGCTT
>chromosome_10,+,polyA site is 6136307
TCGAATAAAGTGCCCTCACATCAATGATACAGAGCCAAATTCAAGCAATGCTATGCGCTTCACGTAGAGCTCACCAGTAGGCGTGCGGCGAACGCAAGGCCTGGACACAACCACGCTACCACCACGGCCACTATGTACATGAAACACGGT
>chromosome_10,+,polyA site is 6160939
ACGAAATTTGCCCAAAAAGGCCTCTGGCGGACGAAATGTTTTTGATCTTGACTTGGAATTTCGGCCAAAACGCACGGGATCTTGGGGGGTCTTTCGGCAAACAGACGAAGACATTTTTGGGATTTCGGCCACTTTTGGCCAAGGACAGGG
>chromosome_10,+,polyA site is 6161052
TTTTTGGGATTTCGGCCACTTTTGGCCAAGGACAGGGGGTTCCAGCGGCTACTCCACGGCCGAAACCTGCGTGGCATATGGTAAGAAGGCTCAAAGGGCTGTATCTATGGGTGTTGACGGCGGGAGACAGGGTTTCCCCTGGCGGGAGAG
>chromosome_10,+,polyA site is 6161263
GCGGATCGGGGGCGGAGCCCCCGGAAAACTTTTGGGGGTTAACGAAGCGGCGGCAGCCTGTTTCGTCAACTAAACGAAGCCATTTTAAGGAATTCGGCCACTGACGCCGCCCCTGCCTTCGTAAGATACGAGCGCTGGGTCCGCAGGGTT
>chromosome_10,+,polyA site is 6167225
GAACATGTGAGTACCGGTATATTAGGGGTCATTTTGTTTGACAGTCCCTTCACGTTTCGCCCCTATGTGCTTATGCTGCCTATACGCCCTTGCACCGCTACGTGTCGCGGCCGCCAAAATGCCATACTGCCTACCGCGCGTGTTGACACG
>chromosome_10,+,polyA site is 6168573
GTCCCGCGGGTCGGACAGGTCCACCTGGAGCGAGTGGGGTTTGGGTGGGCAAGGTGGGTCCGTGGGGGTTTGGGGTTTTGGGAGGGTGGGTTTGGGGTTTGAGGCTGGGCCACAGGTTTTGGGTCTAGGGGCCAGCAGGGTTTGAGCTTG
>chromosome_10,+,polyA site is 6191020
GTGCACACGGTATGTGCGCAACGTGGGCGAAGGCGAAAAGGGGCCGTCTGTTCGCGGTTGATTAGAGATGCTTTACGCAAACGTTGAGCGTGCACATGAAAAAATACAGCAACGCAACATTTATCTACACTCTTGATTAAACCCACGCTG
>chromosome_10,+,polyA site is 6210700
GACCACCTCCTCACCGCCCGCACCCACGCCGTCGGCGCCAACGGCCTCCGGCGGCGCGCCGTCCCAGGCGCCGCCGCCGCCGCCGGCGCGGGCGCCGCCAGGGCCCGAGGTGCTAGCGGCCTGGCTGCTGGTCGGTACGGCGGCGTAGGG
>chromosome_10,+,polyA site is 6221437
CAGCAGGCTGGCGGGCGGCAGGCCGCACAGGTCCGGAGAGGCGTACAGCAGGGGGAAGGCTGCGAGGGGTGGGGTGGCGGGGGTGTGGGGGGTGGTGCCCCAGACATGACTTCTTAGACAGTTACATTCATACTTTATTAAGAAGGAGTG
>chromosome_10,+,polyA site is 6234922
CCATGCACTTCTGCCCTGCCACTGCAAACTGTTTGCTGTCTGCTTACGGGTCTGGGCATCGGCTGCACCCTACGGGACCTCGCCAACCTGCCTTGAACCCTGTCCCATCACACACCCTTACATATGTCCGCAGCCTTTTCACCTTCTTCT
>chromosome_10,+,polyA site is 6235752
AGCCCTCCTGCGACCTCCTCCAACCTCACCCAACCCTCCACCTCACCCAACCCTCCAACCTCACCCAACCCTCTGGGCCCCCCCCAAGCCGCCGCCCGCTGCAACCCACCATGTCGAACGCCACGCGCAGCACCTCGTCGGCGTTGCGGC
>chromosome_10,+,polyA site is 6264544
CCGTGGCCTCATACACCTGTGTGTGTGTGTGTATGTGTGTGTGTATGTGTGTGTATGTGTGTGTGTGTATATGTGTGTGGGGGGTATCGGTGTGTGTGGGTGGGTGGGTGTGTGTATCGGTGTGGGTGTGTGTCGGGACCCAGTGTCTAA
>chromosome_10,+,polyA site is 6265145
CTCCTGGCCCGGGCTGAAGCGGTTGAGGTCCACGATCAGGTACTGGTTGTTGTAGGAGCCTGAGGCGGGGGGGGGGCGAGGCGGGTGAGGAGGAGGGAGAGATGGGAGATGGACGATATAGGATGATGTATGCCCCAGCCCAGCGAAAGG
>chromosome_10,+,polyA site is 6266919
ACCCCCCTTCCCTGCCCCCCCCCTGCTCCTTGCCGCGCTACTGTTTCCTTACGGGATTGGTTCAACGTTCACCCCCCCCCCGCCCCCCCCCGCCCCTCTCACCCATCAGGTCGTCCATGTCGCCCAGGGCGTTGAGCATGAGGAAGTCCC
>chromosome_10,+,polyA site is 6281402
GGGGCCGAAGGCCCCTCCCCATAAGTGGTTGTGGCGGGGGCCAGGCCCATAAAGGCCTGGCGCGCCAGGACGGATTGTGTGTGTGTGGGGGGGGGGGCCAGGGCCACTCCAGCAACAGCACAGCACACAGCACAAACACGCATCACGGCA
>chromosome_10,+,polyA site is 6288363
TTATGGGTAAGGATGCGGATTACAATTGAAGGGACAGCCCGACAAGCGGGGGCACGCCGTACCCACGCCGCGAAGGGCCATCTGCGACCCAGAGAAACAACACCCCCCCCCCCCGCTGTACCTCTGGACGTCGGCACTTCACTTCATATT
>chromosome_10,+,polyA site is 6295426
CATATGACGTCTCAAGGAGAGCTTATTTCCGCCTGGACTGCTGGGACAGCACGCATCCATCCTCATTACAGCCTGAGCGCCCTGTCACCAACTGTCATGACAACGCCCCTATGGATTGGCCCGGCAGCGGCGGCAGCCCAGGCAAATGAA
>chromosome_10,+,polyA site is 6295583
TCCGGCAAGTGGAGTAATCCTCCTCAATGAGCAACAGACACCATTACGGTATCGTATCTCGGGCAGTACTTGATTGGCCAACAAGCACATCTCGACACACAGCAAAACGCAGCAGCAGAACAACACGCTATCCGCCAAGACACATCAAAT
>chromosome_10,+,polyA site is 6295668
CACATCTCGACACACAGCAAAACGCAGCAGCAGAACAACACGCTATCCGCCAAGACACATCAAATCGCGCTGGCACCAATCAAATGCACCAAAAACTCACAAAAAGACGGCGAAGCTGGCGAAACTGCGCTCAAGTTCACAGGCCAGCGC
>chromosome_10,+,polyA site is 6296113
CACCAGACACCTGACGCGGCACCTATTAAGCACACGCATCTATGTTGGGGGCCTATGATGGCCTATGGCATCCCCGCAATGCCGGACTTTGCCGGTTGGGTTGGGTGCACAGTCCGTGCTGACCCACAGCTAACAAACTAGTCACGTCAC
>chromosome_10,+,polyA site is 6296199
CTTTGCCGGTTGGGTTGGGTGCACAGTCCGTGCTGACCCACAGCTAACAAACTAGTCACGTCACTGCACGAACAGCAGGCAACCAACCCCCGGGCCACCACACGCACGGCTTCAACATAGGCCGGCGCCGCAGACCGCGTCACGGCGCGG
>chromosome_10,+,polyA site is 6296841
ACAGCCATGAAGTCATAGAGCTCTGCTGCTGCGGATCAGCAGTCAGACGGTCCACGGCAAGGCACAGCCACGCCACAAGCTACCTTGGTGGTTGTTATGCGTTTCCTTAGGTGCCATCCTCCAACATCGTCGCCAACCGGCGCCCATCCG
>chromosome_10,+,polyA site is 6303789
TTTGGGGGCTTCTCCTTAGGAATTCGGACAAAACCCGCCCCAAACCTGGGCCAACAAAGTCTCACCTCAGACATTAGCCCCCGGGAGGAATGTCTAGGAAACGACCAAAATGGCCGATTAATGTCTGGAGACATTAAGATAGGATGCGGA
>chromosome_10,+,polyA site is 6305791
GCTTTCACATGCGGCACCAGCGGCAACAGGCCCGCCCCCCCCCACTCATTGCCCGTGCCTGGCCTCTGTTTGCCTGCGCCCCCGGCCCCCCCCCCCCCGCCACATGCCCCATCCCGCGCACTCATCCCGCCCCTCTAGTCGTTGCTCGTT
>chromosome_10,+,polyA site is 6312044
AGGTGGAGCCGCCGCCGCCGCCGCCGCCGCTGCCTATGATGGCTGCGGCCCCCGGGGTGATGTACCACTGGCCGCTGCCTCCAGCGGCTGCTGCGGCAGAGGCGGCAGAGGCGGCGTTGCCAAACGGCGAGTGCCGCTGGGCGGGCCCGG
>chromosome_10,+,polyA site is 6316896
TTCATAGCTGGTTAAGGTGGTGGCAGATGGTAGGCAGTCTTGCGTCAGCACAGCAATCGGTACCGACGAGGGGGAGGGGGGTTGTACAGGGAGGGGGGGAAGGGGCACACAACACCGCTGTACGCCAGGCGGCCTCCAGGCGCCCGCCGC
>chromosome_10,+,polyA site is 6353614
CCCTGGCTCTGGCTGCACGGGTCGCAGCCCGCCACACGCCAGGTACGCGTGCAGCGCCTGTGTGGCAGGCCGGGGGGAGGGGAGGGGTGGATGGGTGGTGAAGTGGTGAAGTGGTGGTGGTGAAGTGGTAAAACGGGGCGGATGGCGCAC
>chromosome_10,+,polyA site is 6354401
CGGCGGCGCCATGTGCAGGTGCGGCCGCAGCACCGGCTCAAACAGGAACATGCTCCTGAGGCGATATGACAGGGGGGCGGCGGGGGGTGAAAGAGGGGTGAAAGAGGGGTGTATCGGGTGTGTGAGGGGGGCTTGGGGTCAGGGGTGAGG
>chromosome_10,+,polyA site is 6356404
TGAATGGCCCCTAGTCCGCTTGGCAGCCGATATCCCTGGGGAGTACTATGCAGGCCAGTGCCTGTGCCGGCACCCCAATGTCTTGTGCTCCGACACAGCAGCTTGGCGCCCCTCCGACTACAACCCACATCGAGGCAGCAGCTCCATGCA
>chromosome_10,+,polyA site is 6358120
AGCCCGTAGCCCGTAGCGCTGCGTTGCCCTGCTGCCCAGCGCTACTCCAACCTCTTGGACGCCTCCGCCCGATGTGTCCAGAGCCCTCTCCTCCGCACCAGGCAGGCTTCATCGCCCCCCTCACCACTTCCTCCAGTCCCCTTCCTCAGT
>chromosome_10,+,polyA site is 6364205
CAGCTGCAGGATGCGCTTGCTGTGCAGGAACTCGGGCAGCGGGCTGCCGTCCACGCTGTTGTTGGGAGGCCGTGTGTATGTGTTTTTTGTTTTTGGGGGGGGAGAGCGGGATGAGGAGCGGGATGAGAGGCGGGATGAGGGGCGGGGGTA
>chromosome_10,+,polyA site is 6364439
CGTTGATGCCCCCATCCTCCCGCTAGCCGCCACAAACATCGACCCTTCCTCTCCTTGTCTCCTGGAATGGACAACCCCCCTTCAACCCCCCCCCCCCCACTCCGCCCACACACTCTCTCGCTCTCCACCTCCACCCCCCTCCCTGCCCCC
>chromosome_10,+,polyA site is 6390163
GGGAACGGGTGCGTGACCCGAGGGACCAGTCGGTCCAGATTGGGAGTGGGGTGCGTGGGCGGAACGGACACAACACAGAGATAGGTAAAATACTTGGTAACACCTATATATGCTATTCAGCTCCCACAGTGAAGCAACGATGCTACCGAG
>chromosome_10,+,polyA site is 6409214
CTAAAAATCTGGCGGGCGGCGTGGCAGGCTGGCCCAACCTGCAGGCTGGACCAGGCGCTGACTGCACTGCACGTGCTGGACTTGTCTAGTGGCGGTACGCAAGGCGTGGACAGACGTGGACAGACGTGTGCACAAAATCCTACACTGGAT
>chromosome_10,+,polyA site is 6425547
CCCGCCCCGGCCTCATGCTCCTGGACGTAGAGCCCCGCACCCTACCCCCCACCCCACCCCCCACCCCACCCCACCCCCCACCCACCCCCCACCCCACCCACCTTGTTGAGCGCCTCCACCACCAGCCCCCAGTCCAGCAGGGGCGCTCCG
>chromosome_10,+,polyA site is 6427027
GGAGGAGTGGTGTGGCGTGCATCACCTCGCGCAGCAGCTCCGCCAACAGGCGTGCGGCCGCGTGTGAGCCGCCCCCGTGTGTGAGCCCCCCCCCCCCCGCCCACACGACCACGACCACGACTCCCCCCCTTCCTTCCTTCCGCTCACACG
>chromosome_10,+,polyA site is 6431379
CAGCCAATATGGCACGGTTCTCCACCACATGAAACCACCTGTCGCTGCACGCCGGCACCGGTGCTGCTGCTCATCAGCGCATCACGCCCATTCCGCCGCCCATCCCTCCCATCGCCCCCATGCCGCCCATGCCACCTCCCATGCCGCCCC
>chromosome_10,+,polyA site is 6442911
GCAGGAAGCGCAGCACGGCCACCTCGCCAGCACGCGCGGGATGCTCATCATAAGCCTCGTCGTTCCGCTGTAGGGAGGGGTGGGGGCGGGGGTGGTGGAGTGAGGGCGGGGGGCAACGAGCGTTCGCAGGAGTTAGCGGTATGGCGGTGT
>chromosome_10,+,polyA site is 6446222
AGAATATGGGGCTGGCATAGTCGGCGATGAAAGTCCTGGACAGCGGCGCAACAGTCTGCACTCAGTAGGGCCGTGGCAAAGTAGGGGGGGGGGGGGGTATTGGGCAATGGTGGAAGGGGAGCAAGGCCACACACCCCGCACTCAATCGCC
>chromosome_10,+,polyA site is 6456144
CTATGTCACAGTTGACATATACACAGGTTCGTGCAAGGTCGGGGGCCCTTGTCCGGAGGGGGGCAGATGGGTGCCGCGGGGCGCGGGGGGGGGGGGGGGGACCGGGTAAATAGGTGATAGGGCGGGCGGCGTCGCTGCATGGTTTTGCGA
>chromosome_10,+,polyA site is 6462041
AGCGGCGTTGATGCGGCCGGGAATCACCGGTGGCAACAGTGGAGACCGATTTTGAGCAATGCTTTACTTGCGGGAGCAGAAAGCAACTAGGCACTGCGGATGCGATAAAGGGTGGAAGTGGCCCCAGGCACGGGCGCAGCCGTTTGGCGC
>chromosome_10,+,polyA site is 6462893
GGCCGTGCATGCCACCTACCTACCAGGCGTGGTGTGCTGCATGCACGCGGGATTAAGACTCCCGGTTTTGAAAGCAAGAAGACATATGCATTGCGGGTTAGAGGAAGGAAAGGAGCGTGCACCTTGTCCTGCGGCGGCAGCGGCGACAAG
>chromosome_10,+,polyA site is 6463053
GGGTGGCGGTGTGGTACATTGTACTTATGCCCAGGGGCGCATAGGAGAGCGCTGTGGGCGGTATGGAGAGGTGGGCGAGCGAGTCAGGAGACAGGGCGGAAGGAAGAAAAGAACGCATGCCCCGGCGGCCAGAGGAGCTCAGGCAAGCAT
>chromosome_10,+,polyA site is 6463133
GAGTCAGGAGACAGGGCGGAAGGAAGAAAAGAACGCATGCCCCGGCGGCCAGAGGAGCTCAGGCAAGCATGTGGCGGTGAGTGTGTGCGCAAATAACCAGAGAATAATGAGCCGTCGTGGCTCTCAGCAAATATTGAGAGATGCTGCAAA
>chromosome_10,+,polyA site is 6464072
TGTTCGGTACCGTTCCTGGTTTTTGCTCATGCGGTGCTCATCCATTTTATTACCCTCCGTGAAGCTGGGCAGTTTCTGAACCACTGTAACAATACGGTAACAATCTGTGAACCTGTGCTTGTGATCAGCACCAATCATCCGCGCAAGAGC
>chromosome_10,+,polyA site is 6468499
CAGCGGCTGAGAGCCACCGAGGTGACGGGGGCGGCGGGCTGGCCGTACAGCTCCTGAGGAGGGGGGAGAGATGTGTGGGGGTGATGGGGGGGGGGGGGGTTACACGCATTAAGTTTACGAAGTGAAGTCGTAGCCAGGTACAAAGGTACA
>chromosome_10,+,polyA site is 6468912
AGTCGCGCTCGCGCACCTCGCAGGCGTCGCAGTCCACCACCCGCTCCAGGCGCAGGTCGGACTGGGCCACCTGAGGGGGGGGGAGTGGAGGGGAGGGAGATGAGGGGGAGACGGAGGCGGGAATGTGGGTATGTGTGTGGGTGTTAGGGG
>chromosome_10,+,polyA site is 6469321
GGTCCTGGTGCACACTGAACACGCGGAAGGAGCGGTCGCAGCCGGCCGACAGCAGCCGCAGGCCGCCCTGAGCAAGGGGGGGGGAGGGGAGAGGGAGGAGGAAGGGGGAGGGCGGGCAAGGTTGGAATGTGCCCGCTCGCTTGTGCTTCT
>chromosome_10,+,polyA site is 6469838
CGACAGCTGGATGGGGAGGGGGGGTAGCCATCCATGGGATGGTGTGTATCAAATATGATGTGAAGTGCCGAGGGGGGGAGGGGGAGAGGGGGTGGTCGGATGTAGAGAGAGGGAGGGTGGAAAGGGGCGGGTGTGACAGCGGTGTGTGTT
>chromosome_10,+,polyA site is 6483049
GGCCGATGAGGTCGGCGCACTCGGCACTGATGGCCAGCTGGGGCGGGAAGCTGTACTTGACATTCATGATGCGCTGTAGGGGGGGATGGGGAGGAGGAGCACAGGAGGAGCGGAGGAGGAGCGGGCCAGAGGCGGGGTCGTTGTCAGCAT
>chromosome_10,+,polyA site is 6490515
CTGTTCGGTACCGTGCGTGCGTCCCCGCCCTCCCCGCGGGCTCAACCGCATGCTGGGTACCCATCCTGGGTGCGCGCCCCCTTCCCTCCCCCCCGCCCCCACACACCGCACCTGCATCAAGCGCACGTACGCCGCCAGCTGCGTCAGGGC
>chromosome_10,+,polyA site is 6498642
CTTCACCGGGCCCGCATGCCGCTATTGCCTCTTGTCCAGTACCTGACCGTCGACATCGGGAAGGCCTCACTACCTACCTTCATGGGATTTGAGTACTTATTGTCTGCCTTTGACTGGAATTCTTCGCCCAACCGCGTAACATTCAGCGCA
>chromosome_10,+,polyA site is 6499659
GCGTCACAAGACTGCTCGTCAAGTGCGGGCTGCTTCATGTTGTGTCCAGCTGCCCCCCACCCCCGCGCCGGCTGCACGTATATGAGGGTGCTTCAGCGCCACGACTCCATCTCCACGCACTCCAGGCAGTTCATGTCTGTATGTGGCGAG
>chromosome_10,+,polyA site is 6515177
GGGATGTTGGTCCTACAGCCCTTCGGTCCGCAACAGCCGCCCCGGCTGACCTTGCCTCAAAGCGGATGACGGTCTGGGAATGTGATGGGACAGGGTTCAGGCAGGTTGGCGAGGTCCCGTAGGGTGCAGCTGAAGCCCATTACCCAAGCA
>chromosome_10,+,polyA site is 6515571
GGCAACGCAGATATTGCCTTGCTGGGCGCCCAGAGCGCGGAGACTTACCACAGCGAAACAGTATGGCCACGCACACATGCGACCACCGCAACGCATGTAGTTTGTCACGTTCTCCCGCTCTCCTATGCTACACCCTTCAGCTCTAATAGA
>chromosome_10,+,polyA site is 6530832
GGGGGGTCGGGGCTGTGCGTTGGACGTCGGACGGTTGGACGTCGCATGGTAAGTTGCGGCAAAGCCGTTCAGCCCTAAACGTTTTGCAAATGTAATGATAACAGGGTCTCGCTGCTCAGAGTCTCGCTGCTATATTTCATATACCGCATG
>chromosome_10,+,polyA site is 6539315
ATGTGAGGCTGCGCGGCGTGCTATGTACGCGCTTACTAATAGATTAAACCGTTTGAGGATTTTCTCCCCCGAGCGGCATCGGAATGAGACCGAGCTCAGACTGATAGGATGAGATGTGTCTGGTTCGTGCCTGAGCAAATCCAAGCCAAA
>chromosome_10,+,polyA site is 6539526
TGCTTACACAGGGTTGCCTAGTACGCGACCCTCTCTCCATAATACGCGTATTAATACAGCGTACTAGGATTCCCAGTACAGTACGGTAAAATACGGTGCATAATACGCTGGGCCAGGAAATCCGGGGGGGAAGCCGACGCAAACACGGCA
>chromosome_10,+,polyA site is 6539685
GCACCGGTGTGAATTTGGATTTGGATTTGCGCGGTCATAGTCTTCTAGCGGAATTTCCTTCAACTTATTATGCTCATATTGTTGTAAGAGAACACAGCTGCAGTGCGGAGAGCAGCCATGGTTCGCAAACTTCGACGGACATCCTTTCCA
>chromosome_10,+,polyA site is 6540729
ACTGCTCGTTGAGGAACTTCTCACGCGTCTGCAGCTTCTCCAGCGTGCCGTTCAGGTCCGCACGCAGGCGCTCCAGCGACGTCTTGCTGTCGGGCCAGGCCTTGCTGATCACCTGTGAAAAGTGACAACAGAACCCGTTACATTGGGCAA
>chromosome_10,+,polyA site is 6542488
TACAGCTACTGGACCGCCCTTTGTAGCCGGGGGCGGAGGGGGCGCAGGCGCGCCACCGTCCTCCCCACCAGCATCTCCATCGTCGCCGGGTGGAGGGGGAGATGCCTCAGGCGCAAATGCCTCGCCATTTACCGCCTCTTCGGGCGCCTT
>chromosome_10,+,polyA site is 6545424
TGATGTTTACAGCCGTTGCCAGCAGGGAGTTAGTGAGTATTACAGGCAGTCCCTGACTCACTAGCCGACCAACCGGGGGTTACCTGAACCTCCGAGGCACTTGCCATCAGCGCACTCCTTCACAATGATACCGTTTGTATGGTCTACGCC
>chromosome_10,+,polyA site is 6545506
CCTGAACCTCCGAGGCACTTGCCATCAGCGCACTCCTTCACAATGATACCGTTTGTATGGTCTACGCCTAGTCCAGCGAGGTATGCAACCCAGGTTCCAGTCCCTGCCAGTCCAAAGCATTCCCATTTATAGAATCGCCAGGCCACATGC
>chromosome_11,+,polyA site is 3095
ACAGCTCGCCCTTGTTGTCGACCTGGTTGTAGCGCGCCCTGTGGATGTGTGTGTGTGTGTGTGTGCGTGGACGGGTGTTTGTGTTTTTTGTGTTTTTTTTTGTGTGTGTGTATACTGTGTTTGGAGAGTGGGCGGGACGAGATTGTGTGG
>chromosome_11,+,polyA site is 8108
TGCGGTCTTGACACACACATCACCCCTCCCCGCCCCTGTCACCTCCCCTGTCCCCTCCCCTTCCCCTCCACTCCCCTCCCCTTTCTCCCCCCCCCGCCCCACCTGAACGCCACGGTTAGTGCCAGCTTGGAGCCGCTCTGCATCATGCTC
>chromosome_11,+,polyA site is 8340
CGCCGTCGGGCGACACGGAGGAGGAGGCGTCCAGCAGCGCCTCGCGAGGCACACGCACGTTGTCAAACCACAGCTGTGTGTTTTGGAGGGTGGGGGGGGGAGGGGGAGACATGTGTTTTGGGGTGTGTCGGTTGGTGTCGTCGGGAGTTG
>chromosome_11,+,polyA site is 8547
GTGTGAGAGTGAGCGAGGGGGAAATACCAGAAACGGAAAACGCAATACGTGCATGCAATGTGTGTGCGTGTGTGTGGGGTGTGAAGGCGGGTGTCGGGGATAGTGCCCCCTTTAGTTTGGGCTGGTATTTACAACCCCTCCCCCAGCCAG
>chromosome_11,+,polyA site is 9138
CGCACCTCCCCCCCAGTTTGGGCTGATATTTACAAAACCCCCCCCACACACACATACACACGCCTCCCACACGCCTCCCCCCCCCCAAACACACACCCGCAGGCACACTCACCGGATGCGCACCAGGAAGCCGTGGATGCCCTCATTGCG
>chromosome_11,+,polyA site is 9902
GCATACACGCGCCCCCATTGATGGTCCTCCCCCATTGGTTCAAAGTTACCCGCCCCCCCCCCCCAACACACACAAGGCCCCCCCCCCACACACACGCACCAGGTTGAACTGCACCGTCATCTTGGTGGCCATGCTGGGGTCGCACATGGC
>chromosome_11,+,polyA site is 10108
GGGGGGAGGGGGAGGGTTGGGCGGGTGGTGGAGAGTGGTGGAGAGTGGGTGCATGGGTGGTGTGGTTGCGGTTGGGGGGTTGGGGGGTTGGGGGGTTGTAGATACCAGCCCAAGCCAACCAAACCAAGCCAAACTAGCGGATCACAGGCA
>chromosome_11,+,polyA site is 14905
CCATCCCCATCCTCTACTCCGTGCCTCCACGACCCCCACCACCACCACCACCAACCCCCGCCCCCGACCCCAAGGCCCCCCCCTTTACCGCCCCCCCTCACCGCCCCCCCCTCACCGGCGAGGCCTGCACGTCCTTGACGATCTGCTGGA
>chromosome_11,+,polyA site is 24716
GTACCGTCCTGTGATCACCCCTTGTGACGAGTCCGGCCCTCACCCGTTCCCTGCACTTTCCCCACAAGAAATCCATCATGCTCCTTCACAACATGTATATGTGCCTATACGGTACGTGTTAATAAGTAGCTCTGTACAAGCAAGCACACG
>chromosome_11,+,polyA site is 26675
GCGCACGGTGTCAGGCAGGCTGGGACACACCGTGCCCAGCACCTGGGGGGCGCGTGTGCCGTGTGTGTGTGTGCGGGGGTGGGTGGGGTGTTTGTGTGTTCGAGTGTGCAAACAAGTCTGTGTGTGCGACGGCATACGGAACTTGTTACC
>chromosome_11,+,polyA site is 27124
GCAGCTCCAGCCAGCCGAAGCGCTGGTCCCAGAACACCACCTGGCAGGGGGGGGGAAGCAAAGTGGCGGTGGCGGGGGTGGCGGTGGCCGAGGTGGGGAGAGGGAGCTGCGGGTATGGATGTAGGCGGGCTGGCGGGCGCTGTGATCTGT
>chromosome_11,+,polyA site is 30239
GCGGGCGCTCCAGGTGGTCATGTTGGTGGCCTGGGTGGACACCCACTGGAGGGAGGAGGTGGGGAGGTGGGGTGGGGCAGGTGGGGAGGGGCGGCGGGGAGGGGAGAGTTGGCAGGGGGGCAGGTGGGGAGGGGAGGAGAGGGGGAGGGG
>chromosome_11,+,polyA site is 33257
CGTCCAGGAACTGCAGCACCAGCGCCGCCTCGTCGATGTAGGTGCCCTCCTCCACAGTGTCAAACAGGGCTGGGGAGGGGAGGGGAGGAGGCGAGGGGGAGGAGGGGAAGAGAGGGGCGGGGGAGAGGGGTGGAGGGAAGGTGAGGAGCA
>chromosome_11,+,polyA site is 33536
CCGCGGCGCGGTGCCCGCGCTGCCCGCCCCCACACCCACACACCCCACACCCCACCCAAACCCCGCCCCCGCCCCCCGCACCCACCCCACCCCGCACCCACCCGTGATGAGTATCTCCGCCATCCCCCGCCCCCGCCCCGGCACCCACCC
>chromosome_11,+,polyA site is 35245
GAACAGCAGGAAGGCCAGGTCGCGGAGCTCCTCCTCGCTCTGGCCTGTGGCAGAAGGCGGGCGGGCGGGCGGGCGGGCGGCGGGAGGGAGGGAGGGAGCATGAACACACATTCACACAAACACGCGCACAGGGGCGGGGCGGGCAGGGGT
>chromosome_11,+,polyA site is 46437
CACGCCGTCCACGTAGTCGTACGGCGGTTGGCGGCGGCGGAAGCCCAGGAACAGCCGCCGGCCGACCCCGTCTGTAGGTGGGAGGGGGGAAGCGGGGGGAAGTGGGGGGTTGTGGGTGTGAGCCGCACAGGGTGCTTGGGTGTGGAGCAG
>chromosome_11,+,polyA site is 47654
CAGCCGCGAGCGCGCTACTGCCGAGGCCGCGTCGCCCCAGCCCAGCATGTCCGCCTGCGCAAAGCGCGTGCGGGAGGGGGGGGGGCGTGGAAGGATGGGATTGGTGAAGCCTCAACTCCCGCATAGAAATCAGGAGATCGCCAGGCACCG
>chromosome_11,+,polyA site is 56615
CCCACCCAACCGGCCACGTCCGGATTTGCGGGGATGCCAAAGGCCCCCAACATAGGGGCGTGTGCTTAGTAGGCGCCCGCGTCAAGGTGGCTGGGTTGATAACGACCCGGGAGGGGAGGGCTCAGCCCTTTTCCTGCCTCCCTAAGGCAG
>chromosome_11,+,polyA site is 57515
TGTGTTAATGTGTGTGCCGACTGTATGTGAAGCCTGCAGTTGCCGGGGCTCGCACGACGTCTGCATTTGAGCCTGCGCCCTTCACAACTACCTGCAGGCTGCAGCGACCCGCCCCATTACTCTCAAAGCAGGCTCGCCTTATTCAGGCCA
>chromosome_11,+,polyA site is 57683
CCACTCCGTCAAAGACACATACACACACTCACATGCGCATGCACGCGCCCTCATATAACACACCATCCGTTCCAACGGCGAACGCGCCGGCTCCGATGGACCGTGCGGGTTCCATCCGTTGGCACACACGCGTCCCGCTGCAGTCAAAGC
>chromosome_11,+,polyA site is 84116
GGAGGAGAGGGGAGGAGAGAGCAGGAGTGGGGAGGAGAGGGGAGGAGAGGGGAGGAGCCGAAAAGAGGGGAGGAGAGAGCAGGAGAGGAGAGGAGAGAGCAGGAGAGGAGAGGAGAGGAAAGGGGAGGAGAGCAAAGGGAGCGGAAGGAC
>chromosome_11,+,polyA site is 84259
GAAGGACGTTTGGGTGGGTGGATGAGGTGTGAGGGGAGGGGAAAGGGGTAGGTGTAAGAGCATTGGCGAGAGATGGGGAGTAGGGGTGTGGGTGTTGAGGGAGGCAGGTACATGGCGACTAATATCGGGCCCAAACAATGTTGGCAACCA
>chromosome_11,+,polyA site is 84657
ACGTCAGCCAGGATGGCGCGGACCTGTTGCGATGTGACCCGTGTGTGTGTGTTTTTGTATTTGTATTTGTGTTTGTGTGTGTGTGTGTGTGTGGTGTTTCTTAAACAACCACAAGACGAAACCCGCCCAGGCGGGGCCGGAGTGTGTGTA
>chromosome_11,+,polyA site is 88500
GCACCACGTAGCGCCTCGTCATCCTCCTGCGTGTGTGCGTGTGTGTGCGTGTGTGTGTGTGTGCATGTGTGTGTGTGTGTGTGTGTGTTTTGGGGGGGTGTTGACCCTGAATTAATCCCAAAGGGAAACAGTAGCGCTGGAAGGAGGAGC
>chromosome_11,+,polyA site is 109343
AGGCCGTCCAGGCTGTGTGGCAAAGGCAGGAAACAGGGGAGATGTGTGTTGTGAGCTGGCCATGTGTTGATCTACATCCATGTAAATCTAAACAGTGTCAACGTTACTGAGGTGAAAGGATGCGTGTACGGTATCGGCGCAGGAAGAGGG
>chromosome_11,+,polyA site is 151083
CCTTCAAGCCTCTCACTCTCATGCACACACACGCACGCTGCTCCCTCCGTGCATTTGTCTTTGCGCCCCAACCATATGTCATCCACGCGCCCTGAGGCCTGAGCCGACAGGCGACGGCGCCACCCTTGCATCAATTTGCCATGCTGCTCT
>chromosome_11,+,polyA site is 151147
GCCCCAACCATATGTCATCCACGCGCCCTGAGGCCTGAGCCGACAGGCGACGGCGCCACCCTTGCATCAATTTGCCATGCTGCTCTTTGCTTGTCCTCAACATCTAGCCTAAACCGTCAGAGTCAAAACTGATTGTGGCACTGACACAGT
>chromosome_11,+,polyA site is 151226
CTGCTCTTTGCTTGTCCTCAACATCTAGCCTAAACCGTCAGAGTCAAAACTGATTGTGGCACTGACACAGTGCTACGGCAATCCGCTGCGCCTCACGAAGGACTCCGCAGGGCCCCTGCCTGGCCACGTTCCTAACTGTCTATCTCCGCT
>chromosome_11,+,polyA site is 158255
GCCTGCCTGCCTCCTGCCCCCAGTCTGGCGACCTGTCACCCACCCCCTCCATCCCCTCCACCCACCCTGTCCACCCCACCCCTCACCCCACCCCTCTCCACCCACCCGACTCGAAGTGGAAGCTGACACGGCCCGGGTACTTGCGCTCCG
>chromosome_11,+,polyA site is 246649
GAAATCACCGCACCCGCGACTGTTTCCTTACGGGATTGGTTCAACGTTAACCCCACCACGCACCCCCCCTTCCCCGCCCCCCCTCCCCTGCCGCCCCCTCCCACCTGGTGCTGCAGCAGCTGCAGGATGGCCTCCTCCAGAATGAGCCAG
>chromosome_11,+,polyA site is 253070
CTGGCAGGCGCCGCGGTAGAGCGCGCAGGTGCGCTGGTAGGTGTGGTGGTGGCCCTGCAGTGTCAGGTCCACCTGCAGGGGGTTGGGGGGGTGGGGGGGCGTACGGGAGGGGGGCGTGGGGGCGTGTGGGTGGGGGGCGTGGGAGAGGGC
>chromosome_11,+,polyA site is 253126
GCAGTGTCAGGTCCACCTGCAGGGGGTTGGGGGGGTGGGGGGGCGTACGGGAGGGGGGCGTGGGGGCGTGTGGGTGGGGGGCGTGGGAGAGGGCGGGGGGACCGTGGGGGCGTGCGGGTGGGGGGCGTGGGAGCGGGGTCATGGGCGTGT
>chromosome_11,+,polyA site is 254580
AGTTGTCCCACTGCGTGGAGAAGCCGCTGCATGGGGGAGGGGAGGGGGAATGGGGCGGTGTGCGTGTGTGTGGGTGTGTTTGGGTGGGTGGGTGGGTGTGTCCACAAACAAAATGCCAGGTAATACCTCACGCACTCTGGGTCTTGGTTT
>chromosome_11,+,polyA site is 275263
CCCCAGGTGCGGCTCGATGGAGCGAAGGGCTTGGACCTGGGCGGTGGAGGGGAGGAGGATGGGGTCAGGTGGGGTGGGGTGGGGTTCGGGTGGGGTGGAGGGGCGGTGGAGGGATGGGGTGGAGGGGCGGTGGAGGGATGGGGTGACAGG
>chromosome_11,+,polyA site is 277255
ACGCCCGGCACGTTGGCAGCGTAGGCCATGCCGCCCGGGGCCGTGACGCCAAAGTGGAGCTCGTCGTCACTGCGGGGGGGGGGGGTGCGGGAGTATGTGTTGAGTGGCGGCGTTGAGCGTGTTGAAAAGCACAAGGAAAACATTGCACAA
>chromosome_11,+,polyA site is 277667
GTGTGTGGGAATGCTTGCGACTACCCCGGCTCCCCCACGCTCTCCTCCTCGCTCGTTTGCATTGGGTTTGGGCTGGTGTTTACAACCCCCCCTCCACCCCACCCCACCCCATCTACAGCCCCACCTGTTGACGTCGCGGCGGCGGCCGTG
>chromosome_11,+,polyA site is 282190
CTGTGCCGGGTTTGCTAGGTTGCCGCCCTGCTAGTAATCAATCTAGGCGGTGACTAATCAGTTCAGTTGTCCGTCATCAATCAGGGCAGTGCGGTTGCTAAGAAACAAATGAATGCCGTATGGGCGGCGGCAGCAAAGGGGCCCACCTAG
>chromosome_11,+,polyA site is 283159
GCTGGTCAGCAGCGCCTCAAACTGGGAGGGCTGCATGCTCAGGGCCTTGCCGTAGGCGGTCAGGATTGCCTGTGGGGGGGGGGGGAAAGGGGGAGGGGAGAGCGTGTGGGACGGGAGGTCGGGGAGAAGGCGGCGCGATAGATGTTCGGC
>chromosome_11,+,polyA site is 283605
GGGGCACAGAACTCGTTGATGGAGTTGCAGGCAGTGGCGGTGGCGTCCAGAGCAATGCAGACTGTGTGCTTGGAGAGCTGGCCGCCGGCGGGCAGGGGCGCGGATGCGAGCTTGTTGATGGAGAGGATGTTGGTGGTCTTGCCGAAGGAG
>chromosome_11,+,polyA site is 283792
TTACGGAGCTGGAGCAGGCGGCCGTGGAGAGGACCTGGACGATGTCGACTTGGCCAGCGGTGGGCGCGGCGTGGCAGGCGTACTTGCCGTTGGCGGGCATTGTCGCGATGTCAAAGCAGAACGACCAGCGATCGGGCCGCGTGATGTTGA
>chromosome_11,+,polyA site is 284441
AATTTAGCTGGCAGGTCTTGAAGTGAAGGTGGCGCAGCAATTTGTGTGTTGCGCTTTGTGGCTCAAGAACGCTGTCAGGCAAGGTGCCAAAGTCACCATATGTAAGCTTACAACACGAGGCACGACTAATTATGGCAGGGGGGCTCAGAG
>chromosome_11,+,polyA site is 285538
GATGTGCTCCCGGGACCATATAAGTCTCGGGCTCCGCCGGCCTGTGGACAGTCCCCGGCCTCTGCGGCGGGAGGCCCTCCCCTGCCCAGGCCTGACGTTTAGGCCTGGGGGCATGGCATCCTCCTTTGCCCTACTAGCGCAGGCGCAAGT
>chromosome_11,+,polyA site is 287157
AGGGCGAAAGGCCGTTAGGGGATGCTCCCGGGCGCAGCGAAACTGCTGCCGAAGTCCTTAGAGCGAGTGTCCTATGACTTCAAGCAACTGATAGTGCCAAGACAAATAACGCTGACCAGCCGCTCGCGTCCAAACGGCACCCGTGTTCTG
>chromosome_11,+,polyA site is 292624
ACGGGCTTGGCCTGAGGAGTGCGAAAGAAGATTTCCGCAGGCCCCGCTCATTAGGCACTCACGGGGCACAACGCCCGAGCTCATTAAACCCTGAGGACAACGCCTCTGCCTAGCATTCACTTGTCGGTGGCTCTGCTGCGGCCCGTCCCT
>chromosome_11,+,polyA site is 292941
GCCCAGATTTCCCGAACAGACATACACACGCCGTGTCAAACCGTGTCACCACCAACGTTTATAACCTACGTCCTCTCCATCACACACCCCACGACACCTCCAGTTCTCTACAGATAAGCTTCATATGTCTGCCTAGGCCGTGCCACCAGA
>chromosome_11,+,polyA site is 293046
CTCTACAGATAAGCTTCATATGTCTGCCTAGGCCGTGCCACCAGAGATGCCATGCGCATCCGCCGGGGCACAGCGGTTCTCCCTCCTCCAGCATGCCGCATCGCTTCCGCTTCTCCAGCTGCCGCTTACGTCCGCTCCGCAATAATGTCA
>chromosome_11,+,polyA site is 297209
GCATTGCGCCACCGGGACGCCAGCACGGCACCACCTGCGTTCCGGGCACCGTGCATAATCCACTTGCGCTCTCAGCTCTGTGAGACTGTGACACCGCGCTCTCCCGCTGCCTTCTAGCTACGACCGCAGCCTCCAGCAGCCAAGTCCGGT
>chromosome_11,+,polyA site is 300562
CGTCCACAGCGTTTACCGTCGGTTACGAGGTAACATGTGAATTCGCAACTTGCGCTACTGACTGCCTGCTCTCGTGCCGCCTGCAAGCCCACTCCGCCTTCCGCTCTGGTCTACGTACGCATTAGTTCCGCAACACTCGTCAATAACAGG
>chromosome_11,+,polyA site is 302007
CGTCCACAGCGTTTACCGTCGGTTACGAGGTAACATGTGAATTCGCAACTTGCGCTACTGACTGCCTGCTCTCGTGCCGCCTGCAAGCCCACTCCGCCTTCCGCTCTGGTCTACGTACGCATTAGTTCCGCAACACTCGTCAATAACCAA
>chromosome_11,+,polyA site is 338859
GACCCCCACCCACGCGGGTACCACCAGGCGGCTGGATGGGGTCTACGGGAGCCCCTTCTTCCGCGGGCCTTTTCACTTTGAGCAATAACTCGTACAAGGATGCTGACCCGACCTACCCCCCACAAGTCGATAGCGCTCTATCCGCCTGGC
>chromosome_11,+,polyA site is 341255
ACAGGCTCCTTCCAAACGACGGCACGCGTGAGCAGATCGGCGCCGTGCATTCTGCATGCACATCAATCCAGCCTCAGCTCTTCACCACGCACACTCACACATCCAGGAAAGTGCCGTTGTCTCGTGGACGTCCGTGCAGGCACCAACGTA
>chromosome_11,+,polyA site is 369710
CAGACAAACGGAGGGGGGGGTTCACGCACGCTTTTGAACAAAACAAGCGGTGTCTGAGGAGAGGCAAACTCTACCATAGTGACATATATATTTTGTGGAAAGTGAGGGAATGTCATGGTCTTTTAGGAGATTTTCGGCGATCTGACGAGG
>chromosome_11,+,polyA site is 369780
CTACCATAGTGACATATATATTTTGTGGAAAGTGAGGGAATGTCATGGTCTTTTAGGAGATTTTCGGCGATCTGACGAGGATGAAGGATACCCCGATCAAGTCTTCCTTTTTGCAGATGCGCAGAGCCGGTGACGAGGATTTGCCGGGGA
>chromosome_11,+,polyA site is 369925
GGGGATGCCGCATTTTCAGTCACGCAGAGTTGTCAGGGGTGCAAAGCCCGCTGCAACTCCTTCCACAGTCCATGGTCCAGCTAACCCGCGCACAGTGAAGAAAAGCTGAGACGATAGAGGTCAGGAATGAACAGAAGTCAGGGATGGACC
>chromosome_11,+,polyA site is 370018
AGTGAAGAAAAGCTGAGACGATAGAGGTCAGGAATGAACAGAAGTCAGGGATGGACCCCGTGCACGGGCGGAACCGTGGAGCTGCGGAGGGGTTGAAGAAAACAGGCAGGGACGAGGCGCGCGGGAGAGGGGGTATACAGCAGCCTTGAC
>chromosome_11,+,polyA site is 371043
GATTTGGGGGCCTGTTTGTCTACCCCCTTGACAAAAATTTCCGCTCCAGAGGCCAGGAATGTCTGGGTCAAGACATTCCCCCGCAAACAAGATACGACCCCTGAGAGCCGCCTCCGTGTCCTTCATGCCCCCAAACTGCCGATGAACCGC
>chromosome_11,+,polyA site is 384124
GGCCGTCATGGCGGACTTGTAGCCGGCCGGGTCCTGCCGGTGAACCAGCCTGGTGGATGTGTGTGTGTGTGTGGGGGGGGGGTAGATGGGGAGGGGGGAGGAGACCAAATCGGCGATGCGACCGTGCGGGAACGCGCAGCGGAAGGAAAC
>chromosome_11,+,polyA site is 386901
CCTGTTCGCCTCCGGGCGCGCGCGTGCCTGTTTGATGGGTCGGTCTAGTTCGCTGGTGGGGCGGGTGGAGGGCGGTGTGCCCGTGGCGAGGTGTTGTGGTGTACTGGTGGTTTGGTCAGTTTCCGGCTCGGTTTCCCTTTGTGGTGCCTC
>chromosome_11,+,polyA site is 387011
TTTGGTCAGTTTCCGGCTCGGTTTCCCTTTGTGGTGCCTCGGCACCGACGTTTCCGGACATGGGCCTCCGGGCCAAGACATTGCGCGTCTGTGACGCCGACGAGAAAATGTGTGGTGCTTGCGTTTGATGGGGATGTCGGCAGACCTCTG
>chromosome_11,+,polyA site is 387125
GTGCTTGCGTTTGATGGGGATGTCGGCAGACCTCTGGCCTGTCGCGCCTTGTTGTGCGTGGGTGCTGCCGCCAAAAGACCTAAACGAGATGAGGGGTGTTACGTGGCGGTGGGGCTTTGGCGGGCTTCGGCTTGGCTTCGACTCATGTGC
>chromosome_11,+,polyA site is 390154
GTGCGGGTGAGTATACTCAAGGTGACAACTGGGGCAACATCGACAAACGCGGAGCTCGGTAACCGGCGTCGGTATTTGTTGGTAACTGCGCGCGCGTGTATGGCGGAATTTTGTTCCGTTTGATTCTTTGTTTAACACATGGGCATTATG
>chromosome_11,+,polyA site is 391441
GTGCGGGTGAGTATACTCAAGGTGACAACTGGGGCAACATCGACAAACGCGGAGCTCGGTAACCGGCGTCGGTATTTGTTGGTAACTGCGCGCGCGTGTATGGCGGAATTTTGTTCCGTTTGATTCTTTGTTTAACACACACACACACAC
>chromosome_11,+,polyA site is 393171
CCAGGGCCGTCATGGCGGACTTGTAGCCGGCCGGGTCCTGCCGGTGAACCAGCCTGGTGGATGTGTGTGTGTGTGGGGGGGGGGGTTAGATGGGGAGGGGGGAGGAGACCAAATCGGCGATGCGACCGTGCGGGAACGCGCTGCGGAAAC
>chromosome_11,+,polyA site is 400404
AGCGGCGCCGGGGGTACTGAGAGCAGCGGGGGGAATGAAACCGGCGGCGGGGTGTGCGATGGGACAGTGGTAAGGCAGGTTGGTAAAGTCCCGTAGGGTGCAGCTGATTCCCAGAACCCAACAGATGGCACACATGAAACCGGCGCCGGG
>chromosome_11,+,polyA site is 405384
GACATACGCGGCATCGCCGACACCTGCGTTCGTTCGGCCGCGCGAGTATCAAGGGTGTGGGGGCGCGTGTGTGGGGTGGGGGTGGGGGTGGGGGTGGGGGCAAGCAGCAGCAAGTAAGTAGAAGAACGAAGATCGTAAAGGAGTGGTTGA
>chromosome_11,+,polyA site is 405893
ACCGCGTCCACTGAGAAACCGAATGCCTGGTGTGTGCGTGTGCGTGTGCGCGCGTGCGGGGCGGGAGGGCGGGGCGGGAGGGCGGGGTAGGCGGGGCGGGAGGGGGGCGGGAGTAGCGGGAGGGGGTTGGATGGTGATTTGGAAGCAGGC
>chromosome_11,+,polyA site is 407690
AAAAGATATGGGCATGCGGCGTTGCCATGCTGTCACGCGGAGAACAAAGCAGAGTAATGGTGGGGGGGGGGGGGGGGGGGGTTGGGGGGGGGGGCGGGGAGCGAGGTCGGCGTCGCCGAGCTGGCACCTCCCGCCAAAGTTCGCAACTGT
>chromosome_11,+,polyA site is 408312
CACTGAACATACTTGTGCCGAACTTCCCCGAAAGAGTGCCATCTCGGCCTTCCTAGGTCGCTGCTCTACGGGTGAGGACGCTGGTGCGGCGGGTTCTGATGGTTTCCCCGCGAGAGCTATCCTGCTTTCTAGAAGCCGGTCTGCGAGCCA
>chromosome_11,+,polyA site is 409157
CACTGAACATACTTGTGCCGAACTTCCCCGAAAGAGTGCCATCTCGGCCTTCCTAGGTCGCTGCTCTACGGGTGAGGACGCTGGTGCGGCGGGTTCTGATGGTTTCCCCGCGAGAGCTATCCTGCTTTCTAGAAGCCGGTCTGCGAGCCA
>chromosome_11,+,polyA site is 409798
ACAGGATGCAGCTTCGGGCTGCACCCAACAGTGTGAGGGCCCTGCCCTGTTGGTGCTGGTGTTTTGGGGTAGGAGTTGCACTTTGCAAAGTGGCAGTCAGTCTGACGCCGACCCGCGGCTTAGGTGAGCAGCGCTAGCGTTTGCGGTGAG
>chromosome_11,+,polyA site is 409892
AGTCAGTCTGACGCCGACCCGCGGCTTAGGTGAGCAGCGCTAGCGTTTGCGGTGAGCCTTGCTCGGGGTTCCTCCCCTCCTTTAGTGAGGCGAGGAGCATGGGGGTCATTCGAGGTTCCCTCCTCGAGTGTGCGTACGTGTCTCGTGCGT
>chromosome_11,+,polyA site is 409999
ATTCGAGGTTCCCTCCTCGAGTGTGCGTACGTGTCTCGTGCGTTTATGGAGCCCTGGCTTGCCCGTGGCTGTCATCCCACATGTAACCTCTATTCGCTAACCCAGCGCTAGCGTTTGCGGTGAGCCGGGCCTGGGGTTCCTCCCCTCTCC
>chromosome_11,+,polyA site is 411137
ACAGGATGCAGCTTCGGGCTGCACCCAACAGTGTGAGGGCCCTGCCCTGTTGGTGCTGGTGTTTTGGGGTAGGAGTTGCACTTTGCAAAGTGGCAGTCAGTCTGACGCCGACCCGCGGCTTAGGTGAGCAGCGCTAGCGTTTGCGGTGAG
>chromosome_11,+,polyA site is 411231
AGTCAGTCTGACGCCGACCCGCGGCTTAGGTGAGCAGCGCTAGCGTTTGCGGTGAGCCTTGCTCGGGGTTCCTCCCCTCCTTTAGTGAGGCGAGGAGCATGGGGGTCATTCGAGGTTCCCTCCTCGAGTGTGCGTACGTGTCTCGTGCGT
>chromosome_11,+,polyA site is 411338
ATTCGAGGTTCCCTCCTCGAGTGTGCGTACGTGTCTCGTGCGTTTATGGAGCCCTGGCTTGCCCGTGGCTGTCATCCCACATGTAACCTCTATTCGCTAACCATAACGGGAATGGCTCCCGGTAGCCAGCCGGCCGCGGCTGGCCCGTCT
>chromosome_11,+,polyA site is 436563
TTGCCCTGTCAGGGTTCTGGTCTCGGGGACCAGGCTGCTTTCGGGCAGTAGGGGGGCAGCGCGTCTGCCCCTGTTCAACCTTGTAAGGATGATTCCTCAAAAAAAAAACGCGGCGGCTGCAGCTGGTGGCGCCAGCGGGCCACACAGCAG
>chromosome_11,+,polyA site is 437342
TTGAGGAATCATCCTTACAAGGTTGAACAGGGGCAGACGCGCTGCCCCCCTGCTGCCTGAAGACAGCCTGGTCCCCGAGACCAGAACCCTGACAGGGCAAGAAGAGAAGAAAAGAGAAGAAAAACAGAAAGCAAACACCTCGAAAACCGC
>chromosome_11,+,polyA site is 444905
GGGGCAGACGCGCTGCCCCCCTGCTGCCAGAAAGCAGCCTGGTCCCCGAGACCAGAACCCTGACAGGGCAAGAAGAGAAGAAGAGAGAAGAAAACAGAAAGCAAACACCTCGAAAACCGCCACCAAACACCCCAAACCATCCCACCCCAC
>chromosome_11,+,polyA site is 450298
GGCTACACGCATCCGGCCACACCCAAGCCGGCCACTCCCGCACGCCTGGATCGGTGGTATGTCAGTGCCACCGCGGCGCCGTGGGTGGTTTTTTTTTTTCATGAGGAATCATCCTTACAAGGTTGAACAGGGGCAGACGCGCTGCCCCCC
>chromosome_11,+,polyA site is 450427
GGGGCAGACGCGCTGCCCCCCTGCTGCCAGAAAGCAGCCTGGTCCCCGAGACCAGAACCCTGACAGGGCAAGAAGAGAAGAAGAGAGAAGAAAACAGAAAGCAAACACCTCGAAAACCGCCACCAAACACCCCAAACCATCCCACCCCAC
>chromosome_11,+,polyA site is 457319
GGGGCAGACGCGCTGCCCCCCTGCTGCCAGAAAGCAGCCTGGTCCCCGAGACCAGAACCCTGACAGGGCAAGAAGAGAAGAAGAGAGAAGAAAACAGAAAGCAAACACCTCGAAAACCCTCAGTCCACTTTGCAGCTGTAGCGCGACACT
>chromosome_11,+,polyA site is 462666
GGGGTGGCCAACTCGCCCCATGTGATCGGCAACGGCCGGCAACCGCCCCCAATTCCCAGTTGCGACCAGGCCCCGGCCCGATTTCTTTGCATAGACCTATAAGGAGTACCCCATAGAAGACCCCTGGCGCGTCGGGCGACTATGAAACGG
>chromosome_11,+,polyA site is 465026
GCTTTGTACAGCTGGAAAATGGGCTGAGCCCCTAGAGCAAGGGATGTGACGATGGGTACCGGCGACATGAACAGCACCCTTGCAAGCCCAGCGGGACTGGCAAAGGGGCATACCAAAGGCACCGCCACGCCCTGTCCACGCCACTCCACA
>chromosome_11,+,polyA site is 465283
CGCATGGTTCGGCTGTTGCACAAGATTTCGACATTCTTGCCCCAAGACGCTTGTCGTCGACATGTTTTGATACATGGATGTAAGATATTCAGGGCCCGAGAGCTATACTCGCGGACTGAAGAAAGTCAAGATGTCCATGGACTTGCAAGG
>chromosome_11,+,polyA site is 465412
GATGTCCATGGACTTGCAAGGTCCCTTCTCACTCCGGCCGAGAGTTCCCTGCCGCCTATTTTTCTACAATAGGGAATAGCAATTAATAATACGTGGCGCTCGCGGTTTGTGCCAGTATGGTACTTTTTGTCGACGCAGGCAGGCACGCAG
>chromosome_11,+,polyA site is 471563
ACAGGGGCAGACGCGCTGCCCCCCTGCTGCCTGAAAACAGCCTGGTCCCCGAGACCAGAACCCTGACAGGGCAAGAAGAGGAGAAAAGAGAAGAAAACAGAAAGCAAACACCTCGAAACCGCCACCAACCACACCCATCCATCCCACCCC
>chromosome_11,+,polyA site is 492084
CGTGGCCGATCTGATGACGGAGAGCATGGCCAAGGTATGCGTACGTGGTGGGAGGTGGTGGGGGTTATGGGAGAGAGGGTGGGTGTGTGTGTGTGTGTGTGGGGGGGGGGGGGGGGGGCGGGAGGTCCGCGCAGTGGGGGGGCGCGGGGT
>chromosome_11,+,polyA site is 492657
TGGAGGTTGTAGTTTCGGAGGTTGTGACTCTTTCGTGGTGAGGTGTCAGCGTGAGGGGGGCGGGCCCTCTCGCCCTAGTCACCTTGCCCCGTTAATCCATGCCAGGCCCTATGGGCCGGCGTTGTAATTATTATTATTATTATTCCTGGA
>chromosome_11,+,polyA site is 513161
AGTCCGCACGGCTCTCCCGCTCCGTCCCCACACGACCCGCAACCCACCACGTGCTGCACGCACACACTCTGCAAGGTCTGCCATTGCTACAAAACACTAAACGTACAGACCAGGCATACTCAGGGTCTCGAGGCAAGTGTGAAGGCAACC
>chromosome_11,+,polyA site is 514705
CCATGCACTTCTGCTCTGCCACTGCAAACTGTTTGCTGTCTGCTTACGGGTCTGGGCATCGGCTGCACCCTACGGGACCTCGCCAACCTGCCTTGAACCCTGTCCCATCACACGCACACGCACCCTCCGCTCACGCCCACCGCCGCATGA
>chromosome_11,+,polyA site is 524136
TAGGTTGCGGACTGCGCGTATCAGGTCGTCAGGCAGGCCCAGATCGAACATAATCTGGAGTAGCCTGTCCTGATCGATTGTGTTAAACGCAGAGCTGTAGTCAACATACACTGCGTATACGTCTTTCCCATACAGGGCAGCGTCCTCCAG
>chromosome_11,+,polyA site is 524781
AGGCGACAGGCGATATTCACCTGTGCGGGGCCCTCGTGGGGGGGCTGACAGTTTGCGGAAGTGGCCTTCCAGGGCGGTTAGAATGCTGGGGGGGTCGGTTACCACCTCGCCTGTTTCAGGGTTGCGGACCGCGGGGAGGCCACGTTCGGT
>chromosome_11,+,polyA site is 538440
GTGGTCGATGAACAGTCGACCGACAGATGGATCGCGGGATTTGTTTTTGGCATTTACCGCTTGGATTCTATTCGCAACGTAGCTCGGAATACACGCTTAATATGCATAGTTAGAAGACTTCGGGGACGCAAATCGCTCGGAAATGGAGGA
>chromosome_11,+,polyA site is 538631
TTGTATTATGCACTGTGCGCAATGCGCGTTCAGCATGCATATTCTTACGAACAACTAGGGACTTGAGTGACGCGGTGTGAAAATCAGTCGGGGTCTCGACATGCTTGGCTCGCCATTTCGCGCTCCCGAGCTCGTTGTGTGTGTTCCGAA
>chromosome_11,+,polyA site is 538695
GAGTGACGCGGTGTGAAAATCAGTCGGGGTCTCGACATGCTTGGCTCGCCATTTCGCGCTCCCGAGCTCGTTGTGTGTGTTCCGAACAATGCACGCTCAGAATTACATGTTCAATATGTCCGTCGCGATGTTCGAGCTTGAAAACCGACA
>chromosome_11,+,polyA site is 538817
TCGCGATGTTCGAGCTTGAAAACCGACAAGCATGGTGTATAGATACACCTGGTAGCCTGAATTCCTGTGTTTTTGGTGTATTTTGTTGATGTTGCATCACGCCGTGCCTTGTCACATTCATGTTTTTTGTACCGGCGTGGCCTTGTTTGT
>chromosome_11,+,polyA site is 538884
TGTTTTTGGTGTATTTTGTTGATGTTGCATCACGCCGTGCCTTGTCACATTCATGTTTTTTGTACCGGCGTGGCCTTGTTTGTAAATTTCGCGGCGCCCTGATCTTATCTACTTCTTCGCTGTGATCTGGCAAAAAAAACTGTTCTTGAC
>chromosome_11,+,polyA site is 543702
TCTGGCTTATACCCTCGCATGGGTTCCGGGTTAAGTCCTTGCATGGTGTATCGCACACACACTCTCGGAACTCCCCTACGTTCTCCCTTATGGATAGTTCTGACCGATATCTCAACACTCCCCCGCGGGCAGAACTCCATACTCAAATTA
>chromosome_11,+,polyA site is 544012
GCACAAATCAATACGGTCTTTTACCGCAATCAATTCCATCCGGAAATCCATACTCAATCATATCTGCACGGCTCCCCCGTGTCCGAATGCTCCCGCATTCGCTGTACTTACGGCTTCACTTCACCGTACCTGCGGTTTCACACACCGCAT
>chromosome_11,+,polyA site is 544136
CGTACCTGCGGTTTCACACACCGCATCATGCCGCACTACCGGCATCATAGCTTCAAGTGCTTGAGAGCCATACACATAAGATGATCTTTTAACATCATATGATAAGGGCATAACAGCAACTCTCTACCGTTGGCTTCACTTGCCATGTTC
>chromosome_11,+,polyA site is 545047
TGGCAGTGCTCGTGTAGAACTCCTCTGCAATGGCCACAACGCTGGCATACTCCTGCGGCAGAGCATTGAATGCTGCCGACACGACGAGCCTGTCGCGGTCGCCGTTGGTGTAGCCCGGGCATCCCGACCAGCACAGCCTCTCCACCATGT
>chromosome_11,+,polyA site is 545797
TCTGGCTTATACCCTCGCATGGGTTCCGGGTTAAGTCCTTGCATGGTGTATCGCACACACACTCTCGGAACTCCCCTACGTTCTCCCTTATGGATAGTTCTGACCGATATCTCAACAGAACCTCCTCCACTTCACAAAGCGCGCCACCCG
>chromosome_11,+,polyA site is 546710
TGGAGAGCTCTAGATGATCTGTGTGGTCATGGCAGTGGCTGTAGTTGTCACCTAGCTGTTGAGAACTCCAGTAGGTGTGTGGTGTCACCTGGCTGTTGAGGTTTCCAGTAGGTGTGTGGTGTGTGGTGGAACAAAAAAACTTCTCTTCTC
>chromosome_11,+,polyA site is 546866
GATCTCTGGCCCTATCGAGGTTCTGTGATATGATCCAGGCTGCCTTGGCAGTAGGGTGGTAGTGCGTCTACCACCACAACCTTGTAAGGATGACTTTAAAAAAAAAACCGTGGACGAATGCCCTTGCCCGCCCTGTACAGCCCGCAAGGC
>chromosome_11,+,polyA site is 547605
GTCGGCGCACGTAGCGGGCAGTGACGCCTGTGAGCGGCACTGTCCGCTGTTACTCCATATTGGCTTTACGACGACTAATGTGTAGTTCTTGTGACTCGCTGAGAGCAGACTGATCACCTGCGGGAGCGAGGACGCCAAGGCGTGTTCAGC
>chromosome_11,+,polyA site is 548875
CAGTCTGCACCTGCTGCGCGGCGTCATCCAGCTGCTCCGTCACGTCGGAAGGCAGGGGCGTTCGTGATGGAACATGGCAAGGGGCAGGAAAGCGTAGTCCCGATGTGTGTGGCTCCCACCCGTGCCCACATAAATGCGTAGCAAGAAGGG
>chromosome_11,+,polyA site is 549221
ACGGATGAGCTGTGTAGACGAGCACTAGCGTAATGCAACGGCGTGCAGCAAAACAATGGCCGGGCGACAGTGTGACAAACAGGGGCAAGAACAAGGCGAAGCAAAGCAGAAGAGGGGCCCGAATGTGTACGACAATTGTGGCGGGCAGGC
>chromosome_11,+,polyA site is 549359
TGGCGGGCAGGCCGAATGCGGTGCAACACGCCAACAACACAACCGGAGGTGAGGAAGCGTTGCTGATGGTGAGGATAGGTGCTGCGACGTTCGGTAGGGGAGCTGTGGCCGCGCACTAGTTGGGAGGAAGTTTCCGAGGCGTTGTTTCCG
>chromosome_11,+,polyA site is 549575
TGGCGAGGAGAGGCGGGGGCTGTTGCGTTTTGGAAGGCGGGCGGAAGGCCGCACACGCCGGGAGTCGGGCAGGCTGTAGATTTTGCTGAAGCTGCGTTTGAGAAGGGAGCCGAAGGGACAGCTGGGGTGGGACAGTTGGTGTGGGACAGC
>chromosome_11,+,polyA site is 549957
GAAGAGCTCCCCGGTGGCAAGACAGGAGGCGGCGTCTTAAAACCAGCAGCCCTGCGGCACGGGAGCGCGGAGAGGGGACACGCGCACACACACAGGGCAAAACACAGCCAGGACGAAAAGCCCGCCAAGGAGCCCGCCTACGCAGCCAAC
>chromosome_11,+,polyA site is 570299
TGTTTATAAGACAAGAAAAGGTGGCTCTCCCTCGCAAGGGAAAAGTGGGCTGAGCCCACGCCACGTCCTCCGTCTGAGGCCGAAGGTTCCGATACTAGCCTCATCTCCCGGACATAGCCGGGGTCGGTTTGTACAGGCACCGCCCGCCAT
>chromosome_11,+,polyA site is 580857
CTTGGCACGGCTTGGCACGCCCGGACATGGTCCTTGGGTCAGGAGGGTAGGAAATCCGAAAAGTTGCCGGTGGCCTCTGGATGTAAGGGTGAGCCGGGTACCCTGCCGAGCCAAATTTGGCTGCGTGCGCGGGGGTTTGAAGCTGCCTGG
>chromosome_11,+,polyA site is 626584
AATTCTGTGCATGGACAAGGGGTGTCAGCTTTGTACAGCTGGAAAATGGGCTGAGCCCCCGTACGCTTGGGAGCTAATAGGGGTGTAACGCCCCGTCAGAGCCTCCATGCCGCTACGACGCGCAGGCGCATAGGGACACTCGGTGTCACG
>chromosome_11,+,polyA site is 627612
GGTCCGCCTCCCCCTCCCCTGGGCCGCCTCCCCCCTCCCCTGGCTTTTCTTCGAACGCACGGACAGGGGTGTTCCTGGGGGGCTTTCCCCCCCCCCCCTTGGAACGCTGCGCTGGGGGGGCTCAGCCCAAAAACCCATCGACCCAGCCCA
>chromosome_11,+,polyA site is 628181
GCATTGCGGAACTAATGCGTACGTAGTCCAGAGCGGAAGGCGGAGTGGGCTTGCAGGCGGCACGAGCGCAGGCAGTCAGTAGCGCAAGTTGCGAATTTACATGTTACCGGTATCACCCAGCCACACAGTCTCTATTTTCTGCACCACCCT
>chromosome_11,+,polyA site is 628461
CCTTTTGCAATTCATGGCACCACACCTGCACCTCTCACTTCGCTTCGTCACGTGCATATCGTGTACAATCAACTTGTATGCATGGCACCCATCGAACTCAAAATAAACAGTAAATGAACTAGTCAACCAGTCGAGCGGTTCTCTGCACAA
>chromosome_11,+,polyA site is 642955
GTGAAGGAGGTGTGTGCAGCTACGGGCCCGGCGTGTGCGGCGCAGGTGTACGATGGTGGATTTATGGGCGCATGGGCGGGGGGGGGGGGGGGTAGGAATTTAAGTTAGCCGGCACTGGTGTGATGATAACTTGGCGTTGCGGCCACGTAC
>chromosome_11,+,polyA site is 643155
CCCTGAATGGGCACTTTGCTCGGCCGCCGGCTGCTTGCCGCTGCTTATGGGCTGCGACCCTTGTGGATAATCGTTGTGTGTGTGATTTTCTCGTGCCCTGCACAGAACCCTCGCCAGCCTCGGTCTCGCGCCTTCGGCAAGGGCACCGCA
>chromosome_11,+,polyA site is 647939
TCCGTAACCGCGACTGTGTTGTAGCTAACATGGCGGTAATCAACCGCCTTCATCGGCGTGACGGTCATGTGCCACAGCCTGTGGGTGCGGCGGGGGTGTGAGGCACACGGGCAGTGCCAACAATGAAACAAGGCGAGGCGGCAGATGCTT
>chromosome_11,+,polyA site is 650074
ATGCTGACGCATCCCCCCGGAGCAATTTGGAGGGGGGCGGGAGGTTCAGGCAGCTTGGACGGCGCTTGGGGAGGTGGGGGGTGTGGGGGTGTGTGTGGGGGTGGGTTTGGGTATTTCCTTGGCTGGCACAGGTTGCGCCTGGGCACGTGG
>chromosome_11,+,polyA site is 651289
GAGTGACCTTAACGCGCTGCAACTGATATCTTCGCAACACTTGCGACCCAGCGGCAGCTTCACGCGGCTGCGGGGCAGACCTCGGCGCGGGAAATGCTAAAAATGCCGACGCGGCGAACCGTGCCGCCCGAGCCCGCTGACCGGCCCAAA
>chromosome_11,+,polyA site is 651865
GAGGCGACACATTCCTCCGCAATCTGCAGATTGCTCCGGGAACATGACGGGATGCTGACGCATCCCCCCGGAGCAATTTGGAGGGGGGGGGGGAGGTTGAGGCAGCTTGGACGGCGCTTGGGGAGGGTGGGGGTGCAAGGGCGTGTGTGG
>chromosome_11,+,polyA site is 656587
GCTGCAGAACGCGCCGCCCGACAGGCTCGGGCGGCGGCGGCACTTCCCCCAATCATTGTTGGCACCCTCCCGGTGCGGCAGAATTGTAGGTGTGGCTCATTTCTTTTGGCTGGAGTTCGTGCGTGGAAGGAGACCGGTGACCAGGGTGTA
>chromosome_11,+,polyA site is 656713
AAGGAGACCGGTGACCAGGGTGTAACACGGCGGCGCGGGGTTGAGCAGGTATAGATGTGTGGGGTGCACTTGCAACGGACAAGGACAGAGGACAATGCAAATGACCCGATCGGGCAGTGAAGTCCCGCGGGGTTGCAAGCAACATGGCAG
>chromosome_11,+,polyA site is 656766
GATGTGTGGGGTGCACTTGCAACGGACAAGGACAGAGGACAATGCAAATGACCCGATCGGGCAGTGAAGTCCCGCGGGGTTGCAAGCAACATGGCAGGCGTGGGAGCGGTCCATTGCGGCATTAAATTATGCTTTTGGACACAGTCAGAA
>chromosome_11,+,polyA site is 657306
GCTGCAGAACGCGCCGCCCGACAGGCTCGGGCGGCGGCGGCACTTCCCCCAATCATTGTTGGCACCCTCCCGGTGCGGCAGAATTGTAGGTGTGGCTCATTTCTTTTGGCTGGAGTTCGTGCGTGGAAGGAGACCGGTGACCAGGGTGTA
>chromosome_11,+,polyA site is 657432
AAGGAGACCGGTGACCAGGGTGTAACACGGCGGCGCGGGGTTGAGCAGGTATAGATGTGTGGGGTGCACTTGCAACGGACAAGGACAGAGGACAATGCAAATGACCCGATCGGGCAGTGAAGTCCCGCGGGGTTGCAAGCAACATGGCAG
>chromosome_11,+,polyA site is 657485
GATGTGTGGGGTGCACTTGCAACGGACAAGGACAGAGGACAATGCAAATGACCCGATCGGGCAGTGAAGTCCCGCGGGGTTGCAAGCAACATGGCAGGCGTGGGAGCGGTCCATTGCGGCATTAAAATCGACGCGGGGGAGGCGTACGGA
>chromosome_11,+,polyA site is 657579
CAGGCGTGGGAGCGGTCCATTGCGGCATTAAAATCGACGCGGGGGAGGCGTACGGATGGATTTGGAGGTGGATTTGGGGGTTGCAAACTTCTTGCCAGATCCGTCGACCGAACAGCTCTATGCGTTGGGCTGGTACTATACAATCGGCCT
>chromosome_11,+,polyA site is 666444
TCCGCAACCGCGACTGTGTTGTAGCTAACACGGCCGTGATCAACCGCCTCCATCGGCGTGACGGTCATGTGCCACAGCCTGTGGGTGCGGCGGGGGTGTGAGGCACACGGGCAGTGCCAACAATTGAACAAGGCGAGGCGGCAGATGCTT
>chromosome_11,+,polyA site is 670794
CACGCTGCTTGCTTGCTGTTGAAGTGTTAAACATCGACGCGGGGGAGGCGTACGGATGGATTTGGAGGTGGATTTGGGGGTTGCAAACTTCTTGCCAGATCCGTCGACCGAACAGCTCTATGCGTTGGGCTGGTACTATACAATCGGCCT
>chromosome_11,+,polyA site is 679625
TCCGTAACCGCGACTGTGTTGTAGCTAACATGGCGGTAATCAACCGCCTTCATCGGCGTGACGGTCATGTGCCACAGCCTGTGGGTGCGGCGGGGGTGTGAGGCACACGGGCAGTGCCAACAATGAAACAAGGCGAGGCGGCAGATGCTT
>chromosome_11,+,polyA site is 683809
CACGCTGCTTGCTTGCTGTTGAAGTGTTAAACATCGACGCGGGGGAGGCGTACGGATGGATTTGGAGGTGGATTTGGGGGTTGCAAACTTCTTGCCAGATCCGTCGACCGAACAGCTCTATGCGTTGGGCTGGTACTATACAATCGGCCT
>chromosome_11,+,polyA site is 694199
CACCTGCGTCAGGAATACCTACACGGGCAGGGGGGGGCAGCAGCATGGGGTTGGTTGTGGTGGTGGAGAAGAGGGCGTGGTGGAGAAGAGGGCGTGGTGGAGAGAGCGTGGTGGAGAGGGCGTGGAGGTGGAGGACGTCGTGATGGAATG
>chromosome_11,+,polyA site is 695255
CGCCACGTAGCCCAGCTCGAAGGCGGGGTCGGGCGGGAAGGCGCTGCCGCTGTCCACCTGAGGGTGCGGGCAGGGGTGGGTGGGTGTGGGGATGTGGGTGGGAGGGTGTGTGGTGACGTGTGTGGTGGGAGGTGGAAAGGGATGCGCTCC
>chromosome_11,+,polyA site is 695716
CGCCCAGAGGCTGTAGCAGGAAGGGGGAGGGGAAGTTAGGGAGGAGGGGAGGCAAGGCGAGGGAGAGGGGTGATGTGTATGTGGGTGGGTGTGGGGGTAGGTGGGTGGGTGGAGGGGTGGAGGTGCGGCGAGGGAGATGGAGAGCAGGTG
>chromosome_11,+,polyA site is 699138
TCACCCCGATGGGCGCGGGTAGGCTGGGGAAGTTGAAGCCGGCGAAGCCCCCACTGGCGGCGTTGTCCTGGGGGTGGAGGGGAGGGGAGGGGAGGGGAGGGGAGGGAGGGAACGAGGTGCATGGGGAGCTGGGTGTTGAGGTCTGGATTG
>chromosome_11,+,polyA site is 700012
CGAAGGCGCCCAGGTTGCGGCGCAGCACGTTGCGCTCCTCCACACCGTCCTGAAAGGATAGGGGGCGGGGGGGGGGGGGGAGGGGAGTGGGGGGGGGGGCAGGCAGGGGATGGAGGGGGTGGTGGATCCCAAGGGAAGGAAACACGCACG
>chromosome_11,+,polyA site is 700732
CCCACCACCTCCCGCCTTCCTCTCCCCTCCCCCCGCCGCCCTCACCCCCCACTCACTCACCTTCCCTCACCCACCCCACACACACCCCTCCCCCCCCCCCACACACACACGCCACCCACATCTGTAGTAGGCGGCGTACACGGCGCAGTC
>chromosome_11,+,polyA site is 702201
CCGTCGGCGCTGACGGAGCGGATGGACATGACCTCATTCTGGTTCTCATACTCGTCACTGTCAGGGGTGAGGAGGGGGGGAGGTAGAGTGGGCGGGTGTATGGGCGTCAGAGAGCACAAGGGGAACGACGCTGAAGGCACAGACACAAAC
>chromosome_11,+,polyA site is 702860
CTGTCGGCGCCGTGCAGGTCCAGCTGACCGCCCGGCAGCACCTGCAGACCCAGGTCGGACTCGGGAACACCTGGGGGTGTGTGGGCGGGAAGGGCAGGGGGAGGTGCAGTGGTGTGTGCAGAGCTGAGGGGGAGGACAGGTGGCCGCTGT
>chromosome_11,+,polyA site is 703002
GCCGCTGTGAACACATGCAGCGGTATCAACCCAACCAACCCGCCACACGCCCAGTCCGCCCAGCCCCATGTTGCCCCTCCCCCCCCCCCCGGCACGCGCACCGCCACGCATGCTGTCTACTTCTCTACACTTCTATGTACCAATCCTTGC
>chromosome_11,+,polyA site is 714736
AGGAACAGGATACAAGCAGGGGGGTTACATTCATGATAAATTAAAAAGTAACAGGATAAGTTAAGAAGTAGCAGGGGGGAGGGGGCGTGTTGGGTGTGTTTAAGGCAAAGAGGGGAGTCCAGTCATGACTAGGTACAGTAGTTGGGAGGG
>chromosome_11,+,polyA site is 715380
TGCAAGGATTGGTACAGAGAAGGGTAGCGAGGTAGACAGCAGGTGTGGTGTTGTGCGTACCGATGACGGGGCGGGGGGGGGGGGGGTTCGGGGGTTTCGGAGCGGGGGGTTGGGGTTTGGGGTTTTGGTGAGCACACACAGCGGTGCAGG
>chromosome_11,+,polyA site is 716542
CAATCCTGCATGGACCCGTGTGACACCTGGTGTGACTCCCACACAGCCCACACAGCCCAGCCACGTCAGCAGACCCCCCCCCCCCCCAGCGCCGCCACCAGCCTGCATTACTCCCCCAGTGCCCCTTTGCCTGCCCCTCCTCCTCCGCGC
>chromosome_11,+,polyA site is 717100
GTGCTTGGTGTCGTACAGGCCGCCGCGGAACTGGCCCGACACCACGCCCTGGGGGTTTGCGGGGGTTGGGTGGGTGGGTGGGTGCGAGGTGGCGGAGTAGAGGGAGGTGGAGGAGACGGAGCATTGGAGCCATGCAGACGGAGCGAATCG
>chromosome_11,+,polyA site is 718418
CGGGTGCCAGTCGGGGGCGCCGCCAGGGGGGCCGCCGAAGCTCTCGGGCCGGGCCAGCGCCTGGTACGCCTGTGTGTGTATGTGTTGGGGGGTGGGGGGGGGAGGGTTGCGTACGTGTGTGTTCAGGAGTGAGGGGTAGCCGTTCACGGG
>chromosome_11,+,polyA site is 719021
GGCTGACGGGCGGCAGGTCCAGGGGCGCGGCGGCGCCGGCGGCCAGCCACTGCCGCACCGTGGCCAGCAGGTTCTGGAGGGAGAGGGAGAGGGCGCGGGGGAGAGAGATGGGAGGTGGCAGGGAGACGGGAGGGGGTTGCAGGCATGGAA
>chromosome_11,+,polyA site is 725772
CACCACGTGCAGGGGGCGCCTTGCCCAACTGCGGCAGGCGCCCGCACCCCTTGCGCACTGGCCAGTGGCCACAACGTCCTTCTCATCATATGCGCTATGCAGGACAGCCGGGTTGCACCCTGTCTGCCCGTCCTGCACCCATCCGCGGCA
>chromosome_11,+,polyA site is 726430
TTTGGCAAGCCCGCCTCCGTCCACGCTTCCAGCCTGCCCGGCTCCTGTGCGCTTCTGCGCTCAAGGAGACCGTCATTGTTCATCCCCGGCTTTCGGGGCAAAAAGCATGAATCAACCATCACTCGGGACGGCCTGGTTCCTGTACTCTTG
>chromosome_11,+,polyA site is 749503
TGACACCCCTTGTTTAACACACACACACACACACACACACACACACACACACACACACACACACACACACACACACACACACACACGATGTACCGCACATTCTCAAAGTCTTTGCATAATTGCGCTTTGCCTTGCTACTTATAATCCACC
>chromosome_11,+,polyA site is 749728
GGTGTCCGTCATCATTTGTTGTACATCATCCTCGTGCGCGTCCAAAGAGTCTTGACATGCGTGCGTCCGCGTCCAAAACACTTGCTCCCTCTCCCAAGAATGTGGCACACGTGTGCCGATGCCTGAGAAGCAATATCTGAAACAAACACT
>chromosome_11,+,polyA site is 752576
GCCGCCCGCGTTGGTCAGAGGCGAAGAGCCGATGGCGCCAGCCTACGCGCAGAGAACGCGGGTGGGTGGGTGGGCGGGTGGGTTGGTGGGTGGGTGGGTGAGTGGGCGGATGGGTTGTAAATGCCAACCCAAACTAAACCAAGCCCAGCT
>chromosome_11,+,polyA site is 753780
AACGCGGGGCATTGTGTTCTTTGTGTTGCTGTTCTATTTTGAGCAGGAATCGGAGGCAGGGTTGCATCGATATAGACGAGTGATATAGGAGCGGGCAGAGTATATAGAAGGGCGCGCAGGGGCCGATTGCAAGAAAAACAAACGCAGAGT
>chromosome_11,+,polyA site is 760320
GCGGAGGGTGCGGAGGGTGGGAGTGTGATGGGACTGTGGTAAGGCAGGTTGGTGAAGTCCCGTAGGGTGCAGCTGATTCCCAAACCCCAGCAGATGGCAAACAATTTGCAACGGCAGGAAAGGAGTGCGCGGCTGGGCGAACGCCGGATT
>chromosome_11,+,polyA site is 761305
GGTCGGGCGGCACAATCTCAACGCCGTCACTTGTAAACAATTACTGTGGGCGGAACACGGAAGTTCTACGACACACAAGTATATAACCCTGCGGACGGTGCCCTGGGGCATCTAGATGCGTCTTTTGCCGACTATCCTACTACAATTACA
>chromosome_11,+,polyA site is 765804
AAAATTTTCCGGGGGCTCCGCCCCCGACCTATGCACGGTTCGCGTCAAGCCAGGGGGGTGGCAGGCCGTGTCAGCAATCTCTCAATCTCCCATTCGTGCCGTGCATCCATCTCAAAACAGAAACTCCACACAAACACATGGCTGGTACTG
>chromosome_11,+,polyA site is 772011
TTGTCTGGATTAATCGTACAAATTACCTGGGGCCCCTCCAGAGGTCGGCATAAGCCTCGGGTCCTTCGGGGCCCTCAGATGTACCCGCAACCGAAATCGAAAATAGCCAACCGCTGCGGGTACTTACACCACCGAAATCGCTCCAGAAAG
>chromosome_11,+,polyA site is 773796
CTCCGCCCGCGCCGTGGCCTGCGCGTGCTGGTGCTGGATGTCCAGCACCTCGCCCGTGGCGCGCTCCTGTGGGGGGGGGGGGGGAAGGGGCGTTTTGTGACCGAGTGGGCAGGTGGAGCGACGCGTGTCCTTTTCCGACGTGCCCTTCTC
>chromosome_11,+,polyA site is 774650
ATGGCGCTGGTGGAGGCGTCCGCGCACTGGTAGCGCGTCACCTCCAGAGAGTGGATCTTGATGCCGCGCTGCGTGTGTGTGTTGGGGGGGAGGGGGGAGGGGAGAGAGGTGGGGGAAATGGTGGGGGAGGTGGGGGAAATGGTGGGGAGG
>chromosome_11,+,polyA site is 775614
GCGCACACGTCTCCGGGCGCGTCGCCCGTGTACCGCATCATAGCCGGCAGGTCCACCACCTCTGTGGGCGGGCGGGGAGGTGGTTGGTAGGTGGTTGGGGAGGTGGTTGGCAGGTGGTTGGGCGGTGGTTGGGAAGCGGTTGCAAAGTGG
>chromosome_11,+,polyA site is 776043
ACACACACATGCATTGTGACACACACATATGACACACACACGCACACATGACACACACATACACACACAGTCGGGGGGTGGGGGGCAGAGGAGGGGAGAGAGAGGGGGGGACAAAGTAAGGGAATGCGCGTGTCAGCAAAGGACAGGACG
>chromosome_11,+,polyA site is 777618
TCAGCACCAGCACCGCGTTCTCACTGTCCACCTTGACAGCCTGGGGTGAGGGCAAGAGGGTGTGTGTGTGGGGGGGGGGGGGTGTAGGAGGGAGGTGGGATGGGAGGTGGGATGAGCGGGAGGTGGGATAGGGGCATGCAGGGGAACGAG
>chromosome_11,+,polyA site is 778464
CAAAGGGCCCCGGGAACACCAGCTGTTCGCCCCGCTCCACACGCACCACACCCGTCAGCGTGTCCTACACAGTTGGGTCGGGTTTTTTTGGGGGGGAGGTTGAAAGGGTTAGCGCGCGGCTGTGTTTGTAAGAGAGTGCAAGTGCTGCCA
>chromosome_11,+,polyA site is 779861
TTCCTCGCCGCTGGTGCGGTTGGTCACCCGCACCGCGTCGTTGGCGCCCAGCACCGTCTTGTCACACACCTGGTGGGGGAGGGTGGAGGAGGAGAGGGGGAGGGGGAGGAGGAGGGGGAGGTTAGGGGGAGGGGAGCCGGGGAGGTGTGT
>chromosome_11,+,polyA site is 779925
CACACCTGGTGGGGGAGGGTGGAGGAGGAGAGGGGGAGGGGGAGGAGGAGGGGGAGGTTAGGGGGAGGGGAGCCGGGGAGGTGTGTGTGGGGGTGAGAGGGAGGTAGCTGAATCTATCCCCCCGCGTGGCGGGTGGGTGGGGAGTATAGG
>chromosome_11,+,polyA site is 780568
ATTGTGCGTGTGTCGTGCGTGTGTGTGTGCGCGCTCAATATAGAAAATGACTCATTTGGGTCAGGAATGTACTGCACCCCCACCCCCCCACACACACCCACACACCTGCAGCGCGCTCAGGTTGATGGCCTTGCGCTTGGAGTACGACAG
>chromosome_11,+,polyA site is 782370
GCGTGCTGTGGGCAACTAGTAGGTACCCACGCGCCACGTGCCATGCGGCCCCCGAAACCCCAGGGTCCGCTCCCGTCCCCCCCCTGCCCCCGCTCCCTGGATTCCTGGGCGGGGACGCGGAGGACCTTTGTGGCTGGGCCTGGCCACAGT
>chromosome_11,+,polyA site is 787911
GCGGATCGTCGTAGCCGGCCTGTGGCGGCGGTGGGGTTGGTTGATTCATGTTTTGTACAGAAGGTGGGGAAGCGAGGAGGGAGAGGGAGACGGGGGGGGTAGCCATCCATGGAGGGAAGGGGAAGCGAGGAGCGGGAGGGTTGGGTTCTA
>chromosome_11,+,polyA site is 793187
GAAGGCAGCCACCTGGGGAGGGGAGGGCAGCCGTGCATGTGGAGGACGGAGTCAGCAAATCACAGGTATGGTAGGGGGACCAGGAATGGGGAGGGGGGTGAACGACTGCCAAATCCCAGGTGCGCTGGAATTGCAGTTGCACACGTGCCC
>chromosome_11,+,polyA site is 793606
GCTCGATGCGCGTCTCGCTGGTGGAGAACAGGCCCTGGGGGAAGAGGGGGAGAGGTGGAGGAGGGGGAAGGGGGGAGAGAGGTGTGTGTGGGGGGGGGGGGAGGAGGGGGAGAGAGACGCCCGTGGGGGGGAGACCCAAGGGCGTGTTGC
>chromosome_11,+,polyA site is 815791
GGCACTGGTCCTTGAAAGGGGGGGGGGGGGGCGCCAACCAGGGCCAGTCCCCTAAATCTGGACAGCAATGGACGCACAATCCTAACTCCATCATCACCACTGAGCATGTGGCAGTGGCAACTAAAAGCGGCTCTTGCGGAGTGCCATCTT
>chromosome_11,+,polyA site is 830572
CAAGACGGCAGGCAGTCCACGGCACGCTGCGTGCCCCCTGCCCACCTCCTCGAGCTTCTTCTTATTCCCAGTCGCGAAATGGATTTTGCTGGGAGTAGTCATTGCTGCAACTGGTAATACCCTAGGCTTGCACGATGGACAGCGGCCAGC
>chromosome_11,+,polyA site is 845804
TCGTAGTCGTTCGCCTCAATGGCGTCCAGGATCTGGCGGTACAGGATCAGCGCCGACCTGGGGGGAAGAGGGTGCCAAGTGTGACGGGGGGGGGGGGGATCAGGGGTCAGCTATGCGGTGTTGCAGGTCATGGTGGCGCGGCTGAGCCTG
>chromosome_11,+,polyA site is 849782
TCTGCGCGCGGCGGTGCGCAATGCTGCCACGACCCTCCCTTGGCGCGCTCCGGCTGCCTACACTTGGAACGCAGATGAACTAATAAAGCGCATTGGTGAAGGCAAGAGCACTCTGTACCCCGAGCACCGCCAAGTCGCCCAGCCCGCCGT
>chromosome_11,+,polyA site is 862251
GGACGATACGGTATCCGCTCCACGTTCAACCAACAATGCCGTGACTTCAATGTTACAAGTGGTCATGATGCCCGATCCCAGTCTTCACCTCTCTTGGGCCAAGGGACTCTCGACTGCCTCCCAACCCTTTCCCTGAGCGACAAGACACCT
>chromosome_11,+,polyA site is 862842
CACGTCGTACACCAGCGTGGCGTTGGGCGGCACGATACCCTGGACAGATGGAGGGGCGCGGGGAGGGGCACGGGGGAGGGGGGTGAGGGTAGGACTGTAGAAGAGGAAGGGGGGCAGGTTAGATGCGGGAGTGGGCGGGAAGGCGTCGGG
>chromosome_11,+,polyA site is 886373
GGCTTGCATCTTCCACGGGTGGGCCGCCGCCGCAGGCGAGAAGGTCCCTAACCACGTTCTCGCCTACGGCATACGGCCAGATATATGTAGCGGCAGCCAATGCAAAGCCTCGCTTATCGCGCTTTCGACAGTGGTAAGCAGGGGCGCAAG
>chromosome_11,+,polyA site is 900173
GGCACAATGTGGGGGGTGTCGGGTGTGTGCGTGTGTTTGCCAATCCGCGATTGCCTGCGATCTGGGCGTCAGAGCCCTGGTTGAAACCTCTATAATAGATACCCTCTTTCTTCAACAGACAGTACAGAGCCCACCTTGTCTTTCCACAGC
>chromosome_11,+,polyA site is 921397
TCGCGCAGTCCCTGGCTTGAGGGTTATGGTGGGAGCCAGGGCAAACATGCGGCCAGCATCCAAAGCAACTGGTCGCGCCAACTTGTAGTGCAAGTGCCGGGATAGACTTCGACCGTGGCGACATGGCAGCGCGGCATGTGCGGCTGGAGT
>chromosome_11,+,polyA site is 922242
CGGTTACACGTTGCATCGCGCTGCAGGCTTACAGCGACAACCCAATCAACCTGTCCGTCATGTTGCAAATATTGCATTCATAGCCTTGCACATGGACTGGGCCACTCAATGGCCCTGTCCATTTTATGCCCACCAGGCACAGACTAAGCA
>chromosome_11,+,polyA site is 923720
CCCGTCAGCGCGGCGGAGGCCAGCGCGATGCCGATGATGCCGCCCACCGACACGCCTGCTTGGGGGGCGGGGCGGGTGGGTTAGGTGGGTGGGTGGGTGGGAGATTGGGTGGGTGTGAGAGTGGGTGGGCTAGAGTGGGCATGCGCGGGG
>chromosome_11,+,polyA site is 927998
TGCCCGCGGCACTGGCCAGGCGGTGGAAACACAGCTGGCGCATGTTGATCTGCGGCGGGTGGTGGTGGGTGTGGTGGTGGGTGTGGTGGGTGTGGTCGGCAGGTAGGTAGGTGGGCAGGTAGGTAGGGGGGGGGGGGGTAGGTGGGCGGG
>chromosome_11,+,polyA site is 928657
GAACGCGTAGCCAGGCAGGGGGTGGGTGGGGGGTTACATTCATGATTAGTTAAGGAAGTGGTAGACGGTAGACGGGTGGGGGGGTAGGGGCGCCGCGCCCGGACCTCTGCAACCCCGGTCCTGCAACTCCCGCGCTCACCCCCTGGCCCC
>chromosome_11,+,polyA site is 945420
TGTCCAGGGTGACGTGTTGGCCGTCGCCGTCGCGGTAGGTGGGCGTGCGGCAGGTCATGATGTCCTCCATAACCTTGAGGGGGGGGCAGGGAGGGGAGGGAGGGTTCGGAGGGATGGGTAGGGTATTCCAATCCCAGAACAAACCATTGC
>chromosome_11,+,polyA site is 945993
CGTCGTCCACCACCAGGTCGAAGCCGCCGCCCGTCATTGACACCCAGGACTCCAGGGTCTGGCAGGAGGGCGGGTGAGGTGGGTGGGTTAGTGGGTGGGTGATGTGGGCATGGGGTTTGGGGACACGGAGAGCAAGGGAAGACATGAGGG
>chromosome_11,+,polyA site is 946570
ATGCTACCCACAGCCGGTTCCTTGTCCCGCCCGCCTTGTGGGGCATCCGCCCACCCGTCTGCAACTCCTTCCCCTTTTTTCCTCCCCCCCCTGCAACGCCCCCACGTGCCCCCTCCCGCCCACACAAACACACACACATATATACACATA
>chromosome_11,+,polyA site is 947050
GGGGGCCTGCCGGAGTGATGGAGCCCACCTGCGCGCTGTGCCCGGGTCCGTACTGCATATTGCAGCCCAGGCCTGGAGGCGTGGTGGGAGGGGGAGGGGGAGAGCAGTCAAGGGTGGGAGGTGTGGAGGCGTGGGCATGGGGTAAAACGG
>chromosome_11,+,polyA site is 948094
ATCCCCCGGGACCCCCCTTGAGGGGACGACCGACCCCCTGACGAACAAAACCTTGTTGTTCAGGGGTTAAAACCCCTCCATTTAATACCAAAGTGGTGTCAATCGACTCCTCTTGACGAGCACTATCACTCCGTGTCATCAGCGGTCCTG
>chromosome_11,+,polyA site is 951726
ACTGAAGACTGCAGACGAAGTCGTTACCACATGGGCGGGTGCGGGTTACACCCATGATTGAAAAGAAGCAAAGTTGTGGGGGCGGGGGCGTGGGGTGGGGAGTTTTGTCACCAGGGGGAGGCGTGAAGGGCAAAGGGCGATTGCGTCCTA
>chromosome_11,+,polyA site is 952550
CATCCTCCATCACAACCCTCGCCCCTCTCTCCCCGGCAATCCTGACTCCCCCCCTCCCCTCCCCTCTAACCGCCGCCCCCCCTAACCCCCACTCCCCCCCAAACCCCGCCCCCCCAGCCCCCGTGCACCGCCCCCACCTGTACGGCTCCT
>chromosome_11,+,polyA site is 969861
GTCTTTACTTGGTAGGTTGCGAAGGCGAGAAGGGACTGCGGGGCTGTGACAGCAGGGGGATGGAGACGGGGATCGAGAGGTAAAAAGAAAGATGATGCTGCCCTCCGCGCCCCCGCTATGATGAGTGATTGATTATCAAAAGGCGTGTGG
>chromosome_11,+,polyA site is 972229
ATCGGCCCGGGCAACCGGCCCACCGAGGAACGTGCTGTGCAGCGCCGCGCCACCGCCGCCGCCACCTAGCCCCGCTGCCGCTGCTCCCGCCGCCGCCACTGCAGCGTCGCGCCTCAAGGACTCCAGGTCGCGCAGCAGCCGGTGCAAAGC
>chromosome_11,+,polyA site is 981171
CACGTCCTCCGTCTTGCCATACCAAGCAGCAGTGTGAAGAGGAGGGTAGGAAATCCGAAAAGTTGCCGGTGGCCTCTGGTTGTAAGGGTGAGCCGGGTACCCTGCCGAGCCAAATTTGGCTGCGTGCGCGGGGGTGTGAAGCTGCCTGGA
>chromosome_11,+,polyA site is 991992
TGCGGCGTAGCACCCTCGCCCTCCCTGCGCGCGGGGTGTTGGTTGTTGCGATTGCCAGGCGCGGAGGCGGTTAGGGTTGCGGTGCGAGGGCGGGGCGGCACATGGCACGTGGCATGTGACAATGCAATAGGAACCACGGGCCGTGCAGCG
>chromosome_11,+,polyA site is 1028580
AGTAGAAGCGCTCGGCGCGCTCCGGGTCGGACTCGAACCTGTGCGCAAGGGGAGGTTGTATTTTAATGGGCGGGTTTGGGGGTGGTGGGAGGCGAGGTGGGTGGTGAGGCGGTGAGTGGGCGACACAGCGCGCCCGACACACACACACAC
>chromosome_11,+,polyA site is 1029018
CCTTGTCGCGCTCGGTGGCCATGCGCTGGATGCGAAGGCCCAGCAGGCCCAGCTCCTGAGGGCGGTGGTGGGGTGTGTGGGGGTGGGAGTGGGGGTGGGGGAGTGGGGGTAGCCGTTTGTGTGTGTGTGTGTGAGTGGGTGTGGTTGGGG
>chromosome_11,+,polyA site is 1039691
GCGGCGTCGCGTGCGCCAGGAGAGGCTCCGAGACTACACAGCCGCTGCGCACGCTTGATGGTGCAGCGAGCGGTAATGTAAGATGTTACCCTGATTCTATAATCTTATCTAATGCAGCGGGGCTATGGCACATGAACCCGCCAAACCCTC
>chromosome_11,+,polyA site is 1131478
CGCCTGAATTGTTGCACGCCATCCGGGTCTGCGCTGTGTATCGGTGCTCGCTCCTGGATCACACGAGCAGTCCATAGGGTTGCATGTATGGTTTTGAGCAATCCCGCCCACTATGCCCGTGTCAAATCCGTACGGCCACATCGTGCGTGC
>chromosome_11,+,polyA site is 1147957
ACACAACAAGGTGCTAATGCGCCCCTGGCACTAGCAACTACGGGTTGTCCGGATACACGATCACGTGATCTGATAAACAACTGTAAACCGTTGTCACACACACACACACACACACATGCTTCCACTTTTGCCTATAGGTGAGCTCGACTA
>chromosome_11,+,polyA site is 1150972
TACCGGCCTTTCCAGCCGCCTGCTTCTCCCCAGCCCCGGCCCCCGCCACCAGGCCCCGCACGTACCCGTCCAGCGCCTCCCCGAACGCCCGCCGCGAGAACTTGGCCTCCACGTGTGCCCGTGCTGCCGCCCCCATCTCCTCCGCCTTGC
>chromosome_11,+,polyA site is 1151379
CTGTGGTGTGTTGCATGGGGTTGGGGTTGGGTGGCAAGGGTTGAGCGGGTGAGAGGGTGAGGGGGAGGATGCGAGGAGGGAGAATTGGGGGGGGGGGAGGGTTCCGGCGCGAGGAGGGAGCAGGGGCAGCATGCGTGGCATGTGCCCGGC
>chromosome_11,+,polyA site is 1167436
CGGGGGCCGCATTCGGGAGCAAATCGGAGCAGAGCGGAGCTTTCAAGCGGAGCAAAGGCGCGCGAAGCGTTGCGGACAAGGCGTTCGGCAAGTCACTGAAAGCAAAAGGGCATGCACAGCTGTGCGGGCGGGCTACTTGCTTGCCATGCG
>chromosome_11,+,polyA site is 1168907
TGTGCCGTGCACGGCAAGCCTGCGCCTCGCTATTGCTTCGTGTTGACAACGGAGCGGGCTTACGTGATCATGCGTCACCCTGTACGTCTTGAGGTCCGCACGCACATCATACTATCACGCGGCATCACCATTGTAGTTTGGCTGACGCAC
>chromosome_11,+,polyA site is 1270127
TGAAGTGCCGGCAAAGGGGCCGGACTCTGGAGCGATCCAGAGTTTCAGTTGAGATGTTGCCCGACAGTCGGCATTACCTGATCCCCCGATCTCAGGTACCGAAAGCCGTGAGGGTAGATCATCCGAGCTGAACATGGATAGGACACCAGG
>chromosome_11,+,polyA site is 1274361
GAGTAGCTGACTCCGGATGGCGGTGGGTGTGTCGGCTTCTGCGGGGGTCGGCGGGGTAGGTGTGGGACTGGTGGTGTTGGGTGGGGGCGTCGGGGCGGGGTGAGGTGTGGTGGTGGGTGGGGTGGCGCCCGCTGCGTTTGTGACAGTAAG
>chromosome_11,+,polyA site is 1279431
GCCCAGCCATCACCACACACCCCACCTGCCACACCCACCCTTGTGCACTGTTGTTTCACATTTTCATATGTGCATGTCGCCTGACCTATTTGCAATGCAGACACGAGCAGGGAGCCATGTTGCCAGCCCTCACAGTGCCTTCAGTGCCCC
>chromosome_11,+,polyA site is 1288375
GCCCAGCCATCACCACACACCCCACCTGCCACACCCACCCTTGTGCACTGTTGTTTCACATTTTCATATGTGCATGTCGCCTGACCTATTTGCAATGCAGACACGAGCAGGGAGCCATGTTGCCAGCCCTCGCAGTGCCTTCAGTGCCCC
>chromosome_11,+,polyA site is 1305505
CACTCCGAGCGCAAGGCATTCATTGGTGGAGTAGTGGACCGTCCATCCGGCCGCTTCCAGCAGTCGCTTGAGTTCTTGGTGTTGTTGGGATTTTTCTTCCCGCTTGTCCAAATGGCAGACGTCAGAGCTGTAACCGATTTCAAGGATATA
>chromosome_11,+,polyA site is 1305674
TTCAGGGGCGGGCGGTACCCTTCTCTATGTGTTTCATGGGCGGGCAGGTTTGGGATGAACAGAATGTCAGGTCTGAGCCTTGTAATAAGGGGTGATGATGTCCTCTCCGCAGCCAGCCAGGCGGGGGGGCGTTGTGCAGACGCATAGTGT
>chromosome_11,+,polyA site is 1307539
ACGAAGCCAGTGTAGAGGGTTTCGCGGGTGTGGCCTTGAGCGATGTGCGGGGCCGCGAGCGTGGCGATGCCGCGGTTGAGGTCATGCGCGTAGTGCCCTTCGTTCTTCTCTCGTGGCACCCCTTCCACAGTCGGTTTCATAGTTTTACGT
>chromosome_11,+,polyA site is 1308412
ACCCAGCCATCACCACACACCCCACCTGCCACACCCACCCTTGTGCACTGTTGTTTCACATTTTCATATGTGCATGTCGCCTGACCTATTTGCAATGCAGACACGAGCAGGGAGCCATGTTGCCAGCCCTCACAGTGCCTTCAGTGCCCC
>chromosome_11,+,polyA site is 1364729
GCGGCGGCGCACCAGCTTGCACGCCTCCCAGGCGGGCGTGGTGGGAATGGCGATGGGGTTGGTGGAGTTGGAGATGTCGTAGATGGCACCACTGACACGGCCCGCGTAGTCGCCCTTCACAATCACGTACCACTTGCCGTCGATAACCTG
>chromosome_11,+,polyA site is 1368864
GCTCCAGGCTGCGGGGCTGCTCCTTGGGCTGTCGGGCCAGCTGGCGGCGTCACCGCGGCAGCGGCGGCCTGGGCCTGGGCCGCAGCGGCGGTGGCAGATGCGACCTCTCTCTGCAGGCGCTGCAGCACTATGGAGCGGACGGTGGGCGTG
>chromosome_11,+,polyA site is 1372908
AACTTGGGAATTACAGTTGGGCGCATGCGCGCCCGAAACAGGTCTGTGCAATGGTTGCACCGAGGCAAAACCTAGAGCGCTTTCCAAGCGGCCTTGATAGCCGTTGAAAATTATATCTATCTTTCTTGTTCTTCTCTGCCACCTGCTCCT
>chromosome_11,+,polyA site is 1372971
GGCAAAACCTAGAGCGCTTTCCAAGCGGCCTTGATAGCCGTTGAAAATTATATCTATCTTTCTTGTTCTTCTCTGCCACCTGCTCCTGCCCGCACACCACATCGTGGTGCGTGCTTCTTGCTGTGCACGCGTCATGCGCCTGCTACAGCC
>chromosome_11,+,polyA site is 1373071
ATCGTGGTGCGTGCTTCTTGCTGTGCACGCGTCATGCGCCTGCTACAGCCGCACCAGTATCCACAACCACACCACAGCTCCACCGCAGAGCTGCTGACAAAACCCTGGAATGACTCCACCGCTCCAGGACGGTTCAAGAGGGCACTGCCG
>chromosome_11,+,polyA site is 1373210
GGGCACTGCCGCTGCCGCATCCACACCCTCCGCTCCACCGCAGGCTACGGACCGCAAAGAACCGTGGCCATTGTTCGAGTCACGACTACGAAGCTGCTAAAAAAGGAAGCACTACGAAGCCATTTACAGCTTCAGGCCATCGTCGGCGTC
>chromosome_11,+,polyA site is 1374237
AGTGCTGCTGCCATATCTACTTGAGTCGGCATCCTTGCGACGAAACGCACCGGGCTTGGCAGCCACGCGGGGGGCGCGAGCGGACAGGGCCTGCATTTTGATGTTTGTGGAGTTGGCGCGACGAAGCGAGGTGTGAAGGGCTAGCGGGGC
>chromosome_11,+,polyA site is 1375155
CAGGGCGGGTGCACACGCAGCAATCGTGGCGCAGGCCTACGGCCTGCTCAGAGAAATGAAAGCTAGTGTGAATGCAAATGCAAGACGCCATCGAGTGCTCCAGGCTAGCAAGCAGCAAGAAAGAAGTTAGAGTTAGCAGCAATTGCGGTT
>chromosome_11,+,polyA site is 1380771
GTTACATTTACAGCTCAACAGCTGACAGCTGATACTGTGCAGCTGTCAAAGTGAACTCAGGGTTTGGGGAACAATGTGCTTGTAACAATGCGATGATCAGCAGACTGGTCACGAGTCACCAGTGCCCAAATGCCCCATGTACGGCCGCCA
>chromosome_11,+,polyA site is 1381333
GCGCCACCAGCGCCTCCAGGGCCGCCAGCGAGGGGTGCAGCGCCGTCTGGACCAGGCGGGCCATGTGGGCCTGGGGGACGCGGTGAAGGGGGGGGGGGACGTTTGGGGAGGGGGGGGAGTTTGCAAGGATGTTTGGAAAAGAGCGGTACA
>chromosome_11,+,polyA site is 1390116
ACGGGGCTTGTGGCTGCGGGCCATGGACGACGATGCGCTGGATCCGGCGTCGGTGACGCCGCGAGCACAGCAGAGCAATGCATAAGTATCATGGCGGTTGTCAAGGTCGGAGCGCAGTCGGTTGAGGGAACGGCCGCTGGGGGGGGGGGG
>chromosome_11,+,polyA site is 1394119
CTAATCGTGGGCTCCGCCCACAACAGTGCTTGATGTCAGGCGAATGCAGAGAGCCTACCTTTACAGTTGGCTGCTTATGACTTTAAGGTTACCATATGTGAACGGCCGCACGTTTGTAAAGCGTCAGCGCTGCCACGGCTTGCTGCCTGC
>chromosome_11,+,polyA site is 1429011
GGCTCCTGGGGCTGCTTCATCTCCATACGGAAGTGGCGGGCGGCCCTGCGTGTGTTTGTGTGTGTGCGTGTGTTTGTGTTTGTTTGTGTGTGTGTGTGTGTGTGTGTGTGTGTGTGTGTGTGTGTGTGTGTGTGTGTGTGTGTGTGTGCG
>chromosome_11,+,polyA site is 1438047
GTGCGCCAGATGGCGCTGCATTGTAAGGTACTTTTGCAATCCGATTCTTGCTCTTTGCTAGAATGCAGAGTGCAAGAAAACACGCAGGAAAACACGCGAAGTTGTTTGACGAAGGCAGTCCTGGGACTGTTGGCATTTGATATTGTGCGT
>chromosome_11,+,polyA site is 1439833
ACACTGTGGGCCGTGGGATCCAGGCCCCATGTCAATGCCATTCCCGGACGTCAATACTGGTAACGAATGCATATAAACACGCAAATCGATAACGAACCAAAACGTCTCCCCCCCAGCCTCGCGCGGCTGCTGCGGATGTACTGTGGAGTG
>chromosome_11,+,polyA site is 1480921
ATCCCCCGGGACCCCCCTTGAGGGGACGACCGACCCCCCGACGGACAAAACCTTGTTGTTCAGGGGTTAAAACCCCTCCATTTTATACCAAAGTGGTGTCAATCGACTCCTCTTGACGAGCACTATCACTCCGTGCCATCAGCTGTCCTG
>chromosome_11,+,polyA site is 1496007
TTAGACGCCACCACACGCGATACCACGCGCGTACCGCTTGTAACACACACATCAGCCGCACCCTTCAACCGCAACTATGCAAAACCTTGCCCTTCGCACAAACTATAGCCCTGTACCCATCCATACCCTTGCCCACCTACAGAACGCCTT
>chromosome_11,+,polyA site is 1504259
CCAGCACCCCTGCCATGCACGACCATCGCACCCCACACATGCATACAGTTAACAAGAGCAAAAGTCAACGCTGCGTAAGAACCCCTGGACAGCAGTTGAGCCACTGACTGCCCACAAATGATTACCGGGATTGCGGTACAGAGAATTCAG
>chromosome_11,+,polyA site is 1506952
TAGAAGATCTGTGTGTGGTAGGGGTGGGGTTACATTCGTGATTATTAAAGAAGTGAAGGCGTAGCCAGGTGGGGTGGGGTTGGGGTGGGGGTGCGGGGGACTGTAGGACATCAAGCGAGCGGATGGCGGCAAGGCGAAGCATGCAGTCCG
>chromosome_11,+,polyA site is 1509180
AAGTGGGCAACGGTACAAGGGGGTTGCTAAGCCTACGCTGAGGCAGCTGCCTGCTGTCTACCTCCATGATGATCCATCTTTGTACCCCCTCCCCCCACCCATCCAATCCCCCCCCCCACACACACAACACACACACACCTTTCCCCCCCC
>chromosome_11,+,polyA site is 1514764
GTGTGTCCACACCGCCAGGCGCTGCATCAGGCCCAGCAGCCTGGGGGGTGGGAGGGAGGGAGGGAGGGAGGGAGGAAGGGAGGGAGAGAGGGAGGGAGGGAGGGAGGGAGGGAGGGAGGGCATAGGGAGGGAGGGTTGTAGATACCAGCA
>chromosome_11,+,polyA site is 1515911
TGGGGGAGGGGTGGGGGTGGGGTGGGGTTCCATGCATGTTAAATAAGACGAGAGGGCGTAGGACGTAGGGCGCGGGGGGGAGGGTGGATGGGGAGGGTGGGAGAGAGAAGGGTGTGGGGTTGTAAGTACCAGCCCAAACTAAACCAAACG
>chromosome_11,+,polyA site is 1531664
CCCTTGGCAGCCCGCCCCTTGCCAGCAGGCTTGCTACTGCCGACTGCCTTGGCCTTGCTACTGCTACTGCCGCCGCCTGCTGTCCGGGGCGGCGGGGGGATGCGCCACATGTACCAGGAGCCCACAGACCTGTGCGCATGTGTAATTGTG
>chromosome_11,+,polyA site is 1532004
CCGCAACCCCGATGGCCCTGCCTCACCCGCCATCCCCCCCTGCATCTGCCCCCGCACACTCACACACACCTGTGCGACACCTCCCCCCCCCCACACACCCACACACACACATACACACACACGCACCTGTACGGCGCCCAGCCCGCCGTG
>chromosome_11,+,polyA site is 1546019
GGCGGGCATCACGTAACTGTGAATATGTAGGTGTGGGGGCGGGCATCACGTAACTGTGAATATGTAGGTGTGGGGGCGGGGGCCGGGGGAGGGGGTGGGGAGGGAGGTTGTAGGTACCAGCACAAACTACACCGAACCCAATGCAAACGA
>chromosome_11,+,polyA site is 1548710
GTGTGTGTGTGGAGGTGGAGGTGAAGGTGTGTGTGCATGTGGAGGTGTATGTGGAGGTGTGTGTGTGTGTGTGTGTGTGTTGGGGTGGTGGTGGTGTTGCCATCGAAGCTAGAGGCATGACGCATACGTGCGGCAAGCATGAAACACGAA
>chromosome_11,+,polyA site is 1591112
GCTGACGCCCATACCCCAAGCAGACAGCAAACAGTTTGCGGCGGCAGGGCAGTAGTGCATGGCTGGTCGAACGCCGGAGTTACTGTACCGACAAGTTGTTGGCTGGCTGGAAGTTTGCTGATGCGCATTCCTCACGCTCCGGGCGCCCGG
>chromosome_11,+,polyA site is 1594011
CCGACTCACGTGGCTGTGTAAGGCAGGTTGGTGAAGTCCCGTAGGGTGCAGCTGATTCCCAAACCCCAGCAGGTGGCAAACAATTTGCAACGGCAGTGCAGGAGCGCGCGGCTTGTCGAACGCCGGATCTACTGTACCGACTCACGTGGC
>chromosome_11,+,polyA site is 1594779
GCCCCTCCGTGGGCACCGCAATGCGCACAATAGGTACCAAGAATTCGGGTATTTACAAACATGCGCTGCTTGACAGCATATCCAGTCCGTGACAGCGCAAAAACACCTCTCTGCCTCGGTCAATGAAGCATCCGTGCACGGCCTCGCGCC
>chromosome_11,+,polyA site is 1594962
CGGCCCGCTCGGCACAAACGACTCCATCCACTCCAATCATACGAAACCATCAGGTCCGAGGGACGAACGCATCCACACAGCCACATCGCCCTCCCGCCCTAAAACTGCGCTGAGGCAAGGAGCCCGCCCCCCGGGATGCACGCGGCTGCA
>chromosome_11,+,polyA site is 1595652
CACCGCTACACAACTCGCTCCCGCCCACTCGACGTGTGCGGGAGAGGGCAGAGCGCAGGCCGCTTAGTAGACCTCCACGTGCCACTGGTTCTTGTGCTTCAGGCCCTCAACCCACTCCTCGTAGTTCAGGCCCTTCTCCTTGGCCACGCG
>chromosome_11,+,polyA site is 1597018
GGCGTTGGCGTCAGCGGGCAGCAGCAGCACCTTGCCGGTGGGGCCGGTCATCGAGATCTCGGTGCCGGGGGTGGCGTCGCACAGGAAGTTGGAGCACAGGCCCTTCTTGGCGGGGTCCTCCTTGCCGGTCTCGGGGTCCACGTACACGGC
>chromosome_11,+,polyA site is 1597213
GTAGCGGGACGAGGCGATGGAGTAGAGGCGGGTGCCGTGGGGCACCTCCTTGCCCTTGGAGTTGATCTTGGTGCCCTGTGTGGAGGCGAGGAGGGAGGGGAGGACACCGGAGGGAGTGGTGAGCGGACGGGGGGCTGGAAGTGGCGCCGG
>chromosome_11,+,polyA site is 1597495
GCTCCGCATGTCATGTTGCAGGGGACACTCACCGGGGGGATCACACCGTAGGACTGGCCCTCCCAGAAGGGGATCTTGCCCTCGGTCTCGATGATGATGTGGCAAGTCTCACCAGTGGCCTTGGGGCCGGTGATCTTCTCCACCGAGCGA
>chromosome_11,+,polyA site is 1610711
TTTTAGGGGCTCGTTCACCTCGTCGAACGGACATGGCGAACTCGTCACTGCCTGTCCACCGAATTATCTACGCTTAGCGACCAAAGGATTGGTGTCACAATAAAAGGTTGCTGCGGCTGGGTTGCCAGGTCGGCATATCGCGCGCGATCG
>chromosome_11,+,polyA site is 1611981
ACATTAGAGGCTGAACGGCTGGAGAAATGAGCGGCCGTACTTAGGTGGCTAGTTGCGGTAGAATGGTTGGGCAGGGCTATGAGTGTAATGGTGAGGCGGGTGTCTGTGTGCCGGCGTCTGTGCCCTGGCATCCAGCAGACGTAAGACGCC
>chromosome_11,+,polyA site is 1612371
TTTTAGGGGCTCGTTCACCTCGTCGAACGGACATGGCGAACTCGTCACTGCCTGTCCACCGAATTATCTACGCTTAGCGACCAAAGGATTGGTGTCACAATAAAAGGTTGCTGCGGCTGGGTTGCCAGGTCGGCATATCGCGCGCGATCG
>chromosome_11,+,polyA site is 1613641
ACATTAGAGGCTGAACGGCTGGAGAAATGAGCGGCCGTACTTAGGTGGCTAGTTGCGGTAGAATGGTTGGGCAGGGCTATGAGTGTAATGGTGAGGCGGGTGTCTGTGTGCCGGCGTCTGTGCCCTGGCATCCAGCAGACGTAAGACGCC
>chromosome_11,+,polyA site is 1614031
TTTTAGGGGCTCGTTCACCTCGTCGAACGGACATGGCGAACTCGTCACTGCCTGTCCACCGAATTATCTACGCTTAGCGACCAAAGGATTGGTGTCACAATAAAAGGTTGCTGCGGCTGGGTTGCCAGGTCGGCATATCGCGCGCGATCG
>chromosome_11,+,polyA site is 1615360
ACATTAGAGGCTGAACGGCTGGAGAAATGAGCGGCCGTACTTAGGTGGCTAGTTGCGGTAGAATGGTTGGGCAGGGCTATGAGTGTAATGGTGAGGCGGGTGTCTGTGTGCCGGCGTCTGTGCCCTGGCATCCAGCAGACGTAAGACGCC
>chromosome_11,+,polyA site is 1616037
ACATTAGAGGCTGAACGGCTGGAGAAATGAGCGGCCGTACTTAGGTGGCTAGTTGCGGTAGAATGGTTGGGCAGGGCTATGAGTGTAATGGTGAGGCGGGTGTCTGTGTGCCGGCGTCTGTGCCCTGGCATCCAGCAGACGTAAGACGCC
>chromosome_11,+,polyA site is 1642794
AGAATTGAACCATGCGAAGTCGCGGCCCCGCCTTGTGAGAAGTGGGCATCCTGCGCCTGGTTGCGCCTCTCCCAGCGCTCAAAAGGGGTCGCCACGTGACTTCAACGCCTTCCGCTCTGGTCTACATACGCATTAGTTCCGCAACGCACG
>chromosome_11,+,polyA site is 1642986
GGCGGGCCTTGTGACGGCACATGGGCACTGCTGGGTTCTGGGTTGGCAAGGGTGTATTCAGGGATTGGAATCCCGATGTCCGTAACGGCGTGACTTCCAGGCGTGGTGACGCCAGCATCCAAAGAGCAATGATTCCGTACTGCTAACACT
>chromosome_11,+,polyA site is 1643391
CGCTGTACGGACAGTACGACACACGGTGTGTGTGTGGCTTCTACTAGCTCTTGCGCGCCGGCCACCCGTACACCTGACCAATGACCACCACGACCTTGACAACCTCCATGAGCAGACGTGCAGCCACAAGCCACCCCACAGGGGCTCCCG
>chromosome_11,+,polyA site is 1644962
CACCCGCACTTCCACTCCAATTGGTAGGTGTCCGGAAGCATCTCCGGCGCCGTCAGGGCGGGCTTCGAGCCCCCCGCCCCCCTCATCCCCACCTCCCCCAAGCCTCCCTGCCTACCACTCCCTACGCCTCCCTACCCCTCCCGCTCCCTC
>chromosome_11,+,polyA site is 1654080
GCCATGGAGAACGCGCTCACGGTGCGCAAGCCTCGCGCGCGCGCATGCCTGCGTCGCTGCGAAAGCACAAGAGGCTGTGTGTTGTTTGTTTGTGTGTGTGATGCTGTGCAGCAGCGCCACGCTAAAACACGGAGCTGTGGCCACGCAGCA
>chromosome_11,+,polyA site is 1655456
GGCGGAGGCGGCGGTGCAGGTGCGGCGGCAGGGGAGGGAGGGGTAGGGAGGGGTAAGGAGGGGTAGGGAGGGAGGGAGGGAGGGAGTGTTGGGGAGGGAGGGAGGGAGGGCAAACGTCGCTTTTGCCGAGAGCTCGCTCAGCGTCCGCTG
>chromosome_11,+,polyA site is 1655931
CGCGCGGGAGGACGCAGAGGTGCTGCAGGCGCAGGTGCGTGTGTGTGTGTGTTTGTTTGCGCTGTGTGTGTGTGTGTGTTTGTTTGGGGGGGGGGGGGGGGGTTTCCGGGGGCGTGTGTGTGTGTGTGTGTTTGGGCTGTGTGCGTTTGG
>chromosome_11,+,polyA site is 1656035
TCCGGGGGCGTGTGTGTGTGTGTGTGTTTGGGCTGTGTGCGTTTGGGCTCTGTGTGTCTGTGCTGTGTTTGCTGGCAGTGTGCGTTTTTGAGGGGGGGGTGCATAGTGGGGGTTGTGTGAAGCATCCCCAGTCAGAAACGTGGGAAGACG
>chromosome_11,+,polyA site is 1656393
GAGCCGCTGGAGCGGCAGCTGGCGGCGGCAAGGGAGGCCAAGGAGGAGGCGGTGAGTTAGGAGGGCGTTGTTTGTGTGGGGTTGGGGGTGGGGGTGGTGGGGGTGGAGGTGGTGGGGGTGGGGGTAGCGTGTGCAGAGGGAGTTTGGGGG
>chromosome_11,+,polyA site is 1658682
GCAAACCCATCCACGTGAGTGTTCTCACTCTATTGCATTGGGTTCGATTTACTTTGGGCTGGTATCTACAACTCCCCCCCCCCCAACACAAACACACACACACACATTGCATGCTGCACGGCAGTCTGCTGTCACCCGTCGCAACTCACC
>chromosome_11,+,polyA site is 1660060
GAGCTGCAGGTGAGGGGGGGGGGGGTTGTAGATACCAGCCCATACTAAACCAAACCCAATGCAATAGAGCGAGGGGGGGGGGAGGCGGGGGGGGGGGCGTTCGCGTAGAGTATGGAGGATAGGATTTTCAAGTATGAAGTGCCGACGGGG
>chromosome_11,+,polyA site is 1662144
GAGCGGTCCGAGCTGAGGGCCAAGCTGGAGGGCAGCGAGGAGGCGCTGGCCAGGATCAAAGTGGGTGGTGCAGGTTGTGTTTTTGTGTTTTGGAGGGCACAATGGAAGGAGATAAACACGTGCGGGCGGGCGCGTGTGTGGGTGTGGGTG
>chromosome_11,+,polyA site is 1663300
CAGTCAGTTGGAGGAGCTGGGCAGGAGGCTGGCGGCGGTGGAGGCGGAGAGGGACGACACAGCGCGCAAGGTAGGGCTTTGTTTTTTTTGGGGGGGGGAGGGTTGTGGGCCCGGGCGCAACGTGGCTTAAGGAATCGTTGCCGACCCAGG
>chromosome_11,+,polyA site is 1664123
CGTCATGCGGTAGGGTGCGCGACGCCGGTGCGCATTTTGGCTGTGTGAGTGCCTGTGTTTGTGGTTTATGGGACAGGAGACTGGAGTGCTAGTGAGGGGAGGTAACGGCACGACAGATAAAATTGGACTGCCCTAACGCCAGCACATGTG
>chromosome_11,+,polyA site is 1664261
CCAGCACATGTGAGACCGAGGCTGGACTGTTGAGCGTACTACGCACAGTGTGCGTGCAGAGCCATGCATAGAGCTCGGCGAGCTCGCAAGCATGATATTTATCCTAAAACGGAAGTTCCTCTGCCTAACGGTCCCTGGAACTCAGACGTT
>chromosome_11,+,polyA site is 1670443
GCCACTGCCACTACCACTGCCGCTGCGGCGCTGCCACCACATCACATGTGCACCGCGACCCAGCGTCAGATGAGTTGCTGTTGAGATTTGACGCTCGCCACCACCCTCCTTGCCCTTCCCAGCCGCACGCATGCCCCCTCGTGAAGCCAG
>chromosome_11,+,polyA site is 1672954
GGCAGGTGGCAGTGGCAGGGCAGGTGGCAGGAGGCAGGCGGCAGTGGTATGGCAGTGGCAGGTGCTGGGAAACTGGGGTGTGGGAACACAAGCAGTGGAAACAAGCAGCAGGCGGTGGGGGTTGTAAGGGGGCGGGGGTGGCGCGCAGCC
>chromosome_11,+,polyA site is 1690561
GCCCCCCTGGTCTTGGAAAAAACCTACAAGCCCCCCTTGTCAAGATCCTCTCGTCATAAGTAATCATGCATGGGCCCCAAAACAAAAACCAAACACACACACGCGCACAACCTCGCCCACCTGCAGCCCCTGCGCCAGCCGCAGCGTTGT
>chromosome_11,+,polyA site is 1691204
GGGGAGTTTACATTCATGATTAATAAGAAGTGAAGGCGTAGGCAGGTACAGTAGCATGGTACAGTGGCAAGGAGGGGGAGGGGGAAGAGGGCAGGGGAGGAGGATGGGGAGGAAAAGGGTTGCAAGGATGTTTGGAAAAGCGGTACAGGA
>chromosome_11,+,polyA site is 1692594
ACCAGCACGCGGGTGCCGCCGCGCAGGGGGGCCAGGATGTGCGGCGGCAGGATCTGTGGAGTGTGGGTAATGGTGGGGGGGGTCGTTGTTTGGGTGGTGATGCAATTGTTTGGCCTAACCATACGGTACATTGTCAGAGCGGGGGCACTT
>chromosome_11,+,polyA site is 1692926
CCGCCTCCTGCAGCTGCGCCACCTCACCCATGAACAGCCGCAGCTGCGTCTCCACACGCGCCATCACCTCCTGCGGGTTGGGTCGTTTGTTTTTTGGGGGAGGGGGAAGCGGTTGCAAGGATGGTTGGGGGGAGGGGGGCGTAGCCATTC
>chromosome_11,+,polyA site is 1695486
ACCGGCCGCAAGGTGGTGTGCACAACCCCTTCCTACACATAACCTCTCCTTTGTCTTTGCTACATCATGGCAAACACAACCCCACCCCCCCCCCCACCCCCCAGCTCGTTGTAGCTTGGTTTGGTTTAATTTGGGCTAGACTTTACAACC
>chromosome_11,+,polyA site is 1696109
CGCGTATGGCGAGGCGGCTGCCCACCATGGGGCTCATGCGTTTGAGCACCTGAGGGAGGGGAGGGGGAGGGGGAGGGGAGGAGGGGGAGGGCGGGGGAGGGGAGGAGGGGGAGGGGGAGGGCGGGGAGGTGAGGGTGGGGGAGAGTGGGG
>chromosome_11,+,polyA site is 1697387
GCGTGAGGCGGCGTGAAGAGGCGTGGAGAGGCGTGAGGAGGCGTGAGGAGGCGTGAGGAGGCGTGAGGAGGCGGGGGGGGGGGGCTGGAGGAGAGGAGAGGAGAGGAAGAGGCAGAGAGCACGCTTTATAGCCCAAGCCCAATGAATACG
>chromosome_11,+,polyA site is 1698437
GCCGGGTGGCAGGTCTGTGCTGGTGCGCTGCCCGCGGAAGGTGGTGCGCGCCATGTAGAGCAGCTGCATGGTGGTGGTGGTGGGGGTGGGGGTGTTGGGAGCCGCACACAACACATTGTCACCCACACACATACGCACGCCACACACACA
>chromosome_11,+,polyA site is 1699444
ATCACATCACATATCACATATCACCACAACACAACACATCACAACACACCACAACACAAACACAACACCACACAAACACAAACAAAAACAAAAACACAACACACTCTGTCCCCCTCTCTCACCCACCGCGTCCGAGTCACTGTCGTGGCC
>chromosome_11,+,polyA site is 1704303
GGTCGGGTGATTGAGCAGGGTCCTAGCACTCGATGTTAGGAGCAGAACTGGAGGTAAATGGAGCTCTTACGAGAGCAAGCCTACTACTAGAGTAGGTCGTCGGCGTTGCAGGTGGCACGTCCCTGAGGTCCAGAGCAGATGTCGCTCGCG
>chromosome_11,+,polyA site is 1704387
TACTAGAGTAGGTCGTCGGCGTTGCAGGTGGCACGTCCCTGAGGTCCAGAGCAGATGTCGCTCGCGACTCGCGTCAGCAAGTCCCTCTTGTAACCAATGCAATCTGTGTGCTGGGCATGCAGGCTGTCTGGCGCTGGTTTGTGCTGTTTG
>chromosome_11,+,polyA site is 1705284
GCTATCGCCTGGCCGGCCGCCCGGAGCGTGAGGAATGCGCATCAGCAAACTTCCAGCCAGCCAGCAACTTTTCGGTACAGTAACTCCGGCGTTCGACCAGCCGCGCACTCCTGCCCTGCCGTTGCACATTGTTTGCCATCTTCTGGGGTC
>chromosome_11,+,polyA site is 1717345
GCCGCCGCTGCCGCCTCCGCCGGCACCGCCGCTTACCGGCGGCGACGGGGCGAACGTGAAGTCGACGGCGGCGCCGGCGGCGTTGGTGGCGGCGGCGGCGACGCCAGCGGCACTAGCTGGCTTGCGCAGCGAGGCTGGCAGCAGTGCACG
>chromosome_11,+,polyA site is 1726282
CCAGGCCAGCCCATCTCATCCCATCCCAGGCCAGCCCAGCCCAGCCCAGCCCAGCCCAGCCCACACCACACCACCCCACACCCCACACCCCACACCACACCCCACACACCCACGCCACCCCAAACACCACACCCAGCCCAAGCCCACCCC
>chromosome_11,+,polyA site is 1740833
GGTTACATTCATGATCATTCAAGGACTGAAGGCGTAGCCAGGAACAGTAGTAGGGGCGGGTGGGAGTCAGGGGTGGAGTGCGGGGGTGCGGGGGGTGGTCAGTGAGTCGCAGGCGTGTTGGCCAACTTGATGGTCTCTCTGCGCGAGAGC
>chromosome_11,+,polyA site is 1745660
GTCTCCATAACCGCCGCCCGCCACGGAAGCCCATGCAGCCTAGCGATATTTGTCTCTTCGTTGCCTCTGACTCGCCCCCCTTTTTTTTTCCCGGGCATTCGTATAGTTAGTGGGATGCGTGTTAGGTCGCTAGGTAGCATGCCTGTTGCA
>chromosome_11,+,polyA site is 1746052
ATGCGGGTGAGTATACTCAAGGTGACAACTGGGGCAACATCGACAAACGCGGAGCTCGGTAACCGGCGTCGGTATTTGTTGGTAACTGCGCGCGCGTGTATGGCGGAATTTTGTTCCGTTTGATTCTTTGTTTAACACACACACCTTGCA
>chromosome_11,+,polyA site is 1750290
AAGTACTTGGCGGAGGAGGTGCGGGAGGCGTACCTCTCTGACAAGGAGACAGGCGTGGTGAGTGCAATGCAGGGGTGGGGTGGGGTTGGGTGGGGCTGTAATTACCAGCCCGAACTGAATCGAACCCAATACAAAGGAGCGAGGAGCAGA
>chromosome_11,+,polyA site is 1777848
ATGTTCCAATGTTCCCCACAACCCGTTTGCATGAATGGCGACCCCCATTCCTTATCTGAGCATGAATGTAACCCCCCTCCCCCCCCCCCCCCCCACACACGCACACGCACCTCCAGGCTCCTGGGCACGTTGAGCAGTGCGGCGGTGCCT
>chromosome_11,+,polyA site is 1777992
GTGCCTGTGGCGCCCACGCCCGGCGGGAAGCCGTACAGCAGCACAGCGACCTGGAGAGAGAGTGTGTTGGGGGTGGTGGTGTTTGGGGGGCGGTGTTTGGATAGGAAACCGGGGGTAAGTGGCGGCTGGAGGTGAGGAGCGGGAGGTGAG
>chromosome_11,+,polyA site is 1780700
CATGCTTGCGGTACAGCAGCACGCCAACCACCGGGGCGCCCGTGCCGCGCAGCGGGCCCTCCCTGTGTGGGCGCGTGTGTGGGGGGGGGCGTGTGTGTGCATGTGTGTGTTCTAAAAAGGAAACGAAAGCCCGCCCAACGACGAAGTGTG
>chromosome_11,+,polyA site is 1781838
GGAGGCGGCGCACGGAGGGGTGGAGGGGGTCGCAGGCATGATCAGTAAGGATGGGTTTGAGCGAGAGAGGGTTGGGTGGGGGGTTGGTTGGGAACCCGGGCGACGACCAGGGCCCACGCCCTTGCATGAGCAGCTGGACCCCAAACACAC
>chromosome_11,+,polyA site is 1784000
CGACTCAAACACTAGCCGCACAGGCACCCGCTCCAGCCGGGCCCGTAGCCACTCCACCTGTGTGTTGTACACGTGTGTGTGTGTGTCGGGGGGGGGGGTTGCAAGGATTGGTACAGAGGAGTGTAGCGAAGTAGACAGCAGGTGTGGTGG
>chromosome_11,+,polyA site is 1785495
CCAGGGCAGCCTCCACCTCATTCCCCTCCTTGGCCACACGACTGCGCTGCAGCTTGAGCGTGCGCGCCTGCGGGGGTGGTGGTGTTGGTGTGTGGTGAGGAGGTGGTGGTGGTCGTGTGTGGTGAGGAGGAGGTGGTGGTGGTGGTGTCG
>chromosome_11,+,polyA site is 1786420
GCCCACGCCCGCAAACACGCCGTCGTACAGCGTGTCGATTGCAGCGGTGAGGCGGGCCTCCTGGAGGGGGAGGGGGGAGGGGGCAGGGGGGGGGTGTTGAGGAGGGGAGGGGTGTTGAGGAGGGGAGGAAGGGAGGGTTGGGGCGGGGTG
>chromosome_11,+,polyA site is 1792886
GCGCGCGTGTGTGTGTGTGTGTGTGTGTGTGTGTGTGTGTGTGTGTGTGTGTGTGTGTGTGTGTGTGTGTGTGTGTGTGTGTGTGAGAGAGGGGGAAGGGAGGAGGGCTTGCGTACACAGCTTCACACGTGAAATCCAACTGTTCTAGCA
>chromosome_11,+,polyA site is 1815464
GCGCTGCCACCCAGTTGCCACACGACTCCAATGCAAGCAGCACGCCACACCGCCAATCAACTAATCCGCCGCAACACCGCGCGCCTACCTAACAGGGCCAGCTCCTACCAAACCCTTTCGGCGGCAGTGCTGCTCACCTCACCGACCTAT
>chromosome_11,+,polyA site is 1816277
TGGTGTGTCTCGGCGGCACACGCGTACGTGTGATGCCAGATACAGGTGGTGTGGAGTGTGCATTCCCACGACACGCGCCTGTTTCGCCCCCCCCCCCCCCACACGCACACGCACACCCAAACCCACCCACCCACCCACCTGCATGGCTGT
>chromosome_11,+,polyA site is 1816777
ATCTTCGCCCTGCCCCCACCACCCTGACTCCGCCTTCACTTCTTATATAATCATGAAAGCAACCACCCACCCTCTTCGCCCCTTTCCCCCCCCCACCCACCCAGCAGCATCTCCACCGCGATGTTGGTGTTGGTGTCGGGCTCCACAAGC
>chromosome_11,+,polyA site is 1819745
CGCCCCCCCATTCCACCCCCACCTTGAGCTTGCCCTCGTTGGCGCCCTTGGGCCCCCCGCCCCCGCCCCTGCTGGCCCCCCCCCCCAAAAAAAAACACCCGCGCCCGCCCCTGCTGCCCGCCCCCCCAAAAAAACACACACCCGCGCCCG
>chromosome_11,+,polyA site is 1819860
GCCCGCCCCCCCAAAAAAACACACACCCGCGCCCGCCCCTGCTGCCCGCCCCCCAAAAAACACACACCCGCCCCCGCCCCTGCTGCCCCCCCCCCCGACGACTTCGTCTGCAGTCTTCAGTGCATCCTGTACCGCTTTTCCAAACATCCC
>chromosome_11,+,polyA site is 1819940
TGCTGCCCCCCCCCCCGACGACTTCGTCTGCAGTCTTCAGTGCATCCTGTACCGCTTTTCCAAACATCCCTGCAACCCCCCCCCAAAAAACCACCCGCCCCCCATCCCAATCCGCCGCCCCACCTTGAGCTTGCCCTCCTTTGCTGCCTG
>chromosome_11,+,polyA site is 1820588
CTCACCCAAAACAGCCCAGCCCTGCTGACCCTCACCCCGGCCCTGCCTCGCTGCCCCACCCAACAAACAACCACGCCCCAACCCAACAAACCCCACCCCCACCCCTGTACCAATCCTTGCAATCCCCTACCCACCGCGCCGGGCGTTAGC
>chromosome_11,+,polyA site is 1820908
GGAGTTCCATGAGCGCTGTGTCCCCGAAACTGTGTCATCCTTTCCGTACCATATCCTCACTAAGGGAACCCACCCCTCCCCCTCCCCCACCCCCGCCACCCCCTCCCCACCTTCCCCACTCCCTTCCCCTTCCCCTCCCTCTCCTCTCCT
>chromosome_11,+,polyA site is 1822062
GGCAGTTAGTTGGGGTTGGAGGGTAGGAGGGTTGATACGAATGGGGTGTGTCAAAGGTGGAGGTGCCGACGCCCGGGGGGTGGTGGTGGCAGGTGGGGCGGAGGGCGGTGTGGTGGAGGGTGGGGAGAAGTGGCAGGTGCTTTGGAAAAT
>chromosome_11,+,polyA site is 1822458
GCCACGTTCTGCTTCTCCTCGCCCTGTGCAGTGCAGGAGGTTGTGGAGGAGGAGGAGGAGTAGGAGGCGGGTGGGTTGTGTTGTGTGTGGGGTGTGGGAGAGGTTGGTGATGTGGGCCGCCGCGCCTGCTGTCGCGCATGTCGCAGTCCC
>chromosome_11,+,polyA site is 1826659
CGGTTGAGCACGCGCGCCTCGCTGAACGCCTTGGCCTCGCGCGCGTACGGCTCAGCGGCGCTGCTGGCGGCGATGGAGGCGGCGGTGGGGCCCGAGGGGGCGGCGGCGGCGGCGGCGGCGGCGGCCGAGGGGGCGGCGCCGTCCTCGCCG
>chromosome_11,+,polyA site is 1831856
TTGTTGACGTGTGCTGTGGGAGTGAAACCACTGCCCGTCTCTATTCAACGTGCACGCGCAGTGATCGCGTGGGACCACGAATAACAATGCCCGCACATGAGGATGCGGTAGCGTACACAGCCCGCGCCAACACGCAACACCTATCACCGT
>chromosome_11,+,polyA site is 1834334
GACCGTGCATGCGCAGCGGATCGCAGGTGCACTTTCAACCGTGCATGCGGTTGGTATGGCGGGTATGGTCCCGTCCCCGTTTTATTCCCCGCCCCCCCCCTCCCCCCCGTCCCGGCCGGCCGCTGGCACTTCAACCAAACCATGCAGCAT
>chromosome_11,+,polyA site is 1852265
TGTGTGTGTGTGTGTGTGTGTGTGTGTGTGTGTGTGTGTGTGTGTGTGTGTGTGTGTGTGTGTGTGTGTGTGTGTGTGTGTGTGTGTGGGAGGGAGGGGGCATTAGTGTGGGTGTATGTGTGGGTGTTTGTCATACCGTATGTTAGGCAC
>chromosome_11,+,polyA site is 1864929
TACCGGTTGCATGTCATGTTTGGCTAGGTCAAGCCAGGGCAGCCCCCGCTCCAGTGCTCGTATCTTCCTTCGTTCGGAACATAATACGCCCCAAAACGCCGATCTTGGCTTGAACTTTCGGCCATGATACACGGGAATTTGGGGGGGGGG
>chromosome_11,+,polyA site is 1865341
CACAGCACCAATTAAACGAAGCGACTAGACGACCGTTCTAGAACGGTCGTTGCGATGTCGCGCAAGCGGTGCCGGCCACCTTCCGTACCAAGTGACACAACACGTGACACACACACACCCTGGCCACACCCTTTACGAAGCTTTCACTAT
>chromosome_11,+,polyA site is 1867781
GAGGGTGGTTCAGAAGAAGAAGGCCCAGCGAGGATGGGTGGGCGGGTGGGTGGGCGGCTGGCCTTCGAATTTGGGGAGAAAACGGAGGGGGGGGGGACGTTTGGGAGTCAGGGCACGCGAACGTGCCCACCCCGCCCAATCGGGAGACCA
>chromosome_11,+,polyA site is 1881224
CGCCAGAGGCACGGCGTCGTTGAAGTACAGCACACCCACCTGAGGGAGGACGAGAGGGGGGAGAGGAGGTGGAGGGTGGGGGTGGTGCGGGAGAAGGAGGGAGGAGGAGGGAGAAGGGCGGCGTGTTTTGGAGTATAATAGTCAAAGTGC
>chromosome_11,+,polyA site is 1884300
CTGCTGTCGTCCGCGATGACGGGCTTCTCCGCCAGCACCACGTCCTTGGCGGCCTGGGGGGTTAGGGGGGGAGAGGGGTGGGGTGGGGGGACAGAGGGGGGGAGGGGCGACAGAGGGGGTTGCTAAGATGGTAGGTAGGGAAGACAGAGG
>chromosome_11,+,polyA site is 1893483
TCAGCATCTCCTGTGGGATTACAATCATGATTATTTGAGGACATGGCGTAGCCAGGTACAGTAGCATTGTAGACGTGTTGGGGGGGAGGCGTGTTTGGGTAGGTACGCGTGTGTCAGCGTGTAGGTGCGTGTTTGTGAGAAGCACGCCGA
>chromosome_11,+,polyA site is 1922428
CTGTCCTCGAACGACACCACCCGCGGCTGCAGCTTCTCCAGCGAGCTGCGTGGCGGGTGGGTGTGGAGGGGGGTTTGGGGGTGGGGTGGGGGTGGGGGGAGGAGCCGTTCATGATGAATTACAACCCGCAGAATTTTGATCTCCGTTCTC
>chromosome_11,+,polyA site is 1929155
GTGGCGCAGGGGTGGGGGCGGGAGGAACCGCGCCACCGCCACCGCCCCATGCCCCAGCCCCGCCCAACTCGCCCGCGCCCCCGCCCGGCCCCGGCCCCAACGTCCAGCCCGACTCCCCCAACTCCCAACTCCCAACTCCCAACCCCACCA
>chromosome_11,+,polyA site is 1929455
GTCAGGCCGTTGCGGGCGGCCAGGCCCATGGCGCCTGGTGGTGCGTGTGTGTGTGTGTGTGTGTGTGTGTGGGGGGGGGGGTGATCGGGGGGAGGGGGGGAGAGGGAAGTGGGGGAGAAGAGGGGATGGGGGAGAGGGGGGCCATACGCG
>chromosome_11,+,polyA site is 1929602
GCGCGCTTCCATCTATCTGCCTTCGTGTCGCCTGCCTCACCCAGTCACCCCAGTCACAACCCCAAGTAAGGGGAGTGGGGGGGTGGGGGGAATAGGGGCGGGCAGTGTGTGTTCGGGACTCCTCTCGCCCCCATCCGCCTACGTGTGCTT
>chromosome_11,+,polyA site is 1935838
CCGGGCAGGTCAAGGGTGGGAGTGGTTCCGCCGGGGCCGCGTGTGACCTGGGGGCCCTGTGTAGATGTGTGGAGGGGTTGGGCGGGGGGGGGGGGGTGATGTTGCCGAGCCCAATGGCAGCAGGTGAGAGTGGGGTTAATAAAAGGTAGG
>chromosome_11,+,polyA site is 1941391
GTGTCCTCCCCCCGCAGCCGCACCCGCCTGCGCCGCCGCCGCCGCCTGCCGCACCGCCGCCGCCGCCTGCCGCGCCGCCGCCCCCCGCCCCCCGCCGCCCACCTCCCGCCGCCACACCCACGCCAGCCACAGCCCCGCCGCAGGCAGCAG
>chromosome_11,+,polyA site is 1944621
GCAGCTCCAGCGCAGGTACACGGGGGCGCCGGGGCGGGCGGCCGCGCCCTGCGTGGCGTGTGTATGTGTGTGTGTGCGGGGGGGGGGGGGGTTATGGGTGGCAGGTGGCGGTAGTGGTGGTGACAGGTGGGTGGGTGCGGCACTGACAGC
>chromosome_11,+,polyA site is 1948934
GCCGAAAGCAGGGGTGGGAGCGGGGGCAGTACTGCAGCGCCGCGCGTGGCTGGTGCGGGCTGGCGCCGGCCTGGGGGGGGGGGGGGGGGTGTTGCGTCGGGGTCGTGGGGCTGAGCGTAAACCCTCGCAAAGGTTCCAGCTTCCGCTGCT
>chromosome_11,+,polyA site is 1950958
CACACACACACACACACGCTCACACACACACACACACACACACACACACACACACACAAATTGCACGGAAGGAGTTTAACGTCAACTTTGTAGGCTGCAAAATGAAATACAAGGCAGCGCTTCGACGCGCAATGGTCACGCCAGCTCCTT
>chromosome_11,+,polyA site is 1952383
CAGCCACGTCCCAGCCAGGGTACAGTAACCGAGACCCAGAACCAGCCGACCCAGCCAGCCCACTAGTCGTGGAGGTGGGGGGAGGGGGGGGGGGGGTTGGCGATGTGGGGGCTGGAGGGGGGCTCGCCCAACGGCAAGGAGACTGCGCCG
>chromosome_11,+,polyA site is 1953085
GCTGCGCTCCTCCGCGGACCGCACCTCCCAGGCGGCCAGGTCCGCCTTGTCGGCCTGCGTGCGTGTGCGTGTGTTTTTTGTGTGTGTGTGGGGGGGGGGGGGTTACATTCATGATTAATTAAGAAGTGAAGGCGTAGCCAGGTACAGTAG
>chromosome_11,+,polyA site is 1964426
GCGTCAGCGCTGGCGGAGAACGCTGCTTGGGCATCGGCTGGTCAGCGGCGGCGTTCGAATCGCTCGGGTTGTTCCCGGCATGACTACGCATAGTTACCGAAGTGCAAGTTTTATCATAGGGAGCAATCACGTCTGCCTGCTGGGATAGCT
>chromosome_11,+,polyA site is 1973872
GCTTGCTTGGCACGAGCGGAGGTGCCCTTGGGACCCAGCGACCCACGCGGCCGTCAGGTTCCCGCTGCTGCTTGCACGAACCGGGGATGTTGTAATGCAAAAAAGAACGTTTGTATACTTTGTTTGAACCATACGTGCCGTGAGCCCAAC
>chromosome_11,+,polyA site is 1982735
CATACAGCGCCGGAAGCCACCGCACGTCATCCCCTGCCATCGCCTGCCATGGGCTCGGAGTCGGAGTACAAGCCCTCCATCACATCTGCACGCTCGCCACCCACAGGCCCCGCACAACCTGCCTCATACCCAGCTGTGGCCCCGAGTCAC
>chromosome_11,+,polyA site is 1982925
AGCGCACGCCTCCTAAACCAACCCCCACCATTACCATCATCACAACCACCACCACTACCATCATTGGCCGTGCCAAAGACTTATCCTGGCCTGTGTCCAAGACCACTTCATCAAATCTTTAGTTGATCTTAACCAGCTCCACATCGAACA
>chromosome_11,+,polyA site is 2015090
TGCACTTGTGCTCTGCCACTGCAAACTGTTTGCCGTCTGCTTGAGGGTATGGGCATCAGCTGCACCCTACGGGACCTCGCCAACCTGCCTTGAACCCTGTCCCAACACACACCCACATTCGACACATGCGCACTGCCACGGCTGGGCTCT
>chromosome_11,+,polyA site is 2016176
TGGCGTGGACAGGGCGTGGCGGTGCCTTCGCACGGCGTTGGCATACCCCTTTGCCAGTCCCGCTGGGCTTGCAAGGGTGCTATTCATGTCGCCGGTGCCCATCATCACATCCCTTGCTCTATCAGGGGCTCAGCCCATTTTCCAGCTGTA
>chromosome_11,+,polyA site is 2016974
GTGCTTCGGCACAGACGTTTTCGGACATGGGCCTCCGGGCCAAGACATTGCGCGTCTGTGACGCCGACGAGAAAATGTGTGGTGCTTGCGTTTGATGGGGATGTCGGCAGACCTCTGGCCTGTCGCGCCTTGTTGTGCGTCGGTGCTGCC
>chromosome_11,+,polyA site is 2017969
GGGTGGTTTCCTTTCGGGCCGGAGATGGTCCCTCTTGACTTGGGTGCTGGGCACCCTTGCTTGGTCGGATTGTCCCTTCTTTGTAATATCGCAACCATATGTACCTTTCTGACAGGAAGCGGTGCCCCAGACAAAGGTGGACACGGGTAT
>chromosome_11,+,polyA site is 2030050
AGTAAGGGGCCTTTCCAGCGCTCGTATCTTCCTTCGTTCGGAACGAAATTTGCCCAGAAAGGCCTCTGGCGGACGAAATTTTGTTGATCTTGACTTGGAATTTCGGCCAAAACGCACGGGATCTTGGGGGGTCTTTCGGCAAACAGACGA
>chromosome_11,+,polyA site is 2030270
CCTGCGTGGCATATGGTAAGAAGGAAAAATTTTGGGGGTGAACGAAGCGGCGGCAGCCTGTTTCGTCAACTAAACGAAGCCGTTTTAAGGAATTCGGCCACTGACGCCGCCCCTGCCTTCGTAAGATACGAGCGCTGGGCCTTTCATCTA
>chromosome_11,+,polyA site is 2038827
ACTCGTGCATGGGACACTCCGCCGTGTGAAACCCACACGCGTGTCTGGCACCCTCTGGGTGTGTATTGGCATTCCCTCGTGTGTAACGGACATGTAGCGCACCCTACGCTTACATTCCCCCCCCTCAGAAGCGAACCGTCCTCGGGAGCC
>chromosome_11,+,polyA site is 2041721
ACGCGTCCATCGAGAACGCAACACCAGTTATCTCTTGCAGGAGGCGAAATACGGCCGGATCTACCATCCTGTCCGGTCCGCACCAAATGTACACAGGCTTCTCGTCAATCTGGCTAGCAGTTCCGACTACTGCTTTTGCAATACGAGCAA
>chromosome_11,+,polyA site is 2045277
ACTCGTGCATGGGACACTCCGCCGTGTGAAACCCACACGCGTGTCTGGCACCCTCTGGGTGTGTATTGGCATTCCCTCGTGTGTAACGGACATGTAGCGCACCCTACGCTTACAATACGGAAGTAACGGTACACATTGATAAAGACAAAC
>chromosome_11,+,polyA site is 2045580
GACCCCCCAAAACCCCCTCAGAACCCCTTAGTTTTTTGTCAGGTTGGTGCCAATCGACTGCTCTCGGTGAGCTCTATCGCTATGTAAAATGATCCGCCTTGGGAACACACTTTGGCCGACCGACATGTGGACATGTAGACATGTCCAACC
>chromosome_11,+,polyA site is 2045687
CACTTTGGCCGACCGACATGTGGACATGTAGACATGTCCAACCGTCTGCCGACAAGTATCCTGATAGACTGGCCTGCTATGCAACGGCTTATTCCGATGTTACTTGATAGTGCGAAATGTGCTGACACGTTCACCATGCAAAACCCGGCC
>chromosome_11,+,polyA site is 2054765
TCTCCCCCGCCCAACGCCAGAGGGCCAGTGCTCGAGGCTTGCGCGGGTGCCGATGCATGTGCAGGATGTTCGAATGTGTTGTAATGGCCGTGCCCCGGCGATGACGTCCATGTCCCACACGGCAAGACCTTCAGCAGTTCAGCCCGCGAA
>chromosome_11,+,polyA site is 2059473
TGAGGCGGAGGCGGAGGGGGGGAGGCGGAGGGGGTCATGAGGTGGAGGGGGCGAGGCGGAGGGGGGAGGCGGAGGGGGGGAGGCGGAGGGGGGGGCGGAGGGGGGAGGCGGAGGGGGTGAGCCGGCGGACAGCGCTAGCAGGCAGCAGGA
>chromosome_11,+,polyA site is 2069924
CACACCCACGCACACACACGCACACACACGCACACGCACACGCACACGCACACGCACACGCACACACACACACCCCATCAACCCCCCCCCCCCACACACACACACGCACCTGGTGCAGGACGGACGCAGAGGCGCCGCCGCCAGCGCCAG
>chromosome_11,+,polyA site is 2099097
AACCCTCAGGCCTCTGCCGCCATCTATTTGCTGATGCAGGGAGGCGGTGGAGCGGTTGTTGAGCAGGTTGTGCAGCGGGGTTAAAACAGGGCAGGTGTAGGGCTTAGCCATTGCCAGTGCAAGAAGCGGAGAGGAAGCCAAAAAGCAAAC
>chromosome_11,+,polyA site is 2117467
CTTTTTGCACATCGGGGCCGTGTGACCCCTTTGCTGTGCCAGCCGACGCGGCTGCGCCAAAGGGCGCGGCGGCGCACTCACGGCGGCCAGTCGCGGTGTTGGAGTATCCTGATGCGCTTCCCATCGCAATCAGCCACGACATATAACCAC
>chromosome_11,+,polyA site is 2129243
GCGCCGCTTCTAGACCAACGAGCGCCACGTATGGGGCAGGCGAGGGCAAACGCCTCCCATTTGTGCGTACTACAATGTCCGAGCTGGACGTACGGCCAAGGCCGGCCAGGCCATCCTAAACTAAGCTCTCTTGACTCCTATTCAACCCAC
>chromosome_11,+,polyA site is 2130090
GCGTTCAGCACGTCGAACACGGAGATGGCCGAGGCGGTGTTCATGGTCAGCTTGGCAATGTTGCGGCCGGCCAGGGTCACATCTGGCCGCTCCTCCTTGGTGATCAGCAGCACCTTGCGCTCCATGGCGTTGGCGCCCAGCTGTGTGAGG
>chromosome_11,+,polyA site is 2131654
CACGGCCGAGGCGCGAGTCACCACGGTCGACCGGCTGGTCGCCGCAGGGCGGAAAGCAACACGCATGGTCTGCATCTTCAACGCTAAAGAAAAGACCTAAACAATGCGAAGTGCTTTGCCTAAGTGGGGGATACACGGAGCCCCTGAGAG
>chromosome_11,+,polyA site is 2143313
GCCGTCAGCCTCGATGAAATGGCCCCCAGCTGCTCCTACTGGACGTTGGCACTTCATATGCTGTGATTTGATCACTCCGCTCTTCATGCATGAACGCCTACCCCCGCCCCCCTACGCATGGGAAGTCAACCCGACCGGCCAAGGATCATA
>chromosome_11,+,polyA site is 2179710
GTCCTCTTCAACTCTTCTTACCAGCCCCAGAGTCCAGCGCAGCAAGATAGTTCCGCAACGCACGTCGATAGCAAGAATGCAAGATCTGGGAGGGAGACAGCTGAAGCGATGGCTTTGTTGTTACACACACGTGGACTCACATAAGCACGC
>chromosome_11,+,polyA site is 2185877
CCCCCTTTCCGTGCCGCGCTTTCTCTTTTGCTTGACTGCTTCAACCAGACCGTTCGCTTAGACTCTCTCGAGCGCCCTCCCCCCGCCCCCCCCCCCACACACACACACACCTGGAACGTGACTGCGCTGAACCTGCCCAGGCACATGAAC
>chromosome_11,+,polyA site is 2186100
AGGAGCCGATCCAGTGCCGCGTCAGCAGCTGGTCCACGAAGGGGCCCACAGCCAGCAGCATCAGGCCCTGAAGGGGGGCGCGGGGAGAGGGGTGGTGGCGATGCGTGTCAGCTGTCACGTGTCAGGGTGACTTTCTACCGACGTCACAAC
>chromosome_11,+,polyA site is 2196056
CCCGATGGCGTGCCCCACCAGCACACGGCCCCGCACCATGTCGCCCACCTGGGGATTGGGTGTGCAGGGTGATGGTTGGGGGTTGGGGAGGTGGTTGGGGATGGTGGTTGGGGAGGTGGTTGGAGATGTGGGGGCGGAGTGTGCGGGAAG
>chromosome_11,+,polyA site is 2198717
CAGGCACAGGTGCAAACACATGCACACAGAGTCAGAGTCATAGGTAAAAATATGCACACATGTGCAGAGGCGGAGGGGGGGGGGGGTTGGCGGGGGTTGGCGGGGTGTGGCGACACCGACAAGTAGATGGTGGGCCGCTGCTGGAAGACT
>chromosome_11,+,polyA site is 2207041
TCGTCAAGCTCTATCCATTTTGGGGCTGGGGTACAACAAGGGGTGTCAGCTTTGTACAGCTGGAAAATGGGCTGAGCCCCATGTAGCGCAAGGGATGTGACGATGGGCACCGGCGACATGAACAGCACCCTTGCATGCCCATCCAGCGGG
>chromosome_11,+,polyA site is 2207514
GATGTCCATGGACTCACGAGGTCGCTTCTCGCTCCGGCCGAGTTTTCCCTGCCGCCTATTTTTCTACAATAGGGAATAGCAATTAATAATACGTGGCACTCGCGGTTTGCGCCAGTTTGGCACTTTTTGTCGACGCAGGCAGGCACACAC
>chromosome_11,+,polyA site is 2210747
CAAGCCCTGCCAGACAGTTACATAATAAGCCGTATGGCGGACAAATAGTATCCGCCTTTCGAGAGAGTCTAATGAAGGCGTGGAAGCACGAGCGGCTGCAGTCTGAGCCAAGCACTTTCCCATCAGACAACAAGCAACCAGGCGTGCAGA
>chromosome_11,+,polyA site is 2210871
AGACAACAAGCAACCAGGCGTGCAGATGAGCAAGTACAAGCATTGGATGGGGCTGTGTGCGGAAGGAGCGGCACCACTGACCATGCAAGGGCACAGTAGAGCATTTATACCAGTTGCGCACCGCAAGGCCTTGATGAGGTTCCGCCTATG
>chromosome_11,+,polyA site is 2216632
CTTTGGTGTGGGAGCCGCGACACAAGGAACCGCTCTGGCGTCTGGCAGTCAATGGGTTCACGGGCTTTGGGATGCTTGCGGCGTGGGCCGCAGATGGACGCGTGGAGAAGTGCCCATGTGGGACTCAGATGACTGCTGGGGCTAGGGTTC
>chromosome_11,+,polyA site is 2216985
GACCGGACTGCGGAGGTTGCTGTTGTGCGAAGGATCGGTGTGGAGGTGATTGCGGACTTCTGGTCACGGCTGGCTGCGTTTGTGAGTCTGCGTCGGCCTCCGCGCCGCTGGGACCTTGTCCCGAACCAGCACCCATTCCTAGCGTCAGAT
>chromosome_11,+,polyA site is 2217816
CGCATCAATTATCCTGCCTCTTCGTGCCGCTGTCGTACTTCCATGTGCGATGGTGCATGCGCGACGCAGCGGCTGTGGTCTTTCCTGGGAGGGGGGGGGGAAGCCCACGTCTAACCCAACCTATAGCGGCGGAGCCACGTCTGATTGTCT
>chromosome_11,+,polyA site is 2218446
CCTCAAGAGACAGCACGGCACTTGGGACCGGAACCTCGGAATCACGTACTCTTCACGTTACAGCAACGCTACTAGCGAGACAACGACGCAACCAGCGCAGTGGCTGGACAGACCCAGCGAGGCCTCCTCCGCCGCGGCGATGCACCCGCC
>chromosome_11,+,polyA site is 2218741
CCGGCTGCTGCTGCGGCCATGACGGCCGCCGCGCTGTTGCGGCACACCGGCATATCGCGACGCCGCGCGCCTACAGGCGGCGACCGCGGCGACCACCCTTCCGGCGGGTGGAGTCGGTGGGGATGGGGGTCACGTCCTCTGCATGGTGAA
>chromosome_11,+,polyA site is 2220235
GGGCACGCAGGGCGGACTGGGCACCGGGGCCGGGGGTCTTGGTCCGGTTGCCGCCGGTGGCGCGCAGCTTGATGTGCAGGGCAGTGATGCCCAGCTCCTGCACGCAGCAGAATAAAAAAATGTACCCAGCATGATTAGCCCAAAGCTCAG
>chromosome_11,+,polyA site is 2220811
CGCGGTCGGCCTTGACCTTCATGCCGCCGGTGACGCGCGAAATAGTTTCCCGGCCCGACAGGTCGGTCACATGCACGAACGTGTCGTTGAAGCTGGCGAAGATGTGAGCAACGCCGAAGACGTGCTCGCCCTCGCGGACGGTGGGGCCCA
>chromosome_11,+,polyA site is 2220915
TGAGCAACGCCGAAGACGTGCTCGCCCTCGCGGACGGTGGGGCCCAGGCTCACCACCTCCTTGGGGGCCTCATCACCCTTGGCGGCCTTCTTGGGGGCCATGGCTGCTGCTGTTTTGAGAGGAAGAGGGCGGGCAAGGTGCGCGCTCTCG
>chromosome_11,+,polyA site is 2249288
GCCGGATACTCTGAGCATCGTCGCGCACCCCAATCGACCAGCCGCCGAGCCCTCGATTCCAGGTTTGCCACACCCCGGCCCCTTTGCCCCTGTCCCCCATGCGTCTTCCTGCTTGGTGACCCAACCGGCCCTCGTCCCTACCCCTCCTCC
>chromosome_11,+,polyA site is 2267657
GTGCCCCCTGCTCCTCACTGTTGAGAGATCAACGAACCGATTTTTTGTGTTGCGACGGCCGTGCAGGCAAGTTCGTGCCTTATTCCCCCCCCCCCCCCCACACACACACATACTGGGCTGGGTGGCCAAACCCAAGTCACGTAGTTAGGC
>chromosome_11,+,polyA site is 2300807
AAGCGGGGGCACACCGTACCCACGCCGCGAGGGACCGTCTCCGGCCCAGAGAGAAACACCCACCCCCTGGTTGACTGCCGACCTTCATAGCGTTACGCGCATGAGTCGAAGCCAAGCCGAAGCCCGCCAAAGCCTCACCGCCACGTAACA
>chromosome_11,+,polyA site is 2335506
CGGTGCTGTGCTGGCAGCGGCGGCGGCGGCAGCAGCAGTGCCGGCTGCGGCGCCAGCATCTGGAGCAATGGCGCCGGCGGCTGGAGCGGCGGGGGCGGCTGTAGCTGTGGTGGCTGTAGCTGTGGCGGCTGTAGCTGCTGGCACCCAGTC
>chromosome_11,+,polyA site is 2338407
CGGCCGCAGCTGAGCGCCGCACCCGCCTCCGCCGCCAGAGCCGCCGCCGCCAGGATGGGGTTGCGCACACCTGGGGGGCGGGGGTCCCGCGGGCGGGGGATGGGGAGCAAGCAGGGGCAAGGGGGCTCAGGGAACCGACGGGGGGAGGGG
>chromosome_11,+,polyA site is 2338469
GCGCACACCTGGGGGGCGGGGGTCCCGCGGGCGGGGGATGGGGAGCAAGCAGGGGCAAGGGGGCTCAGGGAACCGACGGGGGGAGGGGGCAGCACCACCCACACGCACTACCCCACGCAGCTACCCTGCTCGTGTCCACAGCCCCCCCCC
>chromosome_11,+,polyA site is 2339406
GAGGGAGTTCTTTCTATGCATGTGCGTGTGTGTGTGTGTGTGTGTGTGTGTGCGGGCGCGTGTGTGTGTCTGTGTTTGTGTGTGTGTGGGGGGGGGGGAGAAATTGGTCACGCCGCCGCACACGCGCACTGCAACGGTGCCGCACGCCTT
>chromosome_11,+,polyA site is 2345242
CCATGAATGTCTGTGTGACATTCCTGTCTACGGTATTGAGCCTGGCGGTCTCGTCACACTACCTTGCACCACTGCCACTTTCCCATCAGTCTCCTAGCACTGCAGTATCTATACACCTCCGGCCGCAGCGGCACACGCGCTAGCAGCAGC
>chromosome_11,+,polyA site is 2345488
TAGCGGGTGCCGGGCTCGGAGCCGCCGGGGAACTTGTCGCAGGCGTCCACCTTGCCGCGGAAGTACCTGTGAGGGGGAGGGGGGGCGGGGGGGGGGGGATCGCAAAGATGGCACAGAGAATGGGGGGGGACTGTAGATACCAGCCCAAAG
>chromosome_11,+,polyA site is 2345748
GAGAGGGGCTGGCGTGCGATAACACGTGAGGGCACGTGGGTTTGAAACAGCAGGGTGCGTGGGTGCGATTCGGTGGGCGGGGGGGGGGGGGCCGTGGGGAGCGTGCGAGCAACCCGCCCAACCGCCTAGCCCGACCCGCCAAACCGAAGC
>chromosome_11,+,polyA site is 2346002
AAGTGCACCATGACGGGCACGGGGGCGGTGGCGTCGGCGCCGGGGATGTAGGCGGCACGGTTGGACCTGGTGGGGGGCGGGGGGGGGGGGGGGGAAAGTGCATGGAACGGGGGAGGTGCATGGGAGGGGGGAGGTGCATGGAGCGGAAAT
>chromosome_11,+,polyA site is 2346394
CCCACCCACCTAGCCCCTCTGCCCATCCCCCCAAACTGTTTCCTTACGGAATTAGTTCAAAGTTAACCCCTACCTATTCTTCCCCCCTCCGCCCCCCCCCACGCACCTGAAGAACCTCTTGCTGTTGACGAACTTGTCGATGTCCATGAC
>chromosome_11,+,polyA site is 2348247
CCATTGGTTTATTTTGGGGTTGAAATGAACTACCCCCAGGCCCACCCCACACGGGTATGACGCCGGTCTGAAGAGGGGCAAAAACGTGTCCACACGTGTTTCTCCACGCTCGCGTAGACTTAGCCTCCCTCTTTCAGGAATTGACTTATA
>chromosome_11,+,polyA site is 2355028
GTCCTCGCACTCCTTCCATAGCTCCCCCAACCGCCGGCCGATGTCGGTGACGCTGAACTCCGGGTTGTCGGCCTTCACCTGCTCCCGCATCTCCTTGCAGAACCACATGTAGGCGCCCATGGGCTTCTTAGGGGCATTGGGGTCCTTGAC
>chromosome_11,+,polyA site is 2360467
GTCCCGGTTGACCAGCACCTCGGGGGCCATGTAGGTCAGCGTGCCCACCTGAGGGTTGGAGAGGGGAGGGCGGGGAGGGGGGAGAGAGAGAGAGAGAGAGAGAGAGAGAGAGAGAGGAGCGGGGTGACCGAGGTGGCAGTGAGTGGAGGG
>chromosome_11,+,polyA site is 2372304
GCCGCCGTGCCTTGGGCTCAAACGCCTCCAGTGCCTGCCGGCACTCCCACGGGCCTGAAACAGCAGCAGCGGGGGGGGGGGGGTTGGTGGTTGGGGGCGTTAGGAGTCGAGTCGCTTGGCGGCCTCAATGGCGGAGGCGCAGGCGGAGGC
>chromosome_11,+,polyA site is 2393423
GCCCCACGACTGCCCACGTCCACACGGCCACACCTCGGCCGACGCTGCTGCATACCGTACTGCCAGGAAGTATTTTTCATAATTCGTTTTTTGGCATTAAAAAAAACTTAATTTGGAAAACTTTAATGATAATTTGCGTTCCAAATGAAA
>chromosome_11,+,polyA site is 2393668
CCACACGTTTCTGGATGCACCCAATCATAGAGCGCATTGGACGGAAATGGGTCGGCTGCTGGGCCAGATAGGTCGGAGAGCTTGGAATGGAGCAGTGGGAGTCGTTTCCCTATGGCGTACGGTACCGTATGCTGTCTGGTGGGGCTGCGC
>chromosome_11,+,polyA site is 2393860
GGCGCGGCCTCAGCATGCGCCGAAAAATTTTAGACTTAAATCCCGCCCAAACAAAAAAAGTTATTCAGAAAACGTTAAATATTAATCCCTGGCAGCCGAAAAAAACTTAGCACTGGAAAAAACTTCCTGGCAGTACGGTAATGCAGCCCG
>chromosome_11,+,polyA site is 2395020
ATGGCTGGGCAGGCGGTGTGCAGTGTGCGCCGGTCGCCCACACTGCCCTGCGCACAAGGGGGTGGGTGCGGGTGGGGTGGGGTGTGGCGTGTGTTAAAGAGCACAAGGAAAACGTTGCGGAAAGACAGTGTATGCGATGCAGCAAATGTG
>chromosome_11,+,polyA site is 2397959
TCCGCCTCCTCCGGCGTGAGGAAGTGGTGGTGGATGAACGCGCGGGGGTTCCAACTGATGGTCTCGACCCTGTGGGCGTGTGGAAAGGGGGGGAGGGGGTGGATGGGAAGGGGTGGAGAGGGAGGGGAAGGGTGAGGTTGGATGAGGTGA
>chromosome_11,+,polyA site is 2402762
GGGGGAACTGATAGCCGTGCACGGAGAACGAAGTCATTCAACCATAAGTTTGAAATGGGTGATGGGATGGGGGGGGGTAGTTTGGGGAGGCCCGGGGGAGGCCCGCTGCCCAGCGCACAACCTGGCTGTCGCTTATGCGGTGCAAACACA
>chromosome_11,+,polyA site is 2405709
CCACCCATCCACCCACCCTTTACCGCTGTCCCTAACATCCTTGCAACCCCCCACCACACCACACACACACCACCCCCACCACCCCACCCCCACCACCCACCACCCCCACCCACCATGACCGCCAGGGCGTCGCCCGCCATGACGTCAGTG
>chromosome_11,+,polyA site is 2407070
GGAGGTCATCGAGGCATGCAGGGGTGTGAGGGTGGGCGGCGGTGTGGCTGCGGCGCGCGGTAGAGGCAAGCCTTCGGGGGGGGGGGGGGCGGCGTGGGGAAGGGGGCAAGGCCGAACACACAAACACTGACAGCATGAAAAGCTGCTACT
>chromosome_11,+,polyA site is 2417352
TCATGCAGGAGGTGTCCCGGCCGCCCTGAGCGAGGCTCAGGTACGTGCTGACGTCACCCCAGGTTTCGCCAGTGTGGCAGTTACCCAGGCCACTGCCCACAACTAGCTCGTCCCACGTGAACCACCTGGGGGGGGGGGTTACATTCATGA
>chromosome_11,+,polyA site is 2429270
GCCATCCAGCAGAGCAGCAGGCCACCCCCACTGGTTTAATTTGCTTGGAGCTGGAATGAACTACACCCCCCAACACACACACACACACACACAACACACACACAAGAAAAAAAAACACACACCACTACACCGCAGCACACCACACCGCAC
>chromosome_11,+,polyA site is 2436164
CGGGCGGAGTGGGGGTGGCGGACAGCACCTCCTGCCAGACACAGGGTGCCGGCTAGCATACGTGTCGACCGCGGGAGGCCCCCTGGGGGGGGGGAGGGGTAGAAAGCTTAGGTTCTTACCCCATGCTCAAAATAACAGAGCTTTAGGAGA
>chromosome_11,+,polyA site is 2436885
TCGGTTGTCCCCTCAAGGGGGGGCCCGGGGGATTTCAGGGCATGGGGTCTGGCCCTTTGCTTCCTAAACCCGCCCCCCCCCCCTCCACGCCCCCCCCCCATGGCCCCGCCTCCCCATTCTGTAATTTTAGTATCCCAACCGATGAGGGCC
>chromosome_11,+,polyA site is 2439756
GCCTGGGGGAGAAGGAAGGGGTTGAGAAGGAAGGGGTTGAGAAGGAAAGGGGTTGAGAAGGAGGGGGGGGGAGCGGGGGGGGGGGGGATGAAGGGGGCGAGGCAACGGTATGGTGTTACCGGTGAATGGAATGGGCGATTTGAAGGAGAG
>chromosome_11,+,polyA site is 2440635
GCGCCCTGCGAGGTCAGCTCGATGCCGGCCTGCGTGCAGCCCTCGCCCACCGTCTGGAGGAGGGGGGGAGGGGGGGGCAGGCGGGGGGGGGAGGCGGGGGGAGTTGTAAATACCAGCCGGAACGAAGTCAAGCCAGGTTAAAAGAGTGGA
>chromosome_11,+,polyA site is 2441997
CACCTGAGGCCGCTGAATATCTGCGCCATGAGGCACCGCGCCTCGCGCTCCGGCAGCGTCTGTGTGTGCGTGGCGTGTGTGAGAGGGGCGGGGGCCGGGACGGGGACGGGGACGGGGACGGGGCCGGGGCCGGGGCCGCGGGTGGAGAGG
>chromosome_11,+,polyA site is 2442287
ACCACTTCGCCCGATCCTCCCTCCCCCATCGCACGTTGACGGTTTGGTTCCAGGCCCACCTACTCTACTCGCTTCCCCAGTTGCCCCCCCCCCCCCCCACCTTCTGCCCCCCACCTTCTGCCCCCCGCTTTCAGCTCCCCACCACCTGCC
>chromosome_11,+,polyA site is 2442380
CCCCCACCTTCTGCCCCCCACCTTCTGCCCCCCGCTTTCAGCTCCCCACCACCTGCCCCCCACCACCTGCCCCCCGCCTTCTGCCCCCCACCACCTGCCCCCCAACCACCTGCCCCACCACCACCACCACCTGCCCCCCACCTTGTGCTC
>chromosome_11,+,polyA site is 2442662
CGTGGGGTGGGGTGGTGGAGGGGGGGTTGCATTCATGAGGAAAAGGGGGAGGGTGGAGAGGAGAGGAGAGGAGAGGAGGGGGGAAGGGGGGAGGAGGGGGACAGGAGGGGGTGGGGGCAGAAAAGGGGGGGGGGTCGAGATACGCCAGAC
>chromosome_11,+,polyA site is 2444046
CTGGAGGGGTGTGTGTGGGGGGTTACATTCATGATTAGTTAAGGAAGTGGTAGACGGTAGACCACTGGAGGGGTGTGTGTGTGGGGGGGGGGCGGGGGGCAGAGAGGGGTGTCCGGGTGGGGTGGGGGCGGAGAGGGAGGTCCGGGCCCC
>chromosome_11,+,polyA site is 2444499
CGCCTCCTCCTCGCGCTTCAGCAGGGCCAGCCGGGTCTGTGAGGGAGGAGGGGTGTGTGGGGGGCGAGGGAGTGCGTGTGTTTGGGGTGGGGGGCGGTTGAGCGATGGCGATGGAGGGTTCGGCGGGGGCGGGGGCAAGAGGGGGGCGGG
>chromosome_11,+,polyA site is 2445962
CGTTGGCGCTGAGGGCGGCGCGGCAGCCCTCGCGCTCCAGGCGGGCAGAGGACTGGGGGTCGGGGGAGGAGGGGGGGGGGGTTGGAGGGGGTTGGAGGGGGTGGGTTGGAGGGGGGAGGAGTGAGGGGTTGGGAGGGGTGAGGTGGGACG
>chromosome_11,+,polyA site is 2447417
CGCCGCCTGCTGCGCCGCCAGAGCCGACTGCACCTGCATCACCTGAGCCTGCGGCGGATGTGGGGAGTGGTAGGAGGGGGTGGATGGGGGGGGGGGGGGTAAGGCAGCACGGGTGGTAGCATTTGGGTGCACTGGATGGAGTATGGGGCG
>chromosome_11,+,polyA site is 2452266
AATGTAAACAAACACGGAGATTGAAATGGACACCGCATCTAATGACTCTTGTTTGGGGCGCTGGTGGGTCGGGGGTTTAAGTATGTTACTGAGTCCGGCAAGCGAAAGTGATTGCGGGTGTGCAGCGCGGGGCCTGGTACGTAGCGATTG
>chromosome_11,+,polyA site is 2452773
CGTCGCAGTAGCGGGGGGTAGCACAGCCGCCGGGGTACACCCTGCAGTCGCAGCGCCGAAGTGAGCAGCTGTATCGGACGGGGGGGGGGGGGAAAGGGGCACGAATCGCTTCGCACGCGCTCATCGAAGTCAGCGCAGCTCGAAAACATA
>chromosome_11,+,polyA site is 2456810
CGCGCTCCGAGGCGCGGCGCAGCACCTCCAGCATGGGCGTGTCCTCCATCACACAGTCCCTGGGGGGGAGGGAGGGGGGAGGGAGGGAGGGGGGGGGGCACATGGGGCGTTGCAAGGATGTTTGGAAAAGCGGTACAGGATGCACTGAAG
>chromosome_11,+,polyA site is 2457608
GCGGCGGGTAGGAGGCCCCTCCCTTCACAGCCGGCCCCCCTCACAGCCCCCTCACAGCGCATCCTTCCTCAGCCCCGCCCCCTTTTAGCCCCCACCCCCCTTTAGGGCCCCCTCGGCGGCTTACCTCACGTGCGTCGCCCTTTTCACGCA
>chromosome_11,+,polyA site is 2457940
CACACTGTTAACTCAAAACTTCAGCACTCGTCTTTCAATTCATTTCATGACTCGCCTTTCATGAACGGCTACCCCCCCCCCCCCCCCCCCGACAAACACACTCTCCCACACCTCCCCCTCTGACAAACACTCGCACCTTGGTAACCACCA
>chromosome_11,+,polyA site is 2459298
GCCGTGGCCTGCGGCCTCCCTGCAGCCCACCCGCCCACCCAACACCCGACTGGCCCCAGGCGCCCCAAGCCCCCTAGCCCCTTTTCCCCCCCTCCCACCCAGCTTCTCTCAGCTCTCCCCCTTCCACGGCTGCTTCCTCGAAGGTCGCTG
>chromosome_11,+,polyA site is 2472390
TGCGCTCCACACCAGCTCTTAGCCTTCTGCAGTGTTGGATAAAGATTGTGTGTCAACTCCCGTAGGGCGAGGACATGCTCTCACCTAGCGTCTCTCGCACCAACATCCATGCCGGAGGGACAGCCTGCGGATACGCCCCTCGTGCTCGCT
>chromosome_11,+,polyA site is 2486379
CATTCCTCTTTCAAACCCCTACCGCTACGCAGTACCCCGGCTTGCCCCTCCCCCCTCAGGCGCCCCGCCCGCGGTGCAAGAGGGGGGAGGGGGGGGGCGCAGTCACCAGCCCAAGCCAATGAGGGGTGGTGCAGGGGGGTATGTACAGCG
>chromosome_11,+,polyA site is 2487337
GCAGCCGCCAACGTTCTGGATCGTGAAGCAGTACACGCCGCCAGCCGAGGCGGCGTCGTCCAGGCTCATGCGGAAGGGCGACTTGCGCGGGTTGCGCTCGCAGTTGCACAGGGGAGGGAAGACCAGCTTGGGAGCGGGGGAGGTGGCGGT
>chromosome_11,+,polyA site is 2487410
AAGGGCGACTTGCGCGGGTTGCGCTCGCAGTTGCACAGGGGAGGGAAGACCAGCTTGGGAGCGGGGGAGGTGGCGGTGGTGGTCGCGGAGGGGGTAGGAGAGCGTGCGGGGGAAGGTGAAGCCTTCTTCTTTTGGAGAAGGGCGCGTCCT
>chromosome_11,+,polyA site is 2487693
TTTCGGGTTGGCGGAGGGAGAGGGAGAAGGGGAGGGAGCTGGTTCTGCGGGATAACAGGGGAGTCAGGGGAGCGGCGGGGGGGGGGAGTGGCGGGGTTGAAGCAGCCACACAACTGAACTGAGGCTCCTGTGTCATGCGCCCGTTAAGCT
>chromosome_11,+,polyA site is 2487914
GTGCGCAACGCCCGGTTCACCTCAGTCGGCTTGGGAGTCGAGCCGTCGCACAGTGTTGCGATACCGCAGACGCTGTTCTAACAGTAGACTCAGAGCGTAGGACCTATGAGGCAAGGAATCTACGCGTGCCAATGGGGTAGGCAGCGCGCG
>chromosome_11,+,polyA site is 2496192
TCTAGCTAGTGTCTTGGCTTGGGGTCGGGGTTCGATGGGACAGGGCAAGTGGCTTGAGGTCCGGGTGTTTAACTCTTCATGTCAACTAACACTGGTCCATGCCGGTGATATTTACGGTATCCGCACCGCCGACCGCAGCTATCACTCATA
>chromosome_11,+,polyA site is 2496550
AAACACCAGACCATGGCCGCACCTACTGGTCTACCGGTCCTCACCTCCGGTGCTCCACCTCATTACCGCATTGCGCCATGCATCTGTGTCAAGTTACCGCCAGGAGACGATGGCAGAACGCAAAGACACACAACGAGCGAGGCGGAGGGA
>chromosome_11,+,polyA site is 2499343
CCGCCGCGGGCGGTGGGCGCCGGAGCCCGTGGGTCGGCGCCGCCATGCACGAGCGCCTGGAGGCAGGGCGGTGGTGGTGGGGGTGGGGCGAGGGGGGGGGGAGGACATGGGACTGACAGGTTTGACACGCGTGTGTGTGTGTGTGTGTGT
>chromosome_11,+,polyA site is 2501827
CCAGCCCCCCAGTGTTGCCAGGAAGAGTGGCATGTTGCCGTCCTGCACGTGTGCAGGCGTGCATATGAAGGTTGAAGGCGGTGGTGGTGGGTGGTGGGGGGCATTGCGAAGGTTTGCAGTCCCACCAGCCATCCTCGGCACACATTTACG
>chromosome_11,+,polyA site is 2506263
CTCTGGCAGCCGGTGCAGCGGCGTGTGGGCGGGCGGCGGGCGGGCCTCCAGCGACTGCACGCGTGTGTGTGTGTGGGGGGGGGGCGGGCAGTGGGGAGCACCCAGATGGGGGTCGGGGATGCGGGGGAGCGGGGGAGTGGAGAGGCTTGG
>chromosome_11,+,polyA site is 2515647
CGCCGCTCCCATACAGGCTGCGCCGGCCGTCTACCCACACACCTCGTACACCCCAACTCGCTCGCGCCTTACTCCCACGCGCGCCCCCTCCCCCCCCTCCCACACACACACACGTATGGGGGGCCGCCTCACATGAGCAGTGCCTTGAGG
>chromosome_11,+,polyA site is 2517924
ATGTCCATCAGGCCCTGCGTGATGGCCAGGTGCAGCGGCGTCCAGCCCTGCGCACGTGTGTGCAGGGGGGCGGGGGGCGGGGGGCGGGGTGGGGGGTTACATGCATTAAGTATACGAAGTGAAGTCGTAGCCAGGTACAAAGTGGGCGGG
>chromosome_11,+,polyA site is 2519244
CCCGCCGCCAGCAGCGCGGCCACGGCGTCCGCGCTGCCGGCCTTGGCGCACGTGTACAGCGGCGTGGCGCCGTCCTGTGTGTTTGTGTGTGTGGTTGTGTGGTTGTGTGGTTGTGTGGTTGTGTGGTTGTGTGGTTGTGTGGTATGGGTG
>chromosome_11,+,polyA site is 2521159
AGCCCCCGGTACAGCTGAGAGGCGGCGGCGTCCTCGGCGGCATGAAGCACCGAGTCCACCACCATGCCCAGCCTGGGGGGGAGAGGGAGGGGAGGGAGGGAGGGGAGGGGGGGGAGGCAGGGTGGGGATGTAAGCGCAACGCCAACGGCA
>chromosome_11,+,polyA site is 2522929
GTGGCCTTGCTGTAGGGCAGGTCCAGGCACTCGGGGTAGTCCGAGTCGCCGTCCACCTCCTCGTATACCTGCAGGGGGGGGGAGGGGGGGGGAGCGGGGAGGACGGTGGGTGGCAGAAGGAGGGTGGCAGGAGGAGCAGTAAGGGGAGGG
>chromosome_11,+,polyA site is 2523262
CATTCCAACTCCCGACCTCGACACCTCCCCACCCCTCCCCACCCCTCCCACCGCTCCCCACCCCTCCCCACCCCTCCCCACCCCTTCCCACCCCCTCCCCACCACCTCCCACCCCCCACCTTGAGGTAGGGCCAGTTCATCACAGCCTCC
>chromosome_11,+,polyA site is 2523561
GTGTGTGTGTTAAAGAGCACAAGGAAAACGTTGCGCAAAGACAGTGTATGCGATGCAGCAAAGTGTGTGTGTGTGTGGTAGTGGTGGGGGGGGGGCAGTGGAAGCCGTGAGGGGATCAGGTGGATAGCCGTGAATGCAAAAGCCGGAATG
>chromosome_11,+,polyA site is 2525466
CGTAGATTGGTCCAAACGAGCCAGGAAGCTCATGGACCGCCAAAACTAGTCTCAAAAGGATTATTCAAAAAGCAAAACAGTTCATGCAATAATATATCTAAATTGGTCGCGCCGTAAGGTCGTTACGTTTATGGGCAGCTTTGCTTCATA
>chromosome_11,+,polyA site is 2529699
GGTAGTCTATCCACTTGAGGGCCTGTCCGCGTTGTATGTGTGGTTCAGTGGTTTGCCGTGTCTAGGATGTAACGTCCGTATGTAAAAGAAGGCCGGCGGTTGGACACCCTGATGATGAGGTGACTGTGCCCTTGTTCTCCTGCATTTGCC
>chromosome_11,+,polyA site is 2539084
GGCTAGGGTGTGTGGGTGGAAGCAACGCAGGGTGCGGACCAGACCGTGTATGCCGTCCAGCTGGTGTGTGGGGGGGAGGAAGTGGGGGAGGTGGGGGGAGGTGGGAGGTGGCAGAAGGTGGGGTGGCGGAAGGTGGAGTGGCGGAAGGTG
>chromosome_11,+,polyA site is 2539177
GGGGGAGGTGGGAGGTGGCAGAAGGTGGGGTGGCGGAAGGTGGAGTGGCGGAAGGTGGGAGGTAGTGAGCGGTAGCGGTGGGCGGGTGGGGGTGGTGGGAGTGGCGACATGCCCTGGGTACGTTGGACGGTTGCGCCAAGCGGTTCAGAG
>chromosome_11,+,polyA site is 2544270
TGAGCCGGTGCCCGTAGTCAATGTAGCCCGACACCTCCTGGGGGGGGTGCAGGTGGTTGCGGCGGGGTGGGGTGGGGTGGTTGTGGCGGGTGGGTGCGTGTGATGGGCCTGGTCGGCGTGTGTTCGATGGGATGGGATGGGGTGCGGGGG
>chromosome_11,+,polyA site is 2545723
CCGCCGCGCCGCGGCTCCCTGCGGACCCGTGTGCGGTGCCAGCCGCGGTGCCGTCATGGCTTCTGGAGCCAGTGCCCCCCCCCCCGCGGCGTGCAGGTGGTGAGATGGCTGCTGCCGCATGCCCCCCTCATGGAGTCATCTGAATGCACT
>chromosome_11,+,polyA site is 2580287
TCCAGGGGGCCCAGGAAGTCTCGGTGCACGTAGTCGTTGAAGCGCTGGGCCAGGCCCCTGACGCCGGCTGCAGGGGGGGTGGGGAGGCAAGGGGGGAGAGGCAGGGGCGAGAGGGAGGGCTCAGGCGCGGGAGGGCGCAGGCGCGGCAGA
>chromosome_11,+,polyA site is 2592621
GCATCCGGCTAACACCTGCCGAGGCTCTGTGCGGCATCACCAGCCACTAACTGACGGGTGTACCAGGCTACTCCCCGCACCTCTGCTTGCTTCTGATGACATGCGTTTCTCTGCACTCAAACGCCGAATCGCCTGCACGTGCGCCAAAGA
>chromosome_11,+,polyA site is 2592701
CTCTGCTTGCTTCTGATGACATGCGTTTCTCTGCACTCAAACGCCGAATCGCCTGCACGTGCGCCAAAGATACATACCGCGACCATTCTAGAACTTAGGAAAGGAATGTCGGCTATCCCGCAGGCCATGCGGGCTGCGGCGGCTAGCCCT
>chromosome_11,+,polyA site is 2593122
AGCCGCCACGAATTGTGGCATACATTTCAATCCCAGATACCCGCCGGACACCAGTCAGTCCAACAGATGAGGGAGGCGTGGGAAGGAAAAACCGGGCCCAGGTCCACCCTACTCAGCAGTCGCACTCGAACACATACAATCAATGTGGCT
>chromosome_11,+,polyA site is 2595096
GTTATATGTTATTGCAAAGAGTCACAACGCAGCTTCACTCGGGCTAGGTCAGGTAGGAGCTAGCCCGTCGGGGCTGCCTTGTGGCGTTCGGGTTGGCAGAGAAAAAGAAGTATGCAATACGGTGTTATGAATGAGGAAATGGAGCACCGA
>chromosome_11,+,polyA site is 2596757
GCTGGCGCTGGGTGAGGAACCATATCCATCTTCATTGCTGCCCCGCCAGGGGGGGGGTAGGAACAAACTTTTTTGACCCCATGCCACAAAACCTCCCGGACCCCCCGACCGACCGACCGACCGACCCCCCCTACCGTACGACCCCCCAAA
>chromosome_11,+,polyA site is 2599999
CCATCTCGGTGCGGTAGCGCTCCTTGTCGGCTGCACGGCCGGGCGGAGGGTTGGGGCGCAGTTCGGCATGGGGGGGGGGGTGTTGTCGCAGGGCAGCGGGGCGACATGAGGGTGACGGCACACACACGGGGATTGTGCACTGACACGTGC
>chromosome_11,+,polyA site is 2601755
GGACCGGCCTGTCGTCTTGGCAGCGGACCGTGGGCGACTAGACATCCTTGAGCTGTTTTGATACAGTATGGTATGCAGGGTGTGTAACGAGAAAGGACAGATTGACGCACTGACTATGGCGGTGACAGGAAGCGCAAAGGACAAAGGTCA
>chromosome_11,+,polyA site is 2617224
CGTAGCCGGAGGGCTCGCCCGGGTCGCGCTTCAGCAGCACATTGTTGGGGTTCAGGTCTGTGGGGGCGTGCGTGGGTGTGGGGGTGTGTGGGCAGGGGGTGTAAGCGGTCCAAGGATGTTTGGAAAAGCGGGGGTGGGTGGGGTGGGGTG
>chromosome_11,+,polyA site is 2618026
GCAGCGAGGCGGAGGCGGGGTCGGTGAGCGGGTTGCCCAGCGGCTGGACCTCACTGGCGTACGTGGACTGAGGGGGGGGGGGAGGGGGCGGCGGAGGGGGAGGGGAGGGGGGCAGCGGAAAGGGGGCGGCGGAGAGGGGGGGCAGCGGAG
>chromosome_11,+,polyA site is 2656506
GCTTTGTACAGCTGGAAAATGGGCTGAGCCCCTAGAGCAAGGGATGTGACGATGGGTACCGGCGACATGAACAGCACCCTTGCAAGCCCAGCGGGACTGGCAAAGGGGCATACCAAAGGCACCGCCACGCCCTGTCCACGCCACTCCACA
>chromosome_11,+,polyA site is 2656763
CGCATGGTTCGGCTGTTGCACAAGATTTCGACATTCTTGCCCCAAGACGCTTGTCGTCGACATGTTTTGATACATGGATGTAAGATATTCAGGGCCCGAGAGCTATACTCGCGGACTGAAGAAAGTCAAGATGTCCATGGACTCGCGAGG
>chromosome_11,+,polyA site is 2656892
GATGTCCATGGACTCGCGAGGTCGCTTCTCACTCCGGCCGAGTTTTCCCTGCCGCCTATTTTTCTACAATAGGGAATAGCAATTAATAATACGTGGCGCTCGCGGTTTGTGCCAGTATGGTACTTTTTGTCGACGCAGGCAGGCACGCAG
>chromosome_11,+,polyA site is 2658530
GGTAGTGTAGGCACCAGCATATAAGCACGGGCGGTGTTCCTACGCCAAAGGGAGGGGCCACGGGGGTTTCGGGGGGCGCTCGCCCCCCCCCCCCCCCCCCATACAGGAGGGCGCTCGCGCGCGAACGGACGGCGAAGCGGTCAGGCGCGC
>chromosome_11,+,polyA site is 2660286
ACAGGATGCAGCTTCGGGCTGCACCCAACAGTGTGAGGGCCCTGCCCTGTTGGTGCTGGTGTTTTGGGGTAGGAGTTGCACTTTGCAAAGTGGCAGTCAGTCTGACGCCGACCCGCGGCTTAGGTGAGCAGCGCTAGCGTTTGCGGTGAG
>chromosome_11,+,polyA site is 2660380
AGTCAGTCTGACGCCGACCCGCGGCTTAGGTGAGCAGCGCTAGCGTTTGCGGTGAGCCTTGCTCGGGGTTCCTCCCCTCCTTTAGTGAGGCGAGGAGCATGGGGGTCATTCGAGGTTCTCTCCTCGAGTGTGCGTACGTGTCTCGTGCGT
>chromosome_11,+,polyA site is 2660487
ATTCGAGGTTCTCTCCTCGAGTGTGCGTACGTGTCTCGTGCGTTTATGAAGCCCTGGCTTGCCCGCGGCTGTCGTCCCACATGTAACCTCTATTCGCTAATCCCGCCCGCCCGTGGGCTTTGTACGCGGGTGGTCTTGCGCCACGATGCC
>chromosome_11,+,polyA site is 2660716
CACTGAACATACTTGTGCCGAACTTCCCCGAAAGAGTGCCATCTCGGCCTTCCTAGGTCGCTGCTCTACGGGTGAGGACGCTGGTGCGGCGGGTTCTGATGGTTTCCCCGCGAGAGCTATCCTGCTTTCTAGAAGCCGGTCTGCGAGCCA
>chromosome_11,+,polyA site is 2661143
CACTGAACATACTTGTGCCGAACTTCCCCGAACGAGCGCCATCTCGGCCTTCCTAGGTCGCTGCTCTACGGGTGAGGACGCTGGTGCGGCGGGTTCTGATGGTTTCCCCGCGAGAGCTATCCTGCTTTCTAGAAGCCGGTCTGCGAGCCA
>chromosome_11,+,polyA site is 2661569
CACTGAACATACTTGTGCCGAACTTCCCCGAAAGAGTGCCATCTCGGCCTTCCTAGGTCGCTGCTCTACGGGTGAGGACGCTGGTGCGGCGGGTTCTGATGGTTTCCCCGCGAGAGCTATCCTGCTTTCTAGAAGCCGGTCTGCGAGCCA
>chromosome_11,+,polyA site is 2661888
CACTGAACATACTTGTGCCGAACTTCCCCGAACGAGCGCCATCTCGGCCTTCCTAGGTCGCTGCTCTACGGGTGAGGACGCTGGTGCGGCGGGTTCTGATGGTTTCCCCGCGAGAGCTATCCTGCTTTCTAGAAGCCGGTCTGCGAGCCA
>chromosome_11,+,polyA site is 2668407
TGTGCCGCCACGCCACGTCCTCCGTCTGAGGCCGAAGGTTCCGATACTAGCCTCATCTCCCGGACATAGCCGGGGTCGGTTGGTACAGGCACCGCCCGCCATATGTGCCCAGTCGCGCCCAGCTATCAAGCACTAGTGCAGCAGGCAGCA
>chromosome_11,+,polyA site is 2689389
TCCGGAGGTTGCAATGACAGTACGCCCCATCTGTGCACACGCATTCCCCGCCTTCCCATCACGACGTCACCGTGCGCTGCCCCCCTCACCCACCCCGCCCCCCATGCCCGCCACCCCCCATCCCCGCCACCCCCCCTCCCCCCAAACCTC
>chromosome_11,+,polyA site is 2707022
CGCCGTACCCACGCCGTGAAGGGCCATCTGCGACCCAGAGAAACAACACCCGCCCCCTGGTTGGCTGCCGACCTTCATAGTGTTACGCACATGAGTCGAAGCCAAGCCGAAGCCCGCCAAAGCCCCACCGCCACGTAACACCCCTCATCT
>chromosome_11,+,polyA site is 2707164
CCTCATCTCGTTTAGGTCTTTTGGCGGCAGCACCAACGCACAACAAAGCGCGACAGGCCAGAGGTCTGCCGACATCCCCATCAAACGCAAGCACCACACATTTTCTCGACGGCGTCACAGACGCGCAATGTCTTGGCCCGGAGGCCCATG
>chromosome_11,+,polyA site is 2708546
GGGATGTCGGCAGACCTCTGGCCTGTCGCGCCTTGTTGTGCGTGGGTGCTGCCGCCAAAAGACCTAAACAAGATGAGGGGTGTTACCAGGGGGGGGGGGGGGGTAAGGATGCCGCAGACATACCCCACCCTTCAAATTGATAGAGCTTGA
>chromosome_11,+,polyA site is 2709015
TATGTCCCATGCGTAGGTAAGACTCGTAAGCGTGCTTTACACGGGTGCAACTGAACGGCCGCAAGATGTTCACAACATGTCGACAACATGGCTGTGGTCAAGACGCGCCCGACGAACTTTCCGTGTTTACATGTTAATAGAGCTCGCTGA
>chromosome_11,+,polyA site is 2718746
GCTTGCGCTACAGGAAAGGCCGGGTAGACCCACATCTACACTGGTCTGGATATGCCCCGCTGCACAGCGCCACGCGGTGGGGTGGGGTGGGGTGGGGAGGGATGTGCGATGGGACAGTGTTCAGGCAGGTTGGTGAAGTCCCGTAGGGTG
>chromosome_11,+,polyA site is 2719472
GGGCGGGGCGGGGCCGGGCCGGGCGGGGCGGGGCGGGGCGGGGCGGGGCAGGGCAGGGCAGCGCAAAGTACGGGGGTGGGGTGGGGCGGGGGGGGCGTGGCAGTGCGGGGCAGAACGGGGCAGGGCAGGGCGGGACAGGGCGGGGCAAAG
>chromosome_12,+,polyA site is 4982
TGTGTGCGCGTGCGTGAGTGCGTGTGTGATGGGACAGTGGTAAGGCAGGTTGGCAAAGTCCCTTAGGGCGCAGCTAATTCCCATACCCAACAAATGGCAAACAGTTGGCAGAGGCAGGGCAAGAGTGCGCGGCTGGGCTAACGCCGGAGT
>chromosome_12,+,polyA site is 5038
AGTCCCTTAGGGCGCAGCTAATTCCCATACCCAACAAATGGCAAACAGTTGGCAGAGGCAGGGCAAGAGTGCGCGGCTGGGCTAACGCCGGAGTTACTGTACCGACGAGTTGCTGGCTGGCTGGAAGTTTGCTGACGCGCATTCCTCACG
>chromosome_12,+,polyA site is 24479
CAGTGGCCGGTACAGAGTGAGCCCAAGGCCGGACGGACCCACGTCACGAATGATGTTCTGACCGGGCGGCACCCCACCACCCGCCCCCACCACCAGGCTCATGTCCCGCAGCCGCACCACCATCTCGTCCATCAGCACACGCCAGCCGCC
>chromosome_12,+,polyA site is 25548
GCTGTGAAGTTGCCCAGGCTGGTGGACAGCTCCAGCGAGGTCGGCCGCACGTCCAGTCGCAAGCTGGAGACAGGTGCGGGGTGGATGGGGCGGGTGTGGGAAAGTGGAAAGGGTTTCGCTCAACGGACAGGTTGGAGCCGTTCGTGTGGT
>chromosome_12,+,polyA site is 49385
TCAGGTCACTCGAGGTCATGTGTTCTATGGGGACGGAGGGAAGCACTGGTTGGCTCTTATGCAGTACAAGTCATGCGCATTGTAACTGCCTTGACTGGTTGTGGCCGCCCCATACACTGACTTGAACGCCATGTCCGCGCTGAGTCCGGA
>chromosome_12,+,polyA site is 49460
CGCATTGTAACTGCCTTGACTGGTTGTGGCCGCCCCATACACTGACTTGAACGCCATGTCCGCGCTGAGTCCGGAACGCGGAATCGTAATCCTATGGCCAGCCCACCGCTCGGAATGTGTGGTGACTCGTAAGAAGCCATAAGCCGAAAT
>chromosome_12,+,polyA site is 49545
GTAATCCTATGGCCAGCCCACCGCTCGGAATGTGTGGTGACTCGTAAGAAGCCATAAGCCGAAATCTGCACTTATAGCGCTATGAGCATTCGGCAACGCAATCTGCCGCCATCCTGCCGAGTGTCGAACATCTAAAGCTGTCCTAAGAAG
>chromosome_12,+,polyA site is 55739
CGTGCAAAAGCCAGGGCCTGGTACTACATTTGTAAGCCGTGCAGTGGATTCGGAGCATCTTGTGCGTGCATGTGTGTATGTGTGTGTTGGGGGGGGGGGGAGACCGGCAGCCGCATAGCGGGTGTCGGAGGTGGCAACGACCTGGGCATA
>chromosome_12,+,polyA site is 61470
CGTGGCTGCCGTGACCCAGGTAGTCATACTTACCCGCGATAAGCCTCTAACCCACACGGGCGACCATTCGGCCTGACCCCGCGATGTACCTGTATGCGTCCATGCTCCGCACCATGGGCGAGCTAAACAACGTTCACCCAACACGCCTAA
>chromosome_12,+,polyA site is 61693
GTGTCACAGGCAGGCGAATGGCAAAGGCGACAAGTGTGGTGGCGTGCAGCAGACAAGCTAGGTATCACGCGTCCTAAATCCCGCCCACTAAGTACAATAAAACTAAAAGAAGAGGGCGAGTTAGTGGTGGCACTGTGTGTGTGTGTGTGT
>chromosome_12,+,polyA site is 61893
GTGTGTGTGTGTGTGTGTGTGTGTGTGTGTGTGTGTGTGTTAAAGAGCACAAGGAAAACGTAGCGCAAAGAATGTGTTGTGTGTGTGTGTTAAAAAACGAAACGAAAGCCCGCCCAATGACGCGACGGAGTTACTTACGAGCGTCGCGTG
>chromosome_12,+,polyA site is 63345
CTTGTCCTGTGCTTGCATGCCCACGACCATGGCATGTGGGGCGAGGCGGGGAAGTGAAGGTTGAGGGTGCTGCACAGTGTGGATGGTGGATGTGGGGCAATCAGATAGGTGCTGGCATTGCCATAGTCTGAGCACAAGGTTGGGCCCGCG
>chromosome_12,+,polyA site is 63528
CTTTGCCGGTACGTACGCATACATGCGCACTGCTCGCGGCATGGCCCACAAAGGACATGGGTACAGGTATGGCTAGGGCATGTACAACGTACAGTGCGCGACAGTAGTGATCACAGGCCCACAGCTCCAGTATCACAACATGTACGGTAT
>chromosome_12,+,polyA site is 63635
TGATCACAGGCCCACAGCTCCAGTATCACAACATGTACGGTATGTGCCAATGCCTTAAGGCGGGCTGTCGCTGTGCCATGCTCGTGTATCTTGGTCACAAGTGTGTTTCTGTGTGTTCGCATAAGTACATCTATGGAACGCCATTGGGGG
>chromosome_12,+,polyA site is 63725
TTGGTCACAAGTGTGTTTCTGTGTGTTCGCATAAGTACATCTATGGAACGCCATTGGGGGGGACTGTGCGCGGCCGGAGGCACATGTGAGACAGGAGGAACAGCCCGTGCAGATGGGTGGGGCCGAGTCTGATGGGCGCATCTTACTCTG
>chromosome_12,+,polyA site is 63810
GTGAGACAGGAGGAACAGCCCGTGCAGATGGGTGGGGCCGAGTCTGATGGGCGCATCTTACTCTGAACAGCCGTAAAACTATGCAACACTCCGGCGCAGCTTCTCAGCCTCGGACCGCCGTCCACCCATCCCCTAACGTACGTAGTCTGA
>chromosome_12,+,polyA site is 68989
CATAGATTGCATTGGTTACAAGAGGGACTTGCTGACACGAGTCGCGAGCGACATCTGCTCTGGACCTCAGGGACGTGCCGCCTGCAACGCCGACGACCTACTCCAGTAGTAGGCTTGCTCTCGTAAGAGCTCCATTGTCTGCATAGTCAC
>chromosome_12,+,polyA site is 84827
AAGCCCAGACCGGAAATTTTGTGTCCAGTTGACCCCAAACTCGAAGCTCCAAGCCTCCCCTCCTCCTCCCTCCTCTGCAAATTCTACCTATGGTCAGTTCCACACATGTTTATCTATCTAAACCTGGCATCGTCAACATAAGCCCGGGCC
>chromosome_12,+,polyA site is 84884
CCCTCCTCCTCCCTCCTCTGCAAATTCTACCTATGGTCAGTTCCACACATGTTTATCTATCTAAACCTGGCATCGTCAACATAAGCCCGGGCCAAAGTCGGCCTAGTCGCAGCTCATTCTACCGCTGAGCCTCGCCAAAGACGACCAGCC
>chromosome_12,+,polyA site is 91477
GTGAGGGTCAACGTCTTCGCCCAACATGGTGTGGGCACGTGTACAACACACTGCGTGTCGTATGTGTGTGTGTGGGTGGGGTGGGGGGGGTATGTGCCCGAGCCCATTAGGTCCCAAGAGTCAAGGAATCGTCGCCCAACCCAGAAATGC
>chromosome_12,+,polyA site is 95166
GCCATCCAAGTGCGTTACATGCAAATAATGTCACTCCGAGCTGTGCTGCTAGCCTCAGCGGCCGTGCACGGGCTCGCGACGTCGTAATCGGTAATGTCGATCTCCGCCCTGCGGCAATCACTGCAGCCGCTGCTATACACCTTGCTGCCC
>chromosome_12,+,polyA site is 97019
CCACCAGGTCCAGCAGCCCGTGCTCCAGCAGGTACTCCGCAGTCTGGGGGGGGAGTAGGTGGAGGGCGGGGCAAGGGGGTGAAGGGGGCGAGGGTGAGGGAGAGGGGAGGGCCATTTCCAGGCCGAAGGGAAAGAGATATGGTGCAGTAG
>chromosome_12,+,polyA site is 100599
CCTGCAGTCCGCTACACGCGCACTACGGGACCCCAGACAGCGCCAGTCCCAACTCCACGCGTTACACATGGCAAGTTGCCGTGAGAGCCGCCACCTGGCTCCTTTACTTCTTCATCTTGCGCATCAGGCCCGCCAGCTCCTCACGCTTCC
>chromosome_12,+,polyA site is 100856
CTCAGCACAGGGCCTTTAACTGAGCCCGCAGGCGGCAGCCGCCAAAGATGCGTCGCTCACCTTCCGCTTGGCCACCTTCAGGGCGCGCTTATCCTTGCCAACCTTCAGAAGCTCCATGATGCGCTTCTCGTAGGGGGCCAGGCCGGCCAC
>chromosome_12,+,polyA site is 101082
TGAATTCACATGAATAAGGCCATATAATGCTTCTGATGCCTTTACAGCGACTTACCCCCTTGGTGCGAGACGGGCGCACAGCCTGCTCCCGCTTAGTGACCACATGGCCCTTGTTAAGGCCCACGGCCAGTCCGGTGGCGACCATTTTAA
>chromosome_12,+,polyA site is 103645
GTTCGGTCTGCAGCCGCAAGCCGCAACGACCTGAGCTGCTTCGTCCATCCGTGACGTTGACCTGACTTGACAGAAATTTTGAATCGTTCCAGCTGTTGTTGCCCACACAGTTCCTGGAGTACACGTGCAGGCCCACAGAGATATGCTAGG
>chromosome_12,+,polyA site is 172289
CTGCATTACAGCAAAAGCCCGTCCTTGCTTGTGCACTCCAGCGGCTACGCTTCCACCCAAGCTGCCTCGCACGTCTTAAGAACTCCTGTCAGTATACGTTAACCTCGTCCTCCTCAGCATACTTCACTCCCCCTCGCCTCTTAAGATCCC
>chromosome_12,+,polyA site is 202336
CCTTTTCAAGCTCGCTCTTCGGCCCCTCCTCCGCGTCCTCCTGAAAGCCGCCATCTGCTTCTGCTTCCGCCTCTTCCTGCTCCGCCTCCTCCTGTTCTGCCTCCTCCTGTTCCGCCTCCTCCTCTCCAGCCTTATCCTCTTCTTGGTCCT
>chromosome_12,+,polyA site is 207913
GCGCATGGTGCAATGCCAAATGGTTACAGTAGTGGCAGTGAAGTCTTCACATTTGCCATTCAGTCTGTATCAGAAGGAAGCCGCTGTAAGCTACCTATATACAGTTGTGCTGAATACGGAAATTCAGCACCATTACACCACCCTCCCGCA
>chromosome_12,+,polyA site is 214382
AACGCCTAAATCCTTTTATGAAAGAATGCATGGCCGAAGGTCGCCGCATGGCCCAGGTGCAGTAGCCTGCATGTGGCAACACCAATGCACGCCACTGCACACGCACACGTGTCGGCCCCACGTGATCAGCCATGCACAGTACTCTTCCCC
>chromosome_12,+,polyA site is 214562
AACGCGGCAGTGCCCCCATACAGTGAATGCAAGCTGAGCAGCATTCATGGCGGCCCGCAGTACTTCTTTAACCACTGCGCCAATACAGCTCCACACTCCAATGAAGAACGAGCGCCGTCTTTCGCCGGCACAGGGACCCAAGGCTGAGGG
>chromosome_12,+,polyA site is 215156
GGGGTCGGTCACAAAGTCGGAGGACACCACGTCCTCGTCCGTGTAGGCCAGCACGCCCTTCATCTCGCCCTCCGACGCCTCCTTGAGCGCCTTCATGATGTCCTCGTACGTGGTCGCCTTCTCCAGCGTCACGGTCAGGTCCACCACCGA
>chromosome_12,+,polyA site is 216949
TGCGGCCCTCCACCAGGAAGCCGTCCTTGCTGCCATTGACGTGGCCGGGCCAGGTCTTGTGGACCGAGTCATACTTGAACATGTAGGCCATGTATTCGGCATCAATGAATGGGTCGTTGATCGCCACGACCTCGATGTCGGGGCGCAGCA
>chromosome_12,+,polyA site is 217295
ATCTTGCCACTCTCAGCACGGATGCATGGCACCACCACACGCGAGCGGTTGGGGCGGCCAGCACGCGCGGAGGCGTTCACAGAGCGCTGGGCGAGGAGGGCCATCGTGACTGTTGGAGGAACAGCTGCAGGACACAGGAGTAGTTTGGCC
>chromosome_12,+,polyA site is 227139
CCGCGGTTGAGAGACCAGGCAGGGAATGGATGCAAGGCCAGGACCCCAGGGCCCTGCATGCGGTACTGCGGCAGGTGTTTGGCAGGCAATCATTGGGCAAAACCCCTTTCGTGGCTGATGTTATGACGCTGAGATTGTTGAATGTTTTAC
>chromosome_12,+,polyA site is 227749
GGTGTAAAGAGGATGGTCTTAGGGTGGTAGGTATAGGTAGAAGCGCGGTTCAGAGCGCAAGGTAACGGGCTAATTGTGATGTGAACTTGGCAACAGCGAATGACCTGCACAGCCGTGTACCTGGGCTTGGCTTGAGCACAAGCAGTGGAG
>chromosome_12,+,polyA site is 228277
CAGCGCGCTTGCCGTCGTGCTTCTACAGGCTGGACAGAGCATACACACGTGAGCGCTGCAGACACAATGCCACCGTAACTGTTTAACGTATGATGATGATGATGATGATGTGTTACAGGGTTGGGAGTGTCCGTTCCTGAACCTGTAACG
>chromosome_12,+,polyA site is 228338
ACACAATGCCACCGTAACTGTTTAACGTATGATGATGATGATGATGATGTGTTACAGGGTTGGGAGTGTCCGTTCCTGAACCTGTAACGAGGCTAACCGAGCTGCAAGGGCTCTTCGTCTCTCCTGTTTGCGTCATTGTGAGCTTCGTAC
>chromosome_12,+,polyA site is 242217
GTCTACGGTGTTATACTACGGTATTATACGCCGAGATCAACAGACGGTCAGTCGGGTCCCGCAAGGATGTGGGCGGGGATGTTTTTGTTGTTGTTGGTTACAAGGTGGTGTGCACGAGCATGCGTGCTATCCTGTCCCCGTAAGTACCAG
>chromosome_12,+,polyA site is 242308
TGTTGGTTACAAGGTGGTGTGCACGAGCATGCGTGCTATCCTGTCCCCGTAAGTACCAGTGGCCCGGGCCGGTGGGCCCTTATAACGCCGGGAAACTTACTTTGCGCAACGAAGTTAGGCGTGTTCGACTGTACTACTCAATGCCAACTA
>chromosome_12,+,polyA site is 244085
AAGCGACCTCGCGAGTCCATGGACATCTTGACTTTCTTCAGTCCGCGAGTATAGCTCTCGGGCCCTGAATATCTTACATCCATGTATCAAAACATGTCGACGACAAGCGTCTTGGGGCAAGAATGTCGAAAGTTTGTGCAACAGCCGAAC
>chromosome_12,+,polyA site is 244345
ATGTGTGGAGTGGCGTGGACAGGGCGTGGCGGTGCCTTTGGTATGCCCCTTTGCCAGTCCCGCTGGGCTTGCAAGGGTGCTGTTCATGTCGCCGGTACCCATCGTCACATCCCTTGCTCTAGGGGCTCAGCCCATTTTCCAGCTGTACAA
>chromosome_12,+,polyA site is 246474
AGCCCTCCAGCAGCTGCTCCTCCGTGGGCCGCGCCCCCGACCCCTCCGCCTCAGCCTCCTCGCCGCCGTACTGCAGGTGGGTGGGGGGGTGGGTGGGGGGAGCGTGCGAGCTTACATGAGGGGGTGGGGGGCGCGGTCCATGGGGCAGTC
>chromosome_12,+,polyA site is 246843
GCAGCCGGTCCAACACATCCTCGGTGGCGGAGCGCTGGGGGCATGGGGGCGAGGGTGTGTGTGTGTGTGTGTGTGTGTGTGTGTTGGGGGTTGGGGGGGGCGAGAGGGAGTTTGGGGAGGAGATGGGTGTGATGAGCGCGTGCTGGGTTG
>chromosome_12,+,polyA site is 247622
GTGTGTGTGTGTGTGTGTGTGTGTGTGTGTGTATGTGTTAAAGAGCACAAGGAAAACATTGCGCAAAGACAGTGTGTGTGTGTGTGGGGGGGGGGTGTAGATACCAGCCCAAACTAAACCAAAGAACGTCAATGGGGGGGGCTGTGCGCG
>chromosome_12,+,polyA site is 248064
GGAACGTCGCTCGCCGGGACTGCGCAAGTTTAGAAAAGACAGAATGGAAGGTTCCAGACGAGGCCGCATGGGCCGGGGGGGGGGGGGTTGGGGGTGTTCTGTCAGCACACAGCGCAGCCTGAGACATTCTCAAATACAAGCGCAGTGCAA
>chromosome_12,+,polyA site is 255657
GGCAAGGCGTTGGAATGCTGCAAGTTGGGAGTACGTGACGCTGCTGAAATGTTGGCGACAATTACATGCCGCACCTGCAGGCGGCGAAGGAATGGGGGAAATTAATGGAGCTGTGGCAGTAGATGACGATGCAGAGGATTTGTTGTTGCC
>chromosome_12,+,polyA site is 261768
CCCTCAAAACAACAGCAGCCGTCGGAGCAATGTCGCATCCGACCAGGGGGGGGGTAGTTTCGACTGGGAAAGGCCCCATGTTCTAAAACGAAAGAGCTTGACGAGAGAACTCCAAATCCACTTTCAGAGTTTCAATCAGGGTAGTAATTG
>chromosome_12,+,polyA site is 261835
GAAAGGCCCCATGTTCTAAAACGAAAGAGCTTGACGAGAGAACTCCAAATCCACTTTCAGAGTTTCAATCAGGGTAGTAATTGCAAAGTTATGGGCCCTCAAAGTTCAGGGTCGGTCGTCGGGGTTGGGGGTCCCCAAGGTTTCGTCACG
>chromosome_12,+,polyA site is 267293
GGACGTCGTGCCCCAACACATGGCAGCTAGCGGTGGAAGCACACAACATCAGCGTTCACCGCCTCATGCGCGCACGTACTTAGCACTCCGCATTAAGCAAACACAAACAAGCCCAAGCCGCAGGTGGTGTGTGCCGTAGGTTGCTCCCTA
>chromosome_12,+,polyA site is 271480
GGGTGCAGGTGCAGCACGCTGACTGCGGGGCGGCCGTCTGTGAGGCGCCGCTCGTACAGCACCACACAGTGGCTGTGCGGGGTGGGCGGGAGGGGTGGGATTGAAGTTGGAGAGGAGCTGGTGGCGGGGGCCGAAGAACGGTAAAGGTGC
>chromosome_12,+,polyA site is 277506
CCGCGAACACAGCCACCTCGCGGCAGCCGGCGGCCAGAGCGCCGGCCAGGCCCTGACGCAGGCAGGCGGTGGATGTGTGTGGGTGGGTGAGGAGGGAGAGAGTGGGAGGAGAGGGGAGAGAGAGGGAAAGCGAGGGGGGAGAGACAGGGC
>chromosome_12,+,polyA site is 278189
ACCTTGAAGCCCGCTCCGGACAACAAGTCAATGAACGCCACCTTGACGTCCGCGGGGATGACCTGCAGGCGGCGGGGGGGAGGGGTTGTAGAGATACCCGCCCATAACAGACTGAACCCAATGCGAAAGAGCGCGGGGGAGGGAGGGACG
>chromosome_12,+,polyA site is 285776
CGCACTTCTGCCCGCTTGGGCTGAGGCGGGTGCTGGAGGTGCGTGTGGAGGTGCCGTGCTGGTGTTGCGGTGTTGGCAGCGGTTGGTGAGGGGTGGGGTGGGAGTGGCGCGGTATGCTGCACCAGGTGCCTGCTCACCCCACACCACACC
>chromosome_12,+,polyA site is 287003
TGCAACGAGACTAACCGAGCCGCAAGGGCCTCTCGTCTCCTGACGCTGTATACGATCTGAATAGCTTGCACACGTTGCGCATAACGTTATTTCTGCCCAATAGGTTTACTGATGCGAGGACAGGTATTTGGTTTGTGACAGAGCATTGGT
>chromosome_12,+,polyA site is 287361
CAGCAAACAATAAGCTATGGCATGGCCCAGAGGGCCACAGCCACTGCGGCGTTGCCTTATGGGTTACAGTGGTTGCAAAATAATGTAACGCGTTGAGTAAGGTGCCGGGGGCGTGCACATTGCTGTAGGCGTGGGCCAGGCGTGGCTCTG
>chromosome_12,+,polyA site is 287587
TGGTGGCCGCGGCCGCCGTGGGGCAGTAGCAATGATGACGGGATGGGTCTGGAGGCTGCAATGGATACTGAGGAGAACTTGATGCAATACCTTGTAATGACAAGAGAAAAGTGGCTGTGCCGCCACGCCACGTTGGTGCAATGTCTGAGG
>chromosome_12,+,polyA site is 288924
CGAATTTTCCCTGCCACCTATTTACATGCAATAGGCATTAACACATACTAATACGTAGCAGCCGCGGTTTGCGCCAGTATGCTATGTTTTGCCGACGCACCAGATGGGGTAAAAAAAAGTTCGTTCATACCCCCCCCCCCCGGGCTAAGT
>chromosome_12,+,polyA site is 291262
TGGGCATCAGCTGCACCCTACGGGACCTCGCCAACCTGCCTTGAACCCTGTCCCCACACCCCCCCCCCCCCCACACACCCCCCCACCCACCCACCCCCCCCCCACACACACACCACCATCATGCCGCGCATGGGCTGGAAGCTCTCTGGC
>chromosome_12,+,polyA site is 291477
CGATGTGGCCACGCGGCGGGCGGACAGGAGGGTGGGAAAGTTGCCTAGCGCAGGCATCTGGCGGGGTGGGTCTGGTCTGGCAGCTAAGTTCCAGAGGCAACCTGACCCCCGCGCACGCGCATCTGAGGGTGCTGGGGTAGCCCTGCGCAG
>chromosome_12,+,polyA site is 294140
ACGGCAGCCCTCGATTGAGAGCCCTGTCGTTGGTTATACCAGATTCACGATTCACGTGATCTATCTGGCAGAATAACCGTGGAAACCGTAGTCATATACACACACACACACACACACACACACACACACACACACACACACACACACACA
>chromosome_12,+,polyA site is 294748
TGGTTACAAGGTGGTGAGCACGACGTGCATTCCTGTCCTTGTAGAAACCTAGGCCCGGGCCGGGGGGCCCTTATAACGCCTGCAACACTTATATATGCAGCTAGTTTGGTCCCCGAATGAGGGTGCTTATGCTCCTGTGCTCCCAAATGG
>chromosome_12,+,polyA site is 294824
CGCCTGCAACACTTATATATGCAGCTAGTTTGGTCCCCGAATGAGGGTGCTTATGCTCCTGTGCTCCCAAATGGAATCTAGTAACGCGGCTAACCTGGCTGGGTCCGCATTCTGCATGACGGCCTGCATTCCGCCTGTAAAATCGATCTC
>chromosome_12,+,polyA site is 294877
TGCTCCTGTGCTCCCAAATGGAATCTAGTAACGCGGCTAACCTGGCTGGGTCCGCATTCTGCATGACGGCCTGCATTCCGCCTGTAAAATCGATCTCGCTACCCAAACGCAACTGGTCGTAGGCCGTACACCGCATGAGCACATGATTCT
>chromosome_12,+,polyA site is 307992
CCCCAAGGACCCCAGACCCGCTCTAGCCGACCCTGGATCGCCCTGGCGCGCTAGATTGCATTGGTTATGGATGCGAATTACAATTGAAGGGACAGTCCGACAAGCGGGGGCACACCGTACCCACGCCGCGAGGGACCGTCTCCGGCCCAG
>chromosome_12,+,polyA site is 314438
CTTGCCCTCCGCCGCCTGCCGCTCCAGAAGAGCGTCCTTGGCAGCCTGGAGCTCCTCCTGGGCGGTGGTGGGGAGTGGGTGGGGAGGGGGGCCGGGTGGGAAGTGTATAGAGACGGGGGCGCAGTCGTTTGCAATTCCGCAGGAAGTCAA
>chromosome_12,+,polyA site is 318274
TCGCAGTTGGTCGCGCGCGGGCGGGCGAGCCTTCGCTCTCTTGCGCGAGGAGCAGCTCAGTATTGGTATAATTGTTGCTTTGAATTATCGCAAGCAACCACTCGACTGGTTCCACCACTCGCACCACAACCACCGCTCGCGACCACACAG
>chromosome_12,+,polyA site is 322991
GCACGATCGACTGGGACAGGCATTCTGGGCATTCCGAAACTGCCTATCAGGTCCCATTTGCCATGGCTACAAAGGAGCCTGTATAAAAAGTGTGTCTGCCAGTATCTGACCGCGCGTTGAGGCGAGGGCGGGGGCGAAGCTGGTCGCAAA
>chromosome_12,+,polyA site is 323873
GTCTGCCAAAACCACGTTGTACTTAAGACCACAAGACTGCTCTCTTACGCGTTGTTATAAACACAGAACTCAGGACTCACACCTCTCGACTCTTCCTCTCACAATCAAGCGCTCATACCCGAAGCTCACATAGCACACCGCCCGCCAGGC
>chromosome_12,+,polyA site is 335341
GCCGACGGGAAGTCGGGTACTCAGGTGGCAGGCCACTAGGGTCACTGTGTCAGCAGTCCCGCTGCGTCAGCAGTCCCGCTTGTAACCAATGCAATCTAGGGTCCAGGACGCAGGGCAGATCAGGGTGATTGCACTCCGCGTCACTGGCTT
>chromosome_12,+,polyA site is 335731
TCTCGCGGCCAGCGGCGCGAGTGGATTACAACAAGGAGGTGGCTGCCTTAGGCAGGAAAAGGGCTGATCCCGGGTCGTTATCAACCCAGCCACCTTGACGCGGGCGCCTACTAAGCGCCTACTAAGCGCCTAAACATGATTCACAACGAT
>chromosome_12,+,polyA site is 380496
AAACAGGAGCCTTCGGTGCCTTGCGTTCCGGTGCATGCATATCAGCATGCCTGCATGTGACTGGCTTCCCTTACTTCGCATTGTTAGTCTTAAACAATCTTCGATGCATATATTATGTTCATCATGCAAGCCCTGGAGCCTGCAGCCCTG
>chromosome_12,+,polyA site is 381326
TATACATCTCTCGGGGGTGGTCCCAGTCCCCCAAGGATTAGCCACATACGCCATGCATCCTAAGCCTTGCGACATGGCGGCATGTGGATTCCAGCGCTACAGGGAAAACCGCTGCTCGAAGGTCGTGAAACACCGGGCAGACACACCGCA
>chromosome_12,+,polyA site is 381444
AAGGTCGTGAAACACCGGGCAGACACACCGCACACACTGGTCTAAGCACTCTTTCTTCTCGAGTTGTAGGAGGGGGAGGAGGAATGGAAATCAATGCGAGGCACTCCGTGCGCCTGCCGTTTACGAGTAGTAGGGCAGGATCTGGGTGCA
>chromosome_12,+,polyA site is 382637
TGGTCACGCTGTTGTCGAGCAAGGAACGCTGCTTGCCGACGCTTCTCACCCGTGCGGTAGGCGGGCAGGTTGCTCAGGTAGGTGGCAACGATCGGGGCAGAGGTCACCGGGGTCTCCAGCATGCCAACGAAGGGGTCGCCGTTGACGGGG
>chromosome_12,+,polyA site is 382883
GCTCGGTCCCTTATCTACCTTCTTGGTGTCAGCAGCGCACACGCGCACAGTGGACACACGGCCCAGGCCCAGGGGCATCTGGCGCCGGGCAGCGGTGGCACGCAGGCCGGTGGAAGAGCGCATAGCGACGGCCATTTTGTGGTACGTGTG
>chromosome_12,+,polyA site is 390616
AGTCCGCGATCTTGAGCACGCCGCTGCCGCTGACCAGCATGTTCTCGGGCTTCATGTCGCCATGCACCTTTTGAGAGGGGCGGGGGGGTGGGGAGGGGGCGGCAGGTGCGGGAGAGGAGGCGTTTGTAAGGACGGGTACTGGAAGGTCAA
>chromosome_12,+,polyA site is 392186
GCGCGCGGCGGCGCAGCGGCCGGGCGGGCTTCTGCAACTGCCGCAGCAGGTGCGCGCGGTTGATCATCTGCGGCGGTGGTGGGGCGAGGAGGGGGGGGGCGGCGTTGTCGCAGTGGCTAGGAGCGTGTGCGTGAGTCCGGGGTAAGGTTC
>chromosome_12,+,polyA site is 444008
ACGGATGAGCTGTGTAGACGAGCACTAGCGTAATGCAACGGCGTGCAGCAAAACAATGGCCGGGCGACAGTGTGACAAACAGGGGCAAGAACAAGGCGAAGCAAAGCAGAAGAGGGGCCCGAATGTGTACGACAATTGTGGCGGGCAGGC
>chromosome_12,+,polyA site is 444146
TGGCGGGCAGGCCGAATGCGGTGCAACACGCCAACAACACAACCGGAGGTGAGGAAGCGTTGCTGATGGTGAGGATAGGTGCTGCGACGTTCGGTAGGGGAGCTGTGGCCGCGCACTAGTTGGGAGGAAGTTTCCGAGGCGTTGTTTCCG
>chromosome_12,+,polyA site is 444362
TGGCGAGGAGAGGCGGGGGCTGTTGCATTTTGGAAGGCGGGCGGAAGGCCGCACACGCCGGGAGTCGGGCAGGCTGTAGATTTTGCTGAAGCTGCGTTTGAGAAGGGAGCCGAAGGGACAGCTGGGGTGGGACAGTTGGTGTGGGACAGT
>chromosome_12,+,polyA site is 480429
CTTTCCATGTCTTCCTGGTCTACCCTGGGTCTACCCCTCACACACTGTGCACGCCCTGCTGACCGTCGAGCTTAAGGCAGCCCACTCAGCAGCAGTGGTTCCCTCGTGCACCTGCTTATCCATCTCTACTGATAAGCGCCCGGACGCCTG
>chromosome_12,+,polyA site is 482992
CGTTGACCACGTCACGGAAGCGGCCCTCGCTGAAGTCGCCGTCCTGGCTGCGAGGGTGGTGGGGGGTGGTGGGAGGTGGTGGGGGGTGGTGGGAGGTGGTGGGAGGTGGTGGGAGGTGGTGGGAGGTGGTGGGTCGTGTGCCCGAGCCCG
>chromosome_12,+,polyA site is 507592
CGCCCCGGTCGTCTCTACCGTACTGCCACGCTCAATTGGTAACACCAATTTGGTGAAAATCACCAATTTGGTAGCAGGGAACAATGTCGACTAGGATTTGCCAGAGCCCGTCACCAATTCCTGTGCACTCTGAATCCAAGTCGGGCGAAA
>chromosome_12,+,polyA site is 508856
TCGGACTTTCCTGTTGTACACATCCATGATTACACCCAAACACTAGGCACTTGCAGCCGCCTCGTTCTTAGCCCCCAAATCAAGCCGCCACGTTACACGCGTCACTCGCTGCCTAATCCCTTGCCCATTCCCTGTACACCACTACACCCC
>chromosome_12,+,polyA site is 530482
CACCCTGGTGGGGTGGTGGTGAGGGAGAGGATGAGGTGGCGGGAGAGTGCCGGGGAGCATGGGGATGGACAGGGGTGGGAGGGGGTGGCGGTGGAGGCGGAAAGGGATGCAGGCGGCGGCACACGCCGGACACAGGGACTCTTTGGGCAG
>chromosome_12,+,polyA site is 540950
AAAAGGATTATTCAACAAGGGGTGTCAGCTTTGTACAGCTGGAAAATGGGCTGAGCCCCCGTACGCTTGGGAGCTAATAGCGTGTAACGCCCCGTCAGAGCCTCCATGCCGCTACGACGCGCAGGCGCATCGGCTAGGGACACTCGGGTT
>chromosome_12,+,polyA site is 541626
AAACAGTTCATGCAATAATATATCTAAATTGGTCGCGCCGTAAGGTCGTTACGTCGCAGCCTTATCGCGTGAATGACACGCGCTAAACCCCTCTGGTCACCACTGGCCATCGCGTCCATCATAGTCGCGGGAATCACCTCCCACAGCGTG
>chromosome_12,+,polyA site is 541824
TCCTCTACATGCTCCTCCCCATCAGCGTGGCAAAGCGGACATACTCAGGGGAGGGGGGTGTGCAACTCGGCCTGGATCCAGGGTCGCGCTGCATGGGACCCTGCCAAAAGGTGTTCGGACCCCTCCCAAGGAGCTCCCGGCCATTCATTT
>chromosome_12,+,polyA site is 543322
CTCTCCCTGTGCGCACCCTGCGCACCGCGTGGGTTGTTAGCCTCAATCATCCACACGCCCATCCTGAATCTCATCATGGAGACATGCCATGCTCGAGGAATGTAGATTTGCGTGTGCCGTGTTTCCCCCATCCAATGCTTGTAACGACAT
>chromosome_12,+,polyA site is 543380
CCATCCTGAATCTCATCATGGAGACATGCCATGCTCGAGGAATGTAGATTTGCGTGTGCCGTGTTTCCCCCATCCAATGCTTGTAACGACATATCTTCACGCCAGGCTTGACCCCTGCTTGCGTCACAAAATCCCGTGGATTAACCTCTA
>chromosome_12,+,polyA site is 566149
GCAGCACGCTCGATCGCTCTCGCCAAGGGCGCGACCGGCATCCGCTTAGGCCGGCGCGCGCAGGGTATGCCATTGTATTTGTGTAATTCCAAAGCGCTTACTTACCAGCCAGTTGTAGCCGCGCAGTGCCCCGTCCCAGCAGGCGCGTTC
>chromosome_12,+,polyA site is 585112
AGTTGTACACCGCTTCGCACGTTAGGCAATGCTGCCATCAGTCGTCCGAAAAGAATGCTTGCAGGTTGGATCACGATGTCTGGTCGAATGAGTAATATTGTTTGTTGTGGTTGTTGTGATCACCGGCACCATGCTTCGTCCGAGGCCCGC
>chromosome_12,+,polyA site is 595386
CAAGACAGAGGGGGTCGCTCGGCTGTCTTCTTACAGCCGCGCAAGCAGACGCCAACGCAGTGTCCACAACTCTGTGCGGTGCATCCATCTGGTGTCATTCCGCACATCACCACAAACACTCAGCACAACTGCTCATCGCTCCCAAGTAGA
>chromosome_12,+,polyA site is 599618
CTGGTGTGCTGCGTCGATGGAGGAGGTGGTGGTCGTGAAAGGAGGGTAGGAAATCCGAAAAGTTGCCGGTGGCCTCTGGTTGTAAGGGTGAGCCGGGTACCCTGCCGAGCCAAATTTGGCTGCGTGCGCGGGGGTATGAAGCTGCCTGGG
>chromosome_12,+,polyA site is 620675
TGTTCAGAGCTGCTGCTGCTGGCGCCCTTTACAGTGCTGCGGGCACTGCTGGTGCTTGACGTGAGACTTGAAGTTTGCACTGTGTATGCAAGTAGGCCGTAAGAAGCACAGTGGACACAGTAACAGGTCCGGCATCATCCCGACATAGTA
>chromosome_12,+,polyA site is 621300
CGTTGATGTCCCAGCTACTGAAACCCCAGAGCGTCCGACACAGCTGACCGCACAATGTCAGACACGCCTGAGCGCCGTGCCTTGACGGCCCGCCGCCCGCCCATCTGCTGTTGCTGCTGGTGATGGTGATGGTGATGGTGATGGTGCAAG
>chromosome_12,+,polyA site is 649239
ATGTCACACACTGGTTCTCATGCCGCACCTGGCTGCGCCTCCCAGCGACCACGGCTCCACTGCACTGACTGCAGGCCGCGTGCAACTTCGGCGGGATGCCTCATGCCTGCCCACGGAGCTACGCTTACTCCGTGTCACACACGTCGCCCC
>chromosome_12,+,polyA site is 678808
CAGGCAGCTGCCACATCGGATAACGGGAATTCCATGACAAGCATGTGTTTCCTGCGTTCTGGCAGTCAAGAAGGCAAGGCTTGCTGCCCAAGTCCCTGAAGCACCAAGTCTGGCCATACCTGCTACCAGGGGTTCCATCGAGGAGTGGGG
>chromosome_12,+,polyA site is 679004
CAGCCACACTCAAAGCTAGGATTGAGACATTACATAAAGGTTCAGGCCGACCAGCAGGGGCGCCCCGCACCCATGCCATGAGCCCAAAGAGAAACGCTACCTGCAACCTAGCACGTCCACACCTGCCTTGGCGAAGGCCTGCCATGGCCA
>chromosome_12,+,polyA site is 681968
TGGTGAGTCGGGGCGAATAGGCGACCACGCACCCGGCGCGCCGGCGGCGCGGCTGCTAGCCACCCGGGCGGGTAGCGGCGGTGGTGGCGGGGGTGGTGAAGGCGCCAGCGGTGACGTGAGGGCGGGTGGCGTGTTTGGCATGGCAGCTGC
>chromosome_12,+,polyA site is 686762
CGTGTGCGTGTGCGTGTGCGTGTGCGTGTGTGTGTGTGTGTGTGTGTGTGTGTGTGAGAGAGAGAGAGAGAGAGAGAGAGAGAGAGAGAGAGAGAGAGAGAGAGAGAGAGAGAGAGAGAGAGAGAGAGAGAGAGAGAGAGAGAGAGAGAG
>chromosome_12,+,polyA site is 687002
ACCAACGACAGGGCTCTCAAACGAGGGCTGCCGTGACCTGGCGTTTCCCCGGCAGAGCGCAAACAGCTCTGGAGTCCACAGGGTAACGCACTCCGACCCTTCACCGCGCCAGTAATCCTTGCGGAATTACTACCGGTGTGTGTGTGTGTG
>chromosome_12,+,polyA site is 696127
GACTCTCCCGACAAAATGTGTCGTCATGTCTTTCCGCTCAGCCGGGAGTGTCGCTAAGAACAAGAAGTTTTACAAGGGTTTGCTACCTTCCAAGGACGAAAAAGCGCAGCGTAGCAGTAACCCGCAGAGCCGGCGCGGCGGTGCTCAACC
>chromosome_12,+,polyA site is 703546
TACAAGTGTCGCCTGCTCTACACGTATCGCCTGCATTACAAGTGTCGCCTGCTCTCGCCTACGCCTCGCCTACGCCTTGCCACCGCCATCCCTGATGTTAATAAGGCATCATCTTCAGCATTCCTTGTCTCTCTCACGTCCCTTTACCCA
>chromosome_12,+,polyA site is 717117
CGCTTTCGGCCCTTCCCTGAGCTACTCACCTCGAAGATTGGGGCGCAGGGGATGGGGGATGCAAAAGAGGTTTAGGGGTGGGGGGGCGGGGTGGGGGGAGCACGCGCACGATGCGCTTGCTGCCACAACACGCGGACCGGACTGCCGGCG
>chromosome_12,+,polyA site is 718298
CGGGTACAGTGCATTGGCCCGAAAGCACCAGCAGACAGAGCGCGCGGTGGCCAACAATGGGGACTCCTGTGGCCAGGCTTTATATCAACGCTTTTACGGGGTTTGCACATGAGTAAAGCCCTAGACAGATTGTTGGCAGCAGAGGTTTAG
>chromosome_12,+,polyA site is 718865
GCGATGGGACAGGGTTAAGGCAGGTTGGCGAGGTCCCGTAGGGTGCAGCTGACGTCCATACCCCAAGCGGGTGGGTGGGTGGGGGTGGGGGAGGGGGGGGGATCGGGCGTGGGGGTCGGGGGACGGGGGGAGAAGTCGATCAGCACGGCA
>chromosome_12,+,polyA site is 758963
TGCTGCCAACGCCTGCCCGCCCCCTCGCGCTCTGTGGGCCGGCTTGCTCCTGGTTTGGTCGGGTTTGCAATAACCTACCCCCCCCCCACCCAACCCCCCCACACACGGCCTCACACAAACACGCCCCCGCCACACCTGCTGTCCCAGCGT
>chromosome_12,+,polyA site is 763093
ACGTGCCCGCGATGTGGGTCGGCGCCGTGCGGCGTGAGGTCGTCCCCCGGGCCGCCGCCGCCGCCGCCGCCGCCCCCGGCTCCGCCGGCCCCGCCGCCCAGCTCGCCGCCCACGCTGCCGTCGTTGTCGCCGCCGCGCGCCGCAGCGCCG
>chromosome_12,+,polyA site is 770449
GCAGTGGCAGCGTCCGGTGTGTCCGCGGCGGGCTGCATCGGCTGCGGTCGTGGCGACACTGACGGCGTGGCCTGCACTGGCTGCACCGGCGGCGGCACCCGCGTGACAGCTGGCTGTTGCGCCACCGGGGCGGCGGCGGCTGGTGCTGTC
>chromosome_12,+,polyA site is 802897
GTGTGTGTATGTGTGTGTGTGTATGTGTGTGTGTGTATGTGTGTGTGTGTGTGTGTGTATGTGTGTGTGTGTGTGGGGGGGGGGGTGGGGTGGGGGGTGGGGGGTGGGGGGTGGGGTGGGGTCAGGACGTGGGCCCAAGCAGGGCGTGGG
>chromosome_12,+,polyA site is 815341
CGAAGTCCAGACCGCCGCGCTCCGCCCACATGGGCCGCTCGCCGGTGTTGTCGCCGCGGCTGGCCTGCGGCACGTGTGTGGCGTTGGGGGGTGGGTGGGATACGTTCATCCAATCCAAAGCAAGCCCTAGACCCAGCACCAGCCCACAGA
>chromosome_12,+,polyA site is 841745
GCACCTGGACCATTACCACATCGTCCACCTCCGGGTACTTCGCTTCATACATACGGGAATCCTGGTGTTGCGCCATGTTTGCGCGCTTGTGAAGAAAGAAAAGAGGATCTGTTCGATTTCGTCTCTTAGTCTTGCTAAGTAAGAATTTCT
>chromosome_12,+,polyA site is 859517
GCAATCGTCTCACTCACACAACGAACTGTTTGCCGTCTGCTTGAGGGTATGGGCATCAGCTGCACCCTACGGGACCTCGCCAACCTGCCTTGAACCCTGTCCCATCACACACTCACACAACGAACAGTGATCAGCAGCTAGCGCTGAGTG
>chromosome_12,+,polyA site is 887484
CCGGGCGACGTCGTACACAGACACGATACCCGTGTCGTCCCCGGCTGCCACCTGCCGTTTGTGTGTGTGTGTGTGTGGGGGGGGGGGGGGAGTGAGGGGCGGAGGGGTCGTCGGGCGGGTGATGCAGTACGGTGCAGATGCATTGAGCAC
>chromosome_12,+,polyA site is 893048
TATTGGGGTCACCTAAACACCTAACTTGACAGCACGCGCCACCGGAGTGCCACACGCCCCACAGCCGTCGTCAACTTGCCGTCACGCAAGTCAGTGTCTATTGAATTTGATCTACTCTTGTGGTCATACGTGTTCGTCCACAGGGCAAAC
>chromosome_12,+,polyA site is 928045
GGCTCTTGGCGATGCAGGAGAACAGCCCGTGCCCGTACTCGCGCAGCTCACTGCTGTCCAGCTTGAAGCCCTGGGGGGGGGGGGGGAGAGGGGGAGGAGAGGAGGGGAGGAAGGGGGGGTTCATACATGGTTGGAAACACGGTACAGGGT
>chromosome_12,+,polyA site is 928306
GAAAGTGCGCGGACCGGCAGCAGTGGCAGTGGCGGCGCCCCCCCCATCCCACACACGCGTTCCCCCACCATCCCCCCACGCCCCCCCCCACGCCCCCCCCAAGCCCCCCGCCCGCACCTGCAGCCCCAGCTCCATGAGCGGCCCCGCCAG
>chromosome_12,+,polyA site is 928934
GCCCAATCCTCGATGAAATTCTCACCTACGAGCGAATAAGAAAACAACAGAGCACAGGGCGGCAGCAGTGTGTGTGTGTGTGTGTGTGGGGGTGTCCCATTCATGATGACTTAAGAAGTGAAGGTGTAGGGGGGGTTAAATACCAGCCCG
>chromosome_12,+,polyA site is 929637
CAGGGCGTAGCAGGTGCGCTCGCACACGTCCGCATTGCCCTCCGCCATCAGCGGGAACAGCAGGGGCAGCACCTGGACACACGGGGGGGGAGGGGGGAGGGAGCAGGCAGGCAGGCAGGCAGGCGGGGTGGTGGGGTGGTGGGGTGGTGG
>chromosome_12,+,polyA site is 929711
GGACACACGGGGGGGGAGGGGGGAGGGAGCAGGCAGGCAGGCAGGCAGGCGGGGTGGTGGGGTGGTGGGGTGGTGGGGTGGTGGGGTGGTGGGGTGGTTGGGGCGGGGTGGGTGGGTGAGGGCGGCGGTTGGGCGGAGGTTGGAGATGTC
>chromosome_12,+,polyA site is 931107
CTTGGGCTTGAAGCTGGGAGGGGCATGGGGAAGGGAGGAGGTAGGGGAGGATTGGGAGAGGGATGGGGAGGGAGAGGGAGAGGGATGGGGAGGGAAGGAGGGAGGGAGAGGAGGGAGAGGGAGAGGGATGGGGAGGGAGCGAGTCGACGG
>chromosome_12,+,polyA site is 931764
GTCGTCCTGGGGGGAGGCGGCGTGCGCGGCGGCAGCCACCTGCGGGGGAGCGTGTGGGAGGGGGAGGGCGTGTGTGTGTGGGAGGGAGGGGGCGTGTGGGAGCGGGCATGTATGGGAGGGAGCGTGTGTGGGAGGGGGCGTGTGTGCTCC
>chromosome_12,+,polyA site is 932255
TGAAGCATAGGCCACGCTCTCCTCCTCGCTCTACTGCACTGGGTTCGCTTCAGTTTGGGCTGGTACCTACAACCCCAGCCCTTCCCCCCCCCACCCCCCACACACACGCACCTCCATGAGCGCCGCCACTAGGCCGTGGAAGGCCTCCAC
>chromosome_12,+,polyA site is 932831
GACCCAACGACTCTCTCTCCCCCTCCTCGCGCTGTTGCATTGGGGTCGGTTTAATTTGGACTGGTATCTACAACGCCCCCCCCCTTCCCCCCCCCCCGACATCGTAACGCTTCATGTTCCGCAAGATGGTCTACCGTCTACCACGTGCGT
>chromosome_12,+,polyA site is 935260
CGCCCCTCCCTGTTTCCCATCCCCTTGCCCCCTCGTTTTCGTTGGGTTTGGGCTGGTATCTACAACCCCCTCCCTCCCCCCCCCCCCACACGCACCCTACCTACCTGCCGTAGCCCTCCGGGTCCCTCAGCATGGACGCCACGTGCGCCA
>chromosome_12,+,polyA site is 936240
CAGACAAACGGAGGGGGGGGTTCACGCACGCTTTTGAACAAAACAAGCGGTGTCTGAGGAGAGGCAAACTCTACCATAGTGACATATATATTTTGTAGAAAGTGATGGAATGTCATCGTCTTTTAGGAGATTTTCGGCGATATGACGAGG
>chromosome_12,+,polyA site is 936455
GGGGATGCCGCATTTTCAGTCACGCAGAGTTGTCAGGGGTGCAAAGCCCGCTGCAACTCCTTCCACAGTCCATGGTCCAGCTAACCCGCGCACAGTGAAGAAAAGCTGAGACGATAGAGGTCAGGAATGAACAGAAGTCGGAACCGTGGA
>chromosome_12,+,polyA site is 942338
CGCGGCCCGGTCCCTGCTTACGGCTGCCAGCAGCAGAGGCTGCATACGGCCCCCACCAGCGACTCCCCAAGCTTCCAGCGCTGTAATCACATGGTACCATGTGTTTGCGCGCGCGTTCTACACGCCAGGCATACCGCATCAACCTACAGG
>chromosome_12,+,polyA site is 942907
CGCGGCCCGGTCCCTGCTTACGGCTGCCAGCAGCAGAGGCTGCATACGGCCCCCACCAGCGACTCCCCAAGCTTCCAGCGCTGTAATCACATGGTACCATGTGTTTGCGCGCGCGTTCTACACGCCAGGCATACCGCATCAACCTACAGG
>chromosome_12,+,polyA site is 943052
ACAGGCCCCGTGCGGATGGGCGCGTCGCGGCCCGGTCCCTGCTTACGGCTCCTGACACCGCCTGCGCACCCAGTGCCCCTCCCAGCAGCAGAGGCTGCATAACGCTCACACCATGCGTGTTGCAGCCAGCAGCAAAGGCTATTGCAGCCC
>chromosome_12,+,polyA site is 943686
CGCGGCCCGGTCCCTGCTTACGGCTGCCAGCAGCAGAGGCTGCATACGGCCCCCACCAGCGACTCCCCAAGCTTCCAGCGCTGTAATCACATGGTACCATGTGTTTGCGCGCGCGTTCTACACGCCAGGCATACCGCATCAACCTACAGG
>chromosome_12,+,polyA site is 943831
ACAGGCCCCGTGCGGATGGGCGCGTCGCGGCCCGGTCCCTGCTTACGGCTCCTGACACCGCCTGCGCACCCAGTGCCCCTCCCAGCAGCAGAGGCTGCATAACGCTCACACCATGCGTGTTGCAGCCAGCAGCAAAGGCTATTGCAGCCC
>chromosome_12,+,polyA site is 950158
CATGTCAAGATGTCTAGACATTTTACATGGCTTCCACAAAGGCACTTTGTCTAGACAAAAAAATCGTGGATTTGGGGGCCTGTTTGTCTACCCCCTTGACAAAAATTTCCGCTCCAGAGGCCAGGAATGTCTGGGTCAAGACATTCCCCC
>chromosome_12,+,polyA site is 950226
GATTTGGGGGCCTGTTTGTCTACCCCCTTGACAAAAATTTCCGCTCCAGAGGCCAGGAATGTCTGGGTCAAGACATTCCCCCGCAAACAAGATACGACCCCTGCCTCCGTCTGCTTCACCAGGCCGATGCGCTGCTCACTCGTCAGGAAC
>chromosome_12,+,polyA site is 951530
AGTTACTTCGTCTTGCTCGGGAGCACCATCCCGCATTCCCGCCCCTCCCTGTTTCCCATCCCCTTGCCCCCCTTGCCCCCTTTCCCCCCCACACACACCCTACCTACCTGCCGTAGCCCTCCGGGTCCCTCAGCATGGACGCCACGTGCG
>chromosome_12,+,polyA site is 956900
GCACAGGGGCCGACTGCCGTATGCGCTATGGGGGATGAATAAGCAGGTTGTATATGTACACGCTGGCAACATGTGGGGCAGGAACCAATCCTAGGCACAAGACCAAGCCCCACACAAACCTGGGGCCAAGAAAACCCCGGGTGTCAAGAG
>chromosome_12,+,polyA site is 957561
TCCACAAACAGCAGCTGTCACTAACCATGCACCCGTATGAGTTTAGCCATGTGAAGCGCTGTCAAGCCCAAAGTCTCGGCGTGCTCTGTCGTGGTCGTGTCAATTGGTCAGTAAGGGAGAAAGAAGAGAAATCAAGGGCAGGCTCGCAGG
>chromosome_12,+,polyA site is 963520
GGTCTGGCCGGCGGAGCGGACCGGCACCACCGCGTTGAACAGCCTGGTGGGAGGCGGCGGGGGTGGGAGGCGGCGGGGGTGGGGGGGGGGGGTGGGGGAGAGGGCGGCGGTGGGGCGAAACAGACGGGTGGATGGGTGGGTGGGGGTAGA
>chromosome_12,+,polyA site is 985941
TGTTGGTTGCAGTCGGTCACCTTGGCTGCAGGTGACCCCCTCCCCCACTCACCCGCCCCCCACACACACCCACACACCCACACACCTGTACCCCCCCCCCCACCCACACACACGCCTACGCCACGCCACCATCACCTGCACGCTCGGGAA
>chromosome_12,+,polyA site is 986314
TCCAGCCATGCTCACACCAGCTGACTGAACCCACCGCCAAGCAGCAGAAGCGCCAACCCACCGGTGCCAGTCATGGGGATGTTTGCCCGCCCCCCCCACCTCAGTCTTACCGTGCTCTTGTCTTTGATGTTGCAGTCGGCCAGGGTGCGG
>chromosome_12,+,polyA site is 1032312
CTGCTCGGTGAGTGTACACGTTCGTGTGTGTGTGTGTGTGTGTGTGTGTGTGTGTGTGTGTGTGTGTGTGTGTGTGTGGTGTGGGGGTGGGGGTGGGTTGGTGGGTGCGTGGGTCGGTGGGTCGGTGGGTGCGTGGGTGGGGAGGGGGCG
>chromosome_12,+,polyA site is 1048694
GCCAGGTGGGAGGCGGGAGGGGAGGGGGAGGGGGAGGGGGAGGGGGAGGGGGAGGGGGAGGGGGAGGGGGAGGGGGAGGGGGAGGGGGAGAGGAGAGGGAGAGGGAAAGAGGGAAAGAGGGAAAGAGGGAAAGAGGGAAAGAGGGAAAGA
>chromosome_12,+,polyA site is 1072134
GGAGATAACGTGAATATTTCCACATGTATTATGCAGATTCATTCACCATGGAAACGGGGAGCGCTCCTTCGCCCCCGCCCCCGCCCCCATCCCCCCCCATGCCCCCGCCGGAACCGCCGTCACCCCCGCCTACCCCGCCGCTGCCGCCGT
>chromosome_12,+,polyA site is 1077144
GCAGCTTGGTGTATGGAGCAGCTTGGTATGTCCTATAAAACATTGGTGTAGATAGCGCATGCAATCAAACATAGGGGCAGGGGGGGGGGTTAGGAACAAACATTTCTGACCCCATGCCACAAAACCTCCTGGACCCCGACTGCTGACCGA
>chromosome_12,+,polyA site is 1083770
GATGTGCACGAGCATGCGTGCTATCCTGTCCCCGTGAGTACCAGCGGCCAGTGCTCGTATCTTAAGAAGGCAGGCGCGGCGCCAGTGACAGATTTCCGAAAACAGGCATCTTTAATTTCCAGAAACCCGCTGCCGCCGCATCTTTCATCC
>chromosome_12,+,polyA site is 1087492
ATCCACATGTCGCATCCTGACCATGTCAAATAACTTGCAAGCTGCTATAGTTCGTAGTACGCGTACTATGTACTACGTACTGTACTACGTACTGTACGCTGCCCTCGTCGGCTAGTACGTTGATAAAATGCGTTGTGCTGGGGAAACCAG
>chromosome_12,+,polyA site is 1088235
CCATCGGCCGAGCTCCAGCGGAACTGGCAAGAAATGGCGCCATTATCCTCAATTTCTCCCCCGGAAGCCCCTCACGACTCCCAAGACTGCCTGCTAGCGAATGCAGAATATCAGGAAGTCAAACATGTAAACCGTTCCAGCGAAGCAAGG
>chromosome_12,+,polyA site is 1091148
CATCCGCTACGAGGCGGAAATAACATAGAGCGGACCACTACACCAGCAGTCGAAAACGGGCATATCCCAGTACCACTAAGCTGGCCCAGACAAATACCAAGCACATACTTCCGCGAACAACAACACCTCAATTTCTGTACGATACACGCT
>chromosome_12,+,polyA site is 1110833
ACTATTATAACTCGCATTGTCCAGAAACCGATTAGCCTGAATGTCCGGTAACAGATGACCGTATTGCCCGGTAAGTGGGGGGGGGGGGGGGTAGGTTTTTAGTAGGGTTTCCCAGAGTGCTACCGTTCCACCCATGCACCCACCTGGTGC
>chromosome_12,+,polyA site is 1163824
CCTGACATGGCTGCACGGAGGCTCTAGCGACTCCAACCAGGGGAGCCCCTGCAGCCCGTGCGACCATCACGCCCAAGGTGGCGGCGCCACGCACTAGTGCAACCCTACTGTATTTGCTGATGGTAACACTGCCACCATGACCGCTACATC
>chromosome_12,+,polyA site is 1164542
CACTACTTTGTGCACTTACTAGTAGTAGACACGCCGCCGGAAGCGCTTGGTCGTGACGCAGGAAAAGCTTTGACCGCGAGAACCTGAATGCTCCTGGCTATATATATCAGCCAGTACATAGGCTGATGCACCATTGCAGAGCTACTAGAT
>chromosome_12,+,polyA site is 1165745
GATGTCCATGGACTCACGAGGTCGCTTCTCGCTCCGGCTGAGTTTTCCCTGCCGCCTATTTTTCTACAATAGGGAATAGCAATTAATAATACGTGGCACTCGCGGTTTGCGCCAGTTTGGCACTTTTTGTCAACGCAGGCAGGCAGGCAG
>chromosome_12,+,polyA site is 1225410
CGCTCACACCGTCCTCTTCACCCTGCTCGTCAGCAAGTCTTCCATCCTTTGGAATCCATCAACACGTATGCACATTGAAGCGCGACATCCGATTCGGCCGTACGTACACAGTCATCTAGTCAGTCAGTCAAAGAGTGAATGAATTGTGGA
>chromosome_12,+,polyA site is 1226209
GCCCAGGTTGCCGCTCATGGAGGGCATCTTCATCTGGGGCGTGGCGGCGGTAGCGGCCGAGGTGCCCTGGGTGGTCTTCTTCTTGGACAGCGCCTGCTGGTCCACCGTGAACTTGATGGCGTCGGCGGCGGCCCTGAGTAGCAAACGAGG
>chromosome_12,+,polyA site is 1229152
CCACCCTCACCTTGTGGATGCCGACCGCCACGCGCATGAGCATGTGCTGGGGGCGCTCCACCACCTTGCCGTCGATGCGCAGCAGGTAGGAGCGCTCCAGAGTCTTGAAGCCAAAGTAGTCGTAGTCAAAGTCGCGGTCGTAGCGGATCT
>chromosome_12,+,polyA site is 1245702
GTGGGTGAAGCCCCACGACCTAGCCAATAGCATTGTTAGGTTGGACGCCACGGTTGGACGCTATGTACCGGTATTACATGCAACGTGTTGCCCCCGCTAATTTAGAAATGCGGTGTGGGCCACCCGGAACCGCTTAAGTTCCGGTACTTC
>chromosome_12,+,polyA site is 1245755
TTGGACGCTATGTACCGGTATTACATGCAACGTGTTGCCCCCGCTAATTTAGAAATGCGGTGTGGGCCACCCGGAACCGCTTAAGTTCCGGTACTTCTATTCAAATACACCCGAGGAACCCACCGTCATGGTGGCCTCTGTCCGCAAGAG
>chromosome_12,+,polyA site is 1245835
TTAAGTTCCGGTACTTCTATTCAAATACACCCGAGGAACCCACCGTCATGGTGGCCTCTGTCCGCAAGAGTGCGGTTTGTGCGCATGAACACGACCGCAATCATCTCCAGACCTCGCACTCTTGACAGCATGCATGCGCACTTGCCCGGA
>chromosome_12,+,polyA site is 1253772
GCCGGACTTGGACGGTACATGACTTTTTGCTAGGCGAACAAACAATGCATAGTGGCCAGCTGCCGGCTCGCAGCAGTGTTGATATAGACGGAGGTGCGGCTTCTAGGGCCAAACTGACGTCTCACAATATAGACAGAGGTGCGGCTCTTA
>chromosome_12,+,polyA site is 1253898
ATATAGACAGAGGTGCGGCTCTTAGGGCCAAATCAGTGTCTAACCACAATAGATGGAGGTGCGGCTCCTGTGGCCAAACTGACGTCTAACGCTACGCGTAGGCTTGGGAGACATGTACTGCCAGACCCATGCGCGACAAACAAGGTGCTA
>chromosome_12,+,polyA site is 1254032
GACAAACAAGGTGCTAATGCGCCCCTGGCACTAGCAACTACGGGTTGTCCGGATACACGATCACGTGATCTGATAAACAACTGTAAACCGTTGTCACACACACACACACACACACACACACACACACACACACACACACACACACACACA
>chromosome_12,+,polyA site is 1288123
ATGAGCAACACTACGGTATGTCATACGAAATTGGCAGACCCAACAAGTATTTGAAATCACGTGTATTCAACATGTACACCTTGTAACCCGTTTGGGGCACATCCTCCTCGGGACTGCACCTGCCCCTCCTGCCCTGCTCCGCACAGCCGT
>chromosome_12,+,polyA site is 1292241
CGCTGTCCCTAAACGCATCACGTGTACAGGACCCCCGCCAAGGTCCAGCCTCACACCCCAACACCCCCACGACCCCCCACCCCCACCCCACACACACACACACACACACGTAAACACCCCCACAAGCCCCAGGCCGCCATGCCGCAAGAC
>chromosome_12,+,polyA site is 1294369
GAGTTGGTCACGGTGCCCAGGCACAGCAGCGTGCGCGGAGGAAGACGCGACGGCGACGGCAGGTGTGTGCGGGGGGGGGGGGGGGGGCCGAAGGCCACCCCCAGGCTGACACCGCGTTTCTTCAACAATGCCCAAGGCATGGTCACGAAG
>chromosome_12,+,polyA site is 1310732
AAAAGCGGTACAGGATGCACTGAAGACTGCAGACGAGGGGGAGAGGGGAGAGTGTGTGTGCTAGGAAACAGGCGTGTGTGTGTTATGGGTTGGGGGGTTAGGGATGGGAGGAGGCAAGCAACGAGGGGAGGAAGGAGGAGCTGGGGAGGC
>chromosome_12,+,polyA site is 1311227
CTCACTCACGCCGTGGGCCAGGCCCTCCAGCAGCAGCTGCATGCAGGGGGCGGTCAGAGGGGGGGGGAGTGCAGGAGGAGCGGAGGGCGGGCGGGGTGGGAGCAATGCATGTGAACGGTGTGTAGCGACGATGGCAGTGCCGACGTCCAG
>chromosome_12,+,polyA site is 1312188
ACGGGCGTGCGGAACACCCGACACCCTCCCCGCACCACCACCACCACCAATACCATCACCAACGCCATGCCCCTCCTTTCCGCCCCCCCCCCACCCCCCAGCACACATCACTACCTGCCGACGACGGGCCCCAGGCGTGTTGGCAGTGAC
>chromosome_12,+,polyA site is 1313012
AGCAGCCGCCTGCAGAGGTGGGGGAGGGGAGGGGGAGGGGAGGGGGAGGCAGAGGAGAGCTTTGTGCGGAGATGGGGGAGGGGGGGGGGCGGGCGGTGGGACGACACGAACCCAGGCGGGAGGACGGCACATATGTGTGCACGTGTATGT
>chromosome_12,+,polyA site is 1313261
CCAGCAGCACCGCCCGCCGCGCGTGCCGGTCCATGGAGCCGGGGGCGGCGGCCTGGATGTACTTTCGCAGCCTGGGGGGTGGGGGCGCGTGGGAGGTGGGATAGGGAGGCGGGGTGGGAGGCGGATTGAAGTGTGTGTGTGTGTGTGTGT
>chromosome_12,+,polyA site is 1314445
TGTCTAACGACTACCCTAAGTAGGTTGATCGTATTGTAGTAACGTCAGTAAAACGATCACGTATAGCTCAGGGGGGGGCGGGGGGCAGGGGGGGGGGCTGTAAATACCAGCCCAAACTAAACCAAAACCAACGAAAACGGGAGTGCAGGC
>chromosome_12,+,polyA site is 1354771
TTTGTTACTGTGTATGAGTTGCGTCTGGTCCTGGAGTCTCTGGCTCCAGCTCTGAGCCGGATTGGGACGTCGCAACTCATGGCCAGCGACCTGGCCTCTGAAGCCGCGACGCACCCCAAATTGCTCGGTCTCGCGTACTAGTCTTCTACT
>chromosome_12,+,polyA site is 1357230
GCTGGCTCCGTCTCTGAGACTACTCCCAGAACAAGAATAAGTCGATACGATTTGCGATGAGGCGGAGCAACGCAAGCTGTAACCCTTACACATGGCGGTGGGTGGGCCCCGTTTCCCGCCCATTGGACTTATCCCCGGTGTTCCGGTCTC
>chromosome_12,+,polyA site is 1359457
CCGCTATCGAAGACAGCGACGGCGGCCCGCTTGCGCTGGCAGCCGCAGCCGAGCGATTCGTTGCCGGCTGCTGTTGCTGCTGTTGTTGCGCCGCCTGCTTGGCCTTGGCCAGCTGCTGCTGTTGCTGCTGCAGCGCCTGTTGCTGCTGCT
>chromosome_12,+,polyA site is 1369240
GCCGCGCCAGAGCCCGTAGCCCAGCCGCTCCGCTGATGTGCGTGATCGCATTCCGGCTGCTGCTGGCTGCTTGCCCGCCCCCCCCCCCCGCCCCCCCCCCAGCCGCCGCCTCGCCATCGCCACGCCACGCCACGTCCGCCGCCGCTGCTG
>chromosome_12,+,polyA site is 1369409
CTGTTACTGCATATTGAGAGGGACTCGTTGGGGGCGGGAACACAAGAATGTAGCTCTTTCTGCAGGTGTTACACGCGACTTCTTGCTACACGCTTAGTCCTTCACCAGCAGGCCCTTCTCGGACACGTAGATGCCGTCCAGGAACTTGCG
>chromosome_12,+,polyA site is 1369462
CTCTTTCTGCAGGTGTTACACGCGACTTCTTGCTACACGCTTAGTCCTTCACCAGCAGGCCCTTCTCGGACACGTAGATGCCGTCCAGGAACTTGCGGATGTCCAGAACGCGCACGTGGCACGACTGGTTGATGAGGGCAGCGGAGCGGG
>chromosome_12,+,polyA site is 1369587
TGGTTGATGAGGGCAGCGGAGCGGGACACGTTCTCCAGGTCGTTGCCCTGCAGCACCAGCTCATCCTTGACACCATCCGAGCGGGCAATCTTCACGCCGTCCAGCATGTTCACCACGCGCACGCGCTTCTCGCCCAGGAAGTTGCGGATC
>chromosome_12,+,polyA site is 1369867
TGGAAGCCAGACGCTTCTTCTTGCCGAAGTGGCAGTCCACCTTCAGCACCTTCTGTCCATCCTCCTCCGTGAGGAACATATCGACCGCCAGGTGCTTGAAGTCGCGGGTCAGGGTGCCGCGCGGGCCCTGCAGGAGCAAATTTAAGAGCC
>chromosome_12,+,polyA site is 1370018
TGAGCCGCCAGAAGCGCCAGAGCGAGCCCAGAGCGCGCGCAAAGCCATGCCGCCACCGCCGCCGTACCTTAACGCGGACCGCCCGGCCCTTGACCTCGATGCTGATGCCCGAAGGCACAGGCAGGGTCCGGCTGGCCAGAAGCAGCTTCA
>chromosome_12,+,polyA site is 1388348
CGCCCCCTTATGCGCCGTGCGGCCCACACAGCCACCCACCCACCTTTTACACAGCTCGCCGGTTCCACCACATCCCCACCTCACCCCCACCCCACCCCCACCTCACCACCAACCCCACCTCGCCCCCCCACTGCCTCACCCGCGTGGCAC
>chromosome_12,+,polyA site is 1398796
CCACTCCATCCCCAACCCCACCAACAGCAACCCAGCCACAACCCTAATCCCCTCCCCGCCCCTTGCCTCCCCTCCAAAACACACACGCCACCCACCACCAGTGGTAGTCCTCGGCGCACAGCTGCACGTAGGTGCACAGCACGCTGATCT
>chromosome_12,+,polyA site is 1409452
ACACGGATTCGAGCGCAACACCATCCACGTTACATGCCCACGCCCGAACACGCCACGGTGTCGATCCTGCCTGCTCTGGGCTCTCCCAAACCTCCTCAAAGTCCTTGTGCATGAAAACACTGCGTGCATCGATGTCGAGCCCGCAAGCGA
>chromosome_12,+,polyA site is 1409556
TTGTGCATGAAAACACTGCGTGCATCGATGTCGAGCCCGCAAGCGAGCAACTGGAAAGGGGCCCCTGCGGCCCAGACTACGCATGGACGAGAGTGTCCAGCACCCACCCACATCACCAACGCTGTGGTATAGGAAATACCGAGCTAGTCT
>chromosome_12,+,polyA site is 1420539
GCGGCGGCGGCTCTGGCAGCGGCGGGCGGCGCTGTGCTGTAAGATGCTCCTCCTGCGAGATGAGCTGCGAATGAGGCCAGGGCACTACACCGGACGGGGAGGGGTGTTGACTTGGTATTGCGGGTTCGTTGGCAAAGCTATGGAAGAGAC
>chromosome_12,+,polyA site is 1421649
TTGTGCGAGTGTGGGGGTGGGGCAACCAGGATGACGGGACGCGCCCGAGAATGGATGTGTTGCGTCTGTGTCTGTGGTGTGTCTGTCGTGAACGAGGGGATAACGCCCCGCAGAGGAAATCATTGCATGCGGCACTGACTTTGCAAGCCC
>chromosome_12,+,polyA site is 1421824
GGCGGGCTCAAGGGCAGTTGCCGTGTATGCGGTGCAGCGCGTTGACTGCGGAGTGGGCCGTAGGGTGTGACCCGAACCTCCCTGGTTGAGCTGTTGGCAAAAGAAGATCTCATGCGAGGATGTGTGGAGAAGACGACGCGAACAGGATAA
>chromosome_12,+,polyA site is 1422237
CCGTCGCGCCACGCGTTAACGTCTGCTGGTGTGTGCACGAGTGACACGCGTGCGGTGTGTGTGTCATAGTCTTGTGTTTTTCTTACCCCCATTTTAAGGAAATGCAGTGCAACTGGAGTGCGCGGTTCGGCCGATTGTGGTGTCACTGAT
>chromosome_12,+,polyA site is 1422499
TGGGGAGGGCAGGAGTGTGCTGTAGTTAGGGTCCGCCGCTCGCGGTGCGCCCTCGGTCACGCCTGGTATCGTGTGGTTTTGTCCGTTCTGTATGTTGGAAAAACTGGGAGACAGGCCAAGCCATGCCATTGGAAGGAGACTGATCCGCTC
>chromosome_12,+,polyA site is 1422663
TGCCTGCTTTGAGGGCACGACAGCAGCGTGAGGCGTGGACGGTATGCGATTGGTGAGTCTTGTTATAGTTCAAAAGTGTGGTGCTGGTGAGTGAACGGTAGAGGAGAGTGAGGAGGGAGCGGATGTTGTTTTCAGCTTCAAGCACGAGTT
>chromosome_12,+,polyA site is 1422779
GAGCGGATGTTGTTTTCAGCTTCAAGCACGAGTTTTGCGAGGACATAAGCTATACTACGTTATTCAGAGGCCTATGCCGCATGCAACACCATACATCCTGGCATGCAAGGCGCGAGTTCCTCTGACGTGCGTACCCATGCCCTACGAAAT
>chromosome_12,+,polyA site is 1422907
GCGTACCCATGCCCTACGAAATTGTTCCTGTTTGTGGCTTTCTCAGTGAGCAACCCTTACGTGGACGTGGTACTCAGGACGGTTATGTGTCTGAACCCGGAGGAGGATGGACCCATGGATGACGGGGCAGTAGCAGGAGGCGGCTGGCGG
>chromosome_12,+,polyA site is 1423002
CCCGGAGGAGGATGGACCCATGGATGACGGGGCAGTAGCAGGAGGCGGCTGGCGGCTGGCAGATTGTCCGCCGCGCATGCTGTGTAACCCAGTGGTGGTGTGTGGCGCACACGCGGAAAGGAAGCGGCCATACGGGGCAGGAACAGCTAT
>chromosome_12,+,polyA site is 1428126
CGGCGCCGCACATCGACCAACGGCTGACGCTATGCTTCGCAGCGACTGCTGCCTACAGGGCACTCATACTCGGGATCTAATCAAGTTGCGAATACTACAATTAAATGTGCTGGCAACCCTACAAGCCGTTACGGTGTCTGATGTACACGT
>chromosome_12,+,polyA site is 1443963
ACAGGCCATGACATAAAGCGCCGTCACCTGGCAAACTCCCAACCTTGCACGCTTTAGAGGGTTGCACCGGTGCCTTCTCGTTCTTCATGCACGCACGCAACACAGCATCGCAACCCTACCAACGGTACATCACGCTCACCAAAGCTTACT
>chromosome_12,+,polyA site is 1451688
GAACCTCCAAACCCCATGTCCCAAAACCTCGACCTCCCCCACCGTTTACCCCCTAAAACTGCCCTCAGAACCCCTTGGTTTGTAGCGAGTTTTGTGTCAATTGACTGCCTGTCCGTATCACACCTTTCTGGGGGCTTTGCGTCACACCAC
>chromosome_12,+,polyA site is 1455754
CGCACCGTGAAGACGAGCGGGCGCGTACGGCTGACAAGTGTTCCCCGGTCACGGGAAAAGGGGCTGAGCCCCTCCACAGTCTAAGGCCGAACAACCTCATCTCCCGGACATAGCCGGGGTGGGCTTCCACAGGCCCATAGCCAAACCAGG
>chromosome_12,+,polyA site is 1516388
CCCAGCGGCACCGCGTCCAGCCGCGCGCCGCTGAACACCATGCCGGGCCTGGGCGCAGGGGAGGGTGCGGTGGCGGGTTGTGGCGGGTTGGGGTGGGTTTCTCTGGGTGGTTAGTTATGCGGTGTGCTAGCGGTACAGTGGGGTGGCACA
>chromosome_12,+,polyA site is 1534581
ATATCCATAGAAACCATCGAGGTGTCACAACTCATGCGGCTATGCCCCGGCAATTTGCTCGATTGCTACACATGCGCTCACCTGCCATTCAGTAGCTCAGGGGCAGCCTCATAGTAATGAAATTGTGGCCAAACCGCCAACTGCGCACCA
>chromosome_12,+,polyA site is 1535110
CCCGAACCCGCTTCTAGGCGCTTCCAATGGGCGCTTCCGATGTGGCTCACCCGACCCCCCTAGAAGTATTGTTGGAACCCCTTCCACCCCCCCCCCCCACACACCCGCACAAGAAGCGCTCCATACCCTCGCTCCCCCTCTGATGCCCTT
>chromosome_12,+,polyA site is 1549946
CGTCGGGCAGCTCGTGCACCGGCGCCACAAACTGGATGCCGGCGTTGTTGACCAGGATGTCCAGGCTGGGCAGGGGGGAGAGGGGAGGGGGGAGAGGGGGAGGCCGGGAGACAGGGAGAAGGGGCAGGGTTTGCATTCGCCGTAGCCAGT
>chromosome_12,+,polyA site is 1550478
GCTCGATCTTGGGCCGGTCGGTGGGCAGGCCGTGCATGGACACGTCGCAGCCGGCAGCCGCCAGCGCTGTGGAGGGGAGTGGGCGCGGGGGAGGGCGGGGGGAAGGGAGTCCGGGAAGGGGAGGCGTGGGAGGAAGGACGCTGGAGTCAG
>chromosome_12,+,polyA site is 1551652
CGGCGATCAGAGGCCAGGATTCTTGCACATGAACATTACAGAATGATCATACAGCTTGATTGCACAGACCGGGGCCATTTTGCAAGGCCTTCGTTTCCTGACAGAATTGCCCCTCTAACAACTGCGTCCGGCTGTCTTGCTTAGGCGGCA
>chromosome_12,+,polyA site is 1551777
GTCCGGCTGTCTTGCTTAGGCGGCATAATCCAGTACTATACCCAGCATGAGACAGGCGCTTTTAACGGATGCTTGAAGTGAGGGATCGACTCGGGGCGGAAAGGGGCAAAGCTCGCTAGCACCCACACACGCAGAACACCGCTGCATGCG
>chromosome_12,+,polyA site is 1561545
CTCTGGCCCTCCCCCGCACGCACCACAGCCCCTCAGGTGTAGGCCCCACTGCCCCTCCTCCTCTTCTGCCCCCCGGCCCCCCCCCACCCCCCCGCACCCACCCGGCCCCCAGCTGCCCGACATGGCCCGCCGCACAGCCGCATGCGGCAG
>chromosome_12,+,polyA site is 1565693
ACGTGCCAACATATACCCATATACGGTACGTGCCCACAGGGGGGGCTGTGCCAGTACACGAGTGAGAGTGAGAGCACGTGTTGTTTTGTGGTTGGGGGGAAGCGGTTTAGGTTGGGTGGGCGAGGGAGCACACCTTCTCCGGCTTCGACA
>chromosome_12,+,polyA site is 1569485
TAGCAGTTCCGCGACCACGTTCGCCCACCATACTTGTCTATCAAGATAGTCTCAGCGATCTGCTGCTGGTATCCAAACCCATAACGCAACCATGGCAAGTAACCTCTCACTGCCCAAGCGGCTGGAAATGCTGCCAACGGACGCGTGAAA
>chromosome_12,+,polyA site is 1583638
TAAGTGGTAGAAGGGCGGGGCCCGGGTGACAACGGTGACAACGGGTGACGGCCGCGCTAGGGTTCAGGCTGGGGGGGGGGGGGGGGAGCAGCGCGGGGGGGAGCAGCGAGGGAGGCTGGAGTATAAAGAGCTATTATATGCTTTGGATTG
>chromosome_12,+,polyA site is 1587832
CCCCGGTCACGGGAAAAGGGGCTTAGCCCCTCCACAGTCTGAGGCCGAACAACCTCATCGCCCGGACATAGCCGGGGTCGGTTTCAACAGGCACATAGCCAAACCAGGTGCCTAGCAATCGCGATGCCACAGCAGAGCCAACCGTGGGAG
>chromosome_12,+,polyA site is 1590378
CAAGCTTACACGGGTGGCCCGATCAACTTCCACCACCCTGTTCCCGTCTGACTTGTGCGCGCGTCTGCGGCTACATCCACACGAGACACGGCACACCCACTTCATGACGACACAGGCATGGCAAACCACACATACACCGTGCACGCCCCA
>chromosome_12,+,polyA site is 1591187
GCCAGGCAGTACCGCATCCCCTCACTGCCCGCCCCTCATATCTACAGGTCCGACGCTCGCCATCACCATTATCATCAATCGCTCCACGCACCCCTCACTCAGCAGCTCCAACTCAGCAGCCTATGCCAAGGCCCATGCTTTTACTTCTTG
>chromosome_12,+,polyA site is 1594049
ATGCCCTGGAAGCGCGCCTCGGGCTGGCGGCCCAGGTCCAGAACCACCTGGTGGCGTGTGTGTAGTGGTGGGGTGGGGGTGGTGATGGGTGGGGGTGGTGAGGGGGGAGGAGAGGCACACAGGCAGAGGCGCAGCGGACGGGTTGGTCGA
>chromosome_12,+,polyA site is 1597573
ACCCGACCCTACCAGCCCCACGCCCCACGCTCCATCCAACCCCGTTTAGCTTGGGCTGGTACTTAACCCCCCCCCCCCCCCCCCCCCCCACCACCACCACCATCACCACCCAGTCTGCGCACTCCCCTCCGCACCTGCACGTCGGACTGC
>chromosome_12,+,polyA site is 1599281
CCACATGGGCCCCGCTTCCTTACACACACATACACACACACACACGCACGCACCCACACACACACACACACACACGCACCCACACACACACAACACACACACACGCACACACACACTCACACGCACACACTCACAGTCACGCACACACAC
>chromosome_12,+,polyA site is 1599942
ACCAGACCACCTTCCTCCACAAACACCAGCCCGTAGCCGCCCAATCCCAGCCCCCACCCCGCCGCCTCCCCCTCCCGCCCTCCTGCCCCCCCCCCTCCCCAGCGCCCTCGCCCCACTTCACCCCCACCTGCCCCAGCGTGTCGGGGCTGA
>chromosome_12,+,polyA site is 1613539
GGCTGGTTTACGGAAGGCGGCTGCTGTATCGGGATGGCTGGGCTGGACGACGGCGGCCGGGCTGACGTTGCTTGGGACTACCAGAAAGGATGCGCCCGAAACCAACCTGGAGAACACCAGCGCCACCGATGCCCAGCACGACATGTATGG
>chromosome_12,+,polyA site is 1614285
GGCTCGTGATGGAACATGGCAAGGGGCAGGAAAGCGTAGTCCCGATGTGTGTGGCTCCCACCCGTGCCCACATAAATGCGTAGCGAGAAGGGACAAGGCATTGGTGCGTCGTTCGCGCGCTGTTACTGTACCGACGGTAGCTGGCAGGTT
>chromosome_12,+,polyA site is 1614577
ATGAGCTGTGTAGACGAGCACTAGCGTAATGCAACGGCGTGCAGCAAAACAATGGCCGGGCGACAGTGTGACAAGCAGGGGCAAGAACAAGGCGAAGCAAAGCAGAAGAGGGGCCCGAATGTGTACGACAATTGTGGCGGGCAGGCCGAA
>chromosome_12,+,polyA site is 1614915
GCTGTGAGCGGCTGGCGAGGAGAGGCGAGGGCTGTTGCGTTTTGGAAGGCGGGCGGAAGGCCGCACACGCCGGGAGTCGGGCAGGCTGTAGATTTCGCTGAAGCTGCGTTTGAGAAGGGAGCCGAAGGGACAGCTGGGGTGGGACAGCTG
>chromosome_12,+,polyA site is 1615274
GAAGAGCTCCCCGGTGGCATGACAGGAGGCGGCGTCTTAAAATCATCAGCCCTGCGGCACGGGAGCGCGGAGAGGGGACACGCGCACACACACAGGGCAAAACACAGCCAGGACGAAAAGCCCGCCAAGGAGCCCGCCCACGCAGCCAAC
>chromosome_12,+,polyA site is 1640234
CATGTTCCATACGCAACGGCGCGCGCTGCTGCGCTTGCTGGCATGCTGGGAGACGGAGCGGGGAAGTAGCTATTAAGTAGAGGGTGGGCCTCCGCAGGCCTCCAATATTTTTGAGTTGTAGTTCCCAAAAAGTTTGTTTGGGCTATCGCA
>chromosome_12,+,polyA site is 1640635
GACAACTGGGCGAAGAATCACAGGCTGGGACGGAAAGCGAGCCACGAGGCGGAAGAAGGATGCGGTGACCCGGATGAAGTGTTAATCTTGGCAGCATGCGCGTGAAGGTGTGGTCAAAGCGTCGTGTGCTGCGCGGGTGTGCCCTGCGCA
>chromosome_12,+,polyA site is 1640818
GGGCCCAAGCTGACGTGCACGTCGGTATAACATCCGTGCAGGCGCACAAAAAGAGGCCCCTAATTTAAGAGTCGCACAACTGTAACATAATGTCGGTGTTGTAGACCGGAATACCATTTCAAAGGCAAACGCGGCCCTCATGCGCCCTCC
>chromosome_12,+,polyA site is 1647697
AGGCCTGCACAACCGCCGCATGTGCCGGTGGGGAGGAGGCAGCCGTAGACGCAGAAGCGTGTTACGTGAAGCCCTTCCCCCGCTTGCCCTTGGTGTACACCTTCCCGCGGCTGCCGCCATCCCACTCCTCGCCAATCTGCACAACAGAGG
>chromosome_12,+,polyA site is 1658395
TTGTGTCACCACCCTGCATAGTGCATATGCTTTACGGCTTTGAGCGCGTCACAACGCGGTAGGTGGCACATTGGCACCCTGTGGCTGTCAGCTGCGCCGATATCTTCTATGCCGCCGACGCCTAGTCTGCAGTCTGGCCCAGAAATGGTC
>chromosome_12,+,polyA site is 1658581
AACATCGCATGCAGCTTCGTTACAGTGCACTACCAGTGGTAACTCTATACGGCGTTCCTATATGGCTTCCATGGCGCTTTGTTGTCCTCCACCCCACCAAATGCCATTTGCACTTCCACTGCGACCTACATGTTTACAGCCCACTACCGT
>chromosome_12,+,polyA site is 1673070
CGAAAGCCTGCGTTCTACATGCGCGAGCTTTTGCTGAATAATTTTGGGTGTTTACTTGCGACAGGGTTAATTCCGAGTTCGTGTAAACTGGATCCATCAGCCCCTGCATTTTGCATCATTTCAGCATGGGCGCAGTACAATCGCAGTGGC
>chromosome_12,+,polyA site is 1673268
TCAGTCGTTTTGCCCCTTCAAAAGCCGCAGGGGGGCACGCGTCTAGCCTCCTTCTGGGTGTGATGGTCCACGCAGCGACACCGTGCTTGCGGCGTCGTTCATGAGTTCATCGGCACGCTACCGGTGGGCGTCATCACTACCCACTACCGT
>chromosome_12,+,polyA site is 1707399
GGTTACATCATGCTTGCCGTGTGGCACCACCGCTGACCGGGACAATTAGAGCCCAGTCTGCGTGTGCGCCACCATCCGGGTAAAAATATTTGACGACCTGACCAAATCCTTGCGTGTCAGCATCCTCAAACAACCAACGTTGAAACAGAT
>chromosome_12,+,polyA site is 1707605
CGTCCTCCGCTCCCAAAATCTCTTGATGCGCTCCGTTGTCCGCCCATCTTCAGGGGGGTCACGCTTTATCATACCACACATACACTGCAGGCCACTTGAGTGCCCACGTCGCCTCGTCGGGGCCTTAACCAGCCCAACTGTGGCGTTGCG
>chromosome_12,+,polyA site is 1707712
GTCGCCTCGTCGGGGCCTTAACCAGCCCAACTGTGGCGTTGCGCATGTGCGCGTACAGTCAGTTTGAAACATTAACGTACATGTACTGCCTCTGAACCAAAATCGAGTGTGCTTGCTATCTCGGTCGCCTGTCTAACCTAGGGCGCCTGG
>chromosome_12,+,polyA site is 1711082
TCGAGTAGCCCCAGATATTGTGCATGTATGAAGCGACTCTAATTGTGTGTCACAAGTGTTGGGGCCACCCTAGGTCGGTTGGGGGTGAGACGGGGTGGGGAGCAGGGGAGGTGGGGAGCTTTTGGGTCCAACCCACCCTGGCGTGACAGG
>chromosome_12,+,polyA site is 1711364
GGCGTGGGTACGGTGTGCCCCCGCTTGTCGGACTGTCCCTTCAATTGTAATTCGCATCCTTACTGTGAGTGCGGGGGGTTGGGTGGGGGTTGGGTGGGGGGTGGAACAGCAGGAAGGCAGGTCCACTCCCTAACCCAGCGGTACCTGCAT
>chromosome_12,+,polyA site is 1716499
ACCATCATCTCCGTCAGCTGAGAGGCGGAGGCAGATGGGGGAGGTGGGTGGAAGGGTGGAAGGGACAGGAGAGGGGAGGGGGGGTTATGGGTGGGAGGGGGTATGGGAGGCATTTGAAGGGCCGCAGACACGCGCGCGGGCCAGGCCCTG
>chromosome_12,+,polyA site is 1723608
CCGCTACATACACAACTGTATTGGCCAAACCGTGCATATTCAATTCACAGGGTTGACTGGCGTGGCCAATACCCCCCGTGTGTTCAACCCCCCCCCCCCCGTTCCTCCGACCCAACTCCGCCCCTCACCCCCGGCTTGCTCACCGGCTTG
>chromosome_12,+,polyA site is 1725270
TCAGCACGTCACCCACCTGCAGGGAGAGAGCGGGGGAAAGGGTTAAACATTCATGATTATTTAAGAAGTGAAGGCGGGTGTGTGTGTGTAGAAACCGGCCCAAACTATGCGGGGGAGGTAGCCCTCCATAAGAAAGGATTGCTGAGAATG
>chromosome_12,+,polyA site is 1736853
GGTCACTCCAGTGACGCAGACCTTTGCTGGCTGCAGCGCCTTCTCGGCATCGTAGGCCGGCTGGAACGCAAGTTGGGACATTTTACAATCAAGTCAAGGAGAGAGTATATGAGAGTGTGGGTTATCAACGGTGTTCAGTGACTATGTAGT
>chromosome_12,+,polyA site is 1739756
GGTCACTCCAGTGACGCAGACCTTTGCTGGCTGCAGCGCCTTCTCGGCATCGTAGGCCGGCTGGAACGCAAGTTGGGACATTTTACAATCAAGTCAAGGAGAGAGTATATGAGAGTGTGGGTTATCAACGGTGTTCAGTGACTATGTAGT
>chromosome_12,+,polyA site is 1744885
TCCACCAACCCCGACTTTGCTGCAAACCCTCCCGCGGGCAAAGTCCGTGTGACCCCGCGCACAGTGAGTCCTAGCCAAGCCTCAACCCGCCAGAGCCCCACCGCGGCGGTATGCGGCTTGTTTCGTATAAGCAGGTGGGCAAAGACGGGC
>chromosome_12,+,polyA site is 1750159
GCTATCGCAGGCGGTGTGGGACATCGTTAGCGGAGTGCTGTCGAAACGCGAACGCGAATGTGCGCGACACGAAGAGAAGTTGTAGTCGCTAGCACGCATAGAAGGCCGGTTAGCAGGAGGCGGCCACAGCAGACATGTTACCTCATCCAG
>chromosome_12,+,polyA site is 1750237
GTTGTAGTCGCTAGCACGCATAGAAGGCCGGTTAGCAGGAGGCGGCCACAGCAGACATGTTACCTCATCCAGACGGTAAACGCCACGGGCAATAGAGGAGCGCCGCCGAACCATCACTGATATAACCAGGTTGCGATGGCTAGGCTGTCG
>chromosome_12,+,polyA site is 1750350
TCACTGATATAACCAGGTTGCGATGGCTAGGCTGTCGGACGGCTGGCGGGCTGGCGCGGAGCGGAGCTGCGGGGCGCGCGGCATCCGAAACCAACCTGGAAACACCAGCGCCACCGTCGTCCAGCAGCACATGTGAGGGAGGGAGTGAGT
>chromosome_12,+,polyA site is 1750575
GGCGGCTGGCTGTCGCTGCGGTTGGGGCTGGCGCGGGCTGGAACGGAACTATGGAGGCGGAGTGGACGGAGTGGAAGGCAAGTATGTAAATGGTGAGGAATGAATGCGTGTATGTGGTAATGCAAGTTCTGGAAACGGGGAGGCCGCGTA
>chromosome_12,+,polyA site is 1751299
ATTCGGGGATCTCTCCTCGGGTGAGCGTGCGTGTCTCGTACGTTTTGGGGGCCCTGGCTTAGTCCACGGCTGTCGTCCCACATGTAACCTCTATCAGCTACGTGGTGCTCAGTGTTCCGTCCCACGATTCCCACCTCCTGTCTTCAGCCT
>chromosome_12,+,polyA site is 1757327
AATCACGTCGGACTCTCCACCGCCATCTCCAGCCCGTAACTGGGGTCCATAGCCCTTACTGCATCAGCCAAGCATGCAACTGCATCAGAGCTCCGCGTTCCCACCATTTACCCATAGACATAGTCATACAGGATCCGCACAGCATGTCGT
>chromosome_12,+,polyA site is 1757501
TGTCGTGTGTCAAGGCCGATCACGGCCCCCTTGCAGCTCTAGGTTGGCACGCGCAAACCTGCCGGCACATGCCAATCTGGCACGTGTGCTGCCGTTGTGAACGCATCTGACAGGCACCGCCTTACCAACGCGCCCCGTGCAGGCCTCTGC
>chromosome_12,+,polyA site is 1797096
GCCTCCTGGTCCATGCCCAGCCGCTCCGCCAGCAGCGCAATGGAGATGGACTGGTGTATCCGGCAGTACGTCTCGAAGATGAACAGGCGCGCGTTCTCAATGAACTCGTCCTTGTAGGCCGCCAGGAAGAAATCGTTGTCCAGCACCGCC
>chromosome_12,+,polyA site is 1808583
CCTGTTCGCCTCCGGGCGCGCGCGTGCCTGTTTGGTGGGTCGGTCTAGTTCGCTGGTGGGGCGGGTGGAGGGCGGTGTGCCCGTGGCGAGGTGTTGTGGTGTACTGGTGGTTTGGTCAGTTTCCGGCTCGGTTTCCCTTTGTGGTGCCTC
>chromosome_12,+,polyA site is 1808693
TTTGGTCAGTTTCCGGCTCGGTTTCCCTTTGTGGTGCCTCGGCACCGACGTTTCCGGACATGGGCCTCCGGGCCAAGACATTGCGCGTCTGTGACGCCGACGAGAAAATGTGTGGTGCTTGCGTTTGATGGGGATGTCGGCAGACCTCTG
>chromosome_12,+,polyA site is 1808795
AGAAAATGTGTGGTGCTTGCGTTTGATGGGGATGTCGGCAGACCTCTGGCCTGTCGCGCCTTGTTGTGCGTTGGTGCTGCCGCCAAAAGACCTAAACGAGATGAGGGGTGTTACGTGGCGGTGGGGCTTTGGCGGGCTTCGGCTTGGCTT
>chromosome_12,+,polyA site is 1810162
GAGAGGCCGTTTACTGCTGCTTGTTGCCGCCGCGGTTGCCGCCGTAGGGCTTGAAGTTGGTCTGGGGCTGCGCCAGCTGGACGCCCGACAGGGTGCCCATGTTGATGGACTTGAGCATATCCATGGTGTCCTTGTCCACCTGCGGGAGAG
>chromosome_12,+,polyA site is 1810520
GCCTGCCCAAGCCCACGCCGCGCTCCCGCCGGCTACGCACCTCGATCGACAGGGTGTTGATGGCGGACTCCTCGGGCACGAAGTCCATGCGGCGCTCGCGCTCCTCCTCCTACACATTGCATCCAAACAAACACAGCAGCACACCACCAC
>chromosome_12,+,polyA site is 1811179
CCACACGACGCAAGCCGCGGGTTCGCCACGCACCTGGAGCTTCAGGGAGATGCCGCGCACGGGGCCGCGCTGAATGCGCTTCATCAGGTGCTGCAGCGCCAGGTAAGCTCAAGTAAGTTCCAGATTGTGAAGTCATAGTATACTACGAGC
>chromosome_12,+,polyA site is 1811316
GTATACTACGAGCATGCACGAGGCCGCCAAGCGCACTCACAGTGGTGAAGCCGGCAATCTTGTTGCGCAGGCGCTTGGTGGCAATCAGAGCCACCTCCTCAACGACACGCTTGTTGGTGTCGAAGTCCATGGTGAGGCGGCCATAGTACT
>chromosome_12,+,polyA site is 1811370
CAATCTTGTTGCGCAGGCGCTTGGTGGCAATCAGAGCCACCTCCTCAACGACACGCTTGTTGGTGTCGAAGTCCATGGTGAGGCGGCCATAGTACTTCTCGATGATAACACGAGAAGCCTTCTTCACGGTCTTGGTGCGCACACGACCCT
>chromosome_12,+,polyA site is 1813995
AAGCACAGGACCCCTTGTCACTGCCTCGTTAGCTGATAGAGGTTACATGTGGGACGACAGCCGTGGACTAGCCAGGGCCCCAAAAACGTACGAGACACGCACGCTCACCCGAGGAGAGATCCCCGAATGACCCCCATGCTCCTCGCCTCC
>chromosome_12,+,polyA site is 1816378
CCTCCCCTTGGCGTAGGAACACCGCCCGTGCTTGTGCGCTGGTGCATGCACTACTGTGCAATGCTTGCATCCCGTGCGGGGGGAGGGTGTGCCCCTCCCCCCAATGCCCCCCTCCCCATCGGGACAAAACTTCCGCGAAGATGAGTGGCC
>chromosome_12,+,polyA site is 1830750
TTACAGGTGACATGAGCCCTACAGACCGGCCGGCCACCGCAGTAGCAACTTGTCGCATTCTAGAGGGAATTGGCTCTCCTCTGTAATAACGGCTATTCAGATTGCCTTAATGCAGCCATCCCAGTACGCTGCCTGCCCCTCCTCACATCG
>chromosome_12,+,polyA site is 1838640
CTACACACCAACGTCACACCAGTCGTGTTTACAGTCAGCGTCAGGTCAGTGAGAAGTGAGAGCCTTTTCAGGCCGTCATGCCGTGAAGGCGCATAGTGAAGGTCTCCCTGGCTTTATGCCGCCATCACGCCAGCCCACTCCCCTGCAACC
>chromosome_12,+,polyA site is 1838771
AGCCCACTCCCCTGCAACCGCCTGCCCGAACAATAGCCGCCCCAAAGGAACAGCGAAGCTCCACGCACGACGTGTCGAGCGGGGCTGGGACACGCCTTGCAGCACGCCCAACAGCCCGCACCCGCTGCCAACCAACGAAACAATCAAGCC
>chromosome_12,+,polyA site is 1839079
CCCGGCGCCTGCTGCTGCTGCCGCCGCATGCGCTGCTGCCGCTCCAGCTCCGTGCCCGCCTCACCGGCGTCGCCACCAGCGTTAGCTCCCTACTTGTGGGTGACCGACACCACCTTGCCGAGCATGACGGCGGTGTTGCCGTCCAGGAAG
>chromosome_12,+,polyA site is 1839394
CAAGCGGAGCGGCCGCAGCGCACGAAGCCGATGGGCGAGTAGCCCTTCTTGACCTCACCGGGGATGTCCAGGGTCTGAATCTGGGCGGTGAAGTCCTTGACGATCTTCAGGGTCTGGTCCGACTTCAGGATCATCACGTCACCGGTGCGG
>chromosome_12,+,polyA site is 1839473
TCTGGGCGGTGAAGTCCTTGACGATCTTCAGGGTCTGGTCCGACTTCAGGATCATCACGTCACCGGTGCGGGGCATGTTGCCCTTGTCCAGACCCTTGATGTTCATGCCGACGTTGTCGCCGGGGCCGGCCTTGTCCACACGCTTGTGGT
>chromosome_12,+,polyA site is 1839581
CGACGTTGTCGCCGGGGCCGGCCTTGTCCACACGCTTGTGGTGCATCTCCACGGTGAACACCTTGCCGGTGCAGGGGTTGGCGGTGGTGTGGGTGGGCAGGAAGATCACCTCATCACCGGGCTTGACCACGCCCTGCTCGACGCGGCCGG
>chromosome_12,+,polyA site is 1839640
ACCTTGCCGGTGCAGGGGTTGGCGGTGGTGTGGGTGGGCAGGAAGATCACCTCATCACCGGGCTTGACCACGCCCTGCTCGACGCGGCCGGCCAGCACATCACCGACACCCTTGATCTTGTAGGCGCCGGAGATGGGCAGACGCAGGGGG
>chromosome_12,+,polyA site is 1839713
CCTGCTCGACGCGGCCGGCCAGCACATCACCGACACCCTTGATCTTGTAGGCGCCGGAGATGGGCAGACGCAGGGGGGCGTCGGTCTTGCGCTCGGGCACGACCACGAAGCTGTTCAGGGCGTCCAGCAGGGTGTGCACCTGGATCTTCT
>chromosome_12,+,polyA site is 1840097
CCACACGCACCTTGGTGATCAGGTTGTCACCCAGCCAGCCGGAGATGGGCAGGATGGGCACCGACTTGTTGACGAAGTCGTCCTTCCAGCCCACGCGCACCAGCATGTGGCGCATCTCGTTGGCGATCTCATCGTAGCGCTCCTTCTTGT
>chromosome_12,+,polyA site is 1840247
AGCCGGCAGTGTCGGAGTCCATCTTGTTCACACCCACAATCAGCTGCTTGACACCCAGCAGGTTGATCAGGCGAGCGTGCTGGCGGGTCTGGCCCTGGATCTCACCGGCCTGCAGAGACAATGGGTCACAGACAAACAGTTCGATCAGTA
>chromosome_12,+,polyA site is 1840506
CTTGTGGTCACCCTTCTGGATGGCGGTGGTGAAGTTACCGTCAGCGGGCACCATCAGCAGGCACACATCGGCCTGGGCGGCACCGGAAATCATGTTCTTGATGAAGTCGCGGTGACCTGTGCGGAGGGGGCAACAAGCAGTGCGTGTCAC
>chromosome_12,+,polyA site is 1840811
TGACCCCCATCCAGCCACATGCATGTCCGCCTTGCCCCCCTGTACTCCAGCCGTGAGCCTTACCGGGGGCGTCGATGATGGTGTAGTGCCAGCGGTCAGTGAAGAACTCCTTGGTGGTGCAGGCGATGGTCACACCACGCTCACGCTCCT
>chromosome_12,+,polyA site is 1841477
CAGGCAACCAAAGCACAAGCCGCCGATGCACTAACCTGGCTTTTGTTAAAGAGAGATAGACGAGGATAATCGGGAGAGTACCCGAATATGCAACTCGCAAAAGGAACTGACACCTGCGCGAGCGCAGGCAAAGACGCCTGGGCCCTTGCC
>chromosome_12,+,polyA site is 1843071
CCAACTTAGAGTCTAGCTTAGTGCTGAATTGGGCACGTAAGCTGCCAGTTCAGGAAAGAAAGGCTAAATAGATAGGCAAGAGGCCCGAAGGCCGGTGCAAAGAAGCAAAAGAGATAGAGAAAGAAGGATACTAACCCCGCCGAAGTCTGC
>chromosome_12,+,polyA site is 1843579
TCCACTACCTCCCGTAGGGGTGCACGCCTGCCCAACCGGAAACAAAAAACGCAAAGTAAATGGGATTGTCATGTTGTGTGTCCACCACCAGCTACAACAAGTCACCACCGAAACAACACAGACAAACTATAGCTGTGCGAACGGGTGCGG
>chromosome_12,+,polyA site is 1844451
CCGGCGACGGCATCGTCGAGCACGACGACGCCGTCAGGCAGCGCCGCTGCTGCAGCACTCCAGGGGCGCCGCCCCTTCACATCTGCATGCTGGCGTTGCTGCTGCCCTGGCTGAAGCGCGAGTTGAGCAGCTCCGTGCTCTCGCTGCTGC
>chromosome_12,+,polyA site is 1845632
CAGCGTGAACAGGTCTGAGCCGTCGGCATACTCCTGCACCAGGATCACCTTGTCGCCCTCCTGGAAGGCCGCGTACAGGTGCACGATGTTCTCGTGGCACAGGTTCGAGTGCACGCGGACCTCGCGGTAGATCTGGTACTTGTACAGGTC
>chromosome_12,+,polyA site is 1864548
GGCACGTCAAACGCGCGCAATATGATACCCAGGCAGCCAGGGTTGCCTAGTTCGTAGTACGCGTACTATGTACTACGTACTGTACTACGTACTGTACGCTGCCCTCGTCGGCTAGTACGTTGGAAAATACGTTGTGCTGGGGAAACCAGC
>chromosome_12,+,polyA site is 1864666
GTTGGAAAATACGTTGTGCTGGGGAAACCAGCGGGGTGGGCCGTGGCAGCGCCGTGGCTGGGCGAGGGGCGCGAGGGGTGCTGGAAAGGATGTCCGTCGAAGTTTGCGAACCATGGCTGCTCTCCGCACTGCAGCTGTGTTCTCTTACAA
>chromosome_12,+,polyA site is 1864730
AGGGGCGCGAGGGGTGCTGGAAAGGATGTCCGTCGAAGTTTGCGAACCATGGCTGCTCTCCGCACTGCAGCTGTGTTCTCTTACAACAATATGAGCATAATAAGTTGAAGGAACTTCCGCTAGAAGACTATGACCGCGCAAATCCAAATT
>chromosome_12,+,polyA site is 1865865
GTTAACGTAAGCACTCTAGTATGAGCGTTTTAGCACTCGTATCCTTCGGCAAGTATAAGCCGTTTGTCGCGGTTTGTCGGTGTCACACGCGCCCGCTGAGACGTGAGAATCACTCATGCCTGACGTCTGGCCCAACACGCTCTCGCGACT
>chromosome_12,+,polyA site is 1869572
AGTGGAAGTACACATGTTCCCGGAGAATAACGTTACACCAAGACTAGCACAGGGAGTGCCCGCACACTCTCTTGCTTTACGAGGACTCGGCGACCGGGAACTCGAAGCTCACGTCCTTGCCTGCAGGGGGACAACACAATGCAATCCACT
>chromosome_12,+,polyA site is 1870052
GTCACGACACCCGCACCACCAGCACCCACCTGTGAGGCGCTTGTACACGCTGCCGAAGGTCTCCAGCTTGTACTCGGTGGAGTTGCGGTCCTTGGGGTCCAGGTGCACCTGAACAGCGCACGTGTTGCAGCAGTGGCGGGGGGGGGGGGG
>chromosome_12,+,polyA site is 1871302
TGCTCCTACTGTGAGTCTCACCTTCAGGATCTTGGAGCCGTCCAGCCGGTAGCGGATGCGCTTGCCCACGATCTCCGTGGGGTACACCAGGTCGTCCAGAATGGCGTCGTGCACCTGTTGGCGTCGCGCATTCCGTTTTTACTTGCTTGC
>chromosome_12,+,polyA site is 1871738
GCGGTTGCCGACAATCACCACGTCGCGGCCGCTGAACTTCTTCTCCAGCTCGCGCACCAGGCGCTGCTGAATCTTGTGGAAAGCCTTCAGCAGGCGGTAGGGCACCTGCACAACCGGGAACCCGTTTTAAGCTCGGCATTCCGCGAGAGC
>chromosome_12,+,polyA site is 1871919
AACCCCTCAGCGCTCCAGCTCCACCAGAATCAATGCTGCTTACGTGGATGATGATCGCCTTGCGAGCGCCGTTGGCGACATCGACCTCCTTGGCGGAGGTGATGTAGAGGTCACGCAGGTCGGCCTTCAGCTCCGCGTTGGTAGCCTCCA
>chromosome_12,+,polyA site is 1872203
CATTCATTTGAAAGCGTCCGAAACTATTTATAGACTCGAGGACGCTGCCGGCGACCAGTCCGCACCTGGGCCACCTGCTCCTCGAACTCATCGGGCTCCTGACCCCGCTCCTTCACAATCTTCTTGCTGCGAGCGGAAACCATTTTGGCT
>chromosome_12,+,polyA site is 1873184
ACCCCCACACGCATGACGACTCGTATGTATTTACCCCTTCTCCCGCCGCTACACCATTTCCATTGCTAGACCGGGTTCCAGTGCTGTGCGCCAGCCAACGTATATGCATAAGTAAGGTTCTCCACAAATCCTTATTTGCGCGTCGCCTTG
>chromosome_12,+,polyA site is 1878891
CGTCACTGAAATGCTTAAATGCGAATGCGTATGCGAGCGCAGACGGCAGCGGAGGTTGTAGTCGCGACGTAGCGACTCCTTGAGCTCATGTGGGAGAGGACACCCGCTTGCGTCGCCCTCATGCTGCACACCACTAGGAAACATGCGTGC
>chromosome_12,+,polyA site is 1883693
CTCCTCGAGGTGCCACGAGTGGCAAGCGACCGCAACTACGGGGCTTCGCGAGCTGTTGCGAGCATGTTTCTCCTTCGTTTGTAAACGATCATCCCGCTCAATGTTCTACATACAACAAATAGGAGATGGCTCGATTGAGCTCAAGCTTCA
>chromosome_12,+,polyA site is 1884207
GGGGGGGTAGTTTCGACTGGGAAAGGCCCCATGTTCTAAAATGGAAGAGCTTGACGAGAGGATTCCAAATCCACTTTCAGAGTTTCAATCAGGGTAGTAATTGCAAAGTTATGGGCCCCCAAATTCAGGGTCGGTTGTCGGGGTCGGGGG
>chromosome_12,+,polyA site is 1892138
CCCTCTAATCAGCCCGGCCCCAGCTAGGCAGCCACCCTGCTTCACTTGCTCGGCAGCTTTGCCCGGCATCGGCTACTGACATCCGCCACGCCGCTTCTTTCTTCTCCCGTTTCTTTCCGCTTGCCCACGCATATGCTCCATGGGCGCCCG
>chromosome_12,+,polyA site is 1892442
GAGCAGCGTGGAGCGCGCACCGGTGTCTCGTCTCGAAGGTAACAAGTAACCGCATTGCCGCTGACACTAACTTCTTTCGTGATGTTTATTGCTAGCCTGGAGCTCGCGACGGCGTCTTGCATTCGCATTCACTCGCAAGCACTTCGTTAA
>chromosome_12,+,polyA site is 1912408
TGGCCCAGTCCCATGCAGAGGCCCATGCCGCCAGACTACTTTATAGCGGTCCATGAGCTTCCTGGCTCGTTTGGACCAATCTACGAGCATGAACTTGTAACATCAATAATCATGATGCCGCCAGGCAGATGCAGCAACGCCCCCCCCCCC
>chromosome_12,+,polyA site is 1912478
TTGGACCAATCTACGAGCATGAACTTGTAACATCAATAATCATGATGCCGCCAGGCAGATGCAGCAACGCCCCCCCCCCCCCCCCCTTTCCCCCCCCGGCATCGCTGATCGCTCACCGCCCGTGCACCGCCCTTCCTGGGGATCCTGCAC
>chromosome_12,+,polyA site is 1918605
CCACCCCCTTGCACCTTGGCGCGTGCTTGTAGTAGAGCTCCACTGTGAAGGAGCCCATGGAGGTGTCTATTTGCACAAGCGGCGCCTCCATTTCCTATAGCGCACCGAAGACAAATGCCGCCTTCGCAAGGTCCCGGCCTGACAGAGAGC
>chromosome_12,+,polyA site is 1925352
CTGCTCATCGGCGGCCGTGGGCAGGCGGTGCAGGTAGGGACAGGCGGAGCCCTGGCTGCAGCAGCCTCTGGAGGGCGCGGTGGAACCGGGGTGGGGTGGGATTGTAGAGGGAAGGCATGTCGTCAAGCGCGTCGGGGTGCGGCACGCGGA
>chromosome_12,+,polyA site is 1931893
AAGTCGGCTCGCCCTGTTAGGCTGTTACTGACCAGCACCTCCCCTGTCGCCCGCCGTCGCCCACTTTCCGAGGGAGCGGCCGGGGGGGGGGGGGGGGTAGGAAAGTGCCAGACCCCATGCCCCGAAATCCCCCGGGACCCCCCTTGAGGG
>chromosome_12,+,polyA site is 1931982
GGGGGGGGTAGGAAAGTGCCAGACCCCATGCCCCGAAATCCCCCGGGACCCCCCTTGAGGGGATGACCGATCCCCCCCCCCCCGGACAAAACCTTGTTGTTTAGGGCCCCGCGCCACACGCCATCCAGAGGTCTGGGGCAGAACATGCAC
>chromosome_12,+,polyA site is 1932176
GAGAGGCACCTGGTCTAGGTAGCCCCTGTAGCGGTATAGGGAGGAGTGCAGCTCGGTGCTGGGCTGGTCAATGCTGTCCACTTTTACCTGTGTGTGGGAGAATAATTTACAGCTCTAGCGTGCCGTCTGCAGACAGGTGGCTAGTGAACT
>chromosome_12,+,polyA site is 1932540
ACGCCAAGGGTGCGTGTGTGAGTACTGCGACTAGTCTGCACGTGGACATCGGTTATTTAGCAACACATGCACTTCCTATCCAGTTACTACATACACCCGTCGCGCCCGTGCCTTCCATCCCTGGCCCCGGGCTGCCGCCGCTCAAACGCT
>chromosome_12,+,polyA site is 1972892
GTAGTACAAGAATTGCGTAAGAATTTGTGAGTTGGAGCGTGGCGTGCCAGCGCGGGGAAAGCAACCCGACCAACCCCACGCGCACAGCAATGCCTACCAAATAGGAGGCGGGAACTGTAACGACCACATCATGCCTCAAACATTCACGAT
>chromosome_12,+,polyA site is 1978099
CAACGCAACGTAGAAGACATGGCCTCGGACTTGCTATAGGTGGCCTGGATAGGCGCAGGGGCAGATACTCCCTCCCATAAGTCGCTTGCGCACTGCAGACTCACAAAAGCCCATGCCCCAGGGACCCACGTCCTTCGCTCCTATGTGCAC
>chromosome_12,+,polyA site is 1978700
TAGCCGCCGAACGGGACCGCGTTGTCGTACTGGGGGCGCGAGTGAGGGGAGTCGGGTCAGGGAGTGGGGAAGTGCGGGGGAGGTGGCCGGGGAGTGTGGGGGAGTGCGGGCCGGGAATGCGGGCGGGAGCAGAGTGCAGGTGGGAATGAG
>chromosome_12,+,polyA site is 1979487
CTCCACGTAGTAGCCGCGGTCGCCCTTGCGCCCGCCGCCCGTCATCAGCTTGGCGCCCTGCCGCTTGCCGCTGAGGGGTGGGGGGGGTGGGGGGTTTGCAAGGCCAGCTCAAACTAAGGGGAAGGTTGAGGGAGAGGGGGGAGCGCGGGG
>chromosome_12,+,polyA site is 1982194
CGGAGGAGGTTCGGACTTGGGTCTTTCGCTTGCATGCACTGGGGGGTGTTCCAATCCGTTTCCAAATGCGCTGCGGCGTTGGGGTGGGCTGGGGTGGGGAAGACGGGGTGGGTTGCGGGGGCGCTGTGCGCGCGGCCACCCTCCCTCGCA
>chromosome_12,+,polyA site is 1983779
ACAGGGCGTCCACCCACTTGCCGTCGATGAACAGCTGCGTGCGGCGTTTGTGTATGCATGGGAGGGGGGGGCAAGGGGAGTTGGGGGGGGGGGCGTGGGATGGACAGGGGGGAGCTGGGATGTGGAAATGGGGGGCGGGGGAATGGACGG
>chromosome_12,+,polyA site is 1990772
GTACGTGGGCGGGGAGATGGCCCCGCGAGCGGGAGAAGAACCCGTGGACGGGAGACGGCCGGCGGGGGTTCATTGCGGGGGTGGGGGACGGGGGGGGGGGGCATGTCATGCAGCGAACCACGCGCGAACCCATCTCCCAATTATCACTGT
>chromosome_12,+,polyA site is 2004938
TGGCCACACCATTCCCTTCATCCTAGCTCACGAACACTACGACGTCCGCTGTTCAGAGATCGCGGTGTGCGAAACGTGAGAGAGCACTCCAGCCCATGATACTATGCGCTTGGGAACATACATACACGCAGACACGCCCTGCTCACTCCT
>chromosome_12,+,polyA site is 2011535
GAGTTCTCGGACACTCTGCTGCGGGCTGCGCGGCGCTGACGGCCTGCCTCGTGACCGCACTTCGCCCTAACAGGGGGGGGGGGTAGGGGTCACTCCCGCCCCAGCAACCGCCGCTGCCGCCATGCCACTGCAACCGCGGACATGTAGCAT
>chromosome_12,+,polyA site is 2013629
GCGGCCCCCTGCACCCAGTCCCAGTAGTCGTGTGGCAGCGAGCCCTTGCGCAGCAGCTCCACAACACCTGGGGGTGGGGGGTTGCAGAGGGAGGAGGAGGGGAGGAACGAGGGCAGGGCCCAGGAGGATTGAGAGCGGTAATGGACCCAG
>chromosome_12,+,polyA site is 2014647
CCGTACAGGATGCACCGGGGAGGGGGTTCGGGGGACGAGAGGTGGCGGCGTGGGAGGAGAGGAGATGTGTTAGGGGCTTGTGTGTGGGGTTGTGTGTGGGGTACAGAACCAAACCCAAGATCTGTGTGGGACCCAGACACCGGGTACATG
>chromosome_12,+,polyA site is 2029239
CCGACTTCCGGAAGTGCCCTTCTTGGCCTTTCGTGTCCTGAATGGATGTAATATTGTGCACTGAGCAATATACCAGAAACCGCTGGCTAGCAGAGTCCAGTGGACTGCACTAAGGCTTGTTTCAATGCTGGGTCACTGCAATCGCGCAAA
>chromosome_12,+,polyA site is 2030337
TGCAACGAACCGAGGCGCAACGCCGCCCCCGCCAGGCATCCATCGGCCGGGTGGCCCTGCCAGCTGCTGGCGTCGCAGAGGCCGCCCAGACACAGTGCCTCAGGCAGCAGGACACAACCCTTGCCATGCACGCTTGCGCTGCGAGAGCCC
>chromosome_12,+,polyA site is 2032267
CATCTCCTCGCGCTGCCAGCCCAGAGCCATGGCCGGGTAGTCGGAGCCCCAGCGCAGGCGCAGGTACTCTGGAGGGGGGCGGCGGCGGGGGGGGGAAGATAGAGGTTGCGGAGGATGGGGCGTAGATGGCGGTGGATGCGGAGCACGCGG
>chromosome_12,+,polyA site is 2033603
TGGATCTTGGCCTCGGGCAGCGGGATCTCGATGCAGCCGCGGCCCTCCCGGTACTGGCGCCTGTGGCGGTGGGTGTGGTGTTGTGGTGGGGTGGGGTGGGGTCAAGTTGGTGTGTGTTTACGGTATGTGATGTCAAAGGGTGTGGCGTTC
>chromosome_12,+,polyA site is 2034724
CGGGCGTATGCGGCGAGTAATGGAGTGTGTGAGGAGGGTTCCATACATGATGTACTAAGACGAAATGATGGGAGGGGTGGGGGTGCGGGAGAGCGAGGGAAGGCAGCAGGGGTGGGGGAGGGTGTGGAGGGCAGGGGATGTGGTAGGCGG
>chromosome_12,+,polyA site is 2041630
ACATGATGGAGTTAAATACGTCAGCGGCCTGAAACCGTTCGACGAGCCCTGGTTTCCTTGGCGGCTTCCTTCGCTTCGATCTCGAATCCAACCTACCTTCGACCCAGCTGCCGAGAGCTTGCCGAGAGGGGGGCCTGCGGCAGCGGCGAG
>chromosome_12,+,polyA site is 2061717
AGCGTACAGTATGTACGGCTTGTCATGTTGCTAAAGCAGTGACACTGCAACTGTGTCGCTCTGGCGGGGTGAGAACGACTGCCTGTAATAACCTGTTGAAAGCGCGATCCAAACTGCCGATCCAGCACGTTTGTTGTCCGTCCGCGGACG
>chromosome_12,+,polyA site is 2079135
CGCGCCATTGCACCATTCGCTCACGGTCAGGCTAATTAGGAAGCCGGGTGCGGAGTACACGGAATGGGTTGCACGCCGCGCTGAAAGTCATCACTGGCAGTACGGGTACTGACGGCAGGGCTGCCAGGACAGGCGGAGCGCGGGGCAGCA
>chromosome_12,+,polyA site is 2079275
CGGGGCAGCAAAGGCGCCCGCGTACAGGGGCCAACCGCCACCTACCGTACACACGCTAGGCCAGGATTAGAAGATAGCATGACATTTTAAACTGCAGGCTCACATGTTTGCAGCAGCCGGTGAAAACCCGCGGGCAACCGCACCGTGTTG
>chromosome_12,+,polyA site is 2079341
TTAGAAGATAGCATGACATTTTAAACTGCAGGCTCACATGTTTGCAGCAGCCGGTGAAAACCCGCGGGCAACCGCACCGTGTTGTGATTCCTGAACTGCTTAGCGAGGTGCTGATGCAGTAGACTTGCGCTCTTCGTGTTGCATTTCCAC
>chromosome_12,+,polyA site is 2098416
ACCACCCATCCCCAATTCCGATCCACGTTGTGGCCCATCATGTTTACTGGCCCATAGCCACTCAACTTTGTCCTTTACAGCCCACCCAATCCTGATGCATGACGTGTCTATGCATCGCTTTCAGCCCTTCTCGCAATTCCTCCACAGTTC
>chromosome_12,+,polyA site is 2098560
CAGTTCATTTCCACCACTTCCCGAGCACGTTGCGTGCAACACGGACGCCAGTTCGGGGCGAAGGTTGCAGCGGGCCATGCTCAATGACGCATGCCCACCCACGAATGCGCCTAGGACCATAATGAGGCCTAACACTACCTGATGCAGCGC
>chromosome_12,+,polyA site is 2098722
GGAGCTATCAACTACAAGGCTCCATGCTGAGCCTGAAGTAGGCCTTAGTGCCACTAAGCCACGGCCATAAGCTGAGCCGATACACTTCTTTTGCCGACTTCCAGAGCTCCACGGTATCCCGAAACCCAGTCGACGTGCCCTGGTGATACA
>chromosome_12,+,polyA site is 2099938
GACTGGAAAGCCACATCCTCGTCCACCTCAAACATTTGAGCGTCCGAGCTCATAAGCTTCACCTTGGTGGCCATGGTTGCGATTTGTGTAGAGCGGCGAAAATGTATGAGTCAAAGGTTGTGTTTAGCCCCCTGACCTTCGCCGAAAGTC
>chromosome_12,+,polyA site is 2104869
CGCACTTGTTCATGTCGTTGGCGCTGTTGGAGATGGACGACAGCCAGCCGGCCTGCTTGGCAGCGTCAAAGCAGCTGCGGGGGCGGGCGGGGGGGTGGTGGCAACCGACTTGTGTACCGCATGCGTAGATAGGGTTTGTGTCGGCGGGTG
>chromosome_12,+,polyA site is 2131423
CGTGCCGCTGCGGGGACCGATACACGGTTCCCAAGTCCGAGATAAATGACCATCCAACCGCCGTCGTTCCGTGCAGGTCAGGCTGGCTAACCTTGAACACTCATCAACAGTACCTTTGTCTGCAAGCGATACACGTGTACACAAGCGCGC
>chromosome_12,+,polyA site is 2132043
ATCGCAACCGGCCACACGCCCGTGCATCCCACCCAGTAAGTGGACAGCTTCCCCGACAGACAGTATTGTATCATGGCCTGACCCTGATGAGGAGTGCCGGTGTCGCCGCTAAACCCTGCTTCAGTTGACGCCGTTCGTCCACGCGAGCAC
>chromosome_12,+,polyA site is 2137900
GTCTGGCACAGACACGCACAGCCATGCTGGGAAGCAGCCGACCGCTTATCCTTCGCTTGCCATGCCGAAAGCCAAATTCTGTAACATGACCTGGTCTTATTCCCAGGTTCCAGGTTTCAGCCCCACCACCCCCTTTCTTTACCAGCTTTC
>chromosome_12,+,polyA site is 2144891
CCGCAAGCGTGCATTGGACCAGACCGCAGTCCGCAGAATATCATACGCTCACTGTTACAAACTTACAACAGGCACCGCGCTGTCACCCCCCCCCTCCCGCCTATTGCGCGGGGCACCTTGAAGGATGTGGGGCGCAGTAAGGCCGATCCC
>chromosome_12,+,polyA site is 2150589
GAGTGTGACAGGCGTGCATTTTGCGCGTGGAGTGACGGAGAACGTGTCTGGGGCAGGTTGGCGCGGAACGGTGTATTGCATGGGATGCCGGAGTACGGGAGAAGAGAGCAGAGAGATGCTAGGTCGCTTGAGATACTTGAGAGAGCGGCT
>chromosome_12,+,polyA site is 2150720
GATACTTGAGAGAGCGGCTAATGCGCATGCGCCGTCTCATTCCGATGCTGGACTCGGACTCAAGCTCGGACTGCTCTATATGGAACGTGTATGGGGTCCCACCATTTCCCATAGGATGCTGGACATGGGGCCCCTCCGCCCTCCCGCCCC
>chromosome_12,+,polyA site is 2150802
GAACGTGTATGGGGTCCCACCATTTCCCATAGGATGCTGGACATGGGGCCCCTCCGCCCTCCCGCCCCAATGCCTAATGAGCCATATAAGCTGATAATGCCTGACAAGTGTTCCCCGGTCACGTGATGGAACATGGCAAGGGGCTGAGCC
>chromosome_12,+,polyA site is 2153024
GAGGCGCCGGCAAACGGTTAGTCATACCCAATACAACGGGCGCAGTCCGCGCACTCTTCCCTACCAGTTAACAATGTCAAGTTGCCATTGCATAATTCCACTAACAATGCACAATCCACACGGCCAGCCGTACTCCCATCCATAGCAGCA
>chromosome_12,+,polyA site is 2209623
GTCAGCCCCATTCCTAACGGTTTACGGTCCCCTGACGGTTTTACGCTTGAAGTCATGAGGTCCAAAAGTTGCCAAACGATTGAGCATGGGCATGAAGGAATGAGAATGAACGAAGGGCTGGTGCGTGGCCTCTCATGTGACTGGCCTGCA
>chromosome_12,+,polyA site is 2210059
TCATGCACTTGAGGCTCGCAAGTAACAACACAACACATATGCACGCCGCCGTACAGGCGCCGGTGGATCCTTGTAGCAGGGTTACCTGCAATAGACGCAATTGAGGTGCGGACGGTATGGATGTGCGGTTGCTTGCTGCTAGAGAACCTC
>chromosome_12,+,polyA site is 2211582
TAACTACCTGGCCGAACGAACGTACCTATCGGTCAACTGCGTTACTGCGGTGACCCACGCGTGCAGCGCAAACTATTGGTGAAACACACCACGGCGTCGCTCCACGCAAACGTCTCCGGGAGCCGAGCGCTCACTTCAGGGTCGTGGGAT
>chromosome_12,+,polyA site is 2227209
TGCAACAGTACGGGTATCGTTCTGCAACAAGCCTCCAAGTGTTCCTCGGCCGGTTACGCAATCGGATGATCGCAGCGCCCGGGGTCTGTACGCGACTCAAATGGAAATAATATAGTGCATGTAGCCCCACGATGCAGCCCCAACATCAGT
>chromosome_12,+,polyA site is 2227292
GTCTGTACGCGACTCAAATGGAAATAATATAGTGCATGTAGCCCCACGATGCAGCCCCAACATCAGTGTCCCGGATGTAGTCCCCTGGCTTCAGCAATACAGCAGAATCAGCACACACATCATCACACCGCTAATCACGCGAGCCCACGC
>chromosome_12,+,polyA site is 2232263
AGGAATGCAACTGTGTAACCCTGGACATGCGCGGCGACCTTACATTTCTATGCATGATGTGACGGCTGAGGCGTGCGTGCCTTAGTAGTTTGGGCCACTTTCTCAGTCCAAATGCGCGTATGCGTGCACTCCAGCCCTAATCTGAGCAGT
>chromosome_12,+,polyA site is 2237844
GCAGTGCAGCAACGCAGTCTAGACCCTGCCCGCCCCTCTTGCCCTGCCATCCACTGTACGCCCCATTCCGTTTTCCCCTGCTCCCCGCCCCGCCCCGCCTCGCTCACTTCTCGGGTGTGACGTACAGCAGCTTGAGCTGCCCGCGGTCCA
>chromosome_12,+,polyA site is 2247749
GCGGTCAGGAAGTGACAGAGAATCACCTTATATGAACCATAACCCTGCCAAGTGCCCCTTCCAAAAGTGCAACCGTTGCAGTTGCGCGTCGGCCCCCGACGCTCGAACTGAACCGCGCCCCCATCCAGGCCGCCCCCGCCCAACATGGGC
>chromosome_12,+,polyA site is 2264546
ACGCCGCCGTACCCGTGTTGCGGGTGCCACGAGGGTGCTATCCGCAGGCTCAGCTGGCAGGTAGGACGTCCGAGCCCCCCCCCCCAAAACCCGCCCGGCACCTGGCACACTCTCTAGCTCAACCGACACGCACCACACACGCCCATCTCT
>chromosome_12,+,polyA site is 2265072
CAACAATGCCCGATGCATCACATCTGTTAAGGTTTTCGATTTAGGTATCCCACTCGGCACGGCACCACTCTCTCCCGCACTCCAGCACTCACGAAACCCACATCCAGTAGGCTGCTTTACATCGCCCAACTTAGCACCCCACGATCACAG
>chromosome_12,+,polyA site is 2273676
TCGCCCGCTGACCCACCCACTGACCCGCCCACACGCTAGCCCCCAGCCCCTTCCGCACCGTCACAATAGGTGTTACGCCGGATCTGGACCTGACGCCCGCCGTCCGCCGCGCCGTCACGCGCGCAGTTGTGGCAGCAGGCCGCCGCCGCC
>chromosome_12,+,polyA site is 2282834
CCTTTGGCCTGACCGCTCGTCCGCTCGTCGACCACGCACGCACTTAACCTGTGGACCTGTCTGTGTGCGCCTCGCCCCAGTGTCATTTTGGGCCCGTGCACGCCTGTGAGTGCAGCACCTCCGCTCCCAAGCACGCCACGCTGTCCGCCC
>chromosome_12,+,polyA site is 2294041
TACGGTCGGACAGGGGCGGGAGCCACAAAACCGCCTCGCCCTACGAACCACAGCGCGCGGTGGGATGTCACCTCGCCGACGTGTAGAATTGCCGTCAGCTCCCGCCCGCCGAACGCGCACTGAACAGCTGAACACGGTATGTAAACTGAG
>chromosome_12,+,polyA site is 2297154
CGCCCGACATGGCAGTGCGTATGGAAATGGCAGAGTGCATTTGCGGCGGTTACAGACGACCGGAAGGCGGACGGTATTCATGTGTGTAAGCATACGTCAGATTGCAACTGCCGCCCGTCCCATAAATATGTCTCAGCGCCTAGGCGCGCG
>chromosome_12,+,polyA site is 2330501
TCGCCACTTCTCGCCTGCGGTCAGCAATGCACCGTGGGTGCGTCTAGCACAATCTCGCTCCGCACCACTGCACCAGCACCTGTGAAGCGCAAGCCCTCGCGCCCGTCCTGTCTCCTGCTCAGCCCTTCAGCTACCTTTATGCCCATACCT
>chromosome_12,+,polyA site is 2330962
CGCTTGTTTCCGTGGGGTCCAGCCGCCGTATCTCGTGCTCCTGCGGCTATAGCTGGGCCTCCCGCGGCTGCTGCCCTTTGCCCAATGCGGCTGCTGTTGCTGTTGCTGTTGCTAATTCTCCACGCCCCCGCCAACCTCAATGCAAGCGCC
>chromosome_12,+,polyA site is 2347150
CCGACCCCTTGGACACTCTGGATCCTGCCCCTGGCCGCTTAGACGTACCCAGTACTCGCTCTTCCACATCTTAATGTACTTCTCATGCATGTTGCACGAGTTCACCAGACCGTCCGGCGCCGGCCACATGGCCGTGTACGGAGCGAAGCG
>chromosome_12,+,polyA site is 2351284
ATGTCGTCGCGGCACGCCTTGCTGAGGCGGTAGTTGAGGCGGTAGTCGGAGGCGGACTCGTGCTCATAGGACTCGATCTCCTTCTTACAGTCCCTGCCAAAGTCCGTGTCCCCCTTGTGGTCCTGCGGATGCGGGGGCGCGGACGAAGGG
>chromosome_12,+,polyA site is 2356778
GCGTTAGACGTCAGTTTGGCCACAGGAGCCGCACCTCCATCTATTGTGGTTAGACACTGATTTGGCCCTAAGAGCCGCACCTCTGTCTATATTGTGAGACGTCGGTTTGGCCCTAAAAGCCGCACCTCCGTCTATATCAACACTGCTGCG
>chromosome_12,+,polyA site is 2357281
GTGTGTGTGTGTGTGTGTGTGTGTGTGAGTGAGTGAGTGTGACTACGATTTCCACGGTTATTCTGCCAGATCACGTGATCGTGTATCTGGTATAACCAACGACAGGGCTCTCATTCGAGGGATGCCGTGACCTGGCGTTTCCCCGGCAGA
>chromosome_12,+,polyA site is 2357375
ACCAACGACAGGGCTCTCATTCGAGGGATGCCGTGACCTGGCGTTTCCCCGGCAGAGCGCAAACAGCTCTGGAGTCCACAGGGTAACGCACTCCGACCCTTCACCGCGCCAGTAATCCTTGCGGAATTACTACCGGTGTAACAACCTCAG
>chromosome_12,+,polyA site is 2358875
CCTCAAAGTTTGGGGGCGCCATGGCCGGCCACCAGCCGCAAGAACTTCTGCTCACATGGGATTCCACCGTGCCCCATGCCCAACCAGCCCTCACAACCCCCCAACAGCACATTCGTATCCAGACTCATACATGGCGCATTCCGAGGCATG
>chromosome_12,+,polyA site is 2365649
CTCCACCACCGCCTCATACTCGGAGAAGCCCTTCTCCTTCATGTACTGCAGGAGGGGGAGGGCAGGAGGGGTGGGCAGAAGGGGGAGGGGCAGGGGGGGAGTGAGGAGGAGAGGGAGCAAGGAAAGACCGTGGGGGCCAGCAGGTTGCCA
>chromosome_12,+,polyA site is 2368449
GGCGGCGCTGGCCGGGCGGCGCCTCGCCCACGTAAAAGTCCGGCAGGGCGGAAAAGCCTGAAAGGTGTGGAGGTGAGGCGTGGAAGGGGGGGGCGAGAGGTGTGGAGGAGACGGGACACGTGTGATGCGCTTGAGGAGTGAGCGGCGGAG
>chromosome_12,+,polyA site is 2368561
GGGACACGTGTGATGCGCTTGAGGAGTGAGCGGCGGAGCCCTTTACACCAACCCATGCGGCATGATGGGGACGGGGGCGGCGCTTGGGCGGGGCAGGAGGTGAGGGGCAGCAGCACGCGACCAACCCCTGGTTCGCCCCCATACACACCG
>chromosome_12,+,polyA site is 2383289
AGCCACCAGGCCGCGGCCCTCGCGCCCGCACTGCCGCAGCACCAGCTGTGTGTGTGTACGGCATTGCATGCATGTGAAGGGAGGGGTGGGGGAGGAGGGGGAGCGCGTGATGCCCCGGTGAGTGGCAAGCGGAACGCCCTCTACGGCATC
>chromosome_12,+,polyA site is 2389539
AACAGCACATGGCGTCGTGGCCCCATCATATCATGAAGTCCTAGGGACCTTCTCCAGCCTGTACATAAACATCGAATGTATCGAATACGTCACGTGTTGCCAAAACACCCGCGCAACACCTGGTAACATCAAAGCCCCCAATCAGTTGCG
>chromosome_12,+,polyA site is 2389867
AAAAGGACAGTGTCACTGATGCGAAGTACGCGAACAACCGATAACTGTCTATGACACTATCATCGTCCAGCGGCGGCATCTGTAATCTCTAACGGACGTATCAACTGACGCCTGGCTACGGCCAACTGAACCCGAATAAATGGTGCACGC
>chromosome_12,+,polyA site is 2393707
ACGTGAACTCACCGGCCTGGAAGGCGTCACTGCGCTTGCGGGTCACCTGTGAGAGAGGGTGTGCGTGGTTGGGTGGGTGCGTGGTGGGGCGGGGGGTGAAGGAGGGAGGGGGATGTGTGGGGTACCGGGGTGGGTTCCTGGTCAGAAGAA
>chromosome_12,+,polyA site is 2399156
GAGCCCTGCCATACACGCCGGCTGGACAACATACACTGCTTGGCTAATGCGCCCGCCCGCCCGCCCGCCCGCCCGTTAATGTTGCAATGGTGATCAACTGGTCGTGGCACCTTGAAGCAATGCCGTCTGCCGGTCTGCGGAGACGGCATT
>chromosome_12,+,polyA site is 2412445
CCAGTCAAAGCGCGTTGCACACCGCGCGCGAGCAGCGAGGCCGGACCACCGCCCGACAGGGCTGCATAACGCAGCAGCATATCAATTACAACTGCTGGCTCATTATCCTTCCGAAACACCGTTTAACTGACCCGCCTTCTGCCTCAGTAC
>chromosome_12,+,polyA site is 2412589
CAGTACCCGGGGTGCCATCCACCGCACAGCGACGCCATGCCTGCCGCCGCCGCTGTCCCAGCTGCTGTACCACGCAGTGTGCTATGCAGCCCGCCCGGGAGCACGCGGTCTCCTAATGCGGCTCTACGAACTCCGAGCGCGCCGAGCTGT
>chromosome_12,+,polyA site is 2412757
TCGCCTAGCTGCGCTGCCAGCAGCCGCCCCAGCTGCTGCTGTTACATGCGCAGGCTGCGCTGTGGCGCTGTTCCCATGCCCATACCCAGAGAGACCCCGGCATGAGGAAGGAGAGCGCCGACACACACCCGCGTTACAGCAGCCGGGGGC
>chromosome_12,+,polyA site is 2412869
GAGCGCCGACACACACCCGCGTTACAGCAGCCGGGGGCGACAGCCGCTGCTCGCGCACGCGGCCTCGCCCTTACGAGCGGGGCTTCTCCTTCTTGCCCTTGAAGAGCGCCAGCAGGGACACACCCGACACCTTGACCACCTGTCGATTTG
>chromosome_12,+,polyA site is 2413981
TCACCCCTTCCCACACAGCGCTCGTGCACTATGAGCTCACCTTGAAGCGGACACCGGGAATATCACCCACGGCGTGGCCGCGGCGACCGAAACCGGCGATCAGGACCTCATCCTGTGGTGGTACAGCAAGCAGCGCGCAGAACGTGAGAG
>chromosome_12,+,polyA site is 2414599
GACCAGCACCGACCCCGCCCCAGCATTTCGCCGCCGGCCGCCACCTACGTTCTCCTCGATGAAGTTCAGGCAACCGTCCATGGGGACGAAGGCGGCAATCTTCTTGCCGTTCTTGATCAGCTGCACACGCGCGCACTTGCGAATGGCAGA
>chromosome_12,+,polyA site is 2414775
TGCGAGGGCAGAAGAGAGCGCGTCAGTTCCGGCGTATGCTTGATAAATTTGCAAGCCGTTTACTCACATCTTCTCCAGCACAATGCCCTTGGCGTGCGAAGCGCCGGCGAAGGGCTTCTTCCACTCAGAGCCCAGATGGCTCTTGTTGTA
>chromosome_12,+,polyA site is 2414890
TTCTTCCACTCAGAGCCCAGATGGCTCTTGTTGTAGTCCTTGTCGGCCCAGCGCTCCTCACGGCGGTGCACCCGGAGCTTGCGCCCGGCTCCCATACCACGGGTCTTACTGCGGGGGACAAGAAGCAGCCATCGTCAAGGTTGCTGCGCC
>chromosome_12,+,polyA site is 2415016
AGCCATCGTCAAGGTTGCTGCGCCGACCGGAACTGGTACACTGCTTTAGCTCACCCCATCTTGGCGCTGGGTTTAGAAAGATGCTACGAGGCAAAAGAAAGAGGGAGACTGGTGGGGACGGCCCGCCCCAAGTCCGCGCGGGCGGGCAGT
>chromosome_12,+,polyA site is 2416852
CCTGCATCCCCTGGTTTGAAACCTTTGCCCACACACGCCACCCCCACATGCCCGGGTTGGCTGGAGCCTCATTCACAAACGGTGCTCCGTGCCGTCGCATGCGAAGCTCCCTTGCCAATTCCGCCGGTTCTATTCTGCCCACTTAACACG
>chromosome_12,+,polyA site is 2418480
GGTACTCACTCGGGTGCCATGTACGGCGGCTGCATGGGAGGGCGAGGGCGAGGGCGTGGACGTGGACGGGCATGCCACGCGGGTGCGGTAGGGGGGGGGGGGACACAATGAAGACATTCAGCCGCTGATCGTTAACCGAGCGAGGAGTTT
>chromosome_12,+,polyA site is 2424846
CAGACAGGGTTGGGGTTCAGACAGGCGCTCAGCGCCGAGCTTTGGGTTCGAAGTTCCATGGCGGCCCGCGGGCGGCTGGTCGCATGAGTTCTTCGGTGTTGTGTTGTCAGTGGTTTCTGTGTTTGCAGGTAGTGGGTAGCCCTCGTGGTC
>chromosome_12,+,polyA site is 2425562
CCAAAAGACCTAAACGAGATGAGGGGTGTTACGTGGCGGTGGGGCTTTGGCGGGCTTCGGCTTGGCTTCGACTCATGCGCGTAACGCTATGAAGGTCGGCAGTCAACCAGGGGGTGGGTGTTTCTCTCTGGGCCGGAGACGGTCCCTCGC
>chromosome_12,+,polyA site is 2425677
GGGTGTTTCTCTCTGGGCCGGAGACGGTCCCTCGCGGCGTGGGTACGGTGTGCCCCCGCTTGTCGGACTGTCCCTTCAATTGTAATTCGCATCCTTAGTACCTTAGCTTCTACATTGCAGCTTTCTGGCGCGGCGTAGCTTGCCGCGCCC
>chromosome_12,+,polyA site is 2427977
TGTGTGTGTGTGTGTGTGTGTGTGTGTGTGTGTGTGTGTGTGTGTGTGTGTGTGTGTGTATGTGTGTGGGGGGGGGGGTGCGCGCGCGCGTGTGTGTGCATGGCATGACACGACAGGGCGCATGGTGACAAGCCTGACAGCAGAGCGGAG
>chromosome_12,+,polyA site is 2445522
CTAAACCTGCATGCGCGCTGGCTTTCCTCCTATCTCCAAACTCGGTGTTTCTCAACACCACCACCACTTCCCGGGGGGGGGGGGGCGGCAGGGGGGGACCAGTCTGGGGGCACTGGGCTAGGAGGGGGCCGGAAACGCACAAGGATATCC
>chromosome_12,+,polyA site is 2445797
CACCCCCTCCCATGGTGTTGAAAGCGTGGAAAGCAGCGCTCGTATCTTACGAAGGCAGGGGCGGCGTCAGTGGCCGAATTCCTTAAATGGCTTCGTTTAGTTGACGAAACAGGCTGCCGCCGCTTCGTTCACCCCAAAATTTTTCCGGGG
>chromosome_12,+,polyA site is 2461722
CGCTTCCCAGCCATTGCCCACGCGCCCTATGGAGTTCCTCAGCCCCGCCCCTACCCCCATCACCATCTCAACCCCCAGCCGCTTTACCCCCCCCCCCGCCATTTTCCCCAAAGCTCAGCTATCCCCCCGCCCACCCACCCACACTCACTT
>chromosome_12,+,polyA site is 2462085
CTCGTAGCCGCTCTGCGTGGTCTTGAGCAGGCTCAGGTCCTTCAGGCCTGTAAGGTGGTGAGGGAGGGGAGGGGGGCGGTTGGGGGAGGAGGGTGGAGGGAGGGGAGGGGGGCGGGGAGAGGCAGGGGGCAAGGCAAGCATGGGGAGGGG
>chromosome_12,+,polyA site is 2465751
CAGTTCCATGCAGAGCTCGGCGATTTGGATACCTGCCCCGACACGGGACGTGTAGTCTGGGGAGCGACCTCGTCAAGGCTTGTGGAAGTTAAGGAGCTGCTGATGCCCTTGCCTGTCCCTATCTGCGTACCGACTGGCCAGCAGCGTATC
>chromosome_12,+,polyA site is 2480054
GTCAGGGTTGGGTCAGGTTTGGGATGGCAGGTTTTGGGCAGGCACAACAACAACAACTGCCCCCCTGCCTCTGCCCCCCCGCCCCCCCCCCCCCCCATGCAGGCTGTACTGCGGTGGCTGCTGCTGAGCCGGCAAGCATGTGTGTTGGTG
>chromosome_12,+,polyA site is 2480159
GTACTGCGGTGGCTGCTGCTGAGCCGGCAAGCATGTGTGTTGGTGGCTGTGGGCCATGCGTGCTAGACAGGTGGTGCGGAATAGCGCGGCGGCTGTGGAGAATTCTTCGCTCCTGCGCCTGTCTACTGATGGGGGGACGTGGCCGTTGCA
>chromosome_12,+,polyA site is 2480347
TAGGATGCTTGAGTTGGATGTCTAGGACGTGGACATGGCCGTGACGTGCACCATTGTTGGTGCGCGTGCACCGAGCCCGACGGGAAACCTGAGGGACAAGCGTGAGTCTAGGAGTACCCCGGCGGGCAACCAACGGGAGATACACATTCA
>chromosome_12,+,polyA site is 2480491
CATTCACGTTGGCAGGCGTTGGCTGGGTTGGGTTGTCATTCGCCCGCGCCAATAGGGCCCCCCCTTTGATGTCTTAATGTTGTAAAAACGAAGCCTGCTATAGCTAAAGCACAGTTATAAACATACCCTATCTAGGGAAGGGGACCGTTC
>chromosome_12,+,polyA site is 2515381
AGCTGTTGCGAGTCCAACAAACCGCCCTGCATCCCGGTACCCTGCACCTGCCTCCATAACGGCCACCACCCGGCACCCAGATCAAATAGTACTTATAGTGGAGTCTGCATCTCGCGGTGGGGGACGGTTTGACGGGTTTCGATGAGGGGG
>chromosome_12,+,polyA site is 2515442
GCCACCACCCGGCACCCAGATCAAATAGTACTTATAGTGGAGTCTGCATCTCGCGGTGGGGGACGGTTTGACGGGTTTCGATGAGGGGGGGGGGGGGTCGGCAGATGGCGAGGGTGCTGGGCCGAGCTGCGGGCACGCGGGGGGAAGTCC
>chromosome_12,+,polyA site is 2520497
CATCACACAGATAGACGCAGCGCAGAATGTAGTATGCAAATCACCAAGCCCTGGTCATATGCAGTTACAATTGTGCAAGCTGGAGGCCGGTGCCAGTACGCATTGGGGCGTATGCGCATCACCTTGCGTCCTTGGCCTCACCACTCCTAG
>chromosome_12,+,polyA site is 2527447
GAGCAGCGTGGAGCGCGCACCGGTGTCTCGTCTCGAAGGTAACAAGTAACCGCATTGCCGCTGACACTAACTTCTTTCGTGATGTTTATTGCTAGCCTGGAGCTCGCGACGGCGTCTTGCATTCGCATTCACTCGCAAGCACTTCGTGCT
>chromosome_12,+,polyA site is 2550758
CCGCTTGCATCCATGATTGATGAATGTGCTTGTGCGCAGCCGGACGGTTGTGTGTGCTCTTCATGACCATGCTCAAGCTACTGTAAAAGTGTGGCGTCTTGTGGCCTTCATGTAATGCTATCATGTGCTGTCAGAAGCACGACTACACAG
>chromosome_12,+,polyA site is 2571671
ACCGCGATAAGTACCTCTTCGTCGGCGGAGCCGTTGGGCGGAGCTGGGGTTGGGTGAGAGGTGGGGCATATGGTTACTGGGGGGGGGGGGGGGGGGGGGGGGGTTGCGAAGGCACGCTGGGCACGCTCCACATGCACGGGTGTCGGAGCA
>chromosome_12,+,polyA site is 2582874
ACTCAGGGCGACCGCACCAAGTGGCCGGAAGTCGCATCTATATACATTAGAATAAGGCATACAGCAATCGGATTCCCGCTCTTGCCCTCCTGAGTATTGCCTATAACACGCCCAGTGTTGCCGTACACTGCTCTTCAGCCTTGCTGCCTC
>chromosome_12,+,polyA site is 2598089
GTGCGCCAGCAGGATGTGGGAGCCCAGGCAGTCCATGGCCAGAGGCGGCTGCTGCAGCGGGTAGCTGTGCAAGCGGGTGGGGTTGGAGGGGGTGGGGGAGGAGCGGGAGGGGTTGGCGGGTTGGTGCAGGGTAGGTGAAACACACGGGGT
>chromosome_12,+,polyA site is 2599498
CTCCCCCCCGCCCCTCCCTGGCTCTCTCCCCCCCACCCCCCCACCCCCCCACCCAACCCCCCCTACCACCCCACCCCCCCACCCCCCACCCCCCCCCCCACGCACCAGCAGCACGTGCACCTCCTCGTCCGCCATGCTGCCGCCCAGCCC
>chromosome_12,+,polyA site is 2612069
CCACAGGACTCAAACTTGCACGTCGCGTGTCCAATGACTGACGAGTCGTGGGAGCGCACTCCGCACATCCGCATTCTTCCCATCTTCTTTTTAACCCCATTATTTACGCATCGTCTAACTCAAGTGTCTTGACTCTACCTGGCACAAAGC
>chromosome_12,+,polyA site is 2637465
CGGCGGCTCGACGGCGGTCAGGCCGCCCGTGTGGCCGTACGACACTGTGCCTACCGTAATATGAGGCCGCAGGGTGGGGTGGGGTGGGAGGGTGGGTGGGATGGTTTATGGGGTGGGGTTATTTGCCCGAGCCCAACGATTAGGTCCCAA
>chromosome_12,+,polyA site is 2640116
AGCCCCCCAGGATTGCCCCTGTCCGTGCCTGCCTGCCTGCCTGCCTGCCTGCCTGCCTGCCTGCCTGCCTGCCTGCCTGCCTGCGTTGACAAAAAGTGCCAAACTGGCGCAAACCGCGAGCGCCACGTATTACTAATTGCTATTCCCTAT
>chromosome_12,+,polyA site is 2645031
TCGCTGATCTCGGCGTCAAAGTGGACCGCCTCGGGCTGGAGGGCCGTGTCCAGCAGGCCTGTAGGTGGGTAGGGCGGGGTGGGGTGGGGTGGGGGTTGTAGATACCAGCCCACACTGAACCGAACCCAATGCAGGAGATCGAGGGTGTGT
>chromosome_12,+,polyA site is 2651084
TGCATTTCTTCCTCTGTAGTTCTCGGGGTATATGAGTGCTGATCGCTCCTCAACAGGGGGTGGGGTGGGGTTGGGGGGGTGTGGGGTTGGGGGTTGGGGGTTGGGGATGGGGGGTTGGGGTTGGGGTTGGGGGGTGTGGGGTTGGGGGTT
>chromosome_12,+,polyA site is 2651144
TGGGGTGGGGTTGGGGGGGTGTGGGGTTGGGGGTTGGGGGTTGGGGATGGGGGGTTGGGGTTGGGGTTGGGGGGTGTGGGGTTGGGGGTTGGGTGTGGGGGATGGGGGGTGCGGGATGGGGGGGGTGCGGGATAGGATTGGGGAGCTGGG
>chromosome_12,+,polyA site is 2652310
CAGCGCGTGAGGAAGGGGTCCGTGGGGTCGGCTGGCACGGCCACCGCCTGCGTCTGTGGGTGCGGGTAGGTTTGCGTGTGTGTGGTGGGGCTGGGGGTGGGGAGGGTGTGTGTGGATTGGTGGCTAGGGTGTGGGCCTGCACCACACAGC
>chromosome_12,+,polyA site is 2653467
GTGTGTGCAAAGGAAAACAAAGCAGTGTGTATGTGTGGGGTGAGGGGGTTAACGTTGAACCAATGCCGGGGTGAGGAGGGTGAGGGGGGGGGAAGCGGAGAGGTGTGTGTGTGTGTGTGTGTGTGTGTGTGGTGGAGGTTAAGTCTGAAC
>chromosome_12,+,polyA site is 2658788
CACCCCCGACTTTTGGACACTGCCCCTTGCACTGCCCTGGCCACGGGTGAGCCCGGGTTGCATCAAACTTCAACACGCAGCCTGGGTTGGCTGTTTGGTTGTTCGCACTGCTCCCGCTTCTTGGCCTCCTCCGACCCTTGCGCGCCCGCG
>chromosome_12,+,polyA site is 2667727
GCGGGGCGGGGAGCAGGGTGTGTGATGGGACAGGGTTCAAGGCAGGTTGGCGAGGTCCCGTAGGGTGCAGCCGATGCCCAGACCCGTAAGCAGACAGCAAACAGTTTGCAGTGGCAGAGCAGAAGTGCATGGCTGGTCGGGGAGCAGGGT
>chromosome_12,+,polyA site is 2673777
GCTGTGGTGGCACTGGCGGGGCCTGCTGGTGCGGGCGGCGGCCGGACCGACGGTGTGGGTGGCGGGGCGGATGCGGGTGTGCGGGTTTGTGTGTGTGCGGAGGGCGGCGGCGCCGGGCCCCTCATCGGCCACTGCAGCCACGGCACAGGG
>chromosome_12,+,polyA site is 2675166
AATAGTGACGGGTTCTCCCACGGCATCGTCCGGATTCTGAATAACATGGCGGGCCTTGAACTTCGCCACCGGGCATTGATTACTAGTGTAGCTAACATAGGTAGCTTACGCAGGAGGTGTCGACGGGCTGGTTCAGCACGCGACTGATAT
>chromosome_12,+,polyA site is 2675388
ATATAGCATTGAACCATTCATGGGGTGCCTCAAGCTAGCGCTGGAAGTGGCCGTAACCTGTGCGTGCTGGACGGGATGTTGTGTCAACTAGTGACTACACTGGCACGCCTGTTGCGTCGCTTCGATGTGCAAATCACAAACTTGGCTGTG
>chromosome_12,+,polyA site is 2675454
CTGGACGGGATGTTGTGTCAACTAGTGACTACACTGGCACGCCTGTTGCGTCGCTTCGATGTGCAAATCACAAACTTGGCTGTGTAAGTATTACAAGGACTTCGCGCTCGGCGCTTCTCCACCCCGTCAAGTCACCCTGACCGCCAGTCT
>chromosome_12,+,polyA site is 2679154
CCCGCGGCAGCTGGTCGCCGGGCGCCGGCGGCCGCCCGTCCAACACGTCCTGGGCCTGAGGTGTGTGTGTGTGTGGGGGGGGGGGGGGGCAGGGGTGTAGATACCAGCCCAAACTAAACCAAACCCAATGCAATAGAGCGAGGAGGAGAG
>chromosome_12,+,polyA site is 2679847
ATGACGCTGACGGCGAATCGCTCGACGCCCTCGCGCAGCGAGCACAGCTGCTCGCTGCGCGGCGGTGAGGTGTGTGTTGGGGTGTTGGGGTGTTGGGGGATGTGTTGGAGCGAGTGGAAGGGTGTGATTTGCATGTGCGTGTCCCCGCCC
>chromosome_12,+,polyA site is 2680162
CCCTCTCCCACCTCCCTCTCCCACCTCTCTCCCCCCTCCCTCTCCCACCTCTCTCCCCCCTCCCTCTCCCACCCCTCTCTCTCTCCCCCCACCCCACCCCACCTCAGCAGCCCCGGCAGCATGTCCAGTCGCCGGTCCACCAGGTACACG
>chromosome_12,+,polyA site is 2682232
AGCTGCGCCGCCTGCCGCGTCACCACCACCACCGCCGGCAGCCGCCGGTCCAGCGGCAGGCACACCAGCGCCTGGAGGGGCGGGGTGGGGTGGGGTGAGGAGGTGGGGAGGAGCGGGGAGGAGCGGGGAGGAGCGGGGTGGGGTTGGGCG
>chromosome_12,+,polyA site is 2683780
CCGTGCCCCAGCTCCACCACCCCCTCCGTGGGGCTGCGCCGGCTCACGTGCAGCGTGCCCTGCAGCGGCAGTTTGCGGGGGGGGGGGGGTCGGGCGAGGGAGTGGGTTACATTTGTGGTTAGCTAAGGAAGTGGTAGGCGATAGGCAATA
>chromosome_12,+,polyA site is 2685389
GGCCTTGCGGCCCGAGTGCAGCGCCACCTGTGGATGGCGGCGGCGGTGTGTGTGTCGGTGTGTGTGTGTGTGTGTGTGGTGTGGTGGCGGTGTGGTTTGGGTAGTATGGAGGGAGGTGGCGGTGGTGGCGGTGGTAATGATGCAGGCGCG
>chromosome_12,+,polyA site is 2688947
AATCGTCTTCAAACTCATCGTCTACCTGCTTGTGGGCCTGGTCGACGAGAGCGGGACAAAGTCCTGACTGTGCTGAATTGCCTGTATTGCACTGATCGTTCGAGGGTCTCCTTTTGGGGTTCTCAGCGCTGGCATCCAGCTCTTGCAAGG
>chromosome_12,+,polyA site is 2689010
CTGACTGTGCTGAATTGCCTGTATTGCACTGATCGTTCGAGGGTCTCCTTTTGGGGTTCTCAGCGCTGGCATCCAGCTCTTGCAAGGAGGGGGTCACCTGCACAATTTCGTCTTTGGCTGGACGGCTGGTTTGGGCCACCGGGGTCTGGG
>chromosome_12,+,polyA site is 2707310
GGCGTGTAATTTACATTGCTTGGAGTCGGGCACTGTGGCAGCCTCGCAGTATGTGTATGGCCGCCAGAGTCAAGTGTCCGATCCTTGCGTGTTACCGCACTGTATCTGGGCATCAGTTGTCACGCGCGTGTGTCCCTGCTTCGTTCACAA
>chromosome_12,+,polyA site is 2707412
TATCTGGGCATCAGTTGTCACGCGCGTGTGTCCCTGCTTCGTTCACAACTCCACATCCGCATCTGCGTGCATCGAAGAACTGGCAATTCATATGACCCCAATTGTGAATTAAGGCCAAAGCGCAAGAGGAACGCCGTCATTGAAGCGAAC
>chromosome_12,+,polyA site is 2715476
AACCGAGCTGGGTCTTGTACGCGTCAGGAGCACACGGCGCCTTATCTGCCGTTGTGCTTCTGTACTGTATTTCGGATCGTCCCTCTGCCGGGACGGTGACCTCAGTGTGTCGCACTTAAACGTTCCCTACATTTCTGGACTTTCTTTGCA
>chromosome_12,+,polyA site is 2715598
TTCCCTACATTTCTGGACTTTCTTTGCAATCCTATTATACCTGGTTCTAACTATACTTTACCATGTATGGACCGAATAAGCGTTTAATATATACTCAGACGGAGTTGCAGCGTTTTGTTGCGCGATCCTGCTCAATGGAACCCCTTAGCT
>chromosome_12,+,polyA site is 2715822
CGGGGGCCGCATTCGGGAGCAAATCGGAGCAGAGCGGAGCTTTCAAGCGGAGCAAAGGCGCGCGAAGCGTTGCGGACAAGGCGTTCGGCAAGTCACTGAAAGCAAAAGGGCATGCACAGCTGTGCGGGCGGGCTACTTGCTTGCCATGCG
>chromosome_12,+,polyA site is 2717131
ACGTTCGGATACGGCGTGTGTGCCGCCAGCAACAGGCTTTGCGCCTCGCATCATGTGTCTTGCGATATGGCCTGTGTGCCGCATGCAATTATGCTGCCTGCCCTGTCGTTATGGACGCTTCGACTTGTTGCGTGCCCTGCTGCGTGCCCT
>chromosome_12,+,polyA site is 2717204
GTGTGCCGCATGCAATTATGCTGCCTGCCCTGTCGTTATGGACGCTTCGACTTGTTGCGTGCCCTGCTGCGTGCCCTGTCGCAATACGCCTTGAGTGTACCGTGCACGGCAAGCCTGCGCCTCGCTATTGCTTCGTGTTGACAACGGAGC
>chromosome_12,+,polyA site is 2717299
TGTACCGTGCACGGCAAGCCTGCGCCTCGCTATTGCTTCGTGTTGACAACGGAGCGGGCTTACGTGATCATGCGTCACCCTGTACGTCTTGAGGTCCGCACGCACATCATACTATCACGCGGCATCACCCTTGTAGTTTGGCTGACGCAC
>chromosome_12,+,polyA site is 2720204
GTCGCCCGCACCATGACCTCCCGGCGTTGAGGACTACTACCAAACTCTGGCAGCACTTTCGGCCACTAGTGCAACCTCAACACGGGCGGGCTGGGGCGGGCACGGCGGACTTGGTGGGGTTATCGGGAGCTGCGAGGCCGGAGGTAGGAG
>chromosome_12,+,polyA site is 2720375
GTTGCTAGGCCGCTTGAGGCATGAGTGGAGGCTATTGTCGGTTTGAGAGATTGGGATTGTCGTTTGGGGCCGTGGCGGTTTGTAACGCTACACGGCAGTAAGGAGTCAATAAGCAGTTGTTACTTCCTAGCGGCGTGGATGGCCATGAGA
>chromosome_12,+,polyA site is 2763979
CTTACATCCAGCTGCGCACAGGTCCTATCTACGTGTGGTCTCGCGTTGACGTCCGTGCTGCAGTCAACGCTCGACATGAGCCGTGAAGACAGGGCAGGTGACGCCTCCACACATGAAGCCTTACACGACCTCCATACGTGACCAGTAGTC
>chromosome_12,+,polyA site is 2765035
AGGGCGGGGCCCGAGTCGGGGGTGGACAGCGTGAACGACTGCATTGGGCTGGACTGCAGCACGCCACTCGAGTTGACGGTGCGGGCGACGATGCTGTTGGCGGCGTTGCCTGCAGCCGCCGGGACAGGGGTGAGGGGGCACACGCGGGGG
>chromosome_12,+,polyA site is 2768276
GCTCACGCCTTTCTTTTTGCTTGTGCTAGCTCACTGGCCTCGGCTCTACAACGTCATGTTCGCTTGTGCGTGTTGCGTTTTTTCAAGCATTTTCAACCACAGGCCGCGAATGGACATGTCCGGGCTGCGGCTCAAATTGCGGCGGCTGCA
>chromosome_12,+,polyA site is 2803529
AGGGTGCAGCTGACGCCCATACCTCAAGCAGACGGCAAACAATCTGCAGCGGCAGAGCAGAAGTGCATGGCTGGTCGAACGCCGGAGTTACTGTACCGACAAGTTGCCGCAGGCCGCAGCAGTAGGCGGTTGGACTATTGGAGGGCTTGG
>chromosome_12,+,polyA site is 2805449
ACTCGATGGACTGCGGGTTGCGCATGGGCTCCGGCAGGTAGGGGTACAGCATCTTCTGCATCTCCGGGTTGCGCAGCATGCTCTCCATCATGTCCGTCATCACGCCCGTGTCCTGAGGCGCTGCTCCTGTGGGACCGGCAGCGACGGGGG
>chromosome_12,+,polyA site is 2824122
CCCGACACGCCGCCCACCGCACGCACGCACCCATGATGGCCTTGAGGTCGCCAATGTCGGCCCGCTCGTCGTCGGCGTCCTTGAAGTCGTACACCATGCCGCCGTCCATGGTGAACTTCATGGCGTTGTCCGTGAACTGCTGCATCTTCT
>chromosome_12,+,polyA site is 2825033
CACCTCCTTCTTCTGGCCGATGCGGTGCGCGCGGTCCATGGCCTGCAGGTCCATCTGCGGGTTCCAGTCGCTGTGGGGGGGCGGAAGGGGGGGAGGGGGGAGAGGGGGAGAGGGAGGGGCGGAGAGGAAGAGGAGGAGAAGGGTAAGTTG
>chromosome_12,+,polyA site is 2829851
CAACACAGTTGACGCGAGGCGCTGGGCCAGGCTGGCAAGGGAAGATGTGGCTGTGGGCGCCGGCACATGGCGAGGGCCCCGAAGAAAAGAAAACACCGCCACCCGTGTGGTACGCACCCCGCCTCAGGTGCCCACCGTGGGTGCCCTCCC
>chromosome_12,+,polyA site is 2838807
GACATTCATAACCGGCAGAATGACACGACAGGTGAGGAATGCGCATCAGCAAACTTCCAGCCAGCCAGCACCTTGTCGGTACAGTAACTCCGGCGTTCGACCAGCCATGCACTCCTGCTCTGCCGCTGCAAACTGTTTGCTGTCTGCTTG
>chromosome_12,+,polyA site is 2841197
CCGGTGACTGGCGCTGTAGCGAGGGTGGGCTGTACTGGGCCCGGTTGTCTATTACACGTCCATGCAGCAGTTCAACTTAAGGCATACATTGGCTACCCAACACAGCTGCGTTTGTGCCTCGACCCTTACACAGCCGCGTCTCCTATGTCC
>chromosome_12,+,polyA site is 2841306
GTTTGTGCCTCGACCCTTACACAGCCGCGTCTCCTATGTCCACTTGATAAATTGCTGACTCGCGCTGTCTTAACAAACACACGCCACCCCAGGCGTGGTAAACCTACACAGTACAATAACACTGCCGAACCCTGCATCCAGGAACCCAGC
>chromosome_12,+,polyA site is 2843276
CAAGGCCGGGAGCGCGGTTGAGCGACTCGAACACGGAGCTCAGCACCTGAGCGGGATGGGAAGGTCAAGGGGAAGGGATGAGAAGAGAGGGGTTAAGGGGAGATGGAAAGTTGCGGGAAGCCCTGGAGAGCAGGGGTGGTGGCGGGGCCG
>chromosome_12,+,polyA site is 2861760
GGAGGAGGTGTGTTTGATTCGGATATATCGTCCGAAGCACAGGGGTTGCATCTTCGGGGACCGGCAAGAAATTGCCCTCAATGTAGGCCTTCAGGCGAGAAAGATTGGGCATTTCCCGGGGTGCCCTCTCGCCGCGTGGGGCTGCATCCG
>chromosome_12,+,polyA site is 2862358
TGAAGATGGATGCTTGGCAGTCGGAGGGAGAGAGCGCACCATAACGTTGCATGGTGTTGTGTGCAGACAGCAAGCGCAGCAAGTAAATGGTACCTCCTCACCCTCTGTTACCCAGCGTCCCGGCTTCAATCTACCGTAGGTGTTGACAAG
>chromosome_12,+,polyA site is 2869033
TGCATTGCACCGATTACATGGGCACCACAACTTTTGTACACCAGATACTCGGAGTCATACCATGACATGCCCCAGGAATGCACTCCTACTAACCTGCGACTTGAGTGATGTGCCTGCGCCAACCGCTTGAGGGGTGCTGGTAACTTAAGA
>chromosome_12,+,polyA site is 2869174
AACTTAAGACCGCCTCACTCATGCCTCCCCAACATGCGGTAATGGCGTAATGCACCAGCATCCTGAATCCCTTCAGCTTTCCAACTTCCCGATGTAATACTGCAACGTCAAAACTTGCCCGCTTACGCCACCGCAGCGGCCGGCTTCTCC
>chromosome_12,+,polyA site is 2891895
CAGGAGGTTGGGCAGCTCAGACCGCAGCCCCGTAGGCTCCAGCAGCTGACCCGATGTGTGTATCAGGTCCCGGGGGGGGGGGTGGAGGAGGGGCCGGGGAAATCCATGCTACGCTTCGGCACTGAGTCCCTTCACCCCTTACCCGCCTTG
>chromosome_12,+,polyA site is 2908091
CTACCGTACGGTGTGAGCACTCGCAGGGCTTGGACCTTAATGTGGATTACACGAGCTTTCCCCGTGCAATTTTATATGTTGATTGTCTTCTCTGAGCCAAAATTGATGGGAATGCGCAAATCAGTTCACAGCACACACATGGTGGATGCC
>chromosome_12,+,polyA site is 2908178
TTCTCTGAGCCAAAATTGATGGGAATGCGCAAATCAGTTCACAGCACACACATGGTGGATGCCTGTGCCAGGGCCGCTGAACTACGCATGCTCTCCATAGACGTGAAGTCCTCCGGTCCGAGCCGCACGCTGCGCTCAAACCTGACACGG
>chromosome_12,+,polyA site is 2908290
CCGGTCCGAGCCGCACGCTGCGCTCAAACCTGACACGGAGCAACACGACCTCCTGAGATCTAGTCCCAACGTTCCACGCACCCGAGCGCCAGTCATGCAAAAAACACGTCCAGCTCACACCAACTCGGCGCGCCTGCCGACAGAGTCGCG
>chromosome_12,+,polyA site is 2908780
GCCGCACGAAGTCGCGAGCTGCGCCCGTGGCTCCCAAAAAACACCAGCATCACGCTGTCAGGCAGGTGATTGGTGCTGTTGCGGCCAGGTCACGGCCCAAAAGAAGCGCTCCCCAGGTGCCGCTGCGCCCACATTGGGGCAGCTTACACC
>chromosome_12,+,polyA site is 2909595
GAAGGGGGCGAACGACAGGAAGCCGGTCTCGCCGGTCTTCTTGTAGATCTCGTAGCGCTTGCCCTCCAGCACGGCGAACACGGCGACCTCGATCAGAGCCAGGGTCTGGTTGTCCAGGGCGTACTTCTGCAGGCGCCACCCGCGCACACA
>chromosome_12,+,polyA site is 2928051
ACTCCTCTTGACGAGCACTATCACTCCGTGCCATCAGCGGTCCTGTTCTGAGACTTCGGTCACGGGCGGGATCCTATCCATGGAAATCCCCTCGACCCAGACCACCCCGCGCCCAACTCTCTGCCGCGTGACGAATGGACAATGTGCATC
>chromosome_12,+,polyA site is 2930282
ATAGAAGGCTCTGTGCTACCAGATATACATGCAGGCAGCGTATGTTTCAGTAGCAAACGATATCCAAACAGGTTTGGAGTATGAACCAATGGCGACCGTGCCTGCGTCCTCCGTGCCTGCCTCCTCCGTACGTCCCCTCGCAAGCGCGCA
>chromosome_12,+,polyA site is 2938559
CCGGTCTGCTCATATATACATTGTAATTAGGCGCCGGATTATGGAGCTGACTGGCAACGCCGCTTGCGGTGTCGAGCAGTGCTGTCAAAGAACTGAACCTGCTCTCACCGCGCGTGTACCCCGTGCGACCTGCCCCCAGACCACCCACAG
>chromosome_12,+,polyA site is 2941241
CCCAGTCTGGCCCATGTGGCGCAAGCCCAGTCGGCGTTCAGGCATGCCCCGCACACCTACGTCCTAATCATCAACATGCACCATGTACATATGAGTGCGAAGAAACGAGCGAACAACGAAGTGAATGAGCGCGCAAACTTTTCAGAGCGC
>chromosome_12,+,polyA site is 2948303
GCATACGCGCTTGCAATTTACATTGCACTCAACGGTATCGCCCCCAGGGCACATACGTAGCCCCAACTCCGTGCGTCATCGTTCAAGTACTGGAATACGCCGCCTTTTCGGCGGCTGTGAATGCGTCAAGGCTGTCTCACCATGTCACAC
>chromosome_12,+,polyA site is 2996654
GTCCTGTAAGGTCTGCACGAGCGGCCACCACCTGATGACCTGGTCTGCAAGTAATAAACGAGGGGCATCTGCGTCGCTGCTTGGTAACCTTGGTTCCCAAGAATGTCCACCCATCCGCTAACTCGCCGTGCTGGCCGCTCGGGCTACTCC
>chromosome_12,+,polyA site is 3023010
TGCTGCGGTGGCAGCTTGGGCGGCGGCAGAGGTGTGAGCAGCTGGTAGTCATTCTGCACCCAGCCCTCCACGTCCCGCAGGAAGGTGCCGAACGCCACCGCCTCCAGCACCGAGCGCCGCTGCGTCTGGACCTGTGCGCGCGCGCGTGTG
>chromosome_12,+,polyA site is 3029207
CCCGGCGGATGTATGTATATGTGTGCGATGGGACAGTGTCAAGGCAGGTTGGTTAAGTCCCGCAGGGTGCAGCCAATTCCCAGACCCCAGAAGACGGCAAACAATGTGCAACGGCAGGGCAGTAGTGCGCGGCTGGTCGAACGCCGATAT
>chromosome_12,+,polyA site is 3029610
TCGTACCTTTGCCTAACCTAGGCAATAGGCGCCCCCAATATATGTGACGGGTAATTCACTCCCTCTCCTCTCCAATGCATTCGCATCCGCGTGTTCCGAAGAAACGTTCAGACAACATACAATCACAAGAAACGGGCCCTCGAGCTCTTC
>chromosome_12,+,polyA site is 3029731
ATCACAAGAAACGGGCCCTCGAGCTCTTCGAGTCAACCCTCACAGGTCCCTGCGTCAGCGTTGAGGCACGGCAACGTACCAAAATTACCGGGTCCTGCAAAACGCCGCGCGACAGGGATATCATACAATCAAAACAGACAAGCCCGCGAC
>chromosome_12,+,polyA site is 3031487
CCAATCTTCTCCGACAGGTAAGTGGCGTAGAAGATGAACTTGGGCTTGAAGAAGGTGTACTTGCGGTTCTTGGTCAGGAAACCCAGGTCCAGAGCCAGGTTGAAGTCGGACATGGCCTTGTTCAGGAAGCCGGCGTGGCGGGCCTCGTCA
>chromosome_12,+,polyA site is 3031557
TGGTCAGGAAACCCAGGTCCAGAGCCAGGTTGAAGTCGGACATGGCCTTGTTCAGGAAGCCGGCGTGGCGGGCCTCGTCACGGGACATCAGGGTGAAGATCTCCGCGACCACAGGGTTCGTGGCCTTCAGGCGGCGACCCAGCTCCTTGT
>chromosome_12,+,polyA site is 3032205
AGCGCACCGGCGCCTGCTTGCCGAAGGCGCCGGTAACACGCTTGTTCAGCATGGTGGCCATAGCTGCTGCTGAAATGACCTAATTGACTGAATGAAGCACTGGTGATGTATAGAGATCACCAGACTGAATAGGAGTAGCGAGCTAGCCTA
>chromosome_12,+,polyA site is 3045282
ATGTCATGAGATTCAAATGCGAGCGTGCCAACGTGTATGGCACGCACACGCTTGGCGTTTTCAGCGCTACAGAGCCCAGTACGGTAATACAGATGCAGCCCCGGACAGTTTTCAAACCTCATCGTGCCCATACGAACCCGATGGTACCCG
>chromosome_12,+,polyA site is 3050487
GCGGGCAAAGGACAAGGGCAGGCGGCGTTGTCCTGCTGTACCGCGGAGAACAAAGCAGTGTAAGGGTGGGGGCCGGGGGGGGGGGGGGGGGAGGGGGGGAGCGAGGCAGCCGAGCTGGCAGCTCCCGCCAAAGTTCGCAACTGTGCATTT
>chromosome_12,+,polyA site is 3051120
CACTGAACATACTTGTGCCGAACTTCCCCGAAAGAGCGCCATCTCGGCCTTCCTAGGTCGCTGCTCTACGGGTGAGGACGCTGGTGCGGCGGGTTCTGATGGTTTCCCCGCGAGAGCTATCCTGCTTTCTAGAAGCCGGTCTGCGAGCCA
>chromosome_12,+,polyA site is 3051856
AAAGTTGGGGGGTCGGTCCTCGTCCCTGGGGGTCCGCCGGGTTTCGGGAGCCCATCCTGGCGGATTTCGGGAGGCGCCCCACAAGCACAACTAGGGGCAAAACGCAACACCACGAGGCTCATATGTGCACATTATGACGTAATAAGCACA
>chromosome_12,+,polyA site is 3052669
GTGCCCACACGCCAATGCCCCCAGCTGCGAACAGCTGCTTGAGCAGGGTCCTAGCACTCGATGTTAGGAGCAGAACCGGAGGTAAATGGAGCTCTTACGAGAGCAAGCCTACTACTAGAGTAGGTCGTCGGCGATGCAGGTGGCACGTCC
>chromosome_12,+,polyA site is 3052778
TACTACTAGAGTAGGTCGTCGGCGATGCAGGTGGCACGTCCCTGAGGTCCAGAGCAGATGTCGCTCGTGACTCGCGTCAGCAAGTCCCTCTTGTAACCAATGCAATCTGCGAACTGCCATACCTTCAACTCCTACTGCTGGCCCACCCGC
>chromosome_12,+,polyA site is 3055683
TCTACTTCCCTAACCAGCCCCGCCGCCACCGCTCAACTTGCAAACATATACACCACGCCTCCGCGCCCCCCACCCGCCTCCCGCCTCGCGCCCCCCCCCCCACGCCCTCCTCCTCCGCGCCCGCCCCGCCCACCTCCTCGCTGTAGTCGG
>chromosome_12,+,polyA site is 3058481
TGTTGGGTGCGTGTGTGTGTGTGCGTGTGTGCGTGTGTGTGTGTGTGTGTGTGTGTGTGTGTGTGGATGGTGGTGGTGGTGGTGGGGGGGGGTAGTTGCAAAGATGGTTGGAAAAGCGGTACAGGGTGCACTGGGGAGGTTGAGCGGGTA
>chromosome_12,+,polyA site is 3062533
GTGGCTTACATACATGTGGACGTGTGATGGGACAGGGTTTAGACAGGTTGGCGAGGTCCCGTAGGGTGCAGCTGATGCCCATACCCCAAGCAGACGGCAAACAGTTTGCAGTGGCAGAGCAGAAGTGCATGGCTGGTCGAACGCCGGAGT
>chromosome_12,+,polyA site is 3099423
CGCCTCCACAGCACGCAGCCTTCATAACTTGCTCAACACCAAGGGCACAAATCACAAACATGCACCCACAACCCAAACACCTAACCTCTTACACGGTGACACTTGCACAGCTGCGCACATGTACACATCCCTTGCCGGTCCGGGAAGGCC
>chromosome_12,+,polyA site is 3103247
AGCTGCTCTGCCCTCCGGGCAGCTCCATACTAGCGCGGGGCAGTCGCGTGCTCACCCTCGCGGACGGGGCCCTTCACGTTGCGCATGATCAGGCGGTTCTGGTCGTCCAGGAACTTGACGCGCACCTGGGTCACCTGCGCACCCAAACAG
>chromosome_12,+,polyA site is 3103519
CTGCCGGCCACGCTTTCGCTTGCGCGCCACCGGCGCCGACGCACCTGGCCACGCGAGCCAGTGCGGCCGATGACCTTCATGACAATAGCGAGCTTGGCCGGGGCGTCCTACAGCGATGGCAAGGTAGCGAGCGAGTCAGGTATAGCGCTG
>chromosome_12,+,polyA site is 3157525
CTCACCACCAGGCCAGCACTCGCCATGGACTGTCTAGGTTGTTGACTGCGCCCTTGGGCAGCGGTCCACGTGCCAGCAGCCACGTTCCGTTCCGCCGCACCACACTGCTCGCCTCCATGTCGCCGCTGCTCCCACTGCCACTGCTTCCCC
>chromosome_12,+,polyA site is 3167904
GACGAGGATCGAGTCTTGATGATTGTCACGTTAGACTTACACGACTCGGTGCCCTTGGCGCCCTCGAGTGGGGCCGGTTCTATCATTAAATCATGTGGTCATTCTCTCTGGGATTGCTAACCGGCAGGCAATACCAGAGAGCGCAAGACT
>chromosome_12,+,polyA site is 3180025
ACGGCTGGGGAGGAACTGACTCAGTTGTTCCTTACAATCTACAAATGCCTCATTCCATATGGTGTATACCCCTTCCTCATGTCCGTTTCAGCTATTGGCCTTAAAAGTGGCCATCCACAAAACCGCTGAGCGCACCTGTGGCACCAGGCT
>chromosome_12,+,polyA site is 3181006
CAAACCGTGCCGCCCCGCGCACATGCTTTTCATGGGATATCGGTACACCGCCCCTCCGTGAACACAAGCAACGTCGCGCTGCATGTCCACCAACATAGCAGACAGCAGCAGCAACGGCCCTCAGCACACAAGCGCTCGCGGACCGACCTC
>chromosome_12,+,polyA site is 3188565
GACGGGGCGTGCCGCTAGAAGCCTGTGCCCGTGTGCCGGTGTTACTGATGGTTTGTCATCCCCTGCATGGCGGGCTGCATGGGCCTTGCCGGGGGGTTTATAGCACTCAACTGCGACCTGGCTCGCTGGTTGAGTTGCCGCCAGCGCAAG
>chromosome_12,+,polyA site is 3188655
GGGGGGTTTATAGCACTCAACTGCGACCTGGCTCGCTGGTTGAGTTGCCGCCAGCGCAAGCTAACAGAATGACTATCACTCTGTGTCAACTCATACCCAACCACGAGCCTTGCATGCCTCTGTCCCTTGCTCCGCCGCCTCTCTCAAACG
>chromosome_12,+,polyA site is 3190348
AGCCTAGCCATCGCAACCTGGTTATATCAGTGATGGGTCGGCGGCGCTCCTCTATTGCCCGTGGCGTTTACCGTCTGGATGAGGTAACATGTCTGCTGTGACCGCCTCCTGCTAACCGGCCTTCTATGCGTGCTAGCGACTACAACTTCT
>chromosome_12,+,polyA site is 3200882
GAGCAGAACATATGCTGTTACACACGTTGAGGGCAATCCGCCCAGACACCAGTCACCCGTGCCAGTCACCGCAAGTGCCCGCTAATGCTGCACACTTCAGTCCAGCACGCCAGTGCGCCCATACCCACGCCCAGCCTCCACGAATGTCGC
>chromosome_12,+,polyA site is 3202255
CCCACCTGCGCGCGCAGCCGTTTCCGGATCTCCGGCTCGTTCTCGTGCCCCTGCTCGCCCTTGTAAAGGTCCGCATAGCCCGACACGTCCACGTTGCCCACATCCACGCCGCCCGCGTCCTCGTCGTGCAGCATGTCGAACAGCGCCGCT
>chromosome_12,+,polyA site is 3224425
CGCATGGTTCGGCTGTTGCACAAACTTTCGACATTCTTGCCCCAAGACGCTTGTCGTCGACATGTTTTGATACATGGATGTAAGATATTCAGGGCCCGAGAGCTATACTCGCGGACTGAGGAAAGTCAAGATGTCCATGGACTCGCGAGG
>chromosome_12,+,polyA site is 3225042
GGCACGCGTGTCGTGTTTGCACCAGCTATCCCCCCGGATTTCGCCGCCCAGGGTATTAGGCAATTTACTTTAACGTACTGTACTAGGAGCACGCTGCATCAATACGCGTATAATACAGAGAGGGTGACGTACTAGGGCAACCCTGGCGCG
>chromosome_12,+,polyA site is 3225362
TGGAAGAGGCCTCAACACGCAGATCAGTACGCGGCCCAAACCCGCAGCGGTACCGATCCCTACTTGCATCCGGAACGAAGGCTATCCTTCTCGAAAAGTAAACACAACAGCAAACGACTTCAACCCACGCCGAGACACACACTCCGCCTC
>chromosome_12,+,polyA site is 3227464
TGCAAGCAAGGTTTGTTGGGCCCGCGCGACGCACCTCGTCGCCCAGACGAGAGAAGTCAGCGGACAGGATGGAGGGCGACACAATGATGTCGCTCTTCTTGCACTTGTCCACGCGAGAGGTGGCCTGGACGCGCACAGCGCTGGCGCGAG
>chromosome_12,+,polyA site is 3234801
GGCTGAGCGCCCGCGGCTAACCATGCAGCAGGGCCCCACCCGACACGGCCCTGCCCACCGCGATCAAGTCACAGTCCACGCACGCCTATCCTGTGTACTGACGCCGGTGCGGGCCACACCCGACCGGACAAGGCACGCCCATGTCCTACT
>chromosome_12,+,polyA site is 3234878
ACGCACGCCTATCCTGTGTACTGACGCCGGTGCGGGCCACACCCGACCGGACAAGGCACGCCCATGTCCTACTTTGCGGCTTCTATCCTCAGTGCTGCCCACCCGAGCCTGCTGAGTGCAGTCAGGACTCGGTACCCTAGCGTAATGGTG
>chromosome_12,+,polyA site is 3255571
TGTGGCGCGGGCACAACTTCATGGGATACACCGTGTCACATAGGCCACGTTGGCCGCCATGCGACACCGCTAGCGACGAACTGCAAGCGCTCGGCAAGCGATGCATGGGCGCCGTCGACCTCCGCAAATAACTGGCTGCATCTCGCGGCG
>chromosome_12,+,polyA site is 3257848
CCATACCAACCGGCTGTCCATTCCGCCTTCCACACTCTCAGTGCCAACATGCCTCCTTGTCCCCCAGGCCCCACCGCCGCTCCACAATGCCCCCCCCCCCCCATCCCGGCTAGTTGGGCGACGGGGTCCGCGCGCGGCTCGCACTACTGA
>chromosome_12,+,polyA site is 3258632
CGGCAGCGGCACAGTGAGTCGAAGCTGAGCCAAGGCCCGCCTTGGGTTCGAAGTTCCATGGCGGCCCGCGGGCGGCTGGTCGCATGAGTTCTTCGGTGTTGTGTTGTCAGTGGTTTCTGTGTGTGCAGGTAGTGGGTAGCCCTCGTGGTC
>chromosome_12,+,polyA site is 3305593
GGCGTGTGGGCCTGCATGAGGCCATGAGCCCTCTTCGTCGCCGGGGGGCAATGCCGCTCCGTGTGAGAACGTACAGTGCAGGAAATTCGTTTACATTGCTCGGGTCCGCAATTGCGTGTTCATCATACATGTCAGCGCACCAGATGTCTG
>chromosome_12,+,polyA site is 3310661
AGCGCAGCCTGGTTTGTACGGCAGGACGCATATCCTAAGCCGACCAGTTGATTGGGCGGTGCTGGGTGTGTGATGGGACAGTGGTAAGGCAAGTTGGTAAAGTCCCCTAGGGTGCAGCTGATTCCCAGAACCCAACAAATGGCATACAAT
>chromosome_12,+,polyA site is 3311402
GGACAAATCCTTCTGGTTCAGTGCACTGGTCAGGCATGCATGCATAGCGTCACTTGTCATCGGACGTCAGCACGTCAGCAGCTCGGGCACACAAACGCACCGGCCTTCAGCACGGCACACACACGCGAACCACCGGGCGCTAGGTCAAGC
>chromosome_12,+,polyA site is 3313006
TGGGCCGCGCCGTGGACTCCACCACCGCCATGGTGCGCAGCGCCGTGCCTGTGCACGTATGTGTGTGTGTGTGGGGGGGGGGGGGGCGTGTGAGGTGGGGGCCAGGGCGGGGAGACTCCAGCGTTCAAATTAAGGTTGGCAGTTGCATTG
>chromosome_12,+,polyA site is 3313422
GAGGCGGTGTTGAGGTTGGTCATGGTGAGGGCGGCCGAGGCCATCACCACCAGGTTGGGCGCCAGCTTGGAGGCGGCGCCCTCCTGCGGGGGGGGGGGTGGAGGGTGGGGGTTGCAAGGATTGGTACAGAGAAGTGTAGCGAAGTAGACA
>chromosome_12,+,polyA site is 3315379
CGACTTGTGCCCGGGCGGCGGCGGCGGGCTCTTCAGCGCGAGGATGGTAGAGTCGTAAGCCCGGGGAATGGTGAGCGTGGAGGCGGGCGCGGCCTGTGTGACCATGTTGCCACTGTGCACGTCTGCGGCGTACAGCGAGTAGGCGAGCTG
>chromosome_12,+,polyA site is 3316085
CGACTTGTGCCCGGGCGGCGGCGGCGGGCTCTTCAGCGCGAGGATGGTAGAGTCGTAGGCGCGGGGAATGGTGAGCGTGGAGGCGGGCGCGGCCTGTGTGACCATGTTGCCACTGTGCACGTCTGCGGCGTACAGCGAGTAGGCGAGCTG
>chromosome_12,+,polyA site is 3318471
TCCGCGTCCACGCCCGGCGGCGGCGGCGGCGGCGTGTTGCGGTTCATGCTGCTGTTGCGAGCCAGCGATGAAGGCGCGCCCGGCGGCGGCGTGGGGCGCGAGGCGCCGCCTGGGGTGGGCGCGGAGGCGCCGGCGGAGAGCAGGTGGCTG
>chromosome_12,+,polyA site is 3345556
GTTCACGTTTCGCGCGTACGGGGGCGCAGCCCATTTTCCAGCTGTACAAAGCTGACACCCCTTGTCCCCATGTACTCTTGAAAATGACCTTACTTTGCTTGCACATCCGGTACCATATAGACCGGATGGCCCTTCACGGCGTGGGTACGG
>chromosome_12,+,polyA site is 3346581
GTTACGATCGCTGTTACCTAGGTCGTAGATCGTTACCCCTCCGGCATCGTTACGATCTCGCTACGATCTGCTTACCATCTTAACCAGCCATGGTAACAGCCTCGTCACGGTCTACAAGGCACACCAGTAACCATCACTTTGAGGCCCCTT
>chromosome_12,+,polyA site is 3346773
AACGTAAGAACTATGTAGTCCTACCGCTACTCCACATGCTAGCCATCTGTCAAGGCTTGATAGCACGACAAGTGCAGATGCTCATGCAACACTACCGCAAGTCCATACGTACATGCAACAATACACCAAGTCATATCATGTCTGCGTGTG
>chromosome_12,+,polyA site is 3346874
TCCATACGTACATGCAACAATACACCAAGTCATATCATGTCTGCGTGTGAACGTGCAACTAGCCACTGGCAGCAACCACTTGCATGTCTGCTGGGCACAACGTCTCCGACCCACCACCTTGACGCCCGCCGCCACCACAGCTACCATGCC
>chromosome_12,+,polyA site is 3351347
ACGGATGAGCTGTGTAGACGAGCACTAGCGTAATGCAACGGCGTGCAGCAAAACAATGGCCGGGCGACAGTGTGACAAACAGGGGCAAGAACAAGGCGAAGCAAAGCAGAAGAGGGGCCCGAATGTGTACGACAATTGTGGCGGGCAGGC
>chromosome_12,+,polyA site is 3351699
TGGCGAGGAGAGGCGGGGGCTGTTGCGTTTTGGAAGGCGGGCGGAAGGCCGCACACGCCGGGAGTCGGGCAGGCTGTAGATTTTGCTGAAGCTGCGTTTGAGAAGGGAGCCGAAGGGACAGCTGGGGTGGGACAGTTGGTGTGGGACAGC
>chromosome_12,+,polyA site is 3352072
AGCTCCCCGGTGGCAAGACATACAGGAGGCGGCGTCTTAAAACCAGCAGCCCTGCGGCACGGGAGCGCGGAGAGGGGACACGCGCACACACACAGGGCAAAACACAGCCAGGACGAAAAGCCCGCCAAGGAGCCCGCCTACGCAGCCAAC
>chromosome_12,+,polyA site is 3353338
CGGCAAGCGATTGGGATTGCAGCAGCAGGTGGGGAAGGAAGGGGTTGCAGCAGCCGAGGAGGTCGTCGGTGTACCGCTGGGTATCTTGGAACGCCAGTAGCACATCAAGGGCGAGGGAAGCTTCCGCGCACAAGGAGCTGGCGGAGGGCA
>chromosome_12,+,polyA site is 3353443
CAAGGGCGAGGGAAGCTTCCGCGCACAAGGAGCTGGCGGAGGGCATGAAGACGCGGGTGTAGAGTGCGCGCTGCCAGCGCAACTCATCATAGGCAAGGACCAGGTTGGCAACGTACGAAGCGAAGTTGGCGCCCATGGCGACGCCGCGAA
>chromosome_12,+,polyA site is 3353653
CCGTGCGGAGGACGCCGGGCGTCCACATATAGTATCGGCCGTGAGCGTCGAGACCTCGATGCGGATGGGGAGCAGGCGGGGGGCGCCCGCGGCGGGCGGCGGAGGTGGATTTGGGGCTGGCGCGGGCAAGCCATGCGGCTTCGGTAGGCC
>chromosome_12,+,polyA site is 3354421
CGTGGCGCAGCAGGCTGGCGGAGACGAAGGGGCCGTTGACGTGCCACGGCCGCAGGGGCAGGCGCGGAAAGAGGGCTGCGTACAGTTTCGGCAGGGTGGCGTCCAGCGTACGGAGGAAGCCGGTGAGGACGACGGCGGCATCGGTGGTGG
>chromosome_12,+,polyA site is 3354847
GGTTGCGGCGGACGCTGCGGAAGGTGGCGGTGGCGGCGGCGACATCTGCGGCGGACAGCGGAAACGCCGGTGGAGGCGGCGGTGTGGGGGCGGGGTGGAGGAGCATGTCGGCATCGACGGAGGCGGCGGCGGAAGGGTCGACAGTGGCGC
>chromosome_12,+,polyA site is 3355427
GTCGGCGGCGAGGAGGTGAGCCTGAAGCGGGGCTGGGAGGCGGAGGACCAGGGGCTGCTTGGGGCGGGCGTCAAGCTGGCGGCGCTGCGCGGCGGCGTGGGCGGCAGTGAGGACCTGGCGAATGGCTGCGATGTCGGCTGGGGTTGCTGT
>chromosome_12,+,polyA site is 3370775
ACCTTTGTAGCACTACGGTATGGCATCCGGCTCCCTAAGCCAGACGGCGTTACCTAGCGTTACGATTGCCAATGTTTGTGTGTGTGGGGGGGGGGGGCGAATCTGAAGCTTGAAACGCACTCCTGCGCACTCCTCCGCTATAGCTGTTAT
>chromosome_12,+,polyA site is 3373671
CACGCACACACCCTCTGGGCAAATGGATTCCAGTGGCTCCCTAGGCGCGGCGGCAGCGAGGACATGTCTCCTACTCGTGCTGATGTATGTCAAGGCGCATGCAAAGAGCGTTTGGCGCAACCGGACGACACGGGACACTCATTCATGTCA
>chromosome_12,+,polyA site is 3374049
CGACCTGGAACGTGGAGGCAGTCCGGCTAAACCCTTCCACGCACAGCGTGTCCGATAATCACACACGCGTGTGTCCGTGCCGCGCCCTGCCCACACTCGGCGGCTTGCGCCCTCTCACCTGTAGCTCCACCTTCTGTTGCTGCTGCACCG
>chromosome_12,+,polyA site is 3382199
CATCGGTCAGTGAGCACTGCCAGTGCTCACTGCATGGGTGTGTGATGGGACAGGGTTCAGGCAGGTTGGGCGAGGTCCCATAGGGTGCAGCTGACGCCCATACCCCAAGCAGACAGCAAACAGTTTGCAGCGGCAGAGCACTGGCATGGG
>chromosome_12,+,polyA site is 3394817
TCCACGGGTGCGACATGCCCCCATGGTGTATTAGGGCCATCCGTGGCTCTCGCCAACGCGGCGTCCCCACACGCGAACAATGTGTTGAGCTTGCGCTTAGGACAGACGACCACTGCTGCTGGGCTGTGCTCCAGCGTGTCCTATGCACAG
>chromosome_12,+,polyA site is 3394930
TGCTGCTGGGCTGTGCTCCAGCGTGTCCTATGCACAGTTCCTCACAAATTGCTAGTCCAATCTCGTGGGCTCGCGACCCTGAGAACATAAAGGCGTCAACATGCCACTCTGAGGGCCACTTTGTCAGCCCGCATGGCGCCCATACCGTAC
>chromosome_12,+,polyA site is 3404402
GGGTGGTTTCCTTTCGGGCCGGAGATGGTCCCTCTTGACCTGGGTGCACGGGCACCCTTGCTTGGTCGGATTGTCCCTTCTTTGTAATATCGCAACCATACAGCATTTGGAGCAAGCCGTTCCAGCGGTAGATGTACTGCACAGCGGCCC
>chromosome_12,+,polyA site is 3438745
GTCTTAAAATGTTGCCGCGCATCCAGCTCCACCGTGGCAGTACCAACCGATGACCATCTACGTCCGCTACCTTCGATGCTCAAAATCCCTGCTTGTACATAAAACCCACCCAGCTTGGCCTCCCACGGCTCCACCGAAAGCCGTCCAGCC
>chromosome_12,+,polyA site is 3451532
TTGGCCACTGCCTAACACCGTTAGCCACTGCCGAACACCGCCCACTCAGCCCTTCTTCACCTGTCCATACTCCAAACTGCTCCACCTCTGCCTGCGCCTTCACGAGACGGACCTGATGCCGGCTAGCGACCGTAATGCATAAACCCCCGT
>chromosome_12,+,polyA site is 3481860
CCTCTTAGTAACCTGCCAAGTCGCAGGTACCTGCCTCACTCATCCGCTCATCTCTTCGCCCCAGTGCCTGGCACCCAGCCATCAGAATGCGCCGTCGAGCTCGCCGCCCCGAGTTTCGCGGCGGCCGCACGCAGATTCACTCTGCTGCTG
>chromosome_12,+,polyA site is 3490808
GTGGGGGCAAGTGTAGGGGCACAATGCGGCCCTGACAGGGCTGAAGAACAGGCCCTCTTTTGAAATTGCAGCGCCCCGTGAAACATGTGTTGGTGGCGACGGAGCGGTGGAGCTCAATTGAACTTTCTCCCCTTGCGCCCATCATGGCTA
>chromosome_12,+,polyA site is 3497427
GGCAGTTACCGCTACACACTGCCACGCTCAGTGCATTGCCCCGTCCTGCAGCGTTTTTGACGAGTGTTGCGGAACTAATGCGTACTTAGACCAGAGCGGAAGGCGGAGTGGGCTTGCAGGCGGCACGAGAGTAGGCAGTCAGTAGCGCAA
>chromosome_12,+,polyA site is 3497633
CCATGGCTGGCTGACGGAAGGTGGCTGCTGTATCGGGATGGCTGGGCTGGACGACGCCGGCCGGGCTGGCGTTGGGACTACCAGAAAGGATGCGCCCGAAACCAACCTGGAGAACACCAGCGCCACCGGTGCCCAGCACGACATGTATGG
>chromosome_12,+,polyA site is 3499144
ACTTCTGTACGTCGTAAATGTGCTACAAAGACACAGCAGACGGCGAGCCGTCATAAAGAGCCTGTCACCGTTGTCCATTTCTGTAGCGGCTCGCTCTCACGCCTCTTTCTTCCTGGTCCCGGCGCAACCCCCAGTGGCGGCGGGGCCAGG
>chromosome_12,+,polyA site is 3507909
CACACAGTTCTGAACCGGCGCTGGGGGCCACGCGTTGTGGCAAGTAGACAAGAATATTACCGCCATTAACATTTCCGGTCAATCGTAAACACATCCCCACTTCGAATGTCATACTCCATGCAGAGTGAGCAGTATACCCGACCCTGAGCT
>chromosome_12,+,polyA site is 3545435
GGCTCGCGTCGTCGCCCGCATCATCGCCTTCATGCCGCGATTGCCGCGTCCGCACCGTCTACTCGCCTGATCAACGCACAGAAGGAGGTGCCTTCCGCAATCAGACCTACTCCGCACACTCGTCCCCGCCGCCAGCACGTCCTCCTCCTC
>chromosome_12,+,polyA site is 3556148
TGTTTGGAAGGGTGGCAATCGGCTTGATACGGTAGCTGGATGGGGGGTCATTGCGGATTCCGGAGAACCATGTCGCGCAGTGTGAAGTCGCGGAGGTGATCCAATCACAATTTGCTGTGGCAGACTGACAGCGTCTTAGTCCAGCACGTG
>chromosome_12,+,polyA site is 3572339
GTCGCTCTTCCAGTCGTAGCCCGCGCCGCGCACTACCTCAGGCGACACGTAGTAGGGCGTGCCCACCTGCGCAAGTGGCGGGTGATGGGGGAGGGCGGAGGGATGAGGAAGTTCGGCGGAGGTGTTGAGGGCTCGGCGCGGCAGGTTTGA
>chromosome_12,+,polyA site is 3586020
CCCATGACGGAGCACTGGGTGCCGTCCATGCGCTCAATGTGAGGCTCCACCAGCGGGTGCTCGATCTGGAGGAGTGGGCGGGGTGTGAGGGCGGGCGGGATGGGGTGGACCAGCTAGGGGCAGGGCAGGCGGAAGGGGGCCACAGCGGAA
>chromosome_12,+,polyA site is 3586467
TGCAAGGATTGGTACAGAGAAGTGTAGCGAAGTAGACAGCAGGTGTGGTGTTGCGCGTACCGATGACCGACGGCGTGGGGGTGGGGGGGTGGACGGGGGCAGGGGCGGGGGCAGGGCCCGGGACGGGCACGACAGAGGGAGAATGTATAC
>chromosome_12,+,polyA site is 3593803
GGTGCGGATTCAGCGCTGTAGCAGCCCTGTAAGCATGGATCGACCATGCCGCTGCCTTCGTGATCTCGTCCTCTCTAGAGTGATGAAACCTTGATCCTAGAGCGCCCTCGGCTTGCAGACTCATGCTTGGACTAGGAGCCTCACATCAAC
>chromosome_12,+,polyA site is 3595201
TGGTTGCAGTATGGATACCTGGGGGGGGCCTGATTGCTCACCCTTTCGTTCATTGGCGGCACGCAAGATGGGGCGGGCGCCCCCCCACCCCCCACCCCCCACCCCCCACACACACACACCACCACCACCACCACCACCACCATCACACCA
>chromosome_12,+,polyA site is 3598316
CTAGCACTGCATTTGGAACGGCTCCAAGCTGACGCGGATCTGACTGCGACAAGAGCTTCAATTTGTTGCCCGTAAAGCAGGGGGGGGGGGGGGGTAGGAAACAAAGTGCCAGACCCCATGCCCCGAAATCCCCCGGGCCTTGAGGGGACG
>chromosome_12,+,polyA site is 3598438
CCGAAATCCCCCGGGCCTTGAGGGGACGACCGACCCCCCGACGGACAAAACCTTGTTGTTCAGGGGTTAAAACCCCTCCATTTAATACCAAAGTAGTGTCAATCGACTCCTCTTGACGAGCACTACCACTCCGTGCCATCAGCGGTCCTG
>chromosome_12,+,polyA site is 3598544
CTCCTCTTGACGAGCACTACCACTCCGTGCCATCAGCGGTCCTGTTCTTGAGACTTCGGTCACGGGCGGGATCCTATCCATGGAAATCCCCTCGACCCAGACCACCCCGCGCTCAACTCTTTGCCTCGTGACGGTTGGACAATGTGCATC
>chromosome_12,+,polyA site is 3602367
CATGGACATGGCGGGGACCCACTGGCCGTTGTGTTTGGTGCTGCACAGGGGGAGGCGGAGGCGCGCGCGGGAGCGGGGGCGGGCGGGGGGGGGGCGGTGAGCGGGTGCGTTGGAGTCGAATAAAACGAATAGGAGCCGATGCGGTGCTGT
>chromosome_12,+,polyA site is 3614179
GGCGGCAGGGAGACGTTCCTTCGTGTTTGATCGGCGCCCGGGTTGGGCGTAACTTGCTTCTCGGGGCTCAGGCGCTCAGCTGTATCATCAGCCACGGGACTACGCCAAACTGCCCCTTGCCATGTCCCATCGCACCGTACTGGGGGCGAC
>chromosome_12,+,polyA site is 3620773
ATCTAGGTGGTACCTGCGGGCACAGCACACAAGGAACACAAAGCACACAAAGGTACACACAGCAATTAGAAGCGGTGGGGTGGTGCCGCGCGTGACAGCACTGGATTCCACACGTCGGCGACGCAACGTGGCCCAACGGCTCACGAAAAG
>chromosome_12,+,polyA site is 3627056
CAAATATGAAGTGAAGTGCCGACGTCCAGAGGTACAGCGGGCACACGCGACGCATTCCATACCGTTGTTGCGGGAGGGAGGGGGTGGAGAGGGCGGGAGGGAGGGGGTGGAGAGGGCGCAGCGCGCACCGTCACGTGCGCAGCGTGGCTG
>chromosome_12,+,polyA site is 3627776
AACCGCGGCCACGGTGGCGCTGCCAGTACCGTCGGCCGAATCGCGGGCTGGTGGCGCTGCGGCGCCGCCGGGCGTGGTGTGGAGCGTGGGCGGGCAGTGCGGACAGGTGGTCCAGATGCGGCCTTGGGACTGCAAAGGTTTGAAAGAACA
>chromosome_12,+,polyA site is 3633035
GATGAGCTCGTGATGGAGCACTAGCGTAATGCAACGGCGTGCAGCAAAACAATGGCCGGGCGACAGTGTGACAAGCAGGGGCAAGAACAAGGCGAAGCAAAGCAGAAGAGGGGCCCGAATGTGTACGACAATTGTGGCGGGCAGGCCGAA
>chromosome_12,+,polyA site is 3633169
TGGCGGGCAGGCCGAATGCGGTGCAACACGCCAACAACACAACCGGAGGTGAGGAAGCGTTGCTGATGGTGAGGATAGGTGCTGCGACGTTCGGTAGGGGAGCTGTGGCCGCGCACTAGATGGGAGGAAGTTTCCGAGGTGTTGTTTCCG
>chromosome_12,+,polyA site is 3633249
GCTGCGACGTTCGGTAGGGGAGCTGTGGCCGCGCACTAGATGGGAGGAAGTTTCCGAGGTGTTGTTTCCGAGGCATTGTTTGTGGCTGATGTTTGTGGCTGATTAAGAAAGAAGCAGAGTTTCGGCTGTGAGCGGCTGGCGAGGAGAGGC
>chromosome_12,+,polyA site is 3633373
GCTGTGAGCGGCTGGCGAGGAGAGGCGGGGGCTGTTGCGTGTTGGAAGGCGGGCGGAAGGCCGCACACGCCGGGAGTCGGGCAGGCTGTAGATTTCGCTGAAGCTGCGTTTGAGAAGGGAGCCGAAGGGACAGCTGGGGTGGGACAGTTG
>chromosome_12,+,polyA site is 3633734
GAAGAGCTCCCCGGTGGCATGACAGGAGGCGGCGTCTTAAAATCATCAGCCCTGCGGCACGGGAGCGCGGAGAGGGGACACGCGCACACACACAGGGCAAAACACAGCCAGGACGAAAAGCCCGCCAAGGAGCCCGCCCACGCAGCCAAC
>chromosome_12,+,polyA site is 3633958
ACCGCACGCCCCACACACGGCCGGCGGGACAGCACACTCCCGAAAAGCAGCGCCCCTAACGCAAACCCAAAAACCCGACCTGCGCCGAACCGACAAGGAAAAAGCCCACACGCGCGCCAAGCCCCAAACTTAGCACCGACCTGTGTCCCT
>chromosome_12,+,polyA site is 3711713
CTGTAACGCCGCCAGTTCTTTGCTTCTTCGAAGCAGCAGGCAGCCAGCGTTGGTCAGCAGCACTTGATAACCCGCGGAAGCGTCATCAGTTCAAGTGCTAACCACCCGCAAGTCCCACACACAGCCAGCAGCTACCCATGGTATGCATAC
>chromosome_12,+,polyA site is 3737190
CGCACTCTTGGCACTCCTGTGGGTGCCTCCAAGCTAAGCGCCTCTAACCCCATCTCTTCACACAGGCCGACATTGCCGAGCGCGCTGCATCCATCGCCAAGCGGCCGCCGCCCGGCCCGCTGGACCAGCTGCAGCGCCTGTGGCGCAGCG
>chromosome_12,+,polyA site is 3738183
GTGCGGCAGGATTGGAGGTGGGCAGGTGGACATGGGATGTCGCGGCGCTATCATGCCATGTGGCACAGGAGGCACCAAACATGTTACCATGTTCGATCAGCTGTTTCAGCTCTGCGTGCGCCCACGGTGTGCCCGCGTGCCCCGCTTCCC
>chromosome_12,+,polyA site is 3746050
CCTGTGGACCCGTGCCGTTGATGCTTTCGCTGCAAGAGGCCTCAATGTCGCGCGCATCGCCCGCGCCCTGGCCAACCCCACCGGACTCGACTTCCTTTTCGCCACTGGCCCTCCCACACTCCCGCCCGCCCTCCTCCCCGACGACGGCCA
>chromosome_12,+,polyA site is 3748167
TGCATGATGGAGCCGCCGGCCTCCAATTCTACCCGTACAACCGTGCAGCCGAAGCCCAGTGGCCTACCGAAGCCGCATGGCTTGCCCGCGCCAGCCCCAAATCCACCTCCGCCGCCCGCCGCGGGCGCCCCCCGCCTGCTCCCCATCCGC
>chromosome_12,+,polyA site is 3748336
CGGCCGATACTATATGTGGACGCCCGGCGTCCTCCGCACGGTGCTGCGCGCCCTGCTTGCGCATGCCTACACCTCCTACCGCGGCCAGCCCTACCTGCAAATTCGCGGCGTCGCCATGGGCGCCAACTTCGCTTCGTACGTTGCCAACCT
>chromosome_12,+,polyA site is 3749778
TGCGCGTGTGAGTGCCTGTTTGCGGCGGGCGCGTGTTGGCTGCGTAGGCGGGCTCCTTGGCGGGCTTTTCGTCCTGGCTGTGTTTTGCCCTGTGTGTGTGCGCGTGTCCCCTCTCCGCGCTCTCGTGCCGCAGGGCTGCTGGTTTTAAGA
>chromosome_12,+,polyA site is 3754812
TAGGTAGTGTCTCGTCTTTAAAGTACATCTGGATGTATGTACCGCACATGAAGCGAGCAGTTTCTGTCCATGGTCATTCTGTTTGGAGGTCATAGCGCATTGGCGCACACCGTCATCCGTGCGAACACACACATTCACGCGCTCCAATAC
>chromosome_12,+,polyA site is 3754941
CACATTCACGCGCTCCAATACCCGGGAACATCCCTTGGGTCCATCTATCCCCCACCTTGCCCCCGACGCGGCAACTAAGGCCCCATAAATCAAAATGCTGTGCAGCGCATCAACTGCCTCCGAAACGCACATATGCTAGCATCCCCATCC
>chromosome_12,+,polyA site is 3758690
CCTCCTCGTCGTTACGCCCTCGGCGCCCAGGCAGCGCGACGGCCTTGGTGCTGGGCACGCCTGTAGTTTCCGCCGCAGTCATATTTCGCTTGCGCGAGCGCCGCCCCACACCCGTCACGGCTCCAGTAATGGAATCGTCCTGCGTCCATA
>chromosome_12,+,polyA site is 3769999
CACGCGCACGATAGGTCGGCGTTGTACGTCAATGAACGTGGTCGCACACAAAGCCTCAACCAACCTAGGACTAACGCAGGCGAGGGGGGGTTTTAAGACCCCAGCAGGCCCCAGCTACAAGTACCAACCAGCAAATGCAAATTATCTGTC
>chromosome_12,+,polyA site is 3799941
CGCACTGCGCCGGCAAGGCACACACGGGCACACGTTCAAGGCCCACACCGTGGGGCGGCATAGGTGAGCGTGCGGGGGAGGGTGGGTGGGTAGGGTGATGGGAAATCCACGAGCGTGTGCAGCCGCAGCGGAACACCCCAACAGCCTCTT
>chromosome_12,+,polyA site is 3802540
GGTGAAGAACATGATGCCTGTGGTGCAGTGGGTGTGGGTGTGGCGTGGTGTGATGTGGTGTGGTGTGGTGTGGTGTGGTGTGGTGTGGTGTGGCGTGGTGTGATGCGGTGTGGTGTGGCGCGGTGTGGTGTGGTGTAGTGCGTGTCCGCG
>chromosome_12,+,polyA site is 3813306
TGTAGTACTGTACCCGACAAGTTGCTGGCTGGCTGGAAGTTTGCTGCTGGCGCGTGCGAGGGTGGGGCGGTGGGCTAGTAACATGTGTCATGTGGCCAATGGGAACAGTGACGTGAACATTACACCGCACGGCCTCACGCTGCGCCAGCC
>chromosome_12,+,polyA site is 3817856
GATACATTTACAGCGCGTCTTGACGTTAGGTGGCGGATACGCCTATGCCATCTGAAATGCGCTTGAGGCTCACGCCATTGTAATTCCAAAGCTATCGTTGTTGGCAATATAAGCTGCAAACAAAACTCACATGCAAACGCTGTCCGCGAC
>chromosome_12,+,polyA site is 3818160
ACAAACATTTGTCGTTCTATATGGTTAAGCCGTACGCAGCCACTTGATGCGCTCCGCTGCAGCCCCATCGCAACGTTGCTTTCCACAACGCCACCGCTGACCTCTGCTATCTCCTTCACCATCGCCATCGCTGCGCTTTACGCGAAGTAC
>chromosome_12,+,polyA site is 3834896
GAGGTGTAGGCCGTGGTTGTAGGCTCAGGCGAACTCAATTGGGCGCACGTCCTTCCGTGCCATCCTGGTCATGCTGCCTGCTTGGTACGCATGAACTCACTACCTTCCACATCTCTCGCGCCACCACAAGTCCACTTATAGCCGGCTGGT
>chromosome_12,+,polyA site is 3842280
AGCCTGAAGAACCATACCAGGCAACCTTTCCCAGGTCGAACGGTAGTGCCGAGTGGACAGATCTTCCCACTTCGGGCACAAGTGTAAACCACAATTGATATTACTGTCCAAACCTCTCACAACCGGCAACTCGCGGTTGTTAAGCGGGAA
>chromosome_12,+,polyA site is 3846408
AGCCTGAAGAACCATACCAGGCAACCTTTCCCAGGTCGAACGGTAGTGCCGAGTGGACAGATCTTCCCACTTCGGGCACAAGTGTAAACCACAATTGATATTACTGTCCAAACCTCTCACAACCGGCAACTCGCGGTTGTTAAGCGGGAA
>chromosome_12,+,polyA site is 3866684
ACACATACCGTATGATGATCAAGTAGGGGACCTTCCCCATTGTTCAAGCGCATCTGCGATAGAGCAGGCAACGCCTGCGCATTAGGTCTGCAAAGCCTGCATAATCCTACTGCTAATGCTACCCGCAACAGCAGCACATGCCCGCACATG
>chromosome_12,+,polyA site is 3906630
TACCTAACGCTGACATCAAGCACACCAGAGGCGACATTCTAATCCTCCCACTCCCGCCTTTCACGGGCGGTTACGTCAAGGCTGTAGTGCAAACAACGTTTCCCCCGCCCGCCTCGCACCCACACATACCCTGACTAGCCAGACACGCCA
>chromosome_12,+,polyA site is 3908214
GAACACACCCGCATCTTCATCATTTTGTTTCCGCATGCCGCCACTAGCGTTCTGCTCCCCTCACGACGTCTTGGACTTTCTGTTTCCTTGCACGCTGCAAAAAATGCCCAAACTGTTGTCAAAGAAGAACACTCAATGCCTAACACCGTC
>chromosome_12,+,polyA site is 3908346
TCAATGCCTAACACCGTCCTCTGTTCACAAACTCACTCGCCGCAAGGCTGCCCCCACATCCGTGCACGCACCTGCCAGACACGCCCCACCTCCACTGCAAAACGAGCCACCCAGTGTCCATGCACCCGGAGCAACAGCCCATCATTAAGC
>chromosome_12,+,polyA site is 3920734
CGTAGATTGGTCCAAACGAGCCAGGAAGCTCATGGACCGCCAAAACTAGTCTCAAAAGGATTATTCAAAAAGCAAAACAGTTCATGCAATAATATATCTAAATTGGTCGTGCCGTAAGGTCGTTACGTCGCAGCCTTATCGCGTGAATGA
>chromosome_12,+,polyA site is 3920808
AAACAGTTCATGCAATAATATATCTAAATTGGTCGTGCCGTAAGGTCGTTACGTCGCAGCCTTATCGCGTGAATGACACGCGCTAAACCCCTCTGGTCACCACTGGCCATCGCGTCCATCATAGTCGCGGGAATCACCTCCCACAGCGTG
>chromosome_12,+,polyA site is 3921060
CTCTCCCTGTGCGCACCCTGCGCACCGCGTGGGTTGTTAGCCTCAATCATCCACACGCCCATCCTGAATCTCATCATGGAGACATGCCATGCTCGAGGAATGTAGATTTGCGTGTGCCGTGTTTCCCCCATCCAATGCTTGTAACGACAT
>chromosome_12,+,polyA site is 3921118
CCATCCTGAATCTCATCATGGAGACATGCCATGCTCGAGGAATGTAGATTTGCGTGTGCCGTGTTTCCCCCATCCAATGCTTGTAACGACATATCTTCACGCCAGGCTTGACCCCTGCTTGCGTCACAAAATCCCGTGGATTAACCTCTA
>chromosome_12,+,polyA site is 3924159
AGAGGCCCGCAAGTTGGGGAGCGGGGCGGCATACCTTGGCCCCCTCAACATCTCAGCCATCGGCCAGCTGATAGCCTGGTATGCAATCGTATCAGAACAAGGACGCCTCCGTGTGAAGCAAACAATGCAAAGCTGATTGCCACTGCATGG
>chromosome_12,+,polyA site is 3930465
TACTGCCAGCAGCGGCGTTGCGTCAGCGGGACGGGGCGGCTCGAGTTGGGACTGCAGCTCCGGCGGCACGCGCGCCATATCCGTAATGCGCAGGATGGGGCGCAGGACGGACCGCTTGTACTGTATAGTGCAGCGACGTGCGAGGCGTGG
>chromosome_12,+,polyA site is 3956738
CCCCGCGCAGCCTTTCTTACCGCCCCACCCTGCGCCTTCCACTCCCTCTGTCTCCGCCCCTGCGTGTCCCTAGTGCGTGTGTAACCCCTCCCCCCCCCCCAAATGTGCTCACCAGCACGGGCCGGCCGGTCTTGTGCATGCGCTTCACCT
>chromosome_12,+,polyA site is 3965006
TACTAACCTACATGCGCGTGCTCAGCACGGAGCAGGGTGGGGGACTCCTGGGGGTTTAGAATCTTCCAAATTATACCCCATGTCATCTATACTGCGCGTGTGTTTGTTTCTTTCGCATTCACACAACGATACCCCATGCCTCAACAGAGT
>chromosome_12,+,polyA site is 3965423
GCAAAGCTGGGAGATGTTACTTGCATGAGCTCCAGGACGCGTAGCTATGCAAATGTGGGCGAGTCTTGGTATGTCGGTATGTCGTATGTTGCTATGTCACATGTCGCATGTCGCAACCTTGCCATGTCAAACAATTTGCACACAGCCATA
>chromosome_12,+,polyA site is 3966946
TTTGGTCAGTTTCCGGCTCGGTTTCCCTTTGTGGTGCCTCGGCACCGACGTTTCCGGACATGGGCCTCCGGGCCAAGACATTGCGCGTCTGTGACGCCGACGAGAAAATGTGTGGTGCTTGCGTTTGATGGGGATGTCGGCAGACCTCTG
>chromosome_12,+,polyA site is 3967048
AGAAAATGTGTGGTGCTTGCGTTTGATGGGGATGTCGGCAGACCTCTGGCCTGTCGCGCCTTGTTGTGCGTTGGTGCTGCCGCCAAAAGACCTAAACGAGATGAGGGGTGTTACGTGGCGGTGGGGCTTTGGCGGGCTTCGGCTTGGCTT
>chromosome_12,+,polyA site is 3967241
GGGCGGGTGTTGTTTCTCTGGGTCGCAGATGGCCCTTCGCGGCGTGGGTGCGGCGTGCCCCCGCTTGTCGGGCTGTCCCTTCAATTGTACTCCGCATCCATAAGCCCACCATGAAGTTAGTAACTGGCACGCGCTTTGGGCCACTGGTCC
>chromosome_12,+,polyA site is 4015936
CTCTTGGGCATGATGGGCATGCCTCCTTGGGCAGGGATCGGAATGCTAGCGCTGAGCTCAATGCTCAAGAGTCAAGACAACTGTAATATCGTACCCTCATCACATCTAGCGGCCTGACCTAGCTGCTGCATCAATCCTTGCGCCATCCTG
>chromosome_12,+,polyA site is 4060707
CAGTCTACTGAGAGCGTGCAGCGTCGTCCACGCTGGCGCCCTGACAGCTCCTGTTGCTGCGCAATCGCACACTGCCTACCCACCTGTCCCCCCCCCCACACCCGCCCCCAGCCCCGCTCACCCTGCACCAGCGCTGCGGTGTCGTCGCTG
>chromosome_12,+,polyA site is 4069349
CTCATGGTTGAAGAACGCCGGGAACGCGTTTACGACGCTGCTTTTTCCTGATGAGGGAGCAGAGAGTGGAGCAGGAGTGTGTGTGGGGGGAGTAGGGGGAGAGACCGTGTGCGTGGTTCAGCGATGGAGTCAGGAGACGCCTGCTGCAGC
>chromosome_12,+,polyA site is 4070911
TTGGGGTAATGTCTAGCTCCAGACAAAAACGGCCGGGTGGCCGCCGTCTTTTGTCTGGCACATGGCGGTTTGGGGGCTTCTCCATAGGAATTCGGACAAAACCGGTCCCAAACCCGGGCCAACAAAGTCTCGCCCCGGACAATAGCCCCC
>chromosome_12,+,polyA site is 4101162
CCCGACGCGCGCCCAGCCAAGCGCCCGGCCCACGCACATAACTTCATACACCCTCTCTCCTGGCGTCACGCCACCTCAAAATACACCACCTAGGAGACTCTCATTCGTTATTGCTCCGCCACAGGCTAAGTAAAGCCTTTCCCGCCTGGG
>chromosome_12,+,polyA site is 4101361
AAGGCGTCCGCTCGCCTTGCAGCATGCTACAAGCCAGCTGGTACCGCGCCCTCCCCGCCCCCGCGACTGCCCTCGCCACGACATGTCGCCGCTGGCGCCTCTACTTTGGAATGCCGAACGCAGCTGCTTAAGCGGCGGCGTTGACGACGG
>chromosome_12,+,polyA site is 4102751
GTCCATGACGCCGAACTTCACCAGCTCGGCCGAGGTGATGCGCAGGGCCTCAGTGGCCTGAGGGGGAAGAGGTGCGTGTGTGTGGGGCGGGGGGGGGGGGCCGAGTGGGTTTGCAGAGTATTAGGAGGGTGTTCAGCTCAGCAGGCTTGG
>chromosome_12,+,polyA site is 4103241
CTCATCCAAACTAGTCGACAGTCCTGCCCTGCCATACCCCTGTCTAGCAGCCCCTCCGTATCCCAGCTGGTCCTGCTGCCCCCTGACACCTGCCCCCCCCCCAGCTGCTGTCCCTTCGCACCTCGCCGGCGGCAGAGCGGCTCTTCCACA
>chromosome_12,+,polyA site is 4105053
CTCACTGTGCCCACAGGGAGCATGCGTTGAGCTCAACGCTCGTGGCAACGCACCTCCTTGATGCGCTTATCCAGCTCCAGCAGAGGCTTCTCAAACTCAAGCGTCGTGGTGTTCTGCGCCTTGTCCTTCACCGGCCCAAAGCGAGACAGG
>chromosome_12,+,polyA site is 4112287
GCTTCTCCCAGCTCCCGCGCCTGCGCCTGCTGTTCCTGCCCGATCCCCCACGACATCATGTGCGCCTGGGCTGCGCGCCGGGCCCCCGCCCAGCCCCGCCACCAGTCCCCGGCCCAGCCCGTACACCTCTCCAGAGCCGTCCGCCGCGGG
>chromosome_12,+,polyA site is 4114771
AAAGACAAAATTGGGTCTCTCCGCCGGACCACACCTTGCTCGAATGTTCATGTTTCCTCCGTTTGCCAGCACCAACTAACACCTCTGCATTTTTATCCTCTCGGACTGCTATATCACTGCAACTCTCTGGGGTCCGAGCTACGTGCCTAC
>chromosome_12,+,polyA site is 4114837
CAGCACCAACTAACACCTCTGCATTTTTATCCTCTCGGACTGCTATATCACTGCAACTCTCTGGGGTCCGAGCTACGTGCCTACGTGCCTTTCCAACCACCGTCGAGTTCAAGTCTGTGAATCCTCGCCTCCCCAAGCGCCTCCCCTGAT
>chromosome_12,+,polyA site is 4115347
TCTCGCCGATGGCGGCGATGGACTCCTTGATGGCCTCCGCCACGGTCTTGGAGGGGTCGGTGAGGAAGGGCTGGTCCAGCAGGCACATCTCGGTCGCGATCTTCTTCGCGCGGCCCTCAGCGATCTTGGCGCGGATGGCGTCGGGCTTGC
>chromosome_12,+,polyA site is 4119317
CTCGGCGCGCAGAGCGGCCTGAGCCTCAGCGGACAGCGCGGAGCTGGGCACCTTCATCTCGTCCTTGGCCAGCAGACCGGTCAGGGTCTTGCCGTTCCACTCGAACTCCAGGAACACGCCGTAGTCCTCAATGCGGGCCACCTTGCCGGT
>chromosome_12,+,polyA site is 4124407
AGCTGCTTTCACGCATGCAACAGAAGGCGAAGAACCTCTAGCATCATTGAGAGCGGGCGCGCCCTACACGCTTGAACCACCCTGTAACACTACCCGTCATCCGCCATAGCTCCGTTTACTGGTTGGGGTTAACCTGCAGACAGCACGACA
>chromosome_12,+,polyA site is 4136947
TTCAAACCCCAGTCGCCTTTACTCCCTTCCTCCCCCTCCTCGCCTTCCTATCGTATGTACCGTTCAAACTTTGTTGGTATGCGGCCAGCGCCACACGCTCACGCCTGCCTCCGCAACACTGGTACAATGTGCACGTTCAGCCGCGATGGC
>chromosome_12,+,polyA site is 4139145
CCATGAACTGCAGCCGCTGGGCTGGCCGGCCGCCAGAGATACCCCATCTGTCATTACAGGTGCCCTCCACGGGTGCGGCATGCCCCATGGTGTAATAGGGCCATCCGAGCTCTCGCCAACGTGGCGTCCCCACACGCGAACAATGCACTC
>chromosome_12,+,polyA site is 4139229
CCATGGTGTAATAGGGCCATCCGAGCTCTCGCCAACGTGGCGTCCCCACACGCGAACAATGCACTCTCCTCAAAAGCCGTGGATTATTATGTACCGCTACAAGACTTATCACGACATGGTCATACTCACGCCAGGCGTACGTAGCACAAG
>chromosome_12,+,polyA site is 4139405
CAACTATGCACCTCATCGACGCACGCTCTTTGGCCCAGCGCTAGTCAGAGGCTTAGCGGTAGAAGTAGGCAACAGCAATAACGCAGTACAGCGCAATCAGCTGCACGCCCAGCAGCCAGTGGCTAGTGGCGTCCGCCGTCACGAAGTTCT
>chromosome_12,+,polyA site is 4141483
CAGCCGGGCGCCTCACCAGCATGAGCAGGGACGAGCAGGCGCGGTTGCTCATGGCATTGAAGGTCTGCACGCTGTGGTACATGCCACCCAGCAGGAAGGAGCAGCCTGGGGAGGCAGACAGGCAGGTGGCAGGCCGCGGGGTGACAGGCG
>chromosome_12,+,polyA site is 4142503
CAATCTCCTGCGGAGGGTTTGCACACAAAGCAAAAGCCGGGTGGCGGCGGTTGGAGATGGCTTGGCAAGGCATGGGTGTTGGTTGTGGGAGGGAGAGGCACGACAACGGCGGCCAGTAGGCCAGGGAAAGGGTGAAGGTGGCGTACAGGA
>chromosome_12,+,polyA site is 4158507
CAGCCAGCCATGGTCCCGTCGGTTACGAGGTAACACGTGAACTAGCAACTTGCGCTACTGACTGCCTGCTCTCGTGCCGCCTGCAAGCCCGCTCCGCCTTCTGCTCTGGTCTACGTACCCATTAGTTCCACAACGCACGTCGATAACATG
>chromosome_12,+,polyA site is 4206724
GGGGCAGGCGCCGGGCCAGCCTGGAGCCAGGGGCGGGGAGGGTGAGGAGCCAGAAAGCCCACCCAGAGGGTAGGGGAGGGGAGGGTAGAGGAAGAGAGGGAGAGGAGACCGGCAGAGGTTAGGTGAAGCCAGGACGGGGGATAGGGCGGA
>chromosome_12,+,polyA site is 4208071
TGTGTGTGTGTGTGTGCGTGTGTGTGAGAGTGTGAGTGTATGTGTGAGTGGGTGGGCGTGGACGCCGTTTGGTGGGTGGTGGTGGTGGGTGGGGGGGTTTCTAGCGCATGTGTGGCCGCGGCCTGTGAGGGCGGCTGGCTGGCGGCTTAG
>chromosome_12,+,polyA site is 4211444
CCCCCGCCCCTACCGCTCCCATCCCTCTCCTTGCTCCCCCCTCCCCCTCCCCCTCGGGTTCCTTTTTCCGGCTTCCCCGGCGGCCTCCCCCCCCCCCCCGCCCACCTGCAGCTCCGGCGGCAGGCTGGCGTACAGCGGCAGCGCCACCAG
>chromosome_12,+,polyA site is 4222852
CTTGCTTTACACCAGTCCTGTGAGAACCGATACGGTATGGCACGCCGGGTACTCTGACGACTGCGCTAACCGGGCAGAACTGTGTGCATCACTTGAGTTCCCTCCTATTATTCATCGGTGGCGGCATGCCACAGCCTCCGTCATGCAAGG
>chromosome_12,+,polyA site is 4241736
GACCTGAAGCATGAGAAGCAACATACCGTACTTCGTGCGTCCACCCAGCGCCGTGCGCAAGCACAGTGCGCACGATGCTTTTCAAGGCACCTTCAAAGCATCATGTCTTGCCTTGGTCTTGCAACACCAACAGCCATTCTGCTCAATAGC
>chromosome_12,+,polyA site is 4242281
CCAGCCACAGCACTAGCGCCTGCCAGGTATTGAGGCGGCCCAACAGCGAGTGCAGCGAGGGGCCCACCACCGGCGCGTCAATGACGGGCGCCTTGCCCTTCTTCCCATCGCCCTGCGTCAGCGACAGGTCCTCCAGGTCGCGCTGCACGA
>chromosome_12,+,polyA site is 4243087
CTCGGTCTTGGGCGCGCTGCCGGCGCCGGCCTTGTTGTCGGGGTCCTCGGACAGCGGCTGTAGCTCCTTGGACATCTTGGCCAGCTTTTCCTCCAGCTCCTGAATAGCAAGATGCAGTGAAGCACGAGCATGTCAGCATGGCAATGGGGG
>chromosome_12,+,polyA site is 4244148
GGGCTACGAGCATGCTTTCTAGCTACTCTGAAAGCAGAGGACAGCCCACCACGTGAACCCCAGCAAAGTTTCATGAAGCGTGATGAACACCCAAGCATGTAAACAATGTGGCCATCAGGCCAACACTCGTTGCGGCAACCATCCCGATTG
>chromosome_12,+,polyA site is 4247692
AGAGTTCTGCCTCCTCCCGCCCCACCCACCAGCAGCCAGTCCTCCGGCGGGTCCACGTGCTTCAACCAGTCGTACACAGCCCCAGGCTTGTTGTAAGCAGCATACTGCAGCGCGCATCACGACCCATACAAGACATGTACTTCAACTAAG
>chromosome_12,+,polyA site is 4251748
CCGTCGTACCCTGTCAGGTGCTGGCTTATGGCATCTGGCGGAGGATTCCACGCAGAGACGTCAGCTGTACAGCTCAGACTGGAAGCAATGTGCTGGCAGGAAACCGGTTGATATTGGCCATGCAATGCTGTTTGCGCCGGAGGTTCGGAG
>chromosome_12,+,polyA site is 4251884
CCGGAGGTTCGGAGGTCGCTGTACCACTCTAGGCAAGGCTATTAAGCCCCCCACGCGGGGCTATGGAAGGGCAACTCAGTGTTGAGTCACCCTTAGTCACCGCCCACATTCAGAACGTGCGCAACGAGGGCGGATACACTGACAACGTAT
>chromosome_12,+,polyA site is 4251954
GCAACTCAGTGTTGAGTCACCCTTAGTCACCGCCCACATTCAGAACGTGCGCAACGAGGGCGGATACACTGACAACGTATATAAATGCAAAGCACCGGATTCCAACGCATGGACCGAAGGCGACGGGCGCAGGATACAGTCATGTAGAGG
>chromosome_12,+,polyA site is 4252136
CGAGGGGGGCTGTCGGAATGGGCAGTAGCCTTGCGGAAGAGACCCATGCAGAAACAGTGCAATTGGTCCTCAGTCCACATGTTGATGACCTCATTTTCATCTGAACCTGTCGAACTTCCGCTCTTGTCCTCAGTGTAGCTCGGGATTTTC
>chromosome_12,+,polyA site is 4257918
TGCCATTAGTAACTCTCGCTAGCTGTGTACCAGGGGTGGTGCCGGTACTGGCGTACTGCCAGCTCGCATCTTGCACTCGTCTGACTTAACATAAGCCCGAAACAGCCAAACCTATCTGGTGTTCTGAGTGGGTTGGGTATCTCCGAGCAT
>chromosome_12,+,polyA site is 4258313
CGGTAGGAACGCCAAAAACCGGGGCATGATATCCCAAAACACACGACGCGAGCACTCAATCCCAAGCTGACACTTGGCCTCCTCCTAAAACCCTCTGGCATTTACCAGAGTCATCCCACCCCATCTGCATCTAATTTCCATTGCACGTCC
>chromosome_12,+,polyA site is 4258380
TGACACTTGGCCTCCTCCTAAAACCCTCTGGCATTTACCAGAGTCATCCCACCCCATCTGCATCTAATTTCCATTGCACGTCCTCCGCATCCACTGCGCCAAACAGCTGCTTCTGAGAGGCGGCAGCCGGCTCCTCCTTGCGGGGGCTCC
>chromosome_12,+,polyA site is 4258510
CTCCTCCTTGCGGGGGCTCCACCTGAACCCAACAGTCATATCTTCTGCTCTTCGAGGACGCCTCCCCGACGCTACACTGCCCTGCTGTGCATCTGCGTACACGCCGTCGAGCCCCAGTTGTTGCTCCTCTCGGCTGGCGCCCACAGCTTC
>chromosome_12,+,polyA site is 4262889
GCTGCCCCTGTTCCACAAGCTGCCTCTGGGCGCACACGGTTTCACACGGTTGACAGTTGGCTCTGGAGGGCTTTGGAGGTTGGTAACGCGCATGCTTGGCGGGCCAGTACCCGGTTGGCGCACTATTGAGTTGCAAAGGCCGTGGCAACC
>chromosome_12,+,polyA site is 4266464
GCCTCTCTGCTTCCTCTCTCCCGATCTGGCGGTCACTACCCCCACTGCTACTGCGCCGGTCTCTTGGCTCTCCGGCTCCTGTCGCAATCACCATGCACACGCACGCATACGTCACGCGAAGGTCCGCCACGGCCACAAACGAAATGCGGC
>chromosome_12,+,polyA site is 4268125
CCCAGGGGTGGGTGGTACGGCGCCACCGACTGGTGTGGCGGCGCCCCCGGGTGGTACGTACTGCTGGTGCGCCAGTTGGTGTGGCGGCGCCCCTGGGTAGTGCTGCTGGTGCGCCGGCTGGTGTGGTGGCGCCCCTGGGTGGTACTGCTG
>chromosome_12,+,polyA site is 4277163
ATGCACCCCTGCATGTCCACAACTCCTCAGCCGTGAACCCCACAAACACATGCTGCAAGCCTGGCCCCATCTGTTGTCGCTTCGTTTGCGATCCACACACACCAGGCCCGTCCGCCAGCCAAGCACGTGCCGTACACCAACATGCATCAC
>chromosome_12,+,polyA site is 4309175
GTCACTGCTGTGTGTGAATTTGTGATGCACGGTTTCCGGAGTCGGTAGGTTGATTGCAGTAATGGTTGAGTGGCACGTACGTGTAATTTCTTGTGCGGACGACGACCAGGCTTGCTGCTGCGTGTACGGGTCAACTTGTCTTCCTTCTTC
>chromosome_12,+,polyA site is 4309282
AGGCTTGCTGCTGCGTGTACGGGTCAACTTGTCTTCCTTCTTCTTGTTACTGCCCATGTATGGTGGGGGGCTAGCTACCTTATGTTACTTTTGAGCCTGCGGCTCGGCACCACAGCTGCGGCAGCCGCAGAGGAGGTCAGCGATCTTGCT
>chromosome_12,+,polyA site is 4309402
GCAGCCGCAGAGGAGGTCAGCGATCTTGCTACCAAGGAACCCGCCCACCCGCCGTGCGTGCTGGATGGCTGCTGCGTGTCTGCTGATGTGCGTGAGGGACATTGGCTTTCTCGATCGGCGCGCATAGGGCAGCACAAGGTCACATAGCAC
>chromosome_12,+,polyA site is 4309517
CGGCGCGCATAGGGCAGCACAAGGTCACATAGCACGCGCCGCGTGTGAGATCCCGTTCACCAGCATTGAGATTGAATGTTTCCTGCAAGAAAAAGCCTCGCCCGCCCTTCCAGTGCGGCGTGGCGGCGGCCCGCACACGACCTGCGGCAC
>chromosome_12,+,polyA site is 4338960
CACCAGTCCCCGCCAGTCATCGCCTCCACCCCGGCCGCCCTCCTAGCTCCTGCCCGCCTGGCCGCCCCAGCCCCGGCCCCCTCTGCCAACCCCTCCCAACCCCAATCCCCCACCTCGAAATTCCCCAGCACCCCAAAGCCATTACTCCCG
>chromosome_12,+,polyA site is 4339270
CCAGCACCACCTGGGCCGAGTCCTCGGCGCCCACAGCCGCGAAGGGGATGATGGTGGCGCCGAACTTCATGGCCTGGTGGGGGGTGGGGTGGGGAGGAGGAGGGTGGGTGTGGGGGAGGGAGGAGGGAGGAGGGGGTGTGTGTGGGGGAG
>chromosome_12,+,polyA site is 4342775
AGGGCGTGAAATGACCGTAAACCCTCGCAGCCCCTCCCTCGCAGCCTCGCAGCCTCACCCACCGCCCCTCCCCCTCCCTCACCCCGCCCCCCCCCTCCACAGCACGCCCTCACCCGGAATGTGGGCCCAATGGTCGGCTCGCCCAGCACC
>chromosome_12,+,polyA site is 4356488
CGGCTGCCGCAGTGGCCAGGCGCATCTCCGCCAGCGCGTCCGCCAACAGGTCGTCCGCACAGCGGCCTGCGCCGGGGTGCGGGGTGCGGGGTGCGGGGTGCCAGGTGTGGGTGGCAGTCAACCCGGAAGAATAGACGTGGATGAGTGGCA
>chromosome_12,+,polyA site is 4357324
GCGGCCGCCACCGCCACCGCCACCAGCACACCCAGCTCGCGCACCGAGGAGCGCAGCGAGGACAGCCCTGTGCGCGTGTGCGTTGGCGGGGGGGGGGGGAGGAGACGCGATGACGTTGGCCGGCGTGGTGGTGCGGGGGGCAGGTCGGGG
>chromosome_12,+,polyA site is 4361353
ACTGGGGCGCAGACCGGTGCTGATCTGGCGGAGGGGGAGGGGGAGCGGGTCATGGGGTCATAGGGTCATGGGGAGGGTGGCGTGAGGGCCCGGCGCGGGGGCACGGAGCAGGAGCAAGCACAGATCGACTGACATGCTCAGGCCGCCGCT
>chromosome_12,+,polyA site is 4361508
CCGCCGCCGCGAGACTACCCACACCTTCCCCCTACCCCACCCCCGCTGCCGCAGCGGCCCCCCCCTTCAAATATTGGGCATGGTGTAAACAACCCCCCCCCATCTCCCCCCCATTGGTGATGATGGGAGGACTTTTCGTTTGGCTCGGGC
>chromosome_12,+,polyA site is 4399043
AGCCCCCAGACCCCACCTCCGTTCTCCCTTTGGGTTCGCTCTGCCCCGCCCCCCGCCCCCTCACCGCCTGCTGCCCCGCGCCCCCCCCCCCTCACCGCCCCCCGCCTCACCGCCTGCTGCCCCCCCCCGCCCCCTCACCGCCTGCTGCCC
>chromosome_12,+,polyA site is 4399306
GGCCCGGGGCCGGGTGGGCGGTGCTGCCGCCGGCGCGCTGCACATACGACGTCAGGGTGGCAGTGCCCACCTGCGCCGTGTGTGTGGGGTGGGGGTGGGGGTGGGGGCACGTGGTGGGGACAGCACGCGGCGCGTGGGCACACCGGCGCA
>chromosome_12,+,polyA site is 4404854
GGGGAGCGGGATGGGCGTTCGTGCGTGATAGGCTGATAGCGAGCCTTCCGGCAGGAAAGCACTGAGCATCGAAGGTGATGTAGCAGCGTCCGGATCCGGCGGCATGACCAGCATCAAGGACGATGATTGTGGGGTGGGTTGGGTGGGGTG
>chromosome_12,+,polyA site is 4404909
AAAGCACTGAGCATCGAAGGTGATGTAGCAGCGTCCGGATCCGGCGGCATGACCAGCATCAAGGACGATGATTGTGGGGTGGGTTGGGTGGGGTGGGGGCAGGCGGCAACTTGACACGCTGCCGGCAAGCCTGCCGACGCATCATATTAG
>chromosome_12,+,polyA site is 4408623
CTGCTCCACGGCACCGCAATGCACAGCCAGTCAGCCACACGTCCCGTCATGTCGCCCGCACACGCATTGCGTGCTGTTGTTGTAGACGCCGCACACCTGACCCGCCTCTTGAGGCCCGAACTAACGTCACGTGCACAATGTTGTGTCTGC
>chromosome_12,+,polyA site is 4412040
ACCATACATGGCGCCGACTGCATCCCCCTCCTTTCCACCTGCAGGCCCAGCCCCTCTCAGTCCCTCCCGCCACCCCCCCCCCCCTTGCCGCCCACCTGGATCTGCCGCTCCAGCGCCTCTTGCAGCTCGCGCGCCTGCTGCTGCTTGCTG
>chromosome_12,+,polyA site is 4413174
TGCTGCGGCGGCGGCCCGCCGAAGGACTGTGGCTGCATGCCGAAGCTGCCCCCGCCCCCGCCCATGCCGCCCCCGCCGCCCGGCGAGGGCGGCCCGCCGCCACCCATGCCGCCCATGGGCCCTGGCGGCGGCATGCCCTGGTTGTTGTAT
>chromosome_12,+,polyA site is 4427144
GTAGTAGGCGATGCGCTCGTAGTAGGAGATGAAGTCTTGCAGGCTGATGCGCCCGTCCTTGTCCTGCAGGCGGGGCGGGGGTGGAAGGGGGGGAGGGGGGGCAGGGAGGGAGCAAGCGGGAGGAGGAGGAGAAGTGGGTGGCCAGCCGGA
>chromosome_12,+,polyA site is 4462206
CATCCAAGTACAAACGTTACACGTTCCCCGCCCCCTGAATGTGGGCAAGGGATGAATTCTTTACGACCGCCCATGGCAGACATAATAAGTTGCCTGTGAGCAGATGTCTCTGCCTATGAGACAGTCTTCAAGACGATATGTCTATTCCAT
>chromosome_12,+,polyA site is 4462364
CGCCGTTACACATGCACACCATCATCAGTACACACTCGACACTCGTAACACATCCGCCTGTTGCATCTGGTGGGACGTTCTGAAGCGAACACACGCCGCGCCCAGATGCAACCCTATCCCGCTCTTGAGACCCGCTTCTGCCTAATGAAT
>chromosome_12,+,polyA site is 4462510
GAATGAAGCCGCTTGCTAAGCCGCGCGCAGTTTAAGCAGTCGCCTGCTTCAGGTAGGCAATCAGATCGGCGCGCTCCTCGGGCTTCTTCAGGCCAGCGAACACCATCTTGTTGCCAGGCATGTACCTGCGTGGCGGGGAGGATGCGAGGG
>chromosome_12,+,polyA site is 4466447
GATGCAGAGTGCGATGGTGTTTCTAGACACCTTCACAGCGGGGACCGTTGCACGACATCCCACGGGTGCTTTATGGTCATGTACGCGGGGGGGGGGGGGTAGATAGCTCAGAATCTTAATCCATGCTTAAAATCGTAGAGCTTTAGGAAA
>chromosome_12,+,polyA site is 4467642
GGAGGAACCCCGAGCAAGGCTCACCGCAAACGCTAGCGCTGCTCACCTAAGCCGCGGGTCGGCGTCAGACTGACTGCCACTTTGCAAAGTGCAACTCCTACCCCAAAACACCAGCACCAACAGGGCAGGGCCCTCACACTGTTGGGTGCA
>chromosome_12,+,polyA site is 4468495
CGCAACCAAGCGGAGTAGAACGAGTTCAATAGCTGATAGAGGTTACATGTGGGACGACAGCCGTGGACTAGCCAGGGCCCCAAAAACGTACGAGACACGCACGCTCACCCGAGGAGAGATCCCCGAATGACCCCCATGCTCCTCGCCTCC
>chromosome_12,+,polyA site is 4469213
GGAGGAACCCCGAGCAAGGCTCACCGCAAACGCTAGCGCTGCTCACCTAAGCCGCGGGTCGGCGTCAGACTGACTGCCACTTTGCAAAGTGCAACTCCTACCCCAAAACACCAGCACCAACAGGGCAGGGCCCTCACACTGTTGGGTGCA
>chromosome_12,+,polyA site is 4470091
GGGACGCCATGGAGGCGCCACAGGGGATGGGCGCGGCCACGAAGGCCGGCCAGGAACTACTACCGACAAGGAGGGTCAGGGCGCCGAGGCGCCCTAACGCAACCAAGCGGAGTAGAACGAGTTAGCTGGTTCAATAGCCCAGCTATATAC
>chromosome_12,+,polyA site is 4470210
AGTTAGCTGGTTCAATAGCCCAGCTATATACATATGCCATGGAAAGTGTGACGCACCCGGTGCGTTTGCGCTACAGCGCGATTTAGCTCGAACCAACTAGCATGATCGATTATTCGCAGCTTCCTGTATACGTGATCTTCTGTCCAGGCC
>chromosome_12,+,polyA site is 4476243
CATGACCAGCGGGGTGGCTGTCCTCCTGGTGCTGGGAGACTGGCTAGCGCTTGGGCATGTTCAGGACTAGCGGAAGAGGTTAAATGTTGGTGCGCATGCTATATGCTTGAGTGCTGTGCCGCAGTAGGGTGGGACTCTGGGTGGGACAAC
>chromosome_12,+,polyA site is 4482830
TGAGCGCGTTGGCAGCAGGAATCGGGTCTGGAAGTCCGAAGGGCAAAATCTAGCCCTAAAAGCCCTACGCCAGAAGTCCTGCATCTGTGCTGTAAAGCAAATTTTATTATCCTCTGCATGTGCTACTGTGCTGCTGACGGTTGTGGTTGC
>chromosome_12,+,polyA site is 4487938
CTAGCCATTCACCATTACATCTTGCGCCCCAGCCCTTACTTGCGACAGAAGAAACGACGGGAAGCGTACGTAGCGGGGGAAGCCCTACCTGGGGCCTGGAAAGCCGGAGGGCTGAGGCCGCTTTGAACAAACGTGGTGGAAGCGGGCGGC
>chromosome_12,+,polyA site is 4496282
CACCTTGCGCGGCATGGTGGCGCTGAACAGCAGCGTCTGCCGGTCCGGCCGCACCTGGCCCAGCAGCGAGCGAACCTTGGGGGGGGGAGGGGGGAGGGGAGGGTAGCCGTCCATGGGGAAGGGAGCAGCCGGGCAGGGGTGTGTTGGAAG
>chromosome_12,+,polyA site is 4502305
TGAACGCAGCGCCTATAACTGTCCTATCTTTTAGGTTCGTTCAGGCAGGTTCAGGGTTCGGCTACAGGTTCGATTGGTGGTATGAAAGCTACCCCACCAAGACTCGGCACGTACTTCAGTGCTGTGCAGCTCAAGTGCTTCAGTGCTACT
>chromosome_12,+,polyA site is 4512058
GTGCGTGACGAGTGAGCGAGCGAGCGGCCGCCGCAGCGCTGCAGCAGCAGCAGTAGTGCACGCATCTGCCGAGGCCGCCTCTGATGCAGAACGAAGGCAACTGAACAGAGCTGGACCACACGCATGAGGATGTTCTTTCATCGGCCTGTC
>chromosome_12,+,polyA site is 4513230
GGACCCAGATCCGAAGATATGCATACGAGAACCTTCATGGATGGATTGGTCAGGTTGGCTTGCAAACAGAGCACTGCAGGATTGAGGACTGGGACGCCAAAGGGGCCTAATCGACATTGCTTGAAAGGTGTACGTGGGTGTGGTGGCGGC
>chromosome_12,+,polyA site is 4515276
GTATAATAAGGCGACGAGAAGGGACATGCATTCAAGACGGCACGCTGGCAGTGGTACGCTGGATGGGCAGTTATGGACTGGCGAAGTAGTTTCCAGGGAATCCAACTTATTGCTACACGTAAACTTAAAGGCCGCGGTATCTGGTCTCGG
>chromosome_12,+,polyA site is 4515675
GGCTACTCCTGATACTCAAGCAATTATACTAAGGAATGTGGTGGGTCCATAATGGGGCAGTGCTAGCTTCCGATCGTCATTTGCAACTCAATACTCTCTTTACAGCCTCTTGCTTCGCCAGTGCGCGCATCTATGGACGCGGCCTTGGTG
>chromosome_12,+,polyA site is 4516059
TTGCTTCGGCGTGTGGGGACGCGCGTTGGCGAGAGCCACGAATGGCCCCAGTACCGTGGGGGCATGTCGCAACCGTGGAGGGCACTGTAAACACATGTACATTATTGGCCCACCACTTTCGTCCCCCGGTGCTCTACTGGTGTGTGGGTC
>chromosome_12,+,polyA site is 4519812
GCTGAACTCCTGTGCGTGTGTAGAGGGAGGGGGTTACATTCATGATTAGTTAAGGAAGTGGTAGAAGGGGGAGGGGGGCGGGGGTAGAGGGGGCGGGGGAAGGACTAAGAGCGCAGTTTGATGGAACTGGTGGATCCGCAACCGAACGGG
>chromosome_12,+,polyA site is 4533495
GGCGAACAGGCTGATGGCCATGCCGCCCTCGCCCAGGCCCATCGCCTGCTTCAAGCCCTCGCGCGCCTCCACGCTCAGCAGGTCCCGGTTCAGCCTCTCCTGCACCGCCCGGAAGCGGCGCTTGACCGAGTCCAGCCTGCAGCGGCGACC
>chromosome_12,+,polyA site is 4560442
TGGGGGGTGCAAGCAGTTTGTTTCTCTCAGACGCGAGCTAGCGCCCAAGCGCGCGATATGGGGGCGAGGAGCCACTATGTAGCTGTAACGATTGCATGAGTGGCGAATTTTACTTCGAGGGTCTAGGGTGCGAGCGGAGTGGGATTACCC
>chromosome_12,+,polyA site is 4560826
CGCGTGCGCCGGAGTGTGCGAGCAAACATTGTACGGAGGAGCTCGTTTGGGCCCTAGGACGCAGGGCCTGGGCTGGCATTTGGTGCATTCAATAGAGCATAGAAAACCGAGGCCACATATGTGCTCGGGTGCGCAAAGGTCGGCGGAATT
>chromosome_12,+,polyA site is 4561800
TCTTCTCCCGACATGCGCTCTGATGACGGTTCCATTTCCGCCAACTTAGGGTGAGAGTTAAGAGCCGGAGCCCTGTTGCCACCTGCAAAATGCCTTAGCAACATGTGGCAACTATCTGCCCGAAGCAAGTTGCAAGCCAGCCCAGTTCAG
>chromosome_12,+,polyA site is 4561952
TGCCACATGCCATGCTGGGTATTCCCAGCGCGCTAGCGCACCTGCTTGGGCAGCTCGCTATGGCTGCCGTCGACAGTTGACCCTGGTATGCCATCGCTAGAGTCGCAGCCCGCTCCGGCCAACCTCGCTCCTCCGCAACCGACACACGAA
>chromosome_12,+,polyA site is 4562707
GTTGATCTTTGCACCAGGGTGGTGTCGCCGCGCAGCGGAGCATTGGTGTTGGTGCACGGGGCGTGAACATTGGGGCCCGCAGTTGGGATCGCGCCGGCACGGTCGCGGGCACCGCTGAAGATATGTTGGCGCGACCGGTCGCTTATGGTG
>chromosome_12,+,polyA site is 4562798
CGCCGGCACGGTCGCGGGCACCGCTGAAGATATGTTGGCGCGACCGGTCGCTTATGGTGCACGCTAATACCCGCATACTGTGTGTAAGCACCGATTGCAATTATAAGTTGCGCATGTAGATATCGGTCTTCTCCCGACATGCGCTCTGAT
>chromosome_12,+,polyA site is 4562924
TCTTCTCCCGACATGCGCTCTGATGACGGTTCCATTTCCGCCAACTTAGGGTGAGAGTTAAGAGCCGGAGCCCTGTTGCCACCTGCAAAATGCCTTAGCAACATGTGGCAACTATCTGCCCGAAGCAAGTTGCAAGCCAGCCCAGTTCAG
>chromosome_12,+,polyA site is 4563076
TGCCACATGCCATGCTGGGTATTCCCAGCGCGCTAGCGCACCTGCTTGGGCAGCTCGCTATGGCTGCCGTCGACAGTTGACCCTGGTATGCCATCGCTAGAGTCGCAGCCCGCTCCGGCCAACCTCGCTCCTCCGCAACCGACACACGAA
>chromosome_12,+,polyA site is 4563904
CGACGTCACTTGATCCCACAATTCCAGCGACTTTTGCGACCGGCTCTCCACCGACCGCTTGGATGCTTGCGCCCGGTCGCTGCCCCAGCTACTTCCGCGGTGAAATAACAACGGTGAGCACTCTCAACCACTGCGAGGACAGCCCTAGCA
>chromosome_12,+,polyA site is 4564110
TGGGGGGTGCAAGCAGTTTGTTTCTCTCAGACGCGAGCTAGCGCCCAAGCGCGCGATATGGGGGCGAGGAGCCACTATGTAGCTGTAACGATTGCATGAGTGGCGAATTTTACTTCGAGGGTCTAGGGTGCGAGCGGAGTGGGATTACCC
>chromosome_12,+,polyA site is 4564494
CGCGTGCGCCGGAGTGTGCGAGCAAACATTGTACGGAGGAGCTCGTTTGGGCCCTAGGACGCAGGGCCTGGGCTGGCATTTGGTGCATTCAATAGAGCATAGAAAACCGAGGCCACATATGTGCTCGGGTGCGCAAAGGTCGGCGGAATT
>chromosome_12,+,polyA site is 4565417
GCCCCAGCCATTCACAGCTGTGCGGTGCTGCATTAGGGCTCGCCCTGTCACCCACCACAGCACACCTGCCCTGCCTGCCCCCCCCCCCTGCCCCCCCTCCCCGCCCTGCTCCCCCCCAGGAGATCAGCCGCAAGCTGGCTCCGGGCCAGG
>chromosome_12,+,polyA site is 4565781
GGGCCAAGCCTCAACGACGTCGTGCTCTTGCCTTCTCCGATACGCATTTAAATAGTTCATCTGAATTTAATATGGTATGAATCCCAACGGTTTAGAGGAGGTACGGGGGGTGTTGCGTGTGCCTGTGTCGCTCGTCGTGTTTGTCAGCTA
>chromosome_12,+,polyA site is 4566048
GCAGCTCTATGGCTTTCTGGCAAGTGTGGCCCGCGCTCAGGGGCGCCAGAGGGTCAGGAGCCCGCGAGTGTATGTCAGTGTAATCCCTTGCCCTTTCGACTCCCTCCGGCTTTCAAGCCGCCCTCGCCATACTTCAAATGTTTAATCAGC
>chromosome_12,+,polyA site is 4572223
TCTGGCTTATACCCTCGCATGGGTTCCGGGTTAAGTCCTTGCATGGTGTATCGCACACACACTCTCGGAACTCCCCTACGTTCTCCCTTATGGATAGTTCTGACCGATATCTCAACACTCCCCCGCGGGCAGAACTCCATACTCAAATTA
>chromosome_12,+,polyA site is 4572304
TCTCCCTTATGGATAGTTCTGACCGATATCTCAACACTCCCCCGCGGGCAGAACTCCATACTCAAATTACGTATCGCAATAGACTCATACCTCAAATCACGTGCTACAAACAATCCCTGCATACCTCTGTACGCTTGCCGCTTGTAGTCA
>chromosome_12,+,polyA site is 4572533
GCACAAATCAATACGGTCTTCTACCGCAATCAATTTCATCCGGAAATCCATACTCAATCATATCTGCACGGCTCCCCCGTGTCCGAATGCTCCCGCATTCACTGTACTTACGGCTTCACTTCACCGTACCTGCGGTTTCACACACCGCAT
>chromosome_12,+,polyA site is 4572999
CTCATACTGGTGCTTCACTCACACCGCGTGTCATACTCGCACGCATATCGTACTCACGATGCCTTCCTTGCACCGACATACTCACGATGCTTTACTCGCACCGACAGCCCAACGTGGCCGTTCACATCACATCGGAGCTAGCATCATAGT
>chromosome_12,+,polyA site is 4573924
TCTGGCTTATACCCTCGCATGGGTTCCGGGTTAAGTCCTTGCATGGTGTATCGCACACACACTCTCGGAACTCCCCTACGTTCTCCCTTATGGATAGTTCTGACCGATATCTCAACACAACACCCCTCCCCTTCCCGACCCGCCCCTCGC
>chromosome_12,+,polyA site is 4574479
GTGCTTGAGAGGTGTTGATAGTTGGCAGTTGAGGAACTAGCGCCGAGTCGGCTCGTGTGTGCCAGGGGTCACGGCAGCGTGTAAGGAAAGAGACTCTTACGAGTTCCATTGATACATTGTTGCGACCAGATCCGCCAGTGTTGCCATGCA
>chromosome_12,+,polyA site is 4574877
CAACCGCCTCCTTCATCCTGCCAGCAGCGTAACGAGCTCGCGCCTCCTCTCGCCGCCTGGCCATCTTACCCTTAGCCCTCATGGGATGGTGTGAACAACTAAAGCAGTCAACAATTCTTCTCACATGGGTCACAACCGCCTTTCCTCGTG
>chromosome_12,+,polyA site is 4576099
GCGTGGTGCCGTACGACAGCAGCCACAGGATCTGTGCGTACGGCGCAGGAGTGCGTGTACGGCAGGTGTGTATGTGTATGTGTGTGGGGGTGTGGTAGTGTGAGTGCGTGTGTACGGTGTGTGGGCGTACGGTATGTGAGCGGAAGCGGG
>chromosome_12,+,polyA site is 4615698
GGCGTTTGGGGCGGGGCTGGTGGTGGGGCGGGCCAGCTCGCGGCGGTAGGTTACAGAAGCCGGAGCGGGCTCCGTGTGTCTGTCGACGTAACGTCATGACTCCGTACCGCACAACTTAGGGCTAGCTATGCAGCTATGTGCGGTGGGATG
>chromosome_12,+,polyA site is 4615873
TGACAACAACATTCTCTCATTCGTTAAAGATTCCACCAGGCACATGCGCCCTGATGGCGCCGCGCAACTCGCGTTACCCGCTGTAACTGTCCGTGCCGCCGCTTCACCCTCTCTCCTTTCGAGTCCTTTCCATCAATCCATGCCAAGCCA
>chromosome_12,+,polyA site is 4617288
CGGTAGCAGTAGACGACCCAGGCGACCGTGCACAGCGTGAACAGCGCAAACATGGCCTGGGTGGAGAGGGACGGGGGGGAGGGGAACCAGGGAGGGGAGGGAGGGGCGAGAGGGGGGGACGGCGGTTGGAGAAGGTAGTAGTGGCAGTGC
>chromosome_12,+,polyA site is 4635198
GTGACATCATCGCCCGCTGTGCGGCGTGCGGGTGCACGTGCGGGTGGGGGCCGTAGGCATAGCCGTGGTAGGGGTGCGGGTGGTGCGGGGGGTGGTGGGGGAGGTGCGGGTGGGGGCCGGGGTAGCCCGCCACAGCGTGTGGGTGGGTGT
>chromosome_12,+,polyA site is 4636393
GCGCGGGTGTGAGGGCTGCGGCGGCAGCGGCGGCAGCCCAGCCGGGGCTGGCGCCGCCAGCGCTGCCGTGTGTGTGGTGGTGTTGGGGTCGCTGTTGATGCTGGTGTTGCTGGGCCGGTGGCCGGCCAGGGCCGCGGCCGTCAGCGCCTC
>chromosome_12,+,polyA site is 4669737
ATGGTGAGGTCGGCCTTGCCGTGCGCGGTGGGCACCTGTGTGCGGTGGCGTGGAGGGCAGGCGGGCGGGCAGGCAAGGGAAGGGAAGGGGGGAGGAAGGGAGGGAGTGTGACGTGTCTTTGTGGTTGTCGACTGGTGCAGTCATCGGCCG
>chromosome_12,+,polyA site is 4670711
CGTGTCCCAGGGGTTGTACTGCACCACAGCCACCGGCCGGCCGCGCAGGGAGGGGTTGCGGCCCACCTCCACCTGGGGGGGGGGGCCGGAGGGGCACAGGATGGGGGAGGGGTGGTGGGACCGCCGGCCGGGAAACGGGGAGGACCGCAG
>chromosome_12,+,polyA site is 4671271
GGGCGTGCCGCCGAGCATACTGGTGGGCGGATGCAGAGGGCAGGTACCAAGCGCGTGGACCGGGACCCAGGCGCCTGGGTGTGAGGGGGAGGTGTGGGGAGGGCGCGGGCGGGTAAGCAGGGGTGCTTCGGCACGCGGCAGGGGCGTGCG
>chromosome_12,+,polyA site is 4680646
GATGGGAGCTGTCAAGACGCTGCGCAGTGTAAAACCTGTGTATTATCTGCGCCGCCTCTCTCTCACAACCCAACCACCCTGTAGCCGACTGAAGCACATGCTGACTCACCCAGCAGCACCTGCGCCGGCTCCGTGAGCTGGCTGGTGCTC
>chromosome_12,+,polyA site is 4683295
GAGTTGCCTTGAGCTTCATACGCGACCACCTGAGGGCCTAGAGCGCGGGAACCGGTGCCTGTGGGCTATGCATGACCTTGTCAGATTACCAGGTAAGGAAAAAGAATAGAGCATATTGATTTCACCTACCAATTGATGCAATGCGCGATC
>chromosome_12,+,polyA site is 4689293
TCTTGGCTGAGAAGCGACTGGTCATTCGCCAGCAGCTGCTCTGTCTTGGCCTTCAACACCTGGAAGGCAAGCTCGAATACCGAGGCCGCCTCCTGCTGCGTCTGGCCCCGGGCCTGCTGTCCATCCGCTTGCGCCTTATATGGCTCTCCC
>chromosome_12,+,polyA site is 4690313
ACAGGAACATTAAGGCTGCAGTCAGGCCGTGCCCTGCCTTACAATGCTCTACCTTGCCATGCCGTCTGCAGGTGCAGCGGTACCATCCCCCGCTGGTTTACGGCCGCCGGATGATGATGCCAACACTGCTTGCAACTGTTGCACATAGGA
>chromosome_12,+,polyA site is 4690884
CGCCGCACCGCCTCCATAGTGGCGTTGATGATGCGCTTCTCGCCCAGACGCAGCTTCACGGCCAGCCGCTCCTGTTGGTTTGTGATGCGGGTGGGTGGGAGGGTTGGTGGGTGGGTGGGTGGGTGGGTGGGTGGGTGGGTGGGTGGGTGG
>chromosome_12,+,polyA site is 4691119
GTGGGGTGGGTGTGGGTGGGGTGGGTGGGGTGGTGGGTGGGTGGGTGGGTTATGTGCCCGAGCCCAATGTGTAGGGGGGGAGGGGTTTGTGTGGGAGGAGGGAGAGGAAGTTGGGGGCGGCTTGCAGAGGTGGGAGGTGAGGTGAGACCG
>chromosome_12,+,polyA site is 4731723
GAGAGCGCGAGGGAACAGAAACAAGTAATGAAGGTGTTGGTACTGTGGGGCGGTACAGGCTGCGCTGATAGCTTACAAGTGTAGTAAATAATAATCACTAACAGGGACGATGGTCCTTTGAGCATGGGGTCTATCTTCCAGGCGGCACTG
>chromosome_12,+,polyA site is 4731778
CAGGCTGCGCTGATAGCTTACAAGTGTAGTAAATAATAATCACTAACAGGGACGATGGTCCTTTGAGCATGGGGTCTATCTTCCAGGCGGCACTGGCCACGCGTGAAAGCCAAAGTTTTCCGATACACCATTGCAGGACATGCACAAAGC
>chromosome_12,+,polyA site is 4751775
CCCGTGGTGGAGGGAAGGGCAAGAGCCACGACGAGGGTGGTGGCCACTGCATTCGTTACTATTTGAGGCGCATGCCTGCTAGCCGTGTAACGCAGTCCAAAAGCAGGTCCAAACGCCCGGTCCGTAGTGCGACTGCAAAACGTCTGACTG
>chromosome_12,+,polyA site is 4754247
CCGGTGCCGGTACCGGCAACGTCTTCGCCATCCTGCAACGCCACGCCTGTCCCCCTCCAACCCCTCCACGCCCCCTCCCCGCCTGTCCCCCTCCCCCCCACCCAGCCTTCCCGAACCCTTCCCTCCCCCTCGCCCTTAGGCAACCATCCC
>chromosome_12,+,polyA site is 4794422
ACAGCTTGCGGGGGACCAGGATCTGGGGTGGGGGAAGAGACGCAGAGGGGGGGGGGAAGAGGGGAGAGAGAGGGGAGAGGGGGGAGAGGGGGGAGAGGGGGGAGAGGGGGGAGAGGGGGAGGGGCAAGGTTGGATTGTCTATGTGCACCA
>chromosome_12,+,polyA site is 4797410
CGGGCGCTCCATTATCTCTGCGGCTCTGGTACAGGCTTGGGGTTAACTTTGAACCAACCCCGTAAGGAAACAGGCTGGGGGGGGTTGCAGGGATGTTTGGAAAAGCGGTACAGGATGCACTGAAGACTGCAGACGAAGTCGTTACCACAT
>chromosome_12,+,polyA site is 4801134
TGTTGCGGGCTGTCTGGGCTGCCACGCACCGCGTCCTCCTGCACCATGAACTCGTGGTAGGGGTCGTCCAGCACGCCCTGGCGCAGCCACTGCTCCAGCCCCGAGCAGTAGGGCGCCGCCGCCGCTGTCAGCAGGTGCTGCAGCAGCGAG
>chromosome_12,+,polyA site is 4824046
TGAGGCGCGGCAGGTCGCGCGGGTCGCCTACTATATGGTGCTGGCGCGCCGGACCGGACACGTCGCTGCTGGTTGAGTGTTTGCAACATGACAAATCGTGGGGGCCAAGATGTGACTGGGGACCGGGGGGCGTCATGCCGCAGACCGACG
>chromosome_12,+,polyA site is 4824199
CAATATTACCAAGGACATATGGCCGGGGTGGTACCGTGGTAGGTTGAGCACGAAGGATGGAGCCAGCTGGGTCCATGCTGCTTTACACTGGATCACTCAGGCATGCACAACGTGGCCCAGATCCCAACATCAGACGAGTCAGAAGACCAC
>chromosome_12,+,polyA site is 4824259
AGCCAGCTGGGTCCATGCTGCTTTACACTGGATCACTCAGGCATGCACAACGTGGCCCAGATCCCAACATCAGACGAGTCAGAAGACCACCCGTATCCAGGGAAATGCCCCAATGCCCACCGCCCCATCAATCAATGCCGTCATGCACAC
>chromosome_12,+,polyA site is 4824309
CGTGGCCCAGATCCCAACATCAGACGAGTCAGAAGACCACCCGTATCCAGGGAAATGCCCCAATGCCCACCGCCCCATCAATCAATGCCGTCATGCACACGCTCCTGTTCTCCAGCCGGCAATGCACCGGACATCGACGACACCACCTCA
>chromosome_12,+,polyA site is 4834552
TTGCAGTACTTTGGGTCAAGACGTGGTGTCTGGTGGCTTGGAAGGCAGCCATGGCGTTGGGCTTGGCGGGTGCGTCAGGGGGAGGGGGGGGGAGGGGGGTACGGGGTGCGGAACACCGCTGCCAGCCTTTTGCTCAACACTGCTTGCAGG
>chromosome_12,+,polyA site is 4853638
CAGCATCGCATCACCGACACGAGCAATGATAGATAGGTTGACCGCCACCTGCCACCAACAGGTGAATGTCACACAGCTCACACTCGACACAACCTGCTACAGCTGTGGTCTTCCACTGACCGGGGCCCAAAAGACGGCCGCTGTAGCCTA
>chromosome_12,+,polyA site is 4872745
CGGGGGCATATGAAATGTTGCGCACGAGCAGAACATTCCGGTGTAGCAGCACCGGAATGTCCGGTAACCCGTTAGGTACTGTTACATCAGGCTTGCGCAAATCTACTTCACTGGGGACTCATGGGTGGGTAACGCCGAAGCCCAGCTGTC
>chromosome_12,+,polyA site is 4873031
CAGCATCGCATCACCGACACGAGCAATGATAGATAGGTTGACCGCCACCTGCCACCAACAGGTGAATGTCACACAGCTCACACTCGACACAACCTGCTACAGCTGTGGTCTTCCACTGACCGGGGCCCAAAAGACGGCCGCTGTAGCCTA
>chromosome_12,+,polyA site is 4907278
CAGCATCGCATCACCGACACGAGCAATGATAGATAGGTTGACCGCCACCTGCCACCAACAGGTGAATGTCACACAGCTCACACTCGACACAACCTGCTACAGCTGTGGGTCTTCCACTGACCGGGGCCCAAAAGACGGCCGCTGTAGCCT
>chromosome_12,+,polyA site is 4927346
TTGGTAACAAGAGGGACGCAGTTCACGCGCCAGTGACTGCTTAGGATTTCCGTACGTAGGGTTGTGAAAGCGTTTTCCTTGTAAGGGGCCCGTAGGCCGGCAATCATGCAGGACCGCCAGTGAGGCGAGGTAGCGTAGTTGGCCATCGAC
>chromosome_12,+,polyA site is 4927537
CGGGGGCATATGAAATGTTGCGCACGAGCAGAACATTCCGGTGTAGCAGCACCGGAATGTCCGGTAACCCGTTAGGTACTGTTACATCAGGCTTGCGCAAATCTACTTCACTGGGGACTCATGGGTGGGTAACGCCGAAGCCCAGCTGTC
>chromosome_12,+,polyA site is 4927827
CAGCATCGCATCACCGACACGAGCAATGATAGATAGGTTGACCGCCACCTGCCACCAACAGGTGAATGTCACACAGCTCACACTCGACACAACCTGCTACAGCTGTGGTCTTCCACTGACCGGGGCCCAAAAGACGGCCGCTGTAGCCTA
>chromosome_12,+,polyA site is 4948949
CGGGTTGTGTGTGGGGTTAACTGTGAACCAATCACGTAAGTAAACAGTTGCGCTACAAGGAGAAGCTGGTTTGTGGGGGTGGGTGTGGGGGAGGGGGCTGAAGTGGTACGTGTGGAGCTGTTTCATTGGTTCACACATACGGCATGGATA
>chromosome_12,+,polyA site is 4949652
AGGACCGCGGAAGAGCCCGTGCAAGTCGGCGGTTCATGTGCTGGCATCACACCCACACACCCACACACCCACACACAAACACACACACACACACACACACACCCACACCCACACACACACACACACACACACAGACACACCCACACACAC
>chromosome_12,+,polyA site is 4956201
GCCCAGCAGCAGCGCCACACTGCCCTGTGGGGCGGTCGAGAGGTGAGGGCGGGAGGGAATGGGGTGGGGGTGGGGTGGGGTGTGGGGATGAGGAGTGGGGAGTGGGGGGCTGGGCCGTTGAGGGGAAGGGGCAGAAGGGCGATGGCTGTG
>chromosome_12,+,polyA site is 4958681
TGTGGCAGTCCCAAAGCTTTACACAGCCATATTCGTGGCAATCTCATCTTCGAGCATTGGGCATTACGCGCTGGGACAAACACGCAGGGGACTGAGCGATAGGGGTCAGCCCCGCAGTTATTCCTAGGACCTAAGAAATACTTGCCTCCG
>chromosome_12,+,polyA site is 4958733
AGCATTGGGCATTACGCGCTGGGACAAACACGCAGGGGACTGAGCGATAGGGGTCAGCCCCGCAGTTATTCCTAGGACCTAAGAAATACTTGCCTCCGTAACTGCACTACTTCTCCGCTGCCCAGAAACAATGTATGCATACCGGTACGG
>chromosome_12,+,polyA site is 4969380
CACAGGCCAGCGTGAACACGCAGAACAGCACGTGCAGCACCGGCCTGTGACGGCGAGGGGGAGGGAGAGCGGGGAGGGGAAAAAGGGAGGAAAGAGGGGCAGGTAAGGAGAGTGGGTATGGGAAGGCATTGGGAGTGCGGAAGCACGCAC
>chromosome_12,+,polyA site is 4981957
CGCTGAACTTTATGTTCGGCACCTTTCGCTCAGCCCTGTGAGCGCGCGCATGCCTCTGCGAAGGCAAGGGAACGTGTCAGTTGTTGCCGATACTCGGGAATTGTCCTCGCGTCCTGTCATCCCGCGCCCACCCCAAGGCCTGGGAGCTTC
>chromosome_12,+,polyA site is 5020154
TGCAGCCCTCAGCACAAAGTCGGCGACACAACGCTAGAAGCAGGTTGCAAGGCGGTTGCTCGTGATGGAACATGGCAAGGGGCAGGAAAGCGTAGTCCCGATGTGTGTGGCTCCCACCCGTGCCCACATAAATGCGTAGCAAGAAGGGAC
>chromosome_12,+,polyA site is 5029782
TACGGTGCAAGTCTTAAGAAAGGTGTGTGACGGCCCCATACCGTATCATCGGAGTGATCGGACCCAAAGTCTTCAAGAGTTCAGTTGTAAGCTAGTGTCAAGAGCACATGACGAAGAGGTACGGCAGGGCTCATACAGTTGCCGGGTCCG
>chromosome_12,+,polyA site is 5029861
TTCAGTTGTAAGCTAGTGTCAAGAGCACATGACGAAGAGGTACGGCAGGGCTCATACAGTTGCCGGGTCCGGACGGGGATGTAAACCCCATGTCACCTTGCCCCCTCAGCTGCAAGGATACCGAATTCCCGCGCACATCCAGCGTCCCAC
>chromosome_12,+,polyA site is 5061066
GGAGGATAGCAGCGGCAACATACAACGGAGGGTGGGAAAATTGCCTAGCGCAGGCATCTGGCGGGGTGGGTCTGGTCTGGCAGCTAAGTTCCAGAGGCAACCTGACCCCCGCGCACGCGCATCTGAGGGTGCTGGGGTAGCCCTGCGCAC
>chromosome_12,+,polyA site is 5062246
CCCGCGCACGCAGCCAAATTTGGCTTGGCAGGGTACCCGGCTCACCCTTACAACCAGAGGCCACCGGCAACTTTTCGGATTTCCTACCCTCCTCATACAATGTGGCACCCCAGTAACAGTCGCCATGTACCACGCTTTCCGTGATTCCCA
>chromosome_12,+,polyA site is 5062339
CATACAATGTGGCACCCCAGTAACAGTCGCCATGTACCACGCTTTCCGTGATTCCCAGCCATCAGTGTAACGTCCTTGACTCCGTCGCACGGACGCTCTGACGCCTTCATAGTAGGCGACACGAAGTCGCCGCAACGTCCTCGAGATGCC
>chromosome_12,+,polyA site is 5071789
CCTCGCTCGTGCACCTCAGATGCCTAAACAGGGAGCGGCAGGCGCGGACAAACCCAGCTGCACTACTGTACGTGGCTGTCTGAAAGCCTCAACATACACGAGCACAGTCACGCACCCGGTCTGGGCACAGCGCCTCGCCGGGAAGGCATC
>chromosome_12,+,polyA site is 5076925
ATTCAGAAACACTCCTTGCCGCTTCCAACCCGGCTGATGGCACTCAAGGGCCAACAGTGGGCTCACGGCTCACAGCAGAACACGTTTCGCCCTAGCTGTGGCCGTTGCACATCAAGGCGCTCCCTTGGGCGCAGGCGCGCGGTACTTGTG
>chromosome_12,+,polyA site is 5077297
TCGCTGAGCCCGGCCCAGCAGCTTGCTGCTGCTAACAGTTAGTAGTCCGCACCAACAACCCGCAGCTTAGCCCCGCTCTGTCGCTGTCCCCAAGTACCGCGAGTAGGCAACGATGCCGTTTACTTGGCCTCCTCCTCGTCCTCGTCGTCG
>chromosome_12,+,polyA site is 5077848
TCAAGCAAGCAGCACGTTTGCTCCCGGCGCCACCGCCTCTGCCCAGCCCCCCCCTGCGCTCACCGCCACGCGGGTGCCCTTGATGGCCTCCTCAGCCGAGGGGCCCTTGCCGTTGATGATGACTGAGAACTCGGCCACGGTGCTCATCAG
>chromosome_12,+,polyA site is 5090455
GAACCTTTGGACCACCTCACGGGACCACCTCGAGTAGAACGTTTGTGTGCGGCGCAAAGGAGCTAAGCATTGATTCTCATGTACCCTAACTGCTTCGGAAAACTGCAGCGCCCCTGCAACCACACGCTCACCTGGCTCGTATGAGTTGAA
>chromosome_12,+,polyA site is 5102366
GTGGCTCGCGCCAACGCGGCGTCCTGACACGCGAACAATGTGTTGAGCTTGCGCCTAGGACAGACGACCACTCAGGACGGTGTAAGAGGGCTGGCGCTACGACAGGATCAACCTATCTAGCTCCTCACATCACGGACCAGGCCTCCACCA
>chromosome_12,+,polyA site is 5104416
GTGCGGAACGCCTTCATCATTCGCTCCAGCAGCGCGTTACCCTCGCCACGCTGTGCATCGCTGGCCACCACCGTGACCAAGTGGATGCGGTCGCCGCGCTCGCGCCGCGCCAGCCCTGCAGCCACGTTGGTGGCGGTGAGCGAGACGCCG
>chromosome_12,+,polyA site is 5112289
TGGCGAACTTTGCACTCCTCCTCATACCACGTAGATTGCAATATGCACCATCTTGCGTATGCGGAATGCTCTGCATACGGATGCTACTTGAAGTATTTCGAATAATTGAAGGGACATGTGAACCTGTGCGCAGAGTCGGGCACACACGTC
>chromosome_12,+,polyA site is 5133301
CCCCGGTCACAGGAAAAGGGGCTGAGCCCCTCCACAGTCTGAGGCCGAACAACCTCATCGCCCGGACATAGCCGGGGTCGGTTTCAACAGGCACATAGCCAAACCGGTGCCTAGCAATCGCGATGCCACAGCAGAGCCAACCGCAGCCAG
>chromosome_12,+,polyA site is 5137541
CCGTGCTGCCGCTCGTGTCTCGCTCAGCGTAATAACAGATTACAAAGGCGGTTACACTAGTCTCTTGACATATCCAAGACGTCGGGGCTGAATGACTTACTGTACCCCTTGTTTATGGTGTGCCAACGAGCCAGACAGTACTACTACTGC
>chromosome_12,+,polyA site is 5140745
GCCGCTGATGAGAAGGCCCTAACCACGTCTCGCATCATCCAGGGGCCCCAAAATACCTAGTTGTTAGCGTTTGGGGGGCTCCGCACCCCCCCCCTCCCACCCCCCCCACCCCGGAAAGGGGTAGTTGCGAGATTCGGGGGCCGTATGCAG
>chromosome_12,+,polyA site is 5148848
GACTTTGTACATACTTCAAAGCTTTGCGAGAGCGTTTGGATGATTTAATGAAGGGAAACATGCAGGCACGCCATCCCGTGTAAGCGCGCACTCGAACCGAATTGCTCCCTGCGCCATGTTTGCTCACCTCCACGGCCACCGACACACCGC
>chromosome_12,+,polyA site is 5154706
CATGCTGTCATGACGTTGCCTGCACTACGGTTGACATCGAACGACGCCGTGAGAGCGGCAAGTTGTGACCGGGTCCTTCTTTTTAACGCACGGGCAAGGAGAGGAGAGCGTGGTGCCGCCCAACACGCCGCCGGCACGCAGGTTTAGACC
>chromosome_12,+,polyA site is 5198892
GCGGCTTGCCAGGCATGGTCCAACATGCGCGCATACCGGCTATGGACACGGAGCCCCTGCCACCAAGGCAGCTCGGGTCCGTTCGAAGGCCCCTCCTCAAAAAGAAGCCTGCACGCTACTCCTGTTGTCCTGGCTGGGGCTGGGCTCCAG
>chromosome_12,+,polyA site is 5198984
CTCCTCAAAAAGAAGCCTGCACGCTACTCCTGTTGTCCTGGCTGGGGCTGGGCTCCAGCTGACCGTCTGCCATGCTCACGGTGAACGCTGTTCTACTGCCCGACACCCCCGCCGCCAGCCCAGCGGAAGGCCCGGCTCCCGGCGCCAAGG
>chromosome_12,+,polyA site is 5199076
CTACTGCCCGACACCCCCGCCGCCAGCCCAGCGGAAGGCCCGGCTCCCGGCGCCAAGGTGGCGCCCAAATCCTCCCGCTTAGTCGCTCTTCCGGCGGAAAGAGCAGCCTGCAAGGAATGAGTGGCGCAATGCACAGGGCGTAAGAGCAGT
>chromosome_12,+,polyA site is 5199654
GCGCCGAAAGCCTGGCCCTGCCGCTGCCACGATGCTCACCCTCGGTCAGGCGGGCGCGGCCACCGGTAGGGGTGCACAGAACAGACGAGCAGCTCCCGCACATGACGACCGTCTGGCTGTGAGAGAAGACGGTGGTGCTGCAAACAGAAC
>chromosome_12,+,polyA site is 5199841
AGCCAAGGCCCAACCCCGCCCCCTGACCCCTAAAATTGCGAGCGAAGTCCGCCCATATGTAGACTCACATGTTGAAGCAGCCCTGGCACTTGACGTCCATGAAGAACTGCGGCGCCGGCAGCAAGGGAAGGTCAGTCTCTCGCAGGCCAA
>chromosome_12,+,polyA site is 5200005
CAAGCTAAAATCATGCTTACCGAGTTGGGGCTCTGCACAAGGCGCTTCCGCTTGTGCTTCGTCTTCTCCAGCTCAGCTGGAGGGTTCAGAAGATCGATATCACTGGAGAGCACCTGTGTTCGCAGGCAGGGAGAACCAAAGCCAGAAAGA
>chromosome_12,+,polyA site is 5201693
GTGGGGCACAGACAGAATTAGTTCGCTCGTCAAGTCATCAAGTTACCCGTCGTTCGCATATAATACCCTTTGGTGCATATGACACCGCATCTTGGTCCACCCAGAGTCCTTGGCCGTGCACAGTCTCAGCAGTACTGACAAGTAACAGCA
>chromosome_12,+,polyA site is 5202180
GGTGGGACTCACCGCTGAACATGGTGCCGAAGTCCCCGTCGCTGCGCGCGAACAGGTCCAGTGACACCTCCAGCCCCAGGCGGTCCGTCATGGGGTCCAAAAACGTGCTCTTCAGCGTGGCGGGCGCATACTGCGTCGCCACCGCCAGCC
>chromosome_12,+,polyA site is 5213356
TGGCTGCAGAGGCGTAAGCGGCGAAAGTTGTAAGCGATGTATGACTGTGTTTACCTTCAGCTGTGACATGAGAGCTTCCTGAAAGAACGAGGCGGCTTTGTCGAGAGCTGTAGATGCTCGCGTGGTCAGTCAGTGCAGTCCGCTGTGAGC
>chromosome_12,+,polyA site is 5213512
TATCTAGGTGTGTTAGGCCCGGGTCCAAGGTAGACCCACAGCTGCAACAAAGTAAGGATCAGAGCTGTCACCTTCGTTGCATATGTTACAGCTCCACCGAAGGCGTTCCCATGCGCGTTCCCCCGTTCCCCAGATGCCGCGTAGGCAGCT
>chromosome_12,+,polyA site is 5218657
TGGTGAATGCATCGGTATTGAGCGGCGACCAGACTCTGGGTCTGCACAGATGGATGGCTGGGGGACGCTGAAACGCGTTTCTGTTCAACGCAAATGCCACTTGCCATGAGCAACACGGTCGGTCAGGGCCGGAATGCCGGATAAGCCCAC
>chromosome_12,+,polyA site is 5218734
TTTCTGTTCAACGCAAATGCCACTTGCCATGAGCAACACGGTCGGTCAGGGCCGGAATGCCGGATAAGCCCACTCGCATAATGTATTCATTGTGATCCACCTGCTTCAGCACAGCGTACCGTGCATGAGCGGCTTACGTGTAGCCGCGCA
>chromosome_12,+,polyA site is 5284375
CATGAAATGCTGTCTTTCTTCATTGCGGTGCAGTGATTCGCACTGTCGCAGACCAGGTGCTTCCACGCGAGGCGGTAGCGAATGCAAACTCAGCGACGCAGGCCTCGATGCCCCCTCCACAACGACACCCAAAACAGTTCAACCCCTCTC
>chromosome_12,+,polyA site is 5296452
CAGTGCCGCCACAAGGACGAAAATTGAAAGAAGAATCACACGCCGTACATGATGTGAATGTTTACAAGAAAACAAGCATTGCATTCAAAAACTGCATGCCACGCCGGACCCAATGATCCATACACTGCTTCCAACAGCTGCGTAACCCAA
>chromosome_12,+,polyA site is 5296565
TGATCCATACACTGCTTCCAACAGCTGCGTAACCCAAAACCGACAGCGCCAACCCTACAGCCCGACCTGCCGACCGCAAAATACTAGCCCCTCAGCCCAAAAATGTCCTTCACACGCAATGATACGTACAATAGTGACAGCCGCATGGTG
>chromosome_12,+,polyA site is 5313195
GAGGTCATGGCTTGCGTAGTGGCGGGCGGTGTACTGCCAGGAAGGAATGCTTGCCTTGCATACAAGCCGTCTCAATGCCATGTTAGCATTTAGTCAAGCCATTCGGAAGGCGAAAGACATTCGTGAGGATTGGGGCGCACCTCGTGGCCG
>chromosome_12,+,polyA site is 5313297
TCGGAAGGCGAAAGACATTCGTGAGGATTGGGGCGCACCTCGTGGCCGTACCTTCGCCTGCGCATCCATGGACCATCGCATGAACACAGCGGGCTGGTGGTAGCATCCCTGAGTCCTCAGTCCTCACACAATGCGCCTTGCCAACTCAAG
>chromosome_12,+,polyA site is 5313439
AACTCAAGTACCTCTCGGCTCTCGGGCCGAGAGTCAGCTACCATCCAGACGTTGCCAGCTCATGCACCATGCATACTGGAACAGCCCCGAGCTCCTCAATCCTGAGTCCTGACCGTCTTGGCCTGCGCCCTGCGGCCGCTTAATTTAGGG
>chromosome_12,+,polyA site is 5319557
AGCTGGACTGATACGCGCTGTAATGTACCGGCATTGGAAGGTTCTGCTGTCCGCTAGACAACAAGTCGCTGCCACTGGCGCGGGTAACCCAGACCATGGCCTCTTCCATTAGGAGGGTGGGAATTTCGGGGATCGGCTATTTTAAAGTGG
>chromosome_12,+,polyA site is 5321051
CCGCCGGGCACGCGCATGCCCTTGGTCGAGAAGTTAGTGTGGGCGCCAGTGCCGTTCCAGTCACCGGTGCGCACGGGCTTGGGGTTGAAGGTCGACACAATGCCGAAGTCCTCGCCCAGGCGGTGCAGCAGCCAGCGGGACAGCATCACC
>chromosome_12,+,polyA site is 5321515
GCCGCACCTGGGGAGCAGGGAAGCCGCCAGCGGGCCAGCCGTAGATGTGGCCAGAGGTCTTGGCCAGCATGGTGTACTCCTGCTCGAAGCCGTACCAGCAGTCCTCGGCAGTGACCTTGTCGTCAATGATCTCGCGGAGCTTGGCGCGGG
>chromosome_12,+,polyA site is 5321793
GCCTGGCCGGTGGACGAGCCATCGAACGACCAGTCGGGGTACTCCGAGGCGTCCAGGCCAAGGGGAGCCTCGAAGCACTTGGTCTTCGAGCGCATCTCGTTGAAGATCATGCCCTGTGTTGGGGCGCGTCACAGCGGGGCATGTCAGGCG
>chromosome_12,+,polyA site is 5326315
CACATGTAATCGAACACGTCAACAGAACACTCGTCTGGGTTGATTGGGAAGGCATCTTTTGACCGCCTGAATGCCCGGGATTGTAGGGTGAGATAGCCGAGGTTCATTTGCAGCTGTAGAGAGAGTCCCGGCCAATGATTGCAAGATATG
>chromosome_12,+,polyA site is 5326488
GGAAACACCACTAGCTTAGCGCGTTGCCGGATTGCAACATGGGACCGTCATTAAGTAGATACCAGACCAGACCAAGCGCCTGTAATGGTTGGCACGGCATAAAGACCTGCACCACTGCCTGTGGGCTGTGAAGTCCAAGGTCTATGAGAG
>chromosome_12,+,polyA site is 5326577
TGGCACGGCATAAAGACCTGCACCACTGCCTGTGGGCTGTGAAGTCCAAGGTCTATGAGAGGTGCGGTGCGGTCACAGTCCCTTGCAAGATGTTCCGCATCGCCACCCCGCAAGCAGGCCGGGCACCACCCAGCACCTGATGGGGGCGCC
>chromosome_12,+,polyA site is 5332561
GTAACTGCCATCCGCCTGCCTGCTGCCATGCCTCGACCTCGCTCAGCGTCAATCCGCGACACGCTTGTGAAGCCTACGCGGCTTTAATCCACACCCCCGCAGCCCGGCACGTCCAATCGTCAACGCGCATCACACATTCAATGACTGAAT
>chromosome_12,+,polyA site is 5333159
CGACGACCTAGCGATAGCGATGAGGGCCGCACTACAGAAGCAGCGTGGCAAAGCCAGGGCGCTGCAAGCCCCGGCCCGCTTAAGCCCCGCCACCCCCCATGAGAGAAATGTAAGCCCCCATGCAACGCCTCACCCAGGCTGGCAGGTAGC
>chromosome_12,+,polyA site is 5356514
GAGGACGAAAAGCATGTTCTGCTGGAATGCCCCGCCTATAATCAGCTTAGAATAGCATATGGTTTTACAGGTCTCTGTATGAAAGAGGTTATGATTGCTAGCGACGTGCGGAAGTTAGCTGCTTTCCTTTACTCGGCTCAAACAACTCGC
>chromosome_12,+,polyA site is 5356680
TTCTGTCATAGGATTAGCTGTTTGGCTATCAGGCGCCTCCGGACTCAGAAGAGTTAGTGGGGCCGCATGGACTCCGACGCCATGTAAATGCTCATGCTCATGCGTAAACGTTCACTCACAACTTCTCCTATAGCGTATGCTTACTGACAT
>chromosome_12,+,polyA site is 5374156
ACCCCGCGCCATCAGCACGGATGCCTGCGCGAGGCATTGCAGATGCCGCGGCGCCCCTGCTAGCACATCCGAGCTGCCTATTGTAGCCACCCTAGTTGCTTGGTAAAAATGCCGCAAGAGGGTTTGGAATGGGTAACGGGCAGTGTGTAA
>chromosome_12,+,polyA site is 5394480
CATCTGCCGAGAAGTGAGAGGCGTTGTTACTGCTGCAATCATGGCGTTGAGGATGAACGCCACGCGTACCCTTTTGACATAAGAAAAAGTTACGGTACGGACTTCCCTGTGGCAATATGCAACAGACCATGAATGATGCGGATCAAAACA
>chromosome_12,+,polyA site is 5394629
ATGCTAGCGATATCTGGGCTAGACGTAACAAGCTTCTGAGGTTGAGAGATTCTGCCTTGCGTGTGCATGAAGCTCACAACAATGCTAATATGAGAGACGAGGAGCCCTTGCGGCTCGGTTAGTCTCGTTACAGGTTCAGGGTCGCACACT
>chromosome_12,+,polyA site is 5394706
AACAATGCTAATATGAGAGACGAGGAGCCCTTGCGGCTCGGTTAGTCTCGTTACAGGTTCAGGGTCGCACACTTCCAACCCTGAAACACATCATCATCAGTTGTCTGCCGACCTTCACCAAACCGTGCATTGTGTCTGCGCAAAAAGCGT
>chromosome_12,+,polyA site is 5402825
GAGCACTCCTGGTAATTTATTAGTGGGACAGACCGTTCACAAGTTGACCTACGTAGCGCATACCGTATGTAGGGGAGACGATGCACCGTACATAGCACAGGAAATTGACTCCAGAACCGTGCGTGGGAGTAGAGGCTTCGTACAGGTACC
>chromosome_12,+,polyA site is 5403046
GGCTTGCCAAGTATGTCGGGCATCTGCAGAATCATGCCTTGTAGAATTGGGAGCCTTGACGCAACGTACACCACCGCGCAATTGTAACTCATTATGGCAGTGCTCCTTATCATTCGGCGCAGAGAAAGGGTGCCGCATCCAGGCCTGCCA
>chromosome_12,+,polyA site is 5413899
GGGTTTCGCTCACCAGCCAACCCTCCCAACGTCCTCCCTGCTCCTCCTCGCCTTCCTTATCAGAGCCTGCGCCCGTTCGTGCCTGCTCTTTCGCGTCTAGCCACAGGCAAACAACAATATTTTGTATGTCTTTGAGCACGCCTCTGTTCT
>chromosome_12,+,polyA site is 5414420
GGCGGCTCCTTGAGCAGCGGAATCTTGAGCGCCACCTCCCGTGTGGTGTAGTCGCGCTTCTCCCATCGCCAAATCTCCTGCTTGTCCTCAAAGTACAGAGTGCCCCTGCAGGAGGCAATTGGTGCAAGTGCGATGTCAGATTACCTAACC
>chromosome_12,+,polyA site is 5415424
GCCGCAATCCACTGCGCCACAGCGTTGGGGCGGTCCGCTACCGGGAAATCGCACCACTCATCGCACTTCGGGTGCAGCGGATTGGCGCGGAAGGTGGGGATCTGGAGCAACGCACACACAGGGGCACGTTCACAAGTTGGCTCCGTTAGC
>chromosome_12,+,polyA site is 5446595
TCTTACGAGTCTACGCGACTTGCAACGGCGGCCTGGCAGATGTGGCTTGGCTCAGCATGCCTTTTGATGCCACTGCATGCAACCTGAAGTTCCTTCCGCTTGACAAGAATTTACATGCACAAGGAAACTCACAGCTTTATGACCCTGCCA
>chromosome_12,+,polyA site is 5447013
CCTTAGCCAACATGCCCAGCATGCATGCTGAGTTGAAGCAGTGCTAGGTACCGCAATGTGCACGTTAATCAAGTATTGATTGGCATTCACAGCCAGGGGAACCTGTCCAGTCCAAGCCGCTTGCAGCCGGTCAAGCACTACTGTTGCCAG
>chromosome_12,+,polyA site is 5469331
CCATTTGAGGCTGTAGGCTTTTTACACCGGCCTCGAGGTCTGTCGCGTGACGCGTCCGGAGGAATGCCTCTTCCAACTGTGTACATGACTGCACTGTCCATAACACTCTTTCAGCTCCGCTGCCACCCTTCAATGAATTCCCAGCACACA
>chromosome_12,+,polyA site is 5522550
CGCGCGAGCCGGCCGTGCCGACGTTCGAGGCCGGCGTGCCGCGCGTCCCACCGGTTAGCACCGACGTGGCGTGCCCCTGCGCGTGGGCGGGGTTGTGCCGATGGGCAGGCGTGGCGCCCGCCGGCACGGGGATGACCAGAGGCGGAGGAG
>chromosome_12,+,polyA site is 5542327
AGGTTTAAGCGCTCAGTAGTACAGCAGTCGCGTGAACCCGAGGACACTCCCCGCCTTCAGCACGCGTGGTAATGCAACCTTATCAACATCCGCGGGTCCAAACCAGGCATACCATGTTGTCTGCACCCATGAAATGACCGTACACTTTAG
>chromosome_12,+,polyA site is 5551288
TCTCCCCTTCGCCTGCGGTCACTGCCCACCCTCCCGGCACCCGCCGCCCTTGTCTTCCAGCAGGCCGACTCACCGAGGCGGACAGGTCGCCCAGCTTGCAGTTCCGGTGGCCGTGCTGCAGGCGCAGGACCTTCAGGGCGTCGGGCACCA
>chromosome_12,+,polyA site is 5552673
AGCTTCTAGGCCCCCCGCGACGACGACGCAAGCCGACATGCTACTCACCCGCGCACAGTCCGCCAGAAGATGCGCGAGGGGGCGCGGAAGTGGAAGGGGCCGCGGGTGGGGTTGGTGTTCATGCGCTTGCGCAGGAAGCGGTCATACTTC
>chromosome_12,+,polyA site is 5553029
CCCCGCAGCCGCCACGGTGTCGTCCCAACGATCCCATCTGTCCTAAACGGCGTCCTTGCGCCGCACACTGCTTACAATCTGCTGCCCGGCAAGAATCTGCTTGGCCACCACAGAGGCCAGGCGGCCCAGCATGTGGGCGCGCCCGTCGAT
>chromosome_12,+,polyA site is 5574783
TGCTGTTGGTGGCTGTTGCGCAAGCAATGTAGCGATGTCGCACGGCACCCTCGCAATCCGCAGGAGGACTCTTCTTTACTGTTGACACACATGCACTGATGCTTCCTCTCTGTTGGCTCCCTCGCTCTACTTCTCTCCCGTCCTGTCCGG
>chromosome_12,+,polyA site is 5590737
TGCTGTGGGCCCTCAAAGCAACGGCAAGTCGGGGGTAATCGGCCCTTTGCGGGCTCGCTGGGCATTCTAAGGAGCTGCCAGCAGCTACCAGAGTACCGCAAGGACAATAAGAAGCCCTGGCTTGGGCTGGCGTGGCCTTAGAAGTCTCAA
>chromosome_12,+,polyA site is 5591544
TTCACCCTCCCTGTCCTGCTGCCTGCCTCTCTTCCCTGCCGCAGATTCTCCTAGTATACCTGAGCATCAGCCCACAAGTTACAACATTCAGTTTAGCCATGGGCCGGGATGAGCAGAAGCAGTACTTGCACTGCGACACGTGCGGTAACA
>chromosome_12,+,polyA site is 5591685
GCGGTAACAAGGTGCTCTCGTACAGCTTCATCCGCGTCTGGAACCACCGGTTCGCACTACCTCAGCGCCACCATGGAGCCCAGCAACCCAGTGCTTCCCATTACTCCCCAGCCGCCGCCGGCGAAGGTTGGCTTGCGCATTCGTTTCACC
>chromosome_12,+,polyA site is 5592851
CCCTAGTACCGTACAGTGCAGTATGGAGTCGGAACTAAACAACGCAATGAGCACGGAAGGGAAGAACGCCGTGGCCGTACAATGCAGCATGGAGTCGGAAGTGGAAAGAAGTGAAGGGCAGCATGGCTGAGAGTGCAGCGTCAGCACAGC
>chromosome_12,+,polyA site is 5593283
TGCACAGGAGTCACGAGTCCCCCGGCCAGGAGGTGCATACCAGCGCAGCCGTGCTGGCGCGCACGAAGCACAGTGGAGGCATGTAACGAACTTTTAGCAGAAATCGTGTGTTTCACGGCTGTGGGCTTCACGCTTTGCGCCCAGGGGTAA
>chromosome_12,+,polyA site is 5598999
GGTTGGGCGTGACGCGGGTGGAGGGCTGGCGCGCGGTCATCTTGCTGGCGAAGGTGCCGAGCGCGGCCTTGACGGACTTGGCGCGGGTGAGGCTGGCGCCACTGTGGCCGGAGTCAGTGCGAGGGTCGCCGCTGCCGGTGGCAGGCACAG
>chromosome_12,+,polyA site is 5604455
CCTCTCCCCCTGTTCTCGCCGCCCCCCACCCACCCCACTCCACCGGCCACCCGCCCCACCCACCTCCACCGGCCCCCCCACCCGCACCCCCCCCCTGTGTACCACACACACACACACACACACACACACACGCCTCCCTCTCACCATGTC
>chromosome_12,+,polyA site is 5604628
GTACGCCCGTGTAGCCGCCCGGGTCGCGGCCGTCCAGCTCGTAGCGGTCGTTCAGGTAGATGGCCCACTGCAGGCGTGGGGGGGAGGGGGGGGAGGGGATGGGGATGGGGAAGGAGGGAGGTGGTTGGTTGGTGGGCGAGGGTAAGAGAA
>chromosome_12,+,polyA site is 5604768
GGTAAGAGAAGGGGGGAGGGGCGGGTGTCAAGAGGGGCGCAGAGGGGAGGTTATGAAGAGGGCCCAAGCCCAACGGGGGGGGGAGAGAGAGGGGCAGGGCAGGTGTCGAGCATGGGCAGGGTTGGGTCACTTAGGTAAGGGGAGAGCGGG
>chromosome_12,+,polyA site is 5604931
GTCAAAGGGCGTGCCACTTCACACACACCCTCGGCTCAAGCCCTGCTCCAGCTCAGCTCAGCACGGCGCACGTGCCCCGCGCGGCGCCCCCCCCCTGCTCAGTTGTCATCCCCCCCCGACGCCCCGTGCACCATCCCGGCCGCCCCCCCA
>chromosome_12,+,polyA site is 5605436
TTCATGATGTGGGGGGTGTGGGGGTGGGGGAGCGGGCGGGAGGGCGGGTGTGGGGGTGGGGGAGCGGGCGGGTGGGGGGGGGTGAGGGAGGGGGGGGTGGAGGTTGGGTGAGGGGGAGGGAGGGCGTTGGATGTGCGGGGGTGTTGGGGT
>chromosome_12,+,polyA site is 5607944
GGCGGCCCACACCGGCACCACATTGTGGGCGTCCACCTCATGCACCGGCACAGAGCCCAGAGCCGAGCACACCTGGGGGCGGCGGGCCGGGGGGGGGGGGGAGGCGGGGCAGGGCTGGGCCGGGGCGTCAACGTTGTATGTGAATATCGG
>chromosome_12,+,polyA site is 5608198
CCCAACACAGCCCCCGGCAGCCGCGCCCCAGCCTCCCCCCAGCCTCCCCCCATCCGGCCACCACCATCATCCCCCCACTCCCTCCAAGCCCCCCCCCCCACACACACACACCCAAGGCCCCCCACCTGGTCCCTCCAGGTGCGGCCCAGG
>chromosome_12,+,polyA site is 5632250
TGTGGTTCCGGCCAGGGGCTGTAGCTGCACGTACATGGAGTCGGTGTCCCACGGGTCCAGCTGGGCCTGTGAGGGGGGGGGAGGAGGGGGAGGAGGGGGAGGAGGACGGGGGCGGGCACGTGTGCGCGTGTGTGTGCGTGCATGTGTTTA
>chromosome_12,+,polyA site is 5649208
ATCAAGACCCAGGACAAGCCCACATAGCGCGGGGTTAGCTGTTCATGTGGAGAACGGAGCGAGTGAATCGATTCCGGGGGGGGGGGGTTGGGGGAAAGGAGAGGGGAGGGAAAGGAAGAGAGAGGAGAGGGTAAGGAAGCATACAGGCCG
>chromosome_12,+,polyA site is 5677209
CCACGCAGCCCGCCAGGAAGGCAAGCGTGATGGCGAAGCGCCGCGGCCGCACCAGCACCACCCATTCGAGAACCTGGAGGGGGGAGGGAGGAAGGGAGGAAGGGAGGTGGGGAGGAGGTGGGGAGAAGGAGCAAGCGGGCGTAGGAAAGG
>chromosome_12,+,polyA site is 5680314
TACGTGGTGGCAGCATGCCGTTGCAAGGGTAAACCGCAGTGCAGTGTTTAATGGGACAGTGGTAAGGCAGGTTGGTAAAGTCCCGTAGGGTGCAACTGATTCCCAGAACCCAACAGATGGCACACAATTGGCAACGGCAGGGCAGGAGTG
>chromosome_12,+,polyA site is 5719317
CACCCACCACCGTCGACAGCGGGGGAGCGGGCGTCGGCATGACCTTGCCCGTCACGAGGCGTGGGGCAACGCTACGGTAACGGTAACACTACATTGCCTTCCACTTTGTGTGCTCCATCGTACGCACGAGGATACTACTACACACGACAT
>chromosome_12,+,polyA site is 5759387
GGTCGCGATGCTTGTGTGGCGACTGCTCCGCTGCTGGAACCGCGCTGGGTGCGCATGTGCGTGTGCGTGTACATGTGGACAATTGAAGACAACAAGGGAAGTTGTGTGCATGTGTTTGTGTGTGCGTGTCATTGGTGGGTGTGATAGCCA
>chromosome_12,+,polyA site is 5760904
CGCGGGCCGATGGTGGCGCAGGGCAAGACGCCCTTGTGGAGCCGTGCGCCTGTCTGTCAGTGTCTTGCAGCTGTCGAAGGCTGTAAGCAAGAGTTGCTTAATGTGCCAGCTCCTCAGCTTCAACAGTTCAGCACTAATCGCTCCCCTCCG
>chromosome_12,+,polyA site is 5764938
[truncated: 5,603,327 more chars]
