# Supplementary material for: Bioinformatics Analysis of Alternative Polyadenylation in Green Alga Chlamydomonas reinhardtii Using Transcriptome Sequences from Three Different Sequencing Platforms
Source: G3 (Bethesda). 2014 Mar 13;4(5):871–83. doi: 10.1534/g3.114.010249 (PMC4025486; doi:10.1534/g3.114.010249)
Supplement: Supporting Information [file supp_g3.114.010249_FileS1.zip › SuppltSeq/SuppltSeq/chlamy_Illumina_cluster_intronSeq.txt]

>chromosome_10,+,polyA site is 38270
AGGTCAGACCAGGTTAGGTGTGTTCGCATTATGCGCCCTCCGGCCCAAGGGGTGTGCGATGGGACAGTGGTAAGGCAGGTTGGTAAAGTCCCGTAGGGTGCATCTAATTCCCAGAACCCAACAGATGGCACACAATTGGCAACGGCAGGG
>chromosome_10,+,polyA site is 74238
GGGTTACGGCTGCAAGCGGGACCTGGCGGCGGGGAGGGACTGGGTGGCCCGAGCGCTGGACACCGCAAAGGTGGGGGCGGCGGGTGAAGCGGGGGGGGGGAGCTGAGGGTGGTCTCTAAGCCTGGAGGAGGGGGCTGGGAGGCGGTGGTG
>chromosome_10,+,polyA site is 80947
GACGCCACCACGGGGTGGGAGGCGGTGGGGCGGCTGGCGAGGCTGGACATGCAGGTGTGTGCAGGGGAGAAGGCGGGAGGAGGGGGGCGGGGCGGGGCTGAGGCTGCGCATGAGCGCAGGGTGCAGCACAATGCAATGAGTGACGGGCTG
>chromosome_10,+,polyA site is 225042
CGTGCAGGTCCTGGCGCTCATCCGGCAGGTGGACATGCCGCTCACGGAGCGAGTGGGGCACTACCTGCGGGGCGTGGAGCAGGTGTGTGGGGGGGGGGGGCTGCGGGAGGGAGGGGGCGGGGGGGGGGGGGTTACGGCTGTAGGCGCACG
>chromosome_10,+,polyA site is 253278
CAAGTTTGGTGACACCGTCTCCTTCAAGTACCTGTGTCCTGGTGATGACCTGGATCCTGACAACCTGGTGCAAGTCCAGGGCGATGATGACCTAACGGTAAGCGTGCTGTTACTTTGGGCCCAGCTTGGCCACGCCAAGCGTGGACCGCC
>chromosome_10,+,polyA site is 263771
ACCAACGACAGGGCTCTCAATCGAGGGCTGCCGTGACCTGGCGTTTCCCCGGCAGAGCGCAAACAGCTCTGGAGTCCACAGGGTAACGCACTCCGACCCTTCACCGCGCCAGTAACCCTTGCGGAATTACTACCGGTGTGTGTGTGTGTG
>chromosome_10,+,polyA site is 264295
GTCCTGCCTGGCGCTGCCGCGCAGAAACCTACCCACGCATACAAGCACACACAACTAACTCAAGACTTTTAGTGGCCCGTTACATCAAGTGACCTGGCATACCCGCTGCTAAGCTGCCAGCCACAACCCGGAAATCGCGCAACCCCCATC
>chromosome_10,+,polyA site is 277833
TGGTGGCAGCAGCGCGCGTTCCTGGTGCCCGCCGGCATTGCCTTTATCGTGGCCGCTAACATGATGGAGGAGCCCGGCATCAAGACCACGTTGATGGTGGGCTTGGGTTGGTGGCGGGGAAGGGAAGAGTGGCAAGGGACGGTGTGTGTG
>chromosome_10,+,polyA site is 302911
GCAGCTGCATGTGGAGGAGGCGGCGGCGCAGAAGGAGGTGGCGGAGCTGGTGGTGAGTGGGGGCGTGTGTGCGCGATGAAGGGCGGGGTGTGTGTGTGAGACGAAGAGCCATTGTTACACAGTTGGCGGGCGCAGAGTGCATTTGACGCT
>chromosome_10,+,polyA site is 339353
GCTGGCGGACGTGACCACAGTCGCGGGGCAGGTGCGGCGCGGCGATCCAGGACGCCGGGGCGGGGCGCGGTGGGGCGTGTGTGTGTGCGTGTGTGTGTGTGTGTGTGTGGGGGGGGGGGGGGGTAATCACTAGCCCAAACTAAAGCCGAC
>chromosome_10,+,polyA site is 340229
CCCACCCCCCAGGGCTGACAGCCACCAGGAGTACAAGGACGTGGTGGTGGCCTTCAGGTCGCAGGTGGGAGGGGGGGATGTATGGGGGGAGGCGGGGGGGGGAGGGCAGGGGAGGGTTTACATTCATGATTTTTGATGAGGGCTCGACGC
>chromosome_10,+,polyA site is 341001
GTGGTCTGGCGGACCTGCTGCAGGCGGTGCTGCGGGTGCGGCTGTCCGACCCGCGGCTCATGACGCTGGTGCGTGTGTGGGGGTTGAGGGGGGGGGGTGCAAAGATTGATACAGAGGAGTGAAGCGAAGTAGGGGGGGTGGATGGGTGCG
>chromosome_10,+,polyA site is 344150
GTGCTGCTGCCCTGGGCGCAGCGCTGCCCCGCCTCCCGCGCCGCGGCCTGGATGGTGCCGCTGTGCAGGTGGGGAGAAGAGGAGGAGGGGGGCGGAAGGGGGAGAGGAGGAGGAGGAAGGGGGAAAGGCAGGAGGAAAGGGGAAGGGTAG
>chromosome_10,+,polyA site is 345145
GCCGGAGTGACGGCGCCACGGATGAGGTGGTCCGCGATGTGCTGCTGCGGGAGGTGAGGCGCGGCAGGGGTGGCGGTGTGGGGGGGGGGAGGGGCATAGAGGAGGTTGGGGGTAGAGGTGGTTGGGAGGAGAGGGGTGGTTGGGGGGCTA
>chromosome_10,+,polyA site is 345213
GGTGGCGGTGTGGGGGGGGGGAGGGGCATAGAGGAGGTTGGGGGTAGAGGTGGTTGGGAGGAGAGGGGTGGTTGGGGGGCTAGAGGTGGTTTGGGGGGGTGTAATGGGTGGTTGGGGGCTAGAGGTGGTTGGGGGGAGAGGGGTGGTTGG
>chromosome_10,+,polyA site is 345267
TGGGAGGAGAGGGGTGGTTGGGGGGCTAGAGGTGGTTTGGGGGGGTGTAATGGGTGGTTGGGGGCTAGAGGTGGTTGGGGGGAGAGGGGTGGTTGGGGGAGACGGGTGGTTGGGTTTGGGGGAGAGAGTGTTTGGGGTAGCAGGGGCAGG
>chromosome_10,+,polyA site is 346736
GATGTGGTGCGGGCCGCCATCAGCAGCCTGGGCCACGTGGCCACAGTCATGGTGCAGACGCAGGTGAGAGCTGTGGGGGGGGGGAGAGGGGGGGTTGTAGATTCCAGCCCGAACTAAACCGAACCCAATGTGATTAAATGCGAGCCGGGC
>chromosome_10,+,polyA site is 347512
CTGCCAGGCATCACGCCGCAGGTGGGGGGGGGGCGGGGGAGGGGGGGCCAGGAGGGGGGGGGGGCGGGAAGGGGGGGGGGTGAGGGGGCGGGGGGGGGGGCAGCAGGGGTGGGGGGTTGCGGAGGTGTAGGTCCCATCACTAGTCATGGG
>chromosome_10,+,polyA site is 347701
GAGCCCCGCGCGACCCACCCCGCCAACCACCACCACCACCCCTTCCACCGCCACCCACCTCAAGCCCCCTGCTCCTGCCCACGCCCCTCCCCCCCCCCCAGGTCCTGGACAACTTCTCGGGCGCCTTCTTCGGCGCGCACGGCGACAAGG
>chromosome_10,+,polyA site is 347876
GCTGGCGGCGGTGGCAGGAGACGAGGTGGGGAGAGGGAGGGAGGGGAGGGAGGCAGCGGCGGCAGGGCGTGTCTGTGTGTGTGTGTGGGGGGGGGGGGTAGCGCAAGGAAGGAAACACGTAGGGCGTGTAGGTGTGGGGGGGATGTTTGT
>chromosome_10,+,polyA site is 348018
ATGTTTGTGGGTGTGGGTTTTGGGGAAGACTCGGGATGGCACATTTGGAATGCTGCAGCTCGTGTGTGTATGTAGGGCGCCCCGCCCCCACCCGTCCCCCCAACTCCCCACACACACACGCACACACGCCTCCCCGCCCCTCAGGTCCGC
>chromosome_10,+,polyA site is 348195
TCCAGCTCGGCGGGCGTGTCGGCGGTGCCGGAGCCCAAGCACCGAGACCGGGGGCCCATCCCCGACATCACGCCGCAGGTGGGGGGCGCAGCGGGGGGGGGAGGCGCAGCGGGGGGCTGGGGGGGGGGGGGGGGGGGGGCTGGGGTCATG
>chromosome_10,+,polyA site is 352987
GCTAGCGGCTGGTGGAAGCGCATGCATGTCTACATGTGTGGGGGATAGAGTGGATGGGCGCGCGGATGGATGTGTGCGTGTGTGGTGGGGGAGGGATTGGGAGATCGCGCTTGCGAGCATACTGGTTGGGGGACTGGCCCTGCTTTCCCC
>chromosome_10,+,polyA site is 356491
GACTTCTCGCCGCTGGGCTTTGAGCTGAACCACCCCATCGCCGGTGAGGGGGAGGAAGAGGGAGTGTGTAGGGTGGGGTGGGTGGGGGGTGGGGGTAGCAGTTCTTGTGAAGAACGGAGTGATCACAACAATGAAATGGGGGGGGTTGGA
>chromosome_10,+,polyA site is 357931
TCGCTCGCACGCAGTTGCTGATGGAGGGCGGCTACCACCCGCACGGCCGAGTCATGCAGACGGGTGTGTATGTGTGTGGGGGGGTGTGGGTGTGTGTGTAGGTGGGCGCCCGCCTTGGGACAGCTGGCGCGGGATGGATGGATGGATGGT
>chromosome_10,+,polyA site is 358616
TATTGCCTATAGCACCTATGCCTACCCACCCGCACTCGCCAGCACTTTCCCACTTCTGCTGCCCCCCACTCACCCCTCCACACACCCCCCCCCCCCCCACACACACACACGCGCACCCACACCCACACCCACACACCCCCCCACACACAC
>chromosome_10,+,polyA site is 358673
GCTGCCCCCCACTCACCCCTCCACACACCCCCCCCCCCCCCACACACACACACGCGCACCCACACCCACACCCACACACCCCCCCACACACACACCCACACACACGCACACGCACACTTCACTTCTTAATTTAATCATGAATGTAACCCC
>chromosome_10,+,polyA site is 359310
TGCCCTACCTAGACAAGGTGTCCATCCTGAAGACCATAGCCAGCAAGATCGGGCTCACAGACATGGTGGGTGGGGTGGGTGGGTGGGGGGTGGGGGCCCAGGCATACGATATGACTAGTTGGATGACAGGTGTGTGTGTGTGTGTGTGTG
>chromosome_10,+,polyA site is 359397
GGGTGGGGGCCCAGGCATACGATATGACTAGTTGGATGACAGGTGTGTGTGTGTGTGTGTGTGTGTGTGGGTGGGTGTGTGTGTGGGTGGGTGGTGGTTTTCAGAGGACACCTAGCAAGTGCAAGGGCACGGGGTCTGGGGGTGGTGATG
>chromosome_10,+,polyA site is 392096
GTGACGTCGGAGCAGCTGCTGTTCTTGGAGGTGCGGCGCGGATGAGGGCGGGAGGGAGATGGGAGGGATGGGAGGGAGGGGGAAGGGGCGGGGGGGGGGGGAAGAGGCGCGGTGAAGCCGAGGGAGGGGAGAGGGGGCCACTGAGCTCAA
>chromosome_10,+,polyA site is 393932
GCTGTACGAGGCGTCGGACCTGCTGCAGGTGGGGGTTGGGAGGGAGGGAGGGCCGTGCGTGTGTGTGTGTGTGGGGGGGGGTTGGGTGGGTGGGTGGGTGGGTGTGCATGGTGTGTGGCGGTGGTGGTGGGACTGAAGGCGATGGGGGAA
>chromosome_10,+,polyA site is 403945
GTGACCGTGGACCGCTGCGTGTTCGAGGGTGCGCCCATGCGTGCGTCTGTGTGTGTGTGTATGTGTGTGTGGGGGGGGGGGGGGAGGGGGGGTTGGCTCAGCGGCATGCTGGAGCGCGAGAGGTTGCGCTTGATCAGTGCGCTCCTTGCT
>chromosome_10,+,polyA site is 423186
CAGACTCGGATACCCGGACCCCCCCTCGTCCCATACCTCCACACAGAGTTAACCCCCTCCCCTTCCCCTCCACCCCAAAAAAACACACAACACACACACACACACACACAGGGTTGTGCGCGCCTGCAGCGGCGGCACGCTGGTGGTGCT
>chromosome_10,+,polyA site is 428561
GGGGGGTGGGGGCGTGTGTATGTGCGTGTGTGTGTGTGTGTGTGTGTGTGTGTGTGTGTGTGTGTGTGTGCGCGCGTGTGTTTGGGGGGGGGGGTGCGGCGATCGAGGCGCAGTTCGTGGGTGGTTATATCTGTTGGAAGCTTGTTGAGG
>chromosome_10,+,polyA site is 432305
CGGCGGGCAGCAGCTGGCCGTGTGCGGCGGCACGACTGGCAGCGTGTGGGAGTCGGTGTTCTCACAGGTGGGCGGGTGTGGGTGTGGGTGGGGGTGGTTGGGAGGTGGGCACAACCCGGGACGGATGGAGGGCGGCTATGCACGGCGGGG
>chromosome_10,+,polyA site is 433117
CCCGACGAGGAGGGCGGCGGCGGCGGCGGCTCGCTACTGCTTGCCACCGCCAGCAAAGACAAGTGAGCTCGGGGGTGGGGGGGGGGAGAGGCCCGGGGTATTGGGGCCGGCAGTGCTATTAGTTTGGGCGCCCGGTTATGGCGTGCTGTC
>chromosome_10,+,polyA site is 434217
GCCCAGAGCCGCGCGCGGTGCTCAAAGGGCACGCGTATGCGGTCACGTGCCTTGCGTTCATGGGTGCCAAGCTGCTGTCCGGTGAGGGAGGGAGGGAGGGAGGGAGGGAGAGAATAGTTACACTTGGTAGTGGCGAAGCCACTGATGACT
>chromosome_10,+,polyA site is 442216
GATGTGGCGCATGACTGCCTGGAGCGATACTTCCTGGAGCAGCGCAGGTGGGGGCGGTGTGGAGGGCAGGGGAAGGGGGTAGGGGGCGGGTGGGTGGGGGAAACCGTGCGACGGGGCGGCTGAAGGGATGGCACACGAAAGGGATGTGGT
>chromosome_10,+,polyA site is 525698
AGGTGGAGGCAATCGACGAGTCGCAATTGGGGCCGCTGCCGGAGGTCCGCCACCAAGGTGCGGGCTGCGACGACCAGTTTGGGGGGGGGCGGGTTGGGGAGGGGAGCCTTGCCCATTCGGAGGGTAAAGCACAACTCGTCACGGAAACGC
>chromosome_10,+,polyA site is 532788
CACAGAAAAACCGGTAGAAAAAGCGCACCTCCCAGGCCATGTCCAAGGCCTTGATGTGGACCCATCACCAAGCCAAGGCCCGGCGAAGCCAAACGCACGAAGCCACAAGCCTAGCCTAAGCCAAAGCCGCAAGCCAAAGCCAAAGCCAGA
>chromosome_10,+,polyA site is 577732
CTGGCTTGGGGTCCTGCCCCGGGCCCCGCCTTCCCCGGGCCCCGCCTTCCCCGGCCCCCGCCTTCCCCACCAACCCTCTCACCCCTGCACCCCCCCCCCCCCCTGCTCCCTCCCCCCTGCACCCTCCCCCCCTGCTGCAGGTGACTGTGG
>chromosome_10,+,polyA site is 579975
AGCTCAAGGTGGGAGGGGTGGGAGGTCTGGGGTTGGGTGGGGGGGTGGGGGGCTGGGGGCTGGGGTTGGGTGGGGGGATGGGGGGACGGGGGGGTGGGTGGGAGGCTGGGGGAATGTGGTGCGCGTGCGTGTCTTGAATGGGGCCCCAAG
>chromosome_10,+,polyA site is 580436
GGGCGGCAGGAGAGGGGGGGAGGGAGGAGAGGCAGGGCAGGCGGGGAGCGTGATGGGGTGCGGGGGTGGGGTGGGGTGGGGGGGTGGAGGGGGATGGTTTATTCCAATCCCAAAGAACGGTGCGGGCGGGTTTAGACGTCCAGGGAATGA
>chromosome_10,+,polyA site is 580567
TTAGACGTCCAGGGAATGAGCTGGCGGGGCGGCGGAGGAACGCTTTGAGGCGGCCAATACCCGCATTCTCCGGACCCCCCCCCCCTTCTTCCCCCTCCCTGCTTGTATCCCTTCGTAACGTTTTCAACCTTGCAACCCCCTTCCCCTCCC
>chromosome_10,+,polyA site is 582372
GAGGAGATCCTGGGCACCTTTGGATTCAACGACTACGAGGTGTGGGCCAACATGACGGGAGGGGGGCTGTGGGGCTGTGGGGGGTGGGTGGGAGCGGGGAAGGGCTGCTGTGCGTGCGCTGCGTGCACGCCTACGTGCGGGGCTGGGCAT
>chromosome_10,+,polyA site is 583030
GACGCCATCGGCCGCAAGTGGCAGTGCTCCACCGTGCAGCTGGACTTCAACCTGCCGGAGCGGTGAGGCGCCGGCGTGTGTGGAGGCGGGGGAGGGGTGGGAAGGGAGGGGGGGCGGGGTAATTCATTCCGATCCCAAAGAAACCATGAC
>chromosome_10,+,polyA site is 655088
GGGAGTCGGCTGCCGACTTCGGAGCCATGCTGGTGTTCGCGGAGCACAGGTGCGCGGGGCGGGGCGGCTCGAGGGGGTGGGGTGGAGGGGGTTGTGTTTCGGGAGGAGGGGGGAGGTGCTTGCACCATCCCCCATGAACAACAAGAGTCA
>chromosome_10,+,polyA site is 655561
GAAGCACATGGGCTACCTGTCGGCGGAGCAGGTGGGCGGGGCGGGTGGGTGGGTGGGTGGGTGGGTGGGTGGGTGGGTGGGTGGGTGAGGGGGTGAGGGGGTGAGGGGGTGGGTGGGTGAGGGGGGTGAGGGTGGGGGGGTACACGCATT
>chromosome_10,+,polyA site is 657760
CTGAGGGCCTGGCTGGGCGCGGCCTGGGACTACATGGTGGGGGCTCCGGGGCGGGGCATGGGGGCGTGGGGGGGGGGGGGCGGACTGGGGGGGGGGGGGTTGTAGATACCAGCTCAAACTAAACCGAACCCAATGCAAAAGAGCGAGGAG
>chromosome_10,+,polyA site is 707813
AAGGTGGCGTCCATGCCCAGCTACACGGGGTGAGGCGGGGGGGGGGAGGGGGCGAGGCCGTGGGGGGCGGCAGGGGGGGCGGGGGGGGGGGGTTGTAAATACCAGCCCAAACTAAACCAAAGCCAAGGGGGAGGGGGTAGCCGTTCATGC
>chromosome_10,+,polyA site is 707941
GGGAGGGGGTAGCCGTTCATGCGAACGGTTTTGGGAGGGGGCGAGGCCGTGGGTCGCGGGATGGGGGTTGGGGGCCGTGGGGCGCGGGGGTGGGATGGGAGGCTGCTGGGTGCGGGGGTATATGCCCGGGCCGAAACGAGCAGTTTTGGG
>chromosome_10,+,polyA site is 729660
GAGCAACAGGTGCGGTGGAAGCGTATGGTGGCAGAAGTGGAAGAGGAGGAGGTGGAGGAGGAGGAGGAGGAGGAGGAGGAGGAGGAGGAGGACAGGGAGCCGAACAGGTATCCGGGGCAGCAGACTTGGAATTGCGATTGCGCCTAGCGC
>chromosome_10,+,polyA site is 732182
CGACCTAGTTTACGGACAGGATCCAGACGGCCTGGCCAATGAGCACCGGATCCACGCCTTTAAGTGAGGCACGTGTGTGCGTGTGGGGGGGTGGGTGGGAGAAAGGGACGCTGGGCGAGTGGCATGGGTGCGGGAGCGGGTAGTTGGGGG
>chromosome_10,+,polyA site is 733716
TGGCGGGCCGCATGCGGGCGGAGGCGGGGCTGGGGCCGGCCGACCCACTGCCCGACAAGTGAGGGGAGGGAAAGGGGAGGGGAGGGGGGGGGTGCGGGGCGGCAGCCGGCTCGAATTGTGTCAGGACTGGGCGTCGTCATGACGTCCCGT
>chromosome_10,+,polyA site is 760970
ACGAGATCTGCCCGCTGGAGCTGGCGGCGCAGGCGGTGGAGCGCATCGGGCCGCAGGTGTGCGTGTGTGTGGGGGGGGGGGGTGGGGGGTGGGGGTTGATACCAGCCCAGGGGGGCGGGTGTTGTGAGCGGTGGGTGCGGGCAGGGTGGT
>chromosome_10,+,polyA site is 810352
TGCCCTGGGTGAGGGTGGGGTGCAGGCACATGGATGGGGTGGCGGTGGGGCTTACATGCCAAATGTCCCAATAGGGGTGAGAGTGGGGGAAGGGGAGGTGATGGTGGTGGTGGCAGTGGTTTGTGGTTTTGTGTGGACGCGGCGTTTGGC
>chromosome_10,+,polyA site is 813495
ATGCTCTACTACCCGCCCGTCAACAAGTGAGAGCCGGGAGGAGCCGCGGGACTGGGGAGGGCCTCGGGAGCAGTGGCGGGTGGAAGGGGGGGGGGGGGCTGCAGGCAGGCGGGCAGGCGAGTGGCAGAGGAAGATGCGTGGGGTGTTTTT
>chromosome_10,+,polyA site is 822829
GGGCGGCGGCAGTCACCGTGCACGGTCGCACCGCGGAGCAGAGGTGCGCGCGGCGGGTTGGTGCAGCGCGGCGGGCGGGGGCGGGGGACGGGCGGGACTGCATGGGTGGGTGGGGGCACGGCCTGGGCGATGGGTAGAAGGGGCAGGGAT
>chromosome_10,+,polyA site is 823110
CGGCCGTCCTCTCTCTCTGGCTGCCGGTTTCGCTCGGACGTGGTCTGTGTCCTAAGACCCTGGCCATTGTAGACTTTTGCGTGGGTGCTGGGGGGGGCATGTGTTTCAAAAGTAGACGGATGCATGTTCACACGCCGTGCTCGAGCACGA
>chromosome_10,+,polyA site is 918266
CGGTGGCAGCGGCTACGTGACCGGCATGAACCGCAAATGGCACCCGGACTGTTTCAAGTGAGTGTCGGAGTGGCGGGGTTGTGGCGCCGGGTGTCGGGGTGCACTGGGCGCGTGTGGGTTTGTCGTGGTTAGAGGGCAGAGCGGGGCGCA
>chromosome_10,+,polyA site is 919258
TGGACTGGTACCGGGCGGACATGCGGCTGCCGCACGCGGGGGCCAAGGTGGGCTGCTGTAAGGGTGGTGTGGGGTGGAGTGGTGTGGTGTGGGGTGGGGTGGAGTGGGGTGGGGTGGGGTGGGGCGGGGCGGGGCTTTATATGTTACGCA
>chromosome_10,+,polyA site is 920820
AGGAAAACGTTGCGCAAAGACAGTGTATGCGATGCAGCAAAGCGACGGTTGTGTGTTTGTGTGTGTGTGTGTGTGTGTGTGTGTTTACGTGTGTGTGGGTTTCTTTGTGACTGTTAAGAAAAGCTCAGGGGAAAGGGTCGGCACTGTATG
>chromosome_10,+,polyA site is 929834
GAGGCGCAGGTGCGGGCGCTGTGTGGGCGCCTGGGTAATAGGGGAGGAGGGGGAGGAGGAGGAGGGGGAGGAGGAGGAGGGGGAGGAGGAAGGAAGGGGGAGGAGAAGAAGGCTCATTGCTCGTAAAAATGCTGGGCAGAATGGAGCGAC
>chromosome_10,+,polyA site is 996520
GTGAGGGCGGTTGACGGCAAGGGCAGTGGGGGCAAGGGCGGGCGGCTAGCGCGGGTGAGGGCGGCTGAGGGTGGGTGGTGGGGGCGGGTGAGGGTGGGCGAGGATCGGTGGTGAGGGCCGGTGGTGAGGGTGGGTGAGGGCAGGCGAGGA
>chromosome_10,+,polyA site is 998085
GACGGGGCGGAGGGGGCGGGGCGGAGCGGTGGGAGGGGCGGAGCGGTGGGGGGGGCGGGGCGGAGCGGTGGGGGGGGGGCGGAGCGGTGGGGGGGGGCGGAGCAGTGGGAGGAATGGGGCGGAAGTGTGGGCCAGAGTGCGTGGCGTTGC
>chromosome_10,+,polyA site is 1008432
CCGGCGCTGTCGGGGGGCATACGTCCGGAGATGCGGGTGAGCGAGGGGCGGGGGCAGGGGCATGTGAACCTGCGGGGGGGGGTGTAACCGTGCCGGTGGGAAAACCACGGCGGTTGATAACGTTGGAAGGGGAGAAGAACGTAGCTCGCA
>chromosome_10,+,polyA site is 1009384
CCGCTGGCCGCAGGTGCGGGCGGGAGCGGCAGCCCGCGGTGCTGCGGGGAGGGGCTGCGGGGCAGGGCGGCGGGGAGGGGCGGCGGGAAGGGGCGGCGGGGAGGGGCTGTGGGGAGGGGCGGGAGGGTGCTGAGAGCAGGGAGGGGGAGT
>chromosome_10,+,polyA site is 1038676
GATAGCGTTCCCAACATGGACGAAGAGACATGAGGACGCGTGACACGACAAGTTCGCCCAAGATAATGCTCGGAGGGAGTTTGTTTTTGGGGAGGGCAGGAGGGGCGGGAAGGGCAGCCTTTTACCTGGGACAGGCGTTGGGCGCATACA
>chromosome_10,+,polyA site is 1041277
GTGCACGAGCGCTGCGCCATGGAGCTGGACGACGTCGACCCCGCGCACTGGGCGGCGCTGCAGGTGCGTGGGGGGGAGGGCGGGGGGGGGGAGGGAGAGGGAGAGCAGGGGGGGATGGCATAGCCGTCCATGCACGATGGAGAGAGCAAA
>chromosome_10,+,polyA site is 1050118
TTCATCGAGGAGGCCGCCGCGGCGGTGGGCCGCTGCAACTACAACCAGCGCACAGACCAGCTCAACGCGCTGGCAGGTGGGGTGTGTGGGGCGTGGGGGGGTGGGGGTGGGGGGGCCATGTGGACACATGCAGTATAGCATTGCCCCCCA
>chromosome_10,+,polyA site is 1109181
AGGCCGCCGTACGGCAGCTGGCGGAGCTCAACCCCAAGGTGGGTTGGGGTGGCTGGGTGGGGTGTGGGGTTGGGTGGGGGGGGTGTTGGGTGGGGAGGATGGATGGGGGGGTTGTCGGGGTTTGGGCAGCTTGGATGGGGGTATGAGGGG
>chromosome_10,+,polyA site is 1109629
CACCCGCGGCGACATGCGCCACAGCACATGGCTGAGGGTGGAGGGGCCCTTCGACCCCACAGGTCAGGGGGGAAGGGGGAGTTAGGGGGGGGGAAAAGGGGGGGCGAGGCTGCCGGGAGGGTGGGGAGAGAGGCGTGGGGGGAGAGGTGT
>chromosome_10,+,polyA site is 1110315
GAGGCGGGGCGCATGCTCATGGGCTGGGGCGTCAAGAAGGAGGTGGTGGACAGCATGACAAACAGGTGCGGGGGCCGGGGGGGGCGGGGAGGGGAGGCGGGGGGGGGGGGCGGAGGGTGTGAACTTTGAACCAATCCCGCAAGGAAACAG
>chromosome_10,+,polyA site is 1110449
TCCCGCAAGGAAACAGTCGCGCTTCAAGGAGAAACTGCAGCCGCGTATACGGGGGCCGGGGGTGGTGGGCGGGGTGGGAGGGGTGGGAGGGGGTGGGGCACCCGTGGGAAGGCGGGGGCGCTGCGGCGTTCCTCCGGTCGTTCCTCCGGT
>chromosome_10,+,polyA site is 1111943
GCAGACCGTCAACAGGTGGGGGGGGGAGTGGTGGCAGTTTATGTGAATCATATGTATGGGGGGGCAGGTACGGTTTGGTTTTGTGGGTGTGTGGTTTGTTGCGGCGTGGAAGGCGAGGGACTTTGTGACGGGCCGCGTAACGCCTGCTTG
>chromosome_10,+,polyA site is 1136148
AAGGATGTGGTTGCAGACATTCATGAGGTCTGCGCACGGAGAGCGGAAGCGCTGAGGTAGGAGCTCCGGTCGGGGCGGCGGGGTGTGTGGGGGGGGGCGACGGGGCGGGGCTCAGGAGCGGCTGGCCGTGCCGCCCTAGCCTTGCGCCCA
>chromosome_10,+,polyA site is 1137488
CGGCGGGGCGTCCTTTCAACCTCTGGAGGCTCTGTGGTACGAGACCAAGACGGAGATGCGGGCGGGCACAGGTGCGGGCGGGGGGGGGGGGGCAGGGCGGGGCTGGCGTGTGGGAGGGCAGCGCGCTATGAGCAGTCGCAATCTGTCGGC
>chromosome_10,+,polyA site is 1140514
TGCGGCCCGGGCTCAGGGGACAGCTGGCGGGGGAGCTGCTGGCGGCGCACACACGCAGGCTGACGGGTAGGGGGGGAGGGGGAGGGGAGGAGAGGGGAGGAAGAGGGGAGTTGAACCAATCCCGTAAGGAAACAGTCGCGCGGCAAGGAG
>chromosome_10,+,polyA site is 1141542
GGCGCGGGTGGCGCGCTGGCTTGCCTATCCCTACATAGCGGCGCTGCAGGTGCGCAGGGCAGGAGGCCAGGATGTTTCTTTTTTTGGGGGGGGGGGGGGAGCGAGTTATGCGAACGGTGTGTATCACAGAGGGGCGGGGTTAGTTTGTTC
>chromosome_10,+,polyA site is 1143030
GTGTGTATCAAATATGAAGTGAAGTGCCGACGTCCAGAGGGGGGGGGCGGGGGGTTACATTCATGATTAGTTAAGGGAGTGGGAGGGGCGGGGGGGGGGGATGGGGGGTGGGGAGGGCGGGATGGGGGGTGGGGAGGCGGGGCGGGGAGG
>chromosome_10,+,polyA site is 1147247
GGTCGGGCATATGACTGTAAGAGTCCTGGCAAGATGCTGCTGCACACGCGTGGTGTCCATCTGCTGATTGCTCTTGTGTTGTGTGTGTGTGTGCGGCGGCACCTGCTGCCTGCTGCTGCCTGCTGCTGTGTGCCTCCTAGGTCCGCGCGG
>chromosome_10,+,polyA site is 1147765
TCAGCTCCGTGGCCGCCGCCTCCGCCTCCAGCGACAACACCGTGCTGGCCTGTCCGGGGCTGCACACAGGGCAGGTGGGGAGGGGGAGAAGGGGGGGATGGAGGGAGGAGGAGGAGGGAGGGGGGAGGAGTAGGGGAGAGGGGGGGAGGG
>chromosome_10,+,polyA site is 1148238
TGGTGCGCGTGTGGAACACCGCGGACGGGCAGCTGCTGCAGGTGGGGAGGGGCGAGGGGAGGGGGGAGGGGACAGGGGGGGGGAGAGGGGAGGGGAGGGGAGTGGGAAGCGGGGAGGGAGAGGGGAGGGGAGGGGAGAGGGTTGTGAATA
>chromosome_10,+,polyA site is 1149447
AAGCAGGGGGCAAGCGGGAGCGCGGGGATGAAGCAAGCCATGGCCGTCGCGTTGGCCCGGCCACTGTGGGTGGGTGGGTGGTTGGGTGGGTGGGGTTAGCGGCTGTGCAAGAGGCAGGGGAGGGCGCTTTGCGCGGGAGTCAGGAGTCCC
>chromosome_10,+,polyA site is 1171284
TTGGCGGGGGTGAGTGTCGGGGCCTGTGGGGGTGGAGGGGCAGGGGGTGGCGGGGGTGAGTGCCGGGGCCTGTGGGGTGTGTGGGGTGGAGGCGGGGTTGTGATCCTGTCAGGGGTGGTGGCGTAGTGCCGGGAGATTGGGTGTGCCAAA
>chromosome_10,+,polyA site is 1171970
GTGTAAACACCAGCCCAAACCAAACCTGGGGTTACACTGATGATTGGTCAAGGAGGTGGTATACGGTAGACCAGGGGGGGAGGGTGTGGTGGGGGTTGTAAGTAACAGCCCGAACTTATCCAAACACTAGCGGAGCACACTGGGGGTGCG
>chromosome_10,+,polyA site is 1173522
GCGTTAGACGTCAGTTTGGCCACAGGAGCCGCACCTCCATCTATTGTGGTTAGACACTGATTTGGCCCTAAGAGCCGCACCTCTGTCTATATTGTGAGACGTCGGTTTGGCCCTAGAAGCCGCACCTCCGTCTATATCAACACTGCTGCG
>chromosome_10,+,polyA site is 1174401
GGCCTCGCGGCCTCTCCTGCCGCAGGCGCAGCGTGTGGGGCAGCGGCGGCTTTGGGCCCGCCCGGCGGGGGCGCCGGTGTGTGTGTGTGCGTGGGGGGGGGTAGATACCAGCCCAAATCAAACCGAACCTAATGCAAAAGAGGGGGTGTG
>chromosome_10,+,polyA site is 1174502
TAGATACCAGCCCAAATCAAACCGAACCTAATGCAAAAGAGGGGGTGTGCGTACGCGTGTGCGCGCGCGCGTGTGTGTGTGTGTGTGTGGGTGGGGGTTTTCGTGTGCTAGCGCACGTGCTTGCGCACGTGTTTGTATGCATGTGGAGTG
>chromosome_10,+,polyA site is 1193394
CGGCGGCCGCCCTTTCAGCGACTCGGCAGGACAACGGGGGCGACCACTTAGCGGTGGGGTGGGGGCGCGGCGGCTTGTTGGGTTGGGAGGGGGTTGGGGGCGAGGCAGGGTTACGCGGGCGGGGGGGGGCTCTGCTGGGTCGACCGGGTG
>chromosome_10,+,polyA site is 1194117
CTGCAGGACTTCCACGTGGAGGCGGAGGACGGCAGCCCCAAGCTGGTGGGGGGGGGGAGGAGGGAGGAGGGAGGAGGGAGGAGGGAGGAGGGAGGAGGGAGGAGGGAGGAGGGAGGAGGGAGGAGGGAGGAGGGCACAAGGGGAGCCCAT
>chromosome_10,+,polyA site is 1194495
ATGCAAGCGACAGGTGGTGAGTCGCGGGGGCAGAGGGGCGGGAGGGGCGGGAGGGGAGGGGGGGGGGCGGGAGGGGAGGTGGGGGTGGTGGTGGGGGGGTGGAGATACCAGCCCAAACTAAACCAAACCCAATGCAATAGAGCGAGGAGG
>chromosome_10,+,polyA site is 1209799
CCCCTTCCTGCTAGCCTACTACGTGATTGCCTACCTCCTCATCTACCTGCTGTTCCCGCAGGTGGGCAGGCATGTGGTGTGTGTAGGGGTTGTGGTTGGGATGGGCGTGTGTGCGCGTGTGCGTGTGTAGGTGGCTGGGTTTGGGATTTA
>chromosome_10,+,polyA site is 1213964
TGGCGCCCGACTTTGCCGACATGACACTGGCGCGGGAGGCGGACGCCGCGGGGGCGGGTGAGGCGCCCGCAGGGGAGGGAGGTTTGGGGGGGGGGGAGTGCGAGAGCCGAGAGGTCGGGTTGCGTGTGGCTGCACTACTGGTAGTTGCAG
>chromosome_10,+,polyA site is 1250975
GGATGCCCTGTATTTGACTCATACCGCTGGCTGGAGCATGCGAGGGCCGTGACAAATCGAATCGGACACTGCAACAGCGTTCCCGGCATGCACCCACGTGACCCACCACCAATACAACCCCTTCCAAGCTTTATATACACACACACACGA
>chromosome_10,+,polyA site is 1259828
CCGCCCCGACCAGCCGCACGGCCCCTGCGGACGACGAGCGAGCTCTGTCGACTGGCGACCAGGTCCGTTCGGGGGGGGGGCTCCGGGGGGGGGGGGCTTGGGAGGATGCTCGGTGCTAGCGTAGCTAGCGGAGTGCGCAGGGTGGGGGAC
>chromosome_10,+,polyA site is 1265996
TCTCATTACTGTGCGACATGTGTGTGTGTGTGTGTGTGTGTGTGTGTGTGTGTGTGTGTGTGTGTGTGTGTGTGTGTGTGTGTGTGTCCCACCACTGCACACAGTGCCGCAAGCTTGGACTGGACCTGTCGGTGGATGTGGTGGCGGGTG
>chromosome_10,+,polyA site is 1434073
AGGTCACGGCAGCCCTCGATTGAGAGCCCTGTCGTTGGTTATACCAGATACACGATCACGTGATCTGGCAGAATAACCGTGGAAACCGTAGTCACACACACACACACACACACACACACACATACACACACACACGCAACGCATGCCCGG
>chromosome_10,+,polyA site is 1436201
CAGCGAGTGTGTCAAGGTGAGGGGCAGGGCAGGGGGCCGGAGGGGAGGGGGTCGGAGGCGAGGGAGCCGGTGGGGTGGTGGGGTGGTGGTGGTGCGGGGAGCAGTGTGCGCCCACGCGGCATGGCCACTACGGTATGGGCACTGTCGCAC
>chromosome_10,+,polyA site is 1450904
CCTGGCGCTGCAGTACTTCCGGGACATGATCAAGGTGGGCTGGGGGGGGCAGGAAAGGGCGGAGGGGGAGGGGGGGAGGGAGGGGGAGGGGCCGGGGGGAGAGGGGCGTGTGATTGGGGAGGGAGGAGAGGGGAGGAGGGGGAGGAGAGG
>chromosome_10,+,polyA site is 1453309
GGAGAGTTCGTGCGCTCGCTGCAGGCCAATGCGGGTGCGGCGGGGCGGCGGGGCGGCTGGGCACTGTTACGTCGTGTGTGTGTGTTGGCGTGTGGCGGGAGGGCGGCGGGGGTGCTGGGGGATGGGAGGGCGATGGTAGAGAGGCGCAGG
>chromosome_10,+,polyA site is 1454107
GAGAGCGAGATCACTATGGTGGAGGCGCTGGTGAAGCTCACCAACGTGCAGGTGAGGCAGGAGGAGGAGGTCAGGGCGGGGGTTGGGTGGGGGGTTGTAGGTACCAGCCCCAGACTAATACGAAACCAGTCGAAAAGAGCAGGGGGGTCA
>chromosome_10,+,polyA site is 1460984
GTGGAGGGCTTCAAGGAGGCCATCAAGCCCGGCAGCAAGCTGGGTGAGTTGAACATGCGATGGGTCGCGAGCGTTGTGGGGGTGGTGGGGGTGGTGGGGGTGGGGGCGGATGGAGGGCGGAGGATGGGTGTGCGCTGTTGCCAGCGGCTG
>chromosome_10,+,polyA site is 1465039
CATAAACAAACAATCATGTTGGGCCCTGATAGCATGTGATGGCTCGGCGTCTTCGGGTGCTGGGACTGTCCCCTCTGTAACATCCGCATTCATAAACAAAACAATGATGTATATGAACTGCTGCGATAAGCATCACCGTCTTGAAACTGC
>chromosome_10,+,polyA site is 1468116
CGGCAAGGGTTTGAGCAAGGCTGCGAAGAAACGGCTCAAGGAGCAGCATGAGCGCGAGATCCGGTGCGTTGTGGGTGGTGGGTTGGGTGGTGGATGGTGGGTGGTGTGTGGTGGAGGCCAATAGGATGTGCGCGTGGCGCATCGCAGCTC
>chromosome_10,+,polyA site is 1478835
GTCGTGGTGATGGAGAAGTTCAACCTGAGGCACCTGGCGCCGCAGCACCTGCTCGAGATGGTGAGGGGTGGGGGGTGGGGGCTGAGGGGGGCAGGGGGAGGGAGGGAGCGTGTGGGGTCTGAGGGAGGGAGCGTGTGGGGTCTGAGGGAG
>chromosome_10,+,polyA site is 1582022
CGCGTTGGATGGAGTTGCTGTTGCAGGAGCTGGAGTTGATGCCGCACACCATGCGGTATGTACACACACACATCGCTTTTTTTTAAACACACACACATTGCCAACTGCTACCAACCCCCACAGGAGCGCGCCCTCAGTGAGCAGATGGAG
>chromosome_10,+,polyA site is 1582178
GCGGCCATTGCGCTGCCGCTGGTGCTGTACGAGGTACGGGGCGGGCGGCTGGCACAGAGGGGGGCCGGGGGGGGCGGGGGGCCGGGGGGGGGGGGTGTGTGCAAGGATAAGGCGATGGGAACAGGGCAAGAGCATTGGGAACAAGGGGGG
>chromosome_10,+,polyA site is 1584784
GCAGCTGCGGCGTGCTGGTGCCCGCGCCGGCCTTTGCGGTGATGAAGGCGCGGCTGGACATCGTGGACTCCCAGGTGGGGTGTGTGGTGGGTGGTGGGTGGTGTGTGGGGTGGTGGGTGGTGGGTGGTGGGTGGTGGGTGGTGGGTGGTG
>chromosome_10,+,polyA site is 1585009
TGGGTGGTGGGTGGTGTATGGTGTATGGTGGGTGGTGGGTGGTGGGTGGTGGGTGGTGGGTGGGGTGGGTGGTGGGTGGGGTGGGGCGGGGAGGCGCGCCTGAGGCGTGTGGCTGTGCAGCCTGTGCGCGTGTATATGGCTGTGGGGGGG
>chromosome_10,+,polyA site is 1602420
CGGCGTTGGCGCTGTGCGTGTGGATCGCCTACTCCTACAAGAACCGCAGCTTTGCCTACACCTGGTGCGGCTGGCCCTGGGGTGGAGGGGGGGAGGTTGGGATCAGCAGTGTCACGGATGGAGGGCAAGGGAGGGCAGTTGCGCACGCTC
>chromosome_10,+,polyA site is 1607919
TTGTACAGCTGGAAAATGGGCTGAGCCCCATGAAGCGCAAGGGATGTGACGATGGGCACCGGCGACATGAACAGCACCCTTGCAAGCCCATCCAGCGGGACTGGCCACTATGCCAACGCCGTGCCGAGGCAGCGACATGCCCTGTCCCCG
>chromosome_10,+,polyA site is 1608465
TTTTGTCGACGCAGGCAGGCACGCAGGCAGGCACGGACAGGGGCAATCCTGGGGGGCTTCGCCCCCCCCCTGGATCGCTTCGCTCGGGGGGCTCAGCCCAAAAACAACAAAACGATGCCCTTGACTTGTCGTTATCATGTGTGTGTGTGA
>chromosome_10,+,polyA site is 1608657
TACCTGGGCCACCCCGTGTACATGCTGTCAGTGGACCCCAGCCCCTTCAAGAAGCTGGTGGAGGAGGTGCGGGCCTGGGCGGGGAGGGGGGGGGAAAGCGAGGGCGACGGGAGGTGGTGGGCGAGGGATCACCAGTCCCATGGAATCCGG
>chromosome_10,+,polyA site is 1619012
CCGTTCGTGGTGTGGGGCCTGGTGGTGGTGGTGATGCACTCGCTGGGCTACGTCGTGATGGAGCAGGTGGGGGGGGGGGGGAGGTGGTAGGGGGGGGAGGAGGAGAGCAGGGGAGGCGGGCGTGTGGGGTGATGAGGATTGGGTGTGTGT
>chromosome_10,+,polyA site is 1652192
CGCATGAAGGGCGGCATGTCGCGACAGACCAAGGCGGACCTGCGCACGGAGGCCAAGGTGGGGGCAGAGGCGCGGTTGGGTTGTGTTTGTGTGGGGGTGTGTAGGGTTGGGGAGCTGGGGCGGAGGTGTGGAGCTGGTGCACGAGGAGGC
>chromosome_10,+,polyA site is 1710459
GGCTGCAGGACAAGACCATGGAGGCGCTGTACATCGCCAGGTACCTGGTCAGCAGGCGGAACAAGCTGAGGGTGAGCGGGAGGTGTGGGGCGGGGGCGGGGGCGGGGGCGGGGCGGCGAGGCCGAGAGCAACGGCTCGTGGTTGGGCTCG
>chromosome_10,+,polyA site is 1712746
GAGGTGGAGTCGGTTTGGAAGCCTGGCTACAACCCCGGCATTGTGTACGGCAGCATCATCATGGTGAGGAGGCGGGGGAGGGGGGGGAGAGGGGAGGAAGAGGAGGGGGAGGGGGGAGGAGGGAGGAGGGAGGAGGGGGAGGTGGGGGAG
>chromosome_10,+,polyA site is 1712811
GAGGAGGCGGGGGAGGGGGGGGAGAGGGGAGGAAGAGGAGGGGGAGGGGGGAGGAGGGAGGAGGGAGGAGGGGGAGGTGGGGGAGGGAGGAGGGGGAGGAAGAGAAGGGGCCTGCTGCACCCATTCGAAGTCCATGCATGCACGCAGACG
>chromosome_10,+,polyA site is 1715512
GCGGGCGCAGGCGCTGCGGGCGGTGGTGCTAGAGGTGTCCATTCGGCACAACCAGGTGTGGGGGCGTGGGGGGGTGGGGGGCGCGTGTGGGGGGGGGGGGCGTGGGGGCTAACTCTGTACCAGTCCCGTAAGGAAACAGTCGGGGGCGTG
>chromosome_10,+,polyA site is 1717471
GGTGCTGGTGCTGGGCGGCACAGGTGTGCGGTTGGAATGGTGGTGGTGGTGGTGGTGGTGGTGGTGGTGGTGGTGGTGGTGGTGGTGGTGGTGGAGGGATGGGAAAGGGGGCGAGCAAGGGCGAGGAGGGGGGCATAAGGTGGTCGTGTC
>chromosome_10,+,polyA site is 1721636
GCGGCTGCACCAGGACTGCACGCAGCTAGCGGGTGGGTGGCGGCGGTCGGTTGTGGCGGCGGTCGGTTGCAGTTGTTGTGGTGGTGGTGGTGGTGGTGGTGGAGGTGGTGGTAGGGTGGTTGAGTAGAACACCAGAGGCGTATGGGCGCA
>chromosome_10,+,polyA site is 1834473
AGCCCTGGGGGTTGCCCACCTCATCAGCAAACAACATTTAAACCACAGCGTAGTATCAAGTGCGTGCTCAGCGGTTTGGGGGTTTGGCGGGCGCCCATTATGGCACGACCACCTGAATCGTTGGTTGGCGGAGAGCAGGCAATGAGCGAT
>chromosome_10,+,polyA site is 1867052
CAGGTAGGCGAGTAATGCCGACCCGGCTTCGTGTGCTTGCCGATTTATGGAAAGCATCAGGCCATCAGGGTTGCGGCAGCTTCCCTTAGGCCTTAGGCAAAAAAGTGCGTGCGTACAACTCGTGATCTCGTGGATGACGGAAGTTGGCCA
>chromosome_10,+,polyA site is 2007160
TGCTGCTGGTGCACTGGCCCGAGGCCTGGGTGGCGGGGTCGTCCATGGAGAACCCGCAGCCCGACAACGAGGTGCGCGAGTGGGGTTGGAGGGCGGGGGTGGAGGAGGCGGAAGGGGCGAAAGGGGTGGAGGCGGAAGGGGCGAAGGCGG
>chromosome_10,+,polyA site is 2041244
CAAGTGGACGCAGATACGGCTGAGGCCGGCGCCCAGCGGCCGCTTCGGACACGCCATGGCCGGTGAGGGAGGCGGGGAGAGGGTAGGGGGAGGGGGGGAGCGAGGGTGGGAAAGAGGTTGTGAATACCAGCCTACCAACTAAAAGGGGAG
>chromosome_10,+,polyA site is 2041346
AGGGTGGGAAAGAGGTTGTGAATACCAGCCTACCAACTAAAAGGGGAGGGTGCAGGTGGTGATGAGGCTGGAAGGGAGAGGGAAGGGGGTTGTAAAGGGGGACAGGGCAGGGGAGGCTTAGGCCGATGCGTTCCAGGTCTGTGTGATTGT
>chromosome_10,+,polyA site is 2041648
CAACTACGTGCAGTGCAACGAGCTGTGGGTGTTGGACATGGCCACATTCAGGTGGGGGCGTGGGGTGCGTGCGTTTTTGTGTGTGTGTGTGGGGGGGGGTTGGGTGGGTGCAGGGGAGAGCGATGGAGGGGTGCAGAGGGGCGATGGGGG
>chromosome_10,+,polyA site is 2044600
CCTCCCGGCCATCCTCACCGCCCTCACCGCCGCCCCCCCCTCGCCCTCTCGTCTTATTTAACATGCATGGAACCCCCCCCCCCCCCCACCGCCGCCCTCCCCACACAGCTGCTGCTCAAGCAGCGCACCGCCTCCGCCTGGTCGGGCCTG
>chromosome_10,+,polyA site is 2154193
GGCACAGCTGCAGTTGCACTTGGCCGGCTGGGCCAGCTGAAGCATGATGGGCTGCGGAGGTGCATCTTGCGCGGCCGGGGGGCGGGGGGTGGTGGTGTGTAGATACCAGCCCAAACTAAACCAAAGCAAATGCGAGAGAGGAGGAGAGCG
>chromosome_10,+,polyA site is 2166478
GGTGGAACGAGGCCTTCGGCGAGGGCGGCAAGCGCAAGCAGGCCGCGCTGCCGTACTTAATGTGAGGCTGTGGGGGGGGGGAGGCGTGTGTGTGAAAGAAAGAGCTGGAGCTGCCTGCCGCCGGGTGGAGCAGGCGGCGGTGCCGATGCA
>chromosome_10,+,polyA site is 2256543
GGGCGCGGCGGAGGGGCGGAGGGGTGGGATTGTAGGTACCAGCCCAAACTAAACCGAACCCAATGCAGAAGGGCTGGGGTGGGGTGGGTAGCGGGGGGGGGGGCTGAGGGCGGGAAGCTGGGGGTGCGGCGGGAGCTGGGAGTAGCGACG
>chromosome_10,+,polyA site is 2299936
ACGGCACTGCTGGTGGGCAGCGAGGGAACACTGGGAGTCATAACCGAGGTGAGAGTGGGGTGGTGAGGATGGGAGGAGGAGGGGGAGGAGGGGAGGGGGAGGAGGGGAGGGGGAGGAGGGGGAGGAGGGGAGGGGGAGAGGGAGGGGGAG
>chromosome_10,+,polyA site is 2325329
CAACGCTGCGCACTACAACGCCGCGCAAAGCGGCGGGAATGACGTGGCGGCTGCAGCCGGTAAGTTCTTACTGCCAGGCAAGATTGAAGGCTTTCTAAACAGGTTTTGGGTTGTCTAAATTGTTGCAGGGCTAATCAAAGGTGTTTCACT
>chromosome_10,+,polyA site is 2329434
TGCAGCGTGCGCCGACCAACCGCCCCGCGCGGCCCAGAAGCTTTCTCGCGGTGCGGACACTCCTCGCGTGTCGGAATGCCAACGCTGCCTCCTTTTGCAGACAAGAAGAAGAAGCTGTCACCATATGAGATCATGGACAAGGTCTACAAG
>chromosome_10,+,polyA site is 2329544
GAAGCTGTCACCATATGAGATCATGGACAAGGTCTACAAGGACGCCACGTACACGGCGCCCGTCCGTGTACACGGCGACCATAAGCCGGTGAGCGACCTGGCGGGTCCAACGATGGAGCGGAGGAGGTGGAGGCGGGGAATATGGGGGAG
>chromosome_10,+,polyA site is 2336080
TGCAGCGTGCACCGACCAACCGCCCCGCGCGGCCCAGAAGCTTTCTCGCGGTGCGGACACTCCTCGCGTGTCGGAATGCCAACGCTGCCTCCTTTTGCAGACATGAAGAAGAAGCTGTCCCCATATGAGATCATGGACAAGGTCTACAAG
>chromosome_10,+,polyA site is 2336190
GAAGCTGTCCCCATATGAGATCATGGACAAGGTCTACAAGGACGCCACGTACACGGCGCCCGTCCGTGTACACGGCGACCATAAGCCGGTGAGCAACCTGGCGGGTCCAACGATGGAGCGGAGGAGGTGGAGGCGGGAAATATGGGGGAG
>chromosome_10,+,polyA site is 2354213
TGAAGTGCGGGGCGTGGGGGGGCCAGAGGGTTGGAGCGTGGAAGACAGGCCAACTGGGCCGTAAGGGATTGGAGGAGAGGGGGTTGTGAGGGGGGGGGAGTGAGGCGCCTGCGTGGGGCGGGCCCGCCCACGTTTGGGCTCTGTATTACG
>chromosome_10,+,polyA site is 2363304
GCACCCTTGCGTGTGCCTTGCGTGCCTCTCACCTGGTCCCCCGCCACCCGACAGCACCTCCCGCCTCCCGCCGCCCTCCCCCCTCCTCCCCCCCCCCGCCCACCCCGCAGCTGAAGCAGTCCCAGCGCGACATCGCAGAGCTGCTGCGGG
>chromosome_10,+,polyA site is 2363467
GTTCGCACGCATCCGGGTGGAGGGAGTCATCCGGGAGAAGCTGCTGCTGCAGGTGGGGGCGGGGGCGGGGGCGTGTGGGTTTGGCGGGCGGGGGCGGGACGGGTGAGGCCGGGAAAGCACCGACACGCCCCCCCCCCTGCAATGCCAGAC
>chromosome_10,+,polyA site is 2363594
CCCCCCCCCCTGCAATGCCAGACTTCATCCCTGCCTCCCTCCTGCCTCCCAGCCCACCTCTACCCCTCCCTCCCTGCGCCCCTCCCCTCCCCCCCCCCCAGGCCTATGAGATCCTGGAGTTGTACCTGGAGCTCATCACGGTGCGCGCAC
>chromosome_10,+,polyA site is 2365221
GCTGGTGTGTGTGTGTGTGTGTGTGTGTGTGTGTGTGTGTGTGTGTGTGTGTGTGTGTGTGTGTGTGTGTGTGTGTGTGTGTGTTGGGGGGGGGGGGGCGCCAGTGCGGCGTCAGGCGTCACGCGCCAGGAAGGCGTCAGACGTCAGGGG
>chromosome_10,+,polyA site is 2383004
TGTCAGTAAGTTCCCTACAGGCAGTTGGCAGGTCACGCATGCGGGTGGACGGCGACTTGTTTCCGCCCGCCCCGCCCCCCCCCCCCGCCCCCCCCCCCGCCAATCCGTCCTGCCCCCCCTGGTGCGCCCTGCCACACGCACAGGGTGTGG
>chromosome_10,+,polyA site is 2383727
CGTGCTGCTGCTGTGCAGGTGAGCAGGGCCGGGTGGGTGGGTGGGTGGTGGGCTGGCTGTCCAGGGAGAGGCGTGGGGGGTGGGTGAAGAGGGGACAGGAGGAGGGGTTGTGGGGGCAGAGGCGGGTGGGTTGGTGGGTGGGTGGCACGG
>chromosome_10,+,polyA site is 2384301
TGCGTGCGTGTGGGTGCGTGTGTTCGCGGGGCTGCAAGAGCGCGTGTTGCCCGATGTGTGCAGATGCAGGTGCGGGGGCGGGGGTGGGGGCGGGGGGGGGAGGGCAACAGTGCAGGTTCCTGAACGCTATGTGGGCGTGCTGCCTGCCTC
>chromosome_10,+,polyA site is 2415020
CGCCGCCGCCTCCTCCGACGGCGACCGGGTCACGGGGCTGCTGGTACACTACGGCGACTGTGTGATGCACGTGCTGGAGGTGTGCGGCGGGAGGGGGGGAGGGAGCTGGGTTGGGTTGGGGTGGGTTGCGTTGGGTTGGGATGCTTAGGG
>chromosome_10,+,polyA site is 2415477
CAACAACCTGCTGTTCGCGCTGCTGCGGGAGCTGCGGCCCTCCGACGTGGCGGTGCACGGCCTGAGCGAGATACGGGTGGGTGGGGTGGGGGGTTGGGGTAGGGTGAATGAATGAATGCCAGCACCCACACCCACACCAGCACCTCAACC
>chromosome_10,+,polyA site is 2416626
AAGTTCGTGGGGCCCAAACTGTCCGCGCTGACGAGCCAGGTACTGTAGGCACGGCGTACACGTGGCGTGCCGCAGGGGGGGGTGTAAATACCAGGGGGGGCATGGTTGGTTGATGCGCAAGCAGGCTTCGCAACCGCAACAGCTTGCACC
>chromosome_10,+,polyA site is 2417456
GGGCAGGTACTACAACGACCACCTGAACCGGGACCTGCGGGTGCGCTGGCGGCTGAAGGCCGTGCCGTGTCCTGTTTTCTGTGTGTGGGGGGGGGGGGGATTGTGGAGGATGTTTGGAAAAGCGGTACAGGGGGTGGGGCAGGGATCGTC
>chromosome_10,+,polyA site is 2487265
GTGGGGGTTGCAAGGTCAAAACATTGGGAACAGAATACCAGGAGAGTGGGGGGTAGGCCGTGGGGGTAGGCCGCGGGTTGGTGTGTGTTTGGGGCTGGGAAGGGGGCGCTAGTAGGACTGGATGAAGAAGGGGTGAGAAGGAGGCGAATG
>chromosome_10,+,polyA site is 2500115
TGATGGACGAGGTGGACGTGCTGCTGGGTGAGAGGGGCGGGAGGGGAGGGAAGGAGGGGAGGAGGAGGAGGAAAAGGGGAGGAAGAGGAGGGAGGGGAGGAGGAGGAGGAGGGCACGGGAGGAGGGGTGGGGCAAGGATGGGCAAGAGGT
>chromosome_10,+,polyA site is 2643723
CACTGAACATACTTGTGCCGAACTTCCCCGAAAGAGTGCCATCTCGACCTTCCTAGGTCGCTGCTCTACGGGTGAGGACGCTGGTGCGGCGGGTTCTGATGGTTTCCCCGCGAGAGCTATCCTGCTTTCTAGAAGCCGGTCTGCGAGCCA
>chromosome_10,+,polyA site is 2671203
TCACCTACTGACCATGCCCCTCGCTGCCCATTCCCGCTCTGCACCCCAGGGGTCACAAGCGAGGCGCAGCTCCTGGCCGAGTCCAACAAGGTGCGACAGCCACGACCATACGTACGGCGGCGCCCCCCGCCTGTGTATCATAATTACATC
>chromosome_10,+,polyA site is 2682249
TGCTGGAGCACCTGCTGCAGCTGCGGCACGTGAGTCAGGGCGGCAGGCCCGGGCCGGAGCGGTGGGAGCGGGGTTCTGCAGGAGGGGTGGGTGCGGGGGGAGAGCAGGAGCTGCGGGGTGCGGTGAACAGGCAACGGGCGTGGCGCGCAA
>chromosome_10,+,polyA site is 2720740
GCGGCTACGCCCTCAGTGTGCTGTTCGTGCCGGGAAACAAGTTCGCGGTGCTGGGCACCAAGGTGGGTTTGGGGGTGGGGGTTGTGGTGGTGGGGAGATTGGGGCGGGTGGAGAGGTGGAAGGGAGGGAGGGTCTGGGCGGTGGTGGATG
>chromosome_10,+,polyA site is 2729931
GGAGTCCTCAGATCCGCTGTTCAGCCGGCCCGCGGAGAGCGTACTGGACAGGTGTGTATGTGTGTGTTTGTGCGTTTGTGTGTGGGGGGGCGGGCGGGCGGAGGCCCGTGCTGCGGGGCCCCATGCTGCATGCCTTGGGGAGGGGACAGG
>chromosome_10,+,polyA site is 2750681
CCGCTACCTCATTCAGCTACTGCCTGCAGCCGTGGTGGCGCCGCTGTTCTTCCAGGTGTGTGTGTGGAGGGGGGTGGGGTGTGTGTCCGGGGGGGGGGGTATAGGGGACACGGAAACGCCAAGGGCGCATCGTATATTACATGTGTGCGT
>chromosome_10,+,polyA site is 2751883
CCTGAGGGACCAGGCGCTGTACCCCAGGTGGGGCGGGAGGGGGCGGGAGGGGGCGGGAGGGCGGCAGGGGGAGGGGGAGGGGTGTTGTGGGTGGGGGCGAGGCAGCGGGTTGAGTGGGGCATGGCGGGGTTTGGCGTGGGCGGGCGGAGT
>chromosome_10,+,polyA site is 2762261
GTCAAGCGCGTCTTGGAGAGCGGCAGCGTGGTGGCAGGTGCGCGCGGGCACTGGGGGCACTGGGGTGGTGAGGGGGTGGGTGGGAAAGGGCGGGGAGGGACATGTTGTTGCCGCGCACGGCGAACACCTAGCGCAGTGCTAGTCATGCGC
>chromosome_10,+,polyA site is 2780885
CGCGCGCATCGCTGCCGGCGAGACGCTAGGGCCCCTGGCCGGCGTTCCCCTGGCCATCAAGGTGTGTGTGTGTGTGGGGGGGGGGGGGGGAACGAAAGAGGAGGCCTGGGTGCAAGAGGGCTGGGTAACAATGAGCACTAAGGGGTTTGG
>chromosome_10,+,polyA site is 2793753
TGGTGACGCCCGAGTACGTGGACTTTGTGGAAGTGAAGGCGCGTGTGCGGCTGGAGGAGTTCGTGGGCATCAGCACTGTCAAGACGGACACGCCGAAGGTAGGGCGGCAGATGGCCAGCGCAGGAGAGCGGAGCGAACGGATCGGGTTCA
>chromosome_10,+,polyA site is 2794785
GGGGCGGGGCGGGGCGGGACCCACGCCGCGCTATGTCGGCAGGAATCCGAATGGACCACTCACAGCGCCGACCCCCCCCCCCCCACCACACACACACACACACGCGCGCTCAGACAATTGGCATTCACATCGCGACTTCCTTGTGCTCCT
>chromosome_10,+,polyA site is 2805902
GGGGTACCTGCGCCGCATTGGTAAGGGTTGGGAAGGGAGGTTCAGCCATCTGTGAAATGCGGGGCAAATAAGTTCGGCGCGGGGGGGGGGCGGGGCGACGGCGGTGGGGTATGCAGGATGAATGAGCAACTGGGTTGGAAGCTGAAGCTC
>chromosome_10,+,polyA site is 2819707
TCAGCCACGGTGCGTGGGAGGGGAGTGGGGAGGGGGTGGGGGTGGGTTGGAGGGTGGGGGTGGGGTGGGGGTGGGGTGGGGGTGGGAGGGGGGGGTGAGATGCCCGAGCCCGCGGAATGGCGCTCGGTATTGTGACGGCACTTACCTCGT
>chromosome_10,+,polyA site is 2819960
CACACACACACACACAATCTAGCCATGCTGCCTAGCCCCTTCCATCTACCTTCTCCTCCCTTCATGGACGACGGCTCCTCTTTATCCCCCCCCCCTGCTCCCATACACCCAGGCAAATGGCTGCGAGTGGACCTGACCCACAACAACCTG
>chromosome_10,+,polyA site is 2821987
CTGGGCTGATGGCGGACCCGGCGGCCTCGCCACTGTGGAAGCTGGCGGTGGTGCAGGTGAGAGGGTGGGAGCGGGTTGGAGGAGGGAGGAGGGGGAGGAGAGAGGGGGAGAGGGTTGTGGGTCAGCGTGTCCCCTGTGTGTGTGGGGAGG
>chromosome_10,+,polyA site is 2822454
GTTCTGGCAGCAGGTGCTGCCGCGCTTCACGCCGCCGCAGGAGGAGGCGCTGAGGGCCATGTGGGTGCCGCGTGCCGCGTGGCGGGGGGGGGGGAGGAGGATGGCGCTTGGTCTGTGTGGGGTGCGGCGCGGCTGGTGCTCCACTGCTGC
>chromosome_10,+,polyA site is 2823452
TTGATTGTCAACGAATAAAGAGAATGGGTTGGTCTCGCAGTTTCCTGACCTGCTGCCGCCTCGCTGCTCCGTCACCTTTTTTACCGGGTCCCCGCCCCCTCACTCTGCAGAAGCCCGGTCCCGACGCCGTCCCTGCCTCCCGGGACGAGT
>chromosome_10,+,polyA site is 2837145
GGCGGGGCGGGGCGGGGCGGGGCAGGGCGTGGCGGGGCGGGGCCGGGTGGGGCGAGGCGGGGCGTGACGGGGCGGGGCGGGGCGGGGTGTTAAAAGGGCGGAGCGGAGCGGCGAGAGGGGCAGGCGGCGTCATTCTGGGTCGGGCATATA
>chromosome_10,+,polyA site is 2838509
GCGCTGGTCAAGTTCTCAGTCTACACGGTCAAGGAGGCGGGCAAGCCCAAGGTACGGGTGGCTGGGGGGTGGGGAGGGGTTAGGGGGGGGGGGTTGTGCGGGCAAGCCCAGAGAAGTAGGTCCCAATGGCCAAGGAATCGCCGCCTCAAC
>chromosome_10,+,polyA site is 2839209
GCAGAAGGCCAAGCTGCCGGACGTGGACGTCCTGCAGCTGCCCAAGGCCATGGCCAAGCTGCGACGACAGGTGGGGTGGGGAGAGGGGAGGCTGGGGAGGGGGAGGGGGCATGGGAGGGGAAGGGGAGGGAGGGGGGGACTTAGCGGCGT
>chromosome_10,+,polyA site is 2866647
CCGTGCCCGGCAACCGCGCCGCCATCGGCCAGCACTACAACGTGTGCAGCGACCGCTGCATCACCTTCACCGGTGAGGTGGAGATCGAGGGGGAGGGGGGAGGGGGACGAGGGAGGCGAGGGGCAGAGGGGGAGGGGGCTGGCGAGGAGC
>chromosome_10,+,polyA site is 3022939
ACGGAGGCGCTGCAGGTGTGCGCGTGTGAGCGTGTGCGCGTGGGGTGTGTACGTATGGGTGAGAAGTGTGCATGGGGTGGGGTGGGGGGGGTGGGGGGCGATTGTATGCCCGAGCCCAACGGCAAGGTCCCTGCCGAGGGATATGGTCGA
>chromosome_10,+,polyA site is 3048926
GGCATGGGGTGCCCTGGTTTGTACCGTACTGCCAGGAAGTTTTTTCCGGTGCTAAGTTTTTTTCGGCTGCCAGGGATTAATATTTAACGTTTTCTGAATAACTTTTTTTTGTTTGGGCCGGGATTTAAGTCTGGAATTTTTCGGCAATGC
>chromosome_10,+,polyA site is 3117164
GTGCTGCGGCGCTTTGAGTACGGCTTCGTGGAGGGGCTGCTGGACCAGGTGTACGACAGCATCCAGAAGGACTTTGGGCAGGTGGGTGGGGCGGCGGCGGAGGAGGAGGGGGAGAGGGAGGGGGAGGGGGAGGCGCCGGTGGGGGTTGGT
>chromosome_10,+,polyA site is 3200920
GCCCCGTGGTGACCACGCTGCTGGGCATGCCGGGCGTGGCGCCGGCGTCCTACGCGCTAGTGCAGGTGGGCGGGGGCGGGGGGTTAGGGAGGGGGGCGTGGAGGCGGGGTCGGGGTGGGGACGGGGGAGATGGAGATGGAGATGGCACGC
>chromosome_10,+,polyA site is 3237395
CAGGTGGACCGCGAGCGGCGCGAGCTGGAGATGCGGGTGGCGGCCATGTCAGCCAACAAGAACCGGGAGCAGGTGGGGGGCGGGGAAGGGGGGGGGGGCAGCACCTTGGCATGGGCAAGGTCGGCCTCTGGGGATACCCAATGGGCGCCT
>chromosome_10,+,polyA site is 3243610
AGGCGGGTGCGCGACCTGCTGGGGCTGGACAACCTGTTCAAGGGCGAGGACTTCCTGCAGGTGGGGGCGGCTGTGTGTGTGTGTGGGTGGGTGGGGGGGGTGAGGGGGTTACAGTCATGATTATCTAAGAAGTGAAGGCGTAGCCAGGGA
>chromosome_10,+,polyA site is 3244223
CAACGAGGCATGGCAGGTGCGCCCGCGCGGCAGAGGCGCTGGTAGCGGTCAGGGCGGGCCGTGACGGCTATGCGGGAGGGGGGGGGGGAAGGGTGGGGGAATGCGGTGGCCGGTGGGACGGATAGAGCATTGCGCCTTTGCATGCTCGCG
>chromosome_10,+,polyA site is 3260514
CCTCTCAGAACACTGCATGCTAGTAAGTCTATGCTGGGGAAAGTCGGTTCGGAGGTTTAACCGTATTGCGGCCCGGGGGGGGGGGGGGGGGCTGGGGGCAGGCTCAGACACACGACGCTGTAAACGGTTGATGCTGAGGATAACCTACGA
>chromosome_10,+,polyA site is 3267576
GGGGACTGGGGGAGGGGGTTCTGTCCATGCAGGTTGGAGGCGTACTAGGACTGGGGGAGGGGGCGCTGTCCATGCAGGTTGGAGGCGGGTGGGGTGGGGGAGGAGGCGTCGAGGGAGCGCGGCGGTGGACATGGGTGGTTTTATTGGGCT
>chromosome_10,+,polyA site is 3270347
AGCGCAAGCGGGCAGCCGGTGAGAGGGGGGTGCGGGGCGGGTGCGGGAAGGGGGTAGCCATTCATTTGAAGGGGGGGAGCTTTGTGTGTGGGGGGGGGGGAAGGGGGCGGCGGTTGCAGGAGAGAGGAGCGCCGCGAGTGGTCGGCGTGC
>chromosome_10,+,polyA site is 3271775
GGAGGCGGTGGCCATGCAGCGCGAGGTGCTCAGCAGGAAGACCATGGCCAGCGGGCTGCAGGTGCGGCGGCAGGGGAGGGGGCGGGGCCGGGGGAGGGAAGCGGGCTAGGAGATGACGGGCAGGGAAGGAGGACTGGATGTTGACGGGCA
>chromosome_10,+,polyA site is 3272651
TTCGTGCCGGGGGTGCTCAAGAGCTTCAAGGACAACCGGGTGCTGGCGGAGGTGGGCAGGGCCGGAGGGAGCGGGGGGGGGGCGGAAGGGAGGGGAGGGGAGGGGAGAAGCCGCCCGTGAGAAACCCAGGGGTGACGTCAGGTCCTAGTC
>chromosome_10,+,polyA site is 3285200
GTGCCGGCGGCGCACGTGCACGTGGGGCTGGACGACAAGAAGGGTGAGGCAGGCCGGGGGGGAGGGTAGGGGCAGACCGCGGGGGAGAGGGAAGGGGAAGAGAAAGGCCACCGAGGCGTGAGAGTAGAATGCGCTTGTGCGCGAGTGGAG
>chromosome_10,+,polyA site is 3288085
GGCGTGCCGGCCTTCCTGCCGCCCGAGATGCTGGTGGAGCACGGCGTGCAGGTGGGCGGGAGGATGGGGAGGGGAGGGGGGGAGGGGGAGGGGGAGGGGGAGGAGGATGGTAGGGGGAGGGAGGGGTGTTTAGTGTGGTTGAGTCCACCG
>chromosome_10,+,polyA site is 3291295
GGGCACCTCCGCCGCCTGGCGCCTCACGGGCGGGCCGCAGCCCACCTCCGTGCCGCTGCTGCTGTTCCAGGTGGGGGCGGGGCGGGTGGGGTGGGGTTTGGAATGGGGCGGTGGGGGTTTGGGACGGGGTGGAGGGTTGTTGGGGCTTGG
>chromosome_10,+,polyA site is 3291380
GTGGGGTGGGGTTTGGAATGGGGCGGTGGGGGTTTGGGACGGGGTGGAGGGTTGTTGGGGCTTGGAGTGGTGGGGTGGGATGTGGTGGTGGGATGGGGGATGGGTTGGGATGTGGCATAGGAGTGCGGTTGGCGTGGCGGGCTGCTGAAT
>chromosome_10,+,polyA site is 3292026
CCAGCCCAAACTAAACCGAAACCAATGTATAAGACGAGGGAAGCGGGAATTGGTAGCGGGAAGAGAGGAGGGAAGAGGAGAGGAAGGAGGGGTGGGAGGGAGGGAGGGCAGAGGCAGGGAGCTCTGTGTCCGGTGGTGGTGCTGGGCGCG
>chromosome_10,+,polyA site is 3293090
GGCGGTTGCTGCCATGATGGCCGCACTGCTGCTGCCGCTGCCGGAGCCCACCTGGCCGGCCAGACAGGTGGGCGCGGAGGGAGGGTGAAGAGGCGGGGAGGGAGGGGAGGGGGCAGGCCCAAGGCACGGCATGTCTCGCGTGTCGCGTGT
>chromosome_10,+,polyA site is 3294023
TGGCCGCCGCCGCTGCAGCTGCCGCCGGAGGCGCACGGATGGACGGAGCAGGTGGGTGGGCAGCGTTTCGGTGTGGCGTGGGGTGTGGCGGGGGTTGTGGATGTGGATATGGGTTTGTGGGTGTGGCGGGGGCTCGGCATTTGCCAGTAG
>chromosome_10,+,polyA site is 3304690
GTGTGTGTGTGTGTGTGTGTGTGTGTGTGTGTGTGTGTGTGTGTGTGTGTGTGTGTGTGTGTGTGTGTGTGTGTGTGTGTGTGTGAGGGAGGAAGGGGGTTGAGGGGAGAGGAGCAGCGGAGATAATCGTGACAGCGGGGTGGGACGAAG
>chromosome_10,+,polyA site is 3305995
CGGTGAGAGGCGCAGAGGGGGCGGGGAGGAGGGCATGCGGCAGGGGTGTTGGCACCATTCCCAACCGGAAACCAGGGAGGGGAGGGGCGAGGGGGCGGGGGAGCCGTAGGGGGGATAGGTAGACATCCATGCAAAGGAGTGGCGTTCAGC
>chromosome_10,+,polyA site is 3309652
GCAGCAGGGGCTGGGCCGAGGCCGCTTCCTGGCCTGGGCGGCCTGGGTGTGCGTGTGGACGGCAGTCATGGTGAGGGGGGGGGCGGGTGGGAAGGGCGGGAGGCAGGGATAGTGGCAGGGTGGAGGACGGGGTGGAGGCGGAGCTGGAGG
>chromosome_10,+,polyA site is 3310174
CTGTTCGGCGGCCTCATCGGGGTGCTGTTCCTGCAACAGGCGATCAAGGTGGGGAGAGGAGGGCGGAGGGGCGGGGAGGAGTGGGGAGGGGAGGGGAGGGGAGGGGAAGGGGGGGGGAGGGGCAGGAACGAAAGCAAGAGTGCGCGGAGT
>chromosome_10,+,polyA site is 3311030
AGAATGCAGGGGGTGTAGCCGTTCATGCGAACGGTTTGTGCGAAACATAGAACCTGCCGACGTTCAGAGGCGCAGCGGGTGGGGGGGAGTGGCGGGAGCGCATTCACCTACCAGATGTGAGGTGTGTGTTTGAGGGTGCTCACAGCCGCC
>chromosome_10,+,polyA site is 3381781
GTTGCAAGGATGTTTGGAAAAGGGCGGCGGGTTGCAAAGATTGGTACAGCAAAGTAGACAGCAGGCGGGGGGAGGCGGCGTGCGGAAGGGGGGGATGTTATATGCCCGAGCCCAACGCAGTAGCTCCCAGCAGTCAAGGAATCGGGCGGG
>chromosome_10,+,polyA site is 3435121
GCCAGACCGAGTGTGTGGGCAACTTCACGGACCCGCTCACCAACAGCACCCTGGAGCGCCACTGGAGCAACGACTTCCCCAACTTCGACAACACAGGTACGGCAAGGCAGCGGGCGGTGGCCCGCGTCCGCCATGGGTCGCTGCCGCTAC
>chromosome_10,+,polyA site is 3452439
CCTCCGCGGTATCCCCGGCCTGTTTGTGCTGTCCGTGGACCGCGCTGACGGCAGCAGTGTGGAAGCCTCCGACTACCTGTACAAGATCCAGCCCGTGAGTGCTGGTACCTACCGGTGTTAGTTCCTGGCTCCAGATGCCCCTCATTCATA
>chromosome_10,+,polyA site is 3456425
GTTGCGAATTCACATGTTACCTCGTAACCGACGGTAAACGCTGTGGACGGTCGCGCCCATGGCTGGCTGACGGAAGGTGGCTGCTGTATTGGGATGGCTGGGCTGGACGACGGCGGCCGGGCTGGCGTTGGGACTACCAGAAAGGATGCG
>chromosome_10,+,polyA site is 3468679
CTTGCGCATGCTGGGCGCGTCATCAACGCACGCAGCTCATTGATATTCACTGCTCGGACGGCGGCTGGGTTTGGTGCTTTGTTTGTTTTTGTTTGTGGAGCGAGATAGACACGTGCTGAACCGCCTGACCTGCAACACCCCCTCCTTCCG
>chromosome_10,+,polyA site is 3481056
CCCGCCCTAGCGGACATGTCTGAGCACACCCGCCCAACTCAAATACTCCGCCTGGCCCCGCCGGCCTTGCCAACATTACTTGTATGCTTGTTCAATGCTATTCTGCGATTTACAGCACCATCGGCCGACCTCGACCAAACCGGGTGCCGG
>chromosome_10,+,polyA site is 3587419
GGGCGACAGGCGATATTCGCCTGTGCGGGGCCCTCGTGGGGGTGCTGACAGTTTGCGGAAGTGCCCTTCCAGGGCGGTTAGAATGCTGGGAGGGTCGGTTACCACCTCGCCTGTTTCAGGGTTGCGGACCGCGGGGAGGCCACGTTCGGT
>chromosome_10,+,polyA site is 3671617
AAATCGCATTTGCAAGCTGCTTTCGACCGTGTATCTGACCTGATGCCGGGCCCGCGCTTTGGCTCTTTCGATGCTACATCGTGGGGGGGGGGGGGGGGTTACATCCATGATTATATAAGAAGTGAAGGCGTAGCCAGGAACATTAGTACA
>chromosome_10,+,polyA site is 3672316
GACCAACCGCGGCTAACGGCACCCGTGGCAGTGTGGCGGGTGACCCCATGAACAAAGTCATGGACACCATCCAGGTGAGTGGGCTGTGGGCGCCGGGGGCGGAGCTTGTCGGTATACAGTTGCTGAGTGGCCAGATTCCCTGCTTGAGAC
>chromosome_10,+,polyA site is 3677599
GGGCATTTTCCGGGTGCATTCTCGCCGCGTGGGGCTGCGTACGGCCCCGAATCTCGCCAACTACCCCTTTCCGGGGGGTGGGGGGGGGTGGGGGGGCGGACCCCCCCAAACGCTGAAAACTAGGCCCCTTGGGCCCCTGAATGCCGTGGG
>chromosome_10,+,polyA site is 3710585
TTCGTGCTGTTTACAGTAACAATTGGGGTGTCGTGGGGCCATCATGCCACTCAAGCTACTTTGACGGAATGGTGCGGCGTGGGTAAGGTGCAGTTACCTCTGGATTGATACCGACCAATTTCGGGATGTCACTGCGCCAGCTTACAAGGA
>chromosome_10,+,polyA site is 3907217
GATGGGTGCGGTGGGGGTTGGATGGGTGCGGTGGGGGTGGATGGGTGTGGTGGGGGGTGGATGGGTGCGGTGGGGGTTGGATGGGTGCGGTGGGGGGGGTGGATGGGTGCGGTGGGGGGGTGGATGGGTGCGGTGGGGGGTGGATGGGTG
>chromosome_10,+,polyA site is 3907320
TGGGTGCGGTGGGGGGGTGGATGGGTGCGGTGGGGGGTGGATGGGTGCGGTGGGGGGTGGATGGGTGCGGTGGGGGGTGGATGGGTGTGGTGGGGGGTGGATGGGTGCGGTGGGGGTGGATGGGTGCGGTGGGGGGTGGATGGGTGCGGT
>chromosome_10,+,polyA site is 3907451
GGGGGTGGATGGGTGCGGTGGGGTGGATGGGTGCGGTGGGGGTGGATGGGTGCGGTGGGGGTGGATGGGTGCGGTGGGGGGTGATGGGTGCGGTGGGGGTGGATGGGTGCGGTGGGGGTGGATGGGTGCGGTGGGGGTGGATGGGTGCGG
>chromosome_10,+,polyA site is 3931483
TGCCGCGCATGTACGCGGGGTCCGCGTCACACCTACCCAGGTTTCCAGCTGCACACCCCTCATTCTGCTGCCCCCCCCCCCCCTCACACACACACCACCACCACCAGGTGGACTTCTGCGGTAAGGGCGGCTACGTGGACCTGATGGGTT
>chromosome_10,+,polyA site is 3943037
GGAGTGGGAGTGGGAATGGGAGTGGGAATGGGAGTGGGAGTGGGAGTGGTAGCGGTCGTGGGTGGTAGTTGGTGGGTGGTGGGTGGGTGGGTGGGAGGACACGGAGGAAGACTGGGGGAGTGGGGGGTTCCACTGTCACAGCACGGCGGG
>chromosome_10,+,polyA site is 3943643
CTACGCGCGGATAACCGTGCAGCACGTGCCCACGCCCGCGCCACTACTCACGGTGTCCTGTGCGCACTGACACCCCCCCCCCCCACCACACACACACACACGCTCAGGTTCCGCTTTTTAACACACACACACACACACACACACACACAC
>chromosome_10,+,polyA site is 3944761
TTCCCAGACTACCTCAGGTGGGGGCGGCGTGCGGGGGGGGCGGCGTGCGGGGGGGGGCGGCGTGCGGGGGAACGGGGTGGCGGGGGAGAGGGGGGGCGGGGGAGAGGGGTGGCAGGGAAGTCGGGGTTGTGCCCAAACTGCCAGGGGGAT
>chromosome_10,+,polyA site is 3970883
TGCCCAAGCGCCACCGCAAACGAGCCATTGGGCTGCAGGTGGGGCGGCGGCGCGTGTGCTGCGAGTGCTTCTGGTGGTGATGGTGTTGGGGGTGGGGCTGGGAAGAGTGGTGGTGAGGGAGCGCGTACCGCAGGGACATGAATACTGGAT
>chromosome_10,+,polyA site is 3989123
ACACACACACACACACACACACACACACACACACACACAAACACAAACACAAACACAAACACAAACACAAACACAAACACAAACACACACAAACACAAACACAAACACACGCCGCCACGCCGAAGGTACGGCACGGCGGTGGACGCAGAG
>chromosome_10,+,polyA site is 4206502
TTGAACCAATCCCGTAAGGAAACAGTCGCGCGGCACGGAGAACTGCAGCTGCAAAAGCGAGTCGTTGTGTGTGTGTGGGGGGGGGGAGGGGGTTGTTGTAGATACCAGCCCGAACTAATCCGAACGGTGTGTGTGTGTGTGTGTGTGTGT
>chromosome_10,+,polyA site is 4210863
CACACACACACATATACGCCCCGCCTTGCTGTTCTCTGAGATGCGCTGCCGTCTATCATTTCCTGACTAGTCCCCCCCCCGCCCCCCCGCCCCCCCGCCAGGCCGACTACTACCCCGAGCTGGTCGACTTCTTCAGAGACGTGGCCGTGG
>chromosome_10,+,polyA site is 4253439
GACCTGGGGCCCGGGCGGAGCGCCACATGCGACCCGTGAGGCACCCGGGTGGCTGGTCGGGTTGGTTGGCAGCAGGGGCGGCTGGGGGCGGGGGCGCGTGGGACATTGGGACCTGTTGAAACGGTGTCGTGAACGGGTCGAGGGTTGGGA
>chromosome_10,+,polyA site is 4255109
AGAGCACCTACAAGGAGGTGGGGCGGGGCGTCAGGGCGTGCGTGTGTGGGGGGGGGCGGGAGGGTTGGGGGGGGGGGGGGTCGCGGGGAGGGGCCGGCATCATGGGGTGGCATGTGTGGTCGCAGAACGGCTGAAGCACACGTCTACACC
>chromosome_10,+,polyA site is 4266456
TGCAGGTGGCGCCGCTGCCCCTGGCGCAGGTGCTGCGGAATGTGCAGGACCTCGGCCGGGACCAGGCATACAGGTGGGGGGTGGGAGGGGGGCGGGGGGAGGTGGCAGGAGGAAGGTGGGAAGTGGGAATTGGGAGGTGGGAGGGTCCTA
>chromosome_10,+,polyA site is 4326598
TTGCTCGCTGACGGGACGCAGGCAGCGGATGAGCACACCGCAGGTGCCGGACCTGGACCTCGGTGAGTGAGTGTGTTTTTTGGGGGGGGCGGGGGGGGGCACGTGTGATGGGCTACAGCCGCGCATGCCCACGTGTCGTGCAGCGAGAAG
>chromosome_10,+,polyA site is 4360386
TGGGCCCCGGCCAGATCCGTGACGCCAACCGGGCCATGCTGCTGGCGGCGGCGGCCAAGGCGGGAGCGGAGGTGAGGGGAGGAAAAAGGAGGGGTGGAGAGGAGGGAGAGCGACAGGAAGACTGTAATGGATCCCAAGGCTTGAAGACCT
>chromosome_10,+,polyA site is 4396412
CCATCTGCACCGAGTACTCGCCGCCCGAGTGCACCAACACGGGTAAGGGCGCGAGGGTGTAAGAGGGCGGGGGTGGGGTGGGGTGATGGGGGCGCGAGGGGACTGAAGCGGGGCTGAGAGCGGCTGAGGGTGGAGGCTGTGCGGGCTGTG
>chromosome_10,+,polyA site is 4418513
ATACCCCCCTGGGAGTGGCTCTGCTGTGTGTGCTGTGCTGAGCGGTAGGTTGTTGCCGGTGCCTGTCGGGTGACTCAGTGCGTGTGACTCAGCGTGTCAAACCCGGTCCTGCATGGGAGCCGCTACAGGCGCATGACAAGCCACTAACAA
>chromosome_10,+,polyA site is 4578245
AAGGACTCCCAGACGCTGGCTGCCAATGCCGGTGAGCGGTTTAGATTGTTCATATGGAGAGGTCTGTGGGGAAAGGGGTGGGGTGTTGACGGTTGTCCGGACGTGGGCGCGGCAGCACTCCGCGCCAATACGTGTCGCGGCCTGCTGACT
>chromosome_10,+,polyA site is 4604261
CCGGGCTGCAGCCGCAGCTTCTTCCAGGAGGTGAGGGCGGGAGGAGGCGGCGAGAGGAGGCGGGAGGAGGCGGCGGGAGGAAAGAGGAGGAGGGGAGGGGAGGGGTTCGCGCGGGGGCTGAAGGAGAGTCGTGGGGTGGCGTGGGGACGA
>chromosome_10,+,polyA site is 4605519
CATGGGCGTCATCATGTATTGCCAGGTGGGCGGGGGTTGGTGGTGCGCGCGTGTGTGTGTGTATGTGAATGTGTGTGGGGGGGGGGGAGGGGGAGGGGGATCGTTCATCCAATCCCACAATGAACTTTTGCCAACCCAGAACCCATCATG
>chromosome_10,+,polyA site is 4606003
CCTCCCCCTCCCCCATGTGCAGAGCCTGCTGCAGCAGGCGAGGTACTTTGATGACCTGGTGGCGCAGCTGACGGCGTGGGAGGTGAGGGGGTGGGGGGAGGCACGCACACGGGCCCGTGACCAGCTGCGAAACCTCCCTGCAAACCAACA
>chromosome_10,+,polyA site is 4606975
GGCGGCTGCTCCCTCGTGGTGGCCTTCGCGGCGTGGGCCACCATCTGCCCGCTGGTGGTCGTGGCCAGGTGAGGTGGGGTGGGGGGAGAGGGAGGGCGGGAGGGAGAGGGAGAGGGAGAAAAGGGGCAGGGGCCATGCGAGCGTGGCGTC
>chromosome_10,+,polyA site is 4610018
GCTGCTGGTGCTGGTCATCCTGCTGGGCTTCAGCGTGGGCATGGAGGTGGGGGCAGGCGGGGGCAGGGCTGTGTGGGGGGGGGCGTGGCGGTGGGGGGTAAGAGGAAGTAGAGCACCCTCTGCCGGGGGGGCCTTCAGCTGCGGTTGTAT
>chromosome_10,+,polyA site is 4614618
CAGCGCCTGTTCGTGTCCTTCAACCCGTGAGCTGGGTCTGGGTTGAATGGCGGTTGTTCTTATGGGGAGGGGTTTGGGGGGCGGGGAGCGTGGGGGGAGAGGGGGCACAAAGGTCGGGGTTTGGGAGTGCAGACCTGCAGGTGCGCTTGT
>chromosome_10,+,polyA site is 4614949
CTGCATCCTGCGCCGCTCCAACGTCAACGTGCTGGAGAACAAGAAGCTCGTGTCGGGGTCACAGGTGGGCGGGGCGGGGTGGACGGGGAGGGGAGGGGAGGGGTGCGGTGCTTGTGGTCGTGTGGCGGGGAGCGGCGGCGCTGCAGGTGG
>chromosome_10,+,polyA site is 4628982
AGGGGGCGTGGGTGAGAGTCATTTTCGGAAACCGGGAGGCGGAGGCGCACGCGGGCGTTGGGGCTGGCGGCTGGGGGGGGGGGGGTTGGTTGTGGTGGACTTGGGCAGGTTGTGGAGTGGGAATGGTAGCAGGGTGGGCGCTTGGGGGCG
>chromosome_10,+,polyA site is 4629131
GGCGGCCGGGGTCCCGGGGTTTCGCAAGGTCTCGCACGTGATGATGATGTGTTACAGGGTTGGAAGTGTGCATTCCTGAACCTGTAACGAGACTAACCGAGCCGCAAGGGCTCCTCGTCTCTCCTGTTAGCATTGTTGTGAGCTTCATGC
>chromosome_10,+,polyA site is 4644006
TGAGCGCGGCGCGTGGGCAATTGTGCATGGCGCACATGTGGGCGCGGCGCGCGTGCGTGCTGGTGTGTGTTCGTTTGGTGTGTTGGTGTGTGGTGGTGTAGCAACGTTTGTGGTGTGTTGGTGTGTGGTGGTGTAGCAACGTTTGTGGCA
>chromosome_10,+,polyA site is 4679039
GTGCGGCGGCTGGCGGAGCGGGCGGCCATTGAGCTGAGCGTGGACGTGCTGCGAGAGGCGTCGCAGGTGGGGAGGGGGTGCGTGGTAGGGGGGGGGGGGGACAGGGGAGGCAGGGGAGGCAGGAGAGGCAGGGGAGGCAGGGGCGGGAGA
>chromosome_10,+,polyA site is 4697409
GCCGCCGGCGCTGCAGCGGCAGCTCATCGGCCTGTTGCCCGAGGTGGCGGCGGTGGAGGACCACCCGGTGGGGGGGGGGGTGGGGGGGTGGGGGGGTGCTCGAGCCCAACGAAAATGTCCCGGGGGGGAGGCAGGGCTGGGCTGGGGCGG
>chromosome_10,+,polyA site is 4698163
GGAAGCAAGGCGAAGCAAGGATGCCGGCACCGCACCCGCTCTCCGCTCCGCTCCCCGACCCGCCCTCTCCATCACACCCGCCCACCTACCCCCTCCCACACACGCATCCCACACACCGCCCCCCCCCCCCACACACAAACACATGCACGC
>chromosome_10,+,polyA site is 4703402
CGCTGGCCGCCAGTGACCGGCAGGCGGACCGGGACGCACTGGTGTGGATGACGCCGTTGCTCAGGTGTGGGGTGGGGGATTGTGTGATGGGGGGGGGAGTGTTAGGGGGATTCCGCTTTGTAAGAATGGGGGCGGTTGCGTGTGCGCCAA
>chromosome_10,+,polyA site is 4703908
CCCCCCCCAGGACGTGGACGCGCTGCTGGGCTGCCCACTGGTGATGTTCCCCCTGGAGCTGCTGGAGGACCACGAGGTGGGGGAGTGGGGGGGGGGTTTGTAAATACCAGCCCAAGCGAAACCAAAACCAACGAAAACGAGCGGAGCACA
>chromosome_10,+,polyA site is 4737696
ACATCCGCCTGACGTCCTTCAGCAGCAATGCCGCGGCGGAGATGCGCGACGCCATCCAGGAGCTGGAGGTGAGGAGGGGGGAGAGGGGAAAAGGAAGGGGGAGGGGGGAGGGGCGTGTGTGTGTGTGTGTATGTCACGCGTGTATGTGTG
>chromosome_10,+,polyA site is 4738549
GGGGTGTGAAGATGCGCGGCGCCATCCAGGAGCTGGAGGTGAGGAGGGGGGAGAGGGGAAAGGGATGGGGGGAAGGGGCGGGGAGAAGGAAGGGGAGGGGGGAGGTGTGTGTATGGCACGCGTGTGTGTAAAGGATGCGCGACGCCATCT
>chromosome_10,+,polyA site is 4738919
CAGCGGACGAGAGGTGGGGGAGGGGTGCGGCGGCTCCTGTGTGTTGCGTGTAGGGGGATGGGGGTGGGGGTGGGGGTGGGGTGGGCGGGTGTGGGTTTGTAAGGGGGAAAGGTGGTGGGCGGGGAGGTGGTGGGCAGGGAGGCTGCGGGG
>chromosome_10,+,polyA site is 4822223
GTGTCCGCGCTGCACCCGGCGCTCAAGGAGGCGGGCGTGCAGGAGCTGCTCAAGGTGGGTGTGGAGTTTAAGATGGGTGTGGTGTGTTTGGGGGTGGTAGTGCTCATTCCAATCCCATAAATCAAGCATTACCAACACCAGATCCGTGGC
>chromosome_10,+,polyA site is 4823598
GTGGGTCGCTGCACGCACTTTCTGTTCATCATGACGGACAACGTGTTCAAGAGCGAGTGGTGCATCAAGGAGCTCGTGGTGGGTTGGCGGGCGGTGGGGGCGGCAGCTGTGGTGGGGCGGGCCTTGCACTGGGCTCGCGTGCCAGGGGCC
>chromosome_10,+,polyA site is 4837679
GTGGTGTTGCACGAGCACAGAGGAGAGCCGGGTGAGTGGCGGGAGGAGTGGGTAGGAGAGGTTGGGAACAGGAGGGGGAGGGGAAGGGGGAGGGGGAGGAGTGTTAAGAGGAGGCAGGTAGTAACTAGGAGGTGGGGCAGCGGCGTGGAG
>chromosome_10,+,polyA site is 4839115
GCCAGCAGCATCGAGCTCACAGAGGTGGGGGCGTTGGCGTGTGTGTTTGTGTGTTGGTGGGCGCAGCGGGTGGGGAGGAGGTGCGGCGGGGAAGGGGGTGAGGATGAGGTGCGGCGGGAGAGGGCGCAGCAGGAAGGCCACTGCCAACCC
>chromosome_10,+,polyA site is 4854623
CGTGTTTGTGTCCAGTGAGTGGTGGAGCAGGTGGTGGTTGGTGGCGGCGGCGTGTTTGTAGTGTGCGTGCATGTTTGTGTGCGTGTGTGGGCGCGCGCGCATGCGCGGGTGCGCGCTTTCTCATGCTTACGGACCCGGCGGTTGCTTGTG
>chromosome_10,+,polyA site is 4876539
TGCGGACACGTGGGCTGCGGCCGGTACCGCGCAGGTGCGTCGGCCGCTACTACCACCGCTACTGTTGGCTATCCGCTTGTCACCCCCCCCCCCCCGCGGACCACTGCTACCTTGAGCCGCTTGCGATATGACCGCGACGGCGCTTCACCG
>chromosome_10,+,polyA site is 4885175
GAGCGCGTGTGGGGATGGGGCGTGTTGGGGCGTGGGTAAGGTGTGTGCGGGCGTGGGGGCGGGCGTGGGTGTGCGGGCGTGGGTGTGCGGGCGTGGGGGCGTAAGCGAAGTGTGTTGTGAGGGAAAGGAATTGCGCGCGCGCCAATGCAA
>chromosome_10,+,polyA site is 4911248
CGGCTTCCGCTTCGCGCCGGGGGCGGCGGTGCTGGCGCCGGTAAGGCGGGGGCAACAGCGCGACCGGTACACACGTGCGGGGGGGGGGGGGGTTTACAAATACCAGCCCAAACTAAACCCAAGGGGGAATAGAGAGCGATAAATCTGACG
>chromosome_10,+,polyA site is 4911892
CCACACGCACAGCCAGGCGGCCAGTGGCGACACGGCCACCTACTCACACGACTCCAAGGTGGGCGGGGGCGGGCGGGGAGAAGGAGTGGGGGGGAGGTGGGATTGGGGGTGGGGGGTTGGGGGTGGGGATGTGGGCTGGGGCGGGGGAGA
>chromosome_10,+,polyA site is 4926846
GTGTTAATGAACGAAACAAAAGTCCGCCCAGACGTGTGCGTGTGTGCGTGTGTGTGCATTTTTGTGCACACGTGTGTGTGTGTGGGGGGGGGGCGCCGAGGAGCGGTGGGGGATGGGTTGTAGCAGATGGGGCATGCCGGGGGAGCGGGC
>chromosome_10,+,polyA site is 4927413
AGGAGGCGGGGAAGGAGGCGGGGGAAGGAGGCGGGGAAGGAGGCGGGGAAGGAGGCGGGGGAAGGAGGCGGGGAAGGAGGCGGGGGAAGGAGGGGGGGGGGAAGGAGAGGCAGGGGAAGGAGGGAGGGGGAAGGGAGGCGGAGGAAGGAG
>chromosome_10,+,polyA site is 4931223
GGGCGCTGCACGAGGCCACACACGGCCACGCGTTGTCGGCACTGGGCTTCTACCTGCTGCAGAGGTTAGGCGGGGAGGGGGGGGGCCTCACAGGGGGGTGCAGGTGCGAGGGCGCATGCCGCGACGTAGCGCCTCCCCCAACTGGACGTG
>chromosome_10,+,polyA site is 4931945
GCCGCCGACGTGCTGCAGACACTGCACGTGCTGGTGCATGGGGCGCAGCTGCAGGTGCGTGGGGCTGAGCAGCGGGGGGGGGGAGGAGAGGGGGGTTGTAAATGCCAGCCCGAACAAAAGCAAACCAAGCCAAACTGGAGGAGCACAGGC
>chromosome_10,+,polyA site is 4971710
GTGAGCCAGCGAATGGACGACCCCAGCGAGGCCAACATAGCCCGACTGGAGGCGATGCTGGAGCAGGTGGGGAATGTGTGTGTGTGGGGTTTTTTTTATGGCGTGCGGGGGGTGGGTTGGAATGTGTGTGTGAGTGAGTGTGTGTGTTGG
>chromosome_10,+,polyA site is 4972224
GGTGCGTGACATTGTGTGCATGTGTGTGTGTTAAAGAGCACAAGGAAAACGTTGCATGTGTGTGTGTGTGTGTGTGTTGGGGGGGGGGGGGTTGGGTTGGGGAGAGGGGGTCTGCAGATGCGTCTGTTCTGGGGTGTGGGGGCGGGGGGC
>chromosome_10,+,polyA site is 4973215
GCTGGAGCTGCAGAGCGAGGCCATCAACAGATACACCGTGTTCAACAGGTGGGCAGGGGGGGGGAGGGGGGAGGGGAGGGGAGGGGAGGGGGGAGGAGGGGGAGGAGGAGGAGGGGGAGGAGGCGTGGGGGGATGGGGGGAGCAGGTGGG
>chromosome_10,+,polyA site is 4973617
CATGGCGTGTCCCAACGCCACCATCACAGGTGCGTGCGTGCGTTTGCGTGCGTGTGTGTGTTGTTTGTGTGTGTGCTGGTGTGTGGGGTGGGGCGGCGGGACGTATACGTGCTTTCATTCCCCAACGTATATGCACACACAAACGTCCCC
>chromosome_10,+,polyA site is 4974921
TGAGCGGGAGGGGGGAAATGGGTGAGGGGTGGGGGAGGGGAGTAGTTTACCAATGCCAAATCAACCAAGGCGGGCTGGGGGAGGGGGCTGGGAAGGCGGGGATGCGGGAGGGGGCTGGGATTATCTTCACCGCTCGCAAAGAGAAGCCAG
>chromosome_10,+,polyA site is 4981452
CGCACCTGCCCGCCTTCTACATCCTTGGCTTCCCGGTGCGTGGCGGTGTGTGTGTGTGTGTGTGTGTGTGGGGGGGGGTGAGGGAGGGAGGGAGGGGCGTTGTAATTACCAGCCAAACTAAGCCAGACTAGTGGAGCACAGGGCGTGGGG
>chromosome_10,+,polyA site is 4981586
AGCACAGGGCGTGGGGTGACAGTGCGTGGCGTGCATGCATGGGACCCCTGATGCATCCCACCTCATCAAACCTACCTGGGCCCCCCGCACGCCCCCCTTCATTCGCCCTTGCCAAACACATACGCACATACACACACGCCACAGCCCCCC
>chromosome_10,+,polyA site is 4982050
TTCTTCCAGGGTGATGATGGGGGTCCACGGGTTTACTTGGTGGGGCTGCGGGTGCGCGGTAATGCATGCTGGGGGGGCGCAGTGTGTGTGGGGGGGGGGCGCAGTGTGTGTTAAAGAGCACAAGGAAAACATTACGCGTAGGACAGTGTA
>chromosome_10,+,polyA site is 4982406
GGTGGAGGCCTACATGCTGGGGGGCGTGTGTGTGTGTGTGTGTGTGTGTGTGTGTGTGTGTGTGTGTAAGTGTGTGTGTGTGTGTGTGTGGGTGCGGGTGTGTAAGTGTGTATGTGTGTGTGCGGGTGTGAGTGTGGGTGTGGCTTGGGG
>chromosome_10,+,polyA site is 4982854
GTGCGGGTGGCTTGGCTTGGCGGGGGCTGTTTAACACTTGTGAGCGCTTGTTGACTAGGCAGCAGGCGGCTTGCGGGGGGGGGGGTGTCGAGGGCGGGGGCTAAAGGGGGCGGGTGAGAGGCCTACCTGTGTACCACACGCTCGCCAGCG
>chromosome_10,+,polyA site is 4983713
ACGCACACGCACCGCATAGCATACGCTGTTCTGCGTGCTTTCTTCCCTCGTGCTCTTCAACACACACACAAACACACACAAACAAACAAACAAACACAAACACAAACACAAACACGCGCCTGCTGCAGGTGCCGGCGGAGGTGTCGGCGC
>chromosome_10,+,polyA site is 4984673
AGTTCAAGCAGTTTACTTTCAACCCTGAGGCCGTGGTGCGCCAGGTGCGTGTGTGTGCATGCATGTGTGGTGTGTGTGGGGGGGGGAGGTGGGGTGTGTGGGAAAGGGGGGGGGCGCTGTTAACCCAAACCCAACTAGACCAAGACCCGG
>chromosome_10,+,polyA site is 4993535
GAGGGGGTCCTGGCTGGGGGGCTGGGGGCGCGGGGTTGGAGGGGTGGTGGTGGGGTGGTGGTGGGGTGGGGGGCGGTTTGGGGGGTGGTTGGGGCGGGGCTGGGGCTGGTGGAGATGGTGGTTGCGGCTGGGGCGGGGGCCGGGGCCGGT
>chromosome_10,+,polyA site is 4995734
TGCTGCAGCCGGGGGTGGCCACTGTGCTCGCCAGGTGGGTGGGAGTGGCGGTGAGGGGGGCGGTGAGGGGGGAGTGAGGGGGGGTGAGGGGGGGGGCGGTGAGGGGACGGTGAGGGGGGGGGGCGGTGTAGCGGCGGGCAGGCGTCGGGG
>chromosome_10,+,polyA site is 4995824
GGGGGGCGGTGAGGGGACGGTGAGGGGGGGGGGCGGTGTAGCGGCGGGCAGGCGTCGGGGCGTTGGCGGCGATGTGTGGGTGTGAGGGCGTGGGGGGGGGGGGGTGATGAGAGACGGGGAGCGAATCGAGGCTGGAGCTGAAGAAGCCTA
>chromosome_10,+,polyA site is 4999083
CCAGGAAGGGGCGGCGCAAGCGTGCCTAACGCCGACCCCAGGGCATGGGGGCTGCGGAGTGTGTGTGTGTGTGGGGGGGGGGGGGGAGGGGTTAACTTTGAACCAATCCCGTAAGGGGGGGTGCGGGGCGGGGCGGGGCCAGGGCTATGC
>chromosome_10,+,polyA site is 4999398
CGAGGAGTACCGGGCGCTGCTGCTGGCGGGGGTGGTGCGGCAGCCGCAGGTGCGCGCCGTGTGTGTGTGTGGGTGTGGGTGTGTGTGTGGTGGGGAGGGGGGAGACGCAGGGGGAAAGGGTCAACGCTGCCGGTGTGCGGTATGGCGTGC
>chromosome_10,+,polyA site is 5023656
CCCGCCTGGCCGTCATCGGCATCTCCAACACACACGACCTGGACAGCCGCGTGCTGCCGCGCATCGCCAGGTGGGGGCGGTGTGTGTGTGTGTGTGTGTATGTGTGTTTGTGTATGGTGTGTGTGGGGTTTGCAAGGATGTTTGGAAAAG
>chromosome_10,+,polyA site is 5047193
GTGTGTGTGTGTGTGTGTGTGTGTGTGTGTGTGCGTGTGTGTGTGTGTGCGTGTGCGTGTGTGTGTGTGTGTGTGTGTGTGTGTGTGTGTGTTGGGGGTGGGGGTGTAAAATAGCAGCCCCAACTAAACCTAACCAAGCCAAACTAGCGG
>chromosome_10,+,polyA site is 5047295
GGTGTAAAATAGCAGCCCCAACTAAACCTAACCAAGCCAAACTAGCGGAGCACAGGGCAAGCGGTTATACTTGGGGGGGGGGTGTTTTGTCGATAACACCAGGCCTTTGTGGGATTGGCTCTGTGACGTTGTGCTCTCTGCATGTTTAGC
>chromosome_10,+,polyA site is 5050417
AACAGTTCACGGACCTGGAGGCGCTGTTGGACTCCATACAGCCGCCGCCCGAGCTGCCGCAGGTGTGTGTCTTTCCGTGTGTGTGTGGGGGGGGGGGGTTAACGTTGAACCAATCCCGTAAGGGAGCAGTGGGTATCTTTGTGTGGGTGT
>chromosome_10,+,polyA site is 5050501
GTGGGGGGGGGGGGTTAACGTTGAACCAATCCCGTAAGGGAGCAGTGGGTATCTTTGTGTGGGTGTGTGGGTGTGTGTGTGGGTGTGTGTGTGGGGTTGTAAATACCAGCCCAAACTAAACCCAACCAAGTTAAACTGCGGTTGGGGATG
>chromosome_10,+,polyA site is 5051094
GGTGCTGCAGGTGATGGCGGGGCGGGGTGGACGGGGTGGGATGGGCGGGAGGGGCGGGAGGGGCGGGAGGGGCGGGAGGGGCGAGGGGCGGGATGGGGCGGAGAGGGGCGAGGGGCGGGATGGGGCGGAGAGGGGCGGGGCGGGGTGGAC
>chromosome_10,+,polyA site is 5051272
CGGGGCGAGAGGGGCGAGGGGCGGGGCGGGGCGGGGGGCGGGGTGGGTGGGATGGGGCGGGGTGGGTGGAATGGGGTGGGATGTGGCGGGGCGGGGGGGAGGCGGGGAGGGGCGGGGCGGGGGGCGGGGTGGGTGGGATGGGGCGGGGTG
>chromosome_10,+,polyA site is 5060867
GGCGGAGCGAGGGAGCGGGGCAGAGCCGGCGACTGGCTGTGGCTAGGCGCCTGGCGGTTGGGGCTTTTTGCTTGGTTGGTTGGTTGGTTGGTTGGGGTCTTTATGTACCGGTGGTAGCGATTGCATATGCGTGCGGTGGTGGCCGCCGTG
>chromosome_10,+,polyA site is 5079936
CCGCTCTGGCCTATCTGGAGCGGCGGAAGCTGGCGCCGGGGCCGGACGCACTGGCTCTCACGTACCGGGCATCGCGGGTGGGTGCGGGGAGAGGGAGGGGAGGCGGGCGGGCTGGTGCGTGGTAAGGGCGGGCAGTGCCGCGGCGTTTCG
>chromosome_10,+,polyA site is 5080378
GCGGTGGCGGTGGTAGCGGCGGTGGCGGTGGCGGTCGGGCGGAGTGGCTAAGTCAGCAGGGCCTTGCTCCGGGCTGGTGAGTGGGGAGGTGTGGGCGGCGCGGGGCGGTGGCGGGGTGCTGGCGAGGATGGGTGGCGGGGTGCTGGCGAG
>chromosome_10,+,polyA site is 5098623
TGGTATCTTCAGTCCCCCCCGGGCGGCACCAGCGTGTGGGCTGGTTCTGGGATCTTGGTTTATTAGGGATTGACCCCCCCCTAAAAAAAGAGCGACCCAGCAGTGCAACCACACGTGCAGCAAGAAGCCATGTACAGTGTAATCCGTGCT
>chromosome_10,+,polyA site is 5110385
CGTGCTGCAAGAGCTCGTTCCCGGCACTCTGCCGCATCCCCACCAACGACTTCATGTCCCAGCATTTCAACTTTTACAAGGCCAACATTGAGGTGCGTGCGCACGTGTCTCTGTGTGTGTGCCAGCACGGGTGGTTGCGCTGGAGCCAGA
>chromosome_10,+,polyA site is 5175994
CATCTGTTGCCGACAGCACGGGCCACGCTGACGCCGCCGAAGAGGGCGACACAAAAGAGAAGCACGATGACGATGTTGCAGCAGAGCCTGTGCCTGGTAAGTGGATTGCGACGCGCGACGCCGGCCAGGGCACGAGGCGCCGAGCCAGAG
>chromosome_10,+,polyA site is 5177816
GCGGGTAATCCTTGTGCCGAAGCCCAACGAGCACAGAGTCCGAGGGCAGGGGTTTGGGGCCGGAGCCATCGCTGTTGCTGGGGCCGGGGCTGGGGCCGGGATGACAGTGGGGCAGGTGGGGACAACACCGATGTGGATAATCACTGCATG
>chromosome_10,+,polyA site is 5194423
TCCATGCTCCGCACCCTGGGCGCGCTAAACAACGTTTACCCAGCACGCCTAATTCCCAGATTCCCGCCCGCTGGTCGTAGTCGAGCTCATCTATAGGCAAAAGTGGAAGCATGGGCATAGGGCGGCAGCGAGGAAGTGTCACGGGCATGT
>chromosome_10,+,polyA site is 5194848
TAGGCACGCTCGCGGCCGCAGTGGCCGCGTCGGCTGTTCTTGACGAGCCCCCCACCCCCCAGAATTCCAGTTACCCCCCCCCCTGTGTGTGTGTGTGTGTAGATGTGTGTGTGTGTGTGTGTGTGTGTGTGTGTGTGTGTGTGTGTGTGT
>chromosome_10,+,polyA site is 5236361
GTGTGTGTGTGTGTGTGTGTGTGTGTGTGTGTTGAAAAACGAAATGGAAGCCCGCGTGTGTGTGTGTGTGTGTGTGTGTGTGTGTGTGTGTGTGTGTGTGTGTGTGTGTGTGTGTGTGTGTGTGTGTGCGCGCGTGTGGGCTCGAGCATA
>chromosome_10,+,polyA site is 5250131
CCTGGGTGAGGACCGTGCATGTGCGGGGACGGCTGGGCACTGGGGACGGATTGATTGACAGGTTGACGGTTGGGACAGCTCATGTGCGCTCTCCTCTTCCTCCCCGTTCCCCATCCCCAGAACCGCGACGTCTCCGCCGCCAACGTGATC
>chromosome_10,+,polyA site is 5323989
GACCGCGGCGCGCTCGGCGTGTCCAGAGCCCACCAACCACGGCGGCGGGTCCTCGGCAGGCCTCTCGGCTAAAAGCAAGTGCAGCTCAAGGCAAACGCAAACGGGTGAGTGGTGTGCTTTGGCTCCGACTATCAAGGCCCCGGTTTCTCG
>chromosome_10,+,polyA site is 5409932
CCAACGTGTGGGTGGGCTTCGCTGACTTTATGTCGCCAGGTGCGTTGGTGGGGAGGGGAGGGGAGTGGGCGGGGCGATGTGGGCGGGGCGGGGCGGGGCGGAGTATTACAGGTCTTCGCAGCTTTATGTGCACGCAGCGGGCATGTCGTA
>chromosome_10,+,polyA site is 5422196
CTGGGCGTGCCTGGCTGGGACCTGCAGGAGAACAGCCACGGCACGGTGTGTGCGACAGCATTGGTGCTTGCGCGGCGGGTGTTGTAGGAGGAGGGAGTGGAGGTGCCTGGCGGCACGTGCACACCAGCAGGATGAGGCCATGCAGTGGCC
>chromosome_10,+,polyA site is 5426314
GCCGCACCAGCACGCACGTGCACATGCACGCTGGGCATCACTCTGCTGCAAGCCACGCAAGCAGCACTTCGTCCCTGACCGCACACCCACACCCACACCCACACACCCACACCCACACACAAACGCCCGCAGCTGATGGGCGCCCCCTGG
>chromosome_10,+,polyA site is 5444451
TGCTCACTTGCGCTCCTCCCCGCCTGGCGTTTCCGCAGGAGTGCTCCAAGCGCACCACCGACGCCATGCGCGATGCCCACAAGAAGTCCGTCACGGTGCGTACCCTCACTCGCTCTCAGGGCTGTAAGGGCTACCAGGTTGCCCGGGGTC
>chromosome_10,+,polyA site is 5536885
TGCACGCTCATGAAGCGCCAGGGGCCCTCGCTGGCCTACCTGGAGCAGGTGCGCGTGTGTGTATGTGTGAATGGGGGGCGGGGGGAAGCACACGGAGAGATAGCGCCACCACCGAAGACGCGTGTGTTTTGTGTCGTCTTTTGCCCTACC
>chromosome_10,+,polyA site is 5538190
ATCACGCAGCAGGTGGGGGGAAGGAGGGTTAGGGGGGGAGGGGAGCAGTGCGGCTACAGCATCACGCAGCAGGTGGGGGGGAAGGGGGAGGAGGGGGGTTGCAAGGTCAGGACACGGGCGTGGGACACGGGGCAGGAGGGGGCATGGGGA
>chromosome_10,+,polyA site is 5538395
AAGAAGGGGTAGACCGTAGGGCCGGGGAGATAGGTGCTGACGTCCATCGGGCGGGAGGGAGAGTGAGAGGGAGGGGGAGGGGGAGGGGGAGGGGGAGGGGGAGGGGGAGGGGGAGGGGGAGGCGGAGGCGGAGCAGTGCGGGTACAACAT
>chromosome_10,+,polyA site is 5540459
AGGTGCGTGTGTGTGTGTGTGTGTGTGTGTGTGTGTGTGTGTGTGTGTGTGTGTTAAAAACAAATGAAAGCCCGCCGGTGTGTGTGTGTGTGTGTGTGTGTGTGTGTGTGTTGGAGGGGGAGTGGGAGTGGGTGGGGAGTTGCAAGGATT
>chromosome_10,+,polyA site is 5541704
GGTTGGGGCAGCGGCACAGGATGCACTGAAGACTGCGGACGAAGTCGTTGCCGGATGAGGGGGGAGGCGGATAGGAAGGAGGGGGGAGGGCGGGGGGTGGGGAAGGGAAGGGAGCAGGCGGGAAAGGGGGGAGCTGCGGGCAGACGGGGG
>chromosome_10,+,polyA site is 5542201
CGCGGCGGCGAGGACGGAGACGCGGACATGGGCGACGCCGGCGAAAAGAAGCGGGTGCACAGCAGCAAGTCACGGTGAGGAAGGCGGGGCGGGGGGGAAGGGAGGGGCGCAGGCGGTGGTGTGTGGCTGGGCGAGGAAGGAAGAGTGGGG
>chromosome_10,+,polyA site is 5542567
GCAGTGGCGCATGAACAAGATGGCCAAGGTGGGGGGCGGGAGGGGGCTGGGTGGCGTGGGGGGCAGCAGATTACGGGGGGGGGCTGTAGTGGCGGAGGTTACGGGGCTCAGTAGCATCCATGCTTCACATTGCCAATCAAAAAGGATGGA
>chromosome_10,+,polyA site is 5554618
GCAGCGTGGCAAGGAGATGCGCACATTTCTGGGTCTTGCGTGGCTCATTTTGGGAAGAGCGCCTGTGCAGTGGCGCCTCCCCGCGGGCGGCTTGGCCTCAAATCCAGATAAAATGCACTACCGCACTGCTTTGGCACCGCATTCTGCGTA
>chromosome_10,+,polyA site is 5599025
GCTGCTGGAGGTGCAGATGAGCCAGTGGGCGCGAGTGGAGGTGCTGCAGGTGAGGCACGGAGGAGGCTGGAGGTGGGGGAGGTGGGGGTGGGGGGAGGACAGAGGAGGAGGAGGAGGAGGAGGAGGAGGAGGAGGAGGAGGAGGAGGAGG
>chromosome_10,+,polyA site is 5599212
GGAGGAGGAGGAGGAGATGCAGAGGAGGAGGAGGAGGAGGAGGAGGAGGAGGAGGAGGAGGAGGAGGAGGAGGAGGGGGAGAAGGAGGAGGAGGAGGAGGAGGAGGAGGAGGAGGAGGAGGAGGAGGAGGAGGAGGAGGAGAGAGAAGCA
>chromosome_10,+,polyA site is 5602042
GTATTGCCGTGGTGGTTTTGGCAAGAACTCATCGATCGTGTCTGTTGCTGAACTGCTATGTTGTCTGTTGCTGGTATGCTGTGTTGTGTTGTGGGTTTGTAATGTGCTGCGTTTCGTGCTGTGGACGTGTACCCATCCGGCGCTTTCCCA
>chromosome_10,+,polyA site is 5640745
GATGGTGGTGGTGATGGTGGTGGTGATGGTGGTGCGTGGTGGTGATGGTGGTGGGTGGTGACATGAAGCATGAAGAGGAGGGGAGACCCCCCCGTGTCACTTAAAAGCCAGAAGGCGATGTGACTTGTGTTCCCCTTATTTGGTGGGTGT
>chromosome_10,+,polyA site is 5708354
GCCTGCCTGCCTGCGTCGACAAAAAGTGCCAAACTGGCACAAACCGGGAGCGCCACGTATTATTAATTGCTATTCCCTATTGTAGAAAAATAGGCGGCAGGGAAAACTCGGCCGGAGCGAGAAGCGACCTCGCGAGTCCATGGACATCTT
>chromosome_10,+,polyA site is 5730853
GCGCTGCAGTACAGGGCCAAGGTGGGTGAGGGCCGGGGGATGGGGTGGGGTGGGAAGGGGTGGTGGGTGAGGGCAGGGGGCGGGGTGGGGAGGGTTGGTGGGAGAGGGCAGGGGTGGGGTACCTAGATACCAGCCCAAACTAAAGCGAAC
>chromosome_10,+,polyA site is 5737350
CGGAGCTGACGTCCTGGGCGGCGGCCAGCCTGGACGAGGTGGACTACGACCGCCGCATGGCCGCCTACAGCCGGTGGGTGCGGGAGGGGGTGGGTGCGCGGGAGGGGGTGCGGGAGGGGGGCGCGGGAGGGGGGCGCGGGAGGGGGTGCG
>chromosome_10,+,polyA site is 5737440
TGGGTGCGCGGGAGGGGGTGCGGGAGGGGGGCGCGGGAGGGGGGCGCGGGAGGGGGTGCGGGAGGGGGGTGCCGGAGGGGGGTGCGGGAGGGGGGTGCGGGAGGGGGGTTGCGGGAGGGGGGCGCGGGAGGGGGTGCGGGCGTGGGGTGC
>chromosome_10,+,polyA site is 5737560
GGCGCGGGAGGGGGTGCGGGCGTGGGGTGCGGGCGTGGGAGGGGCTTGCGGGAGGGGGTGGGTGTGCGGGAGGGTGTGCGGGGGGGGGGGGCGGGCGGGAGGGGGTGCGGGAGGGGGTTGCGGGCGTGGGTTCCGTGGGTTCGAGCGTGG
>chromosome_10,+,polyA site is 5738275
ACCTGGCGGCGCTGCTGAGTTCCGACCCCGAGACCGACTTCTTCAACAACGTGGCGCACCTGCAGAGCCACAGGTGGGTGGGGGTTGCGGGAGTGGGGGGAGGGGGAGAGGGCGATGGAAAGGGAAAGGGGAAGTCTGACACTTGTAGTT
>chromosome_10,+,polyA site is 5742477
GCTGCTGGGGCGGCGGGTGGTGCTGCCAGAGGTGTACGACGTCATGGAGCGGGTGCAGCAGATCATGGTGAGAGCGTGTGTGTGGGGGGGGGGGGGGATCATGAATACGTCAAGGAGCGGGTGCAGCAGATCATGGTGGGCACGGGGTTC
>chromosome_10,+,polyA site is 5742784
TTCATGTTTGCCGGAGCGGCGCCTGTTCGGCCAGTTGTGTTTTGACGTCTGCAACCCTCGCTCACCCTCTTACCCTCCCCCCTGTCGCCTCCCCCCGCCACAGGTCCGCTCCCAGTCCGCCGCCGTGCGCTCCTGCTGCGGCGCCGCGCT
>chromosome_10,+,polyA site is 5743049
ATGCTGGGGCAGGTGGTGGCCAAGTTCCCGTCCGAGTTGCTGCAGGTGGGAGGAGGAGTGGGGCAGGAGGTGGGGGGAGGGAGGGGAGGGGAGGGGGGGAGGGGAGGAGAGGAGAGGGGAGAGGGGCGGGGAGAGGGGCGGGGAGAGGGG
>chromosome_10,+,polyA site is 5782788
CCTGCGGCGGCAGCTGCAGGTTATGCAGGACGAGCTGCGGGCGCAGAAGGAGGAGACCGCGCTGACCAAGGTGGGGTGGGGGGCCGCGGGGTGGGGGGGAGACGGGGCGGTTCGCGGTGCCTGAAACGGTAGGTGGGCGCAAAGCAGCAA
>chromosome_10,+,polyA site is 5863924
CGCACGTTTTGCCAACTACACACGCAGGATGTAGCGGACCAGACCCCCCAATACGGTGCCAGGCAGCATAGCTGCGCTCGTGTGTAACGCACCCGCCGTGAGTCCTAGCCAGCCGACCCCAATATCTCCAACAGGTTATGAGCCCCGGGT
>chromosome_10,+,polyA site is 5868299
CGCACGTTTTGCCAACTACACACGCAGGATGTAGCGGACCAGACCCCCCAATACGGTGCCAGGCAGCATAGCTGCGCTCGTGTGTAACGCACCCGCCGTGAGTCCTAGCCAGCCGACCCCAATATCTCCAACAGGAGGGACGGAGGATAC
>chromosome_10,+,polyA site is 5869635
TGTGTGTGTGTGCTGTGCGTGTGCAGAACACGAAACGGCGTGTAGAGAACACGAAACGAAAGCCCGCCGTGTGTGGGGGGGGGTGGGGTGGGGTGGGGGTAACTCTGAAGCAATCCCGTAAGGAAACAGTTGCGCTGCAAGCAGAAGCTG
>chromosome_10,+,polyA site is 5871057
GCGCGAGCTGCGCCTGCCGCACCTGGCCTTTGGCAGCGCATGGCAGGTATGTGTGCGCGTGTGCGTGTGTGGAGGTGTGTGTGTGTGTGGGGGGGTTATGTACGGCATTCTTGGGACGCGGTTCACACTGTGCGTACACATGCGCGAGTG
>chromosome_10,+,polyA site is 5886933
GACGCCGTGTCGTTCGAGGACACCCTGAGGGGCATGGAGGAGGTCATCAAGGCCGGCAAGGTGTGTGTGTGTGTGTGTGTGTTGTGGGGAGGGGGAGGGAGCATGCAGAAGTGTATGTCGGGGGGAAGGGGGGTGCAGGGAAGGGGGGTG
>chromosome_10,+,polyA site is 5888043
TTCGAGACCGACCTGGCGGAGACATGCCGCCGCCACAACGTCAGCCTGCTGGCCTACAGGTGGGAGGAGCTGGGAGCCGGGGGCGGGGGGGGGGCGGGGAGGGGAGGGGAGGGGTACTGCATGGGGTGTGAGAGGTAGTGGGGGCGAGCC
>chromosome_10,+,polyA site is 5888813
CCCCGCCTCCTCCCACCCACTTGCTGTCACCCACCCACCCGCCCCCCAAGATTGTCTACCGTCTACCTCGCAACTATTGATGTTTGTAACCCCCACCCCCCACCCCACACACACCCTGCGCCCCCACCCGGCACAGGTCCAGGAGGCTGT
>chromosome_10,+,polyA site is 5889021
GCCTGGTGCAAGAGCCGCTGGTTCGTGGCCAGCAGCATCATCGGCGCCACCAGCATGGAGCAGCTCAAGGTGAGTGGGTGTGTGTGGGGGGGGGGGGTTGTAGATTCCAGCCCAAACTAAACCGAAGCCCATGCAAAAGCGAAGGGGAGA
>chromosome_10,+,polyA site is 5894488
GATGGACGGCTCCTTCCACTACTCCATTCTGGACCGGCCCGAGTCCCTGCTGCCGCCGGGTGCGTCCCTGCAAGGGGCGGGGAGGGGGGGGGGCTGTTACATTCATGATTATTTGAGTAGTGAAGGCGAAGCCAGGAACATTCATGATTA
>chromosome_10,+,polyA site is 5907060
AGCCTGCTCAAGGAGAACCAGTGGGTAAGAGGGAGAGAGGGAGAGAGAGGGAGAGAGAGGGAGAGAGAGGGAGAGGGAGAGAGGGGGAGAGGGGGGGAGAGAGAGAGGCAGATGGGGAGGGCGGCGCTGGTGGGGCACTGGGCGGGGCGG
>chromosome_10,+,polyA site is 5908514
GCAGCAAGAGGAGGAGCGGCAGCGGCGGCAGCTCCCGAGCTGCAGTCGGAGCCCGGGCTGCAGGTGCGCGGCAGGCAGGAGCGGAGGGCGGGGGGCGGGAGGCGGGGGGCGGGGCGGGGCGGGGCGGGGCGGGGGTCAATACCAGCCCGA
>chromosome_10,+,polyA site is 5909526
GGCAGTACGTCGCCCGGCGCCCGCCTCACCGCCGCACTGGCCTGGAACCCTCAGCTGCCGGGTGCGGGGGAGGGCTGTGTTTGGGGGGGGGGGGGGGCTTGGGGAGATGGGGTGCTGGGGGGCTGGTTGTGGGGATGTGGCGGGCGGTGG
>chromosome_10,+,polyA site is 5914495
TGGGGGGGCTAGTGTGTGTGTGTGTGTGTGTGGCGGGGGGATGGGGGGTGGGGAGGTATTGATGGCGATAGTCCTCGCGTGTGTGCCGGGAGGGGGGTTAGCCGTCTATGAAACATTGGATGAGTTGCAGCTGCCATGGGAAGCGGGGCG
>chromosome_10,+,polyA site is 5941901
CCCGCTGGCGGTTCCGGGGTCGGGCGAGTTCCGAGACGACCTGCAGGTGCGAAGAATATGAAGGCGTTTATGTGTGTGTGGGGGGGGGCGTGTGTGTATATGCTTGCGTGCCCGTGTGTGTGTGTGTGTGTGTGTGTGTGTGCGTTTGTG
>chromosome_10,+,polyA site is 5942917
CGGTGAGACGGCGGTGCGGCGGCGCTTCCGTGAGTTTGTGGCGCTGGCGGACCTACTCAAGGTGTGTGTGTGTGGGGGGGGGTGGATGGGTGGGTGGGATGGCTCGCACTCTTTGGGGGTTGGAGTAGCCGTTCATGTGAAGAACGGTGA
>chromosome_10,+,polyA site is 5943397
CGCCGCGGCCCGAGAAGAACGCGGTGGAAGGGCAGCGCATGACGGACGCCTTCGTGGAGGAGCGCAGGTGGGCGCGGCGGGCGGGCGGGTGGGCGGGGAGGGGAGGGGAGGTTGGGTGTGTGTGCCGTTCTCTGCCGCGCGGGCATACGG
>chromosome_10,+,polyA site is 5945405
GCTGAGCTCCCGCAGTGTTGAACTCCCACACACCTCTCACGGCGTTCCACACACACACGCACACACACACGTCTGGGCGGGCTTCGTTTTGTTGAAGTTTTTAAACACAACCGTGCGCCTCCGCACACACACACAGAACAAGGGCGCGCA
>chromosome_10,+,polyA site is 5945631
CGCGCGCGCGAGGAGCTGGACACCACCGCGGCGGGGCTCACCAGCGCCAGCAGGGCGGTGAGTGGCGGAGGAGGAGGAGGGGAGGAGGGGAGGAGGGGAGGAGGGGAGGAGGGGAGGAGGGGTGGAGTGGAGGAGGGGAGGAGGAGGGGA
>chromosome_10,+,polyA site is 5946474
GGCGCAGGCGGAGCAGGCAGAGGGCGCGGCGCTGGCGCAGCACACCGGCACGGTGAGGGGGGGGAGGGGAGGGAGGGAGGGAGGGCGGGAGGGGGAGGGAGGAGGGAGGGGGTAGCCGTTGATTGAGGACGGAGAGCAGGCAGTTTGCAG
>chromosome_10,+,polyA site is 5947057
GCACGACTCGGAGCGGGCGGGCACGGCGCTGGTGCGGGCCAGCCGCATCGGGCGCAAGGTGTGAGGGACAGGGGGGGGAGAGGGGGGGGAGAGGGGGGGGACAGGGGGGAGGAGAGGGGAGAAGAGGGGGGGAGAGGGGCAGGGATGAGC
>chromosome_10,+,polyA site is 5947467
AACCCCGCAGGTGACTGGCCGCTGCGCCATCGAGCTGGGTGTGCTGCACGAGTACCTGGGCCTCATGCCGGTGAGGGGGGGGTGGTGGGGGGGGGCGGAGGGGGCTGGGTTGTTGGCCGGTCATTCGTGAGAGTCTGAGGGCGACATGTG
>chromosome_10,+,polyA site is 5948103
TCAAACGGAACAATTCCGCCAGACACGCGCGCGCAGTTACCAACAAATACCGACGCCGGTTACCGAGCTCCGCGTTTGTCGATGTTGCCCCAGTTGTCACCTTGAGTATACTCACCCGCATATGTTGCCTGGAACCCCCTACCCGGGCGT
>chromosome_10,+,polyA site is 5948293
TGCCATGCTCCGCGTCGGCGACGCGCTACAACGTTTACCGGGCACGCCTAATCCCCGGGGTCTCGTCCACGGTCCATAGCCAGTCTTACCTATAAGCGAAAGAGAGAAGTAAAGGCATAGGCGGCAGCACAGAAGTGTCACGGGCATGCA
>chromosome_10,+,polyA site is 5962647
GTGTTTTAAAAGCACAAGGCAAACATAACGCAAAGACAGTGTAGTGCGCAGTGTATGTGTGTGTGTGTGTGTGTGTGTGTGTGTGTGTGTGTGTGGTTTTGGAGATTCAAGGGAGGGAGCCGGCACGGTGCATGATTGTGCCCACTGGTG
>chromosome_10,+,polyA site is 5984839
ACGTGGCCGGCACGTGGCGGCTCAGCGTACACGCGTCTTTTGCACCCGACCATGGCCGTCCGACACGCATACCGGCCCCCCGCCCCCAACCCCCCCCCCCACACACACACACACGGACACATACACGCCCGCCCCCAGGTGCTGGGCGTG
>chromosome_10,+,polyA site is 5989221
GTTCCTAGCCTCATCGCACTGACACGCATGGGGTAGGGGCAGACCGTTTCCCCGCTAAGTCAACTACCCCATGTCAACAGGGGGCGGGGGAGGGGCGGGAGGTGGGGGGGGGGGAAGGGCTGGCAGGGACACACACACCGCTCAAGCATT
>chromosome_10,+,polyA site is 5991162
ACCCGGCCACCTGACGTACGTGAGCGGCGCGGAGGAGAAGGTGCTGCGCGTGTTCGAGGCGCCGCAGGTGCGTGTGTGTTGTGTGTATGGGGGGGTTGTAAATACCAGCCCAAACTACACCAGAACCATCGGAAACGGGCGGAGCACAGG
>chromosome_10,+,polyA site is 5992255
GGATGGGCCCGACTTCGTGCCCTACGCGGCGCCGCATGTGAGCGGGTGTTCCACTTGGGTGGAGCGGGGTGGGGTGGGGTGGAGAGGGGTGGGGTGGGGGAGGGGAGGGGTGGGGAGGGGATGTCTTGTGGTGGGCATGTGAGCGGTCGC
>chromosome_10,+,polyA site is 5992574
TCACCTGCGCCCCTCTCCCCACGGTCCCCCGTCCCCCTCCCCCCCCCCCCACACACACACACGCACACGCGTTCCCACCCCCCACCCCACCCCCCCCCCCAGGTGGTCCGTGAGCCCCCCCTGGAGGAGCACCTGGCACAGAACACGCTG
>chromosome_10,+,polyA site is 6016672
CTGCAGGCGGCGGAGGCGGAGCAGCCGCCCGCGCCGCAGGAGGTGGGGGCGGGGGATAAGGGGAGGAGGAAACGAGGAGGTGGGGAGGAAGGGGGGGGCGGGGAGGAGGAAACGGGAGGTGGGGAGGGAAATACACGGGCATGGCTGCTG
>chromosome_10,+,polyA site is 6016825
CGCCTGCGCTGGGCCAGGAGGGGATGGGGGCGGGGAGGAGGAAACGGGAGGTGGCGAGGAGGGGGGAGTGGGGCGGGAAGTGAGGAGGGGGGGAGTGGGGAGGATGGGGTTGGGGGTTGGTGGGGGGAGTGGGGCGGCGCAGGGGGCTAC
>chromosome_10,+,polyA site is 6017572
GCTGCCGCCCGGCTGGGAGGAGGGCGAGGACGAGGCCGGAAACCCCCTGTTCACGTGAGGGCGGGGGGGCGGGGCGGGGGGCGGGGGGGGGGCGGGGGAGAGGGGGCAGGGCGAGGACGACGGCGTTTATACTCGGTTCACGTGAGGGCG
>chromosome_10,+,polyA site is 6032706
CCGGACAGTGTGTTGGCTGAGCGGCTGAGTCGGTTGGAGCTGGACAAGGCGCAGCTGCTGGACCGACTGGAGGTGAGGGGAGGAAGAGGGGGGAGGGGGAGGAGGAGGAAGAGGGGGAGGGGGAGGAAGAGGGGGGAGGGGGAGGAGGAG
>chromosome_10,+,polyA site is 6033034
GCATAAAGACTCTCCACAATTACCTCTCCACACCCAACCACCAACCACCAACCACCTCCCACCAACCGCCTCTCCAACCGCCCCCCCCCAACTGCCCTCCCAACCGCCCAGGCCATCACCGGCAAGCCCGTGGGCGACGTGTACGACGAC
>chromosome_10,+,polyA site is 6034227
CAGCGAGGCGCGCAAGGCGGCGGCGGAGCTTAAAGTCCTGGTGAGTGGTGGTTGGTGAACTTGGTGGCTGTTGGTGGTGGTGGTGGTGGTGGTTGGGGGGTTACATGCATTAAGTTTACGAAGTGAAGTCGTAGGGGGGAAGGGGTTGCA
>chromosome_10,+,polyA site is 6036523
GCGCTCACGCGGGAGCGCGACAGCCTGCTGGCCATTGTGCTCAAGATGCAGGTGGGGAGGGGCGCGTGTGGGGGCGTGTGTGTGTGGAGGGGGCGGTGAATGTGTATGTATGTGTACGGGTGTATTGTGTTAGAGAGCACGAGGGAACAC
>chromosome_10,+,polyA site is 6063684
CCCCGTGTCATACGGCCCGCTGGCCAGCCCCAGCGGCGCCGTGGCGCCCACCGGCATGCCGCGGCTCATGGTGCGGGGGGGGGGAGGGGGAAAGGGGGAAAGGGGGAAAGGGGAGAATTGGGGGAGGGGAGTTGCAGCAGGGTAAATTCC
>chromosome_10,+,polyA site is 6063864
GGGGGTTGCACTCATAATTGGCTCAGGGAATGGGGGAAGGGAAGGCGTGGGGGTGAAGGCGAGGCGTGGGGGCGCGGGCGTGGGGGCGTGGGCGTGGGCGAATGGGTGTTCCAATCGGGGCTGAGTCGGCCGGCGACTGTGCGCCCCTCT
>chromosome_10,+,polyA site is 6064151
GAGGTGCACAACCAGGTGGGCCCGGGGGGTTTTCGAAACAGGAGGAGGGAGGGGGGGAGCCGTCCATGCAAGACGGTGGGGGGTGGGGGTGGGGGTGGGGAGGGCTGTACGGTTTTGGGGAGTGGCTGCGCGGGGCGGCGGGGGGCCGAA
>chromosome_10,+,polyA site is 6065061
CGGCGGCGCCACAGGCAGCGCGGCGCCCAAGCGGGTGGCGGTGCCCATCGTGGTGTTCCAGGTGTGGGGGGTGGGGGGGCTGGGGGGGGGGGGCGGGGCGAGAGGGCGAGAGGGCTGGGGGTGGTGATATGGGGGGTGAGAGGGCGGGTT
>chromosome_10,+,polyA site is 6147185
GTGGTCGTGATCTGTAGGGGCCGATGTTGCGAGGGCTCGATACCATGGGCAAGCGTGTCTTCACCTCGTAATAGGGGGGGGGGGGGCACGCGCTCTGACCTCTACGCGAGGTCTGCGGCTGTGCCCGATGAATTGCCCCGTCACCCAGCA
>chromosome_10,+,polyA site is 6149405
GCGGGCGGGCGGGCGGACGGGCGGGCGGGCGGGCGGGTGCGTAAGTGGGTGGGTGGGTGGGTGGGTGGGTGGGTGGGTGTTTGGGTGGGTGGGTGGGTGGATGCGTGGGGGGGTAAGAGTGGATGCTGGTGTTATACAAAGAACGAGGAA
>chromosome_10,+,polyA site is 6149613
ACGGCCTCACGCCGCTCACGGCGCCCTGTACCGCCCCCCCGACTGTTTCCTTACGGGTTTGGTTCACAGTTAACCCCCCCCCCCCCCCCCGCCGGCTGCAGGTGGCGGACACCTACAGCCGGGTACTCAGAGACCTGCCCAGGTGGGGCG
>chromosome_10,+,polyA site is 6179281
GAACTCTTACATCCAAGAACAGGTGAGCGCCGCAACCAACCGACCCACTTCGCCAATCCAGCGGAATCCACCGCGGAGATTCAAATGCTCGACAGCCCGAAACCCCCCCGCAATTCCACGCTGCATGCGCCGTACTCAAATTGCGCCTTC
>chromosome_10,+,polyA site is 6197409
CTCGCGCGCGTGTGTGCATTGTGTGTGTGTGTGTGTGTGTGTGTGTGTGTGTGTGTGTGTGTGTGTGTGTGCGTAACAACGGTTTACAGTTGTTTATCAGATCACGTGATCGTGTATCCGGACAATCCGTAGTTGCTAGTGCCAGGGGCG
>chromosome_10,+,polyA site is 6199055
GGGGTGTGGGCGGGCTGGAGGGACCGGGGGGTATGCTGGATGAGTGCGGGTGCTGGACGCCCCACACAACACAGGTGGGTGGTGGGGAGGGGGGGGATGAGGGTGGTGAGGGGCGCAGTCGACGCGCACGGCGCCCAACCCCCGTGTCGC
>chromosome_10,+,polyA site is 6205255
GTGACTCATGGGCTGCTTCGGCACACATATAGGAATGCACGTCGTGCTCACCACCTTGTAACCACACACAACAACATATAGTCACACACACCGTACACGCACGCACGCGCACGATGCTCTCTTTCCTTTGGCTCTGACAATTGACTCACG
>chromosome_10,+,polyA site is 6260493
GGGTGCACGGGGGGGGGTGCTGCTGCAGCAAGTCATAGTCCATTCCCGGCGCGTTGTCCACACGCCTGGCACCGCAGCAGCAGCAGCAGCAGCAGCATGCCAATGGGAAAGAAACACATCTCGACATCGGCCGTGGCCTTCATGTGCGCG
>chromosome_10,+,polyA site is 6270774
GTGCGGACAGCGCTGAGGACGCCGAGTTCACACAGGTGCGGTACTGGGGTGGGAGCGGGTGGGGTGGGGTGGGGTGGGGTTGGGGTGGGGTTGGGGGGGAAGGTGTAGTCCAGTCAAAACCCAACTGGGGCTGAGGAGTGAGGGGGCTTC
>chromosome_10,+,polyA site is 6272789
CACCCACCACCACCACACCACCACCTACACCCCTACCCCCTACCTCCCCCATTTAACACCCCCCCACCCCTCCCCCCCCCTACCCCCCCCCCCCCCACACACAGGCCATTTCTGTCCTGGAGTCCCACCTGCGAGACCACCCGGACTCCA
>chromosome_10,+,polyA site is 6272910
GTCCCACCTGCGAGACCACCCGGACTCCACCGACCTCACCCACATCAATATACTGGCGGAGCTCTACATGGAGAGGGTGAGGAGGGTTGCGGGGGGGGGAGGAGGGGGGAAGGGTTGTAGATACCAGCCCAAACTAAACCAAACCCGATG
>chromosome_10,+,polyA site is 6274459
TGCGGATAGGACCCACAGCCTGTCCCCCCATGCCCCCTACCCATTGCGCCCCCTCCGCCCCCATCCCTCTGCCCCCCCCCCCGCGCCCCCCCCCCCCACACACACGCCCTCACCTCACACTTCACAGGCCTGTGCCTGGCTCACACGGGG
>chromosome_10,+,polyA site is 6274761
TGTGTATCAAATATGAAGTGAAGTGCCGACGTCCAGAGGTACAGCGGGCACACGCGACGCATTCCATGGGGGGGGGGGAGAGGGTTGGGAGGAGGGGTGTAGACGCCGGCGTAGATTGAACCGGACTCCATGCAAAAGAGCGAGGAGGAG
>chromosome_10,+,polyA site is 6344263
CCCAGGCGGGTCTGGGCAATCTGGTGTGTGGCCTGCGCTTCAACGCCGGCAAGGCACTGGCGGCGGTGGGTGGGTGGGGGGTGACAGCGGGGGGTGAGGGATGGGGGAAAAGGGGTGGGTGGTGGGCGAGGGGTGGAGGCCTGGAAGGTG
>chromosome_10,+,polyA site is 6344702
GAGGCGGCGTATGCGGCGGCGGCCCGGGGCGCAGTGGGACTGGACCCGGCCTGCTTCGCCAAGGTGTGTATGTGTGTGGGGGGGGGGTGGGTAGGGGGAGGGGGTGCTTGGGGGGTGCTGGTGTGTGGAGGAAGGACGGGTGGGTGTGTC
>chromosome_10,+,polyA site is 6348581
GCCGGCGATAAATGTCGCCGCCCGGGCTCGGTGGCGCGCACAACAGCACAGGGCAGACACGCGGACGCGACACGGGGGTGGGGTGGGGTGGGAGAGAGGGATCGGGTGGGGAGCAGGTGGGGAGGGCAAGAGGCTGACATGGGCAGGTGC
>chromosome_10,+,polyA site is 6378057
TTCCGCACCAAGCTGCTCAAGGAGCGCAAGGACGCCGCCGCGCTGTGCACCGCGCAGGTGGGGACCAGAGGGGGCGGGGGAGGGGGGGGGCGGGGTGCGAGGGGGGGTGCGAAGGGGGGTGCGAGGGGGGTTGTAGGTACCAGCCCAAAC
>chromosome_10,+,polyA site is 6378615
GCCACGCCTGGTCCATGCCCTTCCTGCAGGTGCGTGCGGGACGGCTGGGGAGGTAGGGGGCGGTGGAGGTGGGGGAGGAGGGGGTGGGGGGGGGGGTTGTAAATACCAGCCCAAGCTAAACCAAAACCACCAAAAACGAGCTGAGCACAG
>chromosome_10,+,polyA site is 6380152
ACCGTGATCAGTGACAAGGACATGATCCTGGACGACATACGCGCCAACCACGGATCAACACAGGTGGGGAGAAAGGAGGTGGAGGGGGAGGGGGGGGGGCGAGGGGTAGGTGGTGGTGGTGGTGGTGGTGGTGGTGGTGGTGGTGGTGGT
>chromosome_10,+,polyA site is 6381136
GGCCGGTGGCGGCCTGGCTGGGGCAGCCCGCGGCGCCACAGGTGGCGGTGCTGTCGGCGCCACCAGGAACAGGTGGGTGTTTGTGAGGGGGCGGGGGGGGGGGGTAAACTCTGAACCAATCCCGTAAAAAAACAGAAGCGCTGCAAGGAG
>chromosome_10,+,polyA site is 6384686
GCGCTACCTGGCGGCGCACCTCATCCGGGCAGGCAGCGAGCCGGCGGCGTTGGACAAGGCGCTGCAGGTGCGGGGCGGGGTGGGGTGGGAGGTTGGGGGACGTGGGGGATGTGGGGGACGTGGGGGGGGGGGGTGGTACATACCAGCCCA
>chromosome_10,+,polyA site is 6385467
GGTAGGACTTGACAGGACACGGGCCAGCCAAGCGCCCACTCGCCAAGTACGGTACCAACACCCCCTCCTCCCCCGCTCCGCGCCCCCCCCCCTTTTGCAGGTCCGCTGGCTGGGCCTGAACGGCCACGTGCTGTGGAGCCACCCGGGTGC
>chromosome_10,+,polyA site is 6385696
GCGGACATGCTGAACGAGCCGCAGGACTGGCCGCTGGCAGTCATGGCACTCACACAGCACAAGGTGGGCGGGGGCGGGGGGGGGGGCGGCGGGGGGGAGGGAAGGGTGGTGCGCTGGGGAAGGGCGGCTTGAGGGGGGGGGAGGGAGCTC
>chromosome_10,+,polyA site is 6391200
GCGGCTCTGGACCTGTTCAGTGTGGATTTCGAGCGGCCGCACACCGACCCACACCAGGTGCGTGTGTGTATGTGTGTGTGTTTGTGAAGGGCGGGGGGGGGGCGGGTGCGTGGGGCCGCTGCTGCTGGGTTGGGTGGGTGGTGGAAGGTC
>chromosome_10,+,polyA site is 6394584
GTCGCGGCACTGGTACCAGTTCGACTACCAGGGACAGGACCCCGTGGTGAGTGAAGGGCGTGTGTGTGGGTGGTGGTGGTGGTGTGTTTGTTTGTGTGGAGGTAGTGTGTGGTGGGTGGGGGGTGTAGGTAGTGTGCGTGGGGGTGGGTG
>chromosome_10,+,polyA site is 6394722
TGGGGGTGGGTGGCGGTAGTGTGTGTGGCGGTGGCTGGGGGTTGGAACTAGTGTGTGGGGGGGGAGGCCGGGGTGGTGGTGGGTGGGTGGTGGGCGGAGGTAGTATTTGGGGTGGGGTGGGGGTGGGGCGGGGTGGTGGTGCGTGGGTGG
>chromosome_10,+,polyA site is 6394771
AGTGTGTGGGGGGGGAGGCCGGGGTGGTGGTGGGTGGGTGGTGGGCGGAGGTAGTATTTGGGGTGGGGTGGGGGTGGGGCGGGGTGGTGGTGCGTGGGTGGTGGGCGGGTGGTGGTGGTGGGTGGGGGGTGGGTGTAGGGTGTGTGGTGG
>chromosome_10,+,polyA site is 6457999
ACGGCGGCGGAGCTCACGGCCATGGAGAAGGAGGTGAGGAGGGCGGGTGTGAGGGCGGGTGCGGCAGGTCTTTTGGGGAGGGGTGTGTGTTTTGTGGTGGAGGCAGCGAAACGGTGGTGAAAATGTGACATAGGCAGCGGCTTGATGCTC
>chromosome_10,+,polyA site is 6473180
CGAGGGAGGAATATGGCGCGCACCCAACTGGCCCCCGGTTCCGCGGTTCCACCCCGGCTTCCCTAAGCGCCCCGGCCGGCCCCCCCCCCCCCCACCCACCCACCCCCCCGCCACTCGCTTCCCCTGCCTCCCCGCCCCCGGGCCCCCCCC
>chromosome_10,+,polyA site is 6474034
AGCGTCCGTAGATCGCGACTAGTCGCGCGTAGTAGTGTCGCCGTGCCGCCGCGAACTTAGGTCGTGTCAGGCTATGCAGCAGCTTTATATCAAACGGGAACACTACTTCGGAGAGTCTACGCGCTGGAGCTGGAGCTCGAGCTGGAGCCA
>chromosome_10,+,polyA site is 6474848
TGGCGGTGGCGGTGGCTGCTGCTGCCGGGCGGTGCTGGCACACGAGGCAGTGCAGCCGCAGGTGGGTGGTAGGGGGTGGTGGGGGTGTAACGGGGCGGGAGCTGCCAAGGCAGGTGTGAGGGGCGCTGGGTGTGTGCACAAGGCAGTCAC
>chromosome_10,+,polyA site is 6493849
CAAGCTGGCGCGCATCATGGCCATCGACAGCACCAAGGACGGATTCGTGCCGCGCAGGGTGGGGCTGGGGGAGGGGGAGGGTGGGGGGGGGGGCGGGGAGGGAAGCGGCGGGGAAGGTGCTCTGGGGCGGCCAGGAGGCACTTGGGGTCG
>chromosome_10,+,polyA site is 6494364
AAGACGCAGGTAGAGGGCAGGCAGGGTGGACGGGTGGGTGGGTGCAGAGGGGGTGGGGTTGGTGGGTGGGCATGGTGGGTGGGGTTGGTGGGTGGGGGGAAGTGGGTTTGGGGCTTTGGGGGTGCACAGGGTTGGGGGTGCTTCATTGCA
>chromosome_10,+,polyA site is 6505266
GTGCCGCACCGCATGGCGGAGGAGGACTTCTGGCGGCGATACGTCCGGCATGAGATGCACAAGGAGGTGGGCGGGGGGGGGGGGCGGAGGTTGGGGGGGAGGGTAGGTCATTCTAGTTCCACAATAATTGGAATGGCGAGGTCAGGGAAG
>chromosome_10,+,polyA site is 6505905
CGGCGGCGGAGAGGTACAGCGGACACGGCACCGCACACGCGGCAGCCCGGGTGAGTGATGGCGGTGGTGAGCCCGGGTGGGTGGGGGGGGGGGACCCCCAAGACCAGGGAGGGTGGCCGACGGGTGGCGCGGCACCAGGCGGGTGTTTCG
>chromosome_10,+,polyA site is 6506279
ACCCCGACCCGGACGACCTGGCGGCCGCCATCAACAAGCACGGCGAGGTGGTGCTGCAGGTGGGCGGTGGGGGCAGAGGGGGGAGAGGGGGGAGAGGGGAGAGGTGGATGGGTAACGCCGGAGTCGTTTCTGGTGCCGGCGGGCGGAGGC
>chromosome_11,+,polyA site is 280
ACCCCAACCCCACCCCACCTCAACCCCCAGCAGCAGGACTGTTTCCTTACGGGATTGGTTCAAAGTTAACCCCCCCCCCCAACCCCCCCCCCCCCCCACCCCGACTGCGCAGCTGGCTGTCCGCCCCGGTGGTGCTGTTGGATGAGGTGA
>chromosome_11,+,polyA site is 505
GTGGCGGCGGCGGCGGCGGCTCGGGCCGCGGCGGCGGCGGGGCGGGCGGCAGCGGTCTCAAGGTGAGGCGTACGTGTTTGTGTTTGGGGAGGAGGAGTGGATTATGCGGGTGCGTGTGGAGGGGCGGGGGCGGGGGGTTGGGCGAGCGTT
>chromosome_11,+,polyA site is 19712
CTGGGTAGTCGCGGCGCCAACACCGACCACTTGGCGGCGGCCTTCAGGGACGACCTCATGCCGCTCAGGTGGGGGGGCGGGGCTGGGGGGGAGGGGAGGGGCGGGAGGGGTTGCGAATACCACCCCAAAACCAACTAGAACGAGCGGAGG
>chromosome_11,+,polyA site is 20592
CGCTGGCTGGACGGCGTGGTGGCGGCGGCGCTGCGGGGGGGCTGCCAGCAGGTGCGTGCGTGTGTGTGTGTGTGTGTGTGTGTGTATGCGGGGGGGGGGGGCAGGAGGAGCCTCTAGGTGGACGGAGGGGTCCGCAATGCCCCAATGCCG
>chromosome_11,+,polyA site is 21752
ACGGTGGAGGGCCTGCTGTACTACCTGCCGCCGCCCGCCGTGCGGCGCCTGCTGGGCAGCATCAGAGAGGTGGCGGCGCCGGGTGAGGGAGGGGGCGGAGGGAGGGGAGGGGAGGGGGATAGGTAGGGAGGAAGAGGGAGGGGAGAGGGA
>chromosome_11,+,polyA site is 40386
GCACGGCGAGGTGACGGACCCGGAGGTGGACATGTTTGACCGCGAGGCCGTGTTCATCACACAGAAGCTGGTAGGAGAGGAGAGGGGGGGAAGGGGGGGAGGGTGGTGGCTGGGTGGCGAGGAGGAGGGCTGGAGCGGAGCTGGGGGGGA
>chromosome_11,+,polyA site is 40898
CCCCCTTCAGCTGCCGCTGCTGGACAAGGTGCCTCAGCTAAAGGTGGTCATGGAGCACATCACCACCAAGGACGCGGTGGGTGGCGGGAGGGGGGGGCAGGGAACAGGGAGGGCGGAGCAGGGAGCAGGGGGGGGGGAGCAGGGGGGGGG
>chromosome_11,+,polyA site is 40949
GGAGCACATCACCACCAAGGACGCGGTGGGTGGCGGGAGGGGGGGGCAGGGAACAGGGAGGGCGGAGCAGGGAGCAGGGGGGGGGGAGCAGGGGGGGGGGAGCAGGGAGCAGGAAGCAGGAGGGGAAGCAGGGAGCAGCGGGGGAGCAGG
>chromosome_11,+,polyA site is 41714
CCGGAAGTTGGTTGTTACCTTGTCACCTTGCTACCGTGAAACTGCGCCGCAAACTCGTAACTGCCTCCTCCCCTCCGTCCCCCCTCCCCCCTCCCCCCCTTCCTCCTCCCCTGCAGGCGAGGCCATCATGGGTGCGGCTGTGAGCGGCAG
>chromosome_11,+,polyA site is 42672
CTCCCCTTCCCCGTTCTCACCCCACCCCACTTGTAACCCCACCTGTCCCCCCACCCCGCACTACCCGGCCCCACCCCACCTTAACCCCCCCTACCCCACCCCATCCTCACACTGCCCCACCACCCCACCTGCCGCCTCACTCGCCACCTT
>chromosome_11,+,polyA site is 73199
GCTGGGTGCACCTGTTCCCGGAGGGCCGCATCAACTACGACGGGAAGTGAGTGGCAGGGCGCGGGAGCGGGCAGGGGAGTGGCGCGGAGGGGCGTGGCGTGGAGGGGAGTGGCGTGGAGGGGCGTGAGAGGCTGCAGCTCAGGGGGCGGC
>chromosome_11,+,polyA site is 77906
TGTCGGCATATGCTTGTGCATGTGGCTCTTCCACACCTGGAGCACCCCAGCTGCATAGGCATCTTGCTTATATAGTACACCCAGGTCGTGACGTTAGGAAAAGCCCCTGCCCCCAACGCGTCACTCGACCCCGGTCATCCCAAACAAACA
>chromosome_11,+,polyA site is 79939
ATTGCGCCAATACCGGGAGGCAACTACCGGCATACCGGAACAGGTTGAAGAATGGGCGCGTGGGGCTGGAGGGGTGTTGTTTTTTTTGGGGGGGGGGGATGGCAGGAGCGGAGACAAGCGGCTGAGAGGGACCATGCACCGCCCACCCGC
>chromosome_11,+,polyA site is 97998
AGAAGCTGCTGGACCGAGTGGCGGAGGAGATGCAGGAAGACATGATGCGAATGCGCCAGGTGTGTGTGTGTGTGGGGGGGGGGGGGAGGGGGAGGTTATTTGGCGGCGTAGAGGGAGGCGGGACGAGCTGTCACAGGCCGTGTCGCGGTT
>chromosome_11,+,polyA site is 98898
CAGTAGAGCGAGGAGGAGAGCGTGGCCTATGCTTGACAATGGAGTGGGGTGGGGGGCTTAGGGAGGTGGGGGGGGGATTAGGGAGGTGGCGGGGGGGGGGAGAAGGGAGGGCCAATGTAGTAGGGGTTGGGGTGAAGGGGGAAAGGCCGA
>chromosome_11,+,polyA site is 100519
TGCAGGGGGTTGGATGGCAGGGGGTTGGTTAGATGGGTGGAATGTGGGTCAGGTGGGTGGGATGTGGGTTAGATGGGTGGGTAAGCGGGAGGAGCGGGAGTAGTGCAAGTGGGTTAGGCGGGCGAGAGCAGTGGAAGGAAGAGTAGCAGT
>chromosome_11,+,polyA site is 118034
TGGATTAACGGGGCAAGGTGACTAGGGCGAGAGGGCCCGCCCCAGTGTTTCCAAAACCGGGTACTAGTACCCATTCGGGTACTGAGAAAATAATTCGCCGAAATTGACGCGGGTACTGGAAACTAATTATTGGGGCCTCGAGTACCCACA
>chromosome_11,+,polyA site is 118116
TGAGAAAATAATTCGCCGAAATTGACGCGGGTACTGGAAACTAATTATTGGGGCCTCGAGTACCCACACGGGTACCAAAAATTTAATCCGCCGGACCCTATACTACCCGGGCCCTGTTCAGCACGGAGGCAATCGACCACGCGAGCTCTG
>chromosome_11,+,polyA site is 146918
GGGGCCGGAGGCGGCGGCGGAGCTGCTGGGCAGCGTGGGCCTTAGCCGCGGCGGCGTGGTGGAGCAGGTGGGGAGTGTGTGTGTGTGTGGGGGGGGGGGTGTAGATACCAGCCCATACTAAACCAAACCCAATGCAATTGTGTGTGGGGG
>chromosome_11,+,polyA site is 146992
GTGTGTGTGTGTGTGGGGGGGGGGGTGTAGATACCAGCCCATACTAAACCAAACCCAATGCAATTGTGTGTGGGGGGGGGGGGGATGGGGCGTAGTGGAGAAGGTACGCGGGCCGGGGGAAGTGGGGCGTGTGGGGGTAGGGCACGAGGC
>chromosome_11,+,polyA site is 251010
CACACGCTCTGGCTGTACGCAGAGGAGGAGCTCCAAGAGATGATTGCGGAGGCGGACCGCAACGACGACAACGAGATCGACGAGGACGAGTTCATCCGGTGAGTGATGTGTTAGTTCCTCTGCGGGCTGCGTGTCGGCGTCCTGGTCAGC
>chromosome_11,+,polyA site is 262431
TCCTGGAGAAGCTCATACAGCTGCGTGCGCCCGACTACAGGTGGGGCTGGGGGTTAGTGGGAGCGTGGGAGTGTGGGAGTGGGAGTGTGTGGGGGGGGGGTTGCATGCCTGAGCCACACGCACAGGTCCCAGCTGTAAGGAATGGCAGAG
>chromosome_11,+,polyA site is 263174
ACCAACCGCTGGAGCTGCCGCACAGCCAGCGGGGGGCGCACACGCTGTACGAACAGGTGCGTGTGGGGGGGGGCGTGTGTGGGGGGTGTGTGGGGGTGGGAGAGGTGAAGCTGTGCATGTGCGGGTATGTGTATAGGCACAGTAGGTAAA
>chromosome_11,+,polyA site is 291746
CTGACGACATCGTGGCGAGGAAGAAGGCCAAGGAAGCTGCCAAGAAGGCGGCGGACAAGGCCAAGAGCGCGGACCCCAAAAAGGCAAAACCCAAGGTGCGTGCAGCAGGGGCTGCGGCCGGGGGTTGCTTGCTGACGCCTGAGGGGCCGT
>chromosome_11,+,polyA site is 294986
GCGAGCTGCTCACTCGGCACGGCCGCTTCGATGAGCCACCCGTGCAATGCCTAGGTGAGAATCAACGAGGACATGAGGGGGAGTGGCGGGGGCGGGCGGGAGCTCGGGGGCTGCATGGAAACGTGGAGCAGAGGGGTGACTGTCGTTGGG
>chromosome_11,+,polyA site is 372686
GCGGAATGCGGTGTGCGATGTACGATGTGCGGAATGCGGTGCGGTATGTGGTGTGGTGCAAGGGGGGCGGGGCGGGGGGGGGCGGGGCGGGGGGGGAGCGGACCATGATGGGAGGGCATGAGGGGAGGGAAAGGTGGGTGCGGCTCTGGA
>chromosome_11,+,polyA site is 376819
GACGGCAGGGGGTGGCGGCGGCAGGGGATGCGGGGTGTGGCGGGGCACTGAGCAGGAGACACAGGAGAGCAGGGGTGGGGCGGGGTGAAAAGGAAAAGCAGGGGTGGGGCGAGGTGAGCGGCAGCAGTGGCAGCTGCCGCCTGCTGCTGA
>chromosome_11,+,polyA site is 417735
CGTTGGTGTGGGAGCCGCGACACAAGGAACCGCTCTGGCGTCTGGCAGTCAATGGGTTCACGGGCTTTGGGATGCTTGCGGCGTGGGCCGCAGATGGACGCGTGGAGAAATGCCCGTGTGGGACTCAGATGACTGCTGGCGCTAGGGTTC
>chromosome_11,+,polyA site is 457039
GTTTGACTTGCTTCCTTTTGTTTTAGGCTTCTTAAGGCCTACGAACCACTGTGAAGCAGTCTGCATTTGTGGGCTTGCTCGTTTTTCGTTTTTTTTTGAGGACGGCTTGCCGCAGGGCAGCAGCGCCTCACCACCCCTGTGGGTCATCCA
>chromosome_11,+,polyA site is 723526
ACACTTCCCACAGGACGTGGACAAGCTGCCTGTGGACCGCTACGCGCTGCCGGTGACCGGCAACATGGAGTACGGCTTCTTCCATCGCGTGCAGAACGTGAGTGGGGTCTGAAGTGTTGTTCTGTCTGGTTTGGTCTGGTTAGGAGAGTT
>chromosome_11,+,polyA site is 723641
GTTGTTCTGTCTGGTTTGGTCTGGTTAGGAGAGTTGGGGGAGGAACGGAGGGGAGGAAAGGAGGGGGAGGAGGGGGAGGGAAAGGAGAGGGAGGGGGGAGGAAGAGGGAAAGCAGGGGAAGGACCGACGGAAGAGGGGTAGGGGGAGGAG
>chromosome_11,+,polyA site is 732039
TCGCACTCGCGGCGGCTGGCGGCGCGGCCCGACCAGGGCGACCACTGGAGCATCACCGGGCTGGAGCTGACGGGTGGGCAGGGGTGGGGGGTGGGTACACGCATTAAGTTTACGAAGTGAAGTCGTCGGGGGGCGGGGGCTGACGGGTGT
>chromosome_11,+,polyA site is 735809
CTAGAAGACATCAAGGGAGCCCGGGCGCCGAGGAGGAGACCAGCGCCAGGGCGGGACGTTCGCATGGGGGGGAGGGAGGGGAGGGGAGGGCGGGAGGGGGAGAGACATGATACTTGCTTCCGCGGGATACTCGTTCCGGATTCGGGGATC
>chromosome_11,+,polyA site is 736980
CGGAGCACGCACTGCTGGTGGCGGACGCGGCGGGGCAGGTGCGTGCGTGTGCGTGTGTGCGCGTGTGTGTGCGCGTGTGTGTGTGGGGGGTGTGGGTGTGGGTGTGTGGGTGGATGGGTGTTTGGAAAAGCGGTAGGGGGTGGGTGGGTG
>chromosome_11,+,polyA site is 740362
GCAGTCCAGAGCAGCTCCGAAGTCATGCGACATGGGGGATGGGGGGTAAGAGGTGTGTATGTGTGTGTGTGTGTGTGTGTGTGTGTGTGTGTGTGTGTGTACGGTGTGTTTGTGTATGTGTGTGTTGTGCGTGCTGTGCCCCTTGTGTGT
>chromosome_11,+,polyA site is 740634
AGGTGCACATGGCGGCGGGCGACAGCGGCGGGCTGATTGAGGCGGTGCGCAAGTACGGCGACGCGGCTCGGTGGGTGATGGGGGGTTGAGCGGGTGGGTGAGTGAGCGGTTGGGTGGCACGGGTGTTCGGTGCCGCGCGGAGCGAGGGGT
>chromosome_11,+,polyA site is 741949
CGCGGCTACATGGCGCGGGCACTACAGCGCGACACGGCGGCGGTGGGGCGCGACAAGGAGGTGAGGAGGAGGGGGAGGGGGAGGGGGAGGGGGAGCAGGAGGAGAAGGGGGAGGGAGGGAGGAGGAGGGAGGCGGAGGGGAAAAGCACGA
>chromosome_11,+,polyA site is 795762
ATCAGGAGCCCGGAGCCGAGCGGTCGCCAAGTTTAAAACGTGCATGGCTATGAAGGTAACGGGTCGGGCTGCCTTCCTCCGTTGTGCCCGCGCCCCCGCAGGAGTTCCAGCCGCGGGGCACCGCCGCGTCCGCCGCCGCCGCCGCCGCCG
>chromosome_11,+,polyA site is 799565
GGAGGAGGCGGCGCGGCTGGCAGCGCAGCGGCGGGCGCTGCTGGTGGGGCCGGCGGGTGAGTGCCGCCGGGGGGGGGGGCGGGTTAGGGCGGGTTGGGTTTATGCCCGAGCCTAACAAAACTATTCCACAACCTTAAGTCTTCACTGGGT
>chromosome_11,+,polyA site is 802844
GGCCCAGGAGGAGTTCATGGCCGAGGTGATCAACCTGCTCACCTACTTCGCCGGGCGGCTGGCGGTGGAGGTGAGGGCGGGGGTGGGGGGGGGACATGGAGGTGAGGGCGGGGGGGTTGCTAAGGTGGCACAGAGACGTGTAGCGAGGTA
>chromosome_11,+,polyA site is 804063
GGGTGGGGTTGTAGATACCAGCCCAAACTAAACCAAACCCAATGGGGGGGTGGGGGGGTTGAGTGGGTGTGGGTGTGGGTGGGGGGGGGGGTGGGTGTGGGAGAGATGGGAGCAGGGTAGGTAAGGGGAGCGCTCACACGTGCATTGCTG
>chromosome_11,+,polyA site is 812001
ACGCCAATCTGCTGCCGCATCACAGCACACACGACTACGGACCCCGCCCCATCCGCCCTTCCCCCCGCCCCCCCCCCCCGCCCCCTCGCCCCTCTCGCCCCCCAGTGTGATTGTCCAGATGGCCATCACCATCATTGCGCCGCTGGTGGT
>chromosome_11,+,polyA site is 812171
TTGGGCCCGACCTGGTCAAGAAGGCGCAGGAGTACATCAACTTCGGCAAGGTGCGGGCGCGTATGTGTATGTGCGTGTTTGTGTGTTTTGTGTGTTTTGTGTATGTGTGTGTGTGTGTGTGTGTGTGTGTGTTGTCGTGCGTGTATGGGA
>chromosome_11,+,polyA site is 832845
CAGGGGCAGGGGCAGGGGCAGGGGCGGGGGGCGGGGGCGGGGGCGGGTGGCGGTGGCGGGGGTGGGGGCGGTGGTTGTTGGTTGGGGCGGGGGTGGGGGCAGGGGTTGTGGCAGGGGTGGGTTCGGGGGTGGGGGCGGGGGTAGGGGTAG
>chromosome_11,+,polyA site is 833088
CGGGGGCGTTGGCGGGTGCGGTGTGGGTGTGGGGTGCATGGGCAGGGTTTGGGTCAGTGGGCTGGGGCTGGGGGTGGGGGCGGGGGTGGGGGTTGGGGCCGGGACGGGGGCCGGGACGGGGACGGGGACGGGGACGGGGACGGGGACGGG
>chromosome_11,+,polyA site is 834301
TGGGTGGGAGGATGCAAGTTACTGAGGCTCTGCCTGGTGCCGAGTCCCTTTGGGGTCTGGGCTCATGGAGTTACGGTTGGTGGAGGGGTTGCGCGCGGAAGGAGGCTGTTTTCTCCAACCATACATATTATGCTGTCCTAAGGCTGTTTT
>chromosome_11,+,polyA site is 902133
CTCCATGGAGGTGGGCTGGCGCCAGGTGGTGGCGGAGGAGAAGCGCAGCGAGCGCATGGGTGAGCGCCGGGCCGCAGGGGAGGGGAGGGGAGGGGAGGGGAGGGGAGGGGAGGGGAGGGGAGGGGAGGGGAAGGGGCGCGAGGGGTTGAG
>chromosome_11,+,polyA site is 957285
GCTGGCGGTGCGCGCACACACGACTGAGATCAACAAGGTAGCGGGAGTGAGGGGGCGGGCTTGGGGACGGGAGTGAGGGTGTGGAGGGCGCGGGGGGTGTATGCTGGCGCTCGCATTCGTGCGTAAGGAAGGCCCGTGTGTTCCTTTCTT
>chromosome_11,+,polyA site is 985409
GGACCTGCTGGCGCCCTGGCTCAGCACCTGGGGCCGCAACAACAAGGACAAGGTGCGTGCGGGGGGTGGCGGGGTGTGTGGGGGGGGGGGCGGGGGGCGGGAGGGGGATGAGGGGGGGTACGGATGAGGGTGGGTGTGTGGGTTGGGGGG
>chromosome_11,+,polyA site is 986425
CCTGTGCTCCGCTAGTTTGGCTTGGTTTGGTTAAGTTCGGGCTGGTATTTACAAAACCCCGCTGTACTACTGTTCCTGGCTACGCCTTCACTTTCTATATTAATAATGAATGTAACCCACCACCACCATATCCACCACCACCACCACCAC
>chromosome_11,+,polyA site is 1007284
TGATGGGGCGGCGCTGGCGGCGGCGCCGTGTGTGGACGTGGGTGCCAACGTCACGGTGACGCAGGTGGAGGCAGGTGCGTGTGTGTGTGTTGGGGGGGGGGACAGTCAAGTCCAATGCCCACCGAAAGGCTAAGACCCAGAAGCCGCCCA
>chromosome_11,+,polyA site is 1010135
CGGTAACCAAGCCAAGCCAAAACAGCGGAGGGGATGGGAGGACAGGGTTAGCCGTCATGAAGATCGGCAAGGGGGGGGGGGGTGTTTTGCCGTTCCCAGTAAGGAACTAGAGATTCAAGGAAGCATGACAAGACATGTTGGGCCAAAGCA
>chromosome_11,+,polyA site is 1010989
GGCGGCAGCTGTTCCTGGAGGACAGCAGGTGGGGGATGTGGGTGTGGGGGGAGGACAGCAGGTGGGGGGTGGGGGTGAGGGTGTGGGGAGGTGGGGGTGAGGGTGTGAGGGGAGGTGGGGGTGAGGGTGTGAGGGGAGGTGGGGGTGAGG
>chromosome_11,+,polyA site is 1015339
GTGTGTGTGTGTGTGGTTGTGTGTGTGTGCGGCGGGCCTCGGGTTGCGGCCTTCCTGTTGCACACGTGTCGCTCACCTGTTTATAGGGCCGGCCTGTTGATCTGCCCATGTGCCCATCGGCCGCCGTGGAGCTGAGAAGAAGCGATAATA
>chromosome_11,+,polyA site is 1020915
TCGTGACGGAGCAGGACATCGCCTACGACCGAGACACCGCACTCAGCTTGCACAGGGTGAGGGGGGATTGAGGGGGGGAGGGGGTGAGAGGGGGTTTGTAAACACCAGCCCAAACTAAACCAAACCAAGCCAAACTAGGGGGGAGGGGGA
>chromosome_11,+,polyA site is 1044263
CCGACCCTTTCCCTGGTGCCCCTCAACGCGACACCACACACACAGACACACACAAAATCACACACACAAAATCACACACACAACCACACACCAAAACATACACCCACAGGCTATGGACGCGCGCGTGGGGGTGGTGAGCAACCAGGTGCA
>chromosome_11,+,polyA site is 1045763
TGCTGCTGCAGGTGGCGGCGGCGGTGGTGGGCGCACGCAACGCCCTCCACATCCGAGACATGCAGGTGCGTGTGTGTGGGCGTGGTGGTGGGGGTTTTGTGGACGCACCCTGTCACACTGCGCGTTGTACCGCTGCGGCCGCAGGTGGCG
>chromosome_11,+,polyA site is 1058140
AACCTCGCTTCTTCTTAATTAATCATGAATGCAACCCCCTGCGCGGCCGCTCCCCGCTGCCCTGACCTCGCAACCCCCCGCCCCTCCCCCCCCCCTGCCCAGGTGGAGTTCCTGCGCATGGGCAGCCTGAAGAGCGGCCTGACGCGGCTG
>chromosome_11,+,polyA site is 1066109
CGAGCCCACAAAATGCGCGGGACACGGAGCAAGGGGCCTGGAGGAGGAGGGGAGGGGGCCGAGTGCGCGGTGGGAGTGATGCTGGTGGGCAGGAGGACGAAGAGGAAATCACTACCGGTAGGCTTAACAGTTCAGGGTTCGCTGGGAATG
>chromosome_11,+,polyA site is 1091272
TGTGTGTGTGAGTGAGTGTGTGTGTGGCGTATGGCGTGTGTGTGCCGTACTGCAGCATGGCGTGGGTGCGGTGGGTGGGTGGGTGGGTGGGGCGGGTGGTCGCACGCGTGTCAGGGAGCACAGGTGGGTAGGCGGAGCTGTTGACGCCCG
>chromosome_11,+,polyA site is 1093862
CCTTCCAACTGGTGAGCAGCAGCAGTAACATCAGCAGATGTTGTTGTTGTTGGTGGTGGTGGTGATGGGGCCGCGGTGTGGAGGGGGGGGGGGCGCGGTGCGAGGTTGTTGAAACATTGTGGAAGGAGGAAGGGGCTGAGAGTTCGGGAG
>chromosome_11,+,polyA site is 1104453
AGGTCACCAAGGCCATGGCCGAGGCGGAGAAGTACGGCGGCGTCTCGCTGGTGGTGAGTGAAATGAACCGCTGGGTGGTGGGTGGTGGGAGGTGGTGGGAGGTCGGGCCGCGGAGCGAGGTCGGGGCGCGGAGGGCTTGGCGGGTTGTGG
>chromosome_11,+,polyA site is 1112641
TAACGCTAAAAAACTAAGTTCCTATTGAAAGCAAGTAGTCTGGAGTAGTAGTGGTGATAAGTAAGGCTCGTGGGTGGGAGGGGTTGAAGGGGTGGAGGGGTGAAAGGGATGCTGTTGTGTGGCAGGGAGTGGCGTGGCATGACGTTGTGG
>chromosome_11,+,polyA site is 1113198
TGAGCTGGGCCGTGCCAGGCCAGGTGAGGGGGGCAGCGAGCGGTGCGGGGCAGCAGTGCGGGGTTGAGGAGGTCGGGGTGGGGTGGGGGGCGAGAAACACGGGCACCACTGTGCACAGCTAGCTACCGGTACTGCATAGTGCCTTAGTGC
>chromosome_11,+,polyA site is 1113375
ACCACCTGCCGCGCCCACGCCCACGCCCACGCCCACGCCCACGCCCACGCCCACGCCCACGCCCACGCCCACGCCCCCCCCCCCACCACACACACACACATACACACACACACACACGCACACACACACACACACACACACACACACACA
>chromosome_11,+,polyA site is 1117697
CTGGTGTTGGTGTTTGTGTTGATGCTGGCGGCGTTGGTGGTGTGCTTGTTGCTGTGAGAAGCTGAGATGGGGGCAGGGCGGGGGCGGGGGAGGGGGGGAGTTACTGGAATATATTCCGCCGCAAGGGGCCAGGGCACGCGCGCGGGCATG
>chromosome_11,+,polyA site is 1118852
CACACACACACACACACACACACACAGGTCCTGCCGGACGGCAGCTCCAGGACTCGGCTACTACCGCTCAAGGTCCGTGTGTGTGCGGGGGGTGGGTGGGCCACAGGGGTCAGGGGCACTCTCGGGGCCGGGTCCGGGCCACTGGTTGCG
>chromosome_11,+,polyA site is 1121235
GGCACCGGTCCATGGCGCTGGGTCTGTTGCCGCTGAGGGACCCTCACGCCCCACGCACAGGTGGGCGGGGGGGGGGGGGGGCAGGCGGGCAGGGGGGCAGGAGGCAGGAGGCTGGAAGCAGGAGGCGTGAGGCAAGGGCGTGAGGCATAG
>chromosome_11,+,polyA site is 1457824
GAGATACGGGGCGTGTTTTGCGCGGGGAGGCGAACCAACCGAGCTGCACAAGCGGTGTTGAGCAACACCGGTTATAAATTTGCAACCACACATAGCACACGCACTCACACAGACGCACAGCACGGCACGCACGCACACGCTCACTGTCCG
>chromosome_11,+,polyA site is 1458580
GAGATACGGGGCGTGTTTTGCGCGGGGAGGCGAACCAACCGAGCTGCACAAGCGGTGTTGAGCAACACCGGTTATAAATTTGCAACCACACATAGCACACGCACTCACACAGACGCACAGCACGGCACGCACGCACACGCTCACTGTCCG
>chromosome_11,+,polyA site is 1490674
TCTCCGTTCCTGCTTGCTGCTGACTGCGGGGCCCGCGGAGGGAGTTAACCTAGTTCAATGATGTGGACAGCTTCGGGATACATGACACTTATCGGACGGAAATTGGGCGTTGAGGCGCCAGGACTCCCATTAACCGTTTTGCACTTGCAG
>chromosome_11,+,polyA site is 1526820
AACAAGCCAAGTCGAACGAGCGGAGCATGGGCAGAGGCGAAACAGGTGCAAGTTGGGGGTGAGGGTGATTGGGGAGATTGGGGGGAGGCGGGGCGGGGGAGGGAGAGGCAGGTGGTTTGGCGAAGAGGAGTGATTACGGTGGGAAATGGT
>chromosome_11,+,polyA site is 1528386
CCTCACGCCCTACCTGCCGCCGCTGGCCGACCAGCCGCTGCTGGAGGGGGCCGTGGAGGAGGTGGCGGCGGCGGGTGAGCAGCTTTTTGGGGGGGGAGGGGGAGGGGAAGGGGAATGGGAAGGGGAAGGGGGTGGAAGGGGAGGAGGCGA
>chromosome_11,+,polyA site is 1529089
CGGGCCGGGCCTGTCTGACAGCTGGCTGGTCCGACAGGTGGGAGGGAGGGGAGGGAGGAGAGAGGGGAGCGGTGGGGGGCAGGAAGAGAGGGGAGGGGCGGAGCAAGGGGGTGGTTTTCAGCATTCGCAGTAAGGACAACCGAACGTGCT
>chromosome_11,+,polyA site is 1529353
CCTGTACCGCTTTTCCAAACATACTTGCAACCCCACCCACCCGCTCCGACACGCCCCCCCCCCCAACCCCACCCAAACCCCACCCCCCGCCCCCACACACACAGGACACGTGGGCAGTGCAGCTGGGTGCCGAGGTGGTGCCTGCGCTCA
>chromosome_11,+,polyA site is 1529835
GCTTTTACAACTATCTGTGCAAACCCCTCCTTTACCGCTACAACTCCATTTCTATACCAAATACGAATGTAACCCACCCCTAAACCTCCCCCCCCCACACACACACACACGCAGATCTGCCCGGCCGTGCCCACTGACGAGCAGCTGGCC
>chromosome_11,+,polyA site is 1538190
CGGGTGTTGTTTCTCTGGGTCGCAGATGGCCCTTCGCGGCGTGGGTACGGCGTGCCCCCGCTTGTCGGGATGTCCCTTCAACTGTAATCCGCATCCATAATTATTTCGAGGAAATGTGGGAGGAGGGGGAGGGGTTAGGTTCTTCCAGTT
>chromosome_11,+,polyA site is 1542339
GCCGGGTCTGACGGGGGCGGACCCACACACCGGGGAGCGCTGGCTGAGCCCAAAGGAGGCAGACATGGTGGGTGGGGGGGGGGTGAGGGGAGGGGTTGTACCGTTGTAAGTACCTGCCCAAGCCAGAATGAACCAAATTCGGAAGAGCGA
>chromosome_11,+,polyA site is 1553838
TGAAGGAGGGCAACGGCACGTGGCGCCAGTACGCCGCCGTGCCCGAGGAGGACCTGGTGAGTGGTGGGGGGAGTGGGGTGTGTGTTTTTTGGGGGGGGGTGCAGAGATGGTACGTAGCGAGGCAGACAGCAGGCGTAGGGACGGGGGGGG
>chromosome_11,+,polyA site is 1553906
GGGAGTGGGGTGTGTGTTTTTTGGGGGGGGGTGCAGAGATGGTACGTAGCGAGGCAGACAGCAGGCGTAGGGACGGGGGGGGGTGCTGCCCCCCCCCCTGAGAAAGGAGAAGAAGGGGAGGAGCCGAGGGGAGGGGGAGAGGGGGGCGGG
>chromosome_11,+,polyA site is 1553967
CAGGCGTAGGGACGGGGGGGGGTGCTGCCCCCCCCCCTGAGAAAGGAGAAGAAGGGGAGGAGCCGAGGGGAGGGGGAGAGGGGGGCGGGAGTGGGGGCAGAGAGGGGGGCAGGAGGGGGGCAGAGAGGGGGGAGGGGGCAGGATTGTGTG
>chromosome_11,+,polyA site is 1556686
ACCCTGCTCACCCCTTTAACCCCCTCCTCCAACCCACTTACCCACTCCCTCAACCCCCTCCTCCAACCCCTCACCCCCCCCCCCAAAACCCTCACCCCCCCAAACCCTCAACACCCCCTCCTCCAACCCCTCAACCCCCACAGTGGACGC
>chromosome_11,+,polyA site is 1562306
GTCGCGGAGTGGACCGAGGCCGGGTACTTCCAGGAGCACGGCGTGGAGGGCTACAGGTGCGGGTGTGGGAGGGGGGGGGTGCGGGGTGGGGGTGGGGGGGCAGCGGCGGAGCGGGGGGCTACAGGTGCGTGCACGTGGGAGGGTGGGTGC
>chromosome_11,+,polyA site is 1568921
TGTGTGGCGGCTGTGTGTGTGCGTGACTGGGCGTGTGAGACTGGGTTGTGTGTGTGTGTTTGTGGGTGTATGGGTTTGTGGTGTGTGTGTGTGGGGGGGGAAGGGGCACAGGGGCAGGGGTGGGAGTGCAGGGGCAGGGGCAGGGTTTGG
>chromosome_11,+,polyA site is 1569578
GAGCGGGGGCGGGGGCGGGATGGGGGGGGCGGGGGTGGGGGGGCGGGGGTGGGGGGGCGGGGGTGGGGGGGCGGGGGCGGGGGCGAGGGTGGGGGGGGGGGACATAGGGTGTGCCGCGTCATGCCTGCCTTACAAAACACGTACCACACG
>chromosome_11,+,polyA site is 1570689
TTGTACGACACACACGCCGCCCCACTCTCACTTTTTAAAAAGTAATGAATGTACCAATCTTTGCAAACAACCCCCCGCCCACACGCCCCCCCCCCCCCAGTGTGGGCGCCCACGGCCCAGAAGGTGGAGCTGCTGTACTGGGGCAGCGCG
>chromosome_11,+,polyA site is 1572017
AGTGCTCATTACAGCGCACACCTGCCACACCTGCCACACCTCACTCGCCACCTGCCACCCGTTGCCTCACTGCCCCCCCCCCCTCCCCCCCCGGGCAGTGAGGCGGTGGGTGGCAGGTGGCGAGTGAGGTGTGGCAGGATGGGGACTGTT
>chromosome_11,+,polyA site is 1572702
CAAATGTGGTAACGACTTCGTCCGCAGTCTTCAGTGCATCCTGTACCGCTTTTCCAAACATCCCTGCAACACCCCCCCCCCCCACACACACACACACACACACACACACCTGCTGCTGCTGCTACTGCTGCCGCCGCCGCTGCTGCCCCC
>chromosome_11,+,polyA site is 1573772
CACACACACACACACACACACACACACACACCTACACACACCTACACACACCTACACAAGCACCCCCCCCCCCCACACACCCACACACACCTACACAAACACACACCTCCCACACACATCTCTGCTGCATGCAGCATCACCGACGCCTCC
>chromosome_11,+,polyA site is 1577143
GCGGCCGCAACGCAGCACAGATGAACCTGGCGGGTGAGGGGGGTGGGTGCGTGGGTGTGTGGGTGTATGCGCGTGGGTGCGTTGCAAAGGTTTGGGGGGTTTAGCCGTTCATGCGGAGAACGGCATGAGCAAGGCACATGGGTGGGGGGT
>chromosome_11,+,polyA site is 1577542
GGGCGGAGGCCCCTTCGCGCCGCCGCAGTTCCAGGTGGGGAGTGGGGGTATGGGTGGGTGGGTGGGTGGGTGTGGGGTGGGTGGGTGGGTGGGTGGGTGAGTGTGGGTGTGGGTGGGTGGGTGGGTGCGGATGGGTGGGTGGGTGGGTGG
>chromosome_11,+,polyA site is 1577737
TGCGTGGCAAGGGCACAGACCAAGAGGCGCAGTTTCTGGTGGAGGGGCCAGGGGGAAAGAGAGCGTGTGTGCGCTTTTGGATGGGGTGGGGGTGGGGATGGGTACGTGGAGTGGGGAGGGCGAGTGGGGGACTCTTGGCGAGGCTGCAGA
>chromosome_11,+,polyA site is 1579652
TGCGGGAGGCGGGCAGGCTCACGCCCACACCCGAGCACATGAAGACCGCAACCGCCATCTTCCAGGTGTGGGTGGGTGTGGGTGGGTGGGGGGGGGGAGCGGGTGGGGGGGGGGTGGATGGGTGGGTGGGTGGGTGGGTGGGGGCGTGGG
>chromosome_11,+,polyA site is 1604603
CCGGTGCCGCCGCAATGGCTGACCTGGCGGGAAGGGTGGGGCTGCGGCTCTGCAGTGCTGTGAGCCTGACGGGGGGCGGGGGGGGGGGGGCAGGCCCACAGCACGCCATGCCGTGCCGTGCCGGCAGCGGGCGGGCACGCACGTCGGCCG
>chromosome_11,+,polyA site is 1625113
CATGGCCGCAGGTTCGCTGACCAGGTGGGCTTGCGCAGCAGCCCGTGCGGCTGCAGCCCGCGCGTGTTCTTGGATGTGCGGGGCTGGGGAACGGGGGAGAGCTGTAGAGCGTGTCAAGGACGCAGCTGCATTGATGTGGGCAGAACCGGC
>chromosome_11,+,polyA site is 1638326
GTGCACATAATACATAACAAAGACACGGCATAGAGTCCCTGTCTGTGTATGTGGCAGGGAATGGGTTTGGCCCGTTTTGGTCAAGTAAGGCACGATCCAAACGAACCACCTCCCCAGACCGGCGTCATACAGCATACCCTTACTTGTGGG
>chromosome_11,+,polyA site is 1666488
CTGGAGACCCAGTTCACCAACCTCTTCTACTGGGACGTGCCGGGCGGCAAGGCCACTGTCAAGGTGGGTGGGTGCGGGGGAGGGAGGGAGGGAGGGAGGGAGGGAGGGAGGGAGGGAGGGAGGGAGGGAGGGAGGGAGGGAGGGAGGGAG
>chromosome_11,+,polyA site is 1666937
TGGGGAGGGAGGGAGGGTTGGGTACTTGGGGAGGGAGGGCGCCGGTGGGCGGCAGGCGGCGCTGGTGTGGGCAGGGGCGGCGGTGTGAGGGGGGCGGAGTAGTCGGGCTGAGTGGCTGGAGACCGGTTCAATGGTTCGCTGGGGACCTCC
>chromosome_11,+,polyA site is 1677620
GACGTGTTGTGCAACCTGATGCTGCCAGTCATCACCACCGCCGCCAAGGACAAGGTGGGGAGGGGTAGCAGGGGCGGCGGTTGGGTCGGGGGGGGGGGGGCGGCTGCGCATGCGTGTAGAATCACAGGAGTTGACGGGGAGACGTGGCTG
>chromosome_11,+,polyA site is 1731430
CACGTCACCGCGTACGGTGGGTGGGGAGGGGGCAGGGGGAGGGGAGGGGATGCAGGGGACGGAATGGGAGGGGAGGGGAGGGGGTGGAGGGGAGGGGGTGGAGGGGAGGCAGGGGGTGGAGGGGAGGGGAGGGGGTGGAGGGGAGGGGAG
>chromosome_11,+,polyA site is 1731952
CGGAGCATGCGGTAAATGCCTGAGCTGTGTGCTCCCACGACCCACACACACGGATCACCACCCCTCTTCCCCGCCTCACCCCTCTACCCCACCCCACCCATCTGCCCCACCCCTCTGCCCCGCCCCGCTCCCCCAGCCATCCTTCTGGGC
>chromosome_11,+,polyA site is 1732083
CCCAGCCATCCTTCTGGGCGCTCAGCTGTGGAACACCTTCTTTGTGGGCATCACCATGTTCAAGGTGTGTGTGTGTGTGTGTGTGTCTTGGGGGGGGGGGAAAGGAGGGGGTTAGGGGCTGGAGGGGGAAAGGAGGGGCTGGAGGGGGAA
>chromosome_11,+,polyA site is 1732209
GGAAAGGAGGGGCTGGAGGGGGAAAGGAGGGGGTTAGGGGCTGGAGGGGGAAAGGAGGGGGTTAGGGGCTGGAGGGGGGAAAGGAGGGGGGGGGGTTGCAAGCATGTTGGAAAGGCGGGGGGGGGGGGGAAGTCAGCAAGGGAAGGGGGA
>chromosome_11,+,polyA site is 1733483
CCTGGGCGTGAGCCTGGCGGGCCTGTTGGCCAACTGGCTGTACCTGGAGCCCATCTGCACCGACCTCATGTTCCAGAGGTGGGGGAGGGGGCGGGGGCGGAGAGCAGGAGGGGGGGGGGTTATATTCATGATTAGTGAAGGAAGGGGGGG
>chromosome_11,+,polyA site is 1804074
GGACAAGTACGTGCGTGTGTGTGTGTGCGTGTGTGTGAGACTGTGTGTGTGTGTGTGTGTGTGTGTGTGTGTGGCGGCGTGCGTGTGTGCCTGTGCGTGGATGGGTGCGTTGTTGGATGTGCCTGAGCGTGCATACGTGGGTGCGTGCGT
>chromosome_11,+,polyA site is 1806247
GTGTGTGTATGTGTGTGTGTGTGTGTGTGTGTGTGTGTGTGTGTGTGTGTGTGTGTGTGTGTGTGTCTGGGAGGGGTGGGGGCGGCGCGGTGTTGACCCGTCCGCCGAGGTTCTTGGGTGAGAACCGCGGCTTTGGCGTCTGCTGCGCCG
>chromosome_11,+,polyA site is 1807866
TTTATGGAGCGCGCGGGCCGTGTGCTGCACTTGTGATGTACCTTGCCGCCAGGACGACGTCACGGATGCAAGGAGTGGGTGCGTGTGTGAAGGGGTGGGGTTCGTGGTGCCGGTTTGGGGGACACGGACGGAGGTGGTGGTGCTGGGGTG
>chromosome_11,+,polyA site is 1808434
AGTGCTTTGTAGATACCAGAAAAGCTAGCGCAAAGCAAGCAACTAGTTGAGCGCAGGAGGAGGCGACGGTTGCAGGGGGGGGGGGTGATGGTGGTGGGAGGGGCCAAGGCAGTGGGTGGGGCGTTTAGGATAGGTGAACGTGGGGGTGGT
>chromosome_11,+,polyA site is 1808499
ACGGTTGCAGGGGGGGGGGGTGATGGTGGTGGGAGGGGCCAAGGCAGTGGGTGGGGCGTTTAGGATAGGTGAACGTGGGGGTGGTGATGGTGGTGGTGGGCCCGACTGCTGGCGACCTGTACAAACCAGAGGTTGCGTGTCTGTGGGTGC
>chromosome_11,+,polyA site is 1808792
CCCACCGGCAGTCCGACGGGTGGCCATTGTGGACTTTGACGTGCACCACGGCAATGGCACGCAGGTGGGGTGTGTGGGTGGGTGGAAGTGGGTGGGTGGAAGTGGGTGGTAGTGGGTGGGTGGGTGGGTGGGTGGGTGGGTGGAAGTGGG
>chromosome_11,+,polyA site is 1808899
GGTAGTGGGTGGGTGGGTGGGTGGGTGGGTGGGTGGAAGTGGGTGGGTGGAAGTGGGTGGGTGGAAGTGGGTGGGCGGGTGGGTGGGTGGCCGGGTGGGTGGAAGTGGGTGGGTGGGTGGGTGGGCGGGTGGGTGGAAGTGGGTGGGTGG
>chromosome_11,+,polyA site is 1869494
CCGCCGCTGACGGAGAAGGAGAAGGCCAAGCTGGACAAGCGCACAGCCAAAGAGGAGGAGGCGCAGCGCAAGGTGTGTGTGGGGGCGGGGGAGGGGGGGGAGGGAGGAATGAGGGGTGGCCGATTTGGGGCATTGGAGGGGGCAGGGAGC
>chromosome_11,+,polyA site is 1872835
ACCAGCCCAAACCAAAGCAAAACCAACGAACAAGGAGCGGAGCACAGGCAGAGGTGTTGGGGACGCTTTGGGGGGGGGTTTGGGGCGGGGGTGCGGGGGTGGAGATGGAAGTGGAGATGGAGGTGGAGGTGGAGGTGGAGGTGGAGGTGA
>chromosome_11,+,polyA site is 1873532
AAACGGAACAAAATTCCGCCATACACGCGCGCGCAGTTACCAAAAAATACCGACGCCGGTTACCGAGCTCCGCGTTTGTCGATGTTGCCCCAGTTGTCACCTTGAGTATACTCACCCGCATATGTTGCCTGGAACCCCCTACCCGGGCGT
>chromosome_11,+,polyA site is 1873722
TGCCATGCTCCGCGTCGGCGACGCGCTACAACGTTTACCGGGCACGCCTAATCCCCGGTGTCTCGTCCATGGTCCATAGCCAGTCTTACCTATAAGCGAGAGCGAGAAGTAAAAGCATAGGGCGGCAGCACAGAAGTGTCACGGGCATGC
>chromosome_11,+,polyA site is 1876581
GTGCGCCTGGCCACCTTCAACCAGCACCACGTGGACGGACTGGACCTGGCGCTCACACCGCTGCAGGTGTGTGGGGGGGGGAGAGGAGGGAAGGGAGGGGATTGAAAGGGGAGGAGAGGGAGGAGGGGGGGTGGAAGGTGGAGGGGGTGC
>chromosome_11,+,polyA site is 1876647
GTGTGTGGGGGGGGGAGAGGAGGGAAGGGAGGGGATTGAAAGGGGAGGAGAGGGAGGAGGGGGGGTGGAAGGTGGAGGGGGTGCAAGAGAGGGGGGCTGGAAGGGGGAGGGTGGGGCTGTAGATACCCAGCCCAAACGATAAGTTGCAAA
>chromosome_11,+,polyA site is 1877543
GGCCAGAAGTCGCGTGTGGCGTTCGCCAAGATGACCTTCACCAAGCCCCACATACTGCTGCTGGACGGTGAGGGGGGAGGAGAGGGGAGGGAGGGAGGGAGGAGGGGGGAGGGAGGGGGATGGAGGAGAAGACAGGGGAGGAGGGAGGGA
>chromosome_11,+,polyA site is 1877941
CTCCAACCACCTGGACATCGATGCGGTCAATGCGCTCATCCAGGGCCTGGCCACGTTCAAGGGCGGCGTGCTCATGGTGGGGTGGGATGGGGGGGGGGTGGAGGGTTGGGGTTTGGGGTTGGGGGTTGCAAGGATTGGTACAGAGAAGTG
>chromosome_11,+,polyA site is 1878057
GGTTGGGGGTTGCAAGGATTGGTACAGAGAAGTGTAGCGAGGTAGAAGCAGGTGGGGGTGGGGGTGGGGGAGGACGGGGGGGGTCGGGGGAGGGGGAGGGATGGAGGGGAGGCGAGCGGCGCGGGAAGCTGCAAGGAATACGGCATGGAA
>chromosome_11,+,polyA site is 1925681
TGGGCGCCGCGCCGCCACCCAGCCGCTGCCGCCGCGTGTTCGTACAAGTGGACCTGGAGGCGCCGGAGCAGGTGCGCGCGTGTGTGGGGGGGGTGGGGGGTGGGGGGTTGGGTGGGGGGTGGGGGGTTGGAGGTTGGCGGTTGAGGGATG
>chromosome_11,+,polyA site is 1926492
AGACGCTGGCCAGGTGTGTGTGTGTGGGGGGGGGGTAGGGATGTGTGTGTGTGTGTGTGTGTGTGTGTCTGTGTGTGCGGGGGGGGGAGGGTTAGGGGGGGATGGGGGGGAGGGTGGTTGGGGGGGCCCTGGAGTGGGGGTTGTAGATAC
>chromosome_11,+,polyA site is 1991684
TCAGCTGGACACGCAGATCGCCGCCGCCAACGCGGTGCTGGACGAGGCCAAGGCGAAGGCAGACTCGCACTTCGCTGACATGCCCAGCCTCCAGGCGCGTAGTGACGTGACTCGGCGACAGGGGAGGGGGCGCTGCGCACGTGGTGTAGC
>chromosome_11,+,polyA site is 1992961
GCGATCATGGGCGACATCGTGGCGGAGCCCTTCAGCGGCGAGGTGAGGGGAGGCGGAGGCGGGGCGGGAGGGGCGGGGGAGGCGCGCGGGGCGAGGTGGGGGAGGCGCGGCGGGGCGAGGTGGGGGAGGCGGGGCGGGGCGGGGGAGGTG
>chromosome_11,+,polyA site is 1993080
GTGGGGGAGGCGGGGCGGGGCGGGGGAGGTGAGGCGGGGGAGGCGGGGCGGGGCGGGGTGGGGGAGGCGAGGTGGGGGAGGCGGGGGAGGCGAGGGGGGGAGGCGGGGCGGGAGGGTAGGGAGGAGGAAGGGAGGGTAGGGAGGAGAAGG
>chromosome_11,+,polyA site is 1993971
GGTGCAGAATGAACAGAGGGGGAAGGGGTTCGGTGGGTAAAGGCACTGACGAGAGGTTGGACGGGCGATGGGCCGCCAGAGGGGAGGGGGTCTGACCCACCCAGGCGATGGGATGGCAAGGGCGGGGGTGAAGGGCCGTCACTGGGGCGC
>chromosome_11,+,polyA site is 1994757
CCAAGGAGGAGCCCAAGGAGGAGTCGAAGGAGGAGGAGCCGGAGGCGCCCGCCGCCGCCAAGGAGGAGGAGAAGCCGGAGGCGAACGGCAAGCACGAGGTCAGCAAGAGGGTTGGAAGCGGGGAGCGGTGGAGGGAGCAGGGCCAACAAG
>chromosome_11,+,polyA site is 2006678
GTTGGCAAACGGCCGCTCTGCTCCGGCTGCGTATGGCACTGATCCTTCGTCAGCGCAGTCGCATGAGCTTGGCAGCAACCTCTGGCAGGCACAGTCTACAAACACACGTATAGCGCATGCGCACGCACCCTGCGCCTCTGTGTACAATGC
>chromosome_11,+,polyA site is 2018830
GGGGTTAGGTCAGGCATTAGCGCAGGCTGATAGCAAATCCTCTTGCCAGGCGCTGGGTCTGCTTGAGCTTGACCCACCTGTAGATGTTCGACTCGTCTCGCCATCAACCGACCGTATATCCCGTCACTAGGCCTTTCTCCGAACTGGCAA
>chromosome_11,+,polyA site is 2021102
CTTCTGCCTGCCGCCCTTTTCGACGGCGCAGGACGTTGATTCAGTTGAATCCCGAGTGGCCAGACATCAACGAGACATTCTACAAGGTGAGCGTTGGGCATCAGGGCACCAATCGGGTCTGGTGTTGGGCCGGGTAGTGACGAGGTGGCG
>chromosome_11,+,polyA site is 2050162
GGCGCTGCGGGCGGAGCGGCTGCAGCCCAGCGTGCGGAGCAAGGCGGGCGCGGTGCAGGTGCGGCCGGCGTGGGGTGGGGGTGGGGGTGGGGTGGGGTGGGGGAAGGTGTGTGTGAGTGTGTGTTGAACAAAAACAAACGGAACAATTGT
>chromosome_11,+,polyA site is 2052276
CGCGAGAGAGCTTAGGGGAGATTACGAGGGGAAGGCACCACGCAGGATTGTGCGTGCGTGCGTGCGCGTGTGTGTGTGTGTGTTTGTTATTTGTGTGTGTATGCGTGTTCTTGAACACCCTTCCCGCACCGCTTCCTGGCGCACGCAGAT
>chromosome_11,+,polyA site is 2082522
GTGAGGGCTGCAGGTGGATGTGGGGTGGTGGCAGCGCTAGGGGTGGGCGAGGCTTGGAAAGGGGTGGGGTGGGGGTTGGGTTGGGGGGCGGGGTGGGGTGACGGCTGGAGCAGGGAGCCGCGGCGGCACACGGGCAGAATGGGGGCTTGA
>chromosome_11,+,polyA site is 2084834
CAACGCGCCGCCCAAGCGCATCATCGTGGCCGGCTACCGCGCAGTGGACGTGCCGGTGAGGGACGCGTGGCGGGGGGGGGCGGGTTTTATAAATACCAGCCCAAACTATAGACCAAACCAAGCCAAACTAGCTGAGCGTAGGCAGAGGCG
>chromosome_11,+,polyA site is 2138038
GGGGGTGTGGGGGGCATGCACGGCGGACAGCCCGGCAGCCTGTATGCCGAGTACATGGAGTCGGTGGTGAGTGGATGGTGGGGGCGGGAGGGCGCGGGGGGAGGGGCGGGGTGAAGAGCGGGCGTGACTGGGTTCGGAGTTGATGCGGGG
>chromosome_11,+,polyA site is 2156883
CATACCGTTGTTTCGCCAGCGGCAGGCTGCTGGTTCCCCCGTGTTTCCGTGGCGGCTAATGCTAAAATACTAAGTTCCTATTGAAAGCAAGTAGTCTGGAGTAGTAGTGGTGATAAGTAAGGCTCGTTGGTAAAGAAGCTGAGTGCATGC
>chromosome_11,+,polyA site is 2161907
CAGCGCCTGATCGGTGAGAGGGAGCGAGAGGGTGGGGGAGAGGGGTTGGGAGAGGCGGTGGGAGGGAGCGGGCGGAGAGGGGAGGGAGAGGGAGGGTGAGGGAGGGAGAGGGAGGGAGAGGGAGGGAGCATGGGGCGCAGCACACGAAGG
>chromosome_11,+,polyA site is 2162773
CGCAGGCAAGAGTGGCACTCTGACGGCGGAGAACATGAAGGAGCCGCTCAAGGAGGTGAGGGGTGGGAGGGGAGGGGTGGGGGTGGGGGTGTGTGGGGAAGTGCGTGTATCGTGGTTTGACCTGGGGTTTGGATTTGGGATTTAGCCTGC
>chromosome_11,+,polyA site is 2164217
TTAAAAAAAGAACAAAACGAAGCCCGCCCAAGCGGCGCCGGAGTTAGTGTATGTGTGTGTGTGTGTGTGTGTGGGGGGGGGGGGGGGGGTTTGTGTGTGTATGTGTGTGTGTGCATGTGTGTGTGGATGTGTGTGTGTGGGGGGGGGTGT
>chromosome_11,+,polyA site is 2165040
AGGGAGTGGAGGAGGCTCGGCGCCTGGGTGTGGATGCGGTCATCATCGACACAGCCGGCCGCCTGCAGGTCAGGGGGGGGGGCGGGGAGGGGCAGGGGGAGGGCAGGGGGAGGGGCGGTCGGCGGGGGTGTAACTGAAGCGAACAGGGGC
>chromosome_11,+,polyA site is 2165539
CACGCTGCTGGTGGTGGACGCCATGACCGGCCAGGAGGCAGCCAACCTGGTGAGGGGGAGGCGGCGTGTGTGTGTGGGGGGGGGGGCAGGAAGAGAGGGGAGGTAGGGGAAGACGGGAGGGGAGGAGTGGACGTGAGGCGGGCTTGCCAG
>chromosome_11,+,polyA site is 2167559
TCGGAGAAACAGCTGTACGAGGCTGAGAAGCAGTTTGGCGTGTACGAGGCCATCATCGGGGCCATGGACGAGGAGGTGGGTGTGGGGGGGGGGGGGAGGGACAGTTGGTGGGGGGAGGCGGGGCGAGGGGGGGTTGTAGATTCCAGCCCA
>chromosome_11,+,polyA site is 2168713
CCGGAGCGGACCCGCAGAAGGCCAACTCGCTACTGCAGGTGCGCGTGCGAGCTGCTCGCATGACACAGAATGAGTTTGCGGGGGTTTGTTTCAAACGGGAAAATGTCAGCGAAGTACGGTATGCGCGCACTCGCCAATGAGAAAGCGTGC
>chromosome_11,+,polyA site is 2177815
GCGTGCGCGTGGACTTCAGCCAGTCCGTGCACCACCTGTGGAAGCAGTTCAGGAAGTGAGTGGCAAGGGGTGGGGCGGGTGTGCGATGGGGGCGGGTGTGATGGGCGCGTGTGGTCACTTCCAGGGCCCAACCAATTCAGACCCAGAATC
>chromosome_11,+,polyA site is 2178191
GCGCAAGGGGGACGCCTCCATGGGGCGGATGGCGGACCAGCACCAGCGAGAGGAGGTGAGAGGGTTGGGGCGGGGTGGCGTGTGGAGGTGAGGGGGTGGGGAGGAGGTGAGAGGGATGGGGTGGGTACGGGGCGGTAAGAGCTTGGAGCA
>chromosome_11,+,polyA site is 2221927
GAGCGCCTGCGCGGCAGCCACCTCATGAAGCTGGCCACGGAGCTGCACAGCGCACTGGACAAACTGGAGGGGTGAGGGTGTGGAGGCAGGGGGTGGTGGAGGTGGCGTGGGGGGTTGGCGGGGTGAATTGTGAAGGGGTGGAGCGGAAGG
>chromosome_11,+,polyA site is 2258974
TGGGCGAGTACGACTATGATGATGATGATGAATACGACGACAGTGACCTGTGGGTGATGTGGGTGATTGGTGGTGTGGGGTGGGGTGTCGTGGGTGGCGGAGGGGCCTGGGACGGGGTAGGGCAGACGAGGCAGTGCGAAACACCTGGTC
>chromosome_11,+,polyA site is 2315675
GTCAGTTGGACGCCAGTTCCAGATTGCACGTGTGTTGCCTAATGTGGTGGCATACCCCGTGTTTAACCCCACGCCCCCCGCTGTCCCCCCCCCCCCCCGCAGTGGTTCTGGCCTGCCGCAGTGCCGCACGTGGTGAGGAGCTGAAGAGGC
>chromosome_11,+,polyA site is 2316395
CGGCGGCCTGGCAGCAGCAGGACCCGCAGCGGCCGCTGCACCTGCTGGTGAACAACGCCGGCGTGTTCACCATCGGGGGTGGGTACGGGTGGATGGTGGGAGGCGGTGGCTGGGTGGTGATTGTGGTGGTTGTGGGTGGTGGCGGTGGCT
>chromosome_11,+,polyA site is 2317895
CGGCCTGGATGTGCGCCGCCTACACCGCCGTGATGGGGCTGGTGCTGCTGAACAGCATGCAGGGTGAGCAGCGGGGGGGGGGGGGGTGAGCAGGGGGGGGACCGCGGCCCGCAGCCCGCAGAGCGTTGAGGCGGCAGAGTGTGCCTTGAC
>chromosome_11,+,polyA site is 2318153
GAATGAACGACCCGGGAATTTCTCTTTGGGCCCGGGCACATAACCCGCTCCCCCCGCCTCCCGCCTCACCTCGCCCCTGCCCTTTGCCCCCCCCCCCCCCGCGCCCCTCAGGCGCGCGCGCCTCCATCCACGCCGCCACCTCCCCCGCCG
>chromosome_11,+,polyA site is 2318444
GCGTGGGCGTGGGCGTGGGCGTGGGCGTGGGCGTGGGCGTGGGTGTGGGCGTGGGCGTGTGTTGGTGTGTTGGTGTGTGTTGGTGTGTTGGAGGTGGGCACAAAGCGAAGGAAGCCCCCCTTGCAGGGCTGTGCATGCGATGTGGCGCGC
>chromosome_11,+,polyA site is 2323511
CGCGGCGACCAGCCCCACAGCCGACTGGAGGGAGAAGGTGTATGGGTGTGGGTGCGGGTGTGGGTGTGGGTGTGGGTGGGGTGGGGTGGGGGTTGGGGGTGAGGGGGTGGGTGTGGGGGGGTGTGGGGTGTGGGGGTGGGGGTGGGGGTG
>chromosome_11,+,polyA site is 2324228
GTCGGGACGGCACCAGGCGCTGGCGTGGGTCATGGGTGGGTGGGGGATGGGGAGGAGGGGGGGGCTTGGGCCGGGCTGGAGGGGGTGGGCGGGGCGGGGGGCAGGCTGGGTAAAACCCACAGAGGCGGGTGGAGGGGAGTAGGTGCAAAT
>chromosome_11,+,polyA site is 2325382
TGTGTGTGTGTGTGTGTGTGTGTGTGTGTGTGTGTGTGTGTGTGTGTGTGTGTGTGTAACAGAGTGCCGAGGTGTGTGTACCGTATGTGTGTGAAACAGCAAAACGAATCGCCCGAGCGTGTTGTGTGCGTGTGTATGTTTGTTTGTGTG
>chromosome_11,+,polyA site is 2327394
GCAAAGGCGACAAGAGAGGCGGCGTGCAGCAGACAAGCTAGGAATCACGCGTCCCAAATCCCGCCCACTCAGTATAATAACACTATGGAAAGAGGGCGAGTTAGCGGTGTGTGTGTGTGTGTGTGTGTGTGTGTGTGTGTGTGTGTGTGT
>chromosome_11,+,polyA site is 2327495
TAGCGGTGTGTGTGTGTGTGTGTGTGTGTGTGTGTGTGTGTGTGTGTGTGTGTGTGTGTGTGTGTGTGTGTGTGTGTGTGTGTGTGTGTGTTGGGGGGTTGTAAATACCAGCCCAAACTAAACCTGGTATATTCCAGTCTATTCCAGTCC
>chromosome_11,+,polyA site is 2327548
GTGTGTGTGTGTGTGTGTGTGTGTGTGTGTGTGTGTGTTGGGGGGTTGTAAATACCAGCCCAAACTAAACCTGGTATATTCCAGTCTATTCCAGTCCCAAAGAAAGCAAGATCCAGAACCAGCCCGCAGAGCGCGGAGGGGGTTTGGCCG
>chromosome_11,+,polyA site is 2328658
GCAAAGGCGACAAGAGAGGCGGCGTGCAGCAGACAAGCTAGGAATCACGCGTCCCAAATCCCGCCCACTCAGTATAATAACACTATGGAAAGAGGGCGAGTTAGCGGTGTGTGTGTGTGTGTGTGTGTGTGTGTGTGTGTGTGTGTGTGT
>chromosome_11,+,polyA site is 2328735
TAACACTATGGAAAGAGGGCGAGTTAGCGGTGTGTGTGTGTGTGTGTGTGTGTGTGTGTGTGTGTGTGTGTGTGTGTGTGTGTGTGTGTGTTGGGGGGTTGTAAATACCAGCCCAAACTAAACCTGGTATATTCCAGTCTATTCCAGTCC
>chromosome_11,+,polyA site is 2328788
GTGTGTGTGTGTGTGTGTGTGTGTGTGTGTGTGTGTGTTGGGGGGTTGTAAATACCAGCCCAAACTAAACCTGGTATATTCCAGTCTATTCCAGTCCCAAAGAAAGCAAGATCCAGAACCAGCCCGCAGAGCGCGGAGGGGGTTTGGCCG
>chromosome_11,+,polyA site is 2330398
GCTGGGACACGTGGGCTGGAGGCTGGAGTGGGCTGGGTTTGGGAGAATGGGCGTAGCTAGTTGTATGGGGCGAGTTGGGCGGTGGGGGGGGGGCCGGTTGGCGAGGGCGCGGGTAGGTAGGACAAGGCACGCGGTTACCGGGCTGGGTGC
>chromosome_11,+,polyA site is 2341663
GGTAGAGGAGGAGGAGGCGGAGAAGGAGGCGGGGATGGGAGGGGAGGGGAGGAAGAGGGGGATGGTGAGGGGAGGGGAGGGGAGGGGAGGAAGAGGGGAAGGGGAGAACGGGGGAGGAGGAGGGATGTTCTCGCCATTCCCAAGAGAGAG
>chromosome_11,+,polyA site is 2461328
CTTCACACTGGACTACGCGCGGGCCTTTGACGCGCTGCAGGTGCGCCATCCGCTGCCTGTGTGGGTGTGTGTGAGTGGTGTGTGTGTGTGTGTGTGTGTGTGTGTGTGTGTGTGTGTGTGTGTGTATGTGTGTGTGTGCGTTTGTGTGGG
>chromosome_11,+,polyA site is 2461698
TACAACTTCTTCATAGCTAATCATGAATGTAACCCTACACATGCACTTCTCCGCATGCATGTAACTCCCCCGCATGTGTATGTAACTCCCCCCCCCACACACACACGTGCGCACCAGATCCGTATCGCCACCATGCGCGCCTCCCTCAAG
>chromosome_11,+,polyA site is 2462570
CGCCGCGGCGGGCGGCAGCGGCGCGGCGCAACACGCCACGGCAAAGGAGAGCAAAGAGGTGAGGGAGGGCGTGTGTGTGTGGGGGGGGGGGGGGCCGGAGGCGGGCCTTTGCCTGGGATGGCGGGTTCTTGCCTGCCCAAGTGCCTGTCT
>chromosome_11,+,polyA site is 2463680
TGCTGGCGGGCAGCGGCGTCACGGTGCTGAACGCCGCCGACAACACCAACACCTGGGAGTCGCAGGACTTCAAGGTGTATGTTTGTGTGTGTGTGTGGATGTGGATGTGTGTGTGTGTGTTAAAAAACGAAACGAAAGCCCGCCCAATGA
>chromosome_11,+,polyA site is 2534314
GTGTTGGGCAAGGGGGAGGGGGGTTTATGTGGCCGAGCCCAATGAAGTAGGTCCCAATAGTCGTAGGGATCGTCGGGGGGTGGGGTGGGTGGGGGTGGGCGGACAGGGGCTTGCGGCAACCTGTGTGTCGCACCAGGCGCGGCTGCGGCA
>chromosome_11,+,polyA site is 2534716
GGCGGTGTTCAGGTCCCACACGCGCGTGTTGGAGCTGCCCGCGCCCGTGTGCGTGCCACCCACGGGCTCCTGGTCGGGTGGGTGAAGGGGGGAGGGGGTGAGGGCGGGTGGGGGTGGGGGGTGTTGAGGGGGTAGGAGGGCGGGTGAGGG
>chromosome_11,+,polyA site is 2556925
GGTGTATGTGCCCGAGCCCAACACACAGGTCCCAATGGCCAAGGAAGCGTTGCGCAGGGAGGGGAGGGGGAGGGGGAGGCGGGGGATGGAGGGGGGGAGGGGGCAGCCGCGGGGCTGTGGGGTGCGATGTCAGGAGCAGGGCGTGCATTG
>chromosome_11,+,polyA site is 2557502
GGCGGGAGGGAGGGAGGGAGAAGGGAGGGAGGGTAAGGAAGGGATGATAGGAAGGAAGGGAGGAAGGGAGGGTGAGGAAGGGGTGAAAGGGGGGGGGTGAGAGGTGGGCGGGAATAGGCTGCCAGGGGGAGGAGGGATACGGTAGGGGAA
>chromosome_11,+,polyA site is 2567977
CGGCGGCGGGGCCGGGCGCGGGCGGAGGCGCCCTGCTGGCGGAAATGGGTGAGCGGGGGGAGCGTGTGTGTGTGGGGGGGGGGGAGGGTGGGTGTATTGCACCATTCCCACGCCTGCTGGGTAGGGGGGCGCAGTATGAGGTGTGCCTGG
>chromosome_11,+,polyA site is 2568106
CGCAGTATGAGGTGTGCCTGGTAGGTGCGGTGCGGCCAAGGCCAGCGGCCGGCAGGCGGCAGCGGTGTGGTGCCGGGGTTGGGTGGGGGGGCGTGGGGGAGCGGGGGAGCGGGGGAGGGGCTAGTCTGAGTGACCCGCGTCAACCCGCAG
>chromosome_11,+,polyA site is 2568504
GCCGGGGGCGCTGGTGGAGGCCACGCCGCCGCCGCAGGTGCGGGGCGGGGCGGGGCGGGGCGGGGCGGGGCGGGTGGGGGGGCCGAGGAGGGGAAGGGGGAGAGATGGCGGCGTTATTCCGGTATTCTGGGCGGAGCAGCTGTGATGGGG
>chromosome_11,+,polyA site is 2605348
GAGCTGGCGGTGCAGCTGGCGCAGGCGGTGCTGGCGGCACTGGGCGCGTGGTGGGTGCGGGGGTGCGGGGGTGTGGGGGTGTGGTTGTGGGGTTGTGTGTGTAAATTCCAGCCCAAACTAAACCAAACCAAGCTAAAACGAGCGGGCGAG
>chromosome_11,+,polyA site is 2605882
CCTACCCGCCCGGCTTCGTGAGCTGGGAGGAGGAGGCGGAGGTGGACGAGGAGGCGTTCCACAGGTGCGTGCGTGCGTGTGTGTGGGGTGTGTGTGGGGGAGCCGTTCTTGGAGAACCGATTGAGCAAGGTGTCGTGTCGTGTCATGTCG
>chromosome_11,+,polyA site is 2607275
CACACGCACAGGCTGCGGCTCTGGGCGGGCGGGCGGGTGAGCTGGACACACCGGCGGCCGCGGCGCAGGCGGCGGAGCTGCAGGTGGGCGGGGGGGTGGGGGAGGAGGGAGGGTGGGGTGGGGGGAGGAGGTGGGTAGGGAGCGGGGACC
>chromosome_11,+,polyA site is 2607768
GGCGCTGCTGGGTCGCCTGTTTGCGGATGTGTGCTCGCCGACCGGCCACGTGTACGGGTGGGTGGTGGGGTGGTGGGGTGGTGGGGTGGTGGGGTGGGGCAGTACGGTAGCGGGGCAGTACGGTGGTGGGCCACGGCGGTGCAGGAAGTG
>chromosome_11,+,polyA site is 2607868
AGTACGGTAGCGGGGCAGTACGGTGGTGGGCCACGGCGGTGCAGGAAGTGCGGGGCAGAGCGGCGGAGGGGGGGGGAGTGCTGGAGCGGGTCGGCGGCGGGATCTGGCCTCTTGAGTGGGCGGTTGCATCACACCGTCTCATCACCTGCC
>chromosome_11,+,polyA site is 2610499
GGCGCTGGCGGCCAAGCTGCAGCATGTGCGTGTGTGCGCGGGGGGCGGGGGCGGCGGGGAGAGGGCGGCGCAGAGGAGGAGGGGGGGGGGGGTAGGGGGGAGGCGGGCGGCGGGGGCTCGGGGCGGCTTCACTCGGGGCGGCCAGGTTGC
>chromosome_11,+,polyA site is 2633132
CCAACAAGACAGACCTGGTGAGAGCTGCGGGGGGAGGGGGGGGGCAGTGTGAGTGTGTGTGTGTATGTGTATGTGTGTGTGTGTGTGTGGGGGGGGTTGTAAATACCAGCCCAAACTAAACCAAAACCAACGAAAACGAGCGGAGTGCAG
>chromosome_11,+,polyA site is 2641589
CTGTGATGGTGGGGTGTGAGGTGGTGATTGGTGTGTGAAGGGGAAACCACGACCGAAACGTGTGTGTGTGTGTGTGTGTGTGTGTGTGCCCCCGGGTGCAGGTGTCTCGCATCAGCTGCACGCTGGACGTGTCGCCGCCATCCGCTCGCC
>chromosome_11,+,polyA site is 2682156
CCCACTGCCTCCCCGCACCTTCCTGCTCCGCATGCTGTCCAACCTGCGCTCCATCTACCTATCCACACAGCAGGTGTGTGTTTGTGTGCGGGGGGGGGGCAGGAGGAGCGGGTGGCAAGTGGCCAGGGGTCTGCTAGCCAGTGGGTATTG
>chromosome_11,+,polyA site is 2682653
CCGGGACGAGGGCCTGTGCTACTTCGCTCTGAAGCGCTACCCCGAGGCGGTGGAGGCGCTGAGAGAGTACCTGGCGGTGAGGGGGGAGCCCGGGGGGGGGGGAGGCCGGGGGGGGGGGGGGGAGGGAGGGGGCAGCCAGGAGGCGAGGGT
>chromosome_11,+,polyA site is 2703595
TTTTGTCAGTGGGGGGGTCGGTCATCCCTTCAAGGGGGGTCCCGGGGGATTTCAGGGCATGGGCTCTGGCACTTCCTGCCCCCCCCCCCCCTGAAAACACACACCAATCACCCTACAGATTCAGGAGGTTAGCGCCCAGGGCCGCCGGGG
>chromosome_12,+,polyA site is 38870
AAGTGCGCCGGGCGACACACCCACGGGCCGGTGTGCGGCAGCAGCAGCTGGTCCGTGCGATGTACAGGCCGGTACTGTACAGCAGTGCTGCTGAATGCGAAACAAGGATGTACTGGGAGTGAGCGCAATCTGCCGTAGGTGACTTGCTTG
>chromosome_12,+,polyA site is 39235
GCCAGGTACCCGTGTCGCGAGGGAGGGCGGGAAGGCGGGAAGGCGGGAAGGCGCGAGGGGGTGAGGGCCGGGGGGGGAGGGGGGAGGGAGGGGGGTTTTAAGTACCAGCCCAAACTAAACCAAACCGAGCCAAAGTAGCGGAGCACAGGC
>chromosome_12,+,polyA site is 39867
CTACGACCGCTTGTTCGTGTTCTACAGCGACCACGGAGCGCCGGGAGTGCTGGGCATGCCCTCGGGTGGGGCAGGGTGGGGATGGGCTGGGTGGGGTGGGCAGAGCCCGGGGGGATCAGGGGTTTGCGGGCCGTACCCCCAGCGTACACG
>chromosome_12,+,polyA site is 56402
GTGTGGCGGCCGCGGTTGCGGAGACTCGATTTTGCCGCGCAGGACTCTCGGCGCGACAGTCCCGGACTGCGCCGGCACCCCCCCTTTAACCCCCCCCCTCATGCACACGTTGGCCTTGGCAGCCGACACCTCAGTGTGACATGGTGGTTC
>chromosome_12,+,polyA site is 76464
GCTGGACGGCAGCGGGCTGGCGGCGCCGCAGGTGCCGTACGAGATGGCGCAGAGGGTGAGCGGGGTGGGAGGGAGGGGGAGATGAGGGAGGGAGGGTGGGAGGGAGGGAGGGTGAACGGGTATCGGGCGCGTGTGGCTAGAGAGGACATA
>chromosome_12,+,polyA site is 82147
GCTCCTGGGTGTGCGGATCTTCAGTAGCCTTCCCGGCTTGCTCTCATCTCCTCCTCACACCCCTTCCCTCCTTTCCCTGCTGTGTGCCCCCCCCCCCCCAGGTGCCCAACGTGGCGCTGGACTCGCTGTCCTATCTGGCCGCGGACGACG
>chromosome_12,+,polyA site is 86829
TGTCGGCGGCGCGGCGGGGGCAGCTGTGCGACTCGGGGCTGCCAGACCCAGACATGTGCGTCTGCGGGGTGCGTGGGGGGGGGGGGAGGGCGGGCCAGGACAAGGCGTGTGTGGCTGAAGGGGTGTGCCTGGCCGCCCATGTTTGATCGG
>chromosome_12,+,polyA site is 87577
GTGCTTGTGGCGCCTGCACATGCCCCGCCTACCCCTCCCTCCCTCTCCCTGCCCTTCCCCAGGAACCGGCTTAACCCCCCCCCTAACCCCCCTCCCCCACCCCTTCAGGACCTGCTCCGGGACCACCTGGTGGTGACCCTGTTCCTGACC
>chromosome_12,+,polyA site is 88388
ATGGTGACTTCAACAACGCAGTGGCCATCAGCATCAGGTGAGAGCGGGTGGCGAGGGAGGGGAGGAGGAGAGGGAGGGCAGGGGGAGGGAGGAGGGAGGGAGGAGGGAGGAAGGGGAAGGGGAGGGAAAGAAGGGGGGTTGAGGGGATCG
>chromosome_12,+,polyA site is 88556
GCGTGCGTCATTTGGGGAGCACCTGGGCAGCTGTCTAACACCCGCCTTCTCCCCGCTCCTCGCCCCCTCCCGCCGCCCCCCGCCTGCCCCCTCCCTCCCTCTAGCCTGTTCCTGATCGTGATGACCTCAGTCGTGCTGGGCACCGGCCTG
>chromosome_12,+,polyA site is 146619
CCGAGTCATAAGCTAGCGCAGGGCGCAGCGACGATGAATTTTATGCTGCGAAGCAACACAAGGTGCGCCGAGTACCGTCGGGGGGAGGCGGGGAGAAAGGACAGGTAGGGGCTGGAGGGCTGGTAGTGCGCTTGCCCGTTGCGGACACGT
>chromosome_12,+,polyA site is 157325
ACCCCACCCCACCCCACGCACAGGCAGTGAAGCTGCTGATGGACAAGGGCGCCAGCGCGGCAGTGCTCAACGCGTGAGTGTGTGGGGGGGGGGCGGCGTATGGGGGCGGGGGCAGGGCACAGCTACAGGACGCCTCTCTCGCCCTCGCTC
>chromosome_12,+,polyA site is 175312
TGCTACATGTGATGTGCAGAGCTAGCCGGGCGGCGGCGCCGTCTGGGACAGGGGCTGGCTGTCGTGGGTGGGTGGGGTGCGTGCGCCCGCCCACCCGACTGTCAGTCCTTGCCACGTCATGTCATGTCACGTACGGCAGCAGGGACCACC
>chromosome_12,+,polyA site is 178691
GCACCCTTGAGAGCGTGTGGACACTAATCCCCCCTCGAGGTTAGAGTAGCGGGGGTTGCGCGATTTCCGGTTGGTAAGACCGGCGGCTCAACGCAGCAGGTATGCGAGGTAACTTCAGGTAACATCCGTAAACCGTCGCTTTGCTGCATC
>chromosome_12,+,polyA site is 179453
GAGGAGGGGGCAGGGGGGGGGGCTGGGAGGACGGGGCAGGGGGGGGGGCTGGGAGGAGGGGGCAGGGGGGGCTGGGAGGAGGGGGCAGGGGGGGGCTGGAGGGCGTGGCAGGAGCACTGCAACGATTGACCGCTGCCGCTGTGGCTGAGG
>chromosome_12,+,polyA site is 180821
GGGCGCGCCAACACAGCGCCTGCGGGGCACGGCTGGCAGGCAGCGGGTGGCTTGCGAGAGGCCTACCTGGCCGCCGCCTTGTGTGGGCACCTCCGCCTGCACCTCCGCCTACACTGTCACCTACACAGCATGACTCAGCTACACGGCACG
>chromosome_12,+,polyA site is 280374
GCTCGCATGGCAGGCAGGCAGCGAGAAGGGCGTTGGCACACGGGGCGGTGCGGGGATTTGGGGGCCACAGCGTGTGTTTGGGGGGGGGGGCGGGGGGCGGCACGGGGCGCCAAATGCGATGCGCTTGAGGCGGCGGTGGAAGGGTGTGGA
>chromosome_12,+,polyA site is 280769
CATGGTCAGCCAGGAGATACAGGTGGGTGGGTGGGTGGGTGGGTGGGTGGGTGGGTGGGTGGGGCCGGGCGTGGGGGGGGGGGGCTGACGGGGCTGGGGGGCGAGGGGGGGCTGGGTGGAGGGGCCGGCGGTGGGCTGGGTGGAGGGGGC
>chromosome_12,+,polyA site is 281225
TCAAGGTGGAGAGCGCCGTGCTGTCCAAGAGCCACCTGGGGCTGGTGAGGGCAGCGGGAGGGCTGGTGGGGGCAGCGGGAGGGGGGCAGGGGGGCGGGAGGAAATGAACCGAGACAGCAGGGCGCAAGTGCAGGAACAGGGAGAGCAGGA
>chromosome_12,+,polyA site is 281900
CTGCCTGTACAGCGGGCTCCCTCGGCGCCCCGCACGCCGGACTGGACAACCCACGCATCCACCACTCACTCACGCCCCCTTCTTGCGCCCCCCACCCCCACCCCCCCACCCCCCAGCAAATCCTGGACGCGCTGGAGTACCTGCACAACA
>chromosome_12,+,polyA site is 317069
GCCTCATGGCCGGCGACGCCGTGCACGAGGAGCTGTTCGACCTCATCAGCAAGGTGCGGGCGGGGGCGCGTGTGCGTAAGTGTGTGTGGGTGGGGGGTGGGAGGGGTTATGGGGCGCTCATCGGCCGGTGGCCGTTCATGGAACAATGGG
>chromosome_12,+,polyA site is 317349
GAAGGTTAGGGGCGAGGGTGCAGATGAGGAGAGGGGCTTGGAGTGGAGGGAGGTTGAATGAAGGCAGGAGGAGGAGGCTGGGGAGAGGATAGGAGAGGAATGGGAAAAGCATGCCAGCCACGTTTCCCAGGCGCCTGGGCGATGGTTGGC
>chromosome_12,+,polyA site is 344683
GGCAGCGTCACGGCAGGTGGGCGTGCAGGAGGCGAGGGATGGGAGGGGGCTGGGAGGTGGGGGTGGGGGCTGGGAGGGGGAGGGAAAGGGGTGGGGGGGGGAGGGAGGGAGAGGGGAGGGGAGGGGGGGAGAGGGGGTGGAGGAGGAGGC
>chromosome_12,+,polyA site is 346048
TGACATTGAGATCCAGGCCAACGAGATCCTGCACCACAAGCTCACGCTCAACGGCTACCTGGTGAGGGGGCGGGTGTTTTGTTTTGGGAGGGGGGGGGGTATTGGGAGATGGGGAGAGGGAGGCGAGGGGGGGGGAGGGAGGCGGGGAAC
>chromosome_12,+,polyA site is 347991
GAGGGAGGGGTGGCGGGAGGGAGGAAGGGACGTAGGGGAGGGAGGAAGGGGTGGAGGAGGGTGGCGGGAGGGAGGTGTGGATGGGTGGGGAGGGAGTTGTGGAGGGGCGGAGGGGTGGCGGGAGGGAGGAAGGGCAGAGGGTGGGTGGTT
>chromosome_12,+,polyA site is 349230
GCACATGGCGGCGGTGGCGGGCAGGAGGCTGGGGCTCAGCGTCGTGGGTGAGTGGGGGTTGCAAAGGTGGTTGTGGAAATGTGTGGGGGGGGAGGGGGGGGATGGGGGGGCGTGGGGCAGCCGTCCATGGAAAGACAGAGTGGTGGAAAG
>chromosome_12,+,polyA site is 358426
GGGGGGGGGGCGTGTGGGGGCGGAGGGGGGCGGGGGCGGTGTATGGGGGTGCGGGTGTGTGGGGACGGGGGCGGGGGCGGGTGTGTGGGGGCGGGGGCGGAGCCGTCCAGGCGTCGATACTGCCTCACCCGCAAGCGGCACAGCCCGCGT
>chromosome_12,+,polyA site is 359105
CGGGTGTGGCGGGCGGGCAGGGCCCCCAGGCCTGGCGCATCCTGCTGCTGCTGCGGGCGCAGGCGGTGCTGTACGGCAGGTGGGCGGGTGCGCGGGGGGATGGGCACGTGCACGTCAGGGGGACACGCGCACCTCCCTGTGACACGCTTA
>chromosome_12,+,polyA site is 362939
GAGGCGTTGGCGCTGGCGGGCTGTGCGCTGCTGGGGCGGGCGGCGCAGCACAGCGGCTGCCTGGAGGTGGGGGTGTGGGGTGTGGGGGGTGGGGTGGTGGATGGGGTGGTGGGGCTAGTCACGGCGGTGGCTTAGGGTGGGGCGTAAGTT
>chromosome_12,+,polyA site is 365159
GCTGACCCACGGCGGCCGCGATGTGGACCTGCTGGTGCTGCTGGCGGCGGCGCTGGTGGCCGTGCTGCGGGTGAGGGGAGCGGTGGGGGAGGGGAGGGGGGGGGAGTGAGCCCGTGAGCAGCTGCCGCGTGGGGAACACAGCGACGTGCC
>chromosome_12,+,polyA site is 365277
CAGCTGCCGCGTGGGGAACACAGCGACGTGCCAGCTGTTGTGACATATCTGTCGCGGGTTGTGGTGGCGCGCTGTGGCGTGTCGTGTGATGGCGTGTGTCGAGGTCCCGAGTCCACTCGCTGACTGCTCCCACCCGCTCTCCGCCGCAAC
>chromosome_12,+,polyA site is 400512
ACGACATCCCGCACGAGGAGCGCAGCGAGGATGAGGTCGCAGCCTACAGACAGGTGCCGCGGGGGGAGGTTAAAGCCGTTCGTGTAAAGAACGGAGTGATTGAGTCACAAGTATGAAGTGCCGGGGGCAGAAGGGCAAGCGCTGGGTAGT
>chromosome_12,+,polyA site is 402016
GACCACCTGGACTCGGAGAACGTGGACTTTATCCAGTTCGCACTGCGCTGGGTCAACTGCCTGCTGGTGAGGGGGAGGGAGGGAGAGGAGGGGAGAGGAGAAGATGTTGGCTACAGAACACCGCCTGCTTTTTCACCTCCATGTTTACGC
>chromosome_12,+,polyA site is 442208
CTTAGTACTAGGGATGATAGAGAAAGATGCGGGCAAGGCGGGTGTGGGGAGCTGTTCGCATGGGCAAGGAATCCCTGCGACGGGACGGACGCAGCTTGGATGAAAGCAAGGAAAACAGAATGCCAAGTGCTTGTCCTGTACACCTTGGCG
>chromosome_12,+,polyA site is 502772
CGCAGGTTGTGCAACTCCTCCCACCTGCATGCCTGCAGGTCATCCGGAGCTTCCCACGAAAGCTGGAGCCAACGTCAGTCAAGTATGACCAGGTATGGGCCCTGCGCCCGGCCAGCTGGTCCGGCCGGACTCCGCGTCAAACAGCAACCC
>chromosome_12,+,polyA site is 855374
GCGGAGCTGGAGGCGCTCAAGCGGGCGCTGCGGGAGGAGCGCAAGCGCGTGGCGGACAGCCTGGGGCAGGTGCGCATGTGTGTGTGGGGGGGGGGGGGCAAGACCCAGAACCAGCCCGACAAGCACAAAGGAGGTTTGGCCTTAAGCTTT
>chromosome_12,+,polyA site is 865659
CTACACGGCGCTGGTGGGCCGCATCCTGCGCCTGTGCCAGGACTACCTGCACCACCCGGGTGAGCAAGATAGGGGGGGGGAGAGAGAGAGGGGCAGCGGGTAACTCGAGTCCCTCCCTGGGGCGACTGGGCGACTGGCGGCGGCTGGGTG
>chromosome_12,+,polyA site is 867954
CCCGTACGAGCTAGGCCGAGCCTTGCCCTGTGCCTCAGGTCCTTGCCCCGTGTCTCAGCTCGCGCTCCCCTCGGCCCTGCTTGCCCGCCCCCCCCCCCACACACACACACAGGCGCGCCGCCGCCGCCGCCTTCCAGGAGGCCGTGGGGC
>chromosome_12,+,polyA site is 868116
TCCCTCACGGCATCCCGCTGCTCACCATCGCCGACTACTTCTCAGTGGGCATCGCACAACAGGTAGGGAGCCGGAGGGCGTGGGATGGAGGCGGGGAGGGGAGCAGGGATCGCAGCGGCGGGCACAGGCGCACATGCGAGCAGGCCTGCT
>chromosome_12,+,polyA site is 870318
ACCCGCTACCAGGACGGCTACCTGAGCCGCCTGCACGACCCCAACGTGGCGGTGAGCAGTCACGTCGGCGTGACGGCCGGTGGTGGGGAGGGGGGAAAGGAGGCTGGGGGGACATTGCTTTGCTGACGTGGCTATGCCATGTGACGTGCA
>chromosome_12,+,polyA site is 870456
ATGTGACGTGCAGCAGGGTTGAGACCCGTCGCCCCCATAACTCTCGTGCACGCCCTCTGCATTGTGCTGTTTGGGTTTTTTTTTTGGTTTTTGGGTTTTAGGGTTTTAAGGCACTGCGTGGCGACCCGCCGCTGCCCACTCTGTTGGGCG
>chromosome_12,+,polyA site is 875970
CGCCGTGCTGGGGCCGCTGGCGGGTAGCGGCACAGCCACGCTGCCAGACCTAGTGGGGCTGGTGCGTGGAGCTGGTGTGTGTGCGGGGGGGGGGGGCGCGGTAAGGGGAGGGGAGGAGGGCATATGCCCGAGCGGGGGGGGGGGGAGAAG
>chromosome_12,+,polyA site is 882455
GACGGCACCGTGTACAACGCCGTCAGCCTGGCCGACCTCAAGCAGCCCGAGGTGAGGCGAGGCTGGGGGTGGGGGTGGGTGGAGGCTGGGGGCGGTGGCCGGAGGTGGTGGTGGTGGAGGCGGCGTTGGTGAAGGCGTTGGTGGGGATGG
>chromosome_12,+,polyA site is 884633
GCCACCTGCCCGGCGTGGCCATCGCGGTGATGGGCTGCATCGTCAACGGGCCAGGTGCGCGGGGTGTGGCGAGGCGCGTGTGGGCGGGGCGGGGCGGAGAGGTTGCGAGTGGGCGGCGGAGGGTTGATGAATGGGCGAGGGGAACGTCAG
>chromosome_12,+,polyA site is 903355
AAGACGGTCAAGTACATCTTTGACCGGGATGTTATGGAGGCATTCAAGGTGAGGGTTCACAATGAGCGGGGCAGGTTGGGGGCGGGGGCGGGACCGCTGTATAGTGCAGTGCGGCGGATCCGCGGTGCGGCTAGCAAGCCAGGCCGCAGG
>chromosome_12,+,polyA site is 946608
TGAGCGCGGCGCGTGGGCAATTGTGCATGGCGCACATGTGGGCGCGGCGCGCGTGCGTGCTGGTGTGTGTTCGTTTGGTGTGTTGGTGTGTGGTGGTGTAGCAACGTTTGTGGTGTGTTGGTGTGTGGTGGTGTAGCAACGTTTGTGGCA
>chromosome_12,+,polyA site is 993927
CGGCGGACTGGTACCGCGCCTTCAGCCTCATCGTGCTGGGGCTGGACTCGCTGGAGGTGGGGGGAGGGAGGCGGGGGAGGAGGGGGGGGGGGAGGGAGGAGGAGAGGGAGGAGGGAGGAGGAGAGGGAGGAGGGGGAGGAGGAGGAGAGG
>chromosome_12,+,polyA site is 994022
GAGGAGGAGAGGGAGGAGGGAGGAGGAGAGGGAGGAGGGGGAGGAGGAGGAGAGGGAGGAGGGGCAGGTGGGGGGAGGCGCGGGCGGTGGAGGGGGCGGAGGCGGGGAAGGAGGGGCAGGAGGGGGAGGAGGGCGGGGAGGCGGGGCCCA
>chromosome_12,+,polyA site is 1002158
TGTGTGCTCTGACTGCCTCGGGCGTGTGGCTGCTACTGGCCACCTACCTCAGTGAGCGGCAGCAGCCTTGGGCCGGGGTAGGGGGGAGGGGGAGGTGGGAGGCGGGAGGGCAGCCGACCGATGTGAGCCGATGGGTTGGGGCCTTGAGGG
>chromosome_12,+,polyA site is 1013443
CGGACCCGGCCACCTGGGGCAACTACAGCGAGGCCCTGGCCGCAGACATCGCACAGGAGCTGGCCAGCATGAAGGTGAGGGGGGGGATGGAAAGGGGGAGGAGGAGGAAGAGGGTGGGGTTGCAAGGATGTTCAGGAAAGCGGTACAGGA
>chromosome_12,+,polyA site is 1021103
TGTGTGTGTGTGTGTGTGTGTGTGTGTGGTGTGGTGTGGTGTGGGGTTGGTGTGTGTGTGTGTGTGTGTGTGGTGTGGGGGTGGGCGGGGGTGGGGGTGGGTCGGTGGGTCGGTGGGTGCGTGGGTGGGGAGGGCGCGGATGCGGAACGG
>chromosome_12,+,polyA site is 1024241
TGCTCGGTGAGTGCACACGTTCGTATGTGTGTGTGTGTGTGTGTGTGTGTGTGTGTGTGTGTGTGTGTGTGTGTGGTGTGGTGTGGTGTGTGTGTGTGTGTGAGGGTGTGTGGTGTGGGGGTGGGGGTGGGTTGGTGGGTGCGTGGGTCG
>chromosome_12,+,polyA site is 1025894
TATATCTTACTTGCATGTTTCTACTTGTGTATGCAGATTCATTCACCATGGACACGGGGAGCGCTCCTTCGCCCCCGCCCCCACCCCCATCCCCCCCCATGCCCCCGCCGCTGCCGCCGTCACCCCCGCCGCTGCCGCCGTCACCCCCGT
>chromosome_12,+,polyA site is 1027964
CAGAGCGGCAGGCAGTCCAGCTTACAGATTGCCGAGTCGGAGTCAGACATGTAAGGTTGCCAGAGCGTGTGTGCGTGTGTGTGGGGTGGGGTGGGGGTTCAACACCTAGATTGCATTGGTTACAAGAGGGACCTGCTGACGCAGTTCACG
>chromosome_12,+,polyA site is 1056871
CATGCACGTACCCATGCTACCTACCTCCCTGCCGCCCACCTCTCTCCCCCCTCCCTCCCTCCCGCCCACCTCCCTCCCTCCCTTTCCCCCCCCCCCGGCACTTCACTTCATAATTGATACACACCATCCCATGGATGGCTACCCCCCCCC
>chromosome_12,+,polyA site is 1057070
GGACCCGGCCACCTGGGGCAACTACAGCGAGGCCCTGGCCGCAGACATCGCCCAGGAGCTGGCCAGCATGAAGGTGAGGGGGGGGGTAGTGAAAAGGGGGAGGAGGAGGAAGAGGGTGGGGTTGCAAGGATGTTCAGGAAAGCGGTACAG
>chromosome_12,+,polyA site is 1066673
GCGTGGAGGGTAGCGCAGCCGGCATCGACGTGTTCGAGCTGCTGCTCGGTGAGTGTACACGTTCGTGTGTGTGTGTGTGGGGGGGGGGGGGGTGGGGCGAGCGAAGTAAGGATGCGGGACGGGGGCGGGGCGGGCGGGGTGGGCATGGGC
>chromosome_12,+,polyA site is 1085398
GCACGGCGTTGGTGACACTGGCGGACGCGTTCAAGTACGACGGCGTGCTGGCCAAGGTACGGCGTGTCAGGGGAGGGGCGGAAGGGGCGGGAGGGGCGGGAGGGGCGGAGGGGTGGGAGGGCTGGAGGTGCGGGAGGGGCGGGACGGGCG
>chromosome_12,+,polyA site is 1131416
CGGCGGCGGGCGGCGGGCTGGAGCTGGCGGACGTGGACGGGTGGGTTGTCGGGGGAGCGGTGCTGGAGTATGCGGAGTGCTGGGGGGGGGGGGGGGGGGGGGGGTAGCCATCCATGGGATGGTGTGTATCAAATATGACGTGAAGTGCCG
>chromosome_12,+,polyA site is 1141259
GCGCACCCTGGAGCTGGAGCCGGGGGCGGCGTGGCGGGCAGCCATGGAGGCGGCGACACAGGTGCGGCGGCGCGGGGGCGGGGGAGGGGGGCGGCGAGGGGAAGGTGCCTGGAGCGGGGAGCGGGCAGCAGCGAGGGAGGTAGGATGTGG
>chromosome_12,+,polyA site is 1147655
CGCAGTAGTGCTCCGGAGCTTCCCCTCCTCCGGCAGCAGCACACGGCCGGGTCATGCCTGAACGTTCACGCCCGCTCACACCACACCACACAAACACAAACATACACAACAGACACCAACACAAACCTAACTCAACGCAGGCTCCACCAC
>chromosome_12,+,polyA site is 1155855
GGGGTGGGGAATGGGGCGGGGGGGGGGGGTGCGTGTATGTACGGGATGCTTACATGCAAGGCTCCAGCGGGGAGGCGGTGTGTGTGTGTGTGTGTGTGTGTGTGTGTGTGTGTGTGTGTGTGTGCGTGTCCTCTTATCCTTGGTGGGCGC
>chromosome_12,+,polyA site is 1174679
AAGTGCATTAAATGCGGACTGGCAAGAACCCAAGTCGTGCGACTGCTCCAGCAGCTCTGCCGCCACCCCCGCCCCGCTATGCGCTTTAACCCCCCACCCCCCACCCCACGCCACGCCAACCCAACCACACGCAGGATGCATTCACCAGTG
>chromosome_12,+,polyA site is 1179889
GACGCCAACGTCATCCGCACTGACATCACCGCGGGCGGCGCTGTTGTGCACGTCATCGACAGTGTTCTCCTCCCCTTCTTCCTCAGTGTTGCTTCCGTGAGTGACTCTCGCACCTCCGGGTTTACACGAGGACGCTGCTCTCTTGCCTCC
>chromosome_12,+,polyA site is 1207913
GCAGGCCGCGGCGCGGGGCCTCAACGTGGTGCGCACCTGGGCACACAGCTCCGACACGCAGTTCCCCTTCCAGGTGGGTGTGGTGTGTGGGGGGGGACGAGGCAGCGCCTGGGCACTGCTGGGCACTGCTTGGAACATGTGTGTGGCTCC
>chromosome_12,+,polyA site is 1236103
CCATGGCGCACGTGGGCGAGTTCGCGTTCGTGCTGCTGAGCCACGCCGTGCAGCAGGGCATCCTGCCGCTGCAGGTGAGGAGGAGGGAAAGGGGAGGGAGGTGGGGCTGGGGTTCAAGCACGTTACCAAACCGGATAAGTAGTAGAGCGT
>chromosome_12,+,polyA site is 1264414
CGCTGCTGGTGGAGCTGGTGGACAGGGCGGGTGGGTGGCGCGCTGGGGACTGGGGAGGGGAGGGCAGGGGATCTGGGGGTTGGGCGGGTGGGTGCGGGGTGTATGGGGGTGGCGGGTGGGGTTGTCGCTTCCTAGTTACCAGGACGAAGG
>chromosome_12,+,polyA site is 1266469
CGCTGGGCCGTCAAGTTCATGTCCACCTTCGCCTTCCTGGGCATGTACATGGCGGTGCTGTCCAGCTACCAGGTGGGGCGGGGGGATAAGGGGGGGGGTTGTAGATACCAGCCCCAACTGGGGGGGGGGAGAAGGGGGTTGTGTGGTTTA
>chromosome_12,+,polyA site is 1266612
TGGTTTACTCCAAACCCAACTGACCGTGGGGGTTCGCTGTTCATAGAGAGCGTGGGGGTGGGGTTGTGTGTGTGCGTGTTTGTGTGTGTTTGTGGGGTAGTGTGTGGGGTGTGAAAGGGACGGGCCATGGGTGCCTTCACCGTTTCCAGC
>chromosome_12,+,polyA site is 1266939
GCTGGAGGGGCTGGAGGTGATGGCCATGAGGTACCGCAACAGCGCGGGTGAGAGAGGCGCGGGCACGTGGGTTGGCGTGTTTGTGTGCGGTGTGTGTGCGGAGCATGTTTGGGGGTTGCGAGGACCAAACCCAGAGCAAGCGGGGGGAGG
>chromosome_12,+,polyA site is 1268773
TGCTCACCAACCTGCTCATCGCCATCATCAGCTACAAGTACAGGCCGGAGGTGCGGGAGGGAGGGAGGGAGGGCGGAGTGGAGGAGAGGGGCGGGAGGGGAGGGGCGGGGAGCGGAGGGAGGGAGGGGGAGGGGGCGGAGTGGAGCGGGG
>chromosome_12,+,polyA site is 1269452
GTTGTCCGTGGCCGCGCCCGCCGGCCTCCAACCCGCGCCGCGCCCCTGCTACACCCGTGCCGCGCCGTGGCCTCAACCCCATCCCCCTCCGCCCCCACCCACCCACCCACCCACCCCCGCTGCCGTGCCCCTGCTGCCGCGCCCCCTGCT
>chromosome_12,+,polyA site is 1269648
GCTGCTGATCTTCACGTGGCTGCCCGCGTCGCCCATGCCCAAGGTGCGATGGCGTACAGTGCGGGCAATGCGGGCGGGGGGGGGGCGGGCGGGGGGGGGGGGCGGGCGGGGGGCGGGGGGCCAGCGCCATGTGGGGGGCATACTGGTACC
>chromosome_12,+,polyA site is 1281065
CGGCGCTGGAGGAGGCCAAGGATGCCGCCAAGGGCGAGGCGGAGGCGCACCGCCAGCAGCTGGCGCAGGTGCGGCGGGGCGGGGCGGGGTGGGGTGGTGTAGACCTGCAGGGGGCTGACGGTGATGTAGGCATGTGTGGATGGGGTGGGT
>chromosome_12,+,polyA site is 1284616
AGCGTGCTTGGCGAGAGCGCAGGTGTGGTGCCACGGCAGTGCCGATGGGTTACGGCCCGGCTGCTGTGGCGTTGTGGGGTGTGTGGTGGGGTGCCGCCATGCAGACTGGAGTCCGACGTGTGGCTGTTGTGTCGTTGCTGCGACCCCGCA
>chromosome_12,+,polyA site is 1286001
ACCTCACCAAGCTGGCCGACGACCTCAACTACAAGGTGGGTGGGTAGCAGTGGGTGGGTGGGTAGCAGTGGGTGGGTGGGAGTGGGTGGGTGCGGGAGGAGGAGGGCACGGCTGCGGTGGAGTGGCGATGGCCACGGACCGCTGTGTGGC
>chromosome_12,+,polyA site is 1298783
GCGACTGGGCGGAGGGGGTGCACTGCCTGTTCGATGGCGGTGGCTGTAGCCTGCTGTGGGGGCCTGCTGTGGGGGCGGGGTGTGGGGGCGGGGTGTGGGGATGGGTGCGCGCCGTACGGTGCTTGCCGGCGCACCTGCTTGTTCCAAAGC
>chromosome_12,+,polyA site is 1334543
TGGCTGGAGACCGAGGGACCAGTCACCTGCACCACATACGCCACCGCGGATGACAAGTGAGGCGGCGGCGGCGGCGGGCGGGTGGAGGGGGGCGGGGGGAGGGGAGACTGCAGGGCAGGGGTTAGGTGCGGTTGGCCCAGGGTTTGGCAC
>chromosome_12,+,polyA site is 1336790
GTGTGTGTGTGTGTGTGTGTGTGTGTGTGTGTTTGTCAGGCGGCAGCCATTCATGCGAACGCTTTGTATTGGGGCAGCTGATGTGCGGGGGGGGGGGGGGGGAGTCGCCCATAGCGGGCTGCGGCCGGTGGCCGTCTGGCGCACTGGGCC
>chromosome_12,+,polyA site is 1337521
TCGGCCGCTGTACCCCGCCCTGCTGTCCCTCTGGGGCGACGACAAGGAGGCGTACGGCAGCCTCAACACCACCGAGCACGAGGTGGGGGGGGGGGGAGGGAGGAGGGAGGAGGGAGGAGATGCGGGTGTGTGTGCGGTGCACAAGGCTTG
>chromosome_12,+,polyA site is 1339728
CCGAGGACCCCGTCACGGAGGCCGCGGCCCGAGCCACACCGCCCGAGAAGTTCGGGTAGGTGCACCGCTCTGTTCCTGTGTGTGGGGGGGCGGGGGGATGCTTGCATGGTGGGTTGTGGTGGGATGCGGTGGGCTGCATGGTGGGTTGCG
>chromosome_12,+,polyA site is 1339911
TCATCCGTGCCCAAGCACACATACTTGCCGTTTACACGCCCATCCACATGCGCGTGCGCCTCACAAGCCCCCCCGCCCCCCCGCCTCACCCCCCCCCCCGCGCCTTACACGCCTCACACGCCCCCCCCACCCGCCCACCAGCTACCTCGC
>chromosome_12,+,polyA site is 1352213
CCCACACACTGCCCACACTCCCACACACTCCCCCCACACACTCCCCCACACTCCCCCCCACACTCCCCCACACTCCCCCACTCCCCCCCACACTCCCCCCACACTCCCCCCCCACAGCGGCTGCAGCGTGAGACCCTGCCGGTGCTGTGG
>chromosome_12,+,polyA site is 1373286
GCAAACTCATGGCCACCCCCACGCCCCTGGTGGGCGGCACGCCGCTCTACGCCATGCCCGAGGTGAGCGGGGAGGCCGGGGGGGGGGGGGAGGGAGGAGGGAGGCAAGGGGGGGGAGGGAGGAGGGAGGCAGGGGGAGGAGGGGGAGGTG
>chromosome_12,+,polyA site is 1375248
CGCGGCACACCGGCATCAAGATCGTGCAGCAGGTGGGGTTGTGTGTGTTTGTGTGTGTGTGTGTGTGTGTGTGTGTGTGTGTGTGTGTGTGTAGGGTGGGGGTATAGCTTTAGGTGGCTTTGTTTCGGGGTACAGCTTCACCAGGTGCGC
>chromosome_12,+,polyA site is 1375993
GACGACGTGCTGGAGCCGCTGTGGCGCGGCATCCGCTCCCTGCGCGGCAAGGTGCGCGTGTGTGGGAGGGGAGGGGAGGGGAGTGGGGTAGGGGGGGTGGGGATGGGGAGCAGCTGGGATGGGAGGCGGGGCAGGCGGAGCGCTAGGGAG
>chromosome_12,+,polyA site is 1377307
GCGCATGGCGCTGGACCGGCGCAACTACAAGGCGCTGGTGGAGACCACCGTGGCGCTGGCAAACAAGGTGGGTGGGGTGGGGGGGGGGGCGTGGTGGGGTGAGGGTTGGAGGGCTGGGGGGCTGGAGGGCTGGGGGTAGCTGCCCAAGCA
>chromosome_12,+,polyA site is 1378954
CCGCTCTGCCCAGCTGCCGCTGCCCCCACTCGCTCTGCTCCCCCTCATCTCCTAACCCCACATGCCCCCCTCTCCCCCCCCTCTCCCCCCTCTCCCCCCTTCTTAAATACTCATGAATGTTACCCTCCCCCTCCCCTCCCCTCTACCCTG
>chromosome_12,+,polyA site is 1379469
CATAATCCGCGTCTTGATGAATCCTTGTCTTGTCTAACCATGTGCATGAACCCGCCCTCCTCCCCCCCCCCTCCTCCCCCCCCTCCCCCCCTCGCCGCCCACAGGTGCAGGAGAACGTGATCGACCTGGTGGGTCGCATCGCCGACCGCG
>chromosome_12,+,polyA site is 1391593
AGGCACAGTTTTGCGGCGGTTCACGCCACGGCGGCTGGTGCCACGCCACGGCGGTGCCTGTGGCGCTGCGGACGTGGCGGGCGGGGGGGGGGTGGAAGTTGTAAACACCAGCTTAAACTAAACCAAATCAAGCTGAAACGAGGGGGGCAC
>chromosome_12,+,polyA site is 1407243
CCTGCTCCCTCAGCAAGAATGGCCTGATTAAGCAGTTCCTCAAGGATGTGGACTGGGGCGAGCTGGACTACCTGGTGGGGGGGGGGGGGCGGAGAGGAGGGAGGGTTTGGGTTGGGGCGGGGAGTGTTCGGTTAGGAAACGGATCAGGGC
>chromosome_12,+,polyA site is 1413223
TAGTATTTGTTAATGCCTATTGCATGTAAATAGGTGGCAGGGAAAATTCGGGCGGAGCGAGAAGTGCCTTCGCGCGTCCATGGAAATTGACTTTCGCGAGGTCGCGAGGAAAGCATCCGGTGCCCGCCGATATGCAGTCTATAAGGCAAA
>chromosome_12,+,polyA site is 1413513
CGGGGAGGTGTTGAGTATGGCAGGAGGCGAAAGATATGCGTGGGGTGTTTCGGAACGTGACAAGGCACGCATGTGGCGCGGGAAATCCCGCACGACCCCAACCCGAGTGTCCCTAGCCGATGCGCCTGCGCGTCGTAGCGGCATGGAGGC
>chromosome_12,+,polyA site is 1448283
GGGGCGCGTGGAGAGAGGGGGCGCGTGGGGGAGAGGGGGCGCGTGGGGGAGAGGGGGCGCGTGGGGGAGAGGGGGCGCGTGGGGAGAGGGGGCGCGTGGGGGAGAGGGGGCGCGTGGGGGAGAGGGGGCGCGTGGAGAGAGGGAGGGGGG
>chromosome_12,+,polyA site is 1448333
GAGGGGGCGCGTGGGGGAGAGGGGGCGCGTGGGGAGAGGGGGCGCGTGGGGGAGAGGGGGCGCGTGGGGGAGAGGGGGCGCGTGGAGAGAGGGAGGGGGGCAGGGCAGGGCTGGGGGAGAGGGGGCGCGTGCCGAGAGGAGGGGGGCGGG
>chromosome_12,+,polyA site is 1467134
GAGCCGCTGACGTGTCAGGAGCTGGCATCGGTGGGGTATGCGCTGGCCAAGCTGCACAGCCGACCCGAGGTGCGCTGCGGGTGGAGGGATGGGGGGGGGGAGGAATGGAAGGTTGGGAGCTGTGGGTACACCTGTGTCGCTTGTCGGCTC
>chromosome_12,+,polyA site is 1468254
GGCGCTGGTGGACTTGGACGCGCGTGTCAGCAACCCGGAGTGGTACGACGCGCTGTGCAGCCAGGTGCGAGGGCGGGGGGGGGGGGAGAAGGAGGGGGAGAAGGAGGGTGGGAGGGGTGGGAGGCGTGCGGGCCTCGCGTGCCGTGGGGG
>chromosome_12,+,polyA site is 1497595
CTGGCCGCCCCACCAGCTCGATGCCACGCAGGCCGACTCCCACCACTCCCGCCACTCCCGGCCCCCCCCCCCTTACCACCCCTTTCACCTCCCCCCCCCCACTCCAGGGCCTGCCTCCGCTCAAGTACGAGTGGTACCGGGACGACCGCC
>chromosome_12,+,polyA site is 1505431
CACGCATTATCAGACGTACACGAGTGCAAGTGCGTGACTTTCTGAAACCCCTGCCCCCGCCTTCCCCTGTGGCTCTCCTCTTGCCCACCCCCCCCCCCCCCAGCCGCGCCCTGCCGCCCGGACCAGCACCCGCGTCACCAACAGCAGCGG
>chromosome_12,+,polyA site is 1554630
CCTGGGCGGGCGGCGGGGTGCGGAGCGGCTGCTGCGTGACCTGGCGGCGGGGCTGAGCGAGTACGGCGACAGGTGGGTCGGGTTGGGTGGGGAGGGGCAGCGAGGTCAAGCAGCGATTTGGGCGTCACAGGCGTACAAGACCAAAAGGCT
>chromosome_12,+,polyA site is 1662023
GGGGTGGGGTGGGGTGGGGTGGGCTGGGGTGGGGTGGGGTGGGGTGGGGTGGGGTGGGGTGGGGTGGGGTGGGGTGGGGCGGGGTGGGATGGGGTGGGCGGAACTGGTGCGGTGCTGCTGCGGCACCAGGGCGGCGTAGCTATTGTGTTA
>chromosome_12,+,polyA site is 1730266
CCGCTACGTGTTGGAGGTGCGGCAGCGGCTGAGGCAGCTCATGTTCCTGGACGGACAGGTGCGCAGGACGAGAGGGGGAGGAGGGGGAGGGGAAGGGATATATGGTATGCCCAAGCCCAGCGAGGGACAGGGACAGGGACAGGGACAGGG
>chromosome_12,+,polyA site is 1790402
GGCCCGGAAGGAGGGAGAGGGAAGCCGGGTTTTACTCACGAAGGCTGTCAGGGCGCCCTATGTCCTTGTCACCCCCACCCCGCCCCCCCCCCCCACACCAAATCGCCGCGATGCCCCTTCTGCCGCCCCCTTTCTCTTTACAATCTTGAT
>chromosome_12,+,polyA site is 1790680
AGGCCAGCATGCAGCGCATCGAGGTGGTGGACTTCTACCAGACCATCGAGGTGGCGGGAATGCAGGTGCGATCGGGTGTGTGTGTTGGGGGCGGGGGGCGGGATGTGGGGGCGAGGGGGCAGCGGGGAGGTGGGAGGTGGTGGTGGTTGG
>chromosome_12,+,polyA site is 1835735
AGGAGGGCAGCGTGCAGGGCATCACCGTGGCGGACTGCGGCTGCGGGACAGGTGGGAGGGGCAGAGGGCCGTGGGCCGGGGGGTAGAAGGAGGGGCAGGAGGAGGGGAGGAGGCTGTCGCGGGGATGGCGCTGGTTGGCGTGCGGGTAGA
>chromosome_12,+,polyA site is 1836565
GACGGGAGGCGCTGTCGGGCATGGAAGCTGAATGGAGGACGGCAAGAAGTGTCTGCGGGCGCGCCGTGAATGGACACGGTGGTGGTGGTGGGGGGGGGGGGTAGTTCATTCCACTTCCATTATTAACCACTGCCAATCGGGGAAGAGTGC
>chromosome_12,+,polyA site is 1928114
CACGCTGCTGGACTCCAGTCCGCGGCCGCTGGTGAAGATATGTGATTTTGGGTACTCCAAGGTCTGTTGGGTGGGCAGCCGCAAACGGCGTCAGGGGCAAAGCAGCCGGGCGGGCTCAATACCACCAGGCTAACCGGTTCACGGGTTGGG
>chromosome_12,+,polyA site is 1993163
CGCGGTCGGCGGCGGAGGAATGCCTGCAGCTGCAGCAGGTTCGGCGGGGGGCGGTCTGGAAGCTGCGTAAGCGAGCGGGGGGGGGGGGGGGGGCTCTGTGGCATGGGCTGGTGGGGACGGGGTGGTGGAGCCACACCTGGCCGGCGTGGG
>chromosome_12,+,polyA site is 2000205
GCAAGGAAGGGACGGGAGGCAAGGAAGGGACAGAAGGGGAGGAACTCAAGGAAGGAAGGGAAGGAAGGGGGCGGGGGGAGCGGTACGGGGGACCGGGGGGCGGGGCGGGGCTGCAGTGGGCGGGGTAGGCCGGGGCTAGGGCACCTGAGC
>chromosome_12,+,polyA site is 2042886
TCTGGCGGCGGGGGACCGCGTGGGCGTGTACGGCGTCAACTGCCCCGAGTGGATGATGGCACAGTTGGTGAGCGGGTGTGTGGGGCGGGGGGGGAGGAGGGAGGGGGAGGAGGGAGGAGGGAGGGGGAGGGAGGGACAGGGGGAGCGAAG
>chromosome_12,+,polyA site is 2046061
GGTGTTCCGGCGGGTACGCAACGCACTGGGAGGCCGACTGAGGTGGGTGTGAGGGGGAGGCGGAGGTTGGGGGCGGGGCGGGGTGGGGGGGGGGTTGAGCATTCGCGTGCACAGCAGTGTCGGCCACACGTCCCGCTCGTGCTTTTCTTC
>chromosome_12,+,polyA site is 2046385
GCTGCCCGGTGGTGCAGGGCTATGGGCTGAGCGAGAGCTGCGCGGCGTCACTCATGCAGAACCCCTTCCGACCGGAGCAAGCAGGTGGGGGGGGGGGGCGGATGGGTGCGTGGGTGGAGGGAGGGGGCTTGAGGAGGGAGGGGAGCGCGG
>chromosome_12,+,polyA site is 2071263
AGCGCGGCAAGCGCAACAGCATGCCCAACTCCCGCATCATGATTCACCAGCCCCTCGGTGGCGCCAGCGGCCAGGCCGTGGATATTGAGATCCAGGTGCGTGGACAAGTGTGCGCTGAAGAAAGAGCTGGGGAGGGGATGGGGAGGTATG
>chromosome_12,+,polyA site is 2081294
AGGGTGGCGGAGCACGACGGCCGCCTGTGCGCCGTGCTGGGGGCGGGCAACCACGTGAGTGGGGGTGGGCGGGAGGAGGGGTGGGGGTGGTGGGGGGTGGAGGAGTTGGGAATGTTGGGCAGGTGTGAGGGATTGTGGGGGGACGGGTGA
>chromosome_12,+,polyA site is 2081502
TGCCGCACCCAATGCCCCTCACCCTGCCACACACACACACACACACCGCCTCCTGCGTGTTTCCTTCCGGTATGCCACCGCCCCCCCCCCACCCGCCCCACCTCCACCTCCGCCCCACCCCCCAGGGCTTCCTGGCGCTCAAGGACGCGC
>chromosome_12,+,polyA site is 2081959
CCTGGACAGCGCCGAGGACACCCGCGCGCTGCTGTACCACCCCCTGGTGGACTGCGTGCACATGACGGGTACGTGCCGGGGGGGGGGGGAGAGGGGGCAAAGGGAGAGGGACGTGGTCTGAATGCGGCCGTTTTGCAACGACATCACAAC
>chromosome_12,+,polyA site is 2082293
ACACAGGCGGCACCGCCACGCACGACGCCATCGTGTGGGGCTCCACGCCTGAGGAGCAGGCCCGCCGCCGCGCCGCTGACGACCCCGTGCTCAAGGTGGGCTGTGCAGTGTGGCGGCGGGTGGAGTCTGTGGAGTGTGACGTGTGAGGGC
>chromosome_12,+,polyA site is 2084454
TGCACCCGGACATGGAGAAGGCGCACCCGGAGGCCTGCCGCAAGGTGCGGTGGGGGATTGCGGTCGTGTGTGTGTGGGGGGGGGGGGTGGCGGTTGCGTGAGGGGGGGGTTGTAGATACCAGCCCAAACTAAACCAAACCGGTTGTGTGT
>chromosome_12,+,polyA site is 2084857
ACGACTTGCGGTTCGGGGTGGTGTCGGTCAACGCCTGGAGCGCCGTGTCCTTCGTGACGGGCGCCGTCACCTGGTGGGTGGTGGCAGGGAGAGGGTGGGGAAAAGACAGGAGATGGCATGCACCCAGCAATGCCATTCACGACCCTCCCG
>chromosome_12,+,polyA site is 2109254
GCATTGGTCTGGCAGTACCGTACTGCCACGCTCAATTGGTGACACCAATTTGGTGAAAATCACCAATTTGGTAGCAGGGAACAATGTCGACTAGGATTTGCCAGAGCCCGTCACCAATTCCTGTGCACCCTGATTCATCCAAGTCGGGCG
>chromosome_12,+,polyA site is 2109649
GCTGCCGGGGCCGAAAGCGACGCCGGGTACGATCCAGGGGGTCCCATCACCAATTCTGTGACGCGGGTGTAATTCGGCCTGGCTTCTGCCAGAGCCCATCACCAAAGTCTGTGTCAGCCTGTTTAATTCCAGCGCGATTTTTTTCTGTCA
>chromosome_12,+,polyA site is 2157938
GACGTGTGTCAGGACGGCGTTTGCGTGCCAAGATGGCCCGTGTGTATGTGTGTGTGTGGGGTGGGGCTGGGGGGGGGGGGCTGCGAGAGCTACGGAAGCGAAACCTGGCATCTCACCCAGCTCGGATGCAACACCCGTGTCCTCACACCC
>chromosome_12,+,polyA site is 2212645
CTCATCAAGCGCTACCTGGCGGACTCCAAGTGGGCGCACAGCCGCGATATGAAGGTGCGGGCCTGCGGGGGCAGCGGGGGAGGGGGTAGCGGGGGGTAGCGGGGGAGGGTAGCCGTCCACCGCAAGACGGAGGGGGGAGGAGCGGAGATC
>chromosome_12,+,polyA site is 2213901
CGGACAAGAACGCCATTATGACGTTGGTGGGTGCGGGGGGCGGAGGGCGGAGGGCGTGTGTGTGTGTGGGAGGTGTGGGGGTAGTGGGGGAGGTGTGGGGGTAGTGGGGGAGGTTTGGGGGCTGGGAGTTGGGCGTGTTTTGGGGGTTGT
>chromosome_12,+,polyA site is 2214603
ACGAGGCACGCTCCCACGCCCTTTTACACCTCCCTCTACTGGTCGCACCTGCAATCCCTCCCGCCCCCTTCCCCTCTCCCCCTGCCCTCCCCCCCCCCCCACACCTCTACCCCCGCAGCGGCTGCTCAAGTACATGGAGCTGGAGCCGGG
>chromosome_12,+,polyA site is 2214773
CCAAACTGGATGCGGCGCTGTTCGGCGAGCGGGACGAGGTGCAGGTGAGGCGGGTGGGGAGGGGAGGGGAGGGGAGGGGAGGGGAGGGGAGGGGAGGGGAGGGGAGGGGAGGGGAGGGGAGGGGAGGGGAGGGGAGGGGAGGGGAGCGAG
>chromosome_12,+,polyA site is 2217730
AACCCCGACCAGTACGGTGAGCGAGGCGGAGGCGGCCAGATGGGTCGTGGGGGTTGCAAAGATAGTTGGAAATGCGTGGGGGTTGGGGGCGGGGGCGAGGACGTCAGCGCGGGACGTGTGTTGGGTCCGGGTGCGGGTGCGGGTCTGGGG
>chromosome_12,+,polyA site is 2218004
TACCCCCACAGTCTCCGCCCTGCCCCGCCCTACCTCATGCTAGGTAACCTTCAACTCCTCCCTCCCTCACTCCCCAACCTGTAATCCCCCCCCCCCCCCCATCCTTGCAACCCCCCACCACACACACACACACCCGCGCAGGCAAGAGCC
>chromosome_12,+,polyA site is 2219141
GCGGGTGTGGCGGCGGGAGGTGGAGGAGACCTTCCTGCGCTGCATCAAGATGCGCTTCGACGTGGTGCGTGCGTGGGCGTGTCGGGGGAGGGGGGGGGGGGCAGTGATGTGTTTGGAGGGAAAGGACTTGCAAGCGGGCGGGTGTGATTT
>chromosome_12,+,polyA site is 2288130
TCCTTATGCTGCTGGCAAATACAGCGGTGGAAGCGGCCGGCCAGTCAACGCAGGAAGGCAAGTGCGGAGCTGGCGGCATGTAACCATCGCGCATCGGCGCCGTTCACCAACTCGCGCTTACCAAGCTTGCCGTGTGCCCATTTCTGCAAC
>chromosome_12,+,polyA site is 2300541
TCGGACCCAACCACCCTCAACGGCTGGTATCCCTTTAACGGCGACAACGGCCAGGTGCGCACTGGCCTTGATAGGGCGGCGGTGGGGTTGTTGGAGCCGTACCGGTGTTGGGGGGTTTACAACAGAGGCACCAGGCGTGCGTGCATCGCC
>chromosome_12,+,polyA site is 2302638
CCCATCGAGGGCCGCAAGCTGGACGCCAAGGAGGCGGGGGACCTGTCGGTGCTGTTCGATGTGGGCGGCGTGGCGGGAGGTGGGAAGGGGCGCGGCGGGAGGGGCAGGGGCGGGCCAACTTGTTTAGAGATCGGGGGCGTGTGCAGAGTG
>chromosome_12,+,polyA site is 2362158
AGCGGCAACCGCCTGCGCACACTGCCCGACAGCATCGGGCAGCTGGAGGCGCTGCAGGTGCGGACGGGGCGGTGCGGGCGGGGTGGGGGCCGGCGGGGGCAGCCTTCCATGGAAGACGGGAGGGCGGGCAGGGGGCTGGGGTGTTTGGGC
>chromosome_12,+,polyA site is 2363084
GAGAAGGATGGGTGATGGCGAGGCTGGGGTTGGGCTTCAAGTAGAGGGGTGGTGGTGTTGGCGTGCGGGAACGGGTTGGGGTGTTGGGTGTGATGTGGGCAAGTTGGCATGACGGCACAGGGCTGCCCTTCGCCGAGCTCAACTTGCCTT
>chromosome_12,+,polyA site is 2371744
CATGCGCATATCCCTCCCTCTCGCCCCTCCCCTCCCCCTTCCTCCGTCTGCCTCTCTCCGCCCCACTCCCCCCACTCCCCCCCTCCCACCCCCTCCCCCCCACCCCCGTTCTCCTTGCCGCGCGACTGTTTCCTTACGGGATTGGTTCAA
>chromosome_12,+,polyA site is 2373382
ACGTGGGCTGGGAGGCGGTGGTCACCGAGGCAGACCTGCGCCAGTGCGGGTTCAGGTGCGTGGTGGTGGTGTGGGGGGTGGGTTTGGGGGTGGGGGTGGGTGAGGGGCAGGGTGCGGGGGTGGGGGTGGGGGGGCGCAGGGCGTGGGGGT
>chromosome_12,+,polyA site is 2374628
CCCCTCCCACCCACTCCCACCGCCCTTACCGCCACTTCCTCCCAACCCCTCCCGCCTTAAGTCACGAGTGTAACCCCCTTCCCACCCTCCCCCACCTCCCACCTCCCTCCTCACCTCCCTCCCAGCGGCTGCTGGCCCTGTTCGGCGGCT
>chromosome_12,+,polyA site is 2376352
GGATGGGTGTACGGGGTTATGTACCCGAGCCAAATAGGTCCCAAGACCCAAGGAATCGTCGCCCATCCCATGGGTGTGTGTGTGGGGGGGGGGGGGGGGTAGGCTCGGGCGTGTGAACCGTGGTGGAGCTGGTGGCCCAATGCAGGGTAA
>chromosome_12,+,polyA site is 2406034
CGAGGTGGCGGAGCACCTGGGCGCTCAGGTGCACCGGGATGGGCTGTATGTGCCCGAGCCATAGGCGCCATTTGTGTGTGTGTGGTGGTGGTGGGGGGGGGAGGGCTGAAGCGGTCAAGGGGGGCGCAGCGAGAAGGACCAGCAGCCAGA
>chromosome_12,+,polyA site is 2406478
GGCGGCTGCGTGGGGAGGTGGTGCGGCTGTACGAGGGCGGCCACATGCACAAGAACTGCACACACCTGGTGGGAGGGGGAGGGGGAGGGGAGGGGGGGTTGTAAATACCAGCCCAAACTAAACCAAAACCAACGAAAACGAGGGGAGTGC
>chromosome_12,+,polyA site is 2407413
CATGCACTGTTAGCATCAGCCCACGGCCCCTCTACCTGCCGGCATGGTGGGACGGAGCCTGTCCCACCCCCGCCTCCTTATCCGCACCCCCGCCTCCGCCACACGCAGGCCATCAAGCTGCAGTACAACGCGGGCGGCGGCGGCTGCTTC
>chromosome_12,+,polyA site is 2408245
GGGAAGGGGGAAGGGGGAAGGGGGAAGGGGGAAGGGGGAAGGGGGAAGGGGGAAGGGGGAAGGGGGAAGGGGGAAGAGGGAAGGGGGAAGGGGGAAGGGGGGACAAGCTCGGAGGAGCAGTATTAACGGGCTCCGCACGCGGTACGTGGG
>chromosome_12,+,polyA site is 2410152
CAGCCCTGCTGGCCAGTCGCGCGGCATGTTCATTCAAACGCAGCCCACGCCCAACCCCAACAGCCTAATGTTTGTGCCGGGGAAGCCGGTGATGCAGGTACGGGGCCAAATCAAGGGGCGCAGGCTGGCCGGGGCTGGGTGCAGGGCTCC
>chromosome_12,+,polyA site is 2410570
TCGCGGCGATTATGGAGTTCTACGCATCAGGTGGGCTGGCTGGGATAGTGGGATGCCTCCTGGCTATAGAGTGTGGGGATGGGTGTGGGCGTGGGTGTGGGGAGGGTGAGCGCGCCTCTTCGCGCAGCCTACTACCGTGACTGATCCGGG
>chromosome_12,+,polyA site is 2430996
GTGGAGGACCTGGTTGCTACTGCCAGGTGCGGGGGGAGGAGGAGGGGGGTACGGGGGGAGGGGGGTTGCAGGAGGAGGAGGTGTGGGAGGAGGGGGGGCAGGAGGAGGGGTGCGGGAGGAGGGGATTGCAGGAGGAGGGTGTGTGGGAGG
>chromosome_12,+,polyA site is 2431214
CTGCGGGAGGAGGGGGGTTGCAGGAGGAGGGGGTGCGGGAGAAAGGCTGCGGGAGGAGGGGGTTGCAGGAGGAGGGGGTTGCAGGAAGAGGGGGTGCGGGAGGCTGCGGGTTGCACTGCTGGTGGGGCCGTTTCACCTCGGGCTCGGCCG
>chromosome_12,+,polyA site is 2433438
CCCAGAGGGAACCAAGAGGCTGTACGCGCTGGCGCAGGTGCGGGTGTGCGCGTGGGTGGGTGGGTGGGTGGGGGGGGGGTTAGGTGGGGGGGGGGGGGTAGGTGGGGGGTGCATGGGTGGGTGGGTGGGTGGCTGGATGGGTGGATGGGT
>chromosome_12,+,polyA site is 2435989
CGGCACCTGCACAAGTGGGACAGCGCCACTGAGGGTGAGGGCGTGAGGGGTGGGACGGTGGGTGAGGGGAGGGAGGGAGGGAGGGAGGGAGGAGGAAGGGGAGGACGGGAGAGGAGGGAGGGAGGGGAGGGGATACATGTTTGCTGATCC
>chromosome_12,+,polyA site is 2469078
GCACACGGGGGACACGGCACTGCGGGGTTTGGGTGAGTGAGTGGGTACAGCGCCTTGGCAGGCTGAGGGCGGGGGGGAGAGTTAAATGGTGGGAGGGGGAAACGGGGAAAGAGGCCGGACGTGCCGCAGCGCTTTCCTGGCAACCTTCGC
>chromosome_12,+,polyA site is 2469492
CGCCCCTCCCAGTCCTGCCACAACCTCTTACGCGCCGCGCCTTGCCCAGTGGCTGCTTCGCCCCAACGAACTTCCCCCCCTGTGTTTGTGTGTGTTCGCCGCAGCAACGTCCTCGACGTCCTGGCCGGCCTCCGCGCCCTCAGCGAGGCC
>chromosome_12,+,polyA site is 2475795
TGAGGACATCAAGCAGGTGTGTGCGTGGGCGGCCAGGTGGGGTGTGGCCGCGTAGGTGTGAGGATGCGGATGGCGGGGGAGGGGATGGAGCAGGGGACGGATGGAGGGCAGCGTGGAGCTGTGAGTGCGCACATGGAAGTAGGCAGGCGT
>chromosome_12,+,polyA site is 2491713
CTGGCCAAGCGGCCGCACGTGCTGGTGGGCACGCCCGGACGTGTGGTGGACCACCTGTCCAACACCAAGGTGCGCGGGGGTGGTGGGGGGTGGGGGCGGGGTGGCGGGTGCAGATACCAGTCCAAATTAAAGCGAACCCAATGCAAAGAG
>chromosome_12,+,polyA site is 2492285
GCTGGACATGGACTTCGAGCAGGAGATAGACCAGATCCTGAAGGTGGGCGAGCGGAAGGGGTGGGGGCGGGTACGGGGGGCGGGTGGTGTGGGTGGGAGAAAGATGGAGGGATGGGGGTTTGGGGGAAGGGGGTAGGCGTTGGGCGGGGT
>chromosome_12,+,polyA site is 2493219
ACCTTCACCTCACACCTCGCCCCCCCCTTCCCTTCTGAGTTTGCAATGGTTTGCTTTGGGAAAGGAATGAAGTACCCCCTGTCCCCCCACCCGCCCCCACCCCTCAGATCTTCACGCGCACCTGCGAGTCCACGCGCCGCATCGCGCTGC
>chromosome_12,+,polyA site is 2493527
GTCATCAACTTCGACGTGCCGCAGGTCAGAGAGAGCGCGTGTGCGCGGCCGCGTGCACGGCATGTGTGTGTATGTGTTGTTTTGTGTGTTGTGTGTTGTATTGTGTTTTGTGTGTATGTGTGTGTGTGTGTGTGCTGATAATGCACACTT
>chromosome_12,+,polyA site is 2539790
GCACCCCTTCGACGTGGGCGACTACGTGCTGCTGGCCAACGGCGACATGGTCAAGGTGGGGAGGCGGCGGGGGCGGGGGGGGGGGGTGGGGGGGTGCAAAGATGGTACAGAAAAGTGTCGCGAGGGGGGGGGCGCCGGGTGGTGGTGGGG
>chromosome_12,+,polyA site is 2539853
GCGGCGGGGGCGGGGGGGGGGGGTGGGGGGGTGCAAAGATGGTACAGAAAAGTGTCGCGAGGGGGGGGGCGCCGGGTGGTGGTGGGGGTGGTGGGGGTTATCCATTCATGCGAACGGTTTGCACTAAATATGGAAGTGCCGATGTCCAGA
>chromosome_12,+,polyA site is 2559744
GCGTTAGACGTCAGTTTGGCCACAGGAGCCGCACCTCCATCTATTGTGGTTAGACACTGATTTGGCCCTAAGAGCCGCACCTCTGTCTATATTGTGAGACGTCGGTTTGGCCCTAGAAGCCGCACCTCCGTCTATATCAACACTGCTGCG
>chromosome_12,+,polyA site is 2604660
ACACGCACACACACGCACACACACATGCTTACGTGTGCTTCTCTGCTGACCTGCTTCTTTGCTGACCTGCTGACCCGGGCCCCCCCCCCCCCCCACACACACACACACGCCCCCCAGGACACCATCTGGCTGCTGGACATCTTCCACGCC
>chromosome_12,+,polyA site is 2616682
GGCGGGTTTGGTGGCAGCCGAACCCAAACCCAAAGGGACCGTGTGTGTGTGTGTGTGTGTGTGTGTGTGTGTGGGTGGGTGGGTGTGTGGGGTGGGGGGGTAACTTTGAACCAACCGTGTGTGTGGTGGGGGGGGGGTTCCCGGGGCCAT
>chromosome_12,+,polyA site is 2618361
GGGGGGGAGGCTGTTGCGTGCGGCGGTGCGAGGGATGTGGGGGGCGGGGGGGAGGCTGTTGCGTGCGGCGGTGCGGGGGATGTGGGGGGCGGGGGGGAGGCTGTTGTGTGCGGCGGTGCGGGGCTGCGGCATGCGTGTGTGGGTCTGCTG
>chromosome_12,+,polyA site is 2622142
CGCCAAACCTCGAAACGGCGTATCCACCGTATCCATTCACCGCCCCCCTTTTTCAAACATCCTTGCACCCTCCCCCCCCCCCGCCCCCCCCCCCCACACACACTCCTGTACCCTGCACCTACACCTCCAAACACACACACACACACACAC
>chromosome_12,+,polyA site is 2624924
CATCTCCCTCCCTCCGTCCGCCTCATTCGGTCTCCACCGTACCGCCCCTCTGCCTCATCCTCTCTCCACCCCCCCCCCCACCCCTCTGCCCCCTCCCCCCAACTGCCTCCCCCCTCTCCCCCTTCCAAGGCGGGCGCCTACGTGAAGGAG
>chromosome_12,+,polyA site is 2656350
GCCTCGAGGGTTTGACGAGGCCGGGGCTTTGCATTTGGTTGGTGCCCTGGGCATCTGTGGGACACTCTGCTGCTGGGGGGGGGAGGCAAGAGGGCTAGGGGACGGCACGGGGTCCGGGCCACGCACGCCCGTATGGTGTGGCCGCCATGC
>chromosome_12,+,polyA site is 2656579
GACCCGCTCACATCCGACGACGTACGGAAGATATTCCGGGTGAGCGCGCGGGCGGGCGGCGCCACAAGCGGCGGTGTGTGTGTGTGTGTGGGGGGGCCTGTGAATACAGCCCCAACTAAACCAAACCGAGCCAAGGGGGGGAGCCATACA
>chromosome_12,+,polyA site is 2664021
GGAGGAGAGCAAGGATGAGCCTGCGCCAGCCCCCGCTCGCGCGGCCGCGGCGCCCGCGAAGCAGACTCAGCAGGAGCAGCAGCTGTCGAAGAAGGTGCGCAGCGATTAGGACGGGGCGATCTTGGGTCGGGCGCAACCGCGCGGCTCGGA
>chromosome_12,+,polyA site is 2697066
CCCGCTCCATGCCCCCCGCCGCCGACCACCCGCCCTCCCCTCCCCTCTCGCCACCCGCCCCGCACTGCCCTTACCCTCCCCCCGTCCGCCCCCGCCATACACATGCACATGCACCTGCCGTACAGATGCCGTACCTGGGCTGGCGCAAGC
>chromosome_12,+,polyA site is 2697204
GCTGGCGCAAGCGGGACGACAAGGGGCGGCTGGGCGCCTACACGTGGATGACCTACGCGCAGGTGTGTGTGTCTGTGTGTGTATGGGGGGGGGGGGGGGCAGGGCAGGCAGAGCAGGGCCGGGGTAGGGTTGGGGCAGGGTAAGGTTGGG
>chromosome_12,+,polyA site is 2698986
GTGTACCTTTGTACCTGGCTACGACTTCACTTCGTAAACTTAATGCGTGTACCCCCAACACCACCATCTCCTCCCCCCCCCCACCACCTCCTCCCCCCCCACCCCCTGCCTGCCTGCCACCTGCCGCCACAGGCGCTGTGCTGACGCACG
>chromosome_12,+,polyA site is 2699386
GAGAAAGCAGGGTGGTGGGGTAGGTGCTGGATGGGTGGGCGGGGGCTGCTGGTGGGGGCTGGTAGGGGCTGGTGGGTAGCGGCGGGGGGGGGGGGGGGCGGAGAGCACAGCCGCGTGTGTGACCTGCACAGCAAACTGGTGTCCGTGATG
>chromosome_12,+,polyA site is 2699530
GTGATGGTGTGCCTGACGCCCCTCCCCACCCCGCCCCCTGGTGTTGTCACCTCCTCCTTTCCGCCTTTTCTCGCCCCTCATCTTACCCCCCCCCCCCCCAGCTGACGTACCTGGGCGCGGCTGTGGGCTTCTACAGCGGCAACGTGCAGG
>chromosome_12,+,polyA site is 2700555
GCTACGGCATGACCGAGGCCGCCTGCACCATCTCCACCACACGCGCCGAGGACCTCACCACGGGTGCGCCCGGCTGCGGGGGAGAGGGGGGTGAAGGGAGGGGAGGGGTGAAGGGAGGGGAGGAGAGGTGTGAAAGGAGGGGAGGGGTGA
>chromosome_12,+,polyA site is 2701425
TTGCGGGCTACTACAAGGACGAGGCACAGACGCGCGACGTGCTGGACGGAGACGGGTGGCTGCACACAGGTGCGCGCGCGCGTGTGTGTGGGGGGGGTTAACGTTGAACCAATCCCGTATGGAAACAGTCGCTCGGCAAGGAGAACTGTG
>chromosome_12,+,polyA site is 2706390
CTTGGTGCTTGAGCAGGGCACCATGCTGGACCGCATCGACCACAACATCGCGCAGACGTCGGTCAAGGTGGGAGGGGGGGCGGAAGGGGAGGGGAGGGGAGCGTGAGAGGGCGGAGCGAGGGAGGAAGGCAGCGAGGGAGGGTTGGTGGG
>chromosome_12,+,polyA site is 2721850
GCCCCTGAGGGCCTGAGGCATACAGACTGGCACCAGCTCCAGGCTGCAGGTGGTCTCGGCTGTTGGGCCCAGGGGTGGGGGTGGTGGGGTGGGGGGTGGGGAAGACAGCAAAGCACGTTGGCGGCAACCGCTGTGCCTGTCAGGGGGTGC
>chromosome_12,+,polyA site is 2722222
GCGAGTTGGTGGAGCGCTGCACGGACTGGCACCAGCTGCAGGCGCTGGAGGCGGACCTGCGGGAGAGGTGGGCGGGGGGAAGGAAGAGGAAGGGGGAGGGGAGGAGCGGGAGGGAGAGGAGCGGGAGGGAGGAGCGGGGCAGGTGGTTCC
>chromosome_12,+,polyA site is 2722885
GGGCGCTGAGGGACATGCTGGCAGGCAGTGTGGCGCCGTTCATCGCCAACAAGGGCGTGCTCAGGTGGGTAGAGTGGGGTGGGGAGGAGTGGGGTGGGAGGAGGGGTTGTAGTTACCAGCCCAAACTAAACCGAACCCAATGCAGTAGAG
>chromosome_12,+,polyA site is 2724000
CGCGGGTGGACTTTGCGATGCGGCACCTGACGGCGGCGGACGTGGGCGACCTGGCCACCGCGCTGGCGCCCTACACACGGTGAGGGGGGGGAGGGCGGGGGAAGGGGAGCGGTGGTTGAAAGAGCGGTACAGGATGTACTGAAAATTGCA
>chromosome_12,+,polyA site is 2736592
CGGCTTCTCGCAGCGCTCGCGCACCCGGGCCGTGCCGGGCGAGGACGACAAGTGAGGCGGCGGGGCGGGAGGCGGCGGGGCGGGGTGGAGGGTGGGGTTGGAGAGGGGGGTGATGGGTGCGGTTGGATAGCGCTAATGGCAGCTTCTAGA
>chromosome_12,+,polyA site is 2737137
GACGTGGACAGGCTCACCGGCTGCGACGTGAGTGGAGGCGGGGAGGGGGAGGGGAGGGGGAGGGGGAGGGGGAGGGGGAGGGGGTGGGTGTGGGTGTGGGGCAGGGGTTCCTAGCGACATGAAAACGCATTGAGGTGTGGGAAGGGGTGG
>chromosome_12,+,polyA site is 2741612
GAGGCCGGGTGGAGCATATCCTTGGGGCTAAGGGGGGGGCAACAGGACTGCAGCCTGCGGGGGCAGAACGTGTCCGGCGGGGGTTCCGGCGGGGGGTCTGGAGGCAGGGTTGGCTAGGCCACATTGGCGGCCTGTGCAGTGAGAGGCAGC
>chromosome_12,+,polyA site is 2742430
CCAAGCTGGTCACGCTGTACAACCACTTCGGCAGCGGGGCCATGCAGCCGGGGGTGAGCGGAGGGCGCGGAGGGCCTTAAGGGGAGGGGGGGTGGGGGCGGAGGGGTGGGGGCGGAGGGCGGGCGCAGGCGCAACGCTGAGGCGCGGCAG
>chromosome_12,+,polyA site is 2743275
GGGCAGCTGCTGGGGTTCAAGCTGCAGGGGTACCAGGTGGGGGACTGGGGGGGGGCTGGGGCTGGGGGGTGGGGGGGTGGGGGTTTGGGGGGGGGGTGGAGGGGAGGCTGTGTTGAGGCTGGAGGGCAGGGGAGGGGGTGTGGCTGGAGG
>chromosome_12,+,polyA site is 2744456
GTCGGCTGCTGGAGGCGGAGGTGAAGCCGCGCTATGCGGCGCTGTTCCCGCAGGTGGGGACGTGGGTGTGTGTGTGGGGGGGGGGTGAGGGTGGGGTGAGGGGGGGTGAGGGGGGGGGGTGGTTTGCCCGAGCCCAATGAGCAAGCCCCA
>chromosome_12,+,polyA site is 2746790
GTGTGTGCGCGTGTGTGTGTGTGTGGGGGGGGGTAGCCATCCATGGGATGGTGTGTATCAAATATGAAGTGGGGGGGGGGGGGGGAAAATGGGGGGGAAAGATCCTTTCTGGCTACGCCTTCACTTCTTAGTTAATCATGAGTGTAATCC
>chromosome_12,+,polyA site is 2747532
GACCACCCTGCGCGCCGGCGACGCCTTCGACCTGCTGGTGCTGCAGCAGATCATCGTGTCCATGACGGTGTGTGTGGGGGGGAATGGGGGGAAGGGAGGAGGAGGGAGGGAGGGGGGAGGAGGGAAGGGGGGGAGGAGGGAGGAGGGAGG
>chromosome_12,+,polyA site is 2748015
ACCGCCACACACAAGGACCTGGCCAAGGGGCGGCAGCGCCTGCTGAGGGCGCTGGAGGACGTGAGTGTAGCAGGGGGGGGGGGAGAGGGGGAGGGGAGGGAGGGAGGGAGGGAGGGAGGGGGGAAGGGGTTGCATGCCCGAGCCTTTTAC
>chromosome_12,+,polyA site is 2749257
GCCCGACTGCTGGACGCCGCAGCGCCGCAGCCCGCGGAGGAGGGCGAGCTGGAGGAGGGCGAGGAGGCGGGCGCCGCGGCGGGTGAGGCGGCGGCGGGGGGGAGAGGCGGGAGGGGTGAGGCGGAGAGGCGGAGGGGGAGGCGGAGGGGG
>chromosome_12,+,polyA site is 2750232
GTGTCCAACAACCTGCAGCAGCAGTACGAGGCCTACAAGGCGGAGAAGGCGGCGCTGCAGGTTAGGGGGCAGGGGGAGGAGGGGGGGGGCGGGGCGGTGGGAGGAGGGGGGGGAGGCGTGTGTGTGTGTAGACGGGTGGGTGGGTGGATA
>chromosome_12,+,polyA site is 2865762
CGGCCGCGACGGCACCCTGCTCACAGCCTCCTGGGTGCAGGGCCGCCAGCCGCTGCTGCAATGGGTGCGTGTAAGGGGTGTGTTGAGGGGGTGGAGGGTGAGGGGGAGGGGCGGCGGGGACGGGAGGGTTGAGCGCGGGTGGGACGAGGC
>chromosome_12,+,polyA site is 2876329
TGGATGCGGTGAAGCTGGAGGGTGCGTGGGGCTGGAGGGGGGGTGAGGGAGGGTGCGGGAGGCGGGCAAGGGTGGGGAGGGGTGGGGAGGGGGCGGGAGAGGGTGGTGCGAGGGGGGTGGCAGGAGGTGGGGTGGGGTGGCAGGAGGTGG
>chromosome_12,+,polyA site is 2889793
ATGTGCTCACGGTACCGGTGTGTGTGTGTGTGTGTGTGTGTGTGTGTGTGTGTGTGTGTGTGTGTGTGTGTGTGTGTGTGTGTGTGTGTTTAAGAAGGGGAAGAGGGCGGGGCAGGGCGTGCATGCCTCACGAGTCCGCGTTGGGAAGGT
>chromosome_12,+,polyA site is 2963949
GAGCCTGGGTGACAAGAGGGTGAAGGAAAAACGGGGAGTGCGTTAAGAGGGGTCGGGCATGGCGTTACTGCATCAGCAGCGCGGGCCTGCATGGGGCGAGTTAGGGGGACGCGCGGCTGACATCAGGCCGACTCGACCGGGGCTGCACTG
>chromosome_12,+,polyA site is 2964511
CTATGAGAAGCACTACAACACGCGCAACCCGTTCGACTGGATGGAGATGATCAGCCTGCAGGTGAGGGCGCAGGCTGGGGGTGGGGGCGGGGTGGGGGCAGGCTGAGGTGCGGGGCTGTGCAGCAGGGGCCGTGGGCGCATGGGTGAGGG
>chromosome_12,+,polyA site is 2984237
GCCGACAAGTCACTGGTGCTTCAGGTGCGTGTGCATGCGTGCGCCGGTGGCTTTGCGGGTTGCTGCGTGTATGGGTGTCGTGTGTAAAGGGAGGGGGGCGGGAGAAAGCGGCAGGGCGAGCACAGGGGCACAGTGGAACTGGACGTCGGA
>chromosome_12,+,polyA site is 2992154
GTCCATGCTGGAGCTCGTGTTCGCGCCCGCCAAGGACTGGATCGGCCGGTGGGTGGTGTGCGGGTTCGGGTGGGGGTGGGGGTGGGGGTGGGCGCGGGAATGGCGGTGGCTGTGGTGGGAGGGGCTGGCCCGCACGGCGCACGGACGTAG
>chromosome_12,+,polyA site is 3072261
GCAGCCATACCGCTGCGTGCTAGAGTAAACATTTGCTTAGCCGGGGTGCGGGGTGCAAAAATATTAACGTTTTGGGGGTGCGGGGTAAAAAAATAATTTTATTTTCGGGGGGGGTGCGTGGTGATCACGTAAACGTACGGTATGCGAGGC
>chromosome_12,+,polyA site is 3113387
TCAGCCTGTGCGCGGACGAGCTGGCGGTGGCCACAGCACTGGAAGCCATGAGGGTGCGGGAGCTGTGTGCGTGTGTGTTGTTGTTTTGTTTGGGAGGGGGTATGTGCCCGAGCCCAACAAGATAGGTCCCACAGCCAAGGAATCGTCGCC
>chromosome_12,+,polyA site is 3113473
TGTTTGGGAGGGGGTATGTGCCCGAGCCCAACAAGATAGGTCCCACAGCCAAGGAATCGTCGCCCAACCCAGGAGGGGTGGGGGGGTTGTAAATACCAGCCCAAACTACACCAAACCAAGCTAAACTAGCGGAGCACAGGCAGAGGCGTT
>chromosome_12,+,polyA site is 3113580
ACACCAAACCAAGCTAAACTAGCGGAGCACAGGCAGAGGCGTTAGTTGCAAGCGGGGGAGGAACTGGGGCGTGTGCAGCGGTGGGGGCGGGTGCGGGGGCGGAGGCAGGATGCTGTGCTGGGGCGTGGCTTGAATCTCGGTACGTGCATG
>chromosome_12,+,polyA site is 3115423
ATATACAGCGAGAGACAATCGAGGTGTGTCGCACAAGGCGCGGTCGCTCTTTCGTTCGGGCCCGGCCTCCGCGTGTGCGTGGGGTTTTTGGCGGGGGGCGGTAACACCGTTTTCTCCGCTGCCTCCTTGGTCTGGCGGCAAGTTGGGAGA
>chromosome_12,+,polyA site is 3156181
GCTTCTGTTCAGCGGCGAGTACGTGGAGGAGGAGCGCCAGCTCACCGTGGACGTCAAGCCGGGCCTGCCTACTGGCACGCGCTTCGTGTTCGAGGGGTGAGTCAGTGCCGGGTGGCTCTTGAAGTTCCACAGTTCAACCACGTAACTTAC
>chromosome_12,+,polyA site is 3269393
TGGCTGCTGAGCTGGCGGGTGTGGGCGAGCTGGCAGTGGACCTGGAGGCGCACAGCTACAGGTGGGGGACTAGGGGGGGAGGGGGGTTGCGGGCGGGGGGAGGGGCCGGGCAGGGGGCCGAGTTCCTGACACGGCTCCCAATCACCTGTG
>chromosome_12,+,polyA site is 3270205
CGAAGTGGCTGGGGCAGGTAGGGGCGGGGCGGGGCAGGCGGGGGCGGGGTGGGGGATGGCATGCGTAACGAAAGGGAGGGGGGGTTGTAAATATCAGCCCATGCTAGACCAAATCAAGGGGGTGTTGACCAACCAAAAGGGCAGAGCCCC
>chromosome_12,+,polyA site is 3270499
GGAGAAGCACGTCGGCTTCATGGTGCGTGCAGTGGCCGGGGTGTGTGTGTTTGTGTGTGTGTGTTTGTGTGTGTGTGTGTGTGTTTGTGTGTTAAAAAGAAGTGTGTGTGTGTCCGGATGGCCCATGCGGCATGGGGCCCCTCCGCTCTA
>chromosome_12,+,polyA site is 3335116
TGGATTTGAAAGGTGCTGGATGAAGTAATAGAGCGTGAGCGGCAGTTGCAGCGAGAGAAGGGATGAGGACGAGGAGGGGGAGGGAAGGGGGAGGGGGAGGACGATGTCCGAGCGCAGTAAACATGGCAGGTTGCCATTGAGGAGGAGGTT
>chromosome_12,+,polyA site is 3368583
ACGCGGCGCTGTGCATCGGCCTCTTCGCGTTCACGGTGCGTGTGGCGTGGTGGGGGTGGGGGTGGAGGTGGTGCGTGGGGGTGCGGGGGGGGGGGGCAGGAGGGGCAGATGGGGCGTTGGGAGAGGAGGGATGTGGGGAGAGGAGAGGCG
>chromosome_12,+,polyA site is 3393467
GATGAGTTGTACCATGCCACGCTCTACCACGCCTCGTCACACGCGGTGCGGGGCGCACGGAGTAGGGGTTCGGTGTGCTGGGTGGGTGGGTTGGGTGCAAATTAGGTCAGGCGGTGATAGGGCAGTTTTGCTGGGTGTCTTGTGCATCAA
>chromosome_12,+,polyA site is 3436078
GCAAAAGGCGACCGCGCATTTATCGATGAAAGTTATGAGGACGCGGTGCAGGCGTATACCGAGGTATGCGATCGTAGCGATGTAACAGTACATGGACTGTAGATAAGCATGCTTCCTCTCCGACAGGCCCTGGCAGCAGATCCTAGCGAT
>chromosome_12,+,polyA site is 3565724
TGATCTTCCGCTTCGTGGAGCAGACGGACCGGGTGAGCTCTTGGGGGCGGGAAGGAAGGGAGGGAGGGGAGGGGAGGAAGTGGAGAGGGCGAGGGCGGGGGCGAGGGGTCAGAGTTGGGAGCTGGCTGCCGCAGTGCCTGCTGCGCCGGC
>chromosome_12,+,polyA site is 3567579
CGCGCGCAGTCTATCGACTACGCCGAGGTCCAGGTGGGGTGGGGCGCTGGTGGTGGCGGTGCAGAGGGGGCAGTCGTGCGTGTGGGGGTGGGGGTGGGTATGCAGGGGCGGCAGTCGTGTGCGTGTGCACCTACAAAGTATGAAAGTACC
>chromosome_12,+,polyA site is 3575547
GACGGCCCCGCCCCTTCGTCCTCCCAATCCTGATTGCAATGGTGAACGCACTCTACCCACACCCTGCGATTTACCACTTGCCGCCCCCCCCCCCCCCGCGCACAGTCCGGCCCGCCCATTCTGATGCTCCACGGCTTTGGAGTGGGCAGC
>chromosome_12,+,polyA site is 3581911
TACATCCCGCCCTCCTACAACCTGGACTGGGCTGCCAACCTGGCGCACATGATGGGTGGGTGGGGCAGCGGGAGGGGAGGGCAGGAGAGGAGAAGAGCAGGGAGCGGGACAGTGGGGGAAGGAAGAGGCGGGCGGCGCGAGGCGGGAGGG
>chromosome_12,+,polyA site is 3582205
CAGGCTATGAGGACCCGGGCTGCCTGGAGATGATGCGCATGTACCAGACCATCCACTCGGACCACGAGGTGGGCAGGCGGGCGGGGGGGGGGGGGTTGTAGATACCAGCCCATACTAAACCAAACCCAATGCAATAGAGCGAGGAGGAGG
>chromosome_12,+,polyA site is 3582910
GGAGGGGCGAGAGGGGAGGCAATCAGGGCCAAGGGGCGGGGGGTAGGGGCGGGGCGGGAGGGCGAGGCGTGCTCGCGGTGGGGTGGGTGGGGAGGGTTTTTAGCAATGTCCCGATTGAGCACCCGCCGTTTCCTTTGCCACCACTCCTCT
>chromosome_12,+,polyA site is 3590439
AGGCCAAGGACCTGGTGCGCGGCACTCGGTGGGTGACAGCGGCCGCGGCGAGGGGCTGGGGGTGGGGGAATGCGGCTGGGGTGGGGGTGGGGGGTGGGGTAGGCTGGTGGGGCCGAGAGGGGAGGAGGGCAGAGCGGGAGGAGGCTGGGG
>chromosome_12,+,polyA site is 3662404
GGTGCGTGGCGTGCTTTTGTGTGTGCATGTGTGTTAATAAACAACACAACGAAGCTCGCCGAGACGGCGCGCGCGTGTTTGTGTGTGTGTGTGTGTGTGTATAGGCAAGGGAATGGGTCTGGTCAAAAAGCACAAGGGGAAAGGGTCAAC
>chromosome_12,+,polyA site is 3664186
CGGCCGCACAGTCCTCTTCGTGTTCAACCGTGGCTACACCACGTGTGCCTTGCGAGATGACTACACCGTCGTGTGCTTTGGCGCCAACGGAAGCGGGTGCGTGACGGAACGCGCGTTCGGTGGCAGCTGCGTGACTGCCTTTATGGCGGC
>chromosome_12,+,polyA site is 3787038
CGCTGCAGGTGAAGTTCACCATGGAGGAGATCCGTGCGCTCATGGACAAGCCTCACAACATCCGCAACATGAGTGTGATTGCTCATGTGGACCACGGTAAGCTCCTCTGCTATGCTCAAGATGCTTGGACTGCGCTAACTGGGCGTGTCG
>chromosome_12,+,polyA site is 3788561
CGACAAGGGCCGCTTCTTCGCCTTCGGCCGTGTGTACTCCGGCAAGGTGGCCACCGGCGCCAAGGTCCGCATCATGGGCGCCAACTACATCCCCGGTGAGGGTTGCTGTAGGGCTGGTGGCGGGTGGCGGGCAGTTGCGAGGGGCGCTAA
>chromosome_12,+,polyA site is 3821234
GACGCCTTCCATGAGCCATTCATGAAGGTGTGGCTGGGCTAGGGGCTTGGCGCAATGGTGCTCTGGAGGAGGCAGGGGCGGGGTGAGAGGGCGGGGGGGATGCGACATGGGTACCGGGCGGAGCGGGACATGCCGGAAGCTTCATGCCGT
>chromosome_12,+,polyA site is 3857395
GTGCCGCCTGAGCAGGTTAGAGTGTAACCCCTGTGTGGTGTGTGTGTGTGTATGTGTGTGTGTGTGTGTGTGTGGGGGGGGGGGGGGGGTAACAACACCAGAGCCAGCAAGGACTGAGCAGAGCCTCACTCACAGAACCTCTAAGCGGTC
>chromosome_12,+,polyA site is 3857910
ATTACAAAGCATTTTTTGTTACGTTGTTGCCGCTGCGCAGCTGGCATACACCAAGTACTGGGTCACGTTTCTGGTCAGCCCAGTCCCCGAGGCGCAGGTGGGTGGGCTACCGCACTGTTGGCAGTGAGTGGATGGCGGAGCGGGCCAGTG
>chromosome_12,+,polyA site is 3915975
TCATGGAGCAGCACAACGACCGCGAGGGAGGCATGATGGACGGTGCGTGCGCGGCGTAACGGGTGGGGCAAGTGCCGGTGTGTGTGGCGGGGGGTGAGGAGACGGGATGAGGGGTGGTCGAAACAGTCTTCAAGGGGAGTTACAAAAACA
>chromosome_12,+,polyA site is 3999519
GCTCAAGACCGAGGACCGACTTAAGCTGCTGCTGGACTACCTCAACAAGCACCGCTTCATCGTGCGGACGCAGGTGTGTGTGGGGGGGGGGCGGGGGGGGGCAGGGCGGGCGGGCTGGGCGGGGCCGTGGGCAGGCGGGTGGGCGCTGTG
>chromosome_12,+,polyA site is 4004418
CTGCCTGTGCGGCTGCCGCGGCTATATGTGGGCGTGCGCGGCGTCACGATCCAGGTCGGTGGGCGTGTGCGTGTGTGTGGTTTTTTTGGGGGGGGGGTAGACGATCATGTGTAGAACGGAGTGACTAGATAACAAGTATGGGGAAGGGGA
>chromosome_12,+,polyA site is 4040604
GCCCAAAAGATTCGTGTCGCTGGCGAGGCTACGCTGGGGTGCACTTTCACGAATGGTGAGACTTGCCTGCGCGGGGGTGGGGGGGGGGGGGGGGGGGTGATGATACAGCAGGCAGCAAAGGGCGGCGGCTCAGTAGCGGTACGGAGCCTG
>chromosome_12,+,polyA site is 4173900
CTGAGCAACAGTGTGGTGGCCAATGCCGTTGACGCTGGACGCATGGCAGGTCAGGGCGTGGAGCAGCGCTCTGTCGCGGTGTTAAACAGGCGACAGGGACCAGGGACGAAAAGCATGGCACATGCTAACAGCGATTGCAGGCTACCAGAT
>chromosome_12,+,polyA site is 4178769
GACGGCAACCTGGACGCCGAGGTGGTGGCCAGGTGCGTCGTGCTGTGCCGGGTGACTGGGAGAGCGGGGCGGGGCGGGGGGGGGGGGGGGAAGGGAAGGGAAGGGAAGGGAAGGGCGGGGAATCCGAGGCCACGTAGAGGGCTCGAATGC
>chromosome_12,+,polyA site is 4179804
GCTGGTGCTGGCGGGGCCGGCGGGCGTGGGCAAGACCGCGGTGCTGCGCATGCTGCTGCAGCAGGTAGGGTGGAGAATGGAAGGGGGGAGGCGGGTGAGGGCGGCGGGCGGCAGACGAGCTAATGCAGGCGGGAGTTGGCACCATTGTGT
>chromosome_12,+,polyA site is 4191746
GCTGCGTCACAACGGCGGCTCGTCGTAGTAGTCAGCAGGCTGGTGCTTCAGAGAAATGAAAGCTAGTGTGAATGCAAATGCAAGACGCCATCGAGTGCTCCAGGCTAGCAAGCAGCAACAAAGAAGTTAGAGTTAGCAGCAATTGCGGTT
>chromosome_12,+,polyA site is 4192206
AGAAGAGTGCGCCTGCCTGGCGGGACCCCGGAGCGACCCGTGCTGGTGAGTTGCGGCGGGTGGGTTGGGTGTTGTGCCCGCGTGCGGGGGGGGGGGGGCACAGAACACTGCAGTATGCGTGTGCACGAGCGAGGATGGGGCGCTGTTGTG
>chromosome_12,+,polyA site is 4273179
CGTGTCGGTTTACGTCTTGAGTTGCGGAATGAGTACTTCTACCATACTTCATCCCCTCGCCCCCGGTCGCCCTGCCCCCCCCCCCCGCCCCCCCTTCGCCACCTGTATCAGGTACCCGCACTGCCTGTTCTTCTTAGACCTGGTTCAGGA
>chromosome_12,+,polyA site is 4324118
ACGAGGGGACTCGATTCGCCAGCTTGTGCGGTCGCCCCGGGGCATCGGACTCTGCTGCAGCCTCCAAAACCACGCACTCCCCCCCCTCCCCCCCCCCACACACACACGCACACTCGCCCTTCCTACCTTACAGGCAACAACTACAGTTCC
>chromosome_12,+,polyA site is 4324646
CTGCCGCGCCAATGCACCTACCCTGCCTCACCCCAACGCATGCACTCGTCACCCGCTCTCCCCCGCTCCTCCCCCCCGCCTCCGCTCTCCCTCCCCCCACAGGAGCAGTCGTGGGCTCTGCAGGGCGGCTCGGCGGCTGTGGACCCCAGC
>chromosome_12,+,polyA site is 4333037
GGCTGCCGCTGCGGAGTACCGCTTCACCTACACGGCGCCGCCGGCTCCTGGCATGTACCGCCTGCAGGTGCGGGGCGGCGGGGGGTGTGGCGGGGGGGGGATGAGGCCATGGGGCCGTGAGGAGGGGGCGACAGCCTCTGAAGACCACAG
>chromosome_12,+,polyA site is 4334065
ACACACACAGGCGTGTGCCTCGGTGCCAGTGGTGTCAGACATGCGGGACCTGTGGAAGGTGCACCAGCTGCAGGTGGGGTGGGGGGGGGGGGTGCGCGCTTGTGACTCTGTGTGTGTGTGTGTGTGTGTGTGTGTGTGTGTGTGTGTGTG
>chromosome_12,+,polyA site is 4347952
GCCGCCGGGGCTGCCGTACGGACAGGTGGGCTGGAGGGGCCGGGGAGGAGGCGGGAGGAGGCGGGGAGGAGGCGGGGAGGGGGCGTTGGGGGGCAGGCGGGAAGGGGCCGGGGAGGAGGCGGGGGGCAGGCGGGGGGGAGACGGGGAGTG
>chromosome_12,+,polyA site is 4348435
GCGTGTACCGCGAGGCGCGCTGCGTGCTGGCGCTGCACAACCTGGCGCACCAGGTATGTGTGGAGGGGGGGTGTGGGTGTTGGTGTTGGGGGGGCGGGGGGGTAACTATGAACCAATCCCGTAAGGAAACAGTCGCGCTGCAAGGAGAAA
>chromosome_12,+,polyA site is 4349738
GCGAGTGGGACCCGCGCACAGACCCCTACATACCCAGGAACTACCACGAGGGTGAGCAGGGGCGCGGGGAGGGGGGGGAGGTTGAGAGGGGGGGGGCAGGGAGGAGGGGGAGGAGGGCGACAAGGCGAGAAGGGTGTGTGGGGCCGAGCG
>chromosome_12,+,polyA site is 4350117
GGACTTCCAGAAGGGGCCGGACCTGGTGCTGGGCGTGCTGCGGCCGCTGGTGGCGGCGGGATGCCAGGTGGGGGGGAGGGGGGGGCGGCGCGGGGGGGAGAGGGGAGGAGGGGGGAGGAGAGGGGGGGGGGCAGGGAGGGGGCAGGAGGA
>chromosome_12,+,polyA site is 4377484
GTTTCAGTCGCGGGCACAAATGCAGTTGGTGCTTGGCACCGTCGCGTCGCTGCGGTGAGCTCAATATCTCGTGGAAAACGATATGTTACCATTGGAAGTGCATCGAGGACCTGTGCTGGTACGCCACTCGCGAATGTCCCGCAGTTTCCA
>chromosome_12,+,polyA site is 4383931
GGCAGCGGCGACGGCAGCAAGGCTTTTGTGTCTGTTTTCTTTGGGGCAGGGGGGTAAACGCTTGCGGGCGGCAGGGTGGGGGAGGTGGCGGGCGGCGGGTGAAAGGCCTGTTTGCTAGTGTTAAACCTCCCTTGTGTGTGTCGGACTGCC
>chromosome_12,+,polyA site is 4416022
GTCCACATGAACGGCTCCCTTCCCCGGGTGAGGCATTGGATTCGGTTTGGCTTGGGCTGGTATTTACACCCCTCCCCCGCGCACACCCCCCCCCCCCCAAGGTGGAGCGGCTGCTGGAGGGCGTGGACTGTGTGCTGTACCTGCTGGACT
>chromosome_12,+,polyA site is 4416207
TTCAGGCGCCTGAGGGCCATCAACCCGCAGCTGGTGGCGCGCCTCAGCAGCAGGCTGTTCTTCATCGTCAACAAGGTGGGTGGGGTAGGGGGGGGGCGCAGCGGCGCGGGCCGAGAGCAGGAGGAAGTGCCGGGGCGCCGTGTAGGTCGG
>chromosome_12,+,polyA site is 4418942
ACACCTGGCCGCACTCAGCAGGTGGGGGCGAGCTGGGATGGGGTGGGGCGGGGCGGGGCGGGCCCCATCCCATGCCGGCGGGGGTGGGGTATATGCCCGAGCCCGACGGGGCGGGGGCGGGATTTGTGTGTGTGTGTGGGGGGGGGGTGC
>chromosome_12,+,polyA site is 4419505
AAGTATGAAGTGCCGAGGTGGGGGGGTTAGTTTGCTTGAACCCTGAACACACCAAGACCCAGAACAACGAGGGGGGGGGTGTAGCACGGGTAAGAGGGGGGGATGAGTGCAGCACAGGGGGACGGAGCTCATTCATCATGTGGAAAGTGT
>chromosome_12,+,polyA site is 4420011
GGCGGCTTGTGGCCTGTATGTTGCATGTATGTGTGTGTGTGTTGCGCGTGTGTATGTGCGTGTGTGTGTGTGTGTGTGTGTGTGTGTTGGGTGTGTGTTGCATAACGAAACGGAAATGATACCCACCCAAACGCCGCGTGTGTGTATATG
>chromosome_12,+,polyA site is 4420141
ACGCCGCGTGTGTGTATATGTCTTGGCTAGCGTACTTCCAATCCTAGGCGCACAGCCCCCATCCCGCGTGCAGCCCCCTCTCCCCTCCCCCCCCCCCCCCAACCCAACCCAACCCAACCCGACCCACGCCGCCATGCTGCGCCCCACAGG
>chromosome_12,+,polyA site is 4484735
TCCACTTCCACAGCAGGGTACGTGGGGTGGAGGGAGGGAGGGAGGGAGGGAGGGAGGGAGGGAGGGAGGGAGGGAGGGGGGAGGGAGGGAGGGGGGAGGGAGGGAGAGAGGGGATGGTTGGCTGCCTGCCTGCTATAAGGGAGGGGGGTA
>chromosome_12,+,polyA site is 4485547
TCCCACACGTGCTGAGTTCATACAACAAATTGCTGACAAGGTGCGGCGGGGGAAGGCCGGCCGAGCGAGGAGGCGGGGGGGGGGGAGGGGGCGCGGGGCTCGACATGACGGTGCGTGTAAAGACGTGGGAGCGGCTTGTGGGCGTTGCGC
>chromosome_12,+,polyA site is 4491278
TTGTGTACGAACACGCCAAGGCGCGGGCGGAGCACACGGAGATGAGCGGCAAGCTGCTGCGGGTGGGTGCGGCAGGGGTGGGAGGGAGGGGCGTGCGGCTGAGTGGGTTGTAGTTCATTTTGCTGCTGATGCCTCCATATACACACATAG
>chromosome_12,+,polyA site is 4544960
GAACCGGCCGCTCAACAGCGTGCTGGTGGCGCAGCGCATCACGCGGCCGCAGATGACCATACAGGTGGGGGGGCGGGGGGGGGGGGAAGGGGGGGGTTACATTCATGATTAATTAAGAAGTGAAGTCGTAGGCAGGTACAGTTGCAGAGT
>chromosome_12,+,polyA site is 4545577
GCTGGGCGGCCGGCTGTGGCGCGGACCGCCCGTGCACAGCTCCATCTGGAAGGTGTGTGCGGGCGCGTGGGTGGCGGCGGGTGGATGTGGGGGGTGCGGGGAGGGGGGTCGTTTTCACCATTCTAATAGAAGCACAGGTCTGCGGTTGTT
>chromosome_12,+,polyA site is 4554286
CCGCTGGAGGACGTGTTCGTGGAGGACATGGTGGTGCGGGTGAGGCAAGGGGAGGGGGCGGGGGGGGGGGGCCAGGGGGCGGGGTTGAGGGGCGGGGGAGGTGAGAAGTTGCAGGTGACGGAGCCATGGGAGAGAAGGCGGAGGCGGAGG
>chromosome_12,+,polyA site is 4558872
CGCGTGCGCCGGAGTGTGCGAGCAAACATTGTACGGAGGAGCTCGTTTGGGCCCTAGGACGCAGGGCCTGGGCTGGCATTTGGTGCATTCAATAGAGCATAGAAAACCGAGGCCACATATGTGCTCGGGTGCGCAAAGGTCGGCGGAATT
>chromosome_12,+,polyA site is 4567041
CGCCACCTTCGCAGCATCTGCGGCTGGGGGCGCTCAGCCTCCTCAGCCTCCTCCTCAAACCCGCACCACCACCCCTCCCTCCTTCCCGCCCTTCCTCTCCCTGCACGCCCCCTGACAGTTCCTGGCCGGCGCCCGCGACGCCGTCACGGG
>chromosome_12,+,polyA site is 4568894
TGTCGGCGGCGCTGCAGCTGGGCGGCGGCGCGGCGGACGGCATCTCGGCGCTGCTCAGGTGGGTGCGTACGTGGGGGGATAGGAGGGGGGAGGAGGGTGGGATGGGGCAGGGGGCGGGGGGCAGGGGGCGGGGGGCAGGGGGCAGGGGGC
>chromosome_12,+,polyA site is 4570041
CGCCCGCCTGGCCGGTGACCCGCTGCTGCTGCGCTGCTACGACCTGCGGCTGGTGGACGGGGCGGGGCAGGTGCGGGGGCGGGGCGGTTGGGGGGGGGGCAGGTGTGTGTGTATGTGCATGTGTGTGTGTAGATACCAGCCCAAGCTGAC
>chromosome_12,+,polyA site is 4578703
GTGCGTGCGTGCGTGCGTGCGTGCGTGCGTGCGTGCGTGCGTGCGTGCGTGCGTGCGTGTGTGTGTGTGTGGGGGGGGGCGGTGGTGGTGGTGGTGGTGGTGATGGCGGGAGATGTCCACGCCATTCCCAGTAGGACACCCAAGACATGA
>chromosome_12,+,polyA site is 4623258
TGGTGTCGCTGCATGGGCTCGTGCGGGGGCGCCGCATGGAGCTGGGCCGAGACCCCGACACCGGAGGACAGGTGCTGGGGGGAGGGGGGGAGAGCGTGTGTGCGGGTGGGTGGGTGCGCGTGGGTGCATGGGTGGGTGGGGTAGAAGTCG
>chromosome_12,+,polyA site is 4624244
TTTTTCCTAGCACGCAACTCCTAGCCTACACACACACCTCCGCTTCCCACCCACAAACACACGCTCACACGCTGCCCCCCCACCCACCCCCCCCCACACACATACAAACCCCTCAGGAAGGAGGACCTTTGGCCGCACGTGCGCGAGTTC
>chromosome_12,+,polyA site is 4624553
CACTCGCTGGGGCGCAACAAAAAGGTGCGGTGTGGCGAGTAGCTGTGTGTGTATGTGTGTGTGGGGTGGGTTTGGTGGGGGGTGTGTGGTGGGGGTGTGTGTGGCGTTTGGGGCCGGTGCGGCTGGTGTGGCAATTTGGCGGTTGAAGCG
>chromosome_12,+,polyA site is 4627010
TGGTGCGCGCGTACGGCGGCAGTGCCGTACTGCGGCGGCTGGCCAACCTGGTGCTGGTGCTGGTGAGGGAGGGAGAGGGGGGGGGGGGAGCGGGGGAGGGGGAGGGGGAGGGGAAAGGGAGGGAGGGGGGAGGGGCGGAGGGTGGGGAGA
>chromosome_12,+,polyA site is 4627182
AGTCCTCGCTGCCTTCCATGTGTGTTCGTGCCAAACACGTCGCCTGCCGCCGCATCCCCCGAAACTCTACCCCCACCCCCACCTCACCCCCACACCCCCGCAGGGCAACCGAGACGCCATCGACAGCATGGCTCCCGGCTCGGCCCGGGT
>chromosome_12,+,polyA site is 4641783
AAGACGCAGCACTACGCGCTGGTGCTGGGTGGGTGATGGGAGGGGTGGAGGGACGGGGTGGCGTAAAAGGGGTGGGATGGGGGTGTATGAGGGTGGGGGAAGGGGCGGGAGGGGGCGGCGAGGGGCCGGGAGGGGGTGGGTGGATATGGG
>chromosome_12,+,polyA site is 4642550
AGGCGCTGAGGCCGCTGCTGGCGGCCAGGAGCGAGGAGGACCTGGCCGCCAAGTGGGTGCGGGTCGGGGGGGTGGGGGGAGGGTGGAGGGGAGGGGAGGGGAGGGGAGAAACGTCTTGGTGGCGGGGATGGAATGGCAGGCGAGATAGGG
>chromosome_12,+,polyA site is 4643030
CCGCTGCTGGTCAGCGCATGGCCGCCGGGTGAGGGGGAGGAGGGGAGGAGGGGGAGGAGGGGAGGAGAGGGAGGGGGGGAGGAGGGGGAGGAGAGGGAGGATTTGGTGGGTGGCATTAAGGGGCTTGGAGAGAGGGCGTTGACGCAGGCA
>chromosome_12,+,polyA site is 4644955
GGGTCGCGGCGGGCGCGGGGGCGGTGATGCGGACATGCCGGACCTGCTGGAGGAGGCGGAGGACCGGGAGCAGGTGGGTGGGTGGGTGTGTGGGGGGAGGAGGGGTCTGGCGGGGGCGGCGGGCCGGGTAGTGCCGGGGTTTGTGGGATG
>chromosome_12,+,polyA site is 4646509
GCGCGGCGCGGCGGCGGCACTGGGCGCCAGTCCGGGCCAGGTGGCCATGCTGGAGGTGAGAGGCGGGAGCCTGGGGGGGAGGAGGGGAGGGGGGGTTGCAAAGATGGCTGGAAGAGCGGTACAGGATGGCGGGGCATGTCGATGATGGGT
>chromosome_12,+,polyA site is 4648193
GGATGGGGGCGAGGATGGGGGCGTAGGGCTAGGGCTAGGGCGGGGCGGGCGGGGGGGGGGGCTGGGCTGGGCTGGTGGGGGGGGGAGGGGGCAGCGGGGGAAGGGCGCTTTCTATCCTTGGGCTGCGCTTGGCCATGTGGAGCACAGCGC
>chromosome_12,+,polyA site is 4685942
CACACCGCATTACCCCTCTGCATCCCTCCCATCGGCGCAGCCGCACGTCCAGCCCCCATGCATGCACCGCATCGCCCGGAATGTGACCCAGATACTGTATACACACTCGTGCACCATACTTCGCAAGTTATACACCGTCACTGACACCTC
>chromosome_12,+,polyA site is 4749358
GCGCCGCGTCCCGCAGCCCACAGGAGCTGGAGAAGGAGGTGGAGGCGGCTGTGAGCCTCAAGGTGAGGGCGGGGGTGGGTGAGGGGGGTGGGGGTTGGGTTAGAGAAGGGCGGGCGTGCGGGCGCCCTGTGGTTGGGAAGTTTGACACAC
>chromosome_12,+,polyA site is 4812472
TTCTTCATTAATCATGAATGTAATCCCCGTCTTCAGCGCATCCTGTACCGCTGTTCCAAACATCCTTGTACCCCCTCCGCCCCCCCCCCCCCCCCCGCAGGCTGCCCCCGACGTGACGCTGTCGCACTCCCGGCTGCAGCGCCTGGAGCT
>chromosome_12,+,polyA site is 4844909
CGCCCGCTGGGTCTGAGGTTGTTACACCGGTAGTAATTCCGCAAGGATTACTGGCGCGGTGAAGGGTCGGAGTGCGTTGCCCTGTGGACTCCAGAGCTGGTTGCGCTCTGCCGGGGAAACGCCAGGTCACGGCAGCCCTCGATTGAGAGC
>chromosome_12,+,polyA site is 4957902
CAGCAGGACGGCAAGACAGCAGCGTAGCTGACGTAGCTGACAAGTTGGGCTCGGGGTATAGAGGTCACGGCTGCGATTCTGTTGTGGTGGAGGGGGGGTGTGACTTCAAGAGCGGCTGCAAGAACGGCTGCCGGCGTTCCCAATAAGCAT
>chromosome_12,+,polyA site is 4976427
GTGGGCTGGGTGGACAGCTGCCTGGACATGTACCGGGTGAGCCGCGCTGGGGAGAGAGGGGCTGCGGGGCGGGGGGGGGGGGGGGGGGGGGGGAAAAGGGGCTGAGGGGGGGGGCGGGGGGGGAGAGGGGCTGAGGGATGTGGGGGCGGG
>chromosome_12,+,polyA site is 4977873
GGCGGGGGGCGCATGCTGCCGCTGCTGAGTGTGGTCAACAGCTGCCTCGACCTGCAGGTGGGGTGGGGGCGAGGGGGGGGGGGGGGCTGGGGTTGGGGTAGGAGGGGCAGGGGGAGGGATCGGAGGTGGTTGGGAGGAAGAGAAGGGGAG
>chromosome_12,+,polyA site is 4989342
CCAGGGCTGGCTGGTTTGGGCGGTCCTCTACTCCTCTCCCCACACGGCCAGGTGACGCTGTGCCTGTCCCCACCGCGCGCCGCCCCCCGCCCCCCGCCCCCAGATCCTGGGCCCCAACTACATGGAGGCGCTGTTGAAGCACATGGACAT
>chromosome_12,+,polyA site is 5002849
TCGCGGGCGCGCTCCGCGCGCCGGGGTGGGGGGTGCGGGCGTGGGGTGCAGGTGGGGGTGCAGGTGGGGGTGGGGGTGGGGGTTGCCGGTGGGGGTGTGGGTGGGGGATGCAAGCGTGGGTGCGGGCGTGGGGAGTAGGCGGGGTAAGCT
>chromosome_12,+,polyA site is 5008010
ACGCGCGAGGCGCAGGCGGGCCTCAGCGTCATGTCGTGGATGCTGGGCCGCATCGGCTGGGACCTCATCCTGCAGGTGTGTGTGGGAGGGGGCGGGGGGCAACACACGGCCGTGTGCATGGCAGCCGCGTGCGGCGCCAAGTGTTGTTGT
>chromosome_12,+,polyA site is 5162818
TTGCTCAAGGCGTAGATATGTAGCGTCGTGTGCAGTATCCATAGGCTGGAGCCCATGTGACCACTGGAACCCGCCTTCTCATTTGTTCCCCCCCCCCCCACTCAGAGCTGCTCTCGTAACTGCTCGTATGAGTGCATCAAGCCTGGCAAA
>chromosome_12,+,polyA site is 5175164
AGGTGCGACTCGCGGTCTCGGGTGTGAAGGTTGAAGAGTATCGGTTATGTGCCGTCGTTGCTCTCCCTTGGCTGCATTCATGCTGTAAGATTCATGCACAACTCGCAATGCGCCATCGTGTTCGGGCTATGGGCATGGGTGGGGCGGAAG
>chromosome_12,+,polyA site is 5230798
TGCTTCAAGCTGCTGATGAAGTACCGCCCCGAGGACAAGAAGCAGAAGGCTGAGCGCCTGAAGGCCGAGGCCGCTGCCCGCGAGGCCGGCAAGGAGGTGGGTAGGGTGGACCAGCGCTGGCGGAAGGATACGTGGGTCGGCAAATTGCCT
>chromosome_12,+,polyA site is 5231535
GGAATGCTTTGCGGCGGTCGGCTATGCAGCAGCTGACCATTCGCCACAGCGGGAGCATTCCGTCGGGCTGGGAGGCATGAAGAAGCGGGCTAAACGGCAATGACGACTGCTGTCACCAAAGCAGCGCCGTGTCAAGGTCGTTGCCAGCGG
>chromosome_12,+,polyA site is 5290819
ATTGTCGCGCTACTTCATAGCATGATGAACATGATGGGCGAGTCGCAGCGGTCTGGGTGGCGTTGCGGGTTGAGGGGGAGGGGTGTTGCGTGTGGGACGAGCCTGCCCGACTTCCTCGAAGTCGGGTGGCCACTCTCGAACGTCCGTGCT
>chromosome_12,+,polyA site is 5328853
TCAAGAACTGCCTTAGCACTGACCTGCCGCTTCGATTGGCGTACTTGAAGGTGGGTATGGGCATTCTTTGGGTGACGTGGTGTGCTCGGGGGGGGGGGGGAGGTCGCCGAGTCGCGTATAACCCATTCGGAACCTTGTGGCCGACATCCC
>chromosome_12,+,polyA site is 5375692
ACGGGCTTCGGTCAATTTCGCGACTTGAGCCCCGACTAACATGTTTTAGTCCTCCGCCGAGCAATACTGGCCAATGATGATGTAAGTTATGTTCATACAAAAAGGCGGCGCCTGAATCGTAAGGTAGGATTTGCCCCGGGCTTCCCCCAG
>chromosome_12,+,polyA site is 5376752
AGCTGGCGCGAGCGGGGCTGGACACGTCCGCCTCCGTGGTGGTGCCCGGCATGTCCACCGGGGCCGGCATCGTATGGTGGGTGGCGCGGTGGGGGAGGGGGCAGTGTGGGGGGCCGCTGCGCGGCTGGGTGGGCAGCCCGGTTGTGGCAA
>chromosome_12,+,polyA site is 5384867
GACGACGTGGTGGCGCCGGGGCAGACCTACACGTACACGTGGCATGTGCGTGTGTGTGCGTGTGTGTGTGTGTGGGGGGGGGGTATGAAATCGGGTGGGGACTGGGGTTAATAAAATGTAAAGTGATGGAATAGGGGCATCAGCAGGGTT
>chromosome_12,+,polyA site is 5499196
GTGGCGCGGCAGGGCGCACCTATTGACGCGCTGTACCTTGTGCAGGTGTGTGTGCGTGTGTGCAGTGTGTGTGTGTGTGTGTGTGTGTGTGTGTGTGTGTGTGTGTGTGTGTGTGTGTGTGTGTGTGTGTGTGATCGACGCCGTCACAGC
>chromosome_12,+,polyA site is 5581465
AGCAAGGTGGCGCCGGGGGTGGACGGCAGCGGCGTGCGCGGCCTACACGTGAGTGGGGGCCTGGGGGGTGGGGGGTGGGGGGCAGGAGGGGGTGGAGGGGGTGGAGGGGGTGGACAGGGGGTGGAGGGGTCGCGATGCCTCGATCTTCTT
>chromosome_12,+,polyA site is 5582961
AGGTGAGAGCAGGGGGGCGGCCTGCTCAGCGGCTGCACTGCTGCTTGTGGTGACGGTGGTGGTGGTGGTGGTTGTGTTTGTTGGGTTTGTTGGGTTGGTTAGAACGCGAAGGCGCGGTTGCAAGCCATTTGCTTGCAGTCACTTCGCCAC
>chromosome_12,+,polyA site is 5583603
CAGGTGCGTGTGTGTGTTAAAGAGCACAAGGAAAACGTTGCGCAAAGACAGTGCGTGTGTGTGTGTGTGTGTGTGTGTGTGTGGTGGGTGGAGGGCGGGAGAGGGTGTGCTGCATGGTGTGTGGGAAGGGTGCGGACGTCGCAGCTGCAG
>chromosome_12,+,polyA site is 5610668
GAGACACGCAAGCGCGCGCGCCTCACACAGGAGTTCACCAGCGATGCGGGTGCGTGCCGTGCCAGAGGCCAGGGGGCGGGCGGGCGGGAGGGAGGGAAGGCGGGAGGGCGGAAGGGAGGGCGGGCGGGAGGGAAGGCGGAGGGCGGGGGG
>chromosome_12,+,polyA site is 5611197
GTGGAGCTGTCGGACGTCATCATCCAGGTGACAGGGGCGGCAGGAGGAGCAGGACGGGGAGGAGGGGGAGGAGGAGGAGGAGGAGGAGGGGGGGGGGAGGAGGAGGAGGAGGGGGAGGAGGAGGAGGAGGAGGAGGAGGAGGAGGAGGAG
>chromosome_12,+,polyA site is 5612448
GGCGGGCTCGGCGGACGACAACAGCTTCGGCGCCAGCGCCACCTGCCTGGGGGCGGACACGCTGCTGCAGGTGGGCGGGTGTGTATGGGGGGCGGGGGGGATTGGATGGGGAGGGGTGGGTGTGGTGTGGTGTGGATGGCGAGGGGTGGG
>chromosome_12,+,polyA site is 5613763
AAAGAGCACAAGGAAAACGTTGCGCAAAGACAGTGTATGCGATGCAGCAAAGCGACGGTGTGTGTGTGTGTGTGTGTGTGTGTGTTTTGGGGGGGGGGTTGTAGATACCAGCCCAAGCTAAACCAAACCCAATGCAATAGGGGGGATGGC
>chromosome_12,+,polyA site is 5675288
CGGCCCGTCAAGCGCGCCCTGCAGCGGGAGCTGCAGACGCACCTGGCGCAGGTGAGGGCAGCCCCTCGGGGGGCGGGGGCGGGGGTGGGGTGGGGGTCTTAGCAGTTCATGTGGAGGACGGAGTGGCTAAATCACAAGCGGGTGGGGGCA
>chromosome_12,+,polyA site is 5758141
CTGCCGTGAACGACTACCACCTGGGTCCGGCGGTGTTCCTGGGCGATGGCGTCATGTACCTGGGCACGGCGCTGGTGGGTGGTGGGGTGACGGTGGGTGGGTGGGTGGTGGCGTGGTGGGTGGGGCCTTGTGTGGTGGGGCGCGGTGACT
>chromosome_12,+,polyA site is 5804205
GCAGCCCTTCCGCGCGAGCAAGGCGCACATTGCTCCTCGCGTCGCAAGCCGGCGTGTGGTTGTCTGCCGCGCCGCAGCTCCTGGTAAGATCTGGCTCACACACAACAATCAAAGACTTTCAAGCAAGCGAAGAGAGGGGAATGAGTTTAT
>chromosome_12,+,polyA site is 5806349
CCCCAAGACCAAGCCGAAGGTGCGCATGCATGGCGCCTAGGGCCCGGGGGCGGGGAAACTGCTGTGTTGCGAGCCGTGTGCCCCCCCCCCGTCCACTGGGAAACCCCTGCTCCTTACCACGCCGCGCTCGCGTGAACGTTCCTGTTAGAC
>chromosome_12,+,polyA site is 5817864
ATCTCCATCACCCGCCTGGCCAGCGTCACAAGCAAGCCGCACAGGGTCGTGGGGTGAGTGAGCACACGCCGCGCCCCCCCCCCCCCCGTGCACCCCGCCCCGCTGCTACCGCTGCCGCTCCCGCTGCCGCTGCCGCTGCCGCTGCCGCTC
>chromosome_12,+,polyA site is 5823033
GGGCGCTCCGGATGAGCGCTACCTGGAGACGCTCATTGGCCTGGCGCGGCAGGTGCGGATGCGACACGGGTTGGGAGGGTGGGGTGTGTCGTTGGGCGGGAAGGGTGTTTCCGCCATGTCCATGGAGCCGTCTCGATGAGGAGGCGGATG
>chromosome_12,+,polyA site is 5824933
CACTGATTGGACCCTGCCATGCCTGCCAAACCCGGTCAGGCAGGCAGGGCTGGCCCAATGCCTTGCGCCTTGCGGGGGGGGGGTGAGTGGGGGCGGGGGGCGGGCCATCCGCGCTGCATGCACACATGACAGTCCGCCGCGCGCGCCTTG
>chromosome_12,+,polyA site is 5834389
AAACGGAACAAAATTCCGCCATACACGCGCGCGCAGTTACCAACAAATACCGACGCCGGTTACCGAGCTCCGCGTTTGTCGATGTTGCCCCAGTTGTCACCTTGAGTATACTCACCCGCATATGTTGCCTGGAACCCCCTACCCGGGCGG
>chromosome_12,+,polyA site is 6018549
TGTGGGATATACTGGGGCGGGGCGGCGGGAGGGGAGGGCGAGGGCCGTTCGAACCGAGACCCGCCTCCCGAGGGGGGCGGGTTGAGGTGAGGGGCGGCCCGAACCCGACCCGACCGCATGCCCCGCCTGAGCATGCCACAATGCCCACCC
>chromosome_12,+,polyA site is 6018926
CCATGTATTGGTGGTCAGCCATGTAACAACCCAGTACGAGATGTATTTTGGGCAAGTGCCCAGTGCCCGAGGGGCCTCCCGGGTTGTAACCTAAACGCATATGTCCCCGCAGGTGAATTTGTGACGATACCATGGAAGGCGCTCCGCGTC
>chromosome_12,+,polyA site is 6103837
TGGCGCCTTCGTGGGCTCACCGGCCGACCTCAACCCCAAGAGCGCGCTGCTGGTGAGCAGCGGAGGAGGGGGGAGGAGGGGAAGGGGAAGGAGAGGAGGAAGGGGAGGTTGCAGCGGAGCAGGCGGGAGTTGAAGGGGCGTTGTTTGCGT
>chromosome_12,+,polyA site is 6116219
CGCCGGGCGGGGTGCCGCTGCCGGCGGCAACGGCGGGGTACGTGGAGACGGAGCGCGGCGCGGCGCACAGGTGTGTGCTGTGGGTGCGGGGCGGGGTGCGGGGAGGGGCGGGGCGGGGCGTGGAGGAGAGGGGAGGGGCAGGGAGGGGAG
>chromosome_12,+,polyA site is 6116302
GTGCGGGGCGGGGTGCGGGGAGGGGCGGGGCGGGGCGTGGAGGAGAGGGGAGGGGCAGGGAGGGGAGGGGTACGGGGAGGGGTTGGGTGGGGGTTTGGAGGCATGTGGGTAGCATGGATGACGGCGGTGTCGACATGACGGCATGTGGGG
>chromosome_12,+,polyA site is 6118576
GGAAGGGGCCGACTATGTGCCTTATGTTGGACTTGGATGGTTGGACGGCCGGATGGGTTGGTGGGTCGGTGGGTGGGTGGGCCGGTATGTGGGGGAGAGAGAGAGAGACACGGGGATGAGCCAACCACGGCCCGTGCTTCTTCCTTTCTT
>chromosome_12,+,polyA site is 6119477
CTTCTGGACCAGTTGGAGTTCGCGGACGTCATCCTGCTCAACAAGGTGGCGGGGGGGAGCGGTGGAGGGGGGGAGTGTGTGTGTGTGTGGGGGGGGTTGTAAATACCAGCCCAAACTAAACCAAAACCAACGAAAACCAGCGGAGCACAG
>chromosome_12,+,polyA site is 6122048
AAAGAGCACAAGGACAAGGGGTGTCAGCTTTGTACAGCTGGAAAATGGGCTGAGCCCCCGTACGCTTGGGAGCTGATAGGCGTGTAACGCCCCGTCAGAGCCTCCATGCCGCTACGACGCGCATGCGCATGGGCTAGGGACACTCGGGTT
>chromosome_12,+,polyA site is 6122737
TGTGTGCGATGCAGCAAAGCGACGGTTTACGGATGTTACCTGAAGTTACCTCGCATACCTGCTGCGGTGAGCCGCCGGTGTGTGTGTGTGTGTGTGTGTGTGTGTGTGTGTGTGTGTGTGTGTGTGTGTGTGTGTGTGTGTGTGTGTGTG
>chromosome_12,+,polyA site is 6246687
CAACGAGGTGGAGACGGAGCAGGTGCGCGGGGGGTGGGTGGGGGGGGGAGAGAGTGAATGAGCGAGTGTGTGCGTGTGTGTGTGTGGTGTTGGGGTTGTAAATTCCAGCCCAAACTAAACCGACCCCATGCAATGAAGCTGGGAGGAGAT
>chromosome_12,+,polyA site is 6248559
CTGGCGGCGGCCATTGCGCAGCTCAACGCGGCGCGGGGGCGGAGCAGGCCGCACGTGGTGTACATGTGAGACCCCCGGGTGGGGGTGGGGTGGGAGGGAGGGAGGTCATGTGCCCAATGAATGGGGGAGGGAGGCGCGGACGGAAGGGTA
>chromosome_12,+,polyA site is 6249803
TGGTGGCGTTTGGCCGGCAGCTGTTCAAGCTGGGGCTGCACGACGTGCGGGAGGTGAGTGGGCGGCGGCGGCGGCGGGGGGGGGGCGGGGCGGGGTGGGGCGGGGCGGGGTGGGGCGGCTTTGATGGGGAGACACCCACAGTCCGACACC
>chromosome_12,+,polyA site is 6250153
TTGTACGAGGCCATGGGGCACGTGCTGGCGCTGCAGTACGGCGGCAGTGAGGCACACACACTGTTCTTCCAGGTGGGGGGGGGCGGGGAAGGTGGGGGGAGAAGGAGGTGAGAGGGAGGGGGAGGGGGAAAGGGGCTTCGTGTTGGGCCG
>chromosome_12,+,polyA site is 6250869
GGTGAGGGGGGGGAGGCGTGTGGGTTTGGGTATGAGGGGGCGTGTGATGGGGTGTGTGAGGGGGCGTGTGAAGGGGCGTGTGAAGGGGCGGGGGGGGGGGGTCGTGCAACGGTTGGATTGTAGGATGAGTGAGCAGGTCAGCAGAGGGAG
>chromosome_12,+,polyA site is 6342371
GTGTGTGTGTGTGTGTGTGTGTGTGACTACGGTTTCCACGGTTATTCTGCCAGATCACGTGAATCGTGTATCTGGTGTGTGTGTGTGTGTGTGTGTGCGCGCACATGTTCATGCATGTTAGTTACAGCTGTGGCCTGTGGTTCTCCCTTT
>chromosome_12,+,polyA site is 6363803
GCGGCGCCGGCAGAGGCGAGCGGGGCGGGAGAGGCGGGGGCGGGGCCAAGGAGGAGGCCGGCGGGGCGGCGGCAGCAGCGGGTGGGAGGGGCGGCCGGGGAGGGCCAGGCCGTGGTGCGGTGGGAGCCGGAGGGGCGGCTGGGTCGGACC
>chromosome_12,+,polyA site is 6643227
CCACGGGGCGCATCACCTACATCCTGGCCGCCACACCCTTCACCGACCCCGGAGCCACGTGAGGGACAGCGCCTGGGGGGCGGGGGGGCGGGGGGCGGGGGGCGGGGGGTTGCAAGTTCATTTACATTGGGAACGGGATACAAGCAGGGG
>chromosome_12,+,polyA site is 6643749
ACAGCGCGGGAAACAGGGCCGTGGCCTTCCGCCGCGTGGTGGTGCTGTGCCCGCCGGGTGAGGGAGGCGGGGGAGGGGGGAAGAGGGAGGCGGGAGGGAAGGGTGCGGGGAGCAGGGAGGTAGGGGCAGGGAGGGGGTGCAAAGCAGGGG
>chromosome_12,+,polyA site is 6644507
CCGCGCTCGGGGCAGCTGGAGCTGTGCGACCCGGGGGCCACCGCCAGCGACGGTAGGGGCTGCCGGGCTGGGGCGGTGGGGTGGTAGGGGGGTGGGGTGGAGGGGCGGTGGGGTTGTGAATACCGGCTTAAACTGAAGGAGGGGCAGTGG
>chromosome_12,+,polyA site is 6651758
TGCAGGGGCTGCCCGCAGTCAACTGGCGGCTGGCGGTGCAGGTGGGGGGGTGGTGGTGGTGTGAGGGAGGTGGTGGTGGTGTGAGGGAGGTGGTGGTGTGAGGGAGGTGAGGGAGGCGGCGGTGGCGGGAGGTACGGGTACAGCCGGATG
>chromosome_12,+,polyA site is 6694527
CGAGTGAGTGTGCCGCGCCCCAGCAGCATGACCGCCAGTCTGCAACTGCCGCTGCTGCTACCCTTGTCGCGAGGCCGGCGGGGTGTGTGTGTGTGGGGGGGGGGGCTCTTGAGGAGGGCCCCTCTTGGGCGTGGCCCTTGGGGTGACAAC
>chromosome_12,+,polyA site is 6694892
GCGGCAGGCGGCCGCCGAGCTGGTGCGGCTGCTGGCGGTGCCGCCGGGGCAACGCCGCGCCACAGCCTACAGGTGCGCGCGGCGGGGGGGGGGGCGTTTACATTCATGATTAAGCAAGAAGGGGGGCGGGCGGGCGTGTGTGCGATGTGC
>chromosome_12,+,polyA site is 6708559
ACTGCCAGGTGGGCGGGTTTTGTTGCTCGTGTGGAGGGGTGAGGGGTGGGGTTAGGGATGGAGGTGGGGGTGGGAGGGGTTTAGGGGTGGGGGGGGGGGGTTGCAAGGATGTTTGGAAAAGCGGGGTTGGGGTTGGGGGTGGAGGTGGAG
>chromosome_12,+,polyA site is 6710424
AGCCGAGGTGCACCGCCAGCGCGCGGCGCACATGGTGGCGGTGCGGCAGGTGGGTGCGTGTGTGTGTGTGTGGGGGGGGGGGGTGGGGGTGTGGGGGGGAAGGGGAGGGGGAAGGGAGTGTGTGTGTGTGTGTGTGTGTGTGTGTGTGTG
>chromosome_12,+,polyA site is 6710497
GGGGGGGGGGTGGGGGTGTGGGGGGGAAGGGGAGGGGGAAGGGAGTGTGTGTGTGTGTGTGTGTGTGTGTGTGTGTGTGTGTGTGTGGAGGGGTGGGGGAGAGGGGGAGGGGGGTTCAGTCCATTTGCGAAGGAACCGGGGGATGCCGCG
>chromosome_12,+,polyA site is 6712830
TGTGTGTGTGTGTGTGTGTGTGTGTGTGTGTGTGTGTGTGTGTGTGTGTGTGTGTGTGTGTGTGTGTGTGTGTGTGTGTTTGTGTGTGTGTGTGGGGGGGTATATTCATGATTAATATTTAAGAAGTGAAGGTGTAGGGGGGTTGTAGAT
>chromosome_12,+,polyA site is 6712946
ATTTAAGAAGTGAAGGTGTAGGGGGGTTGTAGATACCAGCCCAAACTAAACCGAACCCGATGCACAAGGGGCGTAGAGGGGGAGAGGGGGAGGGAGGAGGGATTGTTCTCAGTCTGTTCCTGGTACAAAATTGTCGGTGGGGGGATGTGC
>chromosome_12,+,polyA site is 6728319
CATTGTGGCGAGTAGGCCTGGTTGGTGCTTTGGCAGGGGCGGCAGCAGTGGCAGCGTTGCCCATTGGATGGCGGTGGGCGCGGCCGCGGCAGCAGAAGAGAAGAGGGCCGCAGCTGGGGGTCACGGTAGTTCAGTTGTAATTCAGTTCAT
>chromosome_12,+,polyA site is 6743387
TGGAGGTGAGCGGTGGTTCCCCGGCATGGCGGCTAATGGTTCCTTTCGGGCATTCCAACAGCCAGAGGGCCCGGCGCTCCCGTGTGCGCCCCAGCCCGCCCCAGCCGTGTCCCCTGGTGGCTACTGGTATGCCGCGCCCGTGTGCCGCAT
>chromosome_12,+,polyA site is 6774107
GGCGTGGAGGTGCGCTGGCAGGACCTGCAGGTGGCGGTGGACGTGCCGCCGCGGGCCGCCAAGGTGGGAGCGGGGCGGCGGGTGTGTGTGTGTGTGTGTGTGGGGGGGGGGGGTCCAGGTTGGGGTGTGGGTGTAAGGGGGAAGGGGGGA
>chromosome_12,+,polyA site is 6774157
GCGGGCCGCCAAGGTGGGAGCGGGGCGGCGGGTGTGTGTGTGTGTGTGTGTGGGGGGGGGGGGTCCAGGTTGGGGTGTGGGTGTAAGGGGGAAGGGGGGAGAGAGGGGTTGTCTTTACGATTCCCAGTAAGAATTCAGAAATACAAAAAC
>chromosome_12,+,polyA site is 6775008
TGGAGGAGACGCTGATGTTCGCGGCGGAGTGCCTGGGGCCGGGGCTGAACCAGGGTGAGCGGGCGCGGGCGGGAGGTGGGGGGGACCTGGGGGCGGGGGGAGGTGCCTGGGGGGCGGGGGGGGGAGCGACGGCCCGTCGCTGAGCCCCTG
>chromosome_12,+,polyA site is 6775336
CCCGAGCTGGACGACCTGTGGCAGGCGGCGTACGGCCCGCACGGCCACAGCCTGTTCGTGGAGGTGAGGGGGGGACGAGGGGTGGGGTTTTGGGGGGGGGAGATGGGGGCGGCGTGTGTGTGTATGGAGCGGGGCAGTCACATGAGCCTC
>chromosome_12,+,polyA site is 6775766
CTGCTCAAGGGCATCAGCGGCGGACAGAAGCGCCGCGTCACGGCAGGTGGGAGCCGGCGGCGGGGATGGGAGGCGGCGGGGGTGGGAGGCGGCGGGGGTGGGAGGAGGAGGAGGGGGCGAGAGGCGGGTGGGCGCAACAGTGGGTTCAGC
>chromosome_12,+,polyA site is 6776421
GGCGCTGGCCATTACACGCAGCCTGCGCAACATCTGCAAATACGTCAACGTGGGTGGTGCGGGCGCGGGGCGTGGGGGCTGTGTTGGTGTGGTTGGGGGTTTGGGGGTTTGTGGCGGCGGCGCCGGGGTTGCTGCACTACTGTTCCTGGC
>chromosome_12,+,polyA site is 6778061
CTGTGGTTGTCGGCTGTGCCTTTCACCTACCATTTATTTAGCTGATCATGAATGTGACCCCCTCTCCTCCTCCTCCCCGCTCCTCCCCCCCCACCCCTCCCAGATCGCCTTCACCGCCTTCCTGGTGTCCACCACCTTCATCCAGCTCAG
>chromosome_12,+,polyA site is 6778247
CGTCATGTTCTTCTCGCTCATGACCATTTTCATGGTGAGGTTGAGGGGGGTGTTCAGTATGGTGGGGCGGTTTGTGCAGTGTGTAGGGGTGGGGGGAGGGAGGTGGAAGAGGGGGAGGGCGTGGTGCCAATGCGCCATGCAGGCGTTTTT
>chromosome_12,+,polyA site is 6779782
TCCTCCGTCCCTTTCAAAACTCTTGAGCTTGTGCACACGCCTCCCCCCTTCCACAACTACTCATGAATGTGACCCCCCCCTTCTTTCCCCGCGCCCGCAGCCTCCATCCCCGGCTGGTGGATCTGGTTCTACTGGATCAACCCCATGGCC
>chromosome_12,+,polyA site is 6781959
CGTGTGCCGCCCGGGGTGCTGGCGGGCGCCGCCATCCGGGCCTATGTGGAGGAGGTCATGCAGGTGGGTGGAGGGGAGGAGGAGGGGTGGGGAGGGGGTTGAGGATTGAAGGGTGGTTATAAATACCAGTTTAAAGGGGGGGGAGTGGGG
>chromosome_12,+,polyA site is 6782010
GAGGTCATGCAGGTGGGTGGAGGGGAGGAGGAGGGGTGGGGAGGGGGTTGAGGATTGAAGGGTGGTTATAAATACCAGTTTAAAGGGGGGGGAGTGGGGGCGGCTAGGCAAGGGTGGAGGGAAGACATGGGGTGGTGCCCGGTGGGAGGG
>chromosome_12,+,polyA site is 6783547
CAAACACTACGTCTTTGTGCTGTGTCTTTTCCTTTGTGCTCTAACGAGTAATCACTGACTCTAGTCATCCATGTGCACGGCCTCCCCCCCTCCCCCCGCAGCTACCAGCAGCTGCTGAACCCGGCTGACTGGATGCTGGAGGTGACCAGC
>chromosome_12,+,polyA site is 6784397
TTGGAGTTGGGAGGGGAGAAGTGGGGATGGTTGCGGGGGCGGGCGGGGTGGAGTGGGGATGTGGGCGGCAGTCGCTGTTCCGGTCGTGTGAAGGGGTGCAGCGGCAGCACAGCACCCTCTGTTTTCAGTGGGGTCGGTCGCGCCCACCCC
>chromosome_12,+,polyA site is 6786464
GCGGCTCTGCCGCAGCCGCCTGTACCCCCACCCACCCAACCACCCACCCCGTTCGCGCCATCCTCTTGCCACACACGCTCCACAAACACACACGCTCAACACACACACACACACACACACACACAGTGCCCAAACACACACCGTCCATCC
>chromosome_12,+,polyA site is 6786855
TGTGTGTGTGTGTGTTACAGCGGGGACAGAAGTGTGTGTGTCTGTGTGTCTGTGTGTGTGTGTGTGTGTGTGTGTGTGTGTGTTGGAAAAGAGAAAGGGTCGACACTGTGCGGTACTGCGGGTGTGTGTATTTATGTGTCCCCACGCCGG
>chromosome_12,+,polyA site is 6796315
CCATGTTTCTAATCATGGCATTCTAACCGGGGCCCGGAAGGTCTTCTACAAAATAGGGGTAGACTAAATGAGAATTATTCTACTTTAAATTATCATCCTAACAGTCGGCACAACCCTACGCATGCAGGCCGCGCTCGTGTGTGTGTCGGG
>chromosome_12,+,polyA site is 6824730
CGGCGGCGGCACGCGGAGCGCCGGGCCATGGTGGGCGGCGGTTTGTGGGGGCGGGTTGTGTGGGGGCGGGGTGTGGGGGGGGGGTGAGGGGTGTGTGTGAGGGGATGGGTGGTGTGGTGCCGGGCAAGCTGGGGCTTCCCCGCGTGCTGA
>chromosome_12,+,polyA site is 6826197
GGCTTCTCAGGCGCACTGTTTTGTTCCGAGGCCTTTACCTGCACACGCCCGCGTGCGGCCGCCGCCCTCCTCCCCCCCTGGTGCCCCACCCCCACCCCCACCCCCACCCCCTACGACTTCACTTCGTAAACTTGATGCGTGTAACCCCAC
>chromosome_12,+,polyA site is 6845919
GCCTGGAACGGGGTGCAGGCAGTGGGTGAGCCGCGCAAGGGTTGCGGCGTGGGGGTGCAAGCGGATGAGGGGGAGGGCGGGGGTGGGGGCGGGGGTGGGGGCGTGGGCCGGAGGCTCGTCAGGTGCACGGCTGCGCCGACGGCGCCCTGC
>chromosome_12,+,polyA site is 6863267
GGTGGCAGGGTCCTCAAGCAACTCACCGATGTCGCGAAAGCAAACAAGCTCAACGTTCCGCCTGAAGGGCTAAAGGACCTTAAGGTAATCACAGTATCGATATCATAACCACTGTCGCATTTGCAAGTTTGCTCGGGTGTTGCACCTGTT
>chromosome_12,+,polyA site is 6865265
ACGGTGGGTGAGCGGGTCCCGGCGAGGCAGCATCTGCGGCGCACGCTCTCGTGCGTGCCCTGTTGCTTGCGTGCTTTTGAGGGAGGGTGGCGGGGGCGCAGCAAATTCCTGCTGATCAGGGGCGCAGCGAAACCTTGGGTTGCCCCTGTC
>chromosome_12,+,polyA site is 6876011
AGCAAGCGGGGTGTAGGGGCGGGGGACCGAGCTGCGATGCCCATGCGTGTGTGTGTGTGTGTGTGTGTGTGTGTGTGTGTGTGTGTGTGTGGTGTCTCATACACAAAACACACGAGGAAGGGAAAGTGTGTGTGTATGTCACATACACGG
>chromosome_12,+,polyA site is 6904569
GGGGGGCGGCAGGCAGGGGGCTAGGGAGGCAGGTGGGCAGGTGGCGGGGGCAGGGCCTCGGCTTGTGTGGAGCAGAAGGTGCTGTGAGGGGGAGGGGGGGGCTTTTGGCTGGAAGGAGACGTGGCGCGTGGGGACGTTGTCTGACTGGGC
>chromosome_12,+,polyA site is 6921537
TGCAAGCGGTTGTGACACAAATTTTCGGGGACAACGGGGCTCCGGCGGGAAAGGCCCTGCAGTCTCCCCTATACCACCACGTGTAACCATGCACACCTACGAACACGCAGAACCCTTTCTAACGTACTAAGCCATGCACTCTCTTCGTGT
>chromosome_12,+,polyA site is 6923174
TCTGTAGTGATATATATACACACACACACACACACACACACACACACACACACACACACACGCACACACACACACACACACACACACACACCAACATAACACGTGACACGCACGCACGCATCTGCCCCGTAGCCCCGCGACCTGCTCCTT
>chromosome_12,+,polyA site is 6924051
TGTGTGTGTGTGTGTGTGTGTGTGTGTGTGTGTGTGTGTGTGTGTGTGTGTGTGTGCAGGGGAGGCGGGAGGCTGGGGTGCGGGTGGGGTGGGGGGGGGGAAGGCGAGGGACCGCGTGGGTTGGCAGGATGCGGGGGGTGGGGCTGTGAG
>chromosome_12,+,polyA site is 6934625
CAACGCGGCAACACGACGCTCGGTATTTGGTAGGTATCCGTAAGTAACTCCGGCGCCGCTTGGGCGGGCTTCGTTTTGTTTTTTTCTAACACACACACACACACACACACACACACACACACACACACACACACACACACACACACACAC
>chromosome_12,+,polyA site is 6935382
GAGCCGGACAGGGTTGGCGTTTCGCCCGAGTTCGTGCTGTTGTGATCCCTGCTGCGCCTGCCCTTGCTGCCACCCCCTGCCCCCGGGTTTCCCCCTGCTTCCCCCTGATGATGTTCCACCCTCCACCTACACATACAGATGGACGTGGCA
>chromosome_12,+,polyA site is 6964442
TCGGTGGCGACGAGGTGCTGGTGGTGGCGGCGGTGCGGGTGAGTCGTGCCGGCTGCTGTGATTGCGCGCGGGCCAGGGGGGGGGTGCGGGGGGAGGGGGTGCTGGATGGAATGACTTGACTCGAGTTGGGTTGGTTCGTGCGAGGGACGT
>chromosome_12,+,polyA site is 7020364
GTGGCGGCCAACGAGAAGGTCACGTGCGACACAGACCCCAACTTCTATCTCAAGTAGGTTGTCGTCGTGTGGGGGGTTGTGTTGTGGTGTGGCGTGTGACGTTTAGGAAGAGCGGGCGGGATAGGAGAGGAGAGGACGGAGCTGGGAGGG
>chromosome_12,+,polyA site is 7022409
GCTGGGCGTGTTCACGCAGATGCAGGCGCTGGACTACCTGGGTGAGAGCAGGGGGGGCGAGAGGGCTGGGCAGGGGGAGGTTTGGGTGGGGGTGGGGGAGAGAGGGAGCGTGGGGGTCAACTGGGCCAACAGGGGGAGGCAGCGATGAGG
>chromosome_12,+,polyA site is 7027454
ACCCCCTCCTCATCCCTCCATCATCCCTCCATCATCCCATCCACCCACCCCCACCCCCTAATGGTATACCCCCACCCCCTCCCACCCCCACCCCCACCCCCAGGTACGCCAACCGCGCCTCCGACCGCATCGTGGCGCCGCTGCCGCTGC
>chromosome_12,+,polyA site is 7027610
AGAAGGCGGTGGCGCCGCGCTTCCGGCTGCTGGACCGGGACGGCATCGCCTGCGTGGGCGACTACATCCTGCCGGGTGGGTGGCGGCGGGGAGGGAGGGAAGGAGATGCGAGGGAGGCTGGGCGCCGGGTGGGTGGAACAAGCGTGCAGC
>chromosome_12,+,polyA site is 7050706
ACACCGACCTCAGCCACAAGCTGCTGCACGTGATGCGCTGCGTGGATGCACTGGAGAGCCGTCTGGCGCTGTCGGCGGGGTGGGTAGGAGTGCGGGGGAGACGGGGCAAGCTATGTCACTATGTGGCTATGTGGCTGTGAGCGGTGAAAG
>chromosome_12,+,polyA site is 7065624
CAGACAACAGCATGTGGCTTCTGAGCAGAAAGACGAGTGTGAAGGCGCATAACAAAGCTAACGACGTGCTATGTGGCCAAATGTTTAAATGATGCATTCGTTGCGGTCCCGCACTCTCCCCTTTCGCCACCCTACAGGGCTGCGCCAGCC
>chromosome_12,+,polyA site is 7216470
CGAGCTGATCGTGCGCGAGCTCATCCAGCCCAACAACCTGTCGCGGCTGCTGCAGGTGAGACAGGCTGGCGGATGGTATTTTTGGGGGGGGGGAGTGGAGGAAGCGCAGAGTAAGCGCGTGGCGTGGGCGTGGGTATGCTGGGTCGCTGT
>chromosome_12,+,polyA site is 7224304
CTGGCGGTGCGGGCCGGGCACCTGGAGGCCGTCAGGTGGCTGCTGCAGCAGGTGTGTGTGTGTGTGGGGGGGGGGGGGGGGGTGAAGGCGGCGGGGTTTGAGGGCGCTGGGGTCACGGCGGTGGGGGGGGGGGGGAAGGGGGTCAAGGGG
>chromosome_12,+,polyA site is 7224388
AAGGCGGCGGGGTTTGAGGGCGCTGGGGTCACGGCGGTGGGGGGGGGGGGGAAGGGGGTCAAGGGGGTCAAAAAGGGGGGGTTTTGGGCCCCCCCCCCGCTCCGGGGTCCCCCTTCCCCCCCGGTCGCCCCCCTTTGGGACCCGCACCCC
>chromosome_12,+,polyA site is 7224439
AAGGGGGTCAAGGGGGTCAAAAAGGGGGGGTTTTGGGCCCCCCCCCCGCTCCGGGGTCCCCCTTCCCCCCCGGTCGCCCCCCTTTGGGACCCGCACCCCAATTCCTGCCCCGTTTTTTCCCAATGCCCAACCCCCAAATAAAGGCCCCCC
>chromosome_12,+,polyA site is 7225555
CTGGCGGTGCGGGCCGGGCACCTGGAGGCCGTCAGGTGGCTGCTGCAGCAGGTGTGTGTGTGTGTGGGGGGGGGGGGGGGGGTGAGGGCGGCGGGGTTTGAGGGCGCTGGGGTCACGGCGGTGGGGGGGGGGGGGAGGGTGGTCAGGGTG
>chromosome_12,+,polyA site is 7241448
TGCGGGGCGGCAGGTGCCTTGGGACGACAAGATCACCTCCATACCCGGACTGCTCAACAGCCAGGGAAGCAAGGTGTGGCGGGGTAGGGGGGGGAGGGGGAGGCGTGGAGGGCGGGGGAGGTGGGAGTGAGGTGGGATTGGGTGTGCGCG
>chromosome_12,+,polyA site is 7312853
TCGTGGATGGGCGCGGGGTTGCTTGTGCGGAGTGCCTGGCAAGGTGCCTGGCGTGTGTACGCGGGGAAGGGAGGCAGAGGTATGGGGGAGGGGGGGATGTGGAGCCTCAGCCTCAACCTCGCCTCCCGCGCCCCCACTCCCCCACAGCGG
>chromosome_12,+,polyA site is 7377881
TGAGGCGCAGGCGGAGGGGGCGGGAGGGGGCCGGAGGGAGGGAGGGAGACGGGCGGGGAGCGGGCTCGAAAGAGGGAGGGAGGAAACGGGCGGGCGGGCGGAAAGGAGCGGGCGGGAGGCGAACCACTGGAAATGATAAGTGTGTGCGGT
>chromosome_12,+,polyA site is 7377955
GGAGGGAGGAAACGGGCGGGCGGGCGGAAAGGAGCGGGCGGGAGGCGAACCACTGGAAATGATAAGTGTGTGCGGTGTGGTTGTGTGTGTGGGGTGTGTTTGAGAGGATCTCTGCCTTTGCCGGATGCGCATGCCACGGCATGAGGGGGC
>chromosome_12,+,polyA site is 7381559
CTCCTGGACACAGAAGGGCCTGGCTGCCGTTTGAGACGGAGCACTCAGGATCTTGACATATGCAGCGCACGAGGGGTTTGGGGGGGGGGGTACCGGCACCAGCCAGCGCCTGCTGTGGCGGCGCCCAGCTCTCGCCTCTCACCGCATTAC
>chromosome_12,+,polyA site is 7397282
GGAAATGGGCGAGCGGCAGTAAGGCGTGGCGGACTCAAACGGCAAACAGGCGGCACAGACATACAAGCAAACGTGCAATGCGAGTAGTAGTGAGAGCCAAAGTAAAAACGTAAAAAACGGCACGACCACGCGAACCAGCATAAAAGCAAG
>chromosome_12,+,polyA site is 7474286
GAGGGCGGCGCCGTGCTGGTGAGTGATGAGACAGCTAGATTATGTACGGGGTACGGGGCAAGAGGTGGGAGGTTGGGGCGGGGGTGTGGGGCGCGGGGTGAAGGGCGGCACAAGGCCGTCGTGAACAGTGATGCTCAGGGCAGGCGCTGG
>chromosome_12,+,polyA site is 7506607
GTGGTGGTCGGCGGCGGCGCTCGGGGCCGCCGGAGCCGCTGTTGGACCTGTCCTTCCTGACCCACATGCCGGTGAGGGGGGAGGAGCAGCGGGGCCGGCATGAGGGACGAGGGACGAAAGCGGCAGCGGGGGAGAGGGGCCGCGGACAAG
>chromosome_12,+,polyA site is 7508677
CACCGACGCACGTGCCAGCACCACACGGCCTGCCCGCCAAAACCCGACCTGCCGCGCCCCTCCCCCTCCATGCCCCCCCCCCCCCCGCCCCTCCGCACGCAGGTCCGGCACAGCGAGCGCAACACGCTGCTGGAGGACGCCGCACAGCTG
>chromosome_12,+,polyA site is 7510616
CTGGCTGCCCGCCGCCGCACAGGTGGACCACCTGCCCGAGGGCCTGGAGGCGCTGGACATGCAGAACATGAGCCTGCGGGGTGGGTGGGGGGCGCCGCGGCGAAAGCCACAGACCTTGTCAATTGGTGGTGGTGCTGCTGCTGCTTATTG
>chromosome_12,+,polyA site is 7510804
CCTAACCGCATCCATCCCAGGGCCTCATGCACTAGACTGGTGAAGCCCTACCCCACCCGTCTCACTTGCCCCGCCCGCCCCTGTGCCGCCCCTGACCTGACCCGCCCCGCCCCCACTGCCACCCCACGCTGCACCCCGCAGGCTCCAGCC
>chromosome_12,+,polyA site is 7511089
TGGTGGAGAGCTGCCCGGAGCTGCTGGAGGTGGGTGTGTGTGGGTGTGTGTGTGGGGGGGGGGGGCTGGGTGGGGGGTGGGGGGGGGGCTGGGGGCTGGGGAGGGGGGGAAGGGGGACAGGAAGGAGGGAGGAGGGGTGGTGGTAGTTGA
>chromosome_12,+,polyA site is 7512483
AACAGCGGAAGGCAGGGGCTGGGAGGCAGGGGCAGGGACAGGCAGCGGCACGGGTGTGTCGGGTGTTTGCACTGCGGTGTATCCATGAGGACTGGGGGCAGAGGCCAAGGGGTCGGGGGTCCCGGGAGCACACATTGCGGCGGGGCTGCA
>chromosome_12,+,polyA site is 7531948
AGCACGGAAGCGTCTATGGCAGGCGCCTCACGACAGCTAGAAACTGCCACCTCCCCTTAGTCACGTCCGCGCCCACCCCGCCCCCTTCCCCCTCCCCCCACCGCCCACCTCCTTGCCACCTCCCCTCCTTACAGGGCCTGGAGAAGTACC
>chromosome_12,+,polyA site is 7632357
CGTACCTGTGGGGAGAGGGAGGGGGGTTAGCTGTTCATGGGGAACGGAGTCACCACATTGCACGTTTTCTTCTTTTGGGTGGGTGGGGGGCGGTGGGGGGCGGGTTACGAGACTATGGAGTCTGGACCGTGGTGCATGGGGCTGTGAGGG
>chromosome_12,+,polyA site is 7663192
GCGACACCAAGAACCTCATCCTGAAGCTGGCGGACTTGTACGACTGGAAGCTGGCCGCCAGGTGGGCGTGTTGGTGTGTGGGTGGGGTGGAGCGTTGGGGTGGAGGTGGAGCGTTTGCGGGGGGAAGGAGATGGTGGAGGTAGGGGTGGC
>chromosome_12,+,polyA site is 7664842
GTGACATGTACGGTTGGCGGGGGGGGAGGCGGTTCGTGAGAGAGTACTGAAGCAGCCAGAACCTCTGGGGTGGATGGGGTGGGGTTTAGTGGTGTGGGGGTGGCCTCGCTGGAGGGAGAGCTTGGCAGTGACTGGGCGTGGTGTGGGATG
>chromosome_12,+,polyA site is 7678054
CACGACTCCACCTTCCTGCAGCTGGGCAAGGTGTACGGCATGATGGACGACTACAGCCAGGTGCGTGTGTGGGGGGGGGGGTGTGGGAGGGGGGGGGCGGAGCGTGTGTGTGTGTGTGTGTGTGTGTGGTAAACACAAAACAAACGGAAC
>chromosome_12,+,polyA site is 7678600
GCACGACCCGCGCAACCCGCGCACCATCCTGGCGGCCGGCTCCATCATTCAGGTGCGCGGCGCAGGGGGCGTGGGTGGGGGTGGGGGTGGGGGTGGGGGTGGAGGGGGCGGCATGCGGGAATAGGGGCGCGGCGTGTGTGGGTCAGGCGG
>chromosome_12,+,polyA site is 7679045
GGGTGGCTGCGGTGCAGACGCCCAACAGCCCGCAGCTGTGGAACAACATTGGAATGTGCTTCTTCGGGAAGCAGGTGTGTGGGGTGTGTGTTAAAAAACGAAACGAAAGCCCGCCCAATGACGCGACGGAGTTACTTACCGATACCTACC
>chromosome_12,+,polyA site is 7679189
CCTACCATTTTGTGTGTGTGTGTGTGTGTGTGTGTGTGTGTGTGTGTGTGTGTGTGTGTGTGTGTGTGTGTGTGTCTATGTGTGTGTGGGGCGGGGGGGGCACGTAAATACCAACCTAAACGTAACCAAACCCAGCAACAGGGAGGTATA
>chromosome_12,+,polyA site is 7679881
CGACAAGGCCATTCAGATGGCGGGCGTGCCGGGGGAGCCCGTGTTCCACCTCAACTATGGTGAGGGGGCCGGGTTGGGTGGGAGGGAGGGAGGGAGGGAGGGAGGGAGGGAGGGAGGGAGGGAGGGAGGGAGGAGGCTGTTGGATTCATG
>chromosome_12,+,polyA site is 7684647
TGGAGCTGGGGCCGCGGGGCAAGGTGCGTGAGTGTGGGCATGGGCAAGGTGCGTGAGTGTGGGCGTGGGCGTGGGCGTGGGCGTGGGGCGCGGGGGGGGGGGAGAGGGCAAGCGGCAGGGGCAGGTGCGGGTCTCCCCTGCTTCGCACAT
>chromosome_12,+,polyA site is 7685682
CGGAGCGGCTGGCGGGGCCGGGGCAGGTGAGAAGAGGGGTAAACGGGGGAGATGGGGAGGGGGGGAAGGGAGGAGGAGAGGGGGAGGAGAAGGGGAGGAGAAGGGAGAAGGGGAGGGGAGGAGAGGGAGAGGAAAGAGGGAGGAGGGGGA
>chromosome_12,+,polyA site is 7691328
GATGGAGCTGGGGCCGCGGGGCAAGGTGCGTGAGTGTGGGCGTGGGCGTGGGCGTGGGCGTGGGCGTGGGCGTGGGCGTGGCGCGGGGGGGGGGGGGGGAGAGGGCAAGCGGCAGGGGCAGGTGCGGGTCTCCCCTGCTTCGCACATATT
>chromosome_12,+,polyA site is 7771888
GCACCTGCGCTGCGGCCCAGGCGGGCACGGGGACGTCAAACCCACGTGGAAGGGAAGGTCCTGCCCGGGATGCATGGTATATCATGATGTAAGGATGGAGTAAAGAGGGCACGCAACGCCCGCAGCAGAGTCCCGCAGCACCCTCACCTC
>chromosome_12,+,polyA site is 7777798
AGGGGCCGGAGCTGCTGGTGGACATCAAGGTGCGGGGCAGGCGGGCTGGAGGGGGCGGAGCGGTAGGGAGGGGGGGGGGCGGGGGGAGGGGGGGGTAGTTCATTCAATCCCTCAACCCAGACCTAGCACCGGGAGGGAGCGGTCCAAGGG
>chromosome_12,+,polyA site is 7778960
TTTGACCTGCTGGACCGCCTGCTGCAGTACGACCACCACGAGCGGCTCACATGCCAGGAGGCGCTGCAGGTGGGTGTGTGTGTGGGGGGGGGGCGGCTGTGTGCGTGTTGGCCCGGTGCGCTCGGCGGCTCCAGGCCGCGGGCGGTCAGC
>chromosome_12,+,polyA site is 7806500
GGCGGCAGCAGCGGGCCGACCGACGCCGCATGCTGGGTGCGTGAGGACGTGTGTGTGGGTGTGGGTGTGGGTGTGGGTGTGGGTGTATGTGTGTGTGGGAGGGCAGCGGGGGTGAAGGCGCCGTGAGGCGGCGGGGGCAAACCAAGCTGA
>chromosome_12,+,polyA site is 7856594
GGTGTGGGTGTGGGTGTGGGTGTAGGTGTGGGGGTTGGGGGTGGGGGTGGGGGTGGGGGTGGGGGTGGGGGTGGGGGTGGGGGTGTGGGTGTGGGTGTGGCACAGTGCGCGGGCGGTGGCGTGTACAAGACCAGGCAATTCCCACGGCGC
>chromosome_12,+,polyA site is 7888618
CATCGAGGCGCTCATGGCAGAGGTGGAGGCGGCGGCGCCGCAGCCGCTGCCGCCGGCGGCCAGGGGTGAGCGCGCGCGGGGTGTGTGTGTGTGGGTGGTTAGGAACAGCAGCAGGAGGAATGTGATGGGCGAATGGGTGAATGGGCGGGG
>chromosome_12,+,polyA site is 7889086
CAACAGCGGCAAGGGCACCGGCGAGGTGTCGTCCGCCAACTACGTGGTAGGGACAAGGAGGGGTGGTGGTGGTGGTGGTGGTGGGGGTGTGTGGGTGTAGTTCATTCCGGAACCCGAGTTAAAGCCAAGAATGCGAGGGGGTTTGTTCGT
>chromosome_12,+,polyA site is 7889206
AAAGCCAAGAATGCGAGGGGGTTTGTTCGTGCCATTCCACACTGCGTCGTGGCGTACCTATCATACGCCGACCACGAAGCATGTAACCACACATACGCAGCATACGGACATGGTTTCGTTGTTCAACACACACACATACACAGACACGCT
>chromosome_12,+,polyA site is 7889420
GGCCAAGCGGCTGTGTCCGGACCTGGTGGTGCTGCCGTACGAGTTCGACAAGTACCAGGCAGCCTCGGAGAAGGCGCGTGGGGGGAGGGAGGAGGGAGAGGGGGAGGAGGGAGAGGGGGAGAGGGGGTGGGAGGGGAGACAACCGAGGGA
>chromosome_12,+,polyA site is 7890426
CGGGGCGGCGTGTTGGACTTCCTGGCGGATCTGAGAGTGGACCAACTGCCGGGTGCGGGGCCGGGGGCGGGGGTGGGGGGGGGTGCGGGGGGCGGCGGGGCGAGGGGGGGGTGCGGCGGGGCGTGTGGCGGCGAGGGCGTGCGGCGGCGA
>chromosome_12,+,polyA site is 7892088
AGGGCGGTTGTAAATGCCAAGCCCAAACTGAACCAAACGGGGGCCGGGAAGCAGGGGTAGCTTGGGTAGGGGCTGCGGGCGGGGGTGGGGGGTCGGGAGATGGGGTCGGGGGATGGGGTCGGGGGATGGGGTCGGGGGATGGGGTCGGGG
>chromosome_12,+,polyA site is 8027520
AGGTGAGGAGTAAGGTTTGGCAAGGGACAGGGAGGAGGACGAGGTGGAGAGGGTTTGGCAGGGATGCACAGGGTGGCGCGGGCCAGGGCGGGAGGGGCAGAGGGGGGAAAGGCGTTGCGAGCCGAAGGGGGTACCGTACTTGCTATGGCG
>chromosome_12,+,polyA site is 8038286
GCGGCTGTGCGGCTGTCCGTGGGCCTGGTGGAGTTGCCCCTGCGCGTGGTGGTGAGTGTGGGAGGCGGCAGCAGGGGAGGGAAGGGGTTTATTTGTTACTCTCCGGGGGGGGCGGAGCAGTGGAGGCGGCACGCAGGGAAGGAGCAACAG
>chromosome_12,+,polyA site is 8069526
CCTGGTGGTGGAGCCGGAGCAGCTGCTGCCGCTGGTGAACGGCACACTGAGGCTGGACCACAGGCGAGTGGGGGCGGGGTGGGGGAGTTGTGGGTGGGTGGAGGGGTGACTGGGGTTGGATTGGGGGATGGGGGATGGGGTTGAGGGTTG
>chromosome_12,+,polyA site is 8102546
CCTTCCATGCCCGTTCCCGCCGTCCTCTCCCGCCCCTCCCGTCCCCGTTTGCTACGGCAGTTGCTAACCCTTTTGCGCCTCCCTTTACCCCCCCCCCGCCTGCCCCCCATTCCTGTCAGGAGGACTCGTCCGGCTACAGCCCCGGCTCGC
>chromosome_12,+,polyA site is 8103721
CACCACGTGCCGCTGCCCTCGCACGTGCTGCTGTCCGGCAACCTGCAGGTGGGGGCGGGCGGAGGGTGGGGTGGGGGCGGGGTGGGGGCGGGGGGCGGGTAGTGCAGTCCAATCCCCAAAAGAACGGGGGCGGGTGGGCGGGCGCGTAGC
>chromosome_12,+,polyA site is 8105776
CCCCTCCCTACCCCTCTTGCCCCGCGCCTGCCGAATGAATGTAACCTCATGCCCCCCTCTTGCCTGCCTCTACCCCGCCCTCTCCCCCCCCCCCCGCCCCACAGGCCCGGCGCGGCGCCCGGCTGGACCTGGTGGACTGCTCCGCCAGCG
>chromosome_12,+,polyA site is 8128180
GTACGGCATGTTCCGCCAGGTGGGTGGGGGGGAGGGGCTGGAGGGTGGGGGTGCTGGGGGTAAGGCAGGCTAGGGGGGGGGGCGTAGGGAGGGGAAGGAGAAGGGGAGGGGGCGAGGTGAGCTTTGCAGGGATGGCAGCCGTGCGCGTTG
>chromosome_12,+,polyA site is 8131102
GAGTGGGGCGGGGTACAGGAGGGGCAGACTGGGATCTGCAGTGTGGGGGGTGCTGGCTGATGAGGACTGTTAGACGGGTTGGGGAAGGGGGGGGGCGGGGGACGGGCCAACGGCGTGGGTGAAGAGGGCTGACATGACCTGTGGGGCCAC
>chromosome_12,+,polyA site is 8132389
CACCTGGACAACCTGCGCGAGCTGCGCAAGTACGCCAACGACCCCGAGTTCCAGGTGCGTGCGGTCATCACCTGTGTGTGGGTTTTTTTTGGGGGGGGGAGTAACTTTGAACCAATCCCGTAAGGGAACAGTCGCGCTGCAAGGAGAAAC
>chromosome_12,+,polyA site is 8133115
GGGCATCATCTACCGCTACGACCAGGTGCGGGCGTGCAGGGCGGGGGCAGGCGGGCGGGCGACATGGTTGGCTAGCGGGTGTTGGCAGGCCCCCCCCCCCCACACACACCACCACCACTAGCAGCACCACCACTACCGACTCACACCAAC
>chromosome_12,+,polyA site is 8133489
CTGCCCGACTACAACGTGTCCAGCGCCGAGGTCATCATCCCCGCCACCGAGCTGTCGCAGCACATCTCCACCGCGGGTGAGGGCTGGTTTTGGGGGTGGGAAGGCGGGGAAGGGTGGGCTGGGGTGGAGGTTGCGGGAATGGGTGGAGGG
>chromosome_12,+,polyA site is 8133880
CGCTCATCATCGGCACCCTGGACGGAGCCAACGTGGAGATCGCGGAGGTGGGGGCGCGGGGGCAGAGAGCGAAGGGGGGGGGGGTGGTAGCCCAGGGTGGGCGGGGCGCGGGCGGGCGGGGTGTTGGAAAGGCAGAGTGACATGTAAAGG
>chromosome_12,+,polyA site is 8149982
CCATGCACCACCGTCTTCCGTCCCCCTCCGGCTGGTCAACAATTCCTTGACGATTGGTATCTATGCCTTGGGCTCGGGCGCCCTGTATAAACCACCCCACCCCTGCTTTCACGTGCAGCGCCTCCGCCATTGAGTCGGCGGACCTGTTGG
>chromosome_12,+,polyA site is 8157150
CGGCCTTGCCGCAGAGCGCACAGGACAAACAGGTGCGTGGCTGTGCCGCACATTGCGCATACCGGTAGTTCCGGGCCCGTTTGCTTGTGGAAGAGCGGAATGGCAGGGCGGGAGAGAATGTGGGTGCCTGCTGTGTGCGAAGCACGCAAA
>chromosome_12,+,polyA site is 8223432
AACAAGGGCTGCTACATTGGGCAGGTGGGGAGGGGTGGCCGTTCATGGAGGACGGATTAATTGTATCACGGGGGGGGGGGGGGAAGGGAGGGAGAAAGGAGGCGGGAGATGGAGAGGATGCGGGGAGGAGGGAAAGCAGTCGGTTCCATG
>chromosome_12,+,polyA site is 8224816
GCGCCGCCGCCGAGGCCCCCACCAGCTCTGACACTGTCAGCGGGCGACTGGAGGACGCCAAGTACGTGTGTGTGTGTGTGTGGGGGGTGCGTGTGTGTATATATCGGGACTGAACCTTTAGCATGCAGTTTGGAATAGACCTACGCGCGG
>chromosome_12,+,polyA site is 8226524
CGTGGGTGTTTCACTGGGCTCTTTTCTCACTACGCCAGGTGCACGCACTCAACTTCATCGGCTCAGGCACCATCCTGTTTAGCGTATCAAAAGACCGGTAAGGCTATGACGGGGCGGAACAGGGTCGACGAATCGGGGGCTTGGGCGACA
>chromosome_12,+,polyA site is 8305202
CCGGCGCAGCAGCAGGCGGAGCTGCTGGCGCGGCTGGAGGGCATTCTGGCGCAGGTGCGTGAGCAGGGGTGTGGGTGTGGGTGGGTGGGGGGGTGGGCGTGGGTGGGTGGGTGGGTGGGTGGGTGGGTGGGTGGGTGGGTGGGTGGTGGG
>chromosome_12,+,polyA site is 8324256
AGCGGGCGGCCGGAGCCGGGCGAGGACGAGGAGCTGCACGTGCTCATCAGCGGCGACACCGACGACGACGTGGACAGGGTGGGAAGGGGGTGGGAAGGGGAGGGGAGGGGAGGGGAGGGAGGGGTTGTAGATGCCAGCCCAAACTGAACT
>chromosome_12,+,polyA site is 8325119
AGCGTCCGTAGATCGCGACTAGTCGCGCGTAGTAGTGTCGCCGTGCCGCCGCGAACTTAGGTCGTGTCAGGCTATGCAGCAGCTTTATATCAAACGGGAACACTACTTCGGAGGGTCTACGCGCTGGAGCTGGAGCTGGAGCTCGAGCTG
>chromosome_12,+,polyA site is 8325435
GGCTGGGTGAGCTGTTCAAGCTGCCGGAACACCTCAAGGAAAAGGTGGGGGCGGCCGGGAGGGGATGGGGAGGGGGAGGGGGAAGGCGGGACGGGGAGGGAAGGAGGTTGGGAGGGTGAAGAACGGGGTGGAAGTGGGCAGGTGAGGGGG
>chromosome_12,+,polyA site is 8350973
TGACCAGGTGGGTGGAACACACACGGTGGTCGGAAGGGAGTGGGAGGAAGTGGGAGAGGGAGAGAGTGGGAGGGTGTGGGAGGGAGTGGGAGGGGTGGGAGGGAGTGGAAGGAGTAAGATGGGGGAGACACGATGCGGGCAACTCGAGGG
>chromosome_12,+,polyA site is 8355033
CTGGCGAGGCATCACTGACAGTATACTGCCCATCATCAACCCGGACACGCGGGCGAAGCGCGCGTGAGCTCCTAGGGCGGCGGCGGCGGGGGGGGGGGTTACAAGGGGTGGCAGGTCGGGGGCGGCAGTGGGGCCTGGCAGGAGGCTGAT
>chromosome_12,+,polyA site is 8368096
TTTGTCACCCCCCTGCCGGAGCGGCTAGCGGGTATCGGCTATGTGGGGCACGCGGCACGACTGCGGCTGGTGGGTTGGGGTGTGTGTGTGGGTGTGGGTTTGACCTGGTTTGGGTTTGGGTTTAGGCTGGATGTGGAGGACGGGTTCGTG
>chromosome_12,+,polyA site is 8408424
GAGCAGCGGCTGCTGCTGGCGCTGCCGGCCATGCTGCAGGAGCACGTGCTGCAGGAGCCGGCGGCGGGTGGGTGGAGGGGCGGGGTGGGGTGGGGTGGGGTGGGGTGGGGCCAGGCCGTTTTGGAAGGGCTGTGGGCTGTCTAGGGAGTG
>chromosome_12,+,polyA site is 8410068
CTGGAGGTGCTGCTGCGGGACCTGCAGGTGGGGGCAGGGGCGGCGGGGAAGGAGGGGAGGGAGGGAGGGGGGAGGGGGGGGGGTTTGTAAAAACCAGCCCAAACTAAACCAGAGAGGGAGGGGGGGCGTGTGGTCGCGTGTAGGGGCGCC
>chromosome_12,+,polyA site is 8413100
GGGCGGGTCGCTGGCGCAGGGCAGCGAGCTGGTGCTGGAGTGCGCCGAGGCGCGGCTGGTGGACGTGGACATCGCCGGCAGCCTGCAGGTGAGAGGGAGCGGGGAGGGGCGGGGAGGGGAGGGGCGCTGGGGTGCAAAAATGGCTGGGCG
>chromosome_12,+,polyA site is 8450145
ATCGGAGGCTGGGCTGCGCAGCCTACTCATCGCTATGCTACAGCGGAGTTGGCGTCAGTATTTTTTCACCTTGCCACGGTGGTGGTGGCGGGGCGGGGTGAAATCCCCGCGTGTCGTCAGGGCAGGGGCCCGGGGGGTGACCGACTGCAC
>chromosome_12,+,polyA site is 8492050
GCGGCTCTACTACCTGCTGGAGGAGCCAATCGAGCAGGAGGGATTTACAAGTGAGGGAGGGAGAGGGGAGAGGGAGGGGAGGGGGAGAGAGGGAGGAGGAAGGGGCTTTAGGGACCGGGAGGGTGGTTGAGGGTGTTGCACCCCTTGGCA
>chromosome_12,+,polyA site is 8492823
CGACATGAAGGTGGCGGCCATGTGGGGGCTCATGCTCACAGCTGTGCCGGGTGAGACGGAGAGAGGCGGGGAGGTGGTGGGTGGGGGAGGGTGAGGTGGGGAGGTGTGTGTGGGGAGGTGGCGGGAGGGAGGGAGGCTGTTTGAGGGAGG
>chromosome_12,+,polyA site is 8493487
GCACTCAGGGCATCCATACAACCCATTCCTCTCGCTCCTCCCCAACTCAGCCCAGCCCAAACCCAACCGCCACACACCCTCGCCCCCACCCACCCCTTCACTCCTTAAATAATCATGAGTGTACCCCCCCATACATACACACACACATAC
>chromosome_12,+,polyA site is 8543737
TGCGTGGCGGCGGCGTGGTGAACACGGGCGTCATGTATGTGCAGGTGAGCGGGGATCGGGGAGTGGAGGCGCGAGGGGGGAGTGGAGGCGCGAGGGGGGAGCACGGAGTGGGGACGCGGAGGGGGGAGCAGGGAGAGGAGGCGCGGAGGG
>chromosome_12,+,polyA site is 8544424
GCTGGGACCAGTTCCTGTTTGGGGACGTGGTGCTCACCGGCATGACGGGTGAGCGGCGGGAGGTGGGGGAGGCGGGAGGGAGGTGGGGGAGGCGGGGGAGGTGATGGTGGCTGGCCGAGGCTGGGGAGCAGCGGGCGGCTGGGCGGCTGT
>chromosome_12,+,polyA site is 8571856
CAAGGTGGGAATGGGGAAGGAGAGAGGGGGCCGGGAAGGAAATCGGGAAGGGAAGGAGGGGCGGGGAGGCGGGGGGGGGGGTTGTAAGTGGGAGGGGGCGAGGAGGGAGTGGAGTGGTGGGTGGGGTTGTAAATACCAGCCCAAACTAAA
>chromosome_12,+,polyA site is 8574999
CTGTCGGATGAGGTGCAGGCGTTCAAGGAGGTCGCCAACTTCGACGACATGGTGCGGCAGCTGGAGATGGCGGGGGGGGGGTTGGGGCGGGGGGCGGGAGCGGGGAGCGTTTGTAGAGGACGGCTGCAAGTGGACAGCTTGCGTGGGACT
>chromosome_12,+,polyA site is 8586380
GGGCGTGGGCGGCAGCGGGCGGCAGAGCGTCACGCAGCTGGCGGCCTTCATCGAGGACTTCCACGTGAGAGGGGGGGGAGGGGTGATCCCACGGGCGGGGTATCTGCACGGGATGATCCCAAGGGATGATGCCACGGTATGATCCACGGG
>chromosome_12,+,polyA site is 8588209
AGACCAGGGTCTGCATGGTTGAGCTGGCGTAGCCCAGCCCAGCCCTCGGTGTTGCTGTGGATGCTGGCACGGTGTGGGGTTGGTGGGGGCCGGGCATAGCGCTGGCTGAAAGCGGGTGCTTGCTCTGGGATCTGGTATGCATGCATATGT
>chromosome_12,+,polyA site is 8597332
TAAGAAGCATGAGGCGCCTGTGTAGGGGAGGCTGGAAGGTGGCCCACACCTCCCTAACCCCCACCGCACCCCCACCCCACACCTCCCCCCACGCCCCACACCTCCCCACACCTCCCCACACCTCCCCACACCTCCCCACACCTCCCTCCT
>chromosome_12,+,polyA site is 8597711
CGGCTGGCTGCACGCGGGGCCGCCCACTGTGTACTGGATCAGCGGCTTCTTCTTCACGCAGGTGCGGTAGGGTGCGGTGGGGTGTGGCGGAGGGGTGGTGGAGGTGTGGTGGAGGGGGGTGGAGGGTGTGGGAGGGAGTGAGGGCGGGAA
>chromosome_12,+,polyA site is 8663938
AGCTCACGTGCATGCTGGCCTCGGGTAGGGCTGGGCGTGTGGGGAAGCGTGGCGTGGCGTGGCGTGGCGTAGAGGGGCGTGGCGTGGCGGGGAAGGGGCGAAGGTGGTTTCAGTGGGACCCCATTCGTCCTTAGCAGTTCCGCTTTCCGT
>chromosome_12,+,polyA site is 8734870
GCAGCTCAGCCGCCTGTTCGCGGACGGCTCCATGCCGCTACTACAGCTGGAGGTGGGGGGGGGGGGGCGTGTGGGGGTGTGGAGGGGGGGGGGGGTGTGTGAAGCGGGAAGCCGGGGGGGGGGCGTGTGGGGGTGTGTAGGGGGGGGGGC
>chromosome_12,+,polyA site is 8735845
TCCCCTGTACCGCTTTTCCAACCCCCTTGTCTACTGTCTACCACTTCCTGAACCAACCATGAATGTAACCCCCCCCCCCTTCTTCCCCCCCCCTCTCCCTCCACACACACGCAGCCGGTGTACCTGGTGTGTCGCGAGCTGCACCGCCTG
>chromosome_12,+,polyA site is 8746284
GCCGCCCTGAAGCGTGAGTTCGTCATCGTGCTGGGCGCAATGCTGGCGCTGACGCTTTGCGGCGCAGTAGCGGCGGGGTTGGGCGCGGGGCGCGGGTGCGGGAGCGGGAGGCGAGGGGAGGGCAGGCGCGGGCGGCGGCGGGGCGGTTGG
>chromosome_12,+,polyA site is 8771077
CGCTCAGGAGAATGGTGAACGGCCCGGCCAAGCGGAAGTCAGGAAAGACGCAGATGGAGGAGATTATGAGTGGCGCGACGGAGAAGGTCCTGAAGCAGGTGGGTGTCTCCTGCCATCGCCCACGATCGAAGCCGAAGTGGGCGCTGAGCC
>chromosome_12,+,polyA site is 8788181
CCGTGTACGTGCTGACGGGGCACGGAGGCCAGGAGTGGACGGGTGAGGCCGTGCCGTGGGGTGGAGGGCGGCGGGGAAGGGGGGCGGGGGAGGGGGGCGGCATGGTTGCAGGGTTGCTGAGTTCAGCGTATAGGTTTCAAATTGGGGGGG
>chromosome_12,+,polyA site is 8788606
CTGGGCGCCCGCCTACCGCCCGTCGCGCTTCGTGCCGGGGGCCCTGGCCAAGGTGTGTTCATGGTCAGAGCGTGTGGGGGAGTGGTGTGTGGTGGTGGGCTCGGCACGCAAGGTGTGGTGGTGTGGGGACGCCCCCTTGACGCCCGCGCC
>chromosome_12,+,polyA site is 8791781
GCCCGCAGCCTCCCCACCCCACCTCTTTCCCCTCCCCACCACCTCCCCCACCACCTCCCGCTCCTCCCTTACCCCTCCCCCACCACCTCCCCCACCACCTCCCCCACCACCTCCCCCACTACCTCCCCCACCGCCTCCCCGCCTCCCCCC
>chromosome_12,+,polyA site is 8795112
TCGGCAAATACGAGGTGCGGGGAGGAGGGCGGTAGGGGGGCTGTGTGTGTGGAGAGGTGTGTGACGTCGGGGAGGTGGGGGGTTGTGTGGAAGTGGGGAGGTGGCGGAACACAGATTGCGTGCACGTCCTACACGCGAATTGTTAACTCT
>chromosome_12,+,polyA site is 8806763
CAGTGCAACGCCACTTCGCCACAGCCCTGCACATCTCCTAACCAGTGTTTCCAAAACCGGGTACTAGTACCCATTCGGGTACTGAGAAAATAATTCGCCGAAATTGACGTGGGTACTGGAAACTAATTATTGGGGCCTCGAGTACCCACA
>chromosome_12,+,polyA site is 8806845
TGAGAAAATAATTCGCCGAAATTGACGTGGGTACTGGAAACTAATTATTGGGGCCTCGAGTACCCACACGGGTACCAAAAATTTAATCCGCCGGACCCTATACTACCCGGGCCCCGCCGCAAATACTACTTGCTATGCGTAGTACATTCA
>chromosome_12,+,polyA site is 8832524
CGAGACACTCTGGCGCGCGTGCTGACAGGGTGAGTGGGAGGCTGAAGAGAAAGAGCGTACGGTACCAGCAAGTTGATGGGTTGTGTTTGCCAGGGGGGGCAGGTGCATGCCCAAGCTTACCAAATAGATCCTGACTTGTCAAAGAGGGCT
>chromosome_12,+,polyA site is 8953444
CAGTGCAACACACGCGCACATTTCCTCAGACACCATACTGACTTGGGTGCTGGGCACCCTTGCTTGGGCGGACTGTCCCTTTTTGTAATGTCGCATTCATACTGACTGCGCGCATAGCATACACGACCTGTCTGTGTTCCTTTCCTTGCG
>chromosome_12,+,polyA site is 9106474
CGACCATGCCGACGTGCTGGCCAGCTGCAGCAACAGCAAGAGCGACACCAACATCAGGTGGGAGTTGGGGGAGGAAGGGGGAGGAGGAGGAGGGGGGGAGAGGCGGGGAGGGAGGGAGGGAGGAGGGAGAGAGGGAGGGAGGAGGAAGGA
>chromosome_12,+,polyA site is 9106573
GAGGCGGGGAGGGAGGGAGGGAGGAGGGAGAGAGGGAGGGAGGAGGAAGGAGGGAGGAGGGAGGAGGGAGGAGGGAGGAGGGAGAAAGGAGGGAGGAGGGAGGGAGGAGGGAGGGAGGAGGTAGCGGGGTTGGGGGTTTGGGGCGCAGGA
>chromosome_12,+,polyA site is 9107407
TCATAGACACACGCAAGATGCGCAAGCAGCGGCAGTGGAGCATGACCGGCCACATGAAGGTGGGTGGGTGGGAGGGAGGGAGGGAGGGGGGGAGGGGGGAGGAAGGGAGGGCTCGAATGCCGGGGTGCCGGGGTCATGGCAAGGCCAGTG
>chromosome_12,+,polyA site is 9108006
AGTGAGGCGGCGGCAAGGGCCGGGCCGGGGCTAGGGGGGCCGGGTCCGAGCCGAGCTAGGGGATGAGGGGGAAGAGGGGGGGGGGAACAAATGGGAGGGCGATGGCTAGGGGAAGAGGCGGGAGCGAAGGAGAGAGGGGGTGTAGTTTCC
>chromosome_12,+,polyA site is 9108209
CGGTACGCGCCCAAACACAACCCTCTCGCGCCAGGCCCGGCCTGCTCCCCTCCGGCCTCCCCTCCCCTCCCACACCCTCCCCTCCCACGCCCCGCCCCCCGTGCCTGTCAGGCTGCTTGCCTCGGGCGGCTCCGACGCGCTGGTGAGCCT
>chromosome_12,+,polyA site is 9108961
GCATACCGTATCAAGGCAAACACACAGTGGCCAAAAGTGGGCTCACCCCGCCTTGCTGCACATTGCCCGCCTCAAACGTTGTGTTCAGCTACATATCAAAAACATCCCCTGCAAAGCTGCAGCCCAGTAGGTCCGCCCGTACCACATTAC
>chromosome_12,+,polyA site is 9114132
GAACGGCTACCCCACCCCCACCCCCATTGGCTACCGTCTACCATTTTTTAGCAGATCATGAATGTAAACCCCCCACCCCCTGCTGCTCCCCCCACCACCCCCCAACCCGCAGCTCGCGGCTGGGCTGCCAGGTGTTGGCCAGCAAGGATC
>chromosome_12,+,polyA site is 9128921
GAATGCCAGCAGTGGAGGGGGTGGGGGTGGAGGCACGTCGTACGTGTTCAGTGATCTGGACAGGTGGGCGGGCGGGAGGGGGGGGAGCGGGGGTTGGAAATTGAGAAAGGAAGGGAAGACGAGCGCGTGTCGATTGTACGAGTGCGGCCT
>chromosome_12,+,polyA site is 9129324
CATCACACTGAGGGTGAGGGGCGGGGGGCGGGGGGGTTGGGGACGTGGAGTGGGGGGCGAGCGGTGTTTTGGGGTGTTTCGGGGCGGGGTGGGGGGAGCGAGCGGAGTAGCCGCAGAAGCTAGTCGGCTTAGCTAGCCGCCACAGCTGCA
>chromosome_12,+,polyA site is 9134253
CTTTGGTGTGGGAGCCGCGACACAAGGAACCGCTCTGGCGTCTGGCAGTCAATGGGTTCACGGGCTTTGGGATGCTTGCGGCGTGGGCCGCAGATGGACGCGTGGAGAAATGCCCGTGTGGGACTCAGATGACTGCTGGGGCTAGGGTTC
>chromosome_12,+,polyA site is 9136962
GCCCACTGCCTTCGTCACCTTCAGGTGTGTGTGTGTGTGTGTGCGGGGGGGGGGGGTTATGTGCCCGATCCCGGGGGTTGTGTGCCCGAGGGGGGGAGGGGCGTGTGTGTGGCGTCTATCTCTACAACACACACTCACACATTACACTGT
>chromosome_12,+,polyA site is 9140442
GGCCGCAGCCGCGTTCCAGCGCTCCGTGGTGCGCATGTACAGGTGGGGCCGGGGTCGGGGGCTGGGGGTGAGGGGCGGGTTTGGGGTGGGGGTGGGTGTTGTAAATACCAGCCCAAACTAAACCAAAACCAACGAAAACGAGGGGAGTGC
>chromosome_12,+,polyA site is 9150866
CGTGCAGTACTTCTTCGGAGGTGGGTACTAGTGTACGTACGAGCGGTGGTGGCGGCGGCGGCGGAGCGCGAGGCCAGGGGTGGGATGGGGGGGGGGGGAGCTGGGGGCATGGGGGATGGGGCATGGGGTAGTGGCAGGCGGAGGCGGCGG
>chromosome_12,+,polyA site is 9151810
CCGTAAGGAAACAGTCGAGGGCGGGGGGGGGAGAGACACGACGTAACCGAACCTCGTAACGATGTAACCCACCCCCCCCCCACCCCCCACCCCCCCTCTCAGGCGACCTGCTGATGGAGGCGGGTGCGGCGCTGGAGCTGGCCACCATCT
>chromosome_12,+,polyA site is 9152029
CCAGCAGCACACGCGCGCCCATCTACCGCACCTTCGCGCTGCAGGTGAGGGCGGTGGGCGCCCATGTGTGTGGGGGGGATGGGTGGGGGCTGGGGGGGGGATGTGTGTGTGTGTGTGTGTGTGGTGGAGATGTGTATGGGGTTGGGGGGG
>chromosome_12,+,polyA site is 9154165
GCAAATCCGCTCTGCTGCACACACACACACACACACACACACACACACACACACACACACACACACACACACACACACACACAAACACAAAAACACAAAAACACAAAAACACAAACACACACACAATACCGGTACTTTGTTCCGTTTCCC
>chromosome_12,+,polyA site is 9154439
AGAGGGGGGGGGGCGGTCGTCGGGGCGGTCGTGGGGGCAGTCGTGGGGGCGGCGGTGGGACGGTGGTGGGGGCTGCGGTGCTTCTTTTGGGGGGGGGGGGCAGCCGCAATGAGAGGTGCGGGGCCTGACAGCTGGCTGGTCTTGGCGGAG
>chromosome_12,+,polyA site is 9167710
GGGCGGCGGCCATTCGGGAGATGATGATGAAGGACCGGAACTACGTGCCGCCCACGGTGCGCGGGGGTGGGCGGGGCGGCGGGGGGGGGGGGGGCGGCGTGTGCGTGTGCATGTCTGTTTGCGTGTCCGTGTGCGTGTACCTGGCGGACG
>chromosome_12,+,polyA site is 9169478
ACCTGCAGATCCCCGCCAACAAGGTCAAGCTGGTGATCGGACCTGGCGGCGAGAAGATCAAGGAGATCCAAAAGAAGTCCAAGGCGCGAGTGCAGGTGCGCATGTGTATGTGCTGCTCTCAAACCACAACCACTCCTCGCACCCTCTTCA
>chromosome_12,+,polyA site is 9230524
GTCACTTACGGTTATCTACCCATGCTGAGCGTCGCGTTATCGCGTCAATCCCGGTAGTCATGTGGGAGGTATGTGTGTGTGTGTGGGGGGGGGGGGTGAGCACAAGTGGATCATGTGCTTCAGCGCCGGCCGCCTTGGAGCCTAACATCT
>chromosome_12,+,polyA site is 9298901
GTTGCAATGACAATGGGATGCGTTAAGAACACATGTTGCAGGCGAACTGATTGCCGCCCGCCCGCCCCCCATGTCCACCCCGCGTGTGTTGTGTGTTGTGCAGGATTCAACCTCTCGCTCTTGGAACGGTTTCAGGAGCTCTTTGGGGTG
>chromosome_13,+,polyA site is 63062
CCACAGGACGCCGAGGCGGCGGTGAAGGGCTCGCCCTACGCGGAGCACCGCAGCTTCCAGTGAGTGGGGGTAATGGGGGGGGGTAATGAGGGAGGGGGGTAGCGGGTTGCGGCTGGCGTGTTTGAGCGCAGCCCTGGGGCGTGGCTGTGT
>chromosome_13,+,polyA site is 63134
ATGGGGGGGGGTAATGAGGGAGGGGGGTAGCGGGTTGCGGCTGGCGTGTTTGAGCGCAGCCCTGGGGCGTGGCTGTGTATGAAGCGGGGGGGGGGGGGCTGGGCAAGGGCGTCGACTGCCTGGGACTAACAGTGGCTCGGACTGCCGGTC
>chromosome_13,+,polyA site is 73943
CTCCAAGAAGAGGACGCACCTGGACGCCTTCATGGCGCTGGTGGCGCAGGTGGGGGCCAGGGGGGGGACAGGGGGGGGGGCTGCGGGAAGAGGGGAGGGAAAACGCGGGCGGGGGGCCAGGCAGGCAGGAGGGCTTGGGTACGCCATCCA
>chromosome_13,+,polyA site is 110768
GGCGCCCGACCACCAGGACACCAAGGTGCGCCGCCTGTGGGGCCTGTGTGGGGGTAGGTGGGGTGGGTGGGCGGGGGGATGTGGGGGGGGTGCGGGGGGCGCAGGTTGAAATGGCGGCGCGGACGGCGGCGGCAAAAGGTGCAGCCGCAT
>chromosome_13,+,polyA site is 113748
TTCAGTGTGCTGCCCTGCCAGCTGGTGCTCAAGAGCATCGGGTACAAGAGCCTGCCGTTGGAGGTGAGGGGGAGGGAGGGGGGCGTGTGGAGGGGGGGCAGCTCAAGCGGGGATTAGTATGTGGTGTTTAAAGAACGACACGCGTGGTGT
>chromosome_13,+,polyA site is 133806
GCCAGAGTACTAAACCAGCAAGTGTATCCCAGTGTCATCATGTGGTCAGCGTCAACGAGCGCAGGGTTGGGGTGGGGTGGGGTGGGGCGGGGGGCGGGCCAGGCAGGAGTCAACAGCAGCGAGCGGCAGGGTTTTCCCCGGGCACCATGC
>chromosome_13,+,polyA site is 135547
TGCAAACCCCTTTCCCACCCCTTCTTAAAATCTTTGGGATTGGATTAAGCTACCCCTCCCCATTTGCATTTACCCCCCCCCCCCCGCCTCCGCCGCGCAGGGGCCTGGTGGACCGCATCCTGTACGTGGACTTCCTGGACAAGTACGTGA
>chromosome_13,+,polyA site is 137640
ATGTTTGCCAGCTGCGGCCAGGAGCGCGACGTGGTGCTGTGGCAGGGCAACACCATGCGCAAGGTGTGTGGGTGGGGGGGTGGGGGTGGGCGGCTGGGGGAAAGGGGGGGTGGGGTGGGGTGAGGGTGGGCATGGGGGGAGTGCAAGAGG
>chromosome_13,+,polyA site is 138804
CCCGTAATACCCACTCCACACGCGTCCCACTCCCCAATACCGACTCCCACTCCCCCATCACACCCCGCCCCCGCCCCCCCCCCCACCCCCACCCCCCCAGGACCGCACTGGCCACATGGAGCCGGTCAAGGCCGCGCTGTACAACAGTGT
>chromosome_13,+,polyA site is 139910
CGGCGGGGTGGAACTGCAAGGTGTTCGTGTGGGACGACGCAGACACAGTCAGCGGAGTGGTGAGGCCCCAGGGAGTGTGTGTGTTGGGGGGGGGGGGCTGGAGGGCGGAGCGGAGGGGGGAGGTATGTGTGCGAGCCCAGGGTGAGAGAG
>chromosome_13,+,polyA site is 140397
ACCTGTTCACGGGTAGGGGGGGTTAACATTGAACCAATCCCGTAAGGAAACAGTCGCGCTGCAAGGAGAATTGCAGGGGGTAGGGTGTGTGTGGCGGGGTGGAGCAGGTGGTGGAGGGGTGGAGCGGGTGTGGGCGTATGGAGGTGGAGT
>chromosome_13,+,polyA site is 141479
CGACACGGCCGGCCACCTGCGCGTGTGGGACCTGCGGGCGGGGGTGGACGTCAGCAGCATGCAGGTGGGGGCGGGGGGGCGGAGTGTTGGGAGGGAGAGGGGAGGGAGAGGGGGAGAGGGGGAGCGGAGGGGGGGGGTCACCAATGTCTG
>chromosome_13,+,polyA site is 141896
CGCGGGCGCACTGGCTGGCGCACGGGGCCGGCATCAACAGCGTGGCCATCGTGCCGGAGCGGTGAGGGGATGGGGGGAGGGGATGTGGGGGAGGGGGGCGGAGGTGGCGAGGGCAGCTGGCTGAGTGGTGCTGGGGCAGCTGACTCCCCC
>chromosome_13,+,polyA site is 143002
GCAGCGGGAGGCGGAGCGCGCCCTGCCGCTGGGCACCCACTCGCTGCTGCGGGTGCACAAGCTGCAGGTGGGGGTGGGGGTGGGGGTAGGGGTGGGTGGGGTGGAATGAATGGGTGTTGTACTGGGGGTTTGACAACTTGGTTTGAGGCC
>chromosome_13,+,polyA site is 151036
CGCTGCTGCGGGGCCGCGCCTTTGAGGCGCTGGACAACAGGCCCCGAGCCGCCGTGTGGTACCAGGCGGCACTGCAGGTGAGGGGGGAGGGGAGGGAGGAGGGAGGAGGGAGGAGGGAGGAGGGAGGAGGGAGGAGGGAGGAGGGAGGAG
>chromosome_13,+,polyA site is 156053
AGCTGGCGGGGGAGCCCAAGGTGAGGAAGGGGGAGTGGGGCGGGGGAGGGCGTGCCTGTGTGTTTGTGTGAGTGTGGGGGGGGGTGCAGGGGGCGCCTGGCGAGCGTTATGCCCCCACCCTCCACGCTCCTACACACCTCATGCCCTTTC
>chromosome_13,+,polyA site is 156329
AGCCGACATGCTGCGCCTGGCGCTGCAGGTGGGTGGGGGGGCGGGCGGGTGCGCGCCGGCGGTGTGAGGGGGAGGCGGCGGGGGGGAGGCGGTTTGGGGGAGGGGGCTGTTGTCACCATTCCCAGGGGCGGCAGTGCGTGTGTTGGGATG
>chromosome_13,+,polyA site is 175834
CCGCGCTCTCCTCCTCGCTCGTTTACATTGGGTTCGGTTTAGTTCGGTTTAGTTCGGTGAGCTGGCATCTATACCCTCCCCCCCCCAACCCAACCCCCCAGGTGGCCTCCCACGGGCCGCTCCAGCTCAACCGCAGCCTCACGCTGTACG
>chromosome_13,+,polyA site is 248135
TAGCAGCCGCGGGGTCAGAGCTGGGCTTTGAGGCTTGGATAGGAGAGGGGGCGTGTGAAGGGGGTGGACGCACGGTGGGGGTGGGGGGCGGGGGCGGGGAGCCTAGTGGGACTTCGGTTGCATGGGTGTGGAGCATGTGGATGCAGGTGG
>chromosome_13,+,polyA site is 249555
GCGGAGGCGCGGATCCCCCCGGGGGCCTTGAAGCCAGGGCGTATCTAACCCACTCCGTCTTGGCCGCTACTCGCGCCCCCCCCCCCCCACCCCCGCCCCCTACCTGCCCTGCACAGCCCGCCACCGCCGGCACCTCGGGCGCCTACGTGG
>chromosome_13,+,polyA site is 251384
TGGCACTGCCGCAGAGCGACAAGCGGCACCAGGCGGGTACCTAGGGGGGGTGGCTAGAGAGGGGGTGGCGGGGGGGGGGGAAGTGGCCTAGGGGGGTGGCGGGAGGTTGGAAGGGGCGAAGGCGGGGTAGGGAGGGGCGAGGAGTAGCCG
>chromosome_13,+,polyA site is 252284
GGCGGCGGTGGAGGCGCTGCTGGTGCAGCCGCTGCAGGTGCGCGGCCCGAGGCGTGATTGGGTACTGAGTTGGCGGGTGGGGGGATAGGGGGGGATAGGGACCTGTGTGGTGCATAGGGGGGGCCCGGGTGTCGTGTGAGGCTTCCACTC
>chromosome_13,+,polyA site is 257978
GGGCGGGTGCTGGGGGCGGCGATACAGCCGGCGGGCAAGCTGCTGGCGACACTGCACGGTGGGTGGTGGGGCCGGTGGGGGTGGGGGTGGGGGTGGGTTGTAGATACCAGCCCAAACTGGGGGTGGGATTGGTGTGCGAGCAAGTCCGCT
>chromosome_13,+,polyA site is 259688
GGGGGCGCCGGTGGCGGCGGAGGAGCTCGGTGACGTGCCCACTGCGCTCATCAAGTCGGGTGAGAGGCGCGCGTGTGTGTTGTTTGTTTGGGTGTCCCACCCCCCTGCTCCTCCGGCACCCCGGCGAGTGCGGCTCTTGGGGTTTACGCC
>chromosome_13,+,polyA site is 260502
ACACGGGCCGTGTCAACACACTCGCCTTCTCCACACACGACCTAAACATGATCACCGGCTCGGGTGAGGCGGGCGGGCGCGGGGGGGGGGGGCGGGCGGTGAAGCGGCGTGACTCAGAATGGAAACAGAGCGATCGCGCGCCCGCCTCAG
>chromosome_13,+,polyA site is 293752
TGCAGGTGGCGCTGCCGCCGCGGCAGACTGCGCTGGGGCCGGTGGAGATACCGCCCAAGAACTACTACAGGTACGGGTGCAGAGGATGGGGGGGGGCGCCACAGAAGCTGGCGAGGCAAAGCCTTATTATCGTCATGACCACAGGCAGTG
>chromosome_13,+,polyA site is 296274
TCACGGACGAGTGCGGCACAAGGTGTGGCGCGGGCGGGGTGGCCGGGTGGCTAGGTGACTGGCTGGATGGGTGGGTGGGGTAGGTGGCTGGGTGGGTGGGTGACTGGCTGCAAGCGGGGTAGACGGGGCACGGTAGGAGGCAGGGATTGT
>chromosome_13,+,polyA site is 300770
GGGGGTGGGGTAGCCGTCCATGAAAGATGGAGTGTACGGAACATTGGGGATGTGGGAGCATGGGCATGGCAGCATGGGTGTGGGAGTGGGGGCGTGGAGACATCGGCGACGGGGGCACGGATGGGGGGGGGGCGCAGCTGGGATGCGCTG
>chromosome_13,+,polyA site is 331744
CCGGCGCCCGCGGCGCACCCTCGGACGCCGTGGCGGCTGAGCAGGAGAAGGAGCGCGCCAACCGCATGGCAACCATCCTGGGCTTCGCCGTGGTGAGTCCAGGGGCCGCCTTCGATACTGGTTAGATGACTACTGGATGGAGAGGCACTG
>chromosome_13,+,polyA site is 332612
GCGAGACGCTGGAGGGAGAGCACCTCAAGGCCGTGGCGCGCAAGGTGCGCGGCCGGGCTGGGGAGGGGGGGGCTGTTGGGGTGTGGAGGGTGAGGGAGGGTGAGATTCCGCTCCACGGTGTTCATGTGGCTGCACGCGGTGTCACATGCG
>chromosome_13,+,polyA site is 374451
TCCTCCCTCCATCTCCACCGTCAAGCTCCACTTGGTACCGCCGTCTCCGTGCTGCGCCTCTGACTCTTTGCCCCCCCCCCCACCCCCCCACCCCCCCACCCCCCCACCCCCGTCCACCACTTCCTTAACTAATCATGAATGTAACCCCCA
>chromosome_13,+,polyA site is 374526
CCCCCCACCCCCCCACCCCCCCACCCCCCCACCCCCGTCCACCACTTCCTTAACTAATCATGAATGTAACCCCCACCCCCCCACCCCCCCACCCCCCCCACACCCTCTGTGTACGGCCCCTGCGCCCAGGCGGCCAAGGACTGCATCAAG
>chromosome_13,+,polyA site is 375327
GGACAGGCTTGCTAACCCCCATGCGCCCCTCCCCGGTTGCTGTGCCCCGAGATTGTCTGCCGTCCGCCTTAACTAATCATGTATGTACCCCCCCCCCCCGGGACTCGTCAGGCCATTCCCGATCTGTCGGAGCACGAGATCAACCGCATG
>chromosome_13,+,polyA site is 441753
GCTTCCGTGCTGCTGTGATGGCGGCGCGTAACCAGGAGGCACGGATCCTGCGCCGCACCGCGCTGTGGCAGGTGGGTGTTTGGGGGGTTTTTTGGCTGGAGGAGGGTTTCAGCAGTCGGCAGGGCGGCAAGCAGTTCGGGGCCTCGGGCA
>chromosome_13,+,polyA site is 471633
AGGTGGGAAGGATGGAGGGTGGTGGAGAGGGAGTTTGGCGGGGAGGTGGTGGGGAATGGGCGTGGAGAGCGGGGGGGGGGGGAAGTTGGGGCGTGTTGGGACGGGGCTGTGGGGACGCGGAGGAGCAGAACAGCGGGAGCAGGAGCGGGC
>chromosome_13,+,polyA site is 475309
TACCTGCGCTTCCTGGCCATGGCCCGCAGCCGGGCGCCCGGGGAGCCACTGCTGGTGCCCATGTACGACATCGACCTGGCGGTGGGTGGGGCGGGGTGGGGGAAGAAGGGAGGGGGAGGGGGGGATAGGTTATTCCGGAAACTAATAAAC
>chromosome_13,+,polyA site is 622405
AGCGCTCGTGTGTATACGGGTCTGGTCACGACGCGACAAGAGCTGCGGGCGGCCCCGAAATGCGCGTCGTGAGTCGTGGTTTGGGGACACCCGTTTGACGACGGGGCCGCTGTCTTGATGAGCCCGCGCCTCAACCCACAACCTTCGACC
>chromosome_13,+,polyA site is 628496
TCTGTGGCCTTGTGGGGTAAAGGGCGATGCGGGGGGATGCGTACAGGGGTGTGAAACGCCCCGCTGCGGAGGGGGGAACATGGGCGGGGGGGGGGGGGAGGGGCAAGCCCCACCGCGCCAGAGGGCGCACTACAGGGTTGGATAGGCCTG
>chromosome_13,+,polyA site is 639526
TGGGGTGTGTGGGGGGGGCTGGGGTGTGTGTGGGGGGGGGGGGGGTCTGGGGAGTGCGGGGGGAATGGGGGCTGGGGTGTGGGGGGGGGGGGGGGGCGGGGGGGCGGGGGTCCTCCAGCCACTCACTTCCGCCTGCTGCTTTGCCCGCTT
>chromosome_13,+,polyA site is 639975
AGCTGGACAGCTGGGTGTGCCGCAAGGTGTGGGCTGGGCGTGTGGGGATCAGGGTGTTGGGGTGCTTTTAGGGGGGGGGGGGTTTGGGTGTTGGGGAGAGTGCTAGGAAAGCGCAAGGGGAGAGGGAGAAAGTGTGTGTGTGTGTGTGTG
>chromosome_13,+,polyA site is 642688
CATCCCGCGCATATCCTCTCCATCTCACCACCAACACCCGCACCCAAACCACCAACAAACCAACACCCGCATCCCCCCCCCCACCCACACCATCACCCACACCACCCACACCACCCAGGTGCCCGCCACGCTGGGGCCGCTGGCCACGGT
>chromosome_13,+,polyA site is 668588
CAGCTGCAGGTCAAGCCGGGCCAGTACGTGGCGGTGGTCATCATGGAGTACGCCGACAGGGTGGGTGGCGGCTGGGGGTGGGGAGGAGGGTAGGGGGAGGAGGGAGGGAGGGAGGGGGGTACAGGACCAAATCTAAAGTCAAGGTGAAAG
>chromosome_13,+,polyA site is 724743
CGCCCAACAAGATCCTGTTCGTACAGAACCTGCCCGAGACCTCCAACGAGGCCATGCTGGGCATGCTGTTCCAGGTGGGGAGGTTTTGGGGGAGGGGGATGGGGCGGGGTGTGAGTTTCACCATTCCCGTGAGGACTGAGGCTGAGGATT
>chromosome_13,+,polyA site is 725181
CCGGCATCGCCTTCGTCGAGTGAGTGGAGGCGGAAAAGGGGGAGACGAGGAAAGGGGAGGGAGAGGGAAGGAAGAGGGAGGAGGGAAGGGAAGGGAAGGGAAGGGAAGGGAAGGGAAGGGAAGGGAAGGGAAGGGAAGGGAAGGGAAGGG
>chromosome_13,+,polyA site is 732167
AGAGCGGCAGCTGCTGGCGGACCGCGTGGCGCGCACGGGTGAGGGTGTGTGTGGTGTGTGTGTGTGTGTGTGGGGGGGGGGGGGGGTTCCGGGGGGGGGGGCGGGTGGGCAGCCCAAGCGAAGTGAGACAAAGAATGCAACATGGAATTA
>chromosome_13,+,polyA site is 745916
CCCCGCGCCCATGGCGCTGCGGCCGCTGTGGGAGGTGAGGCGGGGAGGGGAGGGGAGGTTGGGTGGGATTCGGTGGGGTGGTGGTGGAGGGGAGGGGCAGTGGTGATGGTGCGGGGCGGGAGGTTGGGTGGGGGTGGAGTGGGGTGTGCC
>chromosome_13,+,polyA site is 763800
CTTCCATGAGGAAGTCGTACAGGCTGGCTCTCTTTGGCGCCAGCCTCCTCTCTCTTCTTCATTCCGCCTTCATAGTGAGAGCTTTTAACGTTACTTCTAACGTTCTCACTCAAGTGCCCGCCCTTCTTTCCCGCCCCTCTTTTTCGGCTA
>chromosome_13,+,polyA site is 780786
GCTTGGAGCCCCGCGGGAGGTGTGCTGGCGGCGTGGGAGAGCTGCCTGGGGGACAAGGTGCGTGGGGCAGTCTGGGTTTTGGGTGGGTGGGTGGGCGGTAGTCCATATCAATTCCAAAGTATGGGGCGGGTCAGCATCCGGCATCAGGCG
>chromosome_13,+,polyA site is 781710
GCCGCTGCTGGAGGCGGCGCACCCGGGCAGGGTGGCGGCGCCGGCGGGGCTGGTGGTGTACCGCGAGGTGTGTGTGGGGAGGGAGGGAGGGGGGGGGGGTACCAGCCCAGACTAAACCAAAACCAACTGAAACGGGGGGGGTACCAGCCC
>chromosome_13,+,polyA site is 782655
CGCCCTGGACGCACCGGGGCCGCCGCGGCTCGGAGTAGGTGCGTGCCGTGCGTGCCGTGCGTGTGTGTGTGTGTGTGTGTGTGTGTGTGTGTGTGTGTGTGTGTGTGTGCGCAGCTGGTGGTGGTGTTGTGCTGATGACGTTGGCAGTGG
>chromosome_13,+,polyA site is 783119
GTGCCATGGAGCTGGCGGCGCTGCTGATGCACCTGGGGCCCGTGACGGACCTGGCCTGGGGGCCGAGGGTGGGTGGAGGGGTGGGTGGAGGGGTGGGTGGGGATGGAGAGGGGATGATGGGGTAGGTGGGTGGGTGAACGGTTGCCCTGG
>chromosome_13,+,polyA site is 815010
AGGGCGAGGTGCTGGCGGGCCGCCCGCACGGCCGCGGCCAGTACTACGTGCGCAAGGTGGGGCGCGGGGTAGCGGGGAGGGGGTGGGGGTGGGGGCGGAGGGGGCGGCGGAGGGGGGCGGTGGGGCAGCACTGGTGCATGCAATCGTGCA
>chromosome_13,+,polyA site is 861393
CGGTGCGTGTGCGTGCGTGTGGTGACGGTGTGTGTGTGTGTGTGTGTGTGTGTGTGTGTGTGTGTGTGTGTGTGTGTGTGTGTGTGTCGGGGGTGGGGGGGCAATTGATTCCAATCCCAAAGAAAGCACCGCCCACTGGGGGCCACGTGT
>chromosome_13,+,polyA site is 904657
GGACTTCTGCCACAAGAAGGGAAAGGTCAACCGCGACATAAAGCTGGCAAACATACTGCTGCAGGCACGTGCTGGGGGAGGGGTGGTGCCGTGGTGGGGATGGTGGGGTGCAGGGCTGGGTGAGCGCAGGGGGTTGGTGCGCAGGGGTGC
>chromosome_13,+,polyA site is 906233
GAGCACCCCTGGTTCCAGGTGCGGGCACACTGGGGGGCGTGGGGGCGTGGGGGTGTGGGGGGGCGCGTGGGCGTGGGCGTGTGTATGGGGGGGCGCGTGGATGGCTAATGCGTACGAACATCGGCGTCAACTTTGGGATGGCAACTCCAT
>chromosome_13,+,polyA site is 917866
CCGCCGCCGCAGCCCACAGCCATCCTCATGGACCTGGGCGTGTCGTCCATGCAGGTGCATGCGTGTGTGTGTGGGGGGGGGTGGATGTGCGTGTGTGTGTATGGATGTTTGTGGCTCGCGTGTGTGGATTTGGATGTGCGTGTGCGTATG
>chromosome_13,+,polyA site is 918453
CCCCACAGCGCCGCTCAGCGCAGAGGAGGTGGGAGCAGGAGGGCGGGGGTGTGGGGGGGGGGCGGGGGGGGGGGGGGGCGGGTGTGGAGGGGGGGGGGCGGAGGAGGGGGGCGGAGGAGGGGGGCGTGTTGTTTTTTTGGGGGGGGGCGG
>chromosome_13,+,polyA site is 919946
TCAGGCGCTGCGGATCGCCGTCAACGACGAACTACGGCGACTAGAGCAGGTGGGTATATGTGTGTGTGTGTGTGTGTGTGTTTGGGGTGGGGGGGTTTGCGAGGATGTTTAAAAAAGTGGTGGGAGGGGAGGACAAGGGGAAAGGGGCGA
>chromosome_13,+,polyA site is 930929
CAGTGGGGCGGCGAGGCCTTCCACAAGATGGTGAGGGAGGGGAGGGAGGGAGGGAGGGAGGGAGGGAGGGAGGGGAGGGAGGGAGGAAAGGGAGGGGGGAGGGCGTAGTTCATTCCGGGACCTGGGTGAGGGATTGGGTTGAAGGCGGGA
>chromosome_13,+,polyA site is 931249
CTGCTCCCCGTCCTCCCCTCCCTCCCCACCTCTCCCCTCCTTCACCCCTCCCATCCACCCCTCCCTCCTTCCCTCCCCCTCCCCCCCCCCCCACCACCACACACCACCCACAGGGCCGGCAGAAGATCACTCTGGCGCAGCTGTTCCTGG
>chromosome_13,+,polyA site is 932594
CGGCACTCGGACCGCACTGTCAAGTTCGTGGACAGCTGGCTGGCGGCCATCAATGCCGACCCCAAGTACTGGTGAGAGGGGGGGGAGGGGGAGGGGGTTAACGTTGAACCAATCCCGTAAGGAAACAGTCGCGCGGCAAGGAGAACCGCA
>chromosome_13,+,polyA site is 934481
GAACAACAGCGCCATGAAGAGGTACCACTTCAGAGGCCTGGACATGCAGCTGGACAGCGTGAGTGTGCGTGTGCTGACATGTGTGTTGGCATGTGTTGAAAAAAGAAATGAAAGCCCGTGCGTGTTGACATGTGTGTGCGTGTGTGTGTC
>chromosome_13,+,polyA site is 1037336
AGCGTCCGTAGATCGCGACTAGTCGCGCGTAGTAGTGTCGCCGTGCCGCCGCGAACTTAGGTCGTGTCAGGCTATGCAGCAGCTTTATATCAAACGGGAACACTATTTCGGAGGGTCTACGCGCTAGAGCTGGAGCTGGTGCTCGAGCTG
>chromosome_13,+,polyA site is 1043781
AGAACGAGAACAACCCTTCCGGCCAGGGCCGCTGGCCCGTGAAGTCGGCTGAGTTCATTCTCAACCTGCTGAAGAACGCGGAGAGCAACGCTGAGGTAAATAAGCTGCTTGTGTTACGTATTTGTGTTTGTCCGGCGGTATGGGGACGGA
>chromosome_13,+,polyA site is 1045245
GCGCGCACGGTCGTGTGAACCCCTACATGAGCTCGCCCTGCCACATCGAGCTCATGATCTCGGAGAAGAGCGCGGGCGTCAAGGCCGAGAAGGTGAGAGGGCAAGAAAGAGGAGCTGGGAGGGAGCGAGTGCGAGCGGGAGGGAGGGAGG
>chromosome_13,+,polyA site is 1045322
GTCAAGGCCGAGAAGGTGAGAGGGCAAGAAAGAGGAGCTGGGAGGGAGCGAGTGCGAGCGGGAGGGAGGGAGGGAGGGAGCGAAGGAGAGAGGAGGAGGAGGGACGCAGGGAAGGCAGGAGAGGGGGCTGGGGTGGTGCGGGAATGGGAA
>chromosome_13,+,polyA site is 1045414
GAGGAGGAGGGACGCAGGGAAGGCAGGAGAGGGGGCTGGGGTGGTGCGGGAATGGGAAGCGGCGTGGAATGGGCCAATGGTGATGTTTGGGGGGGGGAGGACGCTAGATTGGGAACGGTGCATGTAGGAAAGCCTGCTGAGCTCGAGCTC
>chromosome_13,+,polyA site is 1086777
AAGTCCGTGACGGATGTGCTCAAGGTGGGAGGTTGCTGAGGTCGGGGTTGGACTTGGACCACGAGGTGGGGGTTGTGGGGTTGGGGTGAGGGTTGGTGTGGAGGTTGAGGGCTTCGGGTTTTGGAAGGGGTGGGCGTGGGCGTGGGACTA
>chromosome_13,+,polyA site is 1149467
GAGGGCATGGGAGGGTGCGCCTTTCTCCTCCTAGGCCGATCAGGGTGCTGGGGCGGCGTGTTCTGATTAGCAGTCGGGGGGGGGGGGGGTTGTAACTACCAGCTCAAACAAAACCAAACCCAGCTCCGCAAGCGAGGGCGAGGGCGGCGA
>chromosome_13,+,polyA site is 1153055
CGGTGGGCGTGGGGCGGCCGCTGGCGCAGTGGCGGGAGGCGCTGGCCACGGCGAGGAACAGGCTGCCCGAGGTGGGCTTGTGTGTGGGGGGCAGGGGGGGCTGTGTGTGTGTGTGTGGGGGGGGGGGTGTAGATACAAGCCCAAACTAAA
>chromosome_13,+,polyA site is 1210241
TGAGTGTGCGGGGGGGGGCTGGCGTGGGTGGGGTGGGGGTGCTGGGGTGGGGGGGAGTGCTGGGGTGGGTGGGGGTGGCTGGGGTGGGTGGGGGTTGTGGGGAGCTGGGGTGGGGGGTTGCAGGGAGGGAGGGGAGCTGGGGGGGGAGCT
>chromosome_13,+,polyA site is 1211681
CGACCTCAAGAACATCCGCGCCCTGGCGGTGTGGCTGCAGGTGCGGCGGTGGCGGGCGGGGGGGCGGGCGGAGGGGGCGGGGGTGCACCCTAGGGGGTGGGGAGTCGGTAGAAAGGTTGAGTAGTTCTGTACGGGGGGGGTATGTGGTAC
>chromosome_13,+,polyA site is 1212608
GGGTCAAGGTGCCGGCCGTGTACTGGGAGTACAGCGGCAGCGAGGTGCTGGTGCTCGAGTACTGCCCGGGTGAGGGGGTGGAGGCGGGGAGGAGGAGGGGGAGGAGGAGGGGGAGGAAGGAGGGGAGGGAGGACGAGGAGGAGGGGGAGG
>chromosome_13,+,polyA site is 1213233
TGAGGGGGGAGGGAGAGGGAGAGGGGGAGGGGTTGTAGGTACCAGCCCAAACGTAACCGGACCCAGGGGGAGAGGGAGGGAAAGGGAAAGGGAAAGGGAGACGGAGACGGAGAGGGTGAGGCGGAAGGGAGGAGTTGAGGAAGAGGGTCA
>chromosome_13,+,polyA site is 1213723
GGAAGGAGGGCAGGGGCGGGATGGGGAGGGGAGGGATGAGGACGGAGGGGAGGCGCGGGATGGGGAGGGGCGGGAGTTGTGAGAGAGCGGCGGAGGGGAGAGGGCGACGGAGGGGTAGGGGGGAGCAACTGGCAAGGTAGAGTGGGTGTT
>chromosome_13,+,polyA site is 1214452
GTGTGCGCCTGTCCATGTGTGTGCGCCTGTCCATGTGTGTGTGTGTGTGTGTGTGTAAGCATACAAACGGTTGAGGGGGGTTACTTCATTCCATTCCCAAAATAAAGGGGGGGGCAAGGGCAGCCGTGGGGAAGGCGCCGGGGGGGTGGG
>chromosome_13,+,polyA site is 1218884
GGGGGATGGGTGGTTGTAGATACCAGCCCAAACTAAACCAAACCCAATGCAATAGAGCGAGGAGGAGAGCGTGGCGGGGGGTGGGTGGGCTGGGGGTTCGAGGGGACTTGGGATCGGTGTTGTGGGGTGAGGGGTTGGGGTGGAATCATG
>chromosome_13,+,polyA site is 1225917
GAGTTGCGTGATGCGCTAGAGGCGGCGCGGAGTGAGGTGGAGAAAGCCAGGGCCGACAACGTCAAAACGTCGGCAATGCTGACGGACAGGGACAGGGCGGTGAGCGGAGGGCGCCGGTGAAGGGGCTGTGGTAGCAGAAGAGGGGAAGAT
>chromosome_13,+,polyA site is 1263669
CTGGGGCGGCAGGTGGTGACGCCGGTGGGGTATGACGTGCTGGACAGGTGGGTGGTGGGGGGCGTGTGTGTGTGTGTGGGGGGGGGGCGGTTGGAGGGGAGCCTGTGTGTGTGTGTGTGTGTGTGGGGGGGGGGGGGGGTGTAAATACCG
>chromosome_13,+,polyA site is 1330519
CGGGAGTGCGGAGCACGAGTAAGGGGCAGTGGGAGCTCCCAGTAGTGGAGCATGCGAGCGAGACGTGCTCGTGCCTGTCTGCAATCCGCATGACGTCTCGCCCTAGCTGCCCCTTTCCACTTGGTTGGCCGGGATTGAGTTACTGGTACC
>chromosome_13,+,polyA site is 1385739
CCACAGCGGCGGGCAAACGGAAAGGCGGGGATGGGCACACAAGGGTCGCTCGGTCTCTTGGTGGAACCAGGGAACCCAGAGAAACCGAGGTAGAAGGGAAAGCTTCCGCCGTCTACCATCTATCCGCAGGCGCTGCCGGCCGACGGCAAG
>chromosome_13,+,polyA site is 1392490
TGGCGGCGGCGCAGCACATGCGGCCCGAGGCCAAGGTGCGCGCAGGAAGCGCGCGCGCTTGTGTGTGTGGGGATGGGGTGGGGTGGGGTGGGGGGGATGAGTGCGTGTGTCGTGCCATGGGTGCCAACATGCCGCCCATTGAAAAAGGTC
>chromosome_13,+,polyA site is 1392723
TGCCCCCCGCTCGTTTTAGCTTGGTTTGGTTTAGTTTGGGCTGGAATTTACCACCACCACCCCCTTGTATAATCATGAATATAACCCCCCCCCCTTCCCCACAGGCCTCGGCACTGGGCGCGCTGGGCGCCTGCGTGGCCGCCATGCCGC
>chromosome_13,+,polyA site is 1454096
GACGCAGCTGTACGAGGTGCGTATGTATGCGTGTGTGTGTGTGTGTGTGTGTGTGTGTGTGTGTGTGTGTGTGTGTGTGTTTGTGTGTATTTGTGTGGGCGCCGCTGGGGCTTGTGGGTCGCCTGGTGTGCACGCGCCTTTCAAGTTCGC
>chromosome_13,+,polyA site is 1508474
GCCCCCCTACCCGGAGCCGCTGGTGCCCGTGGACGGCATGCTGCCGCAGGTGGGGGCAGGCGCGGAGGCGCCCGTTTGGGGGGGGGGGGGTTGGCGGAATGACACACACGTGGGCATAGGTAAATCCCAGCCCAAACTATAACCAGGGGC
>chromosome_13,+,polyA site is 1569771
GAGCAACCTGCCCACGCTGCTGCTCGAAGATGATGTGTGGCCCGTAGACGACTTCCCGCGCAAGGTGGGTACTGGGGGGTGTTTGCACCCGGGGTGGGTGGTTGAAGGGGCGGCTTTGGGCGGAGGGGCGTCAGATGGAGCCGCTGCAGC
>chromosome_13,+,polyA site is 1583786
ATCACCTGACACACCAGCCATGCCGATGCACCCTTCCTGCTCTGCCGCTCTGTCGGCTCACACTACCGCCACCTGTGCTGTTTCGCCCCTGCTTCCCTCTTCCCTGTTCTTCAGGTCGTGGACACCACCAACGACGCCTCGAGCGGCGCC
>chromosome_13,+,polyA site is 1588280
GCTGCTGCTGCTGCACGAGCCCGACCCCACCTGGGCGGGCCGCCTGCGGTGAGGCGCCCGGTGGCGGAGGGGGGGGGCGGAGGGGGGGGGGCCGGGGGGCGGAGGGGGGGGAGAAAAACGCGGGCTGGAGGTGGTTGGGGCTAGCGGTGG
>chromosome_13,+,polyA site is 1589228
CTGGTGGCGCCATTCCTTCACTGCTTCTGCTCCTGCTCCAAATCGCCAATCCCCCAACCGCTCACAAGAATGCCTACCCCCCTTACCCCCACGCCACCCCACCCCCCAGGCCTCCCAGCCCCAGGCGGCGGCCCTCAACTCCACCGCTCT
>chromosome_13,+,polyA site is 1592605
GCGTTAGACGTCAGTTTGGCCACAGGAGCCGCACCTCCATCTATTGTGGTTAGACACTGATTTGGCCCTAAGAGCCGCACCTCTGTCTATATTGTGAGACGTCGGTTTGGCCCTAGAAGCCGCACCTCCGTCTATATCAACACTGCTGCG
>chromosome_13,+,polyA site is 1593648
CGACCGCGAATGCGTTCAGCTGCTGTGTCAGTTGTGTGTGTGTGTGTGTGTGTGTGTGTGTGTGTGTGTGTGTGTGTGTGTGTGTGTGTTTGGGGGGGTTGTAGATACCAGCCCAAACGAAACCAAAGCCAATGCAATAGAGCGTGGAGG
>chromosome_13,+,polyA site is 1594866
AGGCACGGGGGGGGGGGGGGTAATGTCATGGTTAGTTAAGGAAGTGATGCACCGTAGACAATCTTGGGAAACAAAGAGGCGGGGGGTTGTAAAGATGGTTGGGAAAGGGGGAGGGGCAGAGGGGGGACAATCTTGGGAAACAAAGAGGCG
>chromosome_13,+,polyA site is 1603479
CCCCGGTGAGTGGGGCCCGCATACTATCTGCGGTGCGAAGGGGAAACCAGAGGTTTTGTAGGATATGAAGACAAGGAAGTGGAAGGCGGGGGGGGGCGGGAGAAGCAGTGGCTCCTGTCCTGCACTGGCTCTTGTACCACCCAGTACCGC
>chromosome_13,+,polyA site is 1608003
CTGGCGGCGCACGTTAACTCAGTGCCGCTGGTCACCGCGCTGCTGGCGGCGGGAGCCAAGGTGCGCGCGCAGTGGGGGGTGGGTTTTGGGGGGCGGGGGCAGCCGTGGGGGGGGCGGGGCACTGTGTGGGTCTGTGTGGGGCGGGTGGGG
>chromosome_13,+,polyA site is 1610126
CAAAGGCAAGGCGGGGCGCAGCGCGGCGGACTGCGCGGCCAAGCGGCCAGAGATCCTGCAGGTGTGTGTGTGCGGTGGTGGTGGTGGTGGTGGGGGGTTGTAAATACCAAACTAAACCCAACCAAACCGATTCAAGGTAACGGAGGGCGG
>chromosome_13,+,polyA site is 1757325
GCCGTGCCAACACCGGGGGGGGGCGCATGCATCCGCATGCACATCCTTGAAATGGTTCTGCATGTGACATGCTGAGCTAGTGTCGGTATTTTGGCCGGAATCGAAATCAGCTTCCTGGAATCTGGGCCTGCAGCCCAAAGTCCCAGGTGA
>chromosome_13,+,polyA site is 1760796
GCTCTTCCCCATCGGCATTTTCACCGGCGGCCTCATGCAGCTCGACTACCTGCTGTGCCCCCAGCACAAATGCGGTGCGTTGTTGTGCGCGTGTTTTAGGACGCACGTTGGCGTGTTGGTTTGGGAGGCACGCAAGCATGATGCGGGGCT
>chromosome_13,+,polyA site is 1794669
GCGACTGTGTGTGTGTGTGTGTGTGTGTGTGTGTGTGTGTGTGTGTGTGTGTGTGTGTGTGTGTGTGTGTGTGTTAAAAAGCACAAGGAAAACGTTGCGCAAAGACAGTGTATGCGATGCAGCAAAGCGACGGTTTACGGATGTTACCTG
>chromosome_13,+,polyA site is 1794833
GTGTGTGTGTGTGTGTGTGTGTGTGTGTGCGTGTGCGTGTGTGTGTGTGTGTGTGTGTGTGTGTGTGTGTGTGTGTGTGTGTGTTAAAAAAACGAAACGAAAGCGTGTGTGTGTGTGTGTGTGTGTGTGACTACGGTTTCCACGGTTATT
>chromosome_13,+,polyA site is 1866678
GCGCTGCGGCACGAGTGGTTCCAGGTGGGAGGGGGGCTGGCGGCAGAGGGCGGCCGGGAGGTGGGGGGAGGCGGGGGCGGGGGTGGGTGGGGTGGTTTTTACCAGGCCCAGGCAAGAATGGGTTGGGTCGGATGGGTGGGTAGTCGTCCC
>chromosome_13,+,polyA site is 1899656
GAGGGAGGCGGGGGTCGGGGTTGGGGTTGGCCGGTCGGGGTTGGTGGATGTCTGTACCAATGGTGTGGGGTGCTGGGTTGGGTGTGGGGTGCGGGGGTGAGGAGGGCGGTTACGAGGAGGCGGGGGAGCAGTCACGTTGCCAGTGCCACA
>chromosome_13,+,polyA site is 1955215
AAGGCCACCAAGCTGCTGGAGGAGGCGCACCGGGCGCTGGGGCGGCTGGAGCAGGTGGGGAGCGTGCAGGGTGCGGGCGGGGGGTTGGGGGTGGGGGGTGGAGTTATGTACCCTAGCCCAATAGGTCCCAAGAGTCAAGGAATCGTCGCC
>chromosome_13,+,polyA site is 1956834
CACAGGGTCGACCACCGGTGAGGGGCACGTGGGTTGGGCGGTGGTGGTGGCGGCGGCGGTGACAGCTAGGGAGGCGGTGGTGGTGGTGGGTGGTGGGGGGAGGCGAGGTTGGGGGCGGGCGCAAGCTTCGTCGGGCACATGTTGCACAGT
>chromosome_13,+,polyA site is 1960163
GTGACTGGACCTGAATTTCAGAATGAAATGAGAATGGGCATGGCAGTGGGGGGATGGGTGATTGGTGGGTGGGGCGTTGGGTGGAGCGTGGGGGGGGGAGGAGTGGAGAGGACGGGCCAAGCCCATGTGTGTGGTGTACACTCGACCGCG
>chromosome_13,+,polyA site is 1963474
ATCGCGGACTTCGGCCTGGCGCGCATGCTCACGGTGCGTGCGGCTGTGCGGCAGGAGGGCGGTGGTGGGGGTGGGGGTGGTGGGGGGAGGTTGTTTTCACCAGCTCGAAGTAAACCGACTCCATGGTGGGTGGTGTGGAACCCGTGGACG
>chromosome_13,+,polyA site is 1963982
TGGGCAAGGCGGCAGACGTGTACAGGTGTGTGTGTGCTGGAGGCGTGTGTGCTGGGGGCGTGTGTGTATGTGTGTGTGTGTGTGTGGAGGGGGGGGGGAGAAAAGGGTGGAGAGGTGAAGAAGCGGGAGCAGGGGCGGCTGACATGCGGA
>chromosome_13,+,polyA site is 2037263
CTACTGTGGCGGTCTGCGAAACGCGACCACATTCAATGCCAACGCCCCTGTGACCAACTGCTCGTACGTCTCACCGTATGGGGCCTGCCCCTGTTGACCCATACCTACTTGCCACGCACCGCGCAACACCTTATTCCCAATCCTGCATTT
>chromosome_13,+,polyA site is 2091628
GCACCTGTGGGGCGGCAGCGGGCGGCCCGAGGGCGATGACGACCTGGAGCTGCTGGAGCGCCCCCCGCCCAGGTGGGGGCCGGGGGGGGGGGGCGAGGTGGAGGTGGAGAGCTACCAGCCCAAACCTGGGCCTGGGGGAGGTTGAGGGCC
>chromosome_13,+,polyA site is 2096614
CAGCCGCACCGCCCGCCTGCCGCTGCTGGGCGGCGCGGGCTATAGCCACACACTGCCGCAGCAGGTAGGTGCGCGGGTGTGTGTGTGGGGGGGGGGGGTTGCAAGGATTGGTACAGAGAAGTGTAGCGAAGTTGACAGCAGGTGTGATGT
>chromosome_13,+,polyA site is 2097248
CTCGGGGTCGGGCCGTGTGGTGATTGATGAGGCCACTGCGGCACACCTGGCGCAGGTGCGTGCGGGTTGGGGTTTTGGGGGGTGCGGGTGGGGGTGGGGTACAGTTAAGAGGGCGCCCGCATTGAGGGTGCGATGGGGTTAACTTTGAAC
>chromosome_13,+,polyA site is 2097934
GGCCTGGGCTCGCGGCTGGTGGCGGGGCACCCGTTCCTGGAGGCGGAGGTGAGAGAGGGGGGGAGGGAGGGGCAGAGGGCGGGGGGCGGGGGGCGGAGGGCAGTTGGGAGTGGTGGCGCGGGCTGGCTTTGCAGCCCTGTGTCCGTTGTC
>chromosome_13,+,polyA site is 2105522
GGGGCTCATTAAAGAGACAGTCGTAAGAGGGGAGGGGTTTGGTAGTTGCTGGATGAAGCAGTAGAGCGTGAGCAGGGGCAATGAGGGAGGGGAGGGGAAGGGGTTAGGGGCTGCCATGGACGATGTCTTTAAACCCCTCATCCCTGCACC
>chromosome_13,+,polyA site is 2107886
GGCAGCTGACCGACACCAACCTCACCACCATCTCGCCAGTCAACAAGCCGCACCCGCGCAGGTGGGCGCGGCAGGGTGTGTGTGTTTGGGGGTGGGTTAGCCGTTGATTCGCTTTACACCCCCATTCCCGATCAAAAATCAGAGGGGGCA
>chromosome_13,+,polyA site is 2142145
GGGAGGTTTGGGGGGCTGCGGGTTGGGGGAGGGGGGGCCGGGTTGGGAGGAGCGGGCGGCTGGCGGGGAGGCGGGGTAAGTTGGGGGGGGCGGGGTGGGGGGCAGGGGGGGAAGGGTTTTGTTTGCGCCGTTCCCATGCGCAGCGAGAGT
>chromosome_13,+,polyA site is 2174704
GGGGAGGGCGGCGCCTGCGTGTGTGGGCGGGAGTGGGAGGATGGGTGGAGGATGGGTGGGGGAGGATGGGTGGGGGAGGATGGGTGGGGGATGGGTGGGGGAGGATGGGTGGGGGATGGGTGGGGGAGGGCGAGCCTGCGTGAGTGGGCG
>chromosome_13,+,polyA site is 2175071
TTTTCTTCTTTGTCTTTCTGCTGGTACTGTCAATACGCGCACTTGTTTTGCTGACAGTTCGCATGAGTGGCTACCCGCCGCCCCCCCCCCCCGCGCCGGGACCTGTTTAATTGTGCTCGGGCATGTTCATTCACCCCATCAGCTGCGCGC
>chromosome_13,+,polyA site is 2196160
GGCTGGACGGGCGTATGGAGGGCTGGATGTGTGGCGGGGGTGCTGGGTCTCGATGGATGGTGTGGTTGTGGGGTAGGTTTTTTGGGGGTGGGGTGGGGCGGGGGTTTGGGAATGTTGTTGGGCAGCGAGGAGGCGGTACCTTAAATAGGG
>chromosome_13,+,polyA site is 2196772
ACGCCGTACAGGGGCCCTGGCAGCAAGTCCGTCTACCCCCTGCGCGTCGGCCTGATCGCCGATGTTGGCCAGGTGGGGTGTGTGTGCGTGCCCGCCGCGCCAGGCCCCATACATCCCGCCAGGCCCCATCCTGTCGGGCTGTCGGCCCAC
>chromosome_13,+,polyA site is 2224972
CAACACCGCATTCAGCGTGGATCGCGGACTCAGCTGGGAGGTGAGGGAGGGGGCGTGCGTGTGTGTGTGTGTGTGTGTGTGTTTTGGGGGGGGTGGTTGTTGTAGATACGAGCCCAAACTGAACCAGACCAAGATAAACGAGCAGAGCAC
>chromosome_13,+,polyA site is 2227860
GGCGGCGGCGGCAATGGAAGGGGAGGGGGGGAGCGGGTGGGGGTTAGTGGATGCGAAGTGGGTGGTTGTGTGGGCGCGTGGGGTGAGTGGGTGGGGTGGTTAGATGGACGGGGGTATGTACCCGAGCCCGGTGGTGAGGGGGTGAGGGGG
>chromosome_13,+,polyA site is 2248481
TTGGGGGTGTTGGGGGTGTTGGGGCCTTGGGGGTGTTGTTGGGTGTGGTGGGGCCTTGGGGGTGTTGGGGGTGTTGGGGGTGTTGGGGTAGGGGCGGGGAGGAAGTTATATGCATGCCCAAGGAGACCAAGGGTACCGGGCGGTGGCGGG
>chromosome_13,+,polyA site is 2248657
GCATGTGGGTGTCAGCAGCGGGCAGCAGTGGGCGGGGGTCGGGGGCCAGCGAGCAGAGCTGCTGGAGCAGCCGGCCGGGCGGGCGGGATGGATGGGGGGAGGGAGGGGAGGGGAGGGGAGGGCAGGGGAGGGGAGGGGAGCCTGCAGGAA
>chromosome_13,+,polyA site is 2250182
GGGGTTAGCGGGATGGGTGACGGGGGCGGGGCGTGTGGGCGACGGGGGTGGCGGGCTGGGGGTGGAGGGGTGTGGGGGCGTGGGGAAAGGGGGGTTTGTGATTCGCAGGCCCGGGAGGGGAGGCCGCAGGAACGAGGGGTGGCGGCTGGT
>chromosome_13,+,polyA site is 2256635
GCTTGAGGTTTTGCCAGGCTTCGGTGGTAGACTCTGACATTGCACGACGGATTGATCCTGTGCCGCTTTCCTAACCATCCTTGCAACGCCCCCCCCCCCCATGCACTGCGACCCTAGCAGAGCACGGCGGCAGTGCCCAAGCAGAAGAAG
>chromosome_13,+,polyA site is 2272105
CGCACGTGCACAAACACACACACACACACACACACACACACACACACACACACACACACACACACACGGCGCCGCTTCGTTTTGTTGTTTTTTTTACCACACATGCACATACACTACCACATGTAGGTTGGACAAGGCGCACTGGGAGGC
>chromosome_13,+,polyA site is 2276089
CGACGGCGTGGTCGTCGACTCGGAGCCTGAGGTAGGAATGGGCTAGTCTGCAAAACGTCGCACTCCCCTCCCGCCCCCCCCCCCCCTCCCCCCCCCCCGCTCGCCCCAAAGCACTCTCACGGTGCCTCGCTGTCCCTCCTTCCTCGCCAC
>chromosome_13,+,polyA site is 2277152
GAGTGCGGAGCTGCCGCGGGCGCTGGCGGAGTGGGGCGAGAGCGAGGAAGAGCTCAGCAAGGTGGGGTGAGGGGGTTGTGTGTGTGTGGGGGGGGTGTAGATACCAGCCCAAACTAAACCAAACCCAATGCAATAGAGCGAGGAGGGGGG
>chromosome_13,+,polyA site is 2279641
GGGGTGGGCGGGGTGGGTTGGGTGGGGGCGGGGTGGGCGGGGTGGGTTGGGTGGGGGCGGGGTGGGCGGGGTGGGCGGGGTGGGTTGGGTGGGTTGGGTGGGTTGGGTGGGTTGGGTGGGTGGGTTGGGTGGGTGGGTGGATGCGGGTGG
>chromosome_13,+,polyA site is 2292980
TGTGTGTGTGTGTGTGTGTGTGTGTGTGTGTGTGTGTGTGTGTTAAAGAGCACAAGGAAAACATATGTGTGTGTGTGTGTAAATTCCAGCCCAAGCCTATACCAAACCTGGGGGTGACGTACCTGTTCATGGAGGATGGAGTGATTCAAC
>chromosome_13,+,polyA site is 2340268
GCCGCATGAGGAGAGCATGACGTTCGAGGAGCAGTTCGACACGCATAGCCAGGCCAGCCGGACAAGCTCGGTAAGGGGGCGAGAAAACAAGGGGGGGGGAAGGCGCGGGTCATGGGGAATGCGGGCGGGGAGGCAGCTGACAGTGACAGG
>chromosome_13,+,polyA site is 2342243
CGCTGAGGTTCAGCTTCCAGGTGCGTTCGTGTACGGGTGGGTGGGTGGGTGAGTGGGTGGGTAGGTAGGTAGGTGTGGGTGGGTGTGGGTGCGGGGGGAGGGGGGGCGGGAAAGCGTCAGGCGCGTGTGTATGGGTGGGTGGGGATGTGT
>chromosome_13,+,polyA site is 2344494
GGGGGGCGGGAGGGGGGGGTTAAACTTTGAACCTAGCACAGTCGCGCTGCACGAAGAAACTGCAGCTAAGTCGGGGGGGGCGCAGGTGGGGGGGGGAGGCACACACACACACTCCCAGTGAAGTGGGCCGCGCCGCAACGCGCCGTGTCC
>chromosome_13,+,polyA site is 2400473
GCCCCGCCGCCACCCATGATGCGTGGCGGCGGCGGCGGCGGCGCGGGAAGCAGCCGGCGCGGCATGTCTGTCAGGTGCGTGTGTTGTGGGGTGGGGTGGGATGGGGTCGGGTGGTGTTGGGGCACAGGGGGCTAGGGGCAGGCATGCCGC
>chromosome_13,+,polyA site is 2401378
GCCGTCTCCTGGCGCGGCCACACGTGCCGCCAACGGCGCCGCGTCCAAAGGGCCGTCGAGCCCGGTGCGGCTGTGTTTGTGTGTGTGGGGGGTGGGGGTGGGGGTTGGGCGGCTGTGTGTTAAACACGAAACAAACGGAACAAAGCCGCC
>chromosome_13,+,polyA site is 2407962
GGTGGGGTGCATCTACGGCAAGAACAACGACGCGCAGAGGTGGGCAGGGAAGTGAAGGAGTGTGGGGGTGTGTGGGTTTGTGTGGGGGGGGGGGGGGTTGGGGGGACGGGGTGGAGGGGTTGTGGGGGTGTGGGGTGGGTGTGGGGTGGG
>chromosome_13,+,polyA site is 2408560
CCACCTACGCGCGAGAGGTGGGCGGGCGGGGGGCGTGTGTGTGTGTGTGTGTTGGGGGGGGTGGGGGGGTGGGGGGGTGGGGGGGTGGGGGGGGTGTATATGTGTGTGTGTGTGGGGGGGGGGGGGTTGGGAACCAAACCAGGCTAAAAC
>chromosome_13,+,polyA site is 2409877
TGAGGGGGGAGTGTGGGTGTGTGTGTGGGTGTGTGTGGGTGTGTGTGGGTGTGGGTGTGGGTGTGTGTGTGTGTGGGGGGGGGGGTGGGGGTGTGTGTGGGAGGTGGGGCTGGGGTGCGGGGGGCGTGAGGTCAAATTTCCTTTCTGACG
>chromosome_13,+,polyA site is 2410297
CAATGGGGGGTTGGGGGGGTGGGTTGCGGGGGGTGTCGGGCTGGGGCGGTGGGGGTGGTTGTGGAGGAGGGGTGGTTGTGGGGTGTCGGGTTGTGGGGTGGGGAGGAATGGGTAGGGCGGGGTGGTTTACCTGTGATACGCTCGATCCTG
>chromosome_13,+,polyA site is 2411260
GGGAATATATTCCCACGCCATTAGGGGTGGGGTGTTTAGGGGTGAGGCGTAGGGGGGGCTGTAGGGGGTGTAGGGTTGGGGGTGTTGAGGGGCGGGGGGTGTAGGGGTTAACTTTAAACCATTCCCGTAAGGAAACAAGGCGTGTAGGGT
>chromosome_13,+,polyA site is 2411415
TGTTTAGGGGCGGGGTTGTAGGGGTGAGGGTGTAGGGATGTGGGTGTGTAGGGGTTTTCACCATTCCCAGCAGGGGGTTGTTGGTTTTTAGGGGCGGGGAAGAGGAGGGAAGAGCACGAGGAGCGTCGCCGGGCACCGCAGCGCGCCCAA
>chromosome_13,+,polyA site is 2420984
GTTGGGGGTGCGGGGACTTCGCCGCAGCCTGTGGTCGACATGCGGGTGAGTTGGAGTGGGTGTGGGAGTGGGTGTGGGAATGGGGGGGGGGCCGTCGGGGGGGACCGTAACTCGCCTATCCACACCGGCGGCTAACCAACTCACTCACCT
>chromosome_13,+,polyA site is 2459666
TCGCTGTTCCTGCCCATTGCCCACATGGCCGCGCAGCTGGGGCGGGCGCAGCAGCAGGCTACAGGTGGGTGCGGAGAGGGGGGGGGAGAGAGGAGGGGGGGAGAGGGGCGCGTGGGTGTCGGTGCGGGCGGGTGGGTGGGCCCTGTGCAG
>chromosome_13,+,polyA site is 2460493
CTACCCGCGCGCCTCCCACCCGGACGACTCAGAGAGGCACCTGGACCTGCGCTGCTGGATGGCGCTGGCGGCGCAGGTGGGGGTTGGGGGTTGGGGTGTAATTACCAGCCCAAACCAAACCAAACTAGCGGGGGAAAGGGCAGGTAGCGG
>chromosome_13,+,polyA site is 2461065
GGGGTGTGTTCGCGGACTGGGGCACACACACAGAGGAGGTGGCGCTGGAGGTCAAGGTGAGGGTCGTGGGGGCGGGTGGGGTTGTGGGGTGGGTGGGTTGGGGGCCGGGGTGGGTTGTAAATACCAGCCCAGGCTAAATCAAGTTAGTAC
>chromosome_13,+,polyA site is 2470380
GCGATGGACATCAGCGGAGAGCTGCACCTTGATCTGGTAGTTGAGCTTTACACATTGTGGCGTTTGTGTGGGGGCGTTCGTTTGGGGGGGGGGGCGAGGGGGACAGGGAGGGGCGCTGCGGGGCTCACTGAAGGGAAGGGTGGCGGCATC
>chromosome_13,+,polyA site is 2471278
GATCCAAACTTATCCGACACCGAGGCCTGAGGGCTGTAGGGGATGGGGAAGGGGCAGGGGGCGGAGTGCTCCGAGGCTGTGTTTGTGGGGGGCGCGGGGGGGTTGGCGTGCATGGGGTGGGATGCGGTAGGTACCAGGATGGTGGGGGAG
>chromosome_13,+,polyA site is 2472812
CTGTACACGGAGGCCATCAAGGAGCAGGCGGGGGAGGGCTGCCACATGTGGGGCATGCTGGAGGTGGGTGCGTGGCGTGTGTGTTTTTTTTGGGGGGGGAAAGGGGAGGAGAGGGGAGGGGAGGGGAGGGGAGGGGAGGGGAGGGGAGGG
>chromosome_13,+,polyA site is 2484042
AGCGTGAGTGCTGGCGTCGGGCGGGCTGCGGGCCTCCGGGGGGCGCTTGTATGTGGTGTGTGTGTGTGTGTGTGGGCGGGGGGGGGGGGGTGGGGGGGGAGAGGCCGTGCAGGCCCTGTGCCGCAGGCGGGCTGCGTGCGAGCGAGTCGG
>chromosome_13,+,polyA site is 2484556
CCGCGCCCCCACCCCCACCCCCACCCCCACTCCAAACCTGTGATCTGATCACTTCGCCCGCCCCCTCCGCTTTCCGCCCGCCCCCCACCCCCCACCCCCCAGTGTGGCTGGTGCACGAGCAGGTGGCGGTGGCGGCGCTGGACGCACACG
>chromosome_13,+,polyA site is 2485601
CGCTGCGGCGCTACCTGGACACCTTTGGCAACGACAAGGACGGCTGGGAGGAGCTGGCGGAGCTGTACCTGGAGGTGTGTGTGGTGGTGGTGGGGGGGGGAGGAGCTGGCGGAGCTGTACCTGGAGGTGTGTGTGTGTGTGTGGTGGGGG
>chromosome_13,+,polyA site is 2485654
CTGGCGGAGCTGTACCTGGAGGTGTGTGTGGTGGTGGTGGGGGGGGGAGGAGCTGGCGGAGCTGTACCTGGAGGTGTGTGTGTGTGTGTGGTGGGGGGGGGAGGAGCTGGCGGAGCTGTACCTGGAGGTGTGTGTGTGTGTGTGGTGGGG
>chromosome_13,+,polyA site is 2485710
CGGAGCTGTACCTGGAGGTGTGTGTGTGTGTGTGGTGGGGGGGGGAGGAGCTGGCGGAGCTGTACCTGGAGGTGTGTGTGTGTGTGTGGTGGGGGGGGGGAGGAGCTGGCGGAGCTGTACCTGGAGGTGTGTGTGGTGGTGGTGGGGGGG
>chromosome_13,+,polyA site is 2485814
GCTGGCGGAGCTGTACCTGGAGGTGTGTGTGGTGGTGGTGGGGGGGGGAGGAGCTGGCGGAGCTGTACCTGGAGGTGTGTGTGTGTGTGGTGGGGGGGGGAGGAGCTGGCGGAGCTGTACCTGGAGGTGTGTGTGGTGGTGGTGGGGGGG
>chromosome_13,+,polyA site is 2485925
GAGCTGTACCTGGAGGTGTGTGTGGTGGTGGTGGGGGGGGAGGAGCTGGCGGAGCTGTACCTGGAGGTGTGTGTGGTGGTGGTGGTGGGGGGGGTTGGCTGGAGTGGCAGGGGCGGGGGCGGGGGCCGGGGGGCAGGGGCGAAGCTGTAC
>chromosome_13,+,polyA site is 2491397
GCCTTGAGTTCGCCCTGATTGTCGGCGTTGCCGGCGTCCTGGCCACCGGCGCCTACGCCAAGTTCCGCAACTCCTTCCTGGGCCTGATCTGCGTGGTAAGTCCTGGCAGATCCTGAGCTACTCCTGATAACTAATACAGCGCACAATCAT
>chromosome_13,+,polyA site is 2491475
TGGGCCTGATCTGCGTGGTAAGTCCTGGCAGATCCTGAGCTACTCCTGATAACTAATACAGCGCACAATCATCGAGATTCCCAGTACAATTCCAACCCAAATTCCTGACCGCTTTTGCGTCCTCCTTTCCCCCTTTCCTCCCTCCAGGCC
>chromosome_13,+,polyA site is 2518063
CGGCGGTGTCGTTGTCGGTGCCGCTCGTCTACCACACGGAGCGGAGAGACCCGTCGGAGGGTGAGCGGGCGGGAGGGTGGGTTGTAGGGGGGGAGGGGTGTTCTTACCATTCCCAGGTAAGAAACCAAAAGAAAAGAGGATGCAGGGGGC
>chromosome_13,+,polyA site is 2535891
GGGTTGGTGTTGGGGCAGCCGCAGCAGCTGGCGAGGGCCTGGAGGGGGACGGAGACGTGGGGGAATGGGGTGAGGGCGGCGTGGCGGGGGGCGTGGAGTTATACATCGTCACCAAGCCCTTCCTTCAGCCAAGCTCGGACATGCCCATTG
>chromosome_13,+,polyA site is 2557893
GTGCCGGCGGGGCGGCTGCGCGTGGAGCTGGTGCCGAGCGGCTTCTACTGGGAGGAGTATCAGCTGTACGTCAGGTGGGTGTGGCGGGTGTGGGCGGGTATGGGCGGGCGTGCCGTACCGCAGCTCGATGGTGCTGCAGCCTGTTTTGTG
>chromosome_13,+,polyA site is 2576909
GGTATGCTCTCTAAAACACACACATACACACACACACACACACACACACACACTTGACACACACACCTCACCCTTTCTGCCTCCCCCCCCCCCCCCCCACACACACACAGAACAACAGCTGCCCGCTTTGTCGTAAGGAGCTGCCAACGG
>chromosome_13,+,polyA site is 2756195
CCTGGGGGGCTTGAGGGGTGGGGCGCGGCTTGAGGGGTGGGGTGGGGGTCTGCGGCTGGGGGTTGGGAGTGGAGGGCTGGGGGGGGGGGGGGGCAAAGGGCAGGGCGGGGGCACGGGGGCACGGGGGGGGGGCGGGGGCTGCGCGTTGAA
>chromosome_13,+,polyA site is 2757260
GGCGTGCAGGTGAGCAGGAGGAGGAGGGGGAGGAGGCTGAAGCAGCACCGCCGGCGGACACCCCCACCCCCCCACCACACCACACCACACCACCCCCACCCCATCTAGCTGTGCCTCGTGCCTTCGCTTCCAGCCTTGTCTCGCATGTCC
>chromosome_13,+,polyA site is 2868915
GGGACCTGCTCATCACCTGTAGCAATGACCAGACCGTGCGGCTGTGGAAGGCCGGCAGCGACAACGGTGGGAGCCGGGGGAGGGGGAGGGGGAGGGGGGAGGGGGATAAGGGGATCGACAGGGACAGGGACAGGGACAGGGACAGGGACA
>chromosome_13,+,polyA site is 2871316
GAGTGGGGCTTGGGAGTCGGGTGGCGGGGAGCGGGGAATGGGGCTGGGGAGTGGGGTGGAGTTGGTGGGGTGGGGTTGGTGGGGTGGGGCGGGGTGGGGAGTGACACGGGGTGGGAGCAGGGCTGGCGGTATGGGTAAGGGGAAGACGAA
>chromosome_13,+,polyA site is 2871869
TGTGAGCGGCGGGTTTTGGAGAGGGTGGACCAGGGGGGGGGGGGCGGCGGGGCTTGGGACGGGCCGTGGGGCGGGGCGGGCGGGGTGGGGCGGGTTTGGGAAATGGGGGATAGGTCTTGCGGAGGAGGGGGTGGGGCGCTCAGCGTGTTG
>chromosome_13,+,polyA site is 2873407
GTGCTTCGCGGCGCCAATGTGACGCCCAAGGAAGCCAAGTGCGCCTTCGTGCTACTGCCCATGGAGGTGAGGGGTGTGGGTGTGTGGGGGGGGGGGGTGAGGGGGTTCCATTTATTACTGTTTAGAAAGTGAAGGCGTAGCCACGCGGCG
>chromosome_13,+,polyA site is 2873504
TGAGGGGGTTCCATTTATTACTGTTTAGAAAGTGAAGGCGTAGCCACGCGGCGTAGCCCGGGCACAGTAGTATAGGGGGTGTTGTGGGGGTGCGGGTGGGGTACGGGATGGCGGGTTGGGAGGTGAGGGGGGTGGGGGGGGGGTTAACTT
>chromosome_13,+,polyA site is 2873636
TGGGGGGGGGGTTAACTTTGAACCAATCCCGTAAGGAAACAGTCGCGCTGCAAGGAGAAACTGCAGCCGCAGGGTGTGGGGGGGGGGCGAGGGTGGGTGTGAGGGTGAGGGGGTTACATTCATGGTTAGTTAGGAAGTGAAGGCGTAGCC
>chromosome_13,+,polyA site is 2876055
GTGAAGAAGTTCATTTGGAAGAAGAGCGACGACCTCATCTTCAACTACAAGTAAGGGAAACGGAAAAGGGAAATGGAAAGGAAAAGGAAAAGGAAAAGGAAAAGGAAAAGGGAAACGGACTGGGACTGGGACTGGGACTGGGACTGGGAC
>chromosome_13,+,polyA site is 2954996
AGTATACCTTGCAGCGCTGTGGGTGGAAGGAGGTGAGGGTGAGGGGCAGGGCAGGCCAGGGCAGGGCAGGGCAGGGAAGAAAAGGAAAGGGGGGGGGGGTAGCGGCGGTATTTGGTCCATGTGGCTGCAAGGTGGTGTTGTGCATCAAGT
>chromosome_13,+,polyA site is 3181637
GCAACTTGGTGTCCCCCCTGCCGCGATAGCATTCCGGTAAGAGATCTGTCAGGGACTGGTGAAGCCTTGTGCGTGTTTGTGTGTGTGTGGGGGGGGGGAGGGGGTTGGAGCTGCAGATGGAAGGCGGGACGAGGGCACGTGGGTTGCCAG
>chromosome_13,+,polyA site is 3182823
GGAGGGTGAGGGAGGGAGGGAGAGAGGGAGGGAGGAAGGGGAGGGAGGGAGGGAGGGTGCAGGGGGGGAGGGAGGGAGGGAGGGTGAGAGGAAGGGGAGGGAGGGAGGGGGGAGGGAGGGAGGGTGAGAGGAAGGGGAGGGATGGAGTGG
>chromosome_13,+,polyA site is 3184426
AAACGGAACAAAATTCCGCCATACACGCGCGCGCAGTTACCAACAAATACCGACGCCGGTTACCGAGCTCCGCGTTTGTCGATGTTGCCCCAGTTGTCACCTTGAGTGTGTGTGTGTGTGTGTGTGTGTGTGTGTGTGTGTGTGTGTGTG
>chromosome_13,+,polyA site is 3199643
ACCGCCGTCGCCCTTCCTGCTGCGGGCGGGCGCGCAGACGGAGGAGCTGTACGACCGGTGGGTCCGCACTCCACGGGGTGTCCTGGGGGGGGGGGGGGCGGGCGGCGCGATGGTGCTGGGGGTGCTGTGTTGTTTTGGGGCATGGTGGGG
>chromosome_13,+,polyA site is 3213455
TGTGTACGGTGCACGCGCGTGCTGGTCAGCACATGTCTCGTATGCGAACACGGGCAACCTTGTGGCGCCGCTCTCGATGACGCATGCCCACCCCCGCCCCACGCACCTTACCACAGGCCGCCTCGGACGCGTTCGACCTGGGTTTCGCTG
>chromosome_13,+,polyA site is 3223358
GGGTCGGGGCTGCTGGAGGAGGGCGCCGCCGTCACACTGCCGCTGTTCGCACTGGAGGGTGAGGCAGCGGGAGGAGGGGCGGGGGTGGGGAGGGGTTGGTGTGGGTTAACTCTGAACCAATCCTGCAAGGAAACAGTCGCGCTGCAAGGA
>chromosome_13,+,polyA site is 3238929
GCATGGTGGGGCTGCACGTGGCCTACCGCCTGGCCAAGGAGGGTGCGTGTGGGGGTTTGGCGGGTTGGGGATTGGGCGGGGTGGGAGGTGGGGGGTGAAGAGGTGGGTTGGGCGGGATGTGGGAGAGGGGAGAGGGGAGAGGGGAGAGGG
>chromosome_13,+,polyA site is 3240140
ATCCAACGCGTGTCCACGATCCATCACCACCCATCACAAGTTCTCAACCCATCACGACCCACATTTCCGCCGCCCGCCCCCCCCCCCCCACCCTCAACACACGAACATTGTCCAGGACGAGGGCATCGACTGCGACTTCATCCGCCTCAG
>chromosome_13,+,polyA site is 3244245
GTCAACCCGGTCAACGCCATCAGCGGCTGCAAGCGCTACATCGCCACGGGTGAGGCACGGGAGGGGGAGGAGACGGCGGGGGGGGGGGCGGGTAGGCGGGGAAAGAGGCGGACAGGAGCGGTGGTATGATGGTGTGGGGGCTGCCCGGAC
>chromosome_13,+,polyA site is 3244589
TGGGTGTGGGTGTGGTGGGTGGATGTGGTGGGTGGGTGTGCTGGGTGTGGTGGATGTGGTGGGTGGGTGTGCTGGGTGTGGTGGATGTGGGTGGGTGGGTGGGTGGGTGGGTGGGTGGGTGGGTGGGTGGCAGGGGGTTGGGGGCTGTGG
>chromosome_13,+,polyA site is 3244761
CTACGCACGGGCAGTCGCTCACAGCCCCCTATCCCCTTTTTTGGCCTCAAGCAGTTGCCCCCACCACCCCCACCCCCACCCCCCCCACACACACACGCACACGCACACGCGCGTAGGCACAACGCCTGGTCCGAGCTGTACAGCCCCTCC
>chromosome_13,+,polyA site is 3245369
GGTGGACACGGTCCTTCCCCGGTCTGGTCTGGGCCTGGCCGGACAGTGGCAGGCGGAGCACCTCAAGCCGGGTGGGTGGGGGCGTGTATGGGGTGGGGTGGGGGGGCGCCGTGAGGGGTGGGGGAACGTCGTGAGGGGTGCGGGGGCGGG
>chromosome_13,+,polyA site is 3245975
AGTGGAACCCCAACGACAGCACGTTCGACTGCGTGTGCCACGGCTCCCAGGTGTGTGGATGAGGGCTGGAGTTTCGGTGGGTGGGAGGGTGAGCAGGGCATGGGAGGGTGTCGCGGGGCCCCGTGTTGGGTGACTCATGGCGACCGTCCA
>chromosome_13,+,polyA site is 3260275
TGCGGGTGCCCGCGCCCCTCACCGCACTCATGTCCGCGGTGCCGGAGGAGGCGCCGGCAGAGGGTGCGGGGCGGGGGGTGGGGTGGCGGGTGGGGTGGAATGGGGAAGGGTGTTAGGGATGGGGTGGGATGGGGTGTTGGGGGTGGGGTG
>chromosome_13,+,polyA site is 3260342
GGGGCGGGGGGTGGGGTGGCGGGTGGGGTGGAATGGGGAAGGGTGTTAGGGATGGGGTGGGATGGGGTGTTGGGGGTGGGGTGTTAGGGATGGGGTGTTGGGAGTGGGGTGTTAGGGGTGGGGTGTTAGGGGTGGGGTGTTAGGGGTGGG
>chromosome_13,+,polyA site is 3260402
GATGGGGTGTTGGGGGTGGGGTGTTAGGGATGGGGTGTTGGGAGTGGGGTGTTAGGGGTGGGGTGTTAGGGGTGGGGTGTTAGGGGTGGGGTGTTGGGGGTGGGGTGTTAGGGGTAGGGTGGGGGAAGGGGTGGGATGGGGTAGGGTGGG
>chromosome_13,+,polyA site is 3262554
CTCCTGGACCGGCAACCTGGTCACCAATGCCTCCTGGGACCACTTCTGGCTCAACGAGGGTGAGCGGGCGGGGCGGGCGCGGGGAGGGGGGTTGTAAACACCAGCCCGAAACAAACCAAAACCAACGAGCGGAGCACAGGCAGGGGTGTT
>chromosome_13,+,polyA site is 3265974
CGCTGCCGCACGTGGCGGACATGCTGCGGACCCAGGGCCGCATGAAGTTCCTCAGGTGAGCGAGGTGGCTGCTGTGGGGCGGGAGGGGGGGCGGGAGGGGGAGGCGGGAGGGGGAGCGAGGACGGATAGGCGGGAGGACAAAAGGGCGGG
>chromosome_13,+,polyA site is 3278768
GTGTGGTGGGCGTGCACAGCGCCAAGTTCGACAACGAGAAGGACAGGTGCGGATGGGCGGGCGACTGTGTGTGTGTGTGTGTGTTGGGGGGGGGGAGGGGGAAGGGTTGTAAACACCAGCCCAAGCGAAACCGGACTCCACGCAGGAGAG
>chromosome_13,+,polyA site is 3281546
ATCAGCAGGGGGATACGGGGACAGCAAATAGAAACAGGCAGAGGGGACGGGAGTCTGGAGGGAGGCACGTCCGCGTGTGTGTGTGTGGGCGGGGGGGGGGGTAACTTTGAACCAATCCCGTAAGGAAACAGTCGCGCTGCAAGGAGGAAC
>chromosome_13,+,polyA site is 3282676
GTGTTTCCGCCATCCCAGTAAGGAGGGCATGGGGCATGATGAGGCGGGGAAGGCGAGGGCTGGAGACGGGGCTGGTGGGCGGGTGGGCGGGGGGGGGGAGATTGGGTGAGGAGGGCGTGGCCGCGGCCGTGGCGTGCCCGGGTCTTCCTT
>chromosome_13,+,polyA site is 3284080
GCTGCGGGTGCTGGCCAAGGTGTACTACTGCCAGCAAAACGACGTGTGCCTGTTCGAGCAGGTGAGCAAGCTGGAGGATTGGGAAGCGGGGGGGTGGGTGGGATGTGTGGGCAAGGAGATTCGGACGTGGCCCTTTCAAGTACTGGCATG
>chromosome_13,+,polyA site is 3408571
CGCGGGGTGTCCCGTGTTGGCGAAAGGCCGCGCGGGAGCTGCGGGAGGGATTCGGGGGCTGCTCGAAGCCGGGCGGGGTTTGTGGCGCCGCGGCTGGGGGATGGAGGGATGGATGGGCCGGCCTCCAGCAGCACCATACGCTAGGAGGCA
>chromosome_13,+,polyA site is 3411799
TACTTCGACGCCTCCTTCGAGAAGCTGTACACCTACTTCGACGAGAACCCCTCGTTTGGCGAGATGGGTAAGAGCGTGTGTGTCGCGGGGGTCGGGGGCGGGCTTCTGCCTCCTCAACATGGAGTGTTTCGGGAGGATTGAAGGGGGCAC
>chromosome_13,+,polyA site is 3414231
GGGTTTGGGGACGAGTGTTTAATTGTTCATATGGTGCGCCGTTGCGGCAGGATCCTGATAGGGTCTGCGTCATTGGAAGGTGGGGGGGGGGGCGGGGCGAGTTGGCGCACAGCATGCTTCAGACATGCAGCTGCTGCAGTTGCGGCGGGA
>chromosome_13,+,polyA site is 3459469
GAAGGTGGCCGTCATCAAGGTTCTCCTCGAGGGCTTGGTGAGCGCCGCAAGCGGGGGACTGTTCTGCGCCAATGGGGGGGGGGGGGGGGGAAGGGGCGGCAGGGCCCGAGTGTCACATGCAGGGGCGTCAACCAGAAAAAGTGGATTCGC
>chromosome_13,+,polyA site is 3487805
GTTCATCGTGACGGGCGGCGCCACGGGCGTCGGCTTCCAGGTGGGTGAGCAGGTGGCGGCAGTGCTTGTAGGGGCGGTGCTGGTAGGGGCGGGGTTTTGGACAGCGGGAGTGGTGAGAGCGGGATGCGGTCGGAGTAGCGCAGTGCTTGG
>chromosome_13,+,polyA site is 3491015
TATCTCCCCGCCCAACACACGATTGCCTAGTCGCTCATGCCTGCAGCAGCCCCCACCCTCACCCCTCGGCCGCTCCCACCCCCCACCCCCCCCACATACACTCGCTTCACTTCTTCTTCTTCAATTCTGAATGTAACACCCCCCCTCGGT
>chromosome_13,+,polyA site is 3506021
ATCGCCTACCGCGAGAGCGATCGAGACGACAGCCAGCCGGAGGGCCAGGTGCGCGGGTCTGGGAGGAGCTGCGGGGCGGCGCGGGGGGGGGGGGTTCTGGAGGGCATGTGTGGAGATCTTTTTGTGGGTGGGGATGAGGGGGGGGGGGTA
>chromosome_13,+,polyA site is 3506070
TGCGCGGGTCTGGGAGGAGCTGCGGGGCGGCGCGGGGGGGGGGGGTTCTGGAGGGCATGTGTGGAGATCTTTTTGTGGGTGGGGATGAGGGGGGGGGGGTAAATGGTGAGGGGTCTGTCGTTGCGCTGGGAACAGTGAACGGTGCTGGGT
>chromosome_13,+,polyA site is 3506944
ATCGCCTACCGCGAGAGCGATCGAGACGACAGCCAGCCGGAGGGCCAGGTGCGCGGGTCTGGGAGGAGCTGCGGGGCGGCGCGGGGGGGGGGGGTTCTGGAGGGCATGTGTGGAGATCTTTTTGTGGGTGGGGATGAGGGGGGGGGGGTA
>chromosome_13,+,polyA site is 3506993
TGCGCGGGTCTGGGAGGAGCTGCGGGGCGGCGCGGGGGGGGGGGGTTCTGGAGGGCATGTGTGGAGATCTTTTTGTGGGTGGGGATGAGGGGGGGGGGGTAAATGGTGAGGGGTCTGTCGTTGCGCTGGGAACAGTGAACGGTGCTGGGT
>chromosome_13,+,polyA site is 3516135
GGTGTGTGGTGTGTGGTGTGTGGTGTGTGTGTGTGTGTGTGTGTGTGTGTGTGTGTGTGTGTGTGTGTGTGTGTGTGTGTGTGTGTGTGTGTGATGGTTGGCAAGGTGTGTGTGAGGGTGTGTGCTTTGGGTCGACTAGATAGGTTCGTA
>chromosome_13,+,polyA site is 3541222
CAGGGCGCAGGACGAGCCGACTGAAACAACGCTAAGACTACAGCTAACAAGGTGGCCACGTGTCGTCGTCCTGCGGCCCCTGCCCCCCCCCCCCCCCCACACACACACACACAGCTCCAGGACTTCTACCACCTGCGGCAGGACGAGTCG
>chromosome_13,+,polyA site is 3541377
GCAGGAGATGCAGGTGTGTGTGCGTGTGTGTAGGGGTGTGTGAGTGTGTGTAGGTGTGTGTGAGGGTGTGTGTGTGGGGGTGTGGGGGTGTGTGGGTGGGTGAGGGGGTGAGGGGGGGGGTTGTAAATACCAACTCAAACTGAACCAGCC
>chromosome_13,+,polyA site is 3542652
TGCTGACGCCGGCGCTCAACACCATATTCGCGCTGTACGACCACGGCTACCTGCCGCAGGTGGCGCTGCTGCAGGTGCGGGTGTGGGGGGGGGAGAGCAGGGACGGGGGGGCGAGGGTAGCTTTTCGTGTGTGCGTTGGCCCACTCTCAC
>chromosome_13,+,polyA site is 3543125
ATGTGGCTGGAGGACCTGCACGCGGCGCTGAGGGACCCGCTGGCCTGCACACCCGACTTCGGACGCATGGTGGGCGGGGTGCTGGGGGGGGGGGGCGGGGCAGGGCGAGGCGGGGCGGGGCGGGGCGGGGCGGGGCGGGCCGGCGCGGGG
>chromosome_13,+,polyA site is 3543214
GGGGGGCGGGGCAGGGCGAGGCGGGGCGGGGCGGGGCGGGGCGGGGCGGGCCGGCGCGGGGCGGGGCGGGGCGGGGCGGGGCGGGTGTGTGTGTTGGGAAGGAGGATGGCGTGTCTGTGTTAAGGAGCCGCACATTGCGTGAATGTGTGT
>chromosome_13,+,polyA site is 3544284
GCGCAGCCCCTTCCGGACCAAATGGCTGGGCATATGCCTGGACCACCTGGCCAGCTGCAGGTGGGGGCAGGATTGCGTGTGTGTGTGTGGGGGGGTGTTACAATCATGATTGTTGAAGGAGTGGAGGCGTAGCCAGGAACAGCAGCATAG
>chromosome_13,+,polyA site is 3548679
TCAGCGGCGCCGAGCTGGTGGCCATGCTGCGGGTGGGTGCCGTGTGCAGAGGGGGGCGTGTGTGTGTGTGGGGGGGGGGGGGGTTGCGTGGGGTGGGGTGGAGGTGGGTGGGTGGGTGTGGTGCGGTGGCATGTGAATGGGTGTTGGGTT
>chromosome_13,+,polyA site is 3618227
CCATTGAGACGTGCGGCAGCCGCAGCGGAGAGACGGCCTTCGACGTGATGGTGGCGGACTGCGGCGAGCTGCCCGCGGGTGAGGGAGGGGGGGGGGTTGTAAATACCAGCCCAAACTAAACCAAAGCCAACGAAAACGGGAGTGCAGACA
>chromosome_13,+,polyA site is 3630431
CAGCAGGTACCGCAGCCGCAGTACCACAATGCGGCAGACTGGTGGGAGCCGGAGCAGCAGTGGTGGCAAGGGCGGGACGGGGGGCGAGGCCGGGGGCGGGACTGGCCACGGGAGGAGCACGAGTGGCGGCGGAGGGAGGAGGAGGACCGC
>chromosome_13,+,polyA site is 3643221
GGGACTGGGGGAGGGGGTGGGTGGGAGAGGGAGGGAGGGCGGGGTGGGAGTGGGGATGGGGGGAGAGGGGAGGGGGGAGGGGGAAGGGGGAGGGGGGGAGAGGGGAGCGGGGAAGGGGGCGGGGGGAAGGGGGAGACGGGGAGAAGGGGA
>chromosome_13,+,polyA site is 3643305
AGGGGGAGGGGGGGAGAGGGGAGCGGGGAAGGGGGCGGGGGGAAGGGGGAGACGGGGAGAAGGGGAGGGGGAGAAGGGGGCGGGGGCGGGGGAGGGGGTTTGTAGATACCAGCCCAAACTAAAGCGAACCCAATGCAATGCAGCGAGGAG
>chromosome_13,+,polyA site is 3643447
GCGAGGAGGAGGGATGCAATAGAGCGAGGAGGAGGGAGGGAGAGGGCGGCAGGGGGAGGGGGTGGCGGGTGGGAGTGGGGGTTTGGGAGGGGGTGGGGGAGGGGGTGGGGGAAGGGGGCAGGTGGGGGAGTGAGGGGGGCGGTCTTATGG
>chromosome_13,+,polyA site is 3644945
CTGCAGTGCTTCCTGTGGGTCCCTGTCTCCCCCTTGGCTCTTGGGTCCAATTTCGTTGGGCTTGGACATATAACCTCACCCCACCCAACCCCCCCCCCGCAGACGACTTCACTTCTTAATAATCATGAATGTAACCCCACCCAACCCCTA
>chromosome_13,+,polyA site is 3645494
TTCAAGGCCATGCCGCAGCACCACGCACACACCTGTGTGCCGCTCATGGCCAAGGCGCTGCTGGAGGAGGACCAGGTGGGTGGGCGGGTGGGTGGGAGACATGCGTGGCTTACGCACATGGGTTACTGCTGAATCCAAATGGAATCACGT
>chromosome_13,+,polyA site is 3770666
GCCAGCAGGCAGGAGGTAGGCTTGGGAGGAGTTCATGTGGGCGCCTGGGGTGTGGTACGAGGTGCGATGGGAGGTGTGATGGGAGGTGGGAGGTGGGGTGGGATGGGAGGTGGGAGGGGAGGTGGGAGGTGGGATGGGATGTGGAGGGCA
>chromosome_13,+,polyA site is 3794182
GCACTGGCGGGGTTGGCGACGGCGGCGCAGCGGCTTCTGCACCCCGGCCTCGACAAGCTTTATGCGCTGCTGCAGGTGCGCCCCCCCCCCCCCCGCCCGGGAGCTTATGATGTCGAGTGGTGGTGTAGGGGTGACAGAGGGCCTGACGGG
>chromosome_13,+,polyA site is 3889070
CACACACACACACACACACACACACACACACACACACACACACACACACACACACACACACACACGTGTGTTTGGCGGCTTTGTTCCGTTGTTTTGTGTTTGACACACACAAACACACACACATACGCACGTACGCAGACACCGCTGTGG
>chromosome_13,+,polyA site is 3892370
GGCGCGCCACCACAAGGGCCTGGAGCGGCTGGCTTGGCGGGGACAGCGGCGCCGGCAGGTGAGGGGCCCGGCGGTTGGGGGGGGTTGTGGTAGTGGGGCAGGACGACAGGCCTGTGCTTGCGCGCGTGCGTACTTTCGTACCTTCCATCC
>chromosome_13,+,polyA site is 3963530
CCCGAGCTGGGGTTCAACAATGTTGCAGCGAGGATTACAACGAGCCAGTCCACTCCGTCCACCGTGCAGATTCAAGTAAGCGGGGCAAAACTTCCACCAAAGAATGTGGGCATGCATGCCTGCCTCTGTCTGCATAAGTAAGGGATGGGC
>chromosome_13,+,polyA site is 3966326
CCCGAGCTGGGGTTCAACAATGTTGCAGCGAGGATTGCAACGAGCCAGTCCACTCCGTCCACCGTGCAGATTCAAGTAAGCGGGGCAAAACTTCCACCAAAGAATGTGGGCATGCATGTCTGCCTCTGTCTGCATAAGTAAGGGATGGGC
>chromosome_13,+,polyA site is 3971794
CCCGAGCTGGGGTTCAACAATGTTGCAGCGAGGATTGCAACGAGCCAGTCCACTCCGTCCACCGTGCAGATTCAAGTAAGCGGGGCAAAACTTCCACCAAAGAATGTGGGCATGCATGTCTGCCTCTGTCTGCATAAGTAAGGGATGGGC
>chromosome_13,+,polyA site is 4052412
CCATCAGCATGAGCAGGAGGAACGTGGCCAAGGTCATGGGCAAGGTAGGCGTGGCGTGTGTGTGTGTGTGTGTGTGTGTGTGTGTGTGTGTGTGTGTGTGTGTGTGTGTGTGTGTTTTGGGGGGGGGGTCGGAGAAGCACAAAGCGAGAC
>chromosome_13,+,polyA site is 4053244
AACCAACGAAAACGAGCGAAGCACAGGCAGAGGCGTTAGTTGCTTCGATAATACTTGGGGGGGAAAGGAGGAGGGAGGAGGGAGGTGGGAGGTGGGGGGGAGTTGGGGAGGGGAGACGGGAGGGGGCTAAAAGGAAAGGGAGGGGGGGAG
>chromosome_13,+,polyA site is 4053522
CCCTTCTGCCTCCCGCTCGTCTACCCCGTACGCACCCGTACACACACCCCTGGAGGCAGGCTAGGGAGGGAGGAGGGAGGCGGGTTTGTAAACCCCAGCCCAAACTAAACCAAACCCAGCGAAACTTCGGGAAGAGGGATTGTGTATAGC
>chromosome_13,+,polyA site is 4053661
TTGTGTATAGCATCGCAAGCTAGTTCAAACCACGCTGTGACAGTGGCGGGAGGTAGCAGGGGAGGAGGGAGGGGCGAGGAGGGAGGGGGGAGGGGGGAGGAGGGAGAAGGGCTGGGGGAAAGGCAGCGGGGGGGGGGCGGGTCCAGCACA
>chromosome_13,+,polyA site is 4094567
AGGCAGTACGGCGGCCCGGCGGCGCTGGCGCAGCACCGGGGCGTGGTGCACCTGCCGTACCAGGTGTGTGTGTGTGTGGGGGGGGGGGGGGCGGGGGGAGGGAGGGGGCGATTGTAGATACCAGCCCAAACTAAACCGAGCCCAATGCAG
>chromosome_13,+,polyA site is 4201196
CCTTCACCTACGAGAGCGGCCAGACCACCTTCGTGCCCACCGGGGGTGAGGCAGGGGGGGAGGCGGGGGCGGGGGGGGGGCTGGGGGGGGGGGGGGGGGTTCGGGGTGTGTGTGTGTGTGGGGGGGGGGGGGGAAGGGAGTCCATCCCAA
>chromosome_13,+,polyA site is 4201506
GTGACGTGTACCCCTACCTGCTGGTCAACATCGGCAGCGGCGTGTCCATGGTCAAGGTGGGGGGGGGAGGCGGAGGCGGGGTGGGGGGGAGGGAGATTGTGAATACCAGCCCAAACCAGCGGGGGGAGAGGCTGGTTGGAGAGAGGGCAG
>chromosome_13,+,polyA site is 4203457
GAGGCGCCGGCGGCCGCAGCGGCGCGGCGGGCGAGAGCTCGGACGCACAGGCGCGCAAGGTGGGGGGGCTGGGGGGGCGCTGGGGGGTGTGTGGGGGGGGGAGGGGAGCAGGGGGGGTGACTAGGGAGGGGTTGGAGGATGGGGTGGGAT
>chromosome_13,+,polyA site is 4206914
TGCTGCCGTTCGCGCGGGAGCTGCTGCGCCTGGGCTGCGAGGTAGTGCTGGTGGCCAACAGGTGTGTGTGGGGGGGGGGGGGAGAAAGGGGTGGGCGGGAAGCGGGAGATAGGGGGAGAGGGGGGTCGGGAGAGGGAGATAGGGGGAAAG
>chromosome_13,+,polyA site is 4211004
GCGCGAGCGGGGCGTGTCGAGGGGGATGTCGAGGGGGCCGGGGCGGGGGCGGGGAAGTGGGCGGGAAAGTGGGGGGGGGGGGGGTGGGCGGGGAAATGGGCGGGGAAATGGGCGGGGAAATGGGCGGGGAAGTGGGCGAGGGCGTTGGCG
>chromosome_13,+,polyA site is 4212526
CCCGCCAGCCCGCTGTACAACCTGTCACTGCTGGAGATGGACACACGCATGATGGAGGTGGGAGGAGGGGAGGGGGGGAGGAGTGGAGGGGGGGAGGGGAGGAGGAGGGGAGGGGCGGAGGTGAGGAGGTGGGGGGAAGGAAGGGAGGAG
>chromosome_13,+,polyA site is 4212926
GGGGCCTGAGAGACGGTCAAGGGACGGGCGTTGTAGGTACCAGCCCAAATTGAACCTAACCGACCGGGGGGATGGAGGAGGGATGGGGGGGGGAGGAGGGATGGAGGGAAAGGGGCACTGGGGGCAGAGGAAGGTCGGGTGGGTGGGTGG
>chromosome_13,+,polyA site is 4213837
GACCCGGGGCTGGCGGAGCGCCCGCTGCCCGAGGTGCAGTCGCACATGTGGCACCTGAGGCACATGGTGCGGCCGGGGGGTGGGGGTGGGGGCGGTGGGTGGTGGGGGTCTGGGTGGGGATGGGGGCTGGGAGGAGGGGCGGCGGGCTGG
>chromosome_13,+,polyA site is 4218110
CTCTGTGGGCCCCTGTGCCGGTGCCCGATCGTGCCAGTGCCGGTGCCGGCGCCCGATCTTGGCCGCGCCCTCGCTCCCCCCTCCCCCCCCCCCCGGGCCACGCCCCAACTCCAAAACACCAGCTTCACTGTCCCGCAAGCCCTGCCTGCA
>chromosome_13,+,polyA site is 4218222
AAAACACCAGCTTCACTGTCCCGCAAGCCCTGCCTGCAACCTCCACCGCCGTTCCCCGCTCCCCGCCCCTTGTTCCCCGGACCCCCCCCCCCCCCCCGCACCAGGTGGTCCAGTTCAACTGCGACCGCGAGCTGCCGGTGGACAAGCTGG
>chromosome_13,+,polyA site is 4235356
GAGTGGTGGGGATGCGGAGTGGTGGGGGTGCGGGGTGGTTCGTGAGGGGTGTTGGATGCGGGGTGGCGGGGATGCTTGGTGTTGGATGCGGGGTGGTGGGGATGCTTGGTGGTGGATGCGGGGTGGTGGGGAGGTGTGCTGCGGTGGCAG
>chromosome_13,+,polyA site is 4244383
CGTGTGCGTGTGTGTGTGCGTGCGTGTGTGTGTGTGGGGCGTAATTGTGTGTGTGTGTGTGTGTGTGTGATATGTGTGTGTGTGTGTGTGTGTGTGTGTGTGTGTGTGTGTGTGTGTGTGTGTGTGTGTGTGTGTGTGTGTGTGTGTGGT
>chromosome_13,+,polyA site is 4244442
TGTGTGTGTGATATGTGTGTGTGTGTGTGTGTGTGTGTGTGTGTGTGTGTGTGTGTGTGTGTGTGTGTGTGTGTGTGTGTGTGTGTGTGGTGTGGGGCGTAATTGGGGGTGGGTGGGTGGGTGCGTGGGTGTCGTTCCTACGTCGCAACC
>chromosome_13,+,polyA site is 4255226
GGCGCTTGGCGACCACAACATGCAGCCGCAGGACTGGCAGTCGCTCACCACGCTGGGCAGGTGCGGCGCGGACTGGGTTTGGTGGAATGGGTGGTGCGGGAAGCTACTGTTGCGGGAGGAGGGTTGCGGGTAGCGGGGTGGGGGGCAGCG
>chromosome_13,+,polyA site is 4255406
AGGTGTTCGTGGTTGGGGGTTTACGGGCGGGGTTTGCGAGTGGAATTTGCGGGTGGGGGTTGCAGGGTGGGAGGTTGCAGGTGGGGGGGGGGGTGCGGATGGAGTAAAGTAGGCCTTGCGATGTGGTTTGGACCAGCTGCAGTATGGGTA
>chromosome_13,+,polyA site is 4279676
ATGCCGCTCAACAGCAACCCCGTCACCACCGACGTGGTGCAACTGGAGGCCAAGAAGCGGGCAGCCAAGGTGTGGGTGGGGGGGGTGGGGGGGTGGGAGTGAGGGCCGGGTAGCTTGTTCCAATCTTAAAGCAACCAGGACCCAGAACCA
>chromosome_13,+,polyA site is 4364410
GGTGGCGTGGAGGATGGGCGGCCAGCTTCATCGACTACGGCAGCAGCCGCGGTGGAGGGCACTGCGGTGGCTGCACCACCATTGAATGTGGTGACGCCAAAGGAGGGAATGGCTGATGTGGAAGCAGCAAGCAGTGGTGCTGGTGCTGCC
>chromosome_13,+,polyA site is 4410706
CCTGGTGGCGAGCCTGCTGGAGAACAAGTGGGTGGCGTGGCGGGGTAGGGGGCTGGGGGTTGGGGGCGGGGGTGGGGTGCTTGGGTGGGGGCGGGTGGGGGAGGATTACAAGAGGTTTTGGTTGTGCTGGGTGGGAATGGGGGATGAGGA
>chromosome_13,+,polyA site is 4431282
TCAAGCGGCCGTGCACCGACCACCACCGGGGGAAAGGGGATGTGCTGCGCACGGAGCCGGCGGTGAGATTCTGGGGAGTGTGTGGGGCGGGGGAAGGGGCGTACCTCAATCCGATACTAAAGGCATTGGTGGCTTGGGCTGGCTGGACCG
>chromosome_13,+,polyA site is 4441920
TCTGACCGCCGACAAGCTGCGCGCCCACAGCAACCGCGTCACGCAGCTGCTGGGCAAGGTGGAGCCCATTCGCCACGGCGATGCCAAGAAGTTCAGGTGCGCCCTGCTCAAGCGCGTTGCCATTGTTGGTCGATTGCTGTGATAACATTT
>chromosome_13,+,polyA site is 4450688
TGGGTTTATCACGTCGGCGACAACGTGCGTGGCGGGAATGCGGTGTTGTGGGTGGTGCGGCGGCGGATGACGGGCGCGGGTGTGGTGGTTGGGAGGGGGGTCACCAGAGCGCAGAGCCTCGTCGCGCGCTGCACCGTGAGAGTGCACAGC
>chromosome_13,+,polyA site is 4456647
CAGCGGCGGCGGCGGCAAGGGCATGAAGCTGGCCACGGGGCCCCACGACCTCTGGGAGGCCATCACGTGGGTGGTGCGGGGTGGGGGGAGGTGGGGGACGGGAGGTGGGGCGAGGGCAGGGAAAACTAGAGGGAGCCGGAAATGTCAGTG
>chromosome_13,+,polyA site is 4457753
ATCGTGGACACCGACAGCGCGGAACAGCAGTTCTACTTCATGGAGATGAACACGCGGCTGCAGGTGCGAGGTCGGGGGAGGGGGAAATGGGGGGGGTTGTAGATACCAGCCCAAACTAAAACCGAACCAAGCTAAAACGAGCGGAGCACA
>chromosome_13,+,polyA site is 4466872
GGCCCCCGCCGCGGGCTAACGACCAGGCACTCGGGCCCTCCGTCGTGCAAGGCTGGGCAAACAAATTGCACGCCCAACCCCCTCCCCCCCTCCCCCCCACACACATACACACACGACGCTGGCACGCGGCGTAGCTCCGGCAACCACGCC
>chromosome_13,+,polyA site is 4469318
GGACGAGCAGGAGATTGTAGGCGCCATGCGACTCATCATGGAGCGGATGAAGGTGCGGGGGGCGGTGTGTGTGTATTTGTGTGTAGGGGTGGGGTGGGGGTTGTTTCGGCCATTCCCAGTGGGAATCCAACCGCACAACGGCGCATGAGG
>chromosome_13,+,polyA site is 4475776
CAATGACACGGCCTACCACGTGGTGGCCTACCAGGTGCGTGGGGGAGGTGGGGGAGGCGGGGGCTGTAAGGGGAGGCGGGGAGGGTTGATGGGGTGGGGGAGGTGGGGGTGCGGCGGGAGGTCGGAACAAGTCCGAAAGTAGTTGAGGCG
>chromosome_13,+,polyA site is 4477015
TGACGCGTCACATCCGCAACGGCTCCGCCATCCAGCCCGTGGGCCGCATCAACTACTGGGACTACGGCTACAACGTGAGATTAGGGGGGGGGAGGGGGGAGAAGATTGGGAGAGGGGGGAAGGGGAAGGGAGGGCCGGAGGGGGAGGAGG
>chromosome_13,+,polyA site is 4499798
GCACTTTGTGAGGGCCTTCCGCAGTCGGCCCTTCGGGTGTCCGGCAGGGCTAAATTTTTGTTAGGCTGAGGACCCGCGCTATGCGCGGCCTCGGCTCCCAATTCAGCTGTCGATCCGCCTCAGAAGCTGCCACCTAATCTCCCTTCTTCA
>chromosome_13,+,polyA site is 4503708
GCACTTTGTGAGGGCCTTCCGCAGTCGGCCCTTCGGGTGTCCGGCAGGGCTAAATTTTTGTTAGGCTGAGGACCCGCGCTATGCGCGGCCTCGGCTCCCAATTGCATTGGTTTGGTGTCCTGCCTCAAGAACGTGTACAGCTTTCGAATT
>chromosome_13,+,polyA site is 4506985
TCGTGCCGCCGCTGTGGAGGGCGGCCATGCACGAGCGAGGTGAGCGGGGGGCACCGGTGCGCGTGTGTGGGTGTGGGTGTGTGGGGGGGGGGGGGTCGGGGAGGGCCCAATTCCAACAAGCAGGTCCCGGCGAGGCCCAGAAACCGCTTT
>chromosome_13,+,polyA site is 4541337
GCTGGGAGCACCTGCTGCCAGCCAAGATGGCGGAGTGGGGGCTGCAGCGAGGAGACGTAAGAGAATGCGTGTGTTTGTGTGTTTGTGGGTGGGTGGGGCGGTAGTTGCGAAGAAGCGGGCGCAGCGGAGTAGCGGGCGTGGAGGGGGTTA
>chromosome_13,+,polyA site is 4563521
AGTATCGGAACCTTCGGCCTCAGACGGAGGACGTGGCGTGGCGGCACAGCCCACTTTTCCCTTGCGAGGGAGAGCCACCTTTTCTTGTCCATTCCGGTACGCACGCCGCGCCTCCCCATCACGTACGGCCTGTCACACTCCCACGTGCTG
>chromosome_13,+,polyA site is 4594389
AGTCCGACATCGAGCGCAAGGAGAAGCAGCAGGCGGCCATCATCGACCAGCAGGTGTGTGTGTGTGGGTGGGGGGGGGGCGGGGTGACAGGGGCGCAGGGGCTGGGACTGCGGAGGCAGCCAGACGCTGTACATTGCAGACTGTGGTTGC
>chromosome_13,+,polyA site is 4594760
ATTCCGGACGAGCTGACGGTGGCGCACCTGTGGAAGGACGAGAAGAAGCCGCGCGAGTACAGCTTCGACACGGTGGGTTGTGCACCTGGGCGGGGCGGGGCGTAAATCACCCAGACACACAGCTCTTGGATTATACGGCAGAGGATGGAA
>chromosome_13,+,polyA site is 4600168
GCGGGCTCATCATGGGGCGCCCGGCGGGGGGGCTGCAGGTGCGGGGGGCGGGGGCGGGGGCGGGTTGTGTGTGGCGTGTGTGGTGTGGGGGGTGGGGTGCGCGCAGCATATGATTAGGTAGCGAGCAGGTGCGTGCAGGTGACTGCGTGT
>chromosome_13,+,polyA site is 4644942
GCTGCACGGCCGGTGTGCGGAGGGCGAGGACTGCCCCCTCATACACGGCCTGGAGTGCGAGGTGAGGGAGGGGGGGGGGGGGGGAAAAAGGGTGGGCGGGGTGGGCGGGTACGGTACTGTACGGTACGGTATCAGGCGCGTGGGCGGGTC
>chromosome_13,+,polyA site is 4645151
GCTGCGGGGCAGGCCACATTGCAAGCCCAATGATGTGTTCCTCCCGTGTGTCCTTGCAATCCATGAGCCCTACCACGCGCGCTTGCCCCCCCCCCCCCCAATCCCCGCAGACGTGCCACAAGTGGCGGATACACCCCTACAACGAGGCGG
>chromosome_13,+,polyA site is 4646485
CATGCCCCTTCTCCACCTCCTGCTTCTACCGCCATGCCTACCGCGATGGCCGACTAGAGGTGCGTGCCGGCGGCTTGCGGGGTTTGGCTGGGAGGGGAGGAGTTTACGGTATTCCAATCTCAAGTAACTGAGAACCAGGACTGGGGGCGG
>chromosome_13,+,polyA site is 4679945
TGGGTAAATGTAATTGTGGCTGTACCAGTAGCTGGAGATGCGCATCGCAGTAGCGCCAGCCTCCGGCCGTCAGGCGAGTTGTTGTCCCCCCCCCCCCGCCAGCCCATCGGACTCATCCCGGTGCACTGGTGGGGTTTCATAACCCGCTCA
>chromosome_13,+,polyA site is 4681169
TCACGCCAGCCTCCCGGCTTCAACTTCGTACCCCTCTCCTCCCCGCCCCCTCTTTTGTCGTGTGTTCTCATGGGCCGCCCCCCACCCCCACCCCGCCACAAAGACACATGTACAAACACAGTCATAAACCACCCCCCTCATGCTCTGTGG
>chromosome_13,+,polyA site is 4684450
GCGCTGGCGGGAGGACGGCGGCCACCCAGAGGCGGCCTTCAGCAGGTGGGGTGGGTGGCGATGGCGATGGTGGTGGGGGGGGGCGGGAGGGGGGTTGCGAGGTTAGGCGGTGGTGGTGGGGGCGGCAGGGAGGGGGCGGAGGGGCAGGAG
>chromosome_13,+,polyA site is 4695051
GGCAGCGTGAACGCTCGCTGTCGAGGGACTCAGCCACGACTTGAGCACACTTGCGACTAGCGCTGCGTCCCCCCCCCCCCCCCCCCCGGCCCCCCTGTGCGGCAGCACAAAGCAGCCCAGCCCCGTATCGCCCCGCCCGCTGGCGTTCTT
>chromosome_13,+,polyA site is 4711151
TCTTCCGGGACGCGGGCGCGGAGGAGGCCGGCGGTGGCGGTGGGCACGACCAGCCGCAGGTGTGTGTGGGGGGGGGGCGGGGGGGGGTGTGTGGGTTCTGTGCAAACTGAGGACTGAGGGTCAAAGCAAGTGCAATTGTTTGGGGAGGGG
>chromosome_13,+,polyA site is 4739751
TAAGCGGCTTGCGGTGCAGTTTATGTGTGCTGTAGCTTGTTCTGTGGACTGTGGGGCGATGGAGGTGTATGTGGGGGCGGGGGGAGGGGCCGGGGGGGAACAGGTGGAGCTGGTGAGAAGACTTGGTACAGTCAGGGGTAGGAGTGCGCG
>chromosome_13,+,polyA site is 4772282
GCTGCTCAAGCAGCATGTGGCCGACGTCATGAAGCCGGGTGCGTGGGGCTGGGGACTCGGTGGAGGTCAAGGGCGGGGCGGGGGGGGGGAGGGGGTTGTAGATACCAGCCCAAACTAAACCAAACGGGGGGGCGTAGACGCAGGGCGGGG
>chromosome_13,+,polyA site is 4933788
GAGGAACCCAAGGAAAGGTAGGGGGAGGTCAAGAGCCAGGGGAGGGGGGAGGGGGGAGGGGGGAGGGGGGAGGGGGGAGGGGGGAGGGGGGAGGGAAAGGGGGACGAAGTAGAGGGAGGGGGAAGGGCCCCAGGTGTGTGCGCATGATGT
>chromosome_13,+,polyA site is 4941750
GGAGACGGGGGCAGTGAGAACCAAAGCCAAAGTGCTCTGGGCTGCACCGCAAGCGGCTGGGATGCGCACGTGGGGGCCGGGTGGCGGGGGGGGGGCGGCAAGGGATGCCATGGCAGGAGGAGGGAAGGGCGCTGACTGCAGCAGTAGGCC
>chromosome_13,+,polyA site is 4943271
CTGGTGGGAACGGCGGGAAGAGGGGGGGTGCGGCGGGGCTGCATGATAGGCGGGGCTGGCTGATACAGTGCAGGGTTGGGTGGTGGGGTGTGGGGCAGAGCGCCCTGGGTGGGGGCGTGCTGACTCCCCGCCCACAAAGCTCCCGTCCGG
>chromosome_13,+,polyA site is 4993475
CTCGCTGCTGTACACCGTGGCCAACGGCGTGCCCTACGTCGAGGACTACTATTACCAGGTGGGGCAGCAGCGGGGGCGGGAGGGTGCTCTGGGGGGGGGAGAGGCTGCGGGCGCATGGGGCAGGGGGCGGGCGGGTGGGGGGATAGCCAT
>chromosome_13,+,polyA site is 5011028
GGTAAAATGGCTTGTATGTGGGTCATATGGGCGCTATGCGATAAGCTGTATCGCCAGGGGGCTGCTCTTTAAGCGGGCTTTATGAAAGGGCACTTTTAGAACCACTTCTCTGACTCCTGGTTGTGCTGCACGCTTCTCTTGGAACGGCCT
>chromosome_13,+,polyA site is 5020748
AGATCACGTGAATCGTGTAACTGGTATAACCAACGACAGGGCTCTCAATCGAGGGCTGCCGTGACGCGTATGTGTGTGTGTGTGTTTTACGTGTGTGTATATATATGTGTGTGTATGTGTACGTGCGTATATATATAGGGCTAGCTAGAT
>chromosome_13,+,polyA site is 5090241
GTGCGGAGGGATGGGGGCTGGGGCTGGGGGCTGGGGCTTGGGGCTGGGGCCTGGGGCGGAGGGATGGGGCGGGGGGGGCTGGGGCCTGGGGTGGAGGGGGGGGACTGGGGGCTGGGGCGGGGAAGCACCAGCAGCTGGGATGGAAAGGCA
>chromosome_13,+,polyA site is 5091125
GCGCGGCGAGCTGGTGGCGCAGTACGGCGGGCTGACGGTGCTGGTGGGCTGCGACGACCTGGACGTGTTCAAGGTGGGGGTGTGTGGGGGTGGGTGGGGGAGGGGTGTGTGTGGGGGGAAGGGGGGGCAGGGGGAGGGGAGGGGCAAGGG
>chromosome_13,+,polyA site is 5092349
GCCAGCACACAGTGGCCTACTGGGCCACCAGCTTCGTGGCGGACCTGCAGGTGAAGCGGTGGGGTGGGGTGGGGTGGGGTGAGGGGGTGGGGTGGGTGGGGTGAGGGAGGAGGGAGGAGAGGGGAAGGGAGGGAGGGAGGGAGGTGAGGG
>chromosome_13,+,polyA site is 5094035
CAGCGATGAGGCGGCTGCTGCTGCTGCTATTGGTGCTGCTGATGTTGCTGCTGTTGGGGAGCGATGGAGGCAGGCGTTTGGGAACGCGGGGGGTGGGGGACGTGGGTGGGGCGCGTTACGGGAAGGGGGGTTCAAGCGGGGGTTTGTAGA
>chromosome_13,+,polyA site is 5094605
GGAGAGCGCGCTGGTGTGGCACTACAGGGACGCAGACCCGGACTTTGGCGCGTGGCAGGTGTGTGTGTGTGGGGTGGGGGGTGGGGGGGGTTGGGGTGGGGGAGGGGTTACTTGCCCGAGCCCACAGAAAACGGGGGCTATTGGTGGGGC
>chromosome_13,+,polyA site is 5099012
ACGCCGGCGACGTCATCCACTGCCTGTGCTTCTCGCCCAACCGCTACTGGCTGTGCGCCGCCACCCAGTCCTCCATCAAGATCTGGGACCTGGAGAGGTGAGACGCGCAGGATGGCTGGCTGGCGGGCAGGGGAGTGGGAGCACAGGGGT
>chromosome_13,+,polyA site is 5107571
AGAACATACAGATTCTGAGGGACCTGGCGCTGCTGCAGGCGCGTGGGCGGGTCGGGTGGGCGGCGGGGGGGGGCAGCGGCGGGGGTGGGCCCGGGGGGGGGAGGCGAGGGGGCGTGTGCGCACAGCAGGCGGCTGCCGGACAGGCGTCAG
>chromosome_13,+,polyA site is 5112033
GGACGAGGAGGCGGCACTGGCGGCCATGAGCCCCGAGGAGCGCAAGAAGTACAAGCTGGCCAAGAAGAAGGAGGTGGGGGTTGCAAAGGTGGTTTGGGGGGAGGTTACCAGCCCAAAGTAAACCGAACCCAATGCAAAAGAGCGAGGAGG
>chromosome_13,+,polyA site is 5165904
TGAGCGCGGCGCGTGGGCAATTGTGCATGGCGCACATGTGGGCGCGGCGCGCGTGCGTGCTGGTGTGTGTTCGTTTGGTGTGTTGGTGTGTGGTGGTGTAGCAACGTTTGTGGTGTGTTGGTGTGTGGTGGTGTAGCAACGTTTGTGGCA
>chromosome_13,+,polyA site is 5254570
CTCGCCCACGCTGCACTGCACAGGACACGGACATGCTTGTGGCTCGGAACGGCGGCGCCGCGCCCCTCACCATGCAGGTGCGGGGACCCCCCCCCCCCCCCACACACACACACACATATGCGCCACACACAAAAAGCTACATGCACAGCA
>chromosome_13,+,polyA site is 5255252
AACGCAGTGCGCAGTGCGCGGCCGTGGCGGCGTGTGTGGCGCCCCAAAGCAGCATGTTAGCTGTCGGCCTAGACGGCCTCCGCTGTAAGAGAGACGCGGCAGAGCTGAGCTGAGCTGTTGGAACGAGGGTCAGATCGGCTGAAGGAGTCG
>chromosome_13,+,polyA site is 5263316
TGAGATCTGGGACCCGCAGAACAATCCCACGGCGCCGCCCGTGCAGTGGACGCTGCCGCAGAACTTTGTGAACAAGGCCGGCGACATTTTCTACCCGTGAGTAGGGGTGCCGGACATCGCTTGTCGTTTGGGCGCCTGGCTGGCTTCGTC
>chromosome_13,+,polyA site is 5275655
CGTTGCAGCTGTTGCCAGGCTTTTGACGCTATTGCTGAGATTTATGACAAGGTTGCTGCGTATTACCCGATTGATGCTTGCAATGTGTCTGCGCACTGACACGTTGCGTGTGCCTCTGCCCATCCTGGTCGCAATTCCTGCCCGCGCAGG
>chromosome_13,+,polyA site is 5279080
GCGCGCAGTGGCGGAGAGCCTGGCCGCCACGGAGAGGGCGCTGGCCAGCGAGCGCGAGGTGGTCAAGAAGGTGAGGGGTGGGGGGCGGGGGCGGGGTGAGAGGCAAGGGGCGGGGTGAGAAGGAAGGGGCGGGCTGAGAAGGAAGGGGCG
>chromosome_13,+,polyA site is 5279645
CATGCTCAGCAAGGTGTGGGGGCGGGGGGCGGGCGGGGGGCGGAGATGGCTGGGAGGGTGATGATGTGCCCCAGCCGGGAGGGGGGAGGGGGGAGAAGGGATTGAAAGATGCTTGGAGAGGGGGTACAGGATGTCTGCTGAGGACTGCAG
>chromosome_13,+,polyA site is 5280394
CTGGCCATCAGCGTCAGCGCGCAGAAGGACGCGGCGGCGGCGCGCGAGGAGCGCGAGAAGGTGGAGGCGCAGCTGGCGGCGGTCAGCAAGCAGCTGGCGGTGAGAGCGAGGGGGGGGGCAGGGGAGCGGGGGAGGGCGTGGGGAGGGGCG
>chromosome_13,+,polyA site is 5281100
CCGCCGGCCTGGAGGCGGAGCTGGAGCAGGCCAAGGCCGCCAACACAGGACTGCAGGCGCAGGTGTGTGTTTGTGTGTGTGTGGAGGGGGGGCGGGGGGGGTACATTTATGATGGGGGGTGGCTGTACATACCAGCCCAAACTGAACCAA
>chromosome_13,+,polyA site is 5282278
GCTGGAGGCCAGCCAGGTGGGAGGGGGGGGGGGGCGGGGGCTGTCGCCATGCGTACTGTGTGTGGGGAGGAGGGGGGGATGGGGTAGAGGGGGAAAGGGAGAAAGGTGTGTTAGCAGTACATGAAAGATGCAGTCAAGTAGGGGGTTGGG
>chromosome_13,+,polyA site is 5301027
CGTGAAAGGCGGGCTGGCCGCGCCGGTGTTGGAGGCGCTGGCAGCCAAACTGCCGCCCGTGAGCAGCTGGGGCGGGGGGGGGGGGGAGGGGGCGGGCCTGGGAACGGGGAGGCCTGGTCCGGCGGGTTGGGCAGGGGTGGGCAGGCAGCG
>chromosome_13,+,polyA site is 5733222
GGCGGCTGGTGGCTGGGCGGCTCGCACATGGTGCCCAACCCCAACTTCATGGGCGAGGTGCAGGTGAGGCGGAGGAGAGGGGGCAGAAGGGGGGGGGGAGGGCGGGGGGGAGGGAGGGAGAGGGAGACGACGGGGAGGCGGGCGACAGGG
>chromosome_13,+,polyA site is 5776454
GCTCAAGGCGATATTCCTGCATGCGGATGTGGTGCGTGAGCCGGCGGTGTGGGTGGGCGGTGTGGGTGTGTGTGGGGGGGGTGTGGGTGGGGGTGGGGGGAAGGTGAGTGTCTGGGTGGCGCCGCGGGTGTGTGTGTGTGTGGGGGGGGG
>chromosome_13,+,polyA site is 5776523
GTGTGGGGGGGGTGTGGGTGGGGGTGGGGGGAAGGTGAGTGTCTGGGTGGCGCCGCGGGTGTGTGTGTGTGTGGGGGGGGGGGGTAACTTTGAACCAATCCCGTAAGGAAACAGTCGCGCTGCAAGGAGAAACTGCAGCCGCATATGCGA
>chromosome_13,+,polyA site is 5777007
TCCGGCCACTACCACCTGCCGCATCAGGTGCCCAACACCGACATCACCTACATCGGCTCGCCGTACCAGGTGGGTGGGTGGGAGGTGGGAGGGTGGTGGGAGGGAGGTGGGAGGGAGGTGGGAGGGAGGCACAGGGGGGGGCGTGTCTGG
>chromosome_13,+,polyA site is 5779047
CAGCCTGGTGGCGGCGCCGCTGTGGGCGCTGACCGGGGACGTGCTGGCGCGGACCGAGGTGGGGGAGGGGCGGGGAGGGGCGGGGGGGGGGGGGGTATATGTGCCCGAGCCCAATAAGTCCCAAGAGTCGAGGAATTGTTGGTGGAGGCT
>chromosome_13,+,polyA site is 5786360
ACATTCCAATTCATTCCTGAGCATCGGTACTGCTGTTACTTCGAGCGGTTAGCAGGGCCTCCCCCGCCTCACCGCCGGTGTCTCTCCCCCCCCCCCGGGACGTCGGCACTTCATACCTGTGATTTCATCACTCCGTCCTCCACATGAACG
>chromosome_13,+,polyA site is 5843050
GCGTGCGTCTGTGCAGGTGTCGGAGCCATGCGGCGCCACCCTCATTGTGGTGCCCTCAGCCATCCTGCAGCAGTGGTGGGTCCCGGGGGGGGGGGGGGGCACTGGGAGCGCCCAGCGTATGCGTGAACGCCGCGCGACCAGATTTGCCTG
>chromosome_13,+,polyA site is 5848139
GGCGGCGGAGGTGCTGGCGGGGCAGGCGGCAGCAGGTGTGGCTGTGTTTGGGGATGGGGGAATGGGAGTTGTGTGGGAGGGTGGTTGGTGGTTGGGTGGGATGGGGGTCGTTGCGAGTGTAAGCAAAGCAGAGGCACGGGGGATGCTGGG
>chromosome_13,+,polyA site is 5851440
CGGCGGCGGCGGCTCCAGCCAGGTGGCCGCCACCGCCACCTCCTGGAGACAGAGCGAGGCGGAGATGGTGAGGGGAGCGGGGGTGGGGAGTGGGGGAGGGGGGCCAGGGTGGGTTGTAAATACCAGCGCAGACTAAACCAAAGCCAACGA
>chromosome_13,+,polyA site is 5852269
TAACTGCCAACCCATTCACACCCATGCCCAGTTGCCTCACTTTGTGTTTTACACGCACACTCACATCCTCAGCTCGCCCCCCCACCCCCCCCCCCCCCACACACACCCTCTCCCCCCCACACCCCACACCCCACACTCCCGCCCTCCCAC
>chromosome_13,+,polyA site is 5852613
GTCGTGCTGGGGCGTGCTGGGGCGTGCTGGGGTGTGCTGGGGTGTGCTGGGATGTGGGGACGGGGTGGGGATGGGGGATGTGGGGTGTGGGGTGGGGTGGGATGGGGTGTGGGGATGGGGTGTCGGGATGGGGATGGGTGTGGGGTGTGG
>chromosome_13,+,polyA site is 5855669
GGCGGCGGTGAGGCACGTGTGTGTGTATGTGTGTGTTAAAAAGCACAAGGAAAACGTTGCGCACAGACAGTGTATGTGTGTGTGTGTGTTTGGGGGGGTTGTAAATGCCAAGGGGATGCAGGGCGGTGGCGGGGTGCTGGTGGGTGTGTG
>chromosome_13,+,polyA site is 5855722
ACGTTGCGCACAGACAGTGTATGTGTGTGTGTGTGTTTGGGGGGGTTGTAAATGCCAAGGGGATGCAGGGCGGTGGCGGGGTGCTGGTGGGTGTGTGTGGATGGGAAGGGGGCTGCGGCGGCATGGGTTGCATGCGGGCACGTGCGCGGG
>chromosome_13,+,polyA site is 5857290
ATGATTTGCTAAGGAACTGGTAGATGGTCGGCAATCTTGGGGGAGCAGCCATCGTGACCGGGGGGGAAGCGAGGTGGGTGGGTGGGTGGGGGGGGGGGGAGGGGCAGGTGGGGGGCGGGGTGGGGGGGATAGAGGGGAGGTGGCGCGTGG
>chromosome_13,+,polyA site is 5861579
ATCTCCGCTGCCCCCCTCCACCCGCCCCCTACCGTCTACGACTTCCTTGACTAGTCATGAATGTAAACCCCCCCTCCACCCCCCGCCCCCCCCCCTCCCACCCCACACACGCCCCCCCCCCCCAGGACAAGCGGCTGGTGGTGGCGGAGG
>chromosome_13,+,polyA site is 5863349
GAGGGGCTGCTGCAGGTGAGTGGCGTGCGTGTCGTGTGTGTGGGTGGGTGGGTGTGGATGTAAAGGACACGCAGGGGGGGCGGCGGGGGGGGGACTGTGCAGCCAGCCGGGGCCAGGCCGCCCACTCCGAGCACTCCCCCACCACCACCC
>chromosome_13,+,polyA site is 5873570
ACAGTCGCCAGCACACTCACGTGCGAGAAGTGCGTGTCGGTTGTATCGGTTGTGTCGGTTGTGTCACGTCCTGGCCGCCCCCTCCCCTCCCCTCCCCTCCCATCGTTGTGTTTTCATTTGGTTGCACTCACTGATTGATAATAATCACCA
>chromosome_13,+,polyA site is 5932875
TGCTTGATGGGTCGACACTTATACACGAAACACAAACAAAGCACACGGCTTTTAGCCACAAGAGCCCCCTCCCCCCCCCCCCCACACACACACAAACGCACACGCATTCCGGCCCCCTCCCGCGCCCGCGCCCCGCCGCAGGTTGGCCAG
>chromosome_13,+,polyA site is 5934732
CTTAACCAAGCATGAATGTAATCCCACCCCCCTACTTGTTAGATAATCATGAGTGTAACCTCCACACCCCCCTCACCCTCATTTTCAACCCCCCCCCCCCACCCCCCCCTGGCAGCTGGTGGCCTCGGTGCTTGCGCTGCTGTTCACCGC
>chromosome_13,+,polyA site is 5935373
CCTTGCCACCCCTCACACACATATACACGCCTCACCTCTCACACCCCTCCCCTCACCACCTCTCACAACCCCACACACCTCCCCACACACACCTCCCCACACACACCTCCCCACACACACCTCCCCACACACCACCTCCCCATACACACC
>chromosome_13,+,polyA site is 5936964
GCCTCCACACTGCTGGGCAACCTGCTGCATGTGGCGGGACCCAGCAGGCAGCTGAGGGTGAGGAAGGAGGGGGGCGGGGGCAGGGGGCAGGGGGGTTGTAAATACCAGCCCAAATTAAACCAAAACCATCGAAAACGAGCGGAGCACAGG
>chromosome_13,+,polyA site is 5937894
GCAGCCTGGTGGGCTGCTCGTTTGGCTCTGTGGTGCGGGAGGCGTTCCGGCAGCAGCACCTGCTGGTCATTGGTGAGTGTGTTTGTGTGTGTGGGGGGGTGTAGATACCAGCCCAGGCTAAACCAAACCCAATGCAATAGGGGGGGCAGG
>chromosome_13,+,polyA site is 5940964
CACGGGTGGTGAGAGGCAGCCCGGCAGACCCCAAGGCGCTGCAGGCAGCGGGGGCGCCCTCGGCGCGGTGAGGCGTTGGGGGGGTGGGGGCGGGGCGGGAGGAGGGAGGAGGGAGGAACGAGAGGAGGCTGGGTGCTCGGTAGGGGGGGG
>chromosome_13,+,polyA site is 5943487
CTCCAACCCACCACCCCAACACTTCGCTCGCACGCGACCTCGTCACACCCCGCCCCGCGACCCTGTTGTCCGGTTGGAACCGGGACAAACCACCACCCAAAAAACGCCACCCACCCCCACAGACCCCACACACGCACACGTACGCACACG
>chromosome_13,+,polyA site is 5979876
GTGTGTGTGTGTGTGTGTGTGTGTTTTGTATGAGTGTGTGTGTGTATATGTATGTGCCTGAGTTGTGTGTGTGTGTGTGTGTGTGGGTGGGTTTTGGGAGAGGTGTTGGGGCGGAGAGTGAGAGTTGGTGAGCACGGTTGGGCGGAGTGG
>chromosome_13,+,polyA site is 5988021
GTGGGTGTGGATTTGTGGGGAGAGGGCGGTGTATGTGTGTGGGTGGGTGGGTGGGTGCGTGGGTGTGGGTGCGTGGGTGGGTGTGGATTTGGGTGTGTGAGGGGGGCGGTGTGTGTGGGTGGGGGGGGCGGGTTGTGTGGGTGCGTGTGT
>chromosome_13,+,polyA site is 5989730
GCCTACCTGTCCGGCTTCGGGGCGGGCGAGGCGGTGTGGGGTGAGTGGGCGGGCCAGACCGCTTGCGGGGCGTTCTGTGTGTGTGTGTTGGGGGGGGGAGGGTGCTTGCGAGGTGCCGGGAGCGCGGTCACCAACCTGAACCCCGGTTTC
>chromosome_13,+,polyA site is 5993268
GTCGGCTGACCTGTGTTGCCCAGTTCCGGGTGTACGTCCACCACACCCACCGCACCCACCAACCCACCCCACCGCCCCCCCACCGCCCCCCCCCACGGGGGCACTCGGCACTTCACTTCATATTTGATACACACCATCCCATGGATGGCT
>chromosome_13,+,polyA site is 5995470
TGGGGGGTTACATTCATGACTAGTTAAGGAAGTGGTAGACGGTAGACCGGCGGCGGGGGGGGCCCGGTGGCGGGGGGCGGGTGTGGGCGGCGGGTGGGCGGAGTGAGCGGGTGGGGGGATTGCCTGAGCCCAAAGGAATAGGCCCCGGTG
>chromosome_13,+,polyA site is 6001974
GATGTGTTGCTGGAGGAGCCTGTGAAGGACGAGGAGCTGATGGACGGCACCCACTCCATTGTTATCAAGGTGGGTGGGTGGGATGGGGGAGGGGAGGGGAGCGTGGGGGGAGCTTGAGGGGAGGGTAGCAGCAGGAAGTTGCATATGGGT
>chromosome_13,+,polyA site is 6003084
TAGGAGGAGGCCAGGGTCTCCTCCTCGCTCTTTTGTAATTGGTTCGGTTTTGTAATGGGTTCATCACGCCCCCCCCCCGCCCCCCCGCCCCGGCCCCCACCCACACGCGGCGCGCGCACACAGGTGGAAGGCTCAGCGCAAGCAGCGGCA
>chromosome_13,+,polyA site is 6003813
TGTTTGTATGTGTATGTGTGTATGCTAGCTGTATCTTGCCTTCCCATGCCACAGCCGCTCACTCTCGCCCTCCCTCCCTCCCCCTTTCCCCCACCCCCGCCACTACCGCCCCCCCCTGCAGTGCTACACCGGCTCCCACCTGCTGCTGCT
>chromosome_13,+,polyA site is 6020962
GCGGCGCGAGTTCCTGGAGGAGGAGAAGAAGAGGGCCGCGGAGGAGGCGGAGCGCAGGTGGGGGCGGAGGCCGGGGAAGGGGTGGGGCGGGGGGCCGGGGAAGGGGTGGGGCGGGGGGCCAGGGGGGCGGGGGTGTCTTCACCAGTCACC
>chromosome_13,+,polyA site is 6025235
TGCTCTTTAACACACACATTTGCATTTGCCGTCATGCATGCGCCCATGCCGTCCCCCGCCTGTTTACTTGCTCGCGGTCGCCCATCCTCCGTCTCTTTCCCAAATCGCGCAACCCCTAGTATAGTTAATTGGGCTGGGACTGGGCTGCGT
>chromosome_13,+,polyA site is 6026864
GGTGACGCAGCTGCGGTCGCGGCGGCGAGGGCAAAGGCGGCCACAGAGCTTTTGGAGGTGGTGCAGGTGCGTGGCTGTGTTTGTGTGTGGGGGGGGGGGATCCATGGCACCATGCCTTGTAAGAAGGAGGCTCATGGGCTGGTCAGAGCG
>chromosome_13,+,polyA site is 6063116
GGCGCAGGAGCTGCCGCGGGGCGGCAGTGTGGTACTGGTGCCTGGACGGGAGGAGGTGAGGCGGGGGTGCCGGCGGGGGGTTTGGTGGGGACTGGGCGGGGATGGCGGCGGGGAGGGGGGCGCGCAGCGTGGGAGGGCGGAGGGGGGGGG
>chromosome_13,+,polyA site is 6120167
TGTGCGTGCGCATGCTGGTGTATGTGTGCGTGCGTGTGTTAAAAAACAACAAAACGAAGCCCGAGGCTGCTCACACCGCGTGCGTGTGTGGGGGGGGGGGGGAATACATGCATGATTATGTAAGAAGTGAAGGGGGGAGGGGAAGAAGAT
>chromosome_13,+,polyA site is 6156054
AGGTGGTGGCACTACATGGGCCGCTGACCTCTCCGGAAAAGGAGGCGCGGGAGCACGGCACACGGCTGCTGGGCGAGGTGGGTGCGGGGGGGTGGGGGAGAAGCGGGCAAGCCGCCACACAGGCCCACCGACACCGCAACGGACGGTGGT
>chromosome_13,+,polyA site is 6158323
TGCGTTCTTGGGGGCGGCGGACGGCGAGAAGGACCCGCGCTGCCTGCTGCTGGCGTTCCAGGCCGTGCAGGTGTGTGTGTGGGGTGTGTGGGGGGGGGCGATGGGGTTGAGGGAGCATGGGTTGAGGGGGAGGAGCGGGGGGGGGGTAGT
>chromosome_13,+,polyA site is 6158447
AGGGGGAGGAGCGGGGGGGGGGTAGTTTCTTTCCATCCCAAAGAAACCAAGACCCAGAACCAGCGGGTGGGGCAGCGGGCGGGGGGGGGGGGCGGGGCGGAGTGGGCGAGTGCATGGGGGGTGCAGGTGGGTGGGTGAATGGGCGGGGCT
>chromosome_13,+,polyA site is 6158990
CGGCGCTGCCGCTCATGCTGGAGAAACTGAGCTCCACCTACAGGTGGGTGCAAAGTGGGTGCGCGTGTGTGTGTGCGTGTTTGTTTTGGGGGAGTGTGTTAAAGAGCACCAGGGATGACGCAGAAATTTGTGTACGTGTGGGGTATATAA
>chromosome_13,+,polyA site is 6165780
CGGGCCAAGGTGAGCGCGTCTCTGTGTGTGTGTGTGTGTGTGTGTGTGTGTGTGTGTGTGTGTGTGTGTGTGTGTGTGTGTGTGTGTTTTGTGTTGTGCCATTCAGGGCGGTCGGGTGACCATCCGGTGGATGTGGCCAGCGGAGAAGCC
>chromosome_13,+,polyA site is 6169359
CACTTGCCAAGGCCAAGCTGCACGAGACAGCCAAGTGGGTGTGCAGGGGCGGCGGTAGCGGGGGTGGGGGCGGGCGGGGGGGGGGCGTGTGAGCGGGTGGTGATGGGAAGGAGGGGGAGGTTGAATACAGTACAGTGCAGGCTGGGGGGT
>chromosome_13,+,polyA site is 6169645
GAAGGAGCGGCTGCAGGCCATATACGCCTGCTTCAAGTCGCTCAGCGCGGCGGTGGGTGCAGGCGGCCTTGGGGGGGGGGGTTTCAGTGGGGGGGGGGGATTGCGCATCCGAGCCGAGTGCAACGGAGGGGCATTGTACATGGAAGAGGA
>chromosome_13,+,polyA site is 6170290
GAGGGAGGTGGGGTTGTGAGTTCCAGCCCAAACCAAACCGGACCAAGCTTAGCAAGCTGGGGGAGGTGGGGGAGGTGGGAGGGGGGGGGCGGCCGGGGCTGAACACGGGGGATGCGGGAATGGGTTGGGGGGATGGGGGCGGGGGCGGGT
>chromosome_13,+,polyA site is 6172074
GGGAAATGAGGGGAGGGGGGTTGCAGGGTCAAACCGTTGGGAACAGGATACAAGCAGGGGAATCAGGGCAAGGGGGGGTGGAGAGGGGAGGGGAGGGGGACTTACTGCACGGCTTCCGATCAGCAACAAGGGGCAAGCAGAGGCATTGGC
>chromosome_13,+,polyA site is 6176027
GCCATCCCCTACCACAACTTCAACCACGTCTGCCACGTGCTGCACGCCACATTCCTGGTGGGGCGGCGACTGCGGGGGGGCGGGCGGGGGGGGGGTGTTACATTCATAAATAGTTAAGGAAGTGGTAGACGGTAGACCATCTTGCGGAAC
>chromosome_13,+,polyA site is 6176576
GGGGATGGCAAGGGGGATTGTAAATACCAGCCCAAACTAAACCGAACCAAGCCAAACTAGCGGATCACAGGGAGGGGGGGCGTTAGGGGGGGGGCGGAGTGCAGGGTGGGCAGACACGTGATGGGCGGGGGCCCAGAGCAGGGCAGTGCG
>chromosome_13,+,polyA site is 6178091
AGGAGGGGGAGGAGGGTGAGGGGGGAAGGGGAGGAGGGGAAGGGGATGGGGATGGGGAGGAGGGGAAGGGGAGGGAGGGTGGGGGAGGGGGAGGGGGCCGACATCCAGTGGGAACAGCGGGTGCGGTAGGCAGGGGAGAGCGGAGCGTTG
>chromosome_13,+,polyA site is 6181239
ACAAGCTGGAGGTGGTGACGCTGCCCAACCAGGACCCGCTGAGCGTCACGGTGAGGCCGCGTGGGTGTGTGTGGGTGTGTGGGTGGGCGGGCGTGGGTTAGGCAACAGGGGTACGGGACAAGGAGGAGGAGGTAGAGCCAGAGGAGGAGC
>chromosome_13,+,polyA site is 6181802
CTTATCGCTATCAGCTGTAGTCAGCGGGGGTCCGAGGCCCGCACTGCGTCAGGTGGTGCAGTTCCGTTCCGAGGGGGGGGGTGTTGTAAACACCAGCCCAAACTAAACCAACCAACTAAAACGAGCGGAGCACAGGCAGAGGCGTTAGTT
>chromosome_13,+,polyA site is 6192724
TAGCACCATGTCCGTGCAGCATGCCGCTTCTATGCCAACCTCAATAGGCAGCAGTGCCGTCGAACCATGCTTTGCCCCCCCCCCCCCCGCCCGCCCTGCTGTGCAGGTCCTGCAGCAGGTGGTGGGGGCGCTGTCGTCAGCCCTCAGCGC
>chromosome_13,+,polyA site is 6306739
GAGCTGTAGCGGGGCGCGATGGAGAGGGGGGCAAACCGGCGGTTGTTGGATTCCAGCGGCATGACTGGAGTTGTGTGTGTGTGTGGGGGGGGGTGTTCGCAAGGATGTTTGGAAAAGCGGTACAGGATGCATTGAAAACTGCAGACTTTG
>chromosome_13,+,polyA site is 6320256
GGCGTGGGCCGCGGCGACCTGGTGGCGCTGGCGGCGGCGCGGGAGCGGCCCGGCACGTGAGCGGGAGGGCGGGAGGGCTGCGGGGGGAAGGAGGGGGAGGAGGAGGAGGAGGAGGAGGAGGAGGAGGAGGGGGAGAGGAGGGGAGGAGAG
>chromosome_13,+,polyA site is 6322248
GGCGGCAAGACCACCCTGATGGCGGCGCTGATGGGGGACGTGGGGGAGGTGCGTGCAGGCGTGCTTGGGGTCGGGGTGGGAGTGGGGGTGGGGGTGGTGGAGAGGGGGGAGGCGGGGGGTTGGGGCCCCGGTGGCAGCGGGGCATATGCG
>chromosome_13,+,polyA site is 6440539
CCGGTTGTGGGCAGCTGCGGCAGTGGGCTGACGGCGTGCATCCTGGCGCTGGCGCTGTACCAGGTCAACGGCAGCCTGGTGCGTGGGGGGGGGGGGGAGTGGGGGTTGGGGGGTGGTTGGTTGGGGGCAGTGGGGGTGCGGGGAGGGAGG
>chromosome_13,+,polyA site is 6470682
TGTGTGTGCGTGCGTGTGTGCGTGTGCGTGCGTGTGCGTGTGTGCGTGCGCGTGCGTGTGCGTGTGCGTGTGTGCGTGTGTGTGGCGGGGGGCGTGCGGGCGGGCGGGCGGGACGCAAGCCTTTGCGTCCTGTGCTACGTTGTTCCCTGT
>chromosome_13,+,polyA site is 6489263
CCGCCCTACACCAGCCGCTGCACGGACATGGTGGACCGCGCCAAGAAGGTGGCGGGCGGCAGCAGGGTCAACTTCGTGGTGGGTGTGGGGGGGAGGAGGGGAAGGGGGTATTGCGGTGATTGTTCCGTGGATTCACCAGGGCGTTTGCAG
>chromosome_13,+,polyA site is 6490250
GCATGGAGCTGTGCTTCCGGCGGGCCGTGGAGGAGGGGCTGGGCGTCAGTCTGGTGCCACACCTGGACGACGGCGGGAAGTGGGTGGGGGGTGCGGGGGGGATGGAGGTGTGTGCATGGCAGGCGAGACACGGAGGTGGGGGCGGGGTGG
>chromosome_13,+,polyA site is 6491073
GGCGGCCGCGCTGGCCGCCAAGCCCGACTGGGTGCAGCCGCTGCCGGTGTGGATGGCGCTGCAGGTGGGCGGGTGGGGGGGGGCAGTGTGTGGGGGGCGGGAGGGGGAGGGGGACGATGGGGATGGCACTCGTGGCGTGCCTGTCTCACA
>chromosome_13,+,polyA site is 6491271
CACCTCCCCACCCACCCCAGGGCGAGATGAGTGCCACTGTGTTGCGCTACCCGCACGAGTACACGCAGCTGGTGAGGGGGGGGGGGCTGGGGGGCTGGGGGACGGGGCGGTGGGATGTTCCACACCCAACACTAAACCGCCACCTGGGGC
>chromosome_13,+,polyA site is 6493273
CCCTGGACGACCCGGACTTCCCCATGACCGTGAGTGTGTGAGTGGGCGACACCCACCACTGAGAGGCTGTGTGGGGGGGGTGTGGGAGTGTGTGGGGGGGTGAGAATGCCGCCCCACTGTGTGAAAAGTGCGGGCCTGCAGCGCAGTGCG
>chromosome_13,+,polyA site is 6494642
ATGCCCTTCTACGGCGTGTGGGGCGCCTACGCGGGACCCGCCACCGACCCCTGGGCGCCGCCGCAGGTGGGGGAGGGGGCGGGGGGAGGGCCGGGTCCCCACGATATGTAGGGTGTCAAAAGCATCTGTCGCACTGCTCTGCACTTTGCC
>chromosome_13,+,polyA site is 6495213
CCCCCGCCCCCACCTGCCCCTGCGGGCTCGTTCGGGGGCTCAGCTTGCATGGGATTGGAATGAAGTACCCCTCCCCCGCCCCGTGCCCCCGCCCCCCCCCCACCAGATGCGGGCCTTCCTGCACAGCTTCTTCGCCAAAACCCTCAGCTG
>chromosome_13,+,polyA site is 6495322
CGGGCCTTCCTGCACAGCTTCTTCGCCAAAACCCTCAGCTGGCTGGCAGTGGGAGGAGGTGCGTGCGCAGGGGGTGGGGCGTGGGAGGGGGGTGGGGGTTTTATGCCCGAGCCCAACCAAGTAGGTCCCGATAGTCAGTGAATCGTCGCC
>chromosome_13,+,polyA site is 6499823
GGAGCTGAGCCTGGTGGCGGGGGCGGCGCTGAGGGCGGTGCGCAGGGACCTGGGCGCAGTGGTGGACAGGTGGGCGGTGTGTGGGTGGGGGCGGGGGTGATGGTGGGGTGCGATGGGCGGGAGCTGGTGGGTGCTGGTGGGTGGGTGGTG
>chromosome_13,+,polyA site is 6504351
ATGGCTGCCTGGCGGATGCGCTGTGGCGGGCGCAGCACTGCCTGGGCGGAGGCAAGAGCGCGGACAAGTGAGGCGGGGGGCGGCGGGCGGGGGGGGGGGCAGAATGGGGCGGGTAGGTAGTCTGCGCCACTCCCAGCGAGAAACAATACG
>chromosome_13,+,polyA site is 6505267
CGAGGGCGGCCCCGTGGGGGACGACCTCACCATGCTGAGGGAGCTGGTGCGCACACGTGTGTGTGTGTGTGTGTGGGGGGGGGGGGGGGGGGGTTACACAGATGAGTAAGTAGGGGGGGCGATAGTTTACTCCAATCCCAACTGATGGGG
>chromosome_14,+,polyA site is 36332
GCGGTGAGCCCAATCGCAAAGAAGGCCCGTACCACTGACGAGGTGCTGTTCGATGGTAAGTTCGAGGCTGGGGGTGGGGGGGGGGACCGGCCCGCAGGGAAGGGAGGGCTGAATGTTGCGCTGCTGTCTCGCGCGCGCTGCAGGTGAGAA
>chromosome_14,+,polyA site is 68810
CCCAGCCTGCAGCGACTGAGGCAGCTGGACCGCCGGGTGGGGGCGACCATGGAGGCCTACTGCGCGGCCAGGTGGGGGTGGGGGTGGCTTGTGGAGGGGACGAGGGACGAGGGCGACTGGGATCATAGGGGCGGTTGGCAGGGAGGGGGC
>chromosome_14,+,polyA site is 72161
GTGTGTTCCCCGACCTCACCTCCCCCGACTTCACAGCCCACGACCTCGCGGTGAGCTCGTGCCGGGCTGTGCGGGGGATGTGGGTGGGGGGGGGCGTTGCACACATGCTTTCCTAATACACACAGTTGCACACGCTTGCACACGCTTGCA
>chromosome_14,+,polyA site is 130452
GGGTGTGGCGTGCGTTTACGGGCTGGCGGTTCATTGTTTGTGAACGACTGCGGGCGCAAGGTTGGGGCGAAGTATGGTAATTGTAAAGCCGAAGCGCGCTCTGGATCTGGATTGACACTCGAGCCTGATTGCAGCGCACCGCACACCCAC
>chromosome_14,+,polyA site is 142696
TGTACCGGCATAGGTGGTAAAATTCTAACTCCAAGTACCGAGTACGGGGACAGGATAGCACGCATGCTCGTGCACACCACCTTGTAACCAACAACAACAGGAGTTGAAGTGGAGGTGTGCATGTGCAGTTGCATGGCCGCGTGCGGACTT
>chromosome_14,+,polyA site is 174075
GGTATGCGCTGCTGGCGGCGCTGTGGCTGCTGGCGGAGCTGGCCATGGGTGGGTGGGTGGTGGGGTGAGGTGGGGGTGGGGGTGGGGGCGGGGTTTGTGATGGTAGCGGTGGAGGCGGGGCAGGGTGGGGTTGAGGCGGAGGTGATGGCG
>chromosome_14,+,polyA site is 183006
GGCGACAAATGCAAGCGGGACTTCTTATGGGAGGGGGCCGAGGTGTCGTGGAGCAGCAGGGCGAGGGGCACCGCGGGAGGGGGGGGGGTCCTTTTCGCCATCCCCATGAGGGGGCGAATTTAGAGCGCAAACTGTGGTGGTCAGGCGGCT
>chromosome_14,+,polyA site is 224851
GCGCCGCCTCCACACACGCCGGCAACGCAAACAGCGTGGAGACGCCCCACAACAGGTGCGTGCGTGGCCGTGTGTATGTGTGTGTGTGTGTTTTGGGTGGGGATTGGGGGAAGCAGGGGGGGTGGGGGGTTACTAGAGCCTAACCACAAC
>chromosome_14,+,polyA site is 231635
GAGGGGGGGTTGTGAATACCAGCCCAAACTAAACCAAAACCAACGAAAACCAGCGGAGGGGGAGGGAGGGAGGGAGGGAGGGAGGGTGGGTGGGTGGGTGGAGGGACGGGGGAGGGAGGGGGAGGGGTCGATGCTGGTGGCGGCGCGGCC
>chromosome_14,+,polyA site is 236202
GTCGGGCTTTGACGTGCTCAGCCGCCTCCTGTACTACAGCGGGTGAGGCGGAGGCAGAGGGGGAGGGAGGAGCAGTGGGGGGAGGGGGGGCGAGGCGGGGAGGTGTGTCGTGCTAGGGCATAGTGGAGGTCGTGAGGAAGGTGGCAGAGT
>chromosome_14,+,polyA site is 239134
AGGGGGGCGGGTGGAGCCGTCGTGGTGGTGGCGGCGTGGCCGGTGGTGGTGGTGGTGGCGGTGGTAGTGGCGGGTTGGCGGGTTGGTGTTGGAGGGGAGGGTAGGGGTCGAAGAAGGACATTCTTCCTGTAGGCCACACCCCCGCCCGCG
>chromosome_14,+,polyA site is 239469
GTACTCGCGCCTGGTGTCGCACCTGCGCGGCATCGAGGCGTCCGTGGAGCACGTGAGAGGGAGCGGGGGGAGGGCGGGAGGGGGAAGGGGAGGAGGCAGAGGGAGGCGGTGTTGAACGGGGGGACGGGAGGGAGGCGGTGTGTTGGGTGA
>chromosome_14,+,polyA site is 240380
CGCTGGCAGGAGGTGTTGCCGCAACTGGCGCCCGACGTGTTCGTGTTCGGCGGCATGCGGTGAGGAGCCGGGTTGGTTGGGGTGGGGTTGGGGTTGTGGGGTAGGGTGGAGGGCAGGGTGGCGGGGGTGGGGGGGGGGGCATCACCGCAC
>chromosome_14,+,polyA site is 240949
TGGCAGCCGAGGACACATGGGGGGAGGGGAGGAAACACAAAGGGCTTGTTTGTGTGTGTGGTGTGTGTGTGTGTTTGCGTGGGTGTGTGTGTGTGTGTGTTAAAAAACGAAACGAAAGCCCGCCCAATGACGCGACGGAGTTACTTACCG
>chromosome_14,+,polyA site is 241340
TGTGTGTGTCTGTGTGTGTGTGTTTGCGTGTGTGTGTTTGCGTGTGTGTGTGTGTGTGTGTGTGTGTGGGTGGGTGTGGGTGTGTGTGTGTGGGTGTGTGGGTGTGTGTGTGTGTGTGTGTTGCACCGTCCACACTGTGGTGGGGTGGGG
>chromosome_14,+,polyA site is 244937
AGCGGGGGGGTTACATTCATGACTAGTGAAGGAAGTGGTAGACCGTAGACCATCGTTGCGCGGGGGTAGGGGAGCCTGTGGGGGGGGGGGGAGGGGGGGAGCGGGAGTCTGTCCGGTATATATACACGTCTACGCCCGGCGTGCAAAGGT
>chromosome_14,+,polyA site is 245204
AATAGGGGGGAGAGGGGGTGGGGCGTTGGTTCCATCATAAGTCATCATACGGATAGGCACCAGAGGCACCCGTGGTGGTGGTGGTGGTGGGGAGGAGTGGGGAGGGGGTTTGTTCCGTGTCGGCGCTGCTTCTCTCGGGCTAGTCGCCCC
>chromosome_14,+,polyA site is 245534
GCTTCGCGGCCGCCAACGGGCTGCCCGCACTGGGGCGCCGCGTCATGCACTTCAACTGGTGGGGGGGACGGCGGGTGTGTGTGTGGCGTGTGGGGTGTGTGTAGCGTGTGTAGGGAGGGCATGTACGTCATGCTTATGTGTAAGTGTGTG
>chromosome_14,+,polyA site is 246093
GTGCGTGTGTGGTGGTGTGGGTGGGTGGGGGTGGGGGTGGGTGGGGGTGGGTGGGTGTGTGGGTGGGTGTGTGGGTGTGGGTGTAGGTGGGTGGGTGGGTGGACGGGGGCGGTTATAGATACCAGTCCAAGCTAAACCGAACCCAATGCA
>chromosome_14,+,polyA site is 280095
CCCCCTCTCCTCCCGTTGCCCTCCTCCCCACGCCCTCCCCACGTCCTCCCTCCCTTCCCCCTTCTCCACCCCGCCTCCCCCCTCTCCCTCCCACCCCGCCACGGCAACACAGGCTTCTTCATCAAGAGCCTGTCGGTGTCGGCCTGCAGC
>chromosome_14,+,polyA site is 280252
TGTTCGGCATCAGCAGCTACATGTGCTTGTCCTGGGCACTGGGGCCCGTGCTGCCCTTCCTGGTGAGGCGGCGGGGGGGGCGTGTGACTGATGTGTGCGACTGATGTGTACGACTGTATGTTTGACTGGTATGTGCGACAGCGTGTGTGT
>chromosome_14,+,polyA site is 282814
GCGGGGGGGGGGGGGGGTTCACTTTGAACCAATCCCGTAAGGAAACAGTCGCGCTGCAAGGAGAATCTGCACGCCCCCCGTGTGTGTTGGGGGGGGGGGCGAGGGGGTAAATACCATCGGGAGGGGCGCGCCGTGTGTGTCCATGTGTGT
>chromosome_14,+,polyA site is 300593
CACTTCAGCTCGCCCGCGCCCGCCACCTCCAGCTGGTGCGTGCGTACGTGCGTGCCACAACCGTGCCAAATGCTGGGGGGGGGGGTGGGGGTGTAAATTCCAGCCCAAACTAAACCAAACCAAGCGAAAAGGAGGGGGGAGCTGCCGGCT
>chromosome_14,+,polyA site is 300894
CTCGCTACCCGACGCCCCCCTGCCCCCGTCTCACATGACCCCATCCTCCCACCCACCCACCCCCACCCACACACCCCCACACACACCCACCCACCCCCAGCCCCGGCCGCATCGACCTGGGCATGTCCAAGAACTCCAACGCCGCCAGCT
>chromosome_14,+,polyA site is 311201
CTGGGCGCTGCTGCTGCCGCTGGGCACCTTCCTGCCCGCGCACAGGTGGGTTGAGGGGAGTGCGTGTTGTGGGCGAGGGGGTGTGGAGGGCGGGAGAGGGAGGCTGTGGTAGAAGGAGCAGAGCACACGGGCCGGAACGCCTCTAAACGC
>chromosome_14,+,polyA site is 325700
GGCGGCGGCGGGGCCGGGCGGCATCGCGCAGGTGCAAGAGGTGAGACAGAGGGAGAGCGAGGGAGGGAGGGAGGGAGGGAGGGAGAGAGGGGGAGAGGGAGAGAAAGCCAGGCGCGTGTGGAGGCTGGCGCAGGGAGGGAGAGGGCGGCT
>chromosome_14,+,polyA site is 326362
GAGGCGCACAAGGCAGTGCTGCAGGTGCGGGCTAGCGGCAGGGGGTGGCGGGGGCTGGGGGGGGTTGGGGGCGGGGGCGGGGGTTTGGGGGTTGGGGGCGGAGGGGAGGGAGAGGGAGCCGGAGGGGGGCCTGTGGGGGGCAGAGGGGCG
>chromosome_14,+,polyA site is 327196
TGTTCAAGATCCTGCCGCCAGGAGTGCAGCGGCAGGTGGGCGCGTGTGCGTGCTTGGGTGTGTAACTGTGTGTTTTGGGGGGTGGGGGGTGGGGGCGGGGGAGAGGGGAAACGTGTGGGTGTGGGGACGGGGTGGGAGAGGGAGGGTGAG
>chromosome_14,+,polyA site is 327455
CCTGTGCTTCAATCACTCCTGCACACACGGCGCACACACGCCCTCCACCCCTGCCACAGCAACCATGAATGCACCCCAACCCCCCAAACCCCAACCCCCCAACCTCCACACACCCCCAATCCCCCCACACAATCCCTCCCCACACACAAA
>chromosome_14,+,polyA site is 328905
TACGCCGCGCTGCGCTGGCAGCTGCTCATGGCGCTGCATGACGACAACAACCCCGTGGCCGCCAGGGACAGGTGGGGGGAGGCGGTTTGGGGGGGGGAGGAAGGGGGGAAACGCGTGTGTGTTTTGGGCACGCGGTCAGCTGCTCATGGC
>chromosome_14,+,polyA site is 331314
TGGCGGCGCTCAAGAGCAATGAGGTGGCGCGGCGGCTGATGCAGGTGCGCGTGCGGTGTGTGTGTGTGTGTGTGTGTGTGTGTGTGTGTGTGTGTGTGTGTGTGTGTGTGTGTGTGTGTGTGTGTGTGCGTGCGTGTGTGTGTGTGTGTG
>chromosome_14,+,polyA site is 332387
CGCGCGCTGGTGGACGGCTGTTTGGCGGTGGAGGGCGCGGACTTCGGAGCCAGCCTGGCGGCACGGTGGGTCAGTGTGTGTGTGTGTGTGGTGGGGGGGGAAGAGAGGGGGGCGCTGTGTGTGTGTGTGTGTGTGTGTGTGTGTGTGTGC
>chromosome_14,+,polyA site is 332437
CAGCCTGGCGGCACGGTGGGTCAGTGTGTGTGTGTGTGTGGTGGGGGGGGAAGAGAGGGGGGCGCTGTGTGTGTGTGTGTGTGTGTGTGTGTGTGTGTGCATGGGTGGGTGGGGGAGTGCTCTTCAGGGGTAGGAGTAACTGATTGAGCG
>chromosome_14,+,polyA site is 333707
GTGGGGTCCGACATCGGCAGCGACGGCTGGCCAGGCATCCTGCAGCTCAAGGTGGGGTGTGTGTGTGGGGGGGAGGGGGTTGTGTGGGGGTTGCGGGGGGGGAGAGGGGGGGCGGTTGCACGGGGAAGGGGTGGGGGTGGGGAAGGATGA
>chromosome_14,+,polyA site is 333786
TTGTGTGGGGGTTGCGGGGGGGGAGAGGGGGGGCGGTTGCACGGGGAAGGGGTGGGGGTGGGGAAGGATGACGCGGTGTTTGGGGGGGGGGGGGCTGTAGGTACCAGCCCCAACTAAACCGAACCCAATGCAGCGAGGAGGATAGCGTGG
>chromosome_14,+,polyA site is 375404
CGGAAAAGGCGAGCGGCGGCCGGAGGGGTGGCGGCGGCGGCGGCGGCGCAATGCGACTGGCGCAGGCGCTGCTGCAGGTGTGGTGGTGGGGGGGGAGGGGAGCGGAGCGGGGCAGCGGAGCGGGGGAGCGGAGCGGGGGAGCGGAGCGGG
>chromosome_14,+,polyA site is 376481
GTGTGTGTGTGTGTGTGCGTGCGCGTGTGTGTGTGTGTGTGTATGTGTGTGTGTTTGTGTGTGTGTGTGTGTGTGTGTGTGTGTGTGTGTTGTGGGTGGGTGATGGGGGAGGGGAGCAGGGGACGGCCGTTGCTTGTCAGGCTTGCTGCA
>chromosome_14,+,polyA site is 378107
TAGTTTGGGCTGGCATTTACAGACCCCCCCCCCCGCCCCATCCCTCCCTTCCATCTGCATCCACCCCACCCCACCCCACCCCACCCCACCACACCACACCACACCACACCACCCCTACACCACCTCACCAGCCGCGGACGGGCTGGCTGT
>chromosome_14,+,polyA site is 406604
CGAAGCCACTGGTGACTAGGGCGGACAAGCCCACGTGCTAGGCAAGTGGGAGGTAGGAGGTGGGAGGTGGGAAGCGGGAGGTGGGGGAGGTGGGGGGTTTAGGCGCTGTAATACAAGGAGTTAGGCGGCGGGCTGGATGCTACTTACTTT
>chromosome_14,+,polyA site is 406905
CGGCGGCGGCGCGCCGTACGGCTTCGTGTGGACCCAGATCACAGAGCTGTCCACCTTCCTGTTCCGGAGGTGCGGTTGGTTTGGTGGTGATGTGTGTGCATGTGAATGTGTGTGTGGGTGTGTGTGTGTGTATGTGTGCGTGCGTGCGTG
>chromosome_14,+,polyA site is 414873
GTGGGCCACCTGGGCGTCAGCGAGCTGGCGGCGGCGGCGCTGGGCAACACGGTGAGGGGTTGCATGGGACGGTGTGGTGGGGGTGGGGCGAGGAGGCGAGGAGGCGAGGAGGCGAGAGGCGAGGAGGCGAGGAGGCGAGGAGGCGAGGGG
>chromosome_14,+,polyA site is 415004
GAGGCGAGGAGGCGAGGGGGCGAGGGGGAGAGGGGGCGAGGGGGCGGCGCCGGGCGACACGGTGAGGGCAGGGTGTTGGGGGTGTTGTGGGGGTGGGGCGAGGAGGGGCGAGGAGCGAACTGGTGGGAGGAGAGCAGACAGACCAGACCA
>chromosome_14,+,polyA site is 415173
CACCGGAAGGAGTGGGAGTTTGCAGGTCCCAGCAGGTCCCATGCACAGGGAGCCGGGTGGGGGTGGGGTTTGGGGGGATGTTGGCGGGGGTGGGGGTGTTGGAGGGGGGGCCTTGCTCATGGAGGGATCGCGCCGCATCACGCGAGGGAT
>chromosome_14,+,polyA site is 415745
GAGGAATGGTCACCCAACCCAGAAATGCAGGGAGTTACATTCATGATTAGTTGAGTGGTAGGGGGGAAGGAGGCCGGGGGGCCGGGGAAGGGGAGGGAGGGGAAGGCGGCGACGGAGAGGGAGCAGAGACCAGGAGGTCGGGGGCGCTGA
>chromosome_14,+,polyA site is 415902
TGTTGATGTGAGGTGTTGCCTGGAGCACCTACCCGACCTCCCACCAGCCCACAACCACACACACACACACACACACACACACACACACACACAACACACAACATACAACACACAACACACCGCACACCGCACACACCACACACCACACAC
>chromosome_14,+,polyA site is 416280
AGGGGAGGAGGGGGTTAGGGGGAGGGGCATTGTAAATACCAGCCCAAACTAAACCAAAACCAACAAAAACGGAGGGGGAGGTGGAGAGGTGGGAGCGAGGAGTACTGACGCCTTGCGCTGACGCCAACATTGCAGCCGAGACTGCCGCCA
>chromosome_14,+,polyA site is 416943
GGCGGTGCACCTGTTCTTCCAGGTGGGGTGGGGTGGCGGTGCACCTGTTCTTCCAGGTGGGGTGGGTGGGGTGTGGGGTGGGGGTGTGTGGGGTGTGTGTGTATGGGTGTGTGCGGGGGGGTTGGGGTGGGTGGGCGGTGTGTGTGTGGG
>chromosome_14,+,polyA site is 417310
AGCCGGCGGTGGCGGAGCTGGTCGGGCAGTTCTGCCGCTGGCTCATCCCGGGGCTGTGGCCCATGGTAGGAGGGGTGGGGGGTGGTGAGGGGGGTGGTGAGGGGGCGATGCCGGGGTGGGAGGCGGGACAAGGAAGGGGAGCGGGCGTGG
>chromosome_14,+,polyA site is 417726
CAGCTGATTCCCAGAACCCAACAGATGGCACACAAAGGGAGGGAGGAGGGAGGGAGGACGGAGGGAGGGAGGGAGGAGGAAGGGAGGGGGAGAGAGGAAGGGGGAGGGAGAGGCAGAGGGAGGCGGAGCACGGGTCACGAAGGGGATCTC
>chromosome_14,+,polyA site is 418258
CCTCCCTGTCCCGCCACCTCCCCCAATTCCCCCCCACCTCCCTCGCACTGTTTCCTCCACCTCCTCTCCTCTCCTCCCCGCCCCCCCCCGCCCCCCAACCCCACAGTTCATGCAGACCCAGAACGTGATGCTGCCCCCCGCCATTGTGGC
>chromosome_14,+,polyA site is 418646
CGCACGGTGCCCACGACCCACGGCCTAGGGGGGGAAGGGCACTGGTGTGCACTGTGTGTGTGTGTGTGTGTGTGTATATGTGTATGTGTGGTGTGTGGTATGTGGTGTGTGTGTGTGTTTGTGTGGATAGCCGCCCGTGGTCGCCCCAGC
>chromosome_14,+,polyA site is 418859
TGCACCCCCCCCCCCCGCCGCTGCAGGGCGCGCCAATGGCCACCAGCTTCTCGCGCTTCGTGCAGGTGTGGGCGTGTGGGGGCGTGTGTGTGGGAAGGGGGGGGAGGCGGGCGAGCAGGGGGGAGCAGGGGGGGGGCAGGGGGGGGGGCA
>chromosome_14,+,polyA site is 419469
AAACCCGCACCCTCAACCCTCAACCCCCCTTTTCGTTGGTTTTGGTTTAGTTTGGGCTGGTATCTGCAACCCCCACCCTCACCCCTCACCCCCACCCCCCCAACACACACACACACGAACAGTTCTTCGTGTACGTGGGTGTGGTGGTGG
>chromosome_14,+,polyA site is 420206
AGCCCTGGGGCAGGTGGGTGCACTCGGGGGAGGCAAAGATGGTACAGAGAACTGTAGAGCGGGAGGCAGAGGGAGGCTTTTTTAGGGGGGGGGGGTTGTAAATACCAGCCCACACTAAACCAAACCGACTAGAACGGGGGGTGTTGCGTG
>chromosome_14,+,polyA site is 421112
CGTGCGTGTGTGTGTGTGTGTGTGTGTGTGTGTGCACCTAAACCTTCATCAGCTTCCCCTTCGCGGTGGCCACAGCGGGTATGAAGGGGGGAGGGGGCGAGGGAGGAGGGGGGAGGAGGGAGGTGGGGTTAGAGGGGAGAGGGGTGTGAG
>chromosome_14,+,polyA site is 422366
TCTTCACCAACGACCCAGAGGTCAGTGTGTGTGGGGTGTGTGTGTGGGGGGGGGTTGGGTGGGTTGGGGGGGTGGTGTGGGGGGTGTGGGGGGTGGCGGAAGGAAGTTATCTTTGAACCAATCCCAAAAGGAAGCACTGGGTGGGAGGGG
>chromosome_14,+,polyA site is 423303
TAGTGGGGGTGGGGTGTGGGTAAATGGTGGGTGGGTGATGGGTAGTGGGGGTTGTGTGTGTGTGTGTGGGGGGGGGGGGGGTGTTGGCGGGTGGGTGGGGGCAGCGGGGAGGAGGGGTCTTGGAGGCAGATGGGCGGGCGTGGGTTGCAG
>chromosome_14,+,polyA site is 424324
GTGGCTGCTGGTCAACTGGAAGAAGGAGGTCCGCAAGGCGCTGGACCGCATGGCAGTGTGTGAGTGCGAGTGTGTGGGGGGCGGGGTGTGTGCGTGCGTTAGGAAGGAACGAAAGCCCGCCCGACCAGCGTGTGTTTGTGGGGGGGAGGG
>chromosome_14,+,polyA site is 424611
CACACGCAGCGCACGACCACGAGGCCGAGCTGGGCCACGTGGAGGGCGAGCCGGACGACTGGCACGACTTCCTGGTGCCGGGTGAGGGGGGGGGAAGGGAGGGAAAGGGAGGGGAAAGGGGCTCTAGGGTTCGTGTCAGTGGCACGTGGA
>chromosome_14,+,polyA site is 424726
AAGGGGCTCTAGGGTTCGTGTCAGTGGCACGTGGAGGGCGAGCCGGACGACTGGCACGACTTCCTGGTTCCGGGTGAGGGGGGGGGGGGAGAAAAGAGGGAAAGGGAGGGGAAAGGGGTCTAGGGTTCGTGTCAGTGGCACGTGGAGGGC
>chromosome_14,+,polyA site is 432658
GATCGAGACGCAGCGGCCAAGCGACTGGATCATTATGGTGCTGGCGCGCGGGCCGCTGGGACTGTGAGTGTGTGTATGTGTGTGTAGGGGGGGGTGTAGATACCACCCCAAGCTTAACCAAACCCAATGCAATAGAGCGAGGAGGAGAGC
>chromosome_14,+,polyA site is 432786
GCAATAGAGCGAGGAGGAGAGCGTGGCCTATGCTTGAAAACGGAGCGGCACGCAACAGTAGTTCCTATTGGGGGTTGGGGGTTGCTGGGGGGGGAGGTGGACTGAGGACTGGAGGCAGTGGGGTGCGCCGGGTAAGGCAGGAAAGGGGCA
>chromosome_14,+,polyA site is 433099
GGCTGGCTGAGTGGCGTGGCGGCGGGCGTGTGCCTGGTGTCGGGACTGGCCATCAGCGCCGTACTGCAGGTGGGGGGGGGCGTGTGTGTGGGGGGGGGGGAGGGGGGTTGTGTGCGGGGAGGGGGGATTGTAGGCACCAGACCCAACTAA
>chromosome_14,+,polyA site is 434898
CCGCTGCCACGAGTCGGAGATTCAGACCGCCTTCCGCAAGCAGGTGGGCGGGTGGGAGCAGGGCGGGCGGCTGGGTGGGTTGGTGGGTGGGTGGGGGGAGGGGGACAGATGCCTTGAGTGGGGGGGTGGGGGTGGGGTGCTGACTGGGTC
>chromosome_14,+,polyA site is 447524
AGGGGTCTGCCTTTTCTTGTCCCAAGCCCCTTCCCGGCTGCTGCTCCCCCTGCGGCTCCTTGACCTGCGGCTCCCCCTGCTGTTGCCCCCCCCCCCCGCCTGCTATACTACTGTTCCTGGCTATGCCTTCACTTCTTATATGATTATGAA
>chromosome_14,+,polyA site is 454285
GTTGATGTATGCAGAAATGCACAGTTGCGAACTTTGGCGGGAGGTGCCAGCTCGGCGACGCCGGCCTCGCTCCCCCCCTCCCCCCCCCCCCCCGGCCCCCCACCCTTCCTCTGTTTTGTTCTCCGCGGGACAGCAGGACAACGCCGCCTG
>chromosome_14,+,polyA site is 468906
ATCGACTTCCTGCTCGAGAAGGGCGTCAGCGTGGGCGACGTGGTCAAGGTGCGGGAGAGGAGGGAGCAGGGACCGGGGAGGGCGGAGGAGGGAGGAGAGAGGAGAGGGGGGGACGGCGTACGACGCGGGCGGCGTGCAGGTGTTGACATG
>chromosome_14,+,polyA site is 469152
ATGCCACGCGTACGTGGGCACGTGCTGGGCGAGGGAGGAGGCAGGAGGCAGGAGAGAGGAGGCAGGAGGGAAAGGAGGGAAAGGAGGGGGGACGAGGGGGAAGGAGGGAGAGGAGGGAAAGGAGGGGGAGGCGGGTGGGGGGGGGAAGGG
>chromosome_14,+,polyA site is 469205
GAGAGGAGGCAGGAGGGAAAGGAGGGAAAGGAGGGGGGACGAGGGGGAAGGAGGGAGAGGAGGGAAAGGAGGGGGAGGCGGGTGGGGGGGGGAAGGGAGGGAGGACGGGGAAGGGAGGTGCTATGGAAGATGGGGGCGGCAGGCACGTGT
>chromosome_14,+,polyA site is 476962
AAGGTGCGCGGGCGGGGGGAGGGGAGGGGAGGGCAGGCGAGGGCGGGGGGAGGGTGGGAGCGAGGGGAGGGCAGGGGGGGGGGAAGGGGAGGGGAGGGCGATCGTGCGGATAGGGCGGGACAGAGAGAAGGACAGCAGGGGATGCATTGG
>chromosome_14,+,polyA site is 525165
GCCGGGCTTCACGCCGCACCGGGTGGTGCACGACGCGGTGTGGGACCTGGTGGCATACGCAGGTGGGGTGTGGGATGGGGGGGGGGGGCGGCCCTGGGGAGGGGGCTGTAGATACCAGCCCAAACTAAACCAAACCCAATGCAATAGAGC
>chromosome_14,+,polyA site is 525898
TTCTACACGCTGTGGACAGGGAGCAGCCTGCAGGTGGGGCGCGGGCGAGTGTGGGAAAGGGGAGAGGGGGGCGGGGTTGTGGTGGGGGCGGGTGGGGGGAAAGGGGGGGGCGGAGGAGGTGGAGGACGAGGCAGAGGAGGGGCTGGCGTG
>chromosome_14,+,polyA site is 526521
GCACAACGGCACGCACACCACCGTGTACACCTTTGGCGCGCCGCGGGTGGGCAACCTGGCGTACCAGCAGGTGGGGGCGGGGGAAGGGGGGGGCGGGAAAGGGAGGGAAAGGGAGGGGAAGGAAAGGGAAGGAGGGCACGGAGGGAGGGT
>chromosome_14,+,polyA site is 527139
ACATGTCGTGTGTGTGCACCCAGTCATGGTCCAAATGCAATTCGTTTGACCCTGGTTTCCCCCTGTCTCCCCTTCGTGCCCCGTGTCCCCCCCCCCCACACACACACACAGCGTGCCGCTACAGCTTATGGGCTTCCAGCACGTGGCACG
>chromosome_14,+,polyA site is 531009
GGGCGGTGTGGCAAACATTGTTATGGAGACGGTGCGGCCACTCATAATCCAGGTGGGTGCGTGGGTGCGTGGGTGGGTTGGTGGGTGGAAGGTGTGTGGGGTATGTTGCGGTGGTGTGCTTTGGACGGGAAGGTTTGCCTGGGAGCTGGG
>chromosome_14,+,polyA site is 531302
AACACACCACGTGCGCAGGTCGACGAGACAGACGAGACGGTTTTGGTGGACGCGGGTGTGTGGGGGCCGTGTATGTGGGGGGGGGAGGGGGGGGGGCACCAAGGGGTGGGCACTGCAGGGGGGATGGCAGCAGGCCAGCGGGCAGGGCAC
>chromosome_14,+,polyA site is 532332
GCCTGTGTTCCTCTACTTTGGCTTGGTTTGGTTTGGGATTGCCTGTGTTCCTCTACTTTGGCTTGGTTTGGTTTGGGCTGGTATTAACCCCCCCCCACACACACACACACACACACACACACGCACAGGCTGTGGCCTTCCACGTGGTGT
>chromosome_14,+,polyA site is 540529
GGCCCATGGGCGTGGAGGCGGCGGGGCAGGTGCTGGACCGCATCCGTAGCATCAATCAGATCCTGGAGCAGGTGCGGGGGGGGGGAGGGGGATGGGGGAGGGGGCGGCACGTGCCATGTTGGGGTTCATTTGGGGAGAGGAGGCGTTCTG
>chromosome_14,+,polyA site is 543174
ATTGAGGAGTTCGTGTCGGCGCTGGAGGCACGCAACCCGCACAGCGTGCCCACAGATGTGAGTGTGGCGTGTCGGTGGTGGTGACGGTGGTGGGGGTTGTAAGTACCAGCCCAGACTAAACCAACCCAAGTAAAAACGAGCGGAGCACAG
>chromosome_14,+,polyA site is 543432
TGCGTTGCCGCCGAGAGGGGTGCTGGTGGGCTTGCCTCTTTAGGGCGGCTAGGAGTAGTGTGAGAGGCGCGGAGTAGTGTGAGAGGCGCAGTGTGGTGAGGGTACAGGCACGCTACGCCGCACTGAGCTGACCGGTGTGCGCTGTCCTTC
>chromosome_14,+,polyA site is 548915
CTACACGCGGTCGGGCATGCTGACGCTGGAGGCCGTGCCTGACGACGGATACATCCTGCAGGTATGTGTGTTTTGTGTGTGTTTTGTGTGTGGTGTGTGTTGATGTATACGGTGTGTGTATGTGTGGTTCTATGGGTCTGGATGTTGGGT
>chromosome_14,+,polyA site is 553212
CCTGGTGTCAGCATCGCACGTGAGTGTCACCGTCCCCCACCTCCCTCGCCCCGGCCCCACCCCGTGCTGCCGGGCTCGCCCCACAACCCCCCCCCCCCACACCCCCCACCTTCCCTTGTTCCCGCCGTACGTTTGACGTTGGATACCTCC
>chromosome_14,+,polyA site is 567196
CAACCCGAAGCAGCGGGCCGAGCACAGCTGGGGAGGACTCGGGGAGGTTCTTCAAGGCAATGAGCTCATCAACAGCCAACTGGACATCAAGTACAAGGGTAAGGCATCATCAGAGGGTCAGCGGGAGACCGCCAAGACAAAGACAGGCTG
>chromosome_14,+,polyA site is 623860
GTGGTGGGGAGGGGAGTGGCGCGGGCTGTGGAGGCTGGCGAGGTGGTGATGGGGCGGCGTAGATGGTGGGGATACGTTGTGTGGGGGGGGGGGGGCGGGAGCAAGTGAGAGTATGGGCTGGGTCACAGGCGATGGGGAGAGGGTGGAGCG
>chromosome_14,+,polyA site is 626851
TTACTTACGGATACCTACCCAATACCGAGCGTCGTGTTGCCGCGTCGACCCCGGTAGTCATACTTACCCGCGAAAAGCCTGTAACCCTCTCGGGCGATCGACGAACGATCTGACCCCGAGTGGCACCCATATGCATTGTATGCGCCGCGC
>chromosome_14,+,polyA site is 630208
CAATGCACCTCATCCGACACGCCGCCACGCTCCTGAACGCACCCCACGCACCTCAACGCCCCCAACCCCCGACGCCCTCAACCCCCAACACCCCCAACACCCCACCGCACCCTAACCCCAACACCCCCAACACCCCACCACCCCCAACCC
>chromosome_14,+,polyA site is 630526
TCACCTGCATCCTGGACGCCCTGTACAAGGCGCGTGCCAGAGGGGGGGCGGCGGGCGGCTGCAGGGGGACTGCGGGGGGCTGCGGGGGGCTGCGGGGGCTGTAGATACCAGCCCAAGCAAAATCAAGCCAAGCCAAACTAGCGGACCACA
>chromosome_14,+,polyA site is 644673
GCTGATGGGCGGAACGGGCTGTACGGCGTACTGCAGGTGGGTGGGACTGCACGGTGGGGCTGGGGTTGGGAATGGGAATGGGAATGGGAATGGGAATGGGAATGGGAATGGGAATGGGAATGGGAATGGGAATGGGAATGGGAATGGGAA
>chromosome_14,+,polyA site is 645212
CTGGGGCTGGGACTGGGGCGGGGGTGGAGGCGGGGGCGGGGGCAAGGGCGGGGGCAAGGGGGGGCGGGGGCGGCGGGGGCGGGGGCGGGGGCGGGGGCGGGGACGGGGACGGGGACTGGGGCTGGGGCTGGGGCTGGGGTGGGGGCGGGG
>chromosome_14,+,polyA site is 645741
CGGGACCTGTTCGATGTGCTGCATGCGCGATCACCAGGCGAGTGCGCAATGCTTACATCAGGGCCACGTGCGACAGAGCACGAACGATGATAGGCGACAAAGAAAGATATTACTGATGCGGTATGGGGCATGGCCGCATGGGACTGTGTT
>chromosome_14,+,polyA site is 645948
CTACAGGTTGTAGGCATTGCTAACACGTGCTGCTTCTTGCCGTACCGGCTCACCCCCCCGTTGGTTTGGCGAGTTTGGGCTGGTATTTACCCCCCCCCCCCCAAACACACACACACACACACACACACACACACACACACACACATACAC
>chromosome_14,+,polyA site is 656058
GTGCAACTGCACTCAGCCAGCAGCTCCTGCAGACGCATTTTGAGCGCTTCAACATGGATGGGAAGGGGGCTGGGGAGGGCTCGCTGCTGCAGGTGCTGAAGGAAGAAGGCTATGGGCTATCCAAGGCAGCCCTGGCCAGGGCGCTGCGGG
>chromosome_14,+,polyA site is 779158
CCACAGCAAACGGCCCTTGGCCTCTGCCCCTGCCCTGCCCCTGCTGCCCAATCTTGGACGGCTCGCTAACCCCCCCCCCCCCAATGTAACCCCCCATGTATCATGCCCCTCACCACAACACCTGCAGGCCGGTGCTGGCCCACGCCAACA
>chromosome_14,+,polyA site is 779342
CCGGCAGCTGCAGCTGGTGATGGAGGCGCAGGTGCAACAGGACGCCATGCTGGCCATGCTGCTGCAGGTGGGGGCGTGTGTGTTTTGGGGAGGGGGAGGGGGACTTTGAACCAGTCCCGTAAGGAAACAGCAGCGCTGCAAGGAGAAGCT
>chromosome_14,+,polyA site is 780417
GGGGGGGGGGGGGTTACATTCATGACTAGTTAAGGAAGTGGTAGACGGTAGACCACCTTGCGGAACATCAAGCGGGGGGAGGGGTGCGGGTGGGGGGGAGCACTGGGTAGGAGGCTGGGGTCCGGGAGAGGTGGAGGGTTGGGGCAGAAG
>chromosome_14,+,polyA site is 837064
CTGCACGGACGCCAACATCAACAGCTGCCGCTACGCCTGGGGCAGCTGCCCCAACGGCACCGTACAGGTGTGCGGAGGGGGGGGGCAGGGAAGGGAGGGAGGGAAGGAAGGAATGGAAAGGGAGGAAGGAAAGGGCAGCTGCCCCAATGG
>chromosome_14,+,polyA site is 837167
AAGGAAGGAATGGAAAGGGAGGAAGGAAAGGGCAGCTGCCCCAATGGGACCGTGCAGGTGTAGGGCGGGAAGGAAGGGGGGAAGGAAGGGGCGGGTCGGAGCGGGGGCACAGGGGGGGGGCACAGAGGGCAACAGGAGCGGGGGCAAGGC
>chromosome_14,+,polyA site is 860510
GCACAGCTGGCGCGGCGGCGAGGCGGTGGTGGATGCCGTACTGGGTCCGCTGGTGTACCGGGTGAGGGGAAGGAGGGGCGGGGGTGTACCGGGTGAGGGGGAGGAGGGGCGGGTGTGTATGTGGGAGGCGGGGAGGAGGGGGAGAAGGCT
>chromosome_14,+,polyA site is 861438
GCCGTACAAGGTGGTGCGGGACGCGGTGGCGGCGCGGGAGGCGGCGGGGGGCTTTGAGAAGCTGCTGCGACAGGTGTGTGTGTTTGGGGTGGGAGGGGAAGGGGATGCGTTGGGGGAGGGGAGAGGAGGGCAGGGCACGGGACCACGCTC
>chromosome_14,+,polyA site is 886317
TGAGCAGTACAGCCACGTGTGGGTGCTGTACGTCTTCCACGCCAACACGGGTGAGGAGGCGGCGGGCGGTGGTTGGGGAGGAGGGGATCCGGGGTCGGGGATCCGGGGTCGGGGATCCGGGGGCGGGGAATGGAGGGCGGGCAACAAAGG
>chromosome_14,+,polyA site is 886650
GAATGGGCGTGCTGGCCACACGCAGCCCGCACCGGCCCAGCCCCATCGGGCTCAGCACGGCGCGCGTGGTGGGCGTGGAGGTGAGGGAGGGGGTGCGGAGATGGGGGAGGGGGTAAACCGTTCATGGAGAGCAGAATGATCTAAATGACA
>chromosome_14,+,polyA site is 887088
TTGACCCACCTAGGCCAACCCACCCTAACCCACCTTATAACCCGGGGGTCCACTTCTCTAACAACGCAACCCACCTTTTACCCCCACCCCCCACCCCCCAACCCCCCACAGAACGGCTGCCTGGTCCTGGGCGGCGCCGACATTGTGGAC
>chromosome_14,+,polyA site is 887294
AGCCACAGCGCCCGCCTGGGTGCAGGTGCGAAAAGGGGGTGGGGAAGAGGGTGTCATGAGGGGTGGGGTGGTGTGGGGGGTGGGGTGGGGGGTGTCGCTTATGAGTGTTGCAGTCTTGTTTGGGAAGACGTGGTTGCAGGCATAGCGTTT
>chromosome_14,+,polyA site is 890153
CGGGGCTGCTGCCGCCGCTCAAGATGAGGTGGTGGGCCATCACGCGCCTGCTGGAGCAGGAGTTGCCGCCGGCAGGTGGGGGGCGGGGGCCGGGGGTTGTAGATACCAGCCCACACTGAACCGAACCGAGCTGTACTAGCGGAGCACAGT
>chromosome_14,+,polyA site is 896077
GGCCAGGGCGGGAGGTGGAGGGGCGGTGGAGGGGGGGCAGGACGGGAGGTGGAGGGGCAGTGGAGGGGGGCAGGGCGGGGCAGTGGAGGGGGCAGGGGGGGAGGTGGAGGGGGCAGGGCGAGCAGGGCGGGCAGGGCGGAACGTGGAGGG
>chromosome_14,+,polyA site is 913283
CGCCGTGGGGCGGCAGGTGTTCACCACCGTGCACGACAACCAGGCCGAGATCTGCGTGCTGGTGCTGCGGGTGCGTGTGGGGTGTGTGTGGGCTGGGGGAGAGGGGGAAGCGGCGGGATGGGCGCGTGCGTGCGTGTGTGTAGGGTGAAG
>chromosome_14,+,polyA site is 913368
GTGTGGGCTGGGGGAGAGGGGGAAGCGGCGGGATGGGCGCGTGCGTGCGTGTGTGTAGGGTGAAGTGGGGTGGGGTGGGGTGGGGTGGGGTGGGTGGGGGGAGGGGAGAGCTGCGTGCTGGGGCCGCGGATATGAGTGGGGTGTGTGCTG
>chromosome_14,+,polyA site is 913587
TCTGTACTACCTGGTTCAGACTGCCCCTGGCCCTGGGTGACTGACAGATGTAAAGGGCGGTCAGGCGAGGGGCATGGGGGGGGGGGGCGGCGTGAGACAGTGCGGGAGCTGTGCGTGCGCGGGGTTTGGGTGATAGACCGACCGGTGAAG
>chromosome_14,+,polyA site is 960827
TGCTGTACACGCTGGGGTTTGACCTGGACGTGCAGCACCCCTACACGGTGGGAGGGGATGGGGCGGGGAGAAGGGAGGGAGGGGAGAAGGGAGGGGAGGGGGGAGGCGAGGGGAGGGGAGGGGAGGGGAGGGGAGGGGAGAAGGGAGGGG
>chromosome_14,+,polyA site is 1021690
TGCAACCCCACTTCCACGCTGCTACACTACTGTACCTGGCTACGCCTTCTCTTCTCAAATAATCATGAATGTAGCCCCCGCCCACCCCGCCCCCCCCCCACCCCCTTCACTTCATATTTGATACACACCATCCCATGGATGGCTACCCCC
>chromosome_14,+,polyA site is 1021761
TAGCCCCCGCCCACCCCGCCCCCCCCCCACCCCCTTCACTTCATATTTGATACACACCATCCCATGGATGGCTACCCCCCCACCCCCCCACCCCCCCACACACTTTCGTTTCATTTTTTAACACCAACACACACACACACACACTTTCGT
>chromosome_14,+,polyA site is 1027660
CGCCAGCCGCGAGCCAGGCAGCCCGCTGGTGTTTCTGGTGAGGGGGTGAGGGAGGGTGTGTGGGAGGGGAATGAGAGGGGGTGTGGGAGGGGGTGTGGGAGGGGGCGTGGGAGGGGAGGGGGCGGGGGTGTGTGAGGGCGTGTGGGAGGG
>chromosome_14,+,polyA site is 1027793
GAGGGCGTGTGGGAGGGGAGTGGGAGGGCGTGTGAGGGGCGTGTGAGGGGGTGTGGGAGGGGAGTGTGAGGGCGTGGGAGTGTGTGTGAGGGGGTGTGGGAGGGGGTGTGGGAGGGGAGTGGGAGGGGAGTGGGAGGGCGTGGGAGGGCG
>chromosome_14,+,polyA site is 1100245
CCGCGGCTGCCGCAAGGTGCGCGTTCGCGCGTGTTTGTGCATGTGTTTAGGGGGCTTTGTGTGTGTGTGGGCGTGTTTGTGTGTGGGCGGGGGTGGGGGGTCGCAAATACCAGCCCAAACCCAGCCCAACTATACCGAACCCAAATGCAA
>chromosome_14,+,polyA site is 1100329
GGGCGGGGGTGGGGGGTCGCAAATACCAGCCCAAACCCAGCCCAACTATACCGAACCCAAATGCAATAGATCGAGGGGCGGGGGGGGGGGTGCGCGGCGACATGAGGACTTGCTCACACGGTGCGTGTCTCCTAGCACACTGTAGTCATG
>chromosome_14,+,polyA site is 1139209
CAATGGACGACGCGCTGGGTGAGTGGCGGCGGTAGTGGTGGCGGGGGCGCGGACGGGGCCGGGGGCGAGGGGGCGGGGGCGGGGGCCGGGGCGGGGGTTATGTGCCCGAGCGTAGGATTGGTCCCAATAGTCAAGGAATCTTCGGGGGCA
>chromosome_14,+,polyA site is 1139657
CACCCCACAAGGCCACAACCCCCAATCTTTCAATCCCCCACCCCACAACCCACTCCACAATCCAACCCCAACCCCCCATCTTTTCAACCCCCCCCCCCCCGCGCCAGGCGAGGCGTACGACAAGGTGGCTCGGCTGTTGGCTCTGGAGAT
>chromosome_14,+,polyA site is 1140673
GGGGGAGGGGGAGGGGGAGGAGGAGTGGGCGGGAAGGGGGAGGGGGAGTGGGCGGAAAGGGTGAGGGGGAGCGGGGGGGGGGCGGAGGGGGAGTGGGCGGGACGGGGGAAGGGGAGCATGTGGGGGAGGGGGGAGGGGGAGTGGGCGGGA
>chromosome_14,+,polyA site is 1140725
CGGAAAGGGTGAGGGGGAGCGGGGGGGGGGCGGAGGGGGAGTGGGCGGGACGGGGGAAGGGGAGCATGTGGGGGAGGGGGGAGGGGGAGTGGGCGGGAAGGGTGAGGGGGAGCGGGCGGGAAGGGGGAGGGGGAGTGGGCGGGTGGGTGA
>chromosome_14,+,polyA site is 1140788
GCATGTGGGGGAGGGGGGAGGGGGAGTGGGCGGGAAGGGTGAGGGGGAGCGGGCGGGAAGGGGGAGGGGGAGTGGGCGGGTGGGTGAGGGGGGGGAGGAGGATGAGGAGGAGGAGGAGGAGGAGGGGCGAGGGAGGGGGCGTGGCGGGAT
>chromosome_14,+,polyA site is 1181975
GGGCTGTTCATACCAGCCCAAACTAAACCAACCCACCGGGGGTTAAGGCGGGGGTCGAGAGGCTGGGGCCAGGTGCGGCGGGGAGGGGGGGAGGCGGGGGAATCCCAACTAAACCAGGGGGCGCGGAGCCGGCGTTTGCCGGGCAGGGGA
>chromosome_14,+,polyA site is 1209310
GCGTTAGACGTCAGTTTGGCCACAGGAGTCGCACCTCCATCTATTGTGGTTAGACACTGATTTGGCCCTAAGAGCCGCACCTCTGTCTATATTGTGAGACGTCGGTTTGGCCCTAGAAGCCGCACCTCCTTGTGTGTATGTGTGTGTGTG
>chromosome_14,+,polyA site is 1209390
CTCTGTCTATATTGTGAGACGTCGGTTTGGCCCTAGAAGCCGCACCTCCTTGTGTGTATGTGTGTGTGTGTGTGTGTGTGTGTGTGTTGTGTGGGGGGAGGGCACACCGTGTGGCGGCGCAGGGGGCAGCGGCGTCGGCGCGTTGAAGCG
>chromosome_14,+,polyA site is 1210142
GGGAGGATGAGGATGAGGACGAGGATGAGGACGAGGTGGGCTGGGGTGGGGGCTTGGGGGGAGAGGGAGGGCGGCGTGTGGGCGGGGGGAGGGAGGGTGGAAGGAGCGAGAGCGGGTGGGCGGGCCGCGGCTGGGTTGGGGGCTGTGGCC
>chromosome_14,+,polyA site is 1224383
GCAACCTGCCGCCCGTCAAGAACAGCAAGATCCACTGGGTGTCGGAGCGCGGCTCGGCGTCGCTGGGTGGGTGGGGGTGTGGTGGGGCTGGGGTGGGGCTAGGGGTGGGGGTGTGGTGGGGTGTGTGGTGGGGTGTGTGGTGGGGCTGGG
>chromosome_14,+,polyA site is 1224466
GGGGCTGGGGTGGGGCTAGGGGTGGGGGTGTGGTGGGGTGTGTGGTGGGGTGTGTGGTGGGGCTGGGGTGGGTGTGGTGGGGGTAGGTGGGTGGGTGGATGGATGGGTGGATGGGTGGTGCGTCGGTTGGGTGGAGCAAGGGTGGGTGGA
>chromosome_14,+,polyA site is 1225013
GAACCAAACCAAGCTATAACGACCTTACATATAGAACGGAGTGGTTACCTCCGCGATTGCCTCAGTTTGCCATCGTCGGGGGGGGGGGGGGTAAGATAGGAACCCGCGGGGGCGGGGGAGGCACGGCAGGAGCACCGCGCCCGCCAGCCA
>chromosome_14,+,polyA site is 1230466
GGAGGGCCAGGAGGAGGAGGGGGAGGAGGAGGGGGAGTACAGGAAGGAGGGAAAGGGGGAGGAGAGGAAGTACGAGGAGAAGGAGGAGGGGGAGGAGGAGAAGTACGAGGGGGAGAGGAAGGGGGAGGGGGAGGGCAGCGGCAGGTGGCT
>chromosome_14,+,polyA site is 1247549
CAGAGGGCGGGAAGTGCATGACAATGGCATTCGTGCGGGCTCCCCAGGGGTGTTAGGGCGGGTCAGGCTGGGGCCGCAGCCGGTGGAAGGGGGGGGGGGGGCACCTAATCACAGCCGACATAAGACGCCCGCAAAGCGGAATGTGAAAAG
>chromosome_14,+,polyA site is 1249103
TAGCGGCGAGTTCAAGGTTTAATGCTAGATAGCTGCCGCTAACAGACAGGGCCGCCGGTCTCTGAATGGGTGACTGACATCTTCCAATACATCATCGGCGTAGCTTGCGTGCCTCGTCGAGCTCACTGGCCCCCGCCCAAACATGTAGGG
>chromosome_14,+,polyA site is 1280966
TGACCTGTCGTTCTGGCCGCCAGCCCAATCCTACTCTCCAGAGAACCACAGACCACAGTCAGATCTCTCGCGTCCCCATGCTCACATGACTGAATCCCAAACTCAAATCACTGAACCCGCTACCAATCCGCCCGCAGGTCAAGGCCACCG
>chromosome_14,+,polyA site is 1317431
GAGGGTTGGAGGAAGTGTTCTAGGCTGCTCGACTGACAGCAGGAGGGAGGTCGCGGTGCGGAGAATGCGGGGGTCCACGTGTTGTGTTTCTTTTTTTGGCAGAGTTGTCCTCTGCGTCCCTGACTGCGCACAAAGGGTTACAAATGCACA
>chromosome_14,+,polyA site is 1318290
TGCGCGACGTGAGCTATAAGCAGCTGTACAGCGACTCCGGAGACCCGGAGGACCTGGGCGAGCAGGTGGGTGGGCTGTGTGGGAGGGGGCGTGGTGGGGAGGGCGTGGTGGGGGTGGGCTGTGTGGGAGGGGGCGAGCAGGTAGGTGGGC
>chromosome_14,+,polyA site is 1318411
TGTGGGAGGGGGCGAGCAGGTAGGTGGGCTGCGTGGGAGGGGGCGAGCAGGTAGGTGGGTTGCGTGGGGGGCGGGCGTGGGGGTGGGTGGGCTGTGTGGAAGGGGGCGAGCAGGTGGGTGGGCTGTGTGGAAGGGGGCGAGCAGGTGGGT
>chromosome_14,+,polyA site is 1353315
ACGATTTGGGCGGCAAGCCCCAAAGCAGACACGTGCATGTTTACTTGTTTACTGAGCAGGCTAGGCAGCTGAGAGCCTAATGCGAACACGATGGGGGAACAATGGGTTGTGCGCGATAGGCCCCGCTGGGCCTTTATTGCGAGGCGGAGT
>chromosome_14,+,polyA site is 1355772
GTACTCATGAGATACAGTGATACGCCGCAGCATCATTCCAGTTGCCCGTTCCTCTGTCTCCTCCTAACAAAGCTGCCATTCCCTCTCTCATCCTGCCTAATCTTTCTTTTCATAAGTCGTACTGCATGGCGTGTGCGCGATCTACGTACT
>chromosome_14,+,polyA site is 1448973
GGGGTGAAGAATGAGACTTGCTGCTGTGGCGGGGTCTGTATTTGTAGCTTGGGGTTGCGGTTCTGCAACCGCACGTAGTGCCTGTAAGTATCTTGGCGAGCACTGGCGAGCGACAGCACGCGTGGAGCGGCGACAGCAGCAGCAACGGCG
>chromosome_14,+,polyA site is 1450250
CCTGTCCTTGTTGGTGTCGCCCGCAGACCTTCCTGCCCCTGGACCTGCGCGCCAAGAAGACCCGCGCCATCCGCCGCGCTCTGACCAAGGAGCAGGTGAGCAGCTGGGGCCAAAGACGTGGGGGTGGGGGCATGGATGCACGGGGATGAG
>chromosome_14,+,polyA site is 1511012
GTGCTGCGAGCAGCTGGCGGGCGCTGGCACAGCCTGGCTGGTGGAGCAGGTGAGCTCGATGGGGTGATGGTGATGGGAGGAGGGGGGTGGCGGGTGGGAGGGAGCGGGTAGGACGGGCGTGAGGGGCATGGAGGGGGGCGGGGCGAAGCA
>chromosome_14,+,polyA site is 1529868
GCTGCTGACACCACGCTGTGCGGCCCCCTCTCGGGATTCTAGGTCTTGGTTTACCTGGGATCGGAATGAACTAACCCCCTCCCCGTGCCCCCTCCCCTTTCTCTGCACCAATCTTTGCACCCCCCACTCTCCCTTAACTAATCATGAATG
>chromosome_14,+,polyA site is 1530529
GGAGCGGGAACGATGGCCGTCGGTGGTGCTGAGTGTTGTATATCGACCTCTACCCCATTCTCGCTATATCAGGGGATGGAATGACTCGCAAGTAATAGGCTCTGTTGAGCCGGCGCTTTGGAGTCATTCTAGAATACGACACTGAGTTGT
>chromosome_14,+,polyA site is 1535144
ATTCCTGCCCAAACTAAATCAAACCAAGCTAAACGGGGGGGTTACATTCATGAGTAGTTAAGGAAGTGGTAGAAGGTGGGGGGGGGGCTGCCGGGTGGGAAGCGGCTGCAGAGCTTACACCGGAAAGGGCCGGGGAAAGGGCCGACACCT
>chromosome_14,+,polyA site is 1535487
CCGTACGGCTATGTGTGTGTGTGTGTGTGTGTGTGTGTGTGTGTGTGTGTGTGTGTGTGTGTGTGTGTGTGTGTGTGTGTGTGTGTTGGTGTGTGTGTTGGAAAACAACAACGGCCATGTGTTAAACAAAACAAACGGAACAATTCCGCC
>chromosome_14,+,polyA site is 1575214
AGCTGCACCAGATGTACTTCTCACTGCCCGCGCCCGGGGAGTACGAGATGGAGGTGAGCAGCAGCGCAGCTGGGGGGGCGGGGCGGGGAGAGGGGGGATTGCAAGGTTGAAATATTGGGAACAGGATACTGGGAATCAGGGGGCGGCAAG
>chromosome_14,+,polyA site is 1576508
CTCATGGCGGAGGGGCTGCAGCAGGTGGGGGGGGGGCTGCAGCAGGTGGGGGAGGGGACCGAGTGGGGGCGGAGGGGCGGGGTCGCGGGGGGGGGGGTTACATTCATGATTAGTTAAGGAAGTGGTAGGGGGGGCGGAGGGGGGACGGAG
>chromosome_14,+,polyA site is 1576668
GGAGGGGGCGGGCGGAGGGGGTGCTTTCGGGGGGAAAGGGGCGGGGGCAGAGGCGGGCGTGGATGCGGAGGGGAACGGGGCGGGGGCGGGGGCGGGGAGGGGAGGGGAAATGAGGAAGGGGTCATGGGGTGGGAGGTGGGGCATGGGGCA
>chromosome_14,+,polyA site is 1577388
ACAACGACCACCTGAGCAGCTGCGCCTGGGTGCCGCTGGTGCAGCTGGCGGTGAGGCGGGAGGGGGCCGGGGGGGGGTTGTAGGGGAGGGGAGGGGGGGGCATAGCAGGGGGCGTCGGAGGGGTGTAAATACCAGCCCAAACTACACCGA
>chromosome_14,+,polyA site is 1577679
CGCCGCAGGCAGCAGGCAGTCAGTCATGCGCCAGTGCGTTGTGGATAAGCGTCGGGGACGGAGGTGCGGTGCGCTTCGGGCCGGACCCTGCCAAACCCGGAAAGGATTACCGTCCTGCCCACCACCCCTCTGCAACCTGCCACCCACCCA
>chromosome_14,+,polyA site is 1610867
AGGTGTATGTGGGTTCGGGGATCAGGATGGCCTGTAGGGTGGTTCAGATGTGTGGGTGGGTGGGTGGGTGGGTGGGTGGGTTGGTAGGTTGGTGGGTGGGTGTGCGTGTGTGCCTATGGGTGTGGGGTTTGGATGCGCTGGTGCCGAGCC
>chromosome_14,+,polyA site is 1612627
CCGCCGGTGCCGCGCAAGACGTACGTGTGCAGCGTGGAGTACTCCCTGCCTGGTGCGTGTGAGGGGTGGGGGGGTGGGGGGGGTGGGGGGGTGGGTGGGTGGGTGGGTGGGGTGGGTGGGTGGGTGGGCGGGTGGGTGGGTGGGGGGGTG
>chromosome_14,+,polyA site is 1614549
GCACACGGAGTACGTGGTCACGGTGGATCCCGCGCACAGCAAGCAGGTGGGATGAAAAGGGAGGGAGGCAGGGGGAGGGAGGGGGTGGGGGAGGGGGAGGGAGGCAGGGGCTGGCGGAGGGAGGCGTGTGCGGAGCCGTGGGAGGCACAC
>chromosome_14,+,polyA site is 1624729
TGGGCACGCGGCCCCCCAGCCTGCCCGTGCGCGTGGTTTTGCCGCGCCCCGGGCCCGCGCTGCTGGTGCCCGAGTTCGTTGGCGATTTCGTGGGTGAGTTGGTTGGCGGTTGGAGCCGTTGGGACGGTCGGGGTGGTTGGCGGGGGTGCG
>chromosome_14,+,polyA site is 1624784
CGCGCTGCTGGTGCCCGAGTTCGTTGGCGATTTCGTGGGTGAGTTGGTTGGCGGTTGGAGCCGTTGGGACGGTCGGGGTGGTTGGCGGGGGTGCGGTCGGGGAGTACCGTACGGTAGTGCTGAGGGAGGTTGCAAAGGGGATGTTTGGGG
>chromosome_14,+,polyA site is 1648430
CTTTACGGCCAGGCCATGAAGCACGACATCCAGTTCTACGGTGGGTTTTGTACAGCGGGGGGGGATGCAGGAGAGGAGGGGTGGGTGGTGGTTGGGGGACGGGGGGAGGGTGGGACGGCGGTTGCGGCGGAATGGGTACTGCGCAACCGT
>chromosome_14,+,polyA site is 1650937
TGCCCGGCATCTCCGAGACCGCCGCCATCTTCGCCGGCGTTGACGTGACCAAGGTGCGGAGAGGAGGGAGGGAGCGGGGAGGAGAGGAGGAGGGCGGCGAGGAGAGGAGGAGGGCGGGGAGGAGAGGAGGAGCGCGGGGAGGAGGGCGGG
>chromosome_14,+,polyA site is 1651060
GAGGAGGAGCGCGGGGAGGAGGGCGGGGTGGAGGAGGGCGGGGTGGAGGAGGGCGGGGTGGAGGAGGGCGGGGTGGAGGAGGGCGGGGAGGGAGGGGCGGGGAAGGTTGTGGTAGCGGGGAGGCACTGTGGGGACAGAAACCAGCATCGG
>chromosome_14,+,polyA site is 1660517
GTGTCGCCCGAGGCCATTGACTTTGTGGACAAGCTGCTGCGATACGACCACCAGGTGCGGGGGATTGGGTTTGGGGTCGGGGGGTTAGCGGGGTGGGGGGCTAGGGAGTTACGGGAGTAATTACTAGAAATAAATGAAGAGTAAAGGCCA
>chromosome_14,+,polyA site is 1718929
ATGTGGGAATGTTGAATTCAACCCCTGCTCAACCCCTGCTCCTCCGTCTGCTTAAATACTCACGAATGTAACCCCTCCTCCTCCCCCTTTCCCCCCCCCCACACACACTTAGAGCCGGGCTACGAGGTGCGTCCCATCGCCGTACGGCTG
>chromosome_14,+,polyA site is 1720485
CCTCCCCCCAACCCCTCCCCCAAACTCTTCCCCCAAACTCTTCCCCTCACCTCCTCCTCCAACTCCTCCCCCACCCCCACCCCCCAAAAAAAACTCACCTCGATCCTTCCCCTCCCGCAGGCGGCTGCGGCGCCGGCGGCGGCCGCGCTG
>chromosome_14,+,polyA site is 1833417
AGGCACCAGGCAGCATATGTACGTGAGGATGAGCATCAACCCGTTCAGGCGCCTGAAGCATTGCCGTGCGTCGTGTGAGGGTCGTGGTGGGGCAGCCGCAGCCACATACCGCTACCTGCAGCGGGCGGCAACAGCGGGCGGCCACTGCGG
>chromosome_14,+,polyA site is 1833933
GTGACGTGTCGCGAGCGGCGTGGGATGGGGAGGGGAGGGGAGGGCGAGGGGAGAAGCGAGGGGTAGGAGGACAGGGGAGGGGGGGGGAAAGGGGGGGAGCATTGGACCCGATACAGAGGGTAGCCTGCAGCTTCGGCGTGGTGGCAGGGC
>chromosome_14,+,polyA site is 1834330
GCAGAGCAGATCTGGTGGTCCAGATGGAGATGCACGCGGGGATGGGCAGGGGCGTTGAAGGGCGGGCGGCACGGGGTGGGCGGAGCGCAGCGGGAAAGGGGGACTGCTCGTGGCATGACGTGACATGGCTCGTGGGGTGGGTGGTGGGGC
>chromosome_14,+,polyA site is 1889260
GGGGGGGTAGGGGGGCAGGTGTGTGTGTGTGTGGGGGGGGGGGGTTGGGCGGCGCGGGCCAGATGGTGCGGGACCAGGTGGGTGGCCAGGGAGGGGGGGGGCAGGGAGGGGGGGGCAGCGGGGCGTGTGTGTGTGTGTGTGTGTGTGTGT
>chromosome_14,+,polyA site is 1908910
CAGGTGAGGGCGTGTTGTTTCCGGGTTGGGGGTGGGGGTAAGTCAGTCCATTCCCAACTGAACCAAGACCCACCGGGGGGTGGGTGGGGCGGGGGTTGGCTTACAGCATTTCCAAGCATAGGAAACCAAAGACACGCGGGGCCACGGGGC
>chromosome_14,+,polyA site is 1910936
AGTTCGAGGAGAAGGCGCGTGAGGTGGAGCGGGCCCGCGCCATCTACCGCTACGCCCTGGACCACATCCCCAAGGTGTGTTTGTGTGTGTGGGGGGGGGGACTGCGGGCCGTGCGGCCGTAGCAAGTGGCCATCGCAGTGGCCAATAGCA
>chromosome_14,+,polyA site is 1913499
GGCGGCTGGAAGAGTGGGGTCGGGCTGGTGGGGTAGGGGCGGCGGGCTGGTTTGGTGGGGGCGGTTGTCCGGTTGGTGGGGGCGGTTGGTGGGGGCGGGGCGAGCTTGGGTGGTGGCGGCTGGAGGAATAAGGTTGCTGTGGGGAGGTGC
>chromosome_14,+,polyA site is 1928085
CGGTGGCGGCCGAGTACCCGGGAGTGGTGGCGTTCAACAGCAGCGGTGTGCTCAAACACGACATTGAGCCGCAGGTGTGTGTGTGTGTGTGGGGGGTGTTTATGCATGCGTGTGTGTGTGTGTTTTGCAGGGTGCTGCTCTGTGTGTTCA
>chromosome_14,+,polyA site is 1950627
GCGGCGGCGGCTCTCAGGAGGGGCGCAGCCGGCTGTTTGAGATCAACCGCATCCAGTCAGCCATTACTGAGGTGAGGGAAGGGGGAAGGGGGCGGGGCGAGTGGCATGGAGGGCAGGTGCACATGTGTTCGCACATGTGTGTGCGTGTGT
>chromosome_14,+,polyA site is 1958218
TCGGGCCTGCTGGGATCCGCGTGCCGGTGTTGGGACGCTGAGGTTGGGATCAGATGGTTGCTGGGGCATGTATACGTTCTCTAAAAGTGAGATGGGGCTGGACCCCACCAATCCATCAGGACCGCATGCAACATTAGTTGGCGTGTGGCG
>chromosome_14,+,polyA site is 1958947
CGCTCATGAACGGCACAGTGCCTGGGCACCTAAGGCTATAGATGTAGCCCAAGCTCCGACCAAGGATGCGAAGGGATAGGCCGCGCGAGCAAGCCAGCAAAGGAGGCAAGTGGTCGAGCACTCTGTGTAGCCTCTCGCGGCTTTGCTTCA
>chromosome_14,+,polyA site is 1963232
TGGGCCCAGTACAGCCAGGACCACCTGAAGCAGCTGCGGCGCCTCATCGTGGACCTGGCGTTCCAGGTGGGCGGGGGGAGCGGGGGCGGGGGGCTTGGGGGGAGGGGTTACAGATACCAGACACCCACTAAATCACACTCAATGCAGTGT
>chromosome_14,+,polyA site is 1964318
GAGCCTGGGCTGGGACGGACTCAAGGTGAGGGGGCAGAGGGGGTGAACTCTGAACCAATCCCGTAAGGAAACAGTCGCGATGCAAGGAGAAACTGCAACTGGGAGGAGGAGGAGGAGGGAAAGGAGGGGAAGGAGGTGAAGGAGGAGAAG
>chromosome_14,+,polyA site is 1970033
CGAGAAGGGGCTGGGCGAGATGGCGGGCCGCGGGTACCCGGCGGGAGAGGTGAGAGGGAGCGGGGGCGGGGGCGGGCGCGGGCGGGGGCGGGAGTGGATGGGATTGCGTGTGGGCGTGAGCAGCCAAGTTTCGCACCTGCCGCCCCCACC
>chromosome_14,+,polyA site is 1970303
TATGACGGCTACCGCGTCAACCTGCTCATCAACGTCAACAACCGCCTGGTGCCCGAGGACACGGTGAGGGGCGGGGGGCGGGGGGCGGGGGGTGAGGGGTGAGGGGCGGGGGGCGGGGGTTGAGGGGCGGGGGACGGGGGGTGAGGGGCG
>chromosome_14,+,polyA site is 1970841
TGTGCAACAAAAAGGGAAAAGGCAAACGGTGTGAGCGGAAAGGCGCGCGAGCGAAAAAGGCAACAGTATGCTATGTGCAGGAGCCTGGGTGAGAGAGGGGGAAACAGGCAGCGGGCAATGAAATAGAGGCAAGCACGCATCGGCATGGGG
>chromosome_14,+,polyA site is 1970946
AGGCAGCGGGCAATGAAATAGAGGCAAGCACGCATCGGCATGGGGCCACACGAGGGCCAGGGGGCACAGGGACAGGGGGAGGGGGGTGGTTAGGGGAGAGGCAGGGTGCGGGCCGCGGACGGCTCCCCGGGGGGGGGCTTAGGGGTGAGG
>chromosome_14,+,polyA site is 1998992
GCGGACGTACCGGCCAAGGGCGGTCAGGACGTCTTGCAGTCAGAAATCGGATGGAAGCGGGGGAGGGGAGGGGAGGGGGCAGGGGGGGGGGGGTAAGGAGAGGGGGGGCAAACGTGCCTGTGGAGAGAGAGGGGTTAGGCACTGGGGGTT
>chromosome_14,+,polyA site is 1999600
GGCGATGGAGCGTGTTCTAGGGTTTGAGGGGTAAGGGTGAGTTCGTGCGTGCGGGGGAGATGGCTGGGTGGGGCGGCTGGGTGGGGCGGCGGGGTGGGGCGGCGGGGTGGGGCTGGTGGGGGATGGGGATGCAGGGGATAGGAATGCAGG
>chromosome_14,+,polyA site is 2000134
ATTGACGTGGCGTGCGGCCTGTCGCTGGGCGAGTACACGGCCCTGGCCTTCGCTGGTGCCATGAGGTGCGGGCGGCGGGGGCGGGTGTGTGCGGGCGGGTGTATGGGCGGGCGGGTGGGTGGCTGGGCGGGCGGGTGGGTGGGTGGGTGG
>chromosome_14,+,polyA site is 2001533
GGCGCCTTCCACACCTCCTACATGTCCCCCGCCGTGGACAAGCTCAAGGCCGCCCTGGCGCAGGTGCGGGGGCGGGGGGGGGGGAGGGTTGGAGGGGGGGAGGCAGGCGGAGGGAGGGTGGGTGGGGAGGTGGGGAGGCCGCAGAGGCGG
>chromosome_14,+,polyA site is 2036081
AAGCTGCTGGTGCCGCGGTCGGGGCGGCTGGGCGACATCAAACACCTGGTGCTGCCCACGGAGATCACCATGGTGCGAGGGCAGGGAGGGAGGGAGAGGAAGGGAGGGGGGCTGGATGATGAGTGCGAGGCAGGAACTAGGTGGGGCCGA
>chromosome_14,+,polyA site is 2080335
AAGCTGCTGGTGCCGCGGTCGGGGCGGCTGGGCGACATCAAACACCTGGTGCTGCCCACGGAGATCACCATGGTGCGAGGGCAGGGAGGGAGGGAGAGGAAGGGAGGGGGGCTGGATGATGAGTGCGAGGCAGGAACTAGGTGGGGCCGA
>chromosome_14,+,polyA site is 2091833
CGTGTACGACCTGCCGCACAAGTGGACGTCCTGGTGGGGCGGTGGCAAAGGGCGGTGGGGGCGGGGGCGGTGGGTGTGTGTGTGGGGGGGGGGGTGGCGGAGGTGCTGACAGGGAGGGAATGGGGTCAAGGGTGGTAGCCAGCCAGCCCA
>chromosome_14,+,polyA site is 2092194
TGTGGGAGCGGCTGCTGAGCAGCGGGGTGATGACGGCGGACGGCGAGCAGGCGGTGAGGACACCTGGGGCATGCGGGGGGGGGGGGTATGAAGAAATGGGGAAGGCAGGGCGTGGTCAGGGATTGGAGGAAGTGGTATGCCCAAGCGGCC
>chromosome_14,+,polyA site is 2184541
CTGTGTTGCTTTCGTTCCGGCGCGTCGGCGTCGCGCGGGCGCTCTTGCGCCCTGGGCTTGTGTGTGTTGGCTCTCGCCGCTTGTAAGGCCCTCCTCCATTACTTTACTCTCTTCTCTTGCTATTCTTGCATCCTCTCTTCCTTCTGCACA
>chromosome_14,+,polyA site is 2258200
GGCCTGCCAGCAAGGCTGGCCCGCCGCCAGCGACTGAGGAGGCCAAGAACAAACTGGTCGACGACCTTCAGGTGTGTGTGTGTGTGTGGGGGGGGGTGTTGTAGATACCAGCCCTAACTAAACCGAACCCAATGCAATAGAGCGAGGAGG
>chromosome_14,+,polyA site is 2258307
CCAGCCCTAACTAAACCGAACCCAATGCAATAGAGCGAGGAGGAGAGCGTGGCCGTGGGGGCGGGTGTGTGGTGGGTGCGTGGTGGGTGTGTGGTGGGGGAAGGGTAGACGGGCGACGGGCGTGGTGGGTTGATGGTGAGGGCGAGGGGG
>chromosome_14,+,polyA site is 2259897
ACTCATCAGGTTCGACCTCATCCTGGCGGGTGACGATGTGCCTAAGAAGAAGCCCGACCCGCTCATCTACAACCTTGGTGGGGGGGGGGGGGGGGGGTGCAGGTGCAGCGAGCGCGAGCTAGACAAGCAGGCCAAGTAGGGAATTCCCTG
>chromosome_14,+,polyA site is 2260270
CGCGTCCCTGCATGCCTGCAGCACGCGAGCGGCTGGGTGTGCCCGCCGACCGCTGTGTGGTGATCGAGGACAGCCTGGTGCGTGTGTGGGGGTGGGGGTGAGGGTGAGGGTGGGAGGACTGAGCTCGTGTGTTGCGACGGTCGGGTGCCC
>chromosome_14,+,polyA site is 2281307
ACACACACACACACACACACACACACACACACACACACACACACACACACACACACACATCCCTGAAATGCGCATGTGTGTGTGTGTGTGTGTGTTCCCCCACGCGGCGGCCTGCAGGCATGCACATGCTGCACGCCGCCGGGCCGCGGC
>chromosome_14,+,polyA site is 2296629
GGTTGTGGCGGTTGCAGCGGTTGCAGTGGAGGGCCACGGGATTGCTGGGGTGCGTGGAGCATGGGTGCGTGTGGCTGTTCTGATCCCCGTCAGGTTCTGTTCGCACCTTCCAACCCAACCCAACATTGACGACACAAACCAAACCAAACC
>chromosome_14,+,polyA site is 2297333
CCGGCCGCTGGACGTGCTGCAGACCCGCGCCGGCATCACAGTGGAGGTGAGGGGGAGCGGGGAGGGAGGGAGAGGGGGGGGGAGAGGGGGAGAGGGGGAGAGGGAGAGGGGGGGGAGAGACGGGGAGGGGGTGCACACTGCATAGCTAGG
>chromosome_14,+,polyA site is 2297415
AGAGGGGGAGAGGGGGAGAGGGAGAGGGGGGGGAGAGACGGGGAGGGGGTGCACACTGCATAGCTAGGGGGAGGTGGGGGAGCGGGGAGGGAGGGAGGGAAAGAGAGGGGAAAGGCTTGCAGATACCAGCCCAAGTTAAACTAGCGGAGG
>chromosome_14,+,polyA site is 2298174
TGTGTACGGCACATGTGTGGGATGGAAAGGGTTGTGGTGGGGTTGACTCTGAACCAATCCTGTAAGGAACAGTCGGGTGTTGTAGTGGGGTGTGGGGTGTGGGATGTGGGATGTGGGGCTTGAAGGTGGGTGGGTGTGGAACGCGTGGTT
>chromosome_14,+,polyA site is 2298757
GGTGGGGGCGGGGAGGGGGGCACCCGGATGTGAAAAGGGGGGTTGACAAGGTTGAGAGCATTTGCAGGTGCGAGGGGGGGAGGGTGGGGGCGGGCGGGATGAGGGCAGTGTTCTCCGGGGGCCGAGGCATGTTTTGAGGTGCCTCAGGCC
>chromosome_14,+,polyA site is 2314270
GCGCGGGTGTTGGCGGAGCGGCGGGGGCTGCTGGAGAAGCTTCAGGTGAGCAGGGGGTGGGGTGGGGTGTGATGGGGTGGGGTGGTGGGGAGGGGTTTGTTTATGCCCATTTCAACTAGTGGGATTGGGGGTTGCAAATCGATACAGGAT
>chromosome_14,+,polyA site is 2315098
CCGCGTCAGGGTGTCTTCCTGTGGCACATGCCCTGTATTGTTGTGCGTGCACGTGCACGTGCACGCACGCCCCCCCCCCCCCCCCGCCCCCCCCCCCACACACACACACCCGTTCTCCCCATGAACGGCTTCAACCTCCCCACCCCTCCG
>chromosome_14,+,polyA site is 2394877
ACCGACTGAAGCTCACGGGTATGCGCGCGTGGGGGGCGGGTGGGGTGGGGTGGGGTGGGGTGGGGTGGGGCGGGGCTGGCATGGTTTGTGTGCGTGTGTGCGAGCGCATGTGGGTTGACCGTGACGGCGGGCGCCGCCAGCTGTGCCACA
>chromosome_14,+,polyA site is 2397420
GATAGCAGCATGCAGGTCCGATAGGAGCATGGGTGGCTCGGGCGTGTGCATGGGCATGTGCTGGGGCATGTGCTTGGGCATGTGCTGTCAAGGAAGGGAACAGCTCCCAGCTACCCAGCTCCAGCTCAGCTATAGCGCTATGGACGCTGC
>chromosome_14,+,polyA site is 2398237
ACAGTCATGCCTATCCCTAACCCGCCGCTTACCTACCTGCCCCCTTATTTAGTTTGGGCTGGTATTTACAACCCCCGCCCCCCCACACCACCAACAACAACAACAGGCTGACTGACACTGGCCTGCGCGGCCTGCTGCGGGGCGGCGGGG
>chromosome_14,+,polyA site is 2417409
CGGACATCACCAGCCGGGCGGGGCTGCAGCAGTTCCTGGGGGCGGCGTCTGACCCCAAGGTCCTGCAGGTGGGCGTGCGCGTGTGTGTTGGGGGGGGGGGGGATGGAACTGAACAGACGCAATTGAACCAGATGGACAGTACCGAACTGA
>chromosome_14,+,polyA site is 2536790
GCGTGCGTGCGTGTGTGTGTGTGTGTGTGTGTGTGTGTGTGTGTGCGTGTGTGTGGGGGGGGGGCCATGGTTGGGAGGCGTGTGTGAGGGGGGGAGGGGGAAACGTTGTGAAGGCATGCGTGTGGTCGTTTGCGTGCAATCCAGGCGGGG
>chromosome_14,+,polyA site is 2563485
CGCCGCCCAGCCGTTGGGACCTGGTGTCGGACAAGCAGATGCAGCAGGAGGAGCAGCCGCTGCAGGTGGGGGCGGGGGGGGGGGGAGGGGGAGACAAAGAGTAAGGGAGGAGGGCACTGGAGGAGGGGAGGGGCTGCAAGGATGAGAGAA
>chromosome_14,+,polyA site is 2565408
CATCCCACCCCGCTGTACCACTGTTCCTACGCCTTCCATTCTTTAATAGTCATGAATGTAACCCCCCTCCGCACCCCCGCCTCCGCACCCCCCCCCCCCACCCCAGGTTGCCAACCGCACCGACGCCTGCTTCATCCGCGTCATCGGCTC
>chromosome_14,+,polyA site is 2622448
ACCGCACCCTCACTGCGCGCAACCGCAAGTGCCCGGGCTGCGGCATCGTGTTCGCCAAGGTGAGGCGATGACGGGTTGGGGCGGGGCGATGGCGTGGGGGAGTTATAGGCCGGGGGGGGGGGTTGGGGCGGGGGATTGCAGGGCGGTGGG
>chromosome_14,+,polyA site is 2640642
ATGCTGGGATGAGTCGGTTTGGGCAGTACGGTACTTTGGGTGGCTGGGCATGGGCGGGGTGGCGTGGGTGGCGGGAGGCCGGGGGCCGGGGGGAGGGGGTGAGTCGGTATGTTGGGGCTGGTGTGGGACCGTGTGGGTTGATGACTCTCG
>chromosome_14,+,polyA site is 2640815
GTGCTGTGTGCCGCCCGGGGCTGGGAATGCTGTACTAGGCTGGTGCGGCTGCCTGCTGGAGGGGAGGGGTCCGCGGGGGTGGGGGTGCGGGGGGAAATACCAGCCCGAACTAACCAAAGCAAGCCAAACTAGCTGAGGCGTTAGTTGCAA
>chromosome_14,+,polyA site is 2641355
GTGGGTGTTGAAGGGAAGTCGTAGTGTGGGCGTATGTGCGGGCGACTGGGCATGTCAGCGTGTCTGTGGGGGGCGGGGGTGGGTGGGGTGGGCTGGGTTTCAATCCCAAAGAGACAGGTGGGGGGTAGCCATCCATGGGATGGTGTGTAT
>chromosome_14,+,polyA site is 2644791
ATCCTTGCAACCCCCCCCCCTGGCTACGACTTCACTGCGTGAACTTAATGCGTGTAACCCCCCCGGCCCCCCACCCTCCCGCCTCCACCCGCCCCCCCCCCCCACACACACACACAGGACGTGATGGCGCGTGTGCTGCAGCACGTGCTG
>chromosome_14,+,polyA site is 2646226
CAACTAATGCCTCTGCCTGTGCTCCGCTCGTTTTAGTTTGGTTAAGTTTCTTTTGGGCTGGTATTTACAACCCTCTCTCCTTTGCCCCCCCCCCTGCCAGACCTGGTGCTTGAGGCCTACTGCGCCTTCCTCAGCGGCCGCGCAGACCTG
>chromosome_14,+,polyA site is 2673585
AATAGTCAGGAATGTACCCCCACACAAATACCCGGTTTTTCCCCTTCCAAAACCCGCCCCGACCCACATTCCCTTTTTTAAACCCCCCCCCCCCCCCGCGCAGCCGTGGAGCAGCGGCTGGCTGACTGGACCATGACGCCCATCTGGGGT
>chromosome_14,+,polyA site is 2675987
GTGCGTGTGTGTGGGGGGGGGTGCGCATGTGTGGGTGTGTGCGCATGTGTGGGTGTCTGCGCGTGTGTGGTGGGTGGGTGGGTGGGGGGAGGCCGGGGCGGACACGTACCAGCGTACTGCGGGCGCGCCCGACCAACACGAGCCAGTGCA
>chromosome_14,+,polyA site is 2676404
GGAGCGCTCCATGCACGGCGCCTGCCCCGTCATCCGCGGGGAGAAGTTCAGCATGACCAAGTGGTGAGCGGCCGGGGGGGGGGGGGCGGGGAAGGGATGGTGTAAAGACCAGCCCAACTATACCGTAAACCAAACCAAGTTGAACTAGCG
>chromosome_14,+,polyA site is 2712169
GGGGAGGGGCTGCGGAGGGGGGCTGCAGGACGGGGCCTGCAGGAGGGGGCCTGCAGGAGGGGGGCTGCAGGAGGGGGGATGCGGAGGGGGGGGAGGGGGGATGCGGAGGGGGGATGCGGAGGGGGGCTGCGGGAGGGGGGCTGCGGAGTG
>chromosome_14,+,polyA site is 2766442
CATCATCATCATAATCATAATCATCATGGGGAGCGGTAGCCGTCCATGTGGAGGATGGAGTGGTAGTGGACGGGCGGGGGGGGGGCGGCGGTGTGCAGGGAGGGGGGCGGGATGACCGCGGCGGAAGGGGCGGGATGGAGAAGCGGCGGC
>chromosome_14,+,polyA site is 2766989
TTGCGCACCTGGGCCTCACCTACTCCATTGGCGGTCAGATCAGCTTCGACGTGTTCCCCCAGGTGTGTGGGTGGGTGGGGGGTGGTGGGGGGCGGTGTTTAGGGGGGCGGCTGATATGCCCGAGCCCAACGAAAGACGTCTCAATTGTCG
>chromosome_14,+,polyA site is 2779352
ACTGCAGCTCCGAGTACATGGTCAGCAACAGGTGGGAGAGGGGGAGGGAGGAGGGGAGAGGGAGGAGGGGGGGACGGGAGAAGGGGGGAGGGGAGAGGGGGAGGGAGGGAAGGAGAGGGGGAGGGAGGGAGGAGAGGGGAGGAGGGGGTG
>chromosome_14,+,polyA site is 2779724
CAAAGCCTGAGGCCAACCGGGGATGTGGGGGCGCATACACTGTCAGTCTGAGGAGGGACGCGGGCTGGAAGGGGTTGCGCGACTTGACGGAATGTGGTAATAAAAAAGAAGTGGATGAGGCGGGCAGGACAGGGCTGGCACATAGGCATG
>chromosome_14,+,polyA site is 2792432
GGCCGCCTGGCGATGCTGGACCCGCGGGACGGTCCGGAGCGCGGCAGCGCCACCGAGTTGTACAGCCTGGCCGAGCAGGTGGGTGTGGAGGGGGGGGAGGGAGTGGGGGGAAGGAGGGGGGGAGTGCGGGGAGAAGGGGGAAGAGGTGGG
>chromosome_14,+,polyA site is 2793955
GCGTGACAGTCCCACGCACCTGCTCACCCCCAGCCCCCCCGCCTACGCCTTCACTTCTTAACTAATCATGAATGTAACCCCCCCCCCCGCCCTCTCCCCACAGGTGGGCGGCATGATGTCCAGCCACCGGCAGGTGCAGGTGGGTCGCAG
>chromosome_14,+,polyA site is 2796234
GCGGAGGAGGAGGTGGCGTACCTGGAGGAGGTGGAGGTGAGCGCGGGCGGCGGGTGTGTGGATGGGTGGCGGGGGTGTGTGTGGGTGGGGGGGGGGGGGAGGGGGGGCGTGCATGTGGGTGGGGTGGGGCGGGGTTGAGCCGCGTGTCTA
>chromosome_14,+,polyA site is 2804088
GAGAGCGCAGCGGTCACCGCGACTGCAAGCGGCAGCGGACGGACAACGCCGGACCCGGGCAGGTGGGTCTGGGGTGGTTGGTTGGTGGGAGGGGAGGGGAGGGCGTGGGCGGCGCACAGGGACGCCGTGGGCTGGATGCACGTTACACGG
>chromosome_14,+,polyA site is 2883027
ACACACACACACACACACAGCACACGCGCACGCACACACACACACACACATACACACACACGGGCTTCGTTTTGTTGTTTTGTTTCAACACACACACACACACACACATACACACACACACACACACACACACACACAGACACACACACA
>chromosome_14,+,polyA site is 2884345
GCAGGTGGGGGGTTTGGGATGTGGGGTGGGGGTTGCGGGACGTGGGATGTGGGGTGTGGGGTGTGGGGTGTGAGGCGTGGGGTGTGAGGTGTGGGGGGAGTGGCCAGAGCTGTGGATAGCTGGCCAGAGCCTGGGGGGGGGGCCTTGCTC
>chromosome_14,+,polyA site is 2913360
GGCGCAAATGGCGTGGAGCGGAAGGACAGCCAGTCCGTCATGGCGCCCTTTGCAACCGGGGCCAGGTGCGCGGGGTGGCGGAGGGGGGGGGTGGCAGGATGCCGCGCCGGGAACACGGGATTGGCACGACACGCCTCGCCGCTGCAATCC
>chromosome_14,+,polyA site is 2916050
GCTGGAGGCGGCGGCGCTGCGCAGCCACCTGGAGCGCCTGTCCGTCAGCGAGGAGAGCGCGCGGCTGGAGGTGTGGGGAAGTGGGGGGGAGGGGTGGGGAGGCGTGGGGGGGCGTGGGGGGAGCGTGGGAGGGGTGGGTTACATTCATGA
>chromosome_14,+,polyA site is 2916151
GCGTGGGGGGGCGTGGGGGGAGCGTGGGAGGGGTGGGTTACATTCATGATTAGTTAAGGAAGTGGGGGGAGGTGGGGGTGTGGGGTGTGGGGGGCGTGTGTAGCACAGCCCCAAGTAGATTAAGACTCGTGGGGGTGAGGTGGTGATGGA
>chromosome_14,+,polyA site is 2965855
CGACCACCATCCTCAACAATGTGCGGAGCATCCAGGTACGGCACCGCAGAGTGCGGGCGCGGGCGTGTGCGTGTGTGTTTGTGTGTGAGGGGGGGTGGGGTGGGGTGGGGTTCCATGCATGTTGAATAACTCGAGAAGACGTAGACTGCT
>chromosome_14,+,polyA site is 2976561
CGTTCTGCCTCTCCCTAACTTGCCTTCGCTGTTCCGCACCGCCGTGCGCTCTACCTCTGTTCGCCACACTTTCCCGCCCCGCTTTCAGCCCTCCTCCCTCCCACAATCCCCCCTTCTGGGTCTTTGGTCTTGGTCTAGTTGGGATGGGAG
>chromosome_14,+,polyA site is 2976904
TTGGTGACTACCTGCCCACCAGCGCCCTGGGCTCGGCGGTGGGGTCCGCAGGTGCGGCAGCGGGGGCAGGGGTCGGTTTCTTGGGCGGGGAGGGGAGGTAAGTGGTAGGGAGCGGGGATAGTTCATTCCAGAACCCAAAGCAAGGGGGCT
>chromosome_14,+,polyA site is 2986263
GGCCTGGGCAAGGAGAGCGCGCCAGGAGCCGGTGAGATTTGGGGCGAGGCCCCGGACGCGGTGCGGCATCGGCCCGCGGGTGGTCGCGAAGGAGGGGTGGATGGGGCCATGGAAAGGGTGAAAATCCGGAGGGGTGGGGCCGGAAAACAC
>chromosome_14,+,polyA site is 3018227
CGTGTATGCCATACACACCGACTTGCCTCTTTGCGCTTCCGTCCAATGCCGAGCGTTTGTTCACTTCTTTATCATGGGATGGTGAAACCCCCCTCCTGCACGTGCACCCCATGCATGCATGCACCCATGCACACATGCATGCAGGTACGA
>chromosome_14,+,polyA site is 3070574
GCGTGTGTGCGTGTGTTTGGGTGTGTGTGTGTGTTTGGGTGTGTTTGGGTGTGTGTGTGTGTTTGGGTGTGTGTTTGGGTGTGTGTGGGTGTGTGTGGGATGCGGTGGGGTAGTGTTTTACAAACCCAACTGGTGCGGTGGGTTGAGGCG
>chromosome_14,+,polyA site is 3070703
CTGGTGCGGTGGGTTGAGGCGGGGTGCGGTGGGCAACATGGAGAGGTAACACCGGCGTGTATGTGTGTGTGGGGGGGGGGGGGGAAGGGGGTTCGGGTAGTGCTGGTGGCGGACGACGCTTCGCCCACTCCGTCACCACGCGCCCACGGG
>chromosome_14,+,polyA site is 3082420
CCTCCTCCTTCATCACCGCGGTACGGCAGCGTCGTGTCTGTCGTACGTGTCGTACGGGATTGCGGCTGGGGCTGTGTGTGTGTGGCTGTGCGGGGGCGTGTGGGTCTGTGCGGGCGCGTGTGGGTGTGAGTGCGTCTGTGGGTGTGCGTG
>chromosome_14,+,polyA site is 3096393
TGCGGGCGGCGGCACGGTGCCTGTGATGCTCGAGGCGGACAAGCTGTGGAAGCTGGGCTACACGGGGCGCGGCGTGCGGGTGAGAGGAGGGGAGGGGAGGAGGGGGGGATGTGTGGGGGAGGTCGTGGGCAGTGGGAGTGGGCAGTGGGA
>chromosome_14,+,polyA site is 3096921
CTTCGTGGCGGGGGTGGTGGGCGGCCAGGACGGCGCCTGCCCGGGCTTTGCGCCCGACGTGGAGATGCTCACGTTCAAGGTGTGGGAGGGGGGAGGGGGGAGGGGAGCGGGAGGGTGTGTGTTTGTGTGTGTGGGAGGGCTGGGGAGGGG
>chromosome_14,+,polyA site is 3098062
CCTCCCACACAGGTCAATGTGATCAACTTGTCCATTGGCGGACCCGACTACCTGGACCAGCCCTTTGTGGACAAGGTGGGGGTTGTGTGTGTGCGTGGGGGGGGGTCGTACATACCAGCCCGTGCTAAAACCAAACCAAGCCAAACTAGG
>chromosome_14,+,polyA site is 3099839
GACAAGCCCGGGGCAGGCGAGGACGGCCGCTGGGCGCTGCTGAACCCCGGCAGCATGAAGCAGGTGTGGGTGTGGTGTGGGTGTGGAGGGGGGTGTGCGGGAGGCCATGTGTGTGTGAGTGTGTGTTAAAAAACGAAACGAAAGCCCGCC
>chromosome_14,+,polyA site is 3100504
GCCCGTACATGTGGCCCTTCTGCCGTCAACACCTGTACGCGGGTGCGTGCCGAGCCCCGGCCCGGGGGAGAGATTTGGGGTTTCGGGGGCGGTGGGGATGGCAAGGTTACAACATTGGGAGCACGTACAAGCATGGGAATCAGGGGACAG
>chromosome_14,+,polyA site is 3102165
CGGGGTGTGTAAACACCAGCCCAGGCTACACCCAAACCAACTGAAACGAGCGGAGCACAGGGGGTAGAGAGGGCGGCGGGTGGGGAAAAAGGAGGGTTGGGGAGGGGGCTGGGAAGGCGTGTTTGTGTATGCGTGTGTGCATTGGGAGGT
>chromosome_14,+,polyA site is 3102377
GCCGTGACGCACCACCGCCACCGTCTAGTTAGTGATGCTTGCAAACCCCTTCCCTGCCCACCATCACCCGCCCGCCCTCCCCGCCCTCCCCCCCCCCCCACACACACACAGATCCTTGGCTCCCCCGCCACCTGCTTCGACCCCACCCAG
>chromosome_14,+,polyA site is 3103906
GCCGTACGGACTGGCGTACGGCGACGCCGTACTGCACGGCAGCGCCACCGTGGCGGGTGAGGGGGCGGAGGGGGGCGGGCGGAGGGGGGCGGGGGGGGGGAAGGGCGTGTGTGTAGGGATGGGGTAGTCCCTCTCGGAGGGGAGGGGGGT
>chromosome_14,+,polyA site is 3104955
GCGCGGGTTCTGGATCCGGCCGGCAGCGCGGCGGCGCAGGGGGTGCTGGAGGAGTCGGTGAGCGAGAGCGTGGGCGTGTGGGTGGGGTGGGGTGGGGTGGGAGGTGCATGTGCGGGGAGACAGGGGACAAGGGGGGGGGGGATCGTGTGT
>chromosome_14,+,polyA site is 3137612
CTTGTGAACCAGTGAGAATGCTACTGGTGGGAAAGCGCTGTTCCATTAATTTGACTGGACGCGTTGATTGCGATTGTGCGCTTGTAAGAGACAAGCCCGACTACTGTGAGTTCCCAGCCTCCCAGGAATGTGCCCGCAGCGCTCTTCAGA
>chromosome_14,+,polyA site is 3137816
AGCACACCACCCGCGCCGCCCCACCCAATGCCTGCCTCCTCTTCCATACACCCTCTCTTCTTTCAGTACCAACCTCCGCCCCCCCGCCCTCCCCCCTCCCTCGCCACTCCCTCCCGCTGCCATCCCCGCTTCCATCCCCGCAGGGAGATG
>chromosome_14,+,polyA site is 3139483
ACGACGACCCGCCCGAGTACTACGACCACCCCGTGGGCTTTGTCAGCTTCGACGTGAGTGTGGCTGGCTGCTGTGCTGTTGTGGCTGGGCGGGGTGGTGCACTGACAGGGACAGGACAGGGCCGCCGGTGCACACGCCGGACCCCAAACC
>chromosome_14,+,polyA site is 3204010
TTTTTTTTTTTTTCTTTTTTTTTTGTGTTTTTTGGTGTTTTTTTTTTTTTTTTTTTTTGTTTTTTTTTTTTTTTTTTTTTTTTTTTTTTTTTTTTTATTTTTTTTTTTTTTTTTTTTTTTTTATTTTTTTTTTTTTTTTTTTTTTTTTTT
>chromosome_14,+,polyA site is 3204235
TTTTTTTTTTTTTTTTTTTTTTTTTTTTTTTTTGTTTTTTTTTTTTTGTTTTTTTTTTTTTTTTTTTTTTTTGTTTTTTTTTTTTTTTTTTTTTTTTATTTTTTTTTTTTTTTTTTTTTTTTTTTTTTTTTTTTTTTTTTTTTTTTTTTT
>chromosome_14,+,polyA site is 3204401
TTTTTTTTTTTTTTTTTTTTTTTTTTTTTTTTTTTTTTTTTTTTTTTTTTTTTTTTTTTTTTTTTTTTTTTTTTTTTTTTTTTTTTTTTTTTTTGTTTTGTTTTTTTTTTTTTTTTTTTTTTTTTTTTTTTTTTTTTTTTTTTTTTTTTT
>chromosome_14,+,polyA site is 3205135
CTACATGAGCGCCACCAAGGGACCGGCGCTGGTGAGCTGCAGAAGGCGGGGGCGGCAGAACGCTGGGGACGGGAGGGGGAGAGGTTGGGGGGCAGGCCCCGGTAGCCCAGCGGCTGGGCTAGTGGGATGGTATGGGATGGGACGGAAGCT
>chromosome_14,+,polyA site is 3234814
ATGGCGCGGGAGGCGCCCAAGCTGCTGGCAGGGCACTTCCCCGAGGGTGAGGACAGGGCAGAGGAGGGGGAGGGGAGAAGGGAGGGTGGAGAGGGAGGAGATGGGAGGGGAAGAGAGCTGTGCGTGTGCGTGTGCGTGTGCTGCTGGCAG
>chromosome_14,+,polyA site is 3240903
ACGGCGTCATGGACGAGGCGAGGCAGCGCGCTCACGTGGAGCCGTTCCGCCCGGGGCGCAACTGGCTTGTGCGTGTGTACGGCGTGTGTTAAAAAACGAAACGAAAGCCCGCCTAGACACAGTTTGTGTGTGTGTGTGTGTGTGTGTGTG
>chromosome_14,+,polyA site is 3253417
TGGCCTCCTGCGCGCACTACCTGGTGACCGAGGGACTGGGCCGCAACCCGCGCGGCTGGAGCCAGGAGGTGGGGCGGGGGCGCGGGGCGGGGGCGGGCGGGGAGCAGGCACTAGGCACCAGGCATTGGGGGTTTCCAGGAGTACTAAGGC
>chromosome_14,+,polyA site is 3338166
ATGTGGTAACGACTTCGTCTGCAGTCTTCAGTGCATCATCCTGTACCACTTCTCCAAACATCCTTGCAGCCCCCCAACCCCCCCCCCCACACACACACACACACACCCCACCCCACCCCACACACAAACAGGCCCCAGCGGCCTGAACGC
>chromosome_14,+,polyA site is 3348298
GCTGGGTCAAGTGGGTGTGGCTGAGGGTGGCTGGGTGCGCAATGTCGAACGTTTGCATGCGGCCGGACGGGCCGGCGGGCGTTTGTGGGGGAGGGGGGGGAGGGTTAACGAATGCGGTTTACCACGCCACGCCTCGCCACACCTACCACG
>chromosome_14,+,polyA site is 3348489
ACACCGCATCTCCCCATCCCACCTGTGCCTGGCTACAACTTCAATTCTTCGCTAATCATGTAACTGTAACCCCCCCCCCCCCCCCCAAACACAACACACAACCCAGCCCGTGGATGAGGCGGGCGCCATCGCGGCTGTGCACGCGGCCTT
>chromosome_14,+,polyA site is 3348647
GCGTCAACTTCTTCGACACCTCGCCCTACTACGGCGCCACTCGCAGCGAGACGGTGGGGAGGGGAGGGGGAGAAGGGGGGGGTGGAGGGGGAAGGGAGGGGAGGCCGTGTGTGAGCTGTCGACTGAGACGGAGGCTGGGGAGTGGGGCCA
>chromosome_14,+,polyA site is 3349599
GGACCTGGTGTACTGCCACGACGTCGAGTTCGGGGACCTGGACCAGGTGGGGAGGTGGGGGGAGACCGGGGGTGGAGGTGTGTGTGTGGGGGGGGGGGAGGGGCCGTGTGTGTGCGTGTGCGTGTGCGTATACTCCAAGACGCGGAGTTT
>chromosome_14,+,polyA site is 3350180
CGTGGGCATCAGCGGACTGCCGCTGGGCGCCTTCCGCTACGTGCTGGACAAGGCGCCGCCGGGTGGGGTGGGGGGGGAGAGAGTGTGTGTGGGGGGGGGGGGTTAGGAGTGTGTGTTGTGTGGGGGCAGGGGAGGAGGGGGGAGGAAGGA
>chromosome_14,+,polyA site is 3363995
GTGGCGGCCCAGTGTGGTCAACATCAGCGGCATGCGGGCCATGCAGGTGAGGGGGAGGGGGCGGTGGTTGGGGTTGGTGTGTGTTGTGTGGGTGTGGGTTTGAGTGTGGGTGTGCGGGAGATGGGACCTTGGCTGGGTGTGGCACGCAGG
>chromosome_14,+,polyA site is 3364145
AACGAGCCCAGACGCGGCTTTAGAGTGTCAGGCGCCCACTCACACACGCACCGTGTCGCCCGACCTCAAACCCCTCCCCCGCAACCCCCCCCCCCCCCCACACACACACACACGCCTCCACACACAGACGTTCACCACCCTGGACCTTGC
>chromosome_14,+,polyA site is 3366014
GCTGCGAGCTGTCCGGCTGCGGCCTGCTGCCGCTAAAAGGTGCGTGTGGGGGGGGGGGGCGTGGGGTGGAAGTGTGTTGTGTTGTGGAGGGGGGGGCGGCAATTGCGGGTGGAGGTGCTGGAGGTGGGTGTACGGGTGTGGGTGCGGGTG
>chromosome_14,+,polyA site is 3366392
GCAGCCACCACGGGACTGGGTCCGGGCTCCGACCCGGGCAGCAGCGGCGGCGTGCTGCTGGACAGCAGGGTGCGTGCGTGTGTGGGGGGGGGACAAGGGGAGCAGAAACGTTTGTGTGCACGTGTGTGTGCTTTCGCGAGCATATGGGAA
>chromosome_14,+,polyA site is 3366543
AAGGCACGCGTGTGTGTGTTCAAAGTATCGGGGGAAACGAGGCGGCACATCCGTATCAACCCGCTCCCTCCCTCCCCCCTTTGCCCCTCCCCTCCCTCCCCACCACCCTTCCCTCCCTCCCCACCGCCCTCCTCTCCCCACCACCCTTCC
>chromosome_14,+,polyA site is 3367438
GCTGGTGCTTGAGGTGCCGCCGGGCTCGCCCGCACACGCGGCCGGGCTGAGGCCCACACACCGGGGTGAGCGTGGGGGGGGGGGGGAGGGGGGGAGAAGGGAGGAGGTGGGGGGGCTGGGGGGTGGGTGGGTGGGCTGGGGGGATGAGGG
>chromosome_14,+,polyA site is 3368570
ACGGTGAAATGCTGTGCGCGATGCCGCAAGCTATGGAGCTGGAGGCTTGAAAGGGATCAGCCCTTAGGAGAAGCGCGTGAGCACTAACATGAGCCACTGAAGCAGTGGCATACGAGAGGGTCAGCGGGGGAGCTTAGTGGGCAGGCGAAG
>chromosome_14,+,polyA site is 3369044
CGCCCGCTGGGTCTGAGGTTGTTACACCGGTAGTAATTCCGCAAGGATTACTGGCGCGGTGAAGGGTCGGAGTGCGTTGCCCTGTGGACTCCAGAGCTGTTTGCGCTCTGCCGGGGAAACGCCAGGTCACGGCAGCCCTCGATTGAGAGC
>chromosome_14,+,polyA site is 3369172
ACGGCAGCCCTCGATTGAGAGCCCTGTCGTTTGGTTATACCAGATACACGATTCACGTGATCTGGCAAAATAACCGTGGAAACCGTAGTCACACACACACACACACACACACACACACACACACACACACACACACACACACACACACAC
>chromosome_14,+,polyA site is 3387731
GCTCTGCCTACCCGCCCTGCCTACCCGCCCCTAACCCCTGCCCCTCCCACCTGCCCCTCCCACCTGCTCTTCCCACCCGCCCCTAACCCCTGCCCCCCCCCACCTGCACCTCCCACCCGCTCCAGGACTGCCCCCTGGGCAGCACCACCA
>chromosome_14,+,polyA site is 3425745
GCTCAGGTGTACCTGGGCCAGGCGGGCCTGCTGGCGCCCAAGGCCGGCATCGTGCCGCGAGTGCTGGTGAGGCAGGGGGGGGGAGTAGGGGGGAGGGAGGGAGGGTGGGGCCGTGAGGCTGGGAGCACCACGATGCAGCGCTCCGTCATC
>chromosome_14,+,polyA site is 3426244
CAACCTCCCCTCCTCACCCCCCACCACCGCCACTGCCACTACCACCACCACAACCACTGCCACCACTACCACTACCACCACCCCACCACCCCCACCACACCACCACCACCACCACGCCCCCCCCCCAACCACCACCAACACCCCCACCCC
>chromosome_14,+,polyA site is 3426344
CACCACCACCACCACGCCCCCCCCCCAACCACCACCAACACCCCCACCCCACCGCCACCACCACCAGCACCACAACCACCCCGCCACCCCCACCCCCACCCCCACCACAGGTGGACTGCACCACGCTGGACCCCGGCACGGCGCGCGAGC
>chromosome_14,+,polyA site is 3426561
CGCCGCCTACCCCACACTGCTGGACGCGCCGGTGTCGGGCGGCGTGGTGGGCGCCGACAAGGGTGCGCCGGGGGGGGGGGGTTGGCGGTGGTGGTGGTGGTGGAAAGAAGGGTGGTGGGGGTGGTTGCAGATACCAGGCCAAACTGGGGG
>chromosome_14,+,polyA site is 3506224
GGATGCATGTAGCGCAATAAAGGCTTCGCAATTTGTCCGAGCAGCTAACTCGGCTGCATGAGTGAGGGGAACGGTGCCGGCCCCTACCCCCCCGCCCCCCCCCCCCCCCCAGCCCCCTCGTGGTGACACCACATCCTGAACGTTTAGACA
>chromosome_14,+,polyA site is 3507303
GGAATCGTTCCCTGACATGTTATTCGTCGACGCCGTGGCTTCTGCTCTCTTGTTCTCGTGCATTTGTTCATTACCCGCGCCGTGCCCCCGCCCGCCCCATGCACGCAGACCGCGGCGGCGCGGAGGAGCGTTTCACCGCTACCTGCCCCT
>chromosome_14,+,polyA site is 3529760
CCTGGCTGGCCTACCTGGACCAGTTCACGGCGTGGAAGGGGGCGGACGCGGCGGCGCTGGAGGTGGGGGGTGGCGGGGGGTGGCGGGGGGGTTGTGGGCAGGGCGGGAGAAGCGCCTGATTGTCCTGTTGCGGACTGTTGCGGCAATCGA
>chromosome_14,+,polyA site is 3532390
CGGCTATGGGTCAGGAGGCGCTCATTCGGGTGCTCAGGAGCAGGTGCGGCGCGAAGTCTAGTTTCCAAGGATTTGGTGGTGGTGTGTATGTGTGTGTGGGGGGGGGGGGGAGGTTATGTTGCCCGAGCCCAACGAAAACGTTCCAACATT
>chromosome_14,+,polyA site is 3539135
CTCCACTGCTGGACGCAAGTGAGCGGGGAGCGGGGGCAGCTGGGGGAGGGAAAGGGAAAGGGAAAGGGAAAGGGAAAGGGAAAGGGAAAGGGAAAGGGAAAGGGAAAGGGAAAGGGAAAGGGAAAAGGGAAAGGGAAAGAGGACGGGCGA
>chromosome_14,+,polyA site is 3593411
CGGGGCGGCACGTGACGGCAGGTGCGTGTGGCGTGCCGCGTGCGGGGTGGTGCGGAACGGGGCGGGGCGGTGCGGAGGGGGGCGGGGGTGGGTAGGCGGGGACGTTAGGCCTAGGGTCTTGGGAAGCGAGCCTGACCGGCCGCGGGAGTG
>chromosome_14,+,polyA site is 3628817
GTGGCGCAGCAGGAGGAGCTTGTGGCGCTCAAGGAGGAGAACACCGCGCTCAAGGAGCTGATCGAGAGCGGTGCGGAGTGTGTGTTGTGTGTGTGGGGAGGTGGTGGTGGTGGTCGGGCAGGCGGTGGCCGGGTGGGGGGTTGCCGCGGG
>chromosome_14,+,polyA site is 3630119
CAGCTGGACCGCCGCGAGCTGGCGCGACTGCTGCAGACGCTCATGCCCGACCTCAACCAGACGTGAGGCGCCCCCGGGGGGTGGGGGCGGGGGGGGGGCATGTGGGGCAGGGGCAGGGCCGGGACTAGGGATGCTATGTTACGCCGCTGG
>chromosome_14,+,polyA site is 3635100
GTGTGGCGGCTGGACCAGGGCGAGATCAAGAAGCTGCACAAGGTGGGGGCGGGGGCCGTGGGGGGCAAGGGGCGGGGTGGGCGGGAGGCGGGGTGGGCGGAAGGCGGGGCGGGCGTCGGGTTGGCTGGGCCGGAGGCGGGGTCACCGAGA
>chromosome_14,+,polyA site is 3635480
GGCGCACCGCGAGATGGAGCGCGTCAAGCGCGAGCTGCAGGCGGATCTGCGCAAGCTGGAGGTGGGTGCGGAAGGTGGTGGCGGTGGGGGAGGGGGGGGGGAAGCAAAACGTGTAAGGGGCGAGGTAAAAGTAAACCGAAGCCGATGCAT
>chromosome_14,+,polyA site is 3636128
GCTTGTGGTTTCTTTGGGGGGGGTGGACCCTGAGCGTGCATATGTTCTTGATAATACTATGCGATGACGCCGCCCCTCGACCCCCCCCCCCCCCCCCCCACACACACACACTCCCGCCCCCACAGGAGGAGGCGCTGGGCAAGGACCCCG
>chromosome_14,+,polyA site is 3636625
CGCGCGCGCGGCTACGACTACGACGTGCTGGGCGTGGCGCGCTTCAGCCTCAAGCAGGTGGGGGGATTGGGTGAGGGCGGGGTGGGCGGGGTGGGTGGGGAGTTTGTGTGCCCGGGCCCAGCGAAAAGGGTCCCAATTGCCAAGGAAGCT
>chromosome_14,+,polyA site is 3636718
GGTGGGGAGTTTGTGTGCCCGGGCCCAGCGAAAAGGGTCCCAATTGCCAAGGAAGCTGTTGGGTGGGGGAAGGGTGGGTGGGTGGGGTGGGGTGGTGGGGGAGATTAGGGAGGGTAGGCGGGGCGGGGCGTATTTGCCCAAGCCCAGCCA
>chromosome_14,+,polyA site is 3638867
TACATCCACAGGCATCCACTGATCTACCCCATCTCATTCTAAGAACCCTCTCTCCTCTTCACGAGCTTCCCCCCCCCCCCACCACCACCACACACACACACACCTCCGCCCTCCACCCCCGCAGCCCCGCCTCCGCGTGTGCCCATCAGC
>chromosome_14,+,polyA site is 3641458
CCCTCCCCATCCCGCCCCTTCCCTTTCATCCCCTTCCCCCCCCACACACACACTTCTACTAAATACCCATGAATGTCCCCCCCCGCCCCCCCCCCACACACAGGCGCTGCGCAACGCCAACGTGTCCGCCGTGGTGGTGTGCCACAGCCT
>chromosome_14,+,polyA site is 3642195
CGTGCTGGGCAACGCGGCGCTGCCGCTGGCGGAGCTGTGGACGCGGCGGCGCGGGGACATGATCATGGTGGGTTTGGGGGTGGGGCGGGGGTGGGGTGGAAGGTTTGTTGGGTTGGGTTGTGGAGGCTGCAGGACGGGTTTGCAGGGCCG
>chromosome_14,+,polyA site is 3684169
ATGAAATGTATGCGGTTAGCGCACAGAAAGCTTGGGTATCGGTGGGGCCCCGACCGCAACACGTCCTTGCAGAGGGGGGGGGGGGGACGCGGGGGGGGGAGGGTTGCAAGGATTGGTACAGAGAAGTGTAGCGAAGTAGGCAGCAGGCGT
>chromosome_14,+,polyA site is 3684645
ACCAGATCCACGTGCCGCCGCGCCTGCCGCCCGACGAGGAGCTACTGCTGGTGAGCCGCGGCGGAAGCGTGTGGGCGGCGGCATTTGTGTGGGGGGGGGGGCGAGCGGGGGTGCGGGGATGCCGCGGCTGCAGCCCGGGCCTCTCGAAAC
>chromosome_14,+,polyA site is 3685027
GACGAGGAGCGCGTGCGGCGCATCGGGTTCGGCCCCGCGGTCACACGCAGTGAAGTGCTGGTGCGTGGTATGTGCAGCAGGGGGGGGCAGGGGGGTGTGTAAATACCAGCTAAACCAAAACCAGGGGGGAGTGAGGCGCGACAGGTGGCA
>chromosome_14,+,polyA site is 3704062
TGGTGTGGTGTGGTGTGGTGTGGTGTGGTGTGGTGTGGTGTGGTGTGGTGTGGTGTGGTGTGGTAGGTGTGGTGTGGTGTGGTGTGGTGTGGTGTGGCGGACGCTGGCGGCGCCTTCTGCGCTCTGCGCGCTTGACTGATGCACGGCGCT
>chromosome_14,+,polyA site is 3710413
CCACGAACCTGCAACGCCCTCCTACCCTGCGCCCGCGCCCGCACCCCACGGTTCCCCTCCCAAGCCCCCCCTCCTCCCCTTTCCCCCCTCCTCCCCTCCCCCATCCCTCCTTCCCCCCTCTTCCCCCCTCCTCCTCTTCCCGGTCAACGC
>chromosome_14,+,polyA site is 3713360
AGTGGCTTCCAGTACCTGGACGAGGGCAAGCCCGGCAAGCCCAAGCCCGGGTACATAGGTGGGGTGGCGTGGAGGCGGGGAGGGGTGGGGGCGGGGGTGAGGAGGGGCGGGGGCTGGGAGGTGGTCAAGGTGGGCCGTGGAGGTGTGGAG
>chromosome_14,+,polyA site is 3714753
TGTGTGTGCCTGTGTGTGCATGTGTGTGTGCCTGTGTGTGCGTGTGCTTGCGCACTGCAATACACACGCTGCCCCACCCGCCCGATCACCCCCCCCCCACCGCAGGTGCTCAACACCACACACAGCGGCGAGCACAAGATGAAGGTGCGC
>chromosome_14,+,polyA site is 3715336
GGAGCACACAGGGCTGAGGCAGGCGGTGAGTGGGTGGGGAATTGGGGTCGGGGGGTTGCAATGAGGTGGGGATGGGGGTGGGGGTGGGGGGTTTCGGGGGCAGTGGGGTGGGAGTGGGGTGGGCGGGGTTGTAAATACCAGCCCAACCTA
>chromosome_14,+,polyA site is 3726103
GACGACTCCACATCCATTCTCACCTATAAGCGTGGGAATGGAAAGGCATTGGGCGGCAGCACAGAAGTGTCACGGACATGTGAAAATGGCAGCGGTGGAAGAGGGCGGCGTGCAGCAAGCAAGCTATCTAATGTCCTAACACGCATCCCA
>chromosome_14,+,polyA site is 3726724
CCAGGCACGCACTCAAAACCAGGGGCTCCAAACCACGAGGACCCAGAGAGCCAGTGTGTGTGTGTGTGTGTGTGTGTGTGTGTGTGTGTGTGTGTGTACACGGGAGGTTGGGCTGCCTGGTGAGAAGCATGGAGGGGTGAGCCACCCGAG
>chromosome_14,+,polyA site is 3727966
GAGGGGGAGAGGGAGAGGGAGAGGGACAGGGACAGGGATAGGGACAGGGAGAGGGAGGGGAGGGGGAGACGGGAAGGGAGGGGGGAGGGGGGGAGCGGGAATCTGGGGAGAGGGTAGTGTTCATTCCCAGCATGTGCCGCCTAGACACGG
>chromosome_14,+,polyA site is 3780899
GGCGGGGTTCGGCGTGCGCCTCACGCTGGCCATGACGCACGCCTGCATACCCATCATCATACAGGTGGGGCGGGGGTTTGTAGGGGTGCGGGTGGGGGTGCGGGTGCGGTTTAGGGGGGGGAGGGGTGGGGTGGGGGGGTTGTGTGGTGT
>chromosome_14,+,polyA site is 3783930
GCGGCAGCTGCGGCGGCGGAGGCAGGGCTCAGCGTGTCTGCTGCCGCGTCGTCAGGTTGGTGGGGGTGGGGTGGGGGAGGGGGGTGGCGGGTCCGGCGGGCCAGCCGTGCAGGCAGCAGACACGCGGTGGCGGAGGGGTGGGGGAGCCGC
>chromosome_14,+,polyA site is 3785810
GTGGTCATGGAGGCGTGCGAGGGCGGCGACCTCAAGATGATGGTGCTGCGACAGGTGCGGGGGGGAAGGGGCATTGGTGGGGAGGGGGGAGATTGGGGGTTTGGGGATTGGGGAGGGGCGGGGGGTTTGCGCGTTGGGGCGGTGGTTGAA
>chromosome_14,+,polyA site is 3786180
GCTGCGCTGGCTGACCCACATCGCCGCCGCCTGCGCCTACCTGCACGAGACATGCAGGCCCATGGTCATACACAGGTAATGGAGGGGGGGGAGGGGGAGAGGGAGGGGGAGGGGGAGGAAGGGGGAGGCTGAGGAAGGGGGAGGGGGAGG
>chromosome_14,+,polyA site is 3789426
CGCGGTAATCGCCTATGAGCTCTTTAACGGCAAACTACTGGCCATGAAGGTGTGGAGGAGGGGTGGGGATGGGGGAGAGGGGCGGAGGGGCGGGGGGAGGGAATTTTTGCAGTCTACAACGAAGGGAGCCAGGGGAGCCACTAAACCCCT
>chromosome_14,+,polyA site is 3810357
CGCCCCAGGTGGGGAGCGCACGGGAGCTCAACATGTGGCTGTGCGGCCTGCACAACGAGGTGGGCGGCCCGCGGCGTGTGTGTGTGTGGGGGGGGGGGGGGAAGGGGCGGGTTGCGTGTGTGTGTGTGCGCTCCTCTCGCTCCAGTCCAC
>chromosome_14,+,polyA site is 3903330
CCCTCCCGGCTGGGCGGGTGGCGGCGGTGTGCGGCGGCTGTGGTGGGCCTACCTCGATTGGCTGTGCTGCCGGTGAGCCGGTGAGGGGGGGGGCGGGGAGGCGGGAGGGAGGCGGGAGGGAGGCGTGTCGCGGGAGGGGGGCGGAAGGGG
>chromosome_14,+,polyA site is 3904187
CCCAGGCGGTGATGGCTGTAGCGCTGCGCTGTCTGGGTGTGGATGAGGTGCTGGTCCTGGGCGAGCGGGTGGGTGAGGGGGTGAGGGGCGGGGGGGGGGGGATGCGCACCACACTCGTACTGCCTTGCGGTGGGTTCTCTTCATTCCTGC
>chromosome_14,+,polyA site is 3905699
GCTGCCGCTGCCGCCGGGCAAGGTACGTGTGCGCACACGTATGTGTGTGCGGGCAGTACATGGTGACTGGTGCGGCGGGTGGTGCCGGGGGGGGGAGGGGGGCAAGCGGTATCTGCTATGAGGTGTGCCTGTGGGAGGCCTTCGGTGTGT
>chromosome_14,+,polyA site is 3913962
CTCTGCGGCGCGGGCCGAGGGCGGGCTGCAGCACCAGCGCAGCCGCACCTCCATACAGGTGCCCAGGTGGGTGGGTGGGTGGGTGGGTGGGCGGCGCACACAGCCGCACACAGCCGCACCGCGGAGGGCGGGGAGCGAGGGGGCGGGGGG
>chromosome_14,+,polyA site is 3949691
GGCGGACGTGGCGGCCTACCTGGCGGACCACCTCAAGCCGCAGCTGCAGGTGCGAGCAGGAGTAGGGGTGTGTGGGGGTGGGGGGTGGGGGTGGTTGTGGTGGAGTTGCGCGGGGATGGGGGGGGGCGCCCATGCGGTGGGCGATGTAGG
>chromosome_14,+,polyA site is 3950526
TGCTGGGGCAGCTGCTGTCCAGCGGCGACGAGGAGGAGGCGCGCGGCGTGCTGGAGATGTTCATCGTGGTGGGTGCGGGGGGTGGCGGGGGGGGGGGGGCGGGGCACTCCAAACATACAGGGGGGTCGGAGTGGGTTCGAGTGGGAGGAG
>chromosome_14,+,polyA site is 3953388
TGCATCAGCCTGGTGGGCATGGCGGTGGGCCGAGACCGCTTCAGGGACCACGCCCGCCAGGTGGGAGCGAGGGGGGGGGGGGTTCGAGGGGCTGGGGGAACAAGGCCAGCCTGGGGGAGAGGGCTCAGGGATGGATAGCATGTCTTATCT
>chromosome_14,+,polyA site is 3957546
CGTGCGTGGGCGCATTCCTCAAGAAGGTGCGCGGGCATGCGCGGGGATGCGCGGGAGGCGGGTGGGGTGGGGTGGGGTGGGGTGGGGTGGGGTAGGGGCGGACGGCGGGAGAAGCGCTGAGGGCGCATGAGGCAGGAGGAACTGGTGGGG
>chromosome_14,+,polyA site is 3972457
GCATCACGCCGGGGGTGCGTGGTGTGCCGGGAGCGCAGGAACACGCCACGCCCGTCAAGCCCATCGACGGGTATGGGGGGGGTGGCGGGGGGTGGAGCGCAGCGAAGGGTTTTGGCTGCGGTCGTGCATTTCCGTGCGTGTGCGGCTGTT
>chromosome_14,+,polyA site is 3986089
CTCCTACTGTACTACCGTACTTGTGCCACCCGCCCTTCCCACCTGCCTGCTGCCCCTTACGCCCACCCCCTCACGCCCACCCCCCCCACCACCCCCCACACACGCAGGTGCTGCCCTACCTGCCCAAGGCACGTGTCTAGCTCACAGCAA
>chromosome_14,+,polyA site is 3986490
CTGGCCGCCCGGGCGCTACCTGCTGCGGGAGCACCGAGTGGCGTGCGGCTGCGGTGCGTGCAGGGAGGCGCAGGTGGGTAGGGTGGTGTGTGTGTGGGGGGGAGGGGTTAACCGATCCCGTAAGGAAACAGTCGCGCTGCAAGGAAAAAC
>chromosome_14,+,polyA site is 3990899
GCGGCAGTGCCGCAGCGGCCGGGCCGCCTGGTGGACTTCGGGGCGGGCACCGGCAGGTGGGGGCGCAGGTTGGGGGAGGGAGGGGGAGGGGGAGGGGGGTAGTGGGTGCGTATGGGCTGGCGGGCGCAGCGTGCATTGTGTCTGCGGCAG
>chromosome_14,+,polyA site is 3996229
AACCCCGAATGTATGGGACGGGACAGGGGATGCAGGCCAGGGGAGTTCAAGAGGCTGCCCAGGGTATGGAGGCCAGGGGGGGGGGGGGGGGGGTTGGCCAGGAGGCTGGCTAGTGGCTGGGCTCAAGTGTCGATATTCGATAACTATCTG
>chromosome_14,+,polyA site is 4016629
TTCCCACGTGCAGCGGCTGACTTGGCAGCGGAGACGGAGCTTCGGGCTCGCTTGGAAGAAGTGCGGGTGAGCAGGGCGTGTGTGTATATGCGTGTGGGCAAGTGCCAAGCTATGGGTGGTAAGCTAGGGGGGCCAACCAGCCATCCTAGC
>chromosome_15,+,polyA site is 296
CTAAAACCCTAAAACCCTAAAACCCTAAAAACCTAAAACCCTAAAACCCTAAAACCCTAAACCCTAAAACCCTAAAACCCTAAAACCCTAAAAACCCAAACCCTAAAACCCTAAAACCCTAAAACCCTAAAACCCTAAAACCCTAAAACA
>chromosome_15,+,polyA site is 50180
TTCGCTGCGGCCATGGGGCACGCGGGGGTGGTGCGGCAGCTGCTGCGCGCGGGGGCGGACCCGGAGCCAGCCAACTGGGTGAGCGTGGGGAGGGGGGGGGGGATGAGCCGTTCATGGAGAACGAAGCGAGTAAGTTACAAGATTGAGGTG
>chromosome_15,+,polyA site is 161589
CTCCCCCTCAGGTGATGGACTTGATGATGGCGCGCACCAAGCCGCGTGTGGCCATGTCGTACCGGTGAGGGGAGGCGGGGGGGGGGGGTAGTGAGGGGGGAGGTGTGTTCTACACCAAGTGCGCCGGGGCTTTGCACGGACAGTGTCTCA
>chromosome_15,+,polyA site is 161807
CCGCCCACATGAAACACACACTCACACAGACACCGCTGTTTCCATTCCAACGACACCCCTCCCGCACCGACACCCACCCCCACCCCCCCCACACACCCCACACCCCACACCCCAAACCCCACACCCCAACCCCAACCCCAACCTCAACCC
>chromosome_15,+,polyA site is 162069
CCTGCCCAACTGTGAGGAGGGGGCGGGGCGGGAGGGAGGAGGAGGAGGAGGAGGAGGAGGGGGAGGAGGAGGAGGAGGGGGGGGGAGGGGGGGGTATCAGACTGTGATGCACGTGCCCCTGCCCAACTGCGGCGGCGTGGAGGAGGAGAG
>chromosome_15,+,polyA site is 163342
CGTGGGAGACGTGAGTTCTCGGCAAAAGGGGGGGAAGAGGGGACAGGGGAGGGGGGTTTGGGGAGGGGTTGCTGGGTGGGGGAGGGGTGGGTTGGGGGGAAGCAGGGGGTAGGACGGGATGGTTACGCGATTATCAACTGAAGTCTGCAG
>chromosome_15,+,polyA site is 165382
ATGGTGGAGCAGATCGCGGGCGTGCCGTTCTCGCTGGGCTACGTGGAGAGCGGGCAGGGCCTCAACGCAGGTGCGTAGGGGTGGGGGTGTGTGGGTTTGTACTGGTACTTCCAACCCTCTCCCACGCCTCTGCCCTTCCGTGCCTTCCGG
>chromosome_15,+,polyA site is 165873
TTGGGGTGGGGTTGCATTCATGATTGGGTAAGGAAGTGGTAGACGGTGGACAAGCAATCGGGGCCCGGGGTGGGGTTTGGGTGGGGTGGGGGGCTGTGTGGAGCAATGCCCCATCGCCAAACCTCGCCCGCGACAGGTGGGCGCATGGCA
>chromosome_15,+,polyA site is 166249
TGAGAGAGAGAGAGTGGTGAGACCGTGAGAGCAGCAGCATGGAGAGGCGCCATGGCCCGCCGTGGGGGGTGGGGTGGGGTTGGGGTGGGGGTGGGGGGAGTGTTGTATATACCAGCCCAAACTAAAGCCGAGCACAGGCAGGGGCGAAGG
>chromosome_15,+,polyA site is 166323
TGGGGTTGGGGTGGGGGTGGGGGGAGTGTTGTATATACCAGCCCAAACTAAAGCCGAGCACAGGCAGGGGCGAAGGGGGGAGGGGTAGCCGAAGGGGGGGAGGGCAGCAACACAGGGCGCCACGGCCCTCTGCTCTCCATTGCTCCCCAT
>chromosome_15,+,polyA site is 175735
TCTGCGCTGTACACCTTCAGCGCCAACCGTGACAGTTGGGAGTCGGCGGCGCTGGCGGAGCTGCAGGTGGGGGGGTGGGGGGTGGGAGGGTTGGAGCTGGGGAGTGTGTATGTGTGTGTGGAGGGGGGAGGTGCAAGGATGGGGGTGGGG
>chromosome_15,+,polyA site is 177046
GCGGCCATGCCCGTGGTGCAGGTGGGTGGGGTGGGGGTGTGGGGTGGTGGGTGTGGGGGTGGGGGTGTGGGTGTGGGGTTGGGGGTGTGGGGAGTGGGGGTAGGGGTGGGGGTGGGGTGGGGGGCTGGGAGGAGTGGGGGGGTGAGGGGC
>chromosome_15,+,polyA site is 178291
CCCCACGGCGGGTGTGGTGGACAACGCCGCTGTCGTCGATGAGGTGCGTGGTTGTTGTTGTTGCGAGGAGGAGGGGTGGGGGTGGGGTACGGGGGGCTGGAGGGGTTTCTAGAGCTCAGGTGTAAAATGTGGGGTGGTAAGATTGTAGAT
>chromosome_15,+,polyA site is 179965
GGTGTGGGTGTCTGTGTGTGGGGTGGCGTGTATGGAGAATGCGGGGGGCCTGCAAATACCAGCCCAAACTAATGGGGGGGGCGGGGATGGGGGGGGGGTAAAAGTTGATTTCGGCAGGGGCCCCGCCCGGATGGGGTGGTGTGCAAGCGC
>chromosome_15,+,polyA site is 180086
CCCGCCCGGATGGGGTGGTGTGCAAGCGCTTCACGGCAGGGCACGTGTCAGATAGACGGGTGGGGTGGGGTGGGGTGGGGTGGGGTGGGGTGGGGTGTTGGAGCTCCCATCACACGACACGCGAGGCTTTCCCACGGCACACAACCATAA
>chromosome_15,+,polyA site is 185183
TCAGCGCGCCCAGTAACCGCCGCCAGCCCGCCACCGGCCCCGCTGGCCCCACCGCCCCTTGCACGACCGCCATCTTCCCCCTTTTACCCCCGCCCTCCGACCCCGCCCACCTCCCTCTTCACTCCTCACACTCAGCCCAGCCCGCCTCAC
>chromosome_15,+,polyA site is 206092
ATGATTGGGGTCAGGTGGGCTGTGAAGGGCTGGGTGTTTGGGGGGAGTTGGGCTGGGTGGGTGGGCTGGGTGGGTGGGCGGGGTGGGCGGGGTGGGTGTGACGTCGGGACTAGGGAGTGCATAGGGGGTTTGGGGCGGTAGAGGTGGTGC
>chromosome_15,+,polyA site is 206767
GGCTGAGGGGGGAGGAGGAGGGGGAGGGGGAGGGAGGAGGGGGAGGGGGAGGAGGGGGATGAGGGGGAGGGAGGGAGGAGGGGGAGGGATGAGGGGGGAGGAGGGGGATGAGGGGGAGGGAGGGAGGAGGGGGAGGGGGAGGGGGGGAGG
>chromosome_15,+,polyA site is 206909
GGGGGAGGAGATGGGGGAGGGATGAGGGGGAGGGGTGAGGGGGAGGGGTGAGGGGGAGGGCGGAGGGTTATGGGGGAGATGGGAGATGGGGAGGGGGGGAGGGATGAGCGGGAGGCAGATGCGGCATGGGGGGCTTCGTGGGCGGGCGTG
>chromosome_15,+,polyA site is 207472
TGTGTGTGTGTGTGTGTGTGTGTGTGTGTGTGTGTGTGTGTCTGTGCGTGTGTGTGTGAGCGTGGGGCGTGTGAGCGTGTGTGTGAGTGGAGGAGGGGGAGTGGGAGTGGGACGAGCGGGTGCGGTGCGGCTGCGGGGACAGGTGTGGTT
>chromosome_15,+,polyA site is 220066
AATCCCCACCCGTGCCCCCCCCCAAACCCCGCAATCCCCCAACCGCCTACACAAACCCCCTCACCACCCCCCAAACACCCCAAACACCCCTCACCACCCCCCTATAACCCCCCACCTATGTAAACCCCCCAAACCCCCTTCACCCCTCCT
>chromosome_15,+,polyA site is 223231
CGCCGGGAATGGTTGCTATCCATGGACTGGCGTGCTGGTTTGGTGAGTAAGATGGGATGGTGTGTGTGGGTGTGTGGGTGTTTGGGTGTGTGTGGGTGGGGATGCGGCTGAGGGTGGGGGTTTGGGGTTGGGGTTGGGGTTGGGGGACGC
>chromosome_15,+,polyA site is 230207
GCGTCGCCGCGGTGGCCCTGTTGGCCCTCTTCGCGCTAGGCTGCGTGTCTGCTGCCGCCAAGCCCTCCACCGACCGCCTGGTCGCGGCCATCAAGTCGGTAAGTTTATATGTTCAAGTAACGACATCCTGACATGCCAGCACGGAAACCC
>chromosome_15,+,polyA site is 230897
TGAGCGACGGCACCACCACGCCGCTTCACCTGTCCATGCAGGGCGGCAGTGCAGCCATCGTGAAGCTGCTGCTGGCCCACGGAGCCGACCCCAACGCGGTGAGTGAGTGGTGGCGGCAAGCAAGTAGTCAGTTCGGCAGCTACTGCAATT
>chromosome_15,+,polyA site is 231047
TCCTGCAGCTACAGCCCTGCCTGCCCGTCATGCATGCCCACCACTACCACCGTACGCCCACCCAACCCCGCACCCCCGCGTGCCCCCCCCCCCCCCCACACACACACACACCCACACCTCCTTGAGGACAGACCACCACACTCGGCCGTG
>chromosome_15,+,polyA site is 232805
CTGGTCGCAGGGGTTGGCACGCATGCCATTGTATGAGTCATCCCAATCCTCCAACCCACCCTGCCAATCCCCCCCAACCCCCCAACCCACCCCCATCCCCACCCCCCACACACACCTACACAGCCTCCGGCGCGCCCTTCTTCTTCAACG
>chromosome_15,+,polyA site is 239083
TGTGCGGCAAGTGCTGCACCGGGGACGGCGAGGTGGGTGGGGGCTTGTGCGGGTGGGAAGGGGGAGAGGGGCGGCAGGGTGGGGGGGGGGGGGCTGGGTGGGACGGCCAGGGGGGGGGGGTAAATACCAGCCCAAACTAAACCAAGCCCA
>chromosome_15,+,polyA site is 239914
GCTGGACGGCAAAACCTGTCTGGTGCACTCCGTGAGGCCCTCGCAGGTGCGCAGGACGGGCGTTTCGTGGTGGTGGTGGTGGTGGTGGTGGTGGGGGGGTTGAGGACCTCGCAGGTGCGCAGGAGGGGAAGCCGGAAGGGGTTGTGGATA
>chromosome_15,+,polyA site is 241347
TTACTTACGGATACCTACCGAATACCGAGCGTCGTGTTGCCGCGTCGACCCCGGTAGTCATACTTACCCGCGAAAAGCCTGTAACCCTCTCGGGCGATCGACGAACGATCTGACCCCGAGTGGCACCCATATGTATTGTATGCGCCGCGC
>chromosome_15,+,polyA site is 301642
GGCTGGGCGCTGCTGCCGCACGGCTACGAGGCGGCGCTGCAGGTGGGCGGGGGCGGGCGGCTGGGGGGGGGGGGGGGCGGGGGCGGGGGGTGGGGGGGGGGTCCCATAGATGACTGGTTAAGGAAGTGTAAACGGTAGACCATCTTGGGG
>chromosome_15,+,polyA site is 302808
TGCTGCCAATCAACACCTCTGTCATCACCCCGCGACCGCAACTTCAAAACCGCAACAACCAACCATCAACCAACCACCCTCCAACCAACAACCGCAACCAACCTCCAACCAACAACCGCAACCTCCAACCAACAACCGCAACCAACCACC
>chromosome_15,+,polyA site is 303575
CCAATGTTTTAACCTTGCATTGCGCCCCCCATTTACCGTTTACCACTTCCGTAACCAATTATGAATGCAACCCGCCTCCCCCCCCCCCCCCCCAATCATGAATGTAACCCCCCCCCCCCCCCAACAGCGCGCCGGCTATACTACTATCCC
>chromosome_15,+,polyA site is 304739
AGTTACATGTCAATGTACACGACTGACTTGCAACAATTCTCACATTGCACGGCACCGCCTGCCGTTGTGTTTCTCGCCCGCCTCCCCCCCCCCCCGCCCACACAGGACTTCGGCGCCGGCCTCGCCTCCGCCATGCGCGCTCTGCCTCTG
>chromosome_15,+,polyA site is 305079
CGGTGCAGGAGGAGCGGGACAGGGCGGCGGCGGGGGTGAGCGAGAGCGAGACGCGGGTGCAAGGCAGCGGCTTTGGGGGGTGGGAGGGGGGGCGGGGGGGGGGTGCGGCGTGTGTGGGCAGTTGTCGTGTGTGCTGGTGGTGGGCGCTGG
>chromosome_15,+,polyA site is 305529
GACGACGAGGTGATGGAGCTGCGCACCGGCATGGTCACGCCCGTGCAGGTGTACCTGCGCTTCAAGGTGGGTGGGTGGGAGTGTTTTTTTTTGGGGGGGGACAGCAGGGCGTGATGGTGGTGGTGGGTTGGGGGCGGGGGTGGCGGTGGC
>chromosome_15,+,polyA site is 310097
GGCGAGCTGGAGGAGCTGCTGGCGGACCTGCGGGACAGCGCGGGTGTGCAGGTGGGGGCTGTCAGAGCGTGTCAGCGTGTTTTGTGTGTGTGGGGGGGGTGAAAGTGTGGGTGTGGGTGTGCATGTGGGTGAAAGTGTGGGTGTGGATGT
>chromosome_15,+,polyA site is 317643
GGCGCAGACCTGTCGCCGGTGTCAGGCAATGCCGTGGCCAACGGCTACCTGGTGCGTGCGTGGCACAGGCAGGGCGGGCGCGGGGGGTGGGTGGGGGGCATGTGACGAAGGTAGGCATGTTGTGGTGCCTGTAGTGCCGTGTTGCGGGAA
>chromosome_15,+,polyA site is 338859
AGGCCCGGCGCGGCTATGTCAAACTGGTATACGTGGTGGAGGTGAGCGCGCATACACCCGCTAACAGCGAAGGAAAGGGCGTGTGTGGGGGGGGAGGGGAGGGATTTTAGGCCTGCGCGTATGGGAAACGAGGTCCGTGTGCGGGGTCAG
>chromosome_15,+,polyA site is 340988
CAGCCTGGAGAAGAAGATGAAGAAGATGCAGGCAGAACGCGACAAGAAGGTGCGGACGGGCGGGGTTGGAGAGGGGGGGGCATGTGTGTGGTGTGGGGCATTCTCCACGTGAACCCCGCGCGTACTCGCGTCGCCTCCCGCTGCTCACAC
>chromosome_15,+,polyA site is 341732
GGGGGCGGGCTGACCAGCGCTGCCATGCAGGCCGAGTACGCGGAGCTCAAGGTGCGCGGGAAGGTTGGGAGGTTGGGTTTGGGTTTGTGGTGGGGTTGTGATTATCATCCCAAACTAAACCAAACCCACTGCAAAAGAGCGAGGAGGGGA
>chromosome_15,+,polyA site is 348696
AGAGGTTCAGGGACATGGAGCAGCTCAGTGGTGAGCGGGAGGGAGGGGAACGAGGGGAGGGAGAGGGAGGGGAGAGGGAGGGGGAGGAGGGGAGGAGGAGGAGGAGGGGGGGGAGAGAGTGTGAGGAGGAGAGGAGGAGGGGGGAGGGGA
>chromosome_15,+,polyA site is 348759
AGGGAGGGGAGAGGGAGGGGGAGGAGGGGAGGAGGAGGAGGAGGGGGGGGAGAGAGTGTGAGGAGGAGAGGAGGAGGGGGGAGGGGAGGGGAGAGGGAGAGGAAGAGGAGGGGACATGGGAGGCGGAGGGAAGAGAAGGGGGGAGGGGAA
>chromosome_15,+,polyA site is 389000
CAGCACTTGCATCACCAGCAGCAGCACTGGCAGCATCCGCAACAGCACCAGCACTTGCAACACCCAAACCAGCACTGGCAGCAACCGCACCCGTACCCGCAGCAGCACCAGCACCCGCACCAGCATTGGCACCATCACCCATACCCGCAC
>chromosome_15,+,polyA site is 390398
GGATGCACTGAAGACTGCGGACGAAGTCGTTACCACATTTGCGGCCGTCCGGGCGGCCGCGCTCCAGCTCGTTGTTGTTGTGGGGTGGGTGGTGCGCGGGATGTCGCTAGCGCTCAGCACTACCAGGGGTGAGGGGAGGGAAGGGGCGTT
>chromosome_15,+,polyA site is 401994
GCATATCAGCAGAGGCGGCAGTCTGTGAGGGGCCCTTTATTTGCAGACAGGTGGAAGTCCCGACCCAGACCCGGTACCTGTGTATGTCGTGCGTGATCATGATGACTCCATCCGTGCCCCGCCGAGCTTGCCCCGCTGCATGGGCCCACT
>chromosome_15,+,polyA site is 402104
TCCGTGCCCCGCCGAGCTTGCCCCGCTGCATGGGCCCACTTGAGTGCGCTCGCTGCAGACCGCCTTCCTGTTATCGACAGGCTTGAAATAAAACACCCTGGCCTCTATACCGTAGATATAAGTATGTTGCCGCCCATGCATGCAGAACGT
>chromosome_15,+,polyA site is 402625
AACTGATTGCTATACCGATCGCGATCGGTAGAGCAACGGTGCATACGATTACGGTGCGTGACAATTTTGCGAAGTCGTGTGCAAACTCTCAGGCCCCCACCCCTGCCCGCCTGCGCTCTTTGGCCTTCCGCAAACGCAAACTGGCGCCTC
>chromosome_15,+,polyA site is 445959
ACGCTGCACGTGACCGACACGGGTGAGGCTGGCGGGGGGGAGGAACGCGGCGCGGGCAGGGTGGAACGTGGCGTGTGTGTTTTGTTGGGTCGGGGGGGGGACGTGGCGTGGGGAGGGGGGAACGTGGGTGGGTGGGGCGGTAAGTCTGGT
>chromosome_15,+,polyA site is 447005
GGAGGTGGCCTGGCGGAGGGGAAGGCTGGGAGGGGGAGGCTGGGAGGGGGAGGCTGGGAGGGGGAGGCTGGGAGGGGGTGGGTGGAGGAGGGGGGTATGCACAGTCGGGTCGTGCTGTGGGTTGCAAGTGTGTGTGTGGGGGGGGGGGGG
>chromosome_15,+,polyA site is 463875
CACCAGGACTGGGCAAGCGCGCGCGGCAGGTGCGGAACGGGGGTTGGGGGCGGTGGCATGAGGGGTCGTTCCCAAGGGTAGGGGTGGGGGGGGGGCGGGAAAGCGAGCCTTGGGGCGTGTGTGTGTGTATGACACATATTGGTAGGCGGA
>chromosome_15,+,polyA site is 499224
AGGCCTGGAGAGGGGTGGGGGGATGCAGGCCAGCCAAAACTAAACCGACCCCAATGCAGTAGAGGGGGCATGTGGGGATGGGGGGAGGGGCGCTGTCGCGATGTGGGTGAGTGCCGCTGGGAACGGATTGGTGCGTGCCTGATGCGGAGT
>chromosome_15,+,polyA site is 507869
AGTTTGAGCAAGGCTAGCTCAATCCACGATCAAGCCGGGCACGCCACGCCCAAAGCTCTGAGCGCCCTCAGCTCCCCCCGCCCCCCTCGCCCCCCCCCCCCGCCACACACGCAAACAGTGACTTGGCACAGCCCGGCAATTGTGCGCATG
>chromosome_15,+,polyA site is 511279
TCCAAGGCAGTGGGGTGGGCGGGTGGTAGGGAAGGCAACTCCACGGCACGGTTCAGGACAGTTTGGGTGTGCCACGGTTTGGGGGCGCGGGGGGGGGGGACCTGGGCAAGGCACTTGGGGAGCGGGTTCGTGCCACCGGCTGACGACTGG
>chromosome_15,+,polyA site is 512317
GCGCGCGCGGGCGCAGCAGTGGGCGCTGTTCGCAAACAGCACCTTGACCCAAGCCGTGTTCGTGGAGGAGGTGTGTTTTTTTTGGGGGGGGGGGCGGGGGCAAGGGGCTGCAGGGGGAGGGGAGGGGGGAATGGAGGGGAAGAGGGGTTT
>chromosome_15,+,polyA site is 559247
GGGTGGGTGGGTGGGTGGGTGTGTGGGTGGGTGGGTGGGTGGGTGGGTGGGTGGGTGGGTGGGTGGGTGGGTGGGTGGGTGGTGGGGGGGGTGGGGGGGGATGGGGTAGGGTGAGGTGGGGGTGGGGTGAGGTGGGGTCGGGTGGGGTGA
>chromosome_15,+,polyA site is 563449
AAAGTCGGGGTTGGTGGAGTCATGTTGGGCCCTGATAGCATGTGATGGCTCGGCGTCTTCGGGTGCTGGGCGGGACTGTCCCCTCTGTAACATCCGCATTCTTGATCCGGGCGCGCCTGGGGCTGCCACCTCGGATTGCGTCTAGGGCGC
>chromosome_15,+,polyA site is 563893
AACGATTCCTTGACTCTTGGGAGCTATTTCATTGGGCTCGGGCACATACCCCCCTCCACCCCACCCGCCTCACGCACCCACCTACCCCCCCCCCCCCCACACACACACACACAGGTACCACGATGAGCCCAAGCGCTCCACCGCCCACCT
>chromosome_15,+,polyA site is 600931
GGTGGCTGAGGCGGAGCGAGTGGCGGAGGCGCGGGAGGCGGCGCGGGAGGCGCAGCAGGCGGCGGAGGCGGAGCGGGCGGTGGGTGGCAGGGTGGGGTGGCATGGGTGGGGTGGCATGGGTGGGGTGGCATGGGTGGGATGACATGGGTG
>chromosome_15,+,polyA site is 604049
GCACCACCACCAGGGCGATGGCTGGTCTCGAGGGGGGCAGCAGGTGTGTGCGAGTGTGCATGTGTGTGGGAGGAAAGGGGGGAAGGGGAGGGAGGGAGAGGGCGGGAGGGAGGGAGAGGGCGGGAGGGAGGGAGAGGGCGGGAGGAAGGG
>chromosome_15,+,polyA site is 605681
CTCACGTGTACGGCAGCCCACGCGGCTTCATGGCGGCACACCCCGAGCTGTTCGCGTTCCGACAGGTGAGGGGGGGGGGCTGGGGTGTGTGTGGGTGTGGGTGAGGTGTGTGGGGGTGTGGGTGGGGGTGTGGGTGGGTGGGTGTGGGGG
>chromosome_15,+,polyA site is 605787
TGTGTGGGGGTGTGGGTGGGGGTGTGGGTGGGTGGGTGTGGGGGTGGGTGGGGGTGGGGGTGGGGGTGGGGGCGTGGGGAGGGGGGGTGCAAGGTGAAAAACATTGGGAACAGGTTTACAAGCAGGGAATCAGGGGACAGGAAGTAAGAA
>chromosome_15,+,polyA site is 606028
CCAAACCCAATGCAAAAGAACGAGGAGAGCGTGTCCTATATGCTTTGACAACGGAGTGGCACTCGGCAGTAGTGGGGTGGGTGGGTGGGTGGAGTTTTTAGCCGTCTGTGTGGAGAACCGAGTTCCATTGCGGGGGGCTGTTCCGGGCGC
>chromosome_15,+,polyA site is 634268
AATATTGTATGAGAGAGGGAAGAAGAGAGAGGGCAGAAAGGAGGGGGAGGAGGAAGAGGAGAGGAGGGAGGTAGCCGGGGGGGGGGCGGGGGGGGGCATTGGAATCGGGGGTTCCATACCGTACTGCCACGCTCAATTGGTGACACCAAT
>chromosome_15,+,polyA site is 635240
CGGGCAGTTCCAGGTGCGGCGGGGGAAGCCGGGTGGGGCGGGGGGCGGCGTGGCGTGGCGTGTTCTAAGCCATGTGTGTGTGGATGTGGGCGGTGGGTGATGGCGGCCGCAGCCGGTCATGGGGGGGGGGGTAGTTTCAGGTGCGTGGCG
>chromosome_15,+,polyA site is 635345
GCCGCAGCCGGTCATGGGGGGGGGGGTAGTTTCAGGTGCGTGGCGTGATGCGTGGGGTGGGGGAAGCCGTGGCGGTGGTGGTGGTGGCGTGTGTGTTTTAGGCCATGTGCGTGACGTGATGCGGTGGCAAGGCGGCGTGGGGTGGGGGGG
>chromosome_15,+,polyA site is 635405
GGGAAGCCGTGGCGGTGGTGGTGGTGGCGTGTGTGTTTTAGGCCATGTGCGTGACGTGATGCGGTGGCAAGGCGGCGTGGGGTGGGGGGGGGGGAAGGATGTTTCCATACCCCGTGAGAAAGCGAAAGGGAGGTGCGTGGGGGTTGGGGA
>chromosome_15,+,polyA site is 636412
GGGCCCGCCGCCGCCCGCACTGGAGGAGGAGGAGCCGCCGCCGCCGGCCGCGCCGGTAGGGCGGATGGGGGCAGCAGGCGGTTGAGAGGGGGGGGGGGTGCAAGGTTAGGACATTGGGAAAGGCAGTTGAGGGGGGGGGTTGTAACTACC
>chromosome_15,+,polyA site is 719848
AGCTGCCCGAGGTGAGGGGGAGGGGGTGGAGGGGAGTGTTTGTGTGTGTGGGGGGTAGCCATCCATGGGATGGTGTGTATCAAATATGAAGTGAAGTGAGGGGGGGGGAGGTGGTTGTAAATGCCAGACCAAACTAAACCATACCAACCT
>chromosome_15,+,polyA site is 720822
CGAGGCGGCGGCGGCGGCGGCGGAGGCGGCTGGGCGGAGGCGGCCGCCGGCCGAGATAATGGCTCGCCTGCAGGTGCGTGTGTGGTGTGTGTTTGGGGGTTACATTCATGATAATTTGAGGGGGGGCTGAGCTCAACGATTGTGGGCTCG
>chromosome_15,+,polyA site is 722262
TGCCGTACATATATGCCGACGCGGAGCGGGCGAGTGAGGAGGCGCTGGCGCTGCTGCAGCTGGTGGGTATGTGTGTGGGTTTGTGTGGTGGGGGTGTGGGGGAATGAGTGGATGGGTGGGTTGGTTGGTGGGTGGGTGGGTGGGTGGGTG
>chromosome_15,+,polyA site is 727253
CTTCGTTCAGTTGTTCTTGACATGAAGTCTCCCCCTTCTCCCACTTCTCCGTACCAATCTTTGCAAACCCAACACACAAAACACACACACACACACACACACACACACACACACACACACACACACACACACACACACACACACACACAC
>chromosome_15,+,polyA site is 729262
GGCATGTTTGTGCGTCTTTTTCAGGGATGTAAATAGCAGCTCACACTGAACCAAACCCAATGCAAAGGAGCAAGTGTGTGTGGTGGTGGGGGGGGGGGTATAGGCCCAAGCGCAATGACACCGGGGAGCAAGGGTTTGGGAAGGTGGGGG
>chromosome_15,+,polyA site is 730936
AGAGATCGCTCTGGCTCTTCGGCACATGCACATGCTCCACCTGGTGCACTGCGACGTGAGTGGACGTGTGTGTGTGTGTGTGGGGGGGGGGGGGGTTAACGTTGAACCAATCCCGTAAGGAAACAGTCGCGCGGCAAGGAGAACTGCAGC
>chromosome_15,+,polyA site is 731225
GTGCAATTACCAGCCCAAACTAAGCCAAAACCAAATAAAACGAGCGGAGCACAGGCAGAGTCGTTGGTTGCAAGCGGGGGGGGGGGGGGGGGCGGGGTTTAAATTCATGATGAGTTATTAGGGAGTTGGTGGGTGGGGGTGGGGGTTGTG
>chromosome_15,+,polyA site is 731286
CGTTGGTTGCAAGCGGGGGGGGGGGGGGGGGCGGGGTTTAAATTCATGATGAGTTATTAGGGAGTTGGTGGGTGGGGGTGGGGGTTGTGGTGGGGGTGGGAGGAATGGTAATGGGGGTGGGGGTGCACACGGGGGCGGGGGATCGAGGGG
>chromosome_15,+,polyA site is 733527
CACACCCACACCCACACCCACACCCCACTCCACACCCACACCCACACCCACACCCACACCCACCCACACACACCCACACACACACCCACCCACACACCCACACACACACACACACACACACACACACACACACACACACACACACACACA
>chromosome_15,+,polyA site is 832202
GCATCATTGCCATCAAGGCGTGCGCCACGGTGCGGATGGGAGGCAGGGGAGGAAGATGAGGAAGGGAGGGGCAGGAGGAGGGTGGGAGGGGGGGGGAGACGAGGGAGGGAGGGGCGCGTCGAGGGAGGGCGCCAAGGCACGAGGGGCGGC
>chromosome_15,+,polyA site is 833713
CCCGCGCTACTTTGACCCGGAACACCTCGTGGGACTGGAGCGGCAGGTGCGTGAGGTGTGGGCGTGTGTGTGTGGGGGGGGGGGGGGGGGTTTCAAAGATTTTTGGAAAAACGGTACAGGATGCACTGAAAACTGCGGACCAAAGGGGGG
>chromosome_15,+,polyA site is 833785
TGGGGGGGGGGGGGGGGGTTTCAAAGATTTTTGGAAAAACGGTACAGGATGCACTGAAAACTGCGGACCAAAGGGGGGTTGTAAATACCCCCCCCCCCTAAACCAAAACCAACTGAAACCACCCCGGGGGTGCGGGTGCCGGGTGTTTTG
>chromosome_15,+,polyA site is 835727
GGGTTCGGTTTGGAAGGGCCTGGTGTCCACACACACACACACATACACACACACCTTGGTTTAGTTTGGGCTGGTATTTACACACACACACACACACACACACACACACACACACACACACACACACTCCCCGCACCCCGCAGGAGGAGG
>chromosome_15,+,polyA site is 875518
GATGACGGTGGGGCTGATCCAAGCTTGCTTTTCACCGCCACAGTGAGTGATCGGGGCATTGTCCTTTTCCAATGGCCCCCCCCCCCCCCCCGCCCCCCCTGCAGCTGGAGCCCGCACGCGCCGGCGGGCCCACCGCCACAGCCGCGGCCC
>chromosome_15,+,polyA site is 885891
GACGGTGGGGCTGATCCAAGCTTGCTTTTCACCGCCACAGTGAGTGATCGGGGCATCGTCCTTTCCCACTGCCCCCCCGCCCCCCCGCCCCCCCCCCTGCAGCTAGAGTCAGCACGCGCCGGCGGGCCCACCGCCACAGCCGCGGCCCGT
>chromosome_15,+,polyA site is 892718
GACGGTGGGGCTGATCCAAGCTTGCTTTTCACCGCCACAGTGAGTGATCGGGGCATCGTCCTTTCCCACTGCCCCCCCGCCCCCCCGCCCCCCCCCCTGCAGCTAGAGTCAGCACGCGCCGGCGGGCCCACCGCCACAGCCGCGGCCCGT
>chromosome_15,+,polyA site is 909333
TTCTTTGTTGAACATGAATGTAACCTTTTCCTCCCCCTGCCTACTTCGCTACACTCCTCTGTATCAATCCTTGCAACCCCCCTTTCCCTCCCCTCCCCTCATCACCCCCTACCAAGTTCTTAGCGACTCATCAATGTAACCCCCTCGTCC
>chromosome_15,+,polyA site is 941059
AGAGCGTGTGTGTGTGTGTATGGGGATGGTGGGTTTGGGGCGGGGTCGGCTTTGGGGTGTAGGGGCTGTGGGGGTGTGGGGGTGTGGGGTGTGGGGGGCTTTGAGGTGTGGATGGGGGAGCTTGGAGTGGCGCATGGTTGTTGTGGTTGT
>chromosome_15,+,polyA site is 970247
AAGCTGCTGGCATGGGTGTACGTACTGCCGTACGGTTTTGGTCGAGCGTGTCATTGTTGCTGCCGTACCTTCACGGCTGCTGTAATTGCCGCAAGCACATTCAGCAGCAAGGCGCGCCGCCGTAAACTTCCTAGTACAAGCAAGAGCAGC
>chromosome_15,+,polyA site is 970679
CAACAGCGGCATGGAGCGTGTGCGGGACCTATCTCATGACTGTCTAGCTACTGGGGCGGGTGCAGCATTGGGCGGGGGCGGCGGGCGGTGAAGGGGACCGTGGGGGCCGGGGCGGGTCTGGCTTCAACTCCAGGCAAACGCCTTGTCGGC
>chromosome_15,+,polyA site is 984282
TACCACGCCTGGGCGGGGGATGAGGGCGAGATGGAGGGGCTGGGAGCAGCGCTGCACCAGGTGCGTGTGTGTGGGGGGGGGGTGGGAAAGGCGGGGTGGAGGGGGAATCCGTGTGTGTTTGTGTGTCTTGCGTAGGGTGGAGGGTGAGGG
>chromosome_15,+,polyA site is 984358
GGGGGGTGGGAAAGGCGGGGTGGAGGGGGAATCCGTGTGTGTTTGTGTGTCTTGCGTAGGGTGGAGGGTGAGGGGGGGGGTGCGTGGTGGAGGGGCTGGGGATGGCGCTGCACCAGGCGAGGCTTTGGGGTGGGGAGGGAGGGGGGTTAG
>chromosome_15,+,polyA site is 989586
TGGTGCGGGGGAGAGGGGCGCCGTCGTCGAAAGGTGGTGTGAATGGGGGAGGAATGGGTGTGCGTGTTTGAATGTGGGTGTTTGCAGGGGGGGGTCGGGAGGAGCGCTGCAGCTTTAATGTGGGTAATGGGTGGCCCCCCGTTCTCCCCC
>chromosome_15,+,polyA site is 990256
CGGCGTTCATGCAGACGTGTGCGGACCTGGCGGCATCCTTCCAACGCACCGCTGTCAAGTTCCTGCAGCAGCGGACACGCCGGTGTGGGGGTTGGGGGGAGTTAGGGAGGGGGGGGGGTAATAAGTACCAGCCCAACCTGGGGGGGGGGG
>chromosome_15,+,polyA site is 1134543
AGTTGGTGTTGGAGGGTGCGGCGGTGGTGCCACACCAGGTGGTTCTGCGCTCGGTGAGTAGTCAAGGGGGGAAGGGGCGTGTGTGGAATGGGGGTTTGGAAGAGGGTTTGGAAGGGCGTATGTGTGTATGTGGAAGGGGCGTGGGAATGA
>chromosome_15,+,polyA site is 1135126
TGACGCGGCTTGAGGTGAGGTTGGTGTGGGGCAGGGGGGAGATGGGCGGGGAGGGCGGGGAGGTGAGGGCAGGAGGTTGGTGAGGGGGCGGGGAGGGCGGGGAGGGTGAGGAGGGCGGGGAGGTGAGGGCGGGAGGGCGGGGAGGTGAGG
>chromosome_15,+,polyA site is 1136077
CATGGCGGCGGTTGCCCGCATGTTCCCACACCTCCGCCAGTTCTGGCTGGGGGCGCCACACAGGTGTGTGTACGTGGTGTTTTTTGGGGGGGGGGGTGCAAATGCCAGCCCAGACTAAATTGATCCCAATGCATAGAGCGAGGAGGAGGA
>chromosome_15,+,polyA site is 1136931
GAGTGGAGGGCGGGGTTGGGTGAGCTTGCGGGGGCTGTGTGTGGGGGGGCGGGTTAAAAATACCAGCAAGGGGGGGGGGCTGTGTGTGGGGGGGCGGGTTAAAAATACCAGCAAGGGGGGGGGGCAGTGTGTGTGTGTTGGGAGCGGGAG
>chromosome_15,+,polyA site is 1173742
GGGTCCCATCACCAATTCTGTGACACGGGTGTAATTCGGCCTGGCTGCTGCCAGAGCCCATCACCAAACTCTGTGTCAGCCTGTTTAATTCCAACGCGATTTCTTACTGTCACCAATTATAAAATCACCAATTGAGCGTGGCAGTACGGT
>chromosome_15,+,polyA site is 1178353
CGCTGGCTTCATCTGGACTGAGCCGCACAGCAAACGCATCAAGGTTAAGCTGACCATCCAGGTGAGGGGGCACGTGGCGTGTGTGTTTTGTCTTAGGGGGAGGGAGGGGATTGGAAAGCGTGTGTGTGTTTGGTATAGGGGGAGGGAGGG
>chromosome_15,+,polyA site is 1179010
CCCAAGCGAACCGAACCCAATGCAAAGGAGCGAGAAGGAGAGCGGGGGGTGGGGTAGGGTGGGGTGGGCTAGGGGAGTGGTGGTGTGTGGTTGTGGGGGAGGGGCGGGGTGGATCGTTTTTCTTCAATAGAGATGATCAACGCAAGGGTG
>chromosome_15,+,polyA site is 1180020
TGGTTGGCATCCCACCGCCCTCCATCCCTCCTCTCCTCCTAAATTGTAAAATCACCACATCAATACCAACCAACCACAACCAACCAACCACAACCAACCAACTAACCAAACCAAACCAACCAACTAATCCAACCGCCGCCACGCACAGGT
>chromosome_15,+,polyA site is 1180261
TTTGTGCTTTAGTTTGTGCGTGCGCTTGTGCGTGCGGGGGTATGAGTCTTTGTTGCGGTGTGACGCTGCCGAAGGGGGGGGGGGCGTTGTGGGGAGGTTGTGAGGTCGGGGTCACGGGTTCGGACTGTGTGCGTGTCCCGCAACCTTTGT
>chromosome_15,+,polyA site is 1182794
GGAGGGAGGGGGTGAGAGTGGCGGGGGCGCGACGGAGATCATCCGGGTGAGGGTGAGGAGGCCCGGTAGGGAGACGGGGGGGGGGGGAAATGGCGGCTCCCAGGGTTTGGCACGCGTGTCGGCGGGCAGCCGCCGCACAGCCTGGATCCA
>chromosome_15,+,polyA site is 1183631
ATGCGCAGGGGCTGGCGCAGGTGGGTTTTCTCGGGGGGGGGAGTTGGGTTGGGGGAGGGGGGTGTCAGAGCGCGTGTGTGTTTTGAGGGGTTGGGTGGGGAAGGGGGAAGGGGGAAGGCGGGACGTCTACAAGGACGCGCAGGGGCTGGC
>chromosome_15,+,polyA site is 1189151
TCTGAGCCCTGTGCACATATGCGAGGAGGAGAGCGTGGTCTATGTGTGTACAACGGGTATGCTCCCCCCCCCCCCCCACCACCACCCCCACCCCCCGTAGGCTGCGGTACGGCCGCACCCTGGACGAGCCCACACTGGAGCGGTTGATGG
>chromosome_15,+,polyA site is 1223951
CCGTTGGAACCGCAGTGCCCCAATGGGTTACAAGACACAGTGCAGCGTGTGCCGTGTGGTATGATTCGCACCGCCCCCGTGTGGTGTGGGGGAATGGGCGCCATAACAGGTCATCAACTAGAGTCTCGCCCAAGTGTAGCCTTTGTGTCG
>chromosome_15,+,polyA site is 1228523
GGGCCAGGGCTTCATCCTCATGGAGGCGGCGCCGTACGGCACACTGGAGGACCTGCACGCGGTGGGGAGGGGAGGGGAATGGGTCGGGGGGGGGGGGGGGAAGAGCGTGCCCACGTGACGGGGTGAGGAGGAGGGCAGGATAGGTCCAAA
>chromosome_15,+,polyA site is 1230928
TCCCGACCTGCCGCCCCATTGCGGCCTGCCGCCCCTGCTGCGGCAGCTGCTGCTGGAGCATGTGCTGGTGAGGGAGCGGGGGCGGGGGGGGGGGGTTGTAGGTGGGGAGGACACGCGCGCGTGTGTGTTAAAACACGAAATGAAAGCCCG
>chromosome_15,+,polyA site is 1231082
GACGACACGTGTGTGTATATGGCACGCGTGTCGGGTGCCCCACGCTGGAGCACGTGCTGGTGAGGAGCCTGTTGGGGTTTCGAGGGCGGGCGGGGAAGATCGGGGGCTTGCGGAAGGGGCTATGCCGCATGCAAGATGGCGAGAGCGTGT
>chromosome_15,+,polyA site is 1250575
GGGCGGAGGCGGGGGGCGGGGGTGCATGTTGTAGATACCAGCCCAAACTAAACCAAACCCAGTGCCAGGGGAGGGGGGCGGGGTTGATGCGGGGTTGATGAGGGATGGCGGGCAGGCAGGCGGGCGGGCGAGGGTGTAGTGGCGGAGAGG
>chromosome_15,+,polyA site is 1258598
ACACTCATGGACTGCCATGGTGCGTGTGGGTGTGGGTATGGGTATAGGTATGGGTGTGGATGTGGGTGCGTGTGCGGGGTGTGGGAGGGGGGGGGGGGTAAATCAACTCCAATCCCATACGGGGGTGCGGGTGCGGGTGTGCGTTTTGCT
>chromosome_15,+,polyA site is 1271979
GGTTGATTAGCTGGTTGGTTGGTTGGTTGATTGGGCGGGCGGGCAACACGGCGCCTCGACAGTACAGCACCCGGGGGGGGGGAGGGGCGTTGGGAGGGTGGGGAGGCGGACCGGCAGATTCATGAAAGACTGTTTTCCGTCAAAACTGGA
>chromosome_15,+,polyA site is 1272728
AGGGGGACAAGAAAGCGGAGGCGGGCGCTGAGAAGGACGGTGGCAAGAAGGAGGTGAGGGCAAGTGGGTGGGAGGTGTGTGTGGGGGGTGAGGTTGTTTGTACCTGTTTAAGCAAAACCGAACCCAAGGGGTTTGGGTGAGCGCGGGGGT
>chromosome_15,+,polyA site is 1273531
TAGAGGTAGGGGTGAGGGCAGGGGGGCAAGCATCGGGGGTGGGGTCTGGTGGGATCCGTGGGTTGTTGGGTTTGTGTGTGTGTGGGGGGGGGGGGGCGACACGTGCACCCTTGCACCCATCCCACCCCACCCCTGACGGACCCGCTGCTC
>chromosome_15,+,polyA site is 1274294
TGGGGGGGGGGGGTTGGAGGGCCACACAGTGAGTGGAGGGCCGGCGGAGATGATGGGTGGAGATGATGGGTGGAGGGGTTGGGTGGGGGTGGGGGGGGGGGACCGGTGGAGGAGAGGGTGGCGTGGTGCTGTAATGTGGCGCACGTGTGA
>chromosome_15,+,polyA site is 1274896
GCGGCGCGGGCGAGCTGCGTGTCAACGTGGGCGCGGACGGCAAAACCAGCCGCATGCTCATGCGCCAGGTGGGTGGGTGGGTGGGTGGGTGTGTGGGGTGGAGGATGTGGGTGTGGGTGGGTGGGTGGGTGGGTGGGTGGGTGGGTTGTA
>chromosome_15,+,polyA site is 1275111
GGAGGGGGGAGAATGTTGATTGGGAAGGGTGGAGTGGCTGAGTCAAAGGTTCGCTGACGTCCAGTGGGAGCGGCGGGGTGGGTGGGGCAGCGGGGGGGGGGTGTAAATACCAGCCCAAACTACACCAACCGGGGGTGGGGGAGTGGGCGG
>chromosome_15,+,polyA site is 1342479
AGGGCGTGTTTGGGTGCCGATGTGGGTGTAGCGCACGTGCGTGGCTGTGCCTCGACGGTGCTCACGACCTATCGGTGGGTGTGGGGGGGGGCGTGTGATTGGGCGTGTGCGCGTAGAGGAAATGTGGAGCGTGCGTGTGGAGGAGGGCTG
>chromosome_15,+,polyA site is 1343075
ATGGGGCACATGGATGGGGACGGGAACGGGAATGGGGGAAATGATTGGGGGAAGGGCGCTGGAGAGGGGCACCAGGGGGGGGGGGGCACAGGGGGGGGGGAGCGCACAGGGGACGGGCACTGGACGGGGAGGGGCACCGGGGAGGAACAC
>chromosome_15,+,polyA site is 1344181
ATGACGCCCCCCGCCGCCGGCGCCGCGCGGGGCACCCACACCGTGCTGGGCTACCCGTACAACCTGGCCAGGTGGGGGCGGGGGGGTGGGGGGGTTTGTAGGTACCAGCCCAAACTAAACCAAGCCCAATGCAATAGAGCGAGGAGGAGA
>chromosome_15,+,polyA site is 1400538
TGTGGGTGTGGGTGTGGGTGTGGGTGTGGGTGTGGGTGTGGCTGTGGGTGTGGGTGTGGGTGTGGAAGTGATGGCGGGGGGCTGGGGTTTGCGGGGTGGGGGAATGGGGGCTGGGTGAGCGGTGGGTGGTGGGTGAACGGGTTGTACGTA
>chromosome_15,+,polyA site is 1407165
TGCTGGCGGCGGTGTTCGACGTGCCGGGTCTGGTGGAGGTGGGTGGGGGTTGTTGTTGGTTGGTGGTGGTGTTTTGTGTGTGTGTGGGGGGGGGGGGGGATGATGGAGGTTGATGTGGGGGGTGGTGGGTGTGGGTGTTGTTGTTGGTGG
>chromosome_15,+,polyA site is 1408290
TGCTGGCGGCGGTGTTCGACGTGCCGGGTCTGGTGGAGGTGGGTGGGGGTTGTTGTTGGTTGGTGGTGGTGTTTTGTGTGTGTGTGGGGGGGGGGGGGGATGATGGAGGTTGATGTGGGGGGTGGTGGGTGTGGGTGTTGTTGTTGGTGG
>chromosome_15,+,polyA site is 1409927
TTTGGGCCGCCGGGCACGGGAAAGACGGTGACGCTTGTGGAGGCAGCACTGCAGGTGCGGCAGGCGGGGGGGGGGGGGGAGGAGGGAGGAGGGGGGAGGGAGGAGGGAGGAGGGGGGCGAGTGGGTGGGTGGGGGTTTTACATTCATGAT
>chromosome_15,+,polyA site is 1411634
GGGGAGGGGGAGGGGGAGGCAGCGGCACGTTCCGGCTGCCTACTCTGGAGGAGCTGCAGAGGGCCACGGTGGGTGGGTGGGTGGGTGTGGGCGGGGGGCGAAAGCGTGTGTGTGTGTTTGCCACGCCACGCCACGGCACGGCACGGCCCT
>chromosome_15,+,polyA site is 1414983
CAGGAGCTGGACGCGCCCTCCTACTTCAACCCAATGGAGGTGAGAAGTTGGAGGGGCGGGGGGGCGGGGGGGAAGGGTTGGGGGGGAGGGGGGAGGGGGGAGCGTTGCAACGATGGAAAAGCGGTACAGGCTTACATTCATGATTGTTGA
>chromosome_15,+,polyA site is 1416171
TCCGTCAGCTGTTGCGCGAAAGGGGGCTGGGCGGCGTGCGTGTCGGCACTGTGGACGACTACCAGGTGCGCTGTCTGTTTTTGTTGGTGGGGGGGGGGGGGGTGCCCGGGTGTGCAAAGATGTGTGCAAAGAAAAGCGGTACAGCGGCGG
>chromosome_15,+,polyA site is 1417165
CCCCTATTCTTTGGGCTCGGGCACATAACCACTCACATGTGCTCTCTCTCTCCCACACGCTCCCCCGCCCTCACGCTTTCACCCCCGCCCCCCCCCCCCACACACACACACACTCTCCCCCTCCATAATCCCACCCCCACCCCCTCCCCA
>chromosome_15,+,polyA site is 1417707
GTGACAGATCGGGGATTGGGGGATTGCAAGGCTATTGACTAGGCGAAGCGGCGGTGATGGCTTTGGGAAGGCCCGGCGGGGGGGGGGGGGGTTGTGCGATGCAGGCCCTCTCGCTCGCCGCCTTGGCACAATCCGCAACAAGCACACACA
>chromosome_15,+,polyA site is 1418592
TGGCGGAGATGGCGGTGCTGGGTGAGTTGGGGTGGGTGGGCGGGTGGGTGCAGGGGTGGGTGCGGGGAGGGGAGGGGTGGGTGGGTGGAAGGGGAGGGGAGGGGGTTGGGTGGAAGGGAGGGGAGGGGTGGGTGGGTGGGTGGGTGGGTG
>chromosome_15,+,polyA site is 1418679
GAAGGGGAGGGGAGGGGGTTGGGTGGAAGGGAGGGGAGGGGTGGGTGGGTGGGTGGGTGGGTGCGGCAGGGGTGGGTGGAAGGGGAGGGGGCGAGGGGCGAGGGTGTGGGGGCGCGGGAGCAAGGGTGCGATGGTGTGCATGGCGGCTGG
>chromosome_15,+,polyA site is 1443828
CCCGTTCCCCGGTGGTGGCGCAGCAGCTATTGAGTACGCAACAAAGGCAGATGTGGACGACCCTAACTTCTACAGCTGGCTAGAGGATTGGATTGGTGCGTGTGCAACGTTGTGCTTAGCGAGGGCATTTCTTCAGGCTCCACTCCTGGA
>chromosome_15,+,polyA site is 1447446
TGTCGGAAGAATGCGAGCTGTGGTACGTCACCATAGGTAGTCGGGCGGGCTTGGGCAGCGTAGCAGCAAGTGAGGGGGACAGAGAGAGAGAGAGATGAATGGATGGGACGGGGAGCTGGGCGATTGCAAGGTTGAAACATTGGGAAGGTG
>chromosome_15,+,polyA site is 1449438
GCCGCCGGATAGCCACTGGATGGACGTGATCAAGTGAGTCAATGGACGTGATCACGAAGCGACAGCATAAGGATTTGTTGTGTGTGCGGGGTGGGGATGAGAGATGCGGCAGGGGAGGACCGGACACAGGATTGATGTGATTGAGTCAGC
>chromosome_15,+,polyA site is 1449607
GTTCATTACTCCAGTGCCTGTCAACTCCCTGTCTTCACTTCTTTTGTCAATCGTGAATCTACACAAATTATATTTCCCCCCCCCACCCCCCCCCCCAACAACACAGGTACATGTCAGTGGGTGCGGCGCAGGTGGGCGAGATGGACACGC
>chromosome_15,+,polyA site is 1449736
AGGTGGGCGAGATGGACACGCTGTTCCACTCCTACAACCTGCTGCACGACTCGTTCAGGGCGGAGCTGCAGGTGGGGAGAGGGGGGGAGAGTGGGGTTGTAAATACCAGGGGAAGACCGGCGAAGACAGGGGATCTAATCGGTTAAGGGG
>chromosome_15,+,polyA site is 1450060
GGTGAACAAGCAGGACTCCATGGTGTCCACGGAGCGCTGCAGCGAGGGCGGCCTGCTGTTCACAATGCGACAGGTGGGTTTTAGGGTTTTAGGGGTTTTAGGGTTCTGGTTTTTTGGGTTGGGTGCGTTTGATGGCTAGCTTGCTAGCTC
>chromosome_15,+,polyA site is 1451265
CACGCAGCTGCACCATTGGGGTGGCCGCCATGCGCATCCTCAAACCCAAGGAGTGAGTGCACGGGGAAGAGGCTGATTGGTTTTTTTTGTTTGTGTGGTAGGAATGGGCCAATGGACGGCGGGTCGGGCCCGTTGGGCTGGGCAAGAAAT
>chromosome_15,+,polyA site is 1451646
TACCCGTACTACCCCTGCGGCCCCTCGCTCATGCGCGCCTGCGCACAGGTGGGTGTGTGGGTGGGTGGGAGGGTGGGTGGGTGGGGGTGGGGGTGGGGGGAGTGCGGGAGTTGCAGTGTGCGTTGGGGGGCGGAGCGTGCGGGATGTCCG
>chromosome_15,+,polyA site is 1457077
CCTGTTGTTGAAGCGGATGGCAGGAGTCGTGGGGGACAGCTGCAGTGGCTGGGGCGAGCTGCTGCCGAGATCGGTGGGGTTGGGGGTTTGGGGGTTATGTCCATAAGTTCAAACCCAAGACCCCAGAGCGCGAAGGAGGTGTGGCCTTAA
>chromosome_15,+,polyA site is 1457420
CCACTTTGATGATGACTTGAAGGAGTGGGGCGGGGTTAAGTTTGAACCAATCCCGTAAGGGGGGGGGCACGAGGGAGGGCGTGAGAGAGGGGGGGGGGGGCACACACACACACACACACACGCACTTCAAAGCACACTCTCCCCCTCTCA
>chromosome_15,+,polyA site is 1459472
GGCGGGGTGGGTGGCGGGGTGGGTGGCGGGGTGGGTGGCGGGGTGGGTGGCGGGGTGGGTGGCGGGGTGGGTGGCGGGGTGGGTGGCGGGGTGGGTGGGAGGACGAGGTGGGGGGGTGATTCCAACTTGTGACGTCATACCCACACGCCA
>chromosome_15,+,polyA site is 1460960
TCGGCAATGGAGAGGGCGTTGGAGGGCGCTGGAGGGCGGGAGAGGGCGGGGGAGGGAGGGGGAGGGAGGGAGGGGGCGGGAGGGGTAGGGAGGGCGGGGGAGGGAGGGCGGGAAAGGGAGGGCGTTGGAGGGAGGGCGTTAGAGGGCGTT
>chromosome_15,+,polyA site is 1461051
GGGCGGGGGAGGGAGGGCGGGAAAGGGAGGGCGTTGGAGGGAGGGCGTTAGAGGGCGTTAGAGGGCGGGGGAGGGCGGGAGAGGGAGGGAGGGGGGGGGGAAGGAGGGGGATGGAATGGGGGGGGACTGCAGTTGTGTTGGGGGGCGCAT
>chromosome_15,+,polyA site is 1495654
GCCTTTGGCAAGTATGCGGCGGCGGTTGCTGCCAACCGCCACATGAGCCCCCTGGCCGTCATGTCGGGAGTCAAGGTGTGTGCGTGTGGGGGGGGGGGGAGGGGATGGGAGTCGAGGTGGGGGGAGAGGGGGGAGTTCGGGGAAGCATGG
>chromosome_15,+,polyA site is 1659142
CAATGCCAGCGATGTGGAGTTCCTGGTGGACGGTGCTGTCGAGGGCCCCGCTCGTAGGCGCGTTGGCCGCAAAGGTGAATTTGAACCACTGGGTGTCCCGTCGGTCTGTCGGCCCCGGACCAACTGTCGTTTGACCAACTGTCGTTTGAC
>chromosome_15,+,polyA site is 1660228
GGGGTGGCCAACTTGGCCCATGTGATCGGTAACGGTCGGCAACCGCCCCCAATTCCCAGTTGCGACCAGGCCCCGGCCCGATTTCTTTGCATAGACCTATAAGGAGTACCCCATAGAAGACCCCTGGCGCGCCGGGCGACTAGTTTACTG
>chromosome_15,+,polyA site is 1699650
TGAAGTGCCGGCGAAGGGGCCGGACTCTGGAGCGATCCAGAGTTTCAGTTGAGATGTTGCCCGACAGTCGGCATTACCTGATCCCCCGATCTCAGGTACCGAAAGCCGTGAGGGTAGATCATCCGAGCTGAACATGGATAGGACACCAGG
>chromosome_15,+,polyA site is 1749997
AGGCAGCGCTGGTACGTCTGACGTACGTGTGTGTGTGTGTGTGTGTGTGTGTGTGGATGGGTGTGCGTGTGTGGGTGTGTGATCCCACCCTCCCTCCTTTAACCGCCGCCGCTCATTCCCTCACGTATGCCCTTCTTGTGCTCCTGCTCT
>chromosome_15,+,polyA site is 1750506
CGGGGGGAAGGCAGCGCTGGTACGTCTGACGTACGTGTGTGTGTGTGTGTGGTTGTGTGTGTGTGTGGGGGGGGGTGCGTGTGTGGGTGTGTGGGGGTGTGGGTGTGTGATCCCATCCTTACTCCTTTACCCGCCGCCGCTCATTCCCTC
>chromosome_15,+,polyA site is 1751582
GGGAGGCCGGCGGGGGGAAGGCAGCGCTGGTACGTTTGGTACACGTGGAGTAGGGCATTGGGGATGGGTGGATGGGTGTTTGGTTGGTTGGGTGGGGTGAGTGTGCGTGTGTGTGCCCCCCGAGGTGGTGGCGTTGCCGGCAGTGGTTAC
>chromosome_15,+,polyA site is 1985779
CGACGGACGGTGAGGCTGGTGCGCAGGGGTGCGTATCAGAGACGCGGTGCCTGTGTATTTGTGTGTGTGGGGGGGGGGGCGGGGGAGGGGCGGGCGGTGGATGGGTGAGTGGGTGTGCGTGCGAGCTTGCTCGTGTAGATCTCGGAGGGC
>chromosome_15,+,polyA site is 2026649
GGGCTGCGTTGCCCCATCAGCAGGGGCTTCCGGTGCGGCCGCAGGGCCATGTGCGTCGGGTTGGGCCTGGCCCCCCCCCTGCTGGGGAGGGGGGGGGGCAGGTCGGCGGGGGCTTGCGTGGTGTTTGTTTGGGCGGGGGGCGCCTCCGGG
>chromosome_15,+,polyA site is 2089413
GGCACTTCCAACCCCACCGCTACTTCCAACCCCTGCCCCCTGCCTCCTGCTCCCCCCTGCACCGCTTTTCCAAACATCCCTCCCCCCTTATAAAAATATCATAGGTGGAGACGGGCAGCAGCATCACCTGGAAGTACCCCTCTGTGGTTC
>chromosome_15,+,polyA site is 2089609
CAACAACCGCCAACAGGTGTGTGTGTGGGGGGGGGGGAGGGACTGGGGGGCGCCAACCAACAACCACCAACAGGTGTGGGGGTTGGGCGGGTGGGGGGGGTTAGGGGTGTGGGTTGTGGGTTGTGGTTAGGGGGCGCTCACCAACAACCG
>chromosome_15,+,polyA site is 2090718
CAAGGAGGGGAGGGAGGGGGGGAGCAGGCGGAGGGCTGGGGGATCGGGAGGAAGGGGAGCGGCAGGGCGGGGCCAGGGAGGGGAGGGGAGGAGGGAGGGAGAGGACGACGCACCCCTAGAACCCGTGTACAACTCCTTTGAAAGCCCCCA
>chromosome_15,+,polyA site is 2103147
CGTGATGGCGGGCGGCGCCGGCATGGCGCCCATGGCCAGCATGAGCGGTGAGCTAGCGAGAGAGAGGGTCTGTTTCGTGTGTGTTTCGTGTGGGGGGGGGATAGCCATCCATGGGATGGTGTGTATCAAATATGAAGTGAAGTGCCGACG
>chromosome_15,+,polyA site is 2103801
TCGTGTGTGTGTGTATGCGTGTGTGTATGTGTGTATGTGTACGTGTGTGTGTGTGTGTGTATATGCGTGTGTGTGTGTGTGTGTGTGTGTTGGGGGTGTTGTAGATGCCAGCCCAAACTAAACCGCACCACCTGCGCCGCACCGCTGCAG
>chromosome_15,+,polyA site is 2104040
GCCGGCATGCCTGCCTACACCGGTGAGTGGGAGATGAGGACCGGGGGGAGGGCCGGGTGGGCTGAGCAGCCTGAGGGTTGGGGTGTTTGGGGGGTTGGGGAATGCGGTGCGTGTGCCGTACTACTATGTGTGGTGTGTGGTGTGGTGTGG
>chromosome_15,+,polyA site is 2116737
GGGAGGTGCGTGGAGCACTGCGGCGAGCTGCTGAGTCGGAGCGCGTTCGAGCGCGTGGGCGGGAGCAGCATGGCAAAGTGGTACCGCTCCATCAAGGTAAGAACGAAAGAGTGGAGAGACAGAAAATGCAAGAAAGAAAGAGAGGGAGTT
>chromosome_15,+,polyA site is 2117342
GTCAGGCGTTGCAAGGCGAGTGGTTGACGTGCTTGAAAAAACGCAACACGCACAGGCGAACATGACGTTGTAGAGCCGAGGCCAGTGAGCTAGCACAAGCAAAAAGAAAAGCGTGAGCATGAGCAGCGACCGCAACTGCTACGTTACCTT
>chromosome_15,+,polyA site is 2117547
TCTCAGCTGGTGTATACGGCTGTCAGAGGCTGGGCTGGCGTAGACTGGCCGCAGACTACCAAGCGAAGGCCGCGATGCGTTTTGATAACGCGAACCCCAAGAGACCCACCTGGAACGCAGCCGTTGCATACCGATGTCCGGGAGGTGGGG
>chromosome_15,+,polyA site is 2274236
CAGTCGCAGCAAGACCAGCCGCCGCGCCCGGGCGCAGGAGACGGTGCAGACAGGGCCTGTCCTACCTAAGGCGTGGGGGAGTGGTGAGGGGCAGGGGGACCAGGGGGCAGGGGCGCGGGGGTCACACCGCCATGACGCCGCCGCCCCCCG
>chromosome_15,+,polyA site is 2442376
ATGGTCATGCAACCCACCAACATCTCCGAACTACAGCATGGTGCGCGGTCTGTGCAGCACTTCAAGGGCATCATGTCAGAGCCGCTGTGGAGAACAGGCACTCAATGTAAGTCGGGATGTGGGTCGGGTCGGGTCGGGCGGGGTTGGGAC
>chromosome_15,+,polyA site is 2442811
TGATGGGCGCGTACGGGATAATGTTGCGGACCGTCAGCTGCGTTTCCTTCGTGACGTGTGCTTTCCACCTGGCAATAACTTGCCCCCGTCGCTGTACATAATGAAGAAGATTTTGGACATTCCAGACGCACGTGACTTTGAGAAGCACGT
>chromosome_15,+,polyA site is 2443646
CTTTAACTGCTGTCTTCAGGTGCGCGGACCTGCCAGTGACTCAACGCAGCAAGCGCCGCCACTGCTTCCCCCTGATCATCACGCCCGGACCTTCGGAGCCTGACTCAATGGAAGTCTACTTGCGCCCAACACTGACAGCATTCAAGGCCT
>chromosome_15,+,polyA site is 2472633
TGGGCAGAACCCATCTGACCGGTTCTCAGGCAGCACCCGCACGCGGTCTTCGGCGCCACGCATTCGAACAAGGCGGCACCCATCGTACGTACGAGGGCAGAACTCAAGACAGAGGCCGAGTCTCGGGCAGCACCCGCACGCGCGACTTGG
>chromosome_15,+,polyA site is 2518257
TCACCAAGCTGGTGCGTAGTGCAATGTGGTGTGGGTGTGCGTGGTGTGTGTGTGTGTGTGTGTGTGTGTGTGTGTGTGTGTGTGTGTGTGTGTGTGTTAAAAAATCGAAACGAAAGCCCGCCCAATGACGCGACGTGTGTGTGTGGAAAA
>chromosome_15,+,polyA site is 2527767
TGTGTGTGTGTGTGTGTGTGTGTGTGTGTGTGTGTGTGTGTGTGTGTGTCGGTGGGTGGGTGGGGTGGTGGTGGTGTGTGTGTGTGTGGGGCGGGGGGGCTGGAGGCGGACGGGCCGCGCAGGGAGCCGGCTGCGCTGGGGGCGGGCTGT
>chromosome_15,+,polyA site is 2571516
CAGTAAGGGTTGGTTCCTGTGAGTCACGCATAGCCTCGGCGCATGCGAGGGCCCACATGAGCGCCTTCCGTGCGTCGTGGGGGGTAGAGGGGGGGTGGGCATATTGCAAGCCGGTCCATGCGGTCTGGTAGGCATCGTGCAGTGCGCCAA
>chromosome_15,+,polyA site is 2667935
GGCCAAGTTGCGCAAGTCAGTTGCAGTAGCAGATACAACAAATTATGAGACACTGAACAGAACAGTCAAACACGCGACTGTGTAAAGTGTCACTTGCGAACCCTAGCTTGGCCGACCTGTCCCAGCAACAGGTTATGAGCCCCGCGTGGC
>chromosome_15,+,polyA site is 2692164
TGCTGTGGGCCCTCAAAGCAACGGCAAGTCGGGGGTAATGGGCCCTTTGCGGGCTCGCTGGGCATTCTAAGGAGCTGCCAGCAGCTACCAGAGTACCGCAAGGACAATAAGAAGCCATGGCTTGGGCTGGCGTGGCCTTAGAAGTCTCAA
>chromosome_15,+,polyA site is 2734430
GCTTCGTGGTCAAGGTGGTGAAGGAGACGTGCCCGGCGTGCGGGAAGGAGGCGGCGCTGGAGGGTGAGAGCTGGGGGAGGAGGGTGAGCGAGGGAGGGGACGGCACATGCGCCACAGGCAGGTTCCGGCATGCGCACGGTTTGGCTGCGC
>chromosome_15,+,polyA site is 2780328
ATATGGGATATCTATCGCATGGCGCGACGTAGGGCAAAGGCGTAGGGCAATTAGCTATGGTCAGCGTAACATGAATATTGCAACAGCCCTTCGCCCTCACTCAGCCCTCGTTCTGCCATCTTCCCCGACCCAGCGAGGCCGATAAGCAGG
>chromosome_15,+,polyA site is 2807159
GTTGAGGTAGCTGACATGTGTGGTACTCGTGACTTCTTTGATGGCGCGTCAGCTATCGAGAACTTATGGCCGCTTCCCTCATGTGTAACAATCCCCGTGCAGGTCGGCAAGGTACTGGCGGAATTCAGCGGCCAGACCGACTGGTGTGCC
>chromosome_15,+,polyA site is 2862221
CCGCCACTACGGCGCGGTCACTCCTGAGCAATCATAGGAGTCACTCTCAACAAGACTCTTTAATTACGAGTCTCTAGTATTGTAATACAAGTTGGACAAAGAACGATCCCTTGTATCGCGGCCCCTTGCGCCCGGCGCGAAGTCGCCCGC
>chromosome_15,+,polyA site is 2862303
TAATACAAGTTGGACAAAGAACGATCCCTTGTATCGCGGCCCCTTGCGCCCGGCGCGAAGTCGCCCGCTCGCGCAAGTCTAGGCTAGCCTTTCCCCTCCCCCACAGGGTGCCTCCCGGCACGACCAAGTACCCGTTCGAAGCCCCCTTCC
>chromosome_15,+,polyA site is 2862515
CTACCCCACACCGCTGTGCCTGTTGCCCCCGACCTATCCCCGTAAGTCCTGAGCCGTTACCCGCAGCCCGTCAGTGATAGCCAAGGCCCCTGCCCACACTAGGGTCAAGAGTACCCCAACCCGCATAGCGTACGCCAGTGAAGAGCCTCT
>chromosome_15,+,polyA site is 2862780
TCGGGTAGTGGCAGTAGCAGGGAGTGAGGGAGACAGAGACGGGCGTGAGATAGCGTGAGATAGTACAGGGCCTGGGCCTAGGCAGTGGGGCGGACGGCATTGGACCGGGCACGCACGCCTTGTCTGCGGGTTGGGTCGTCGGGGGCTCTC
>chromosome_15,+,polyA site is 2862921
GGGGCTCTCCCCCCCCCCCCTTTTCCTTGGGGTGTTCGCCTCCCCTGCCCCAGATTGCAGGTCGACTGCGACACCTCTGGTCTGAAGAAGTTTTGCTTATCCCTGCACCTGGTCTACCTGACCTGCGTGTGACCAAGTCCCCGACACGCC
>chromosome_15,+,polyA site is 2863254
GACAGCCTTTGCCACGGCTGTGCGCCTGCACGCACGCCACCCATCCGGCTCTGTACGAGCCCCTGCTCCTGTTATCCAACCCGCCTAGACCAAACAGCGAAACCCCTCCCGTGAGTAAAACAGCTACCGACGTCCCCATACGGCGGCGCT
>chromosome_15,+,polyA site is 2863375
AGCTACCGACGTCCCCATACGGCGGCGCTGGGCACTGCTGGGATCGAAGAGCCCCCTCCACGGCACGCGATCTGCCCCGACAGCTATTGACACGCGGCGATAAAGTTAGGCGAAAAAAGTGTCCTGTCATCTCTGGGGGGTCGGCACGCC
>chromosome_15,+,polyA site is 2863871
ATGGTCATGCAACCCACCAACATTTTCGAGCTACAGCATGGTGCGCGGTCTGTGCAGCACTTCAAGGGCATCATGTCAGAGCCGCTGTGGAGAACAGGCACTCAATGTAAGTCGGGATGTGGGTCGGGTCGGGTCGGGCGGGGTTGGAAC
>chromosome_15,+,polyA site is 2978399
CCATGGGCGTGCTGCCCGGCCAAATCCTCATGGTCATGGTGCTGGGTGAGCCGCGTGTGTGTGTGTGTGTGTGTGTGTGTGTGTGTGTGTGTGTGTGTGTGTGTGTGTGTGTGTGTGTGTGTGTGTGTGTGTGTGTGTGTGTGTGTGTGT
>chromosome_15,+,polyA site is 2980382
GCAAAGCCTCCGATGTGGGTGCGCCGTACGGCCGTACGAGCCCTGCCTGTGCAGCTGTGCATGCGCGTGTGTGTGTGTGTGGGCGCGGCAGCCCGCAGGAGCGACCATCCGCCCCCGCCTGCCAGCCCACCCGCGCCCCCGCCCCCTTTT
>chromosome_15,+,polyA site is 3008934
CTGGGGGCGCTGAGGGCGTGGGCGGTCAGTCGGCTGCCGGAGGGGCCCACGCTCTACTCCAAGGTGGGCGGCCTGGGTGTGGGTGTGGGGGGAGGGGGTGTAGATACCAGCCCACTCTAAACCAAAGCAAGCTAAACTAGTCGAGCACAG
>chromosome_15,+,polyA site is 3010598
GGGGGGAAGCAGAAGGGGAGCAGGGGAATGGTGTGTGTATGTGTGGGAGCAGGTGGGCGTGCGGGTGTGTGTGGGTGTGGAAAGGGGGGAGCAGAAGGGGAGCAGGGGAATGGTGTGTGTGTGTGCGTGAGCAGGTGGGCGTGCGGGTGT
>chromosome_15,+,polyA site is 3010758
GGAAGGGGGGAAGCAGAAGGGGAGCAGGGGAATGGTGTGTGTATGTGTGGGAGCAGGTGGGCGTGCGTGTGTGTGTGTGTGTGGGTGTGTAAGGGGGGGAGCAGGGGGAGGGTGTGTGGGAGCAGGTGGGCGGGCGTGAGGGAGCAGGGG
>chromosome_15,+,polyA site is 3011043
TCGGCGGCGCGGCGCGGAAGGAGATCGAGACCTTCCTGGGGCGTGGCGTGTACCTGGAGCTCAGCGTGCAGGTGCGTGGTTGGAGGGGGGGCGGGAGGGGGGAGGGGAGCGTGTGTGTGTGTGTGTGTGTGTGGCACGCGTGTCGGGGGT
>chromosome_15,+,polyA site is 3011168
TGTGTGTGGCACGCGTGTCGGGGGTTGGGGGGAAGGCGGGAGGGGCGTGGCGTGTACCTGGAGCTCAGCGTGCAGGTGCGTGGTTGGGGGGGAGGGGCGGGAGGGGGGAGGGGAGCGTGTGTGTGTGTGTGTGTGGCACGCGTGTCGGGG
>chromosome_15,+,polyA site is 3022554
GAACGTTTGAGCAGGGTAAGTAGTGGGCCGTGGGCGCGGGGGCAGGTGGAGAGTGATGCATATGGTGGATGCAGTGGCGCCGGGGTGGGGAGGGGAAAGGTGTCAATGCCGCCGGGGTGGGGAGGGGGAAGGTGTTAACGGAAAGAAATG
>chromosome_15,+,polyA site is 3024424
GGTGGGTGAGGGTGCGTGTGTGTGTGTGTGTGTGTGTGTGTGTGTGTGTGTGTGCGTGTGTGTGTGTGTGTGTTTGTGTGTGTGAGGGCGGCCCGCCCTCGGCTTGGCAACGCACGCAATGAAAAAAGCGTTATCGCCGGCGTGATTACT
>chromosome_15,+,polyA site is 3033298
GTGGTCATTCCGTCACACAGCCGCGTGTTCGGGCAGCTCGTGGAGTGCCCCGTGATGGACCGCATGGCGGGTGCGTGGTTGGGTGGGGCGGGTGGGTGGGAGGTGTGGGGTTGGGGTTGGGTGGGGGGTTGGGGGGAGTGTCTGGGATGT
>chromosome_15,+,polyA site is 3033626
ATGGACCGCATGGATGGTGCGTGGTTGGTGTGGGGGTTTGGGGGGAGTGTGTGGGAGGTGGGTGGCTGCTGGAGGGGTGTGGTGAGGGTGGGGGGGGTGCGTGCGGGGTGGGGGTGGCTGCTGGGGTGTGTGGGAAGTGTGGGCGGGAGG
>chromosome_15,+,polyA site is 3034162
TTGGGCAGCTGGACGCCCGGGCGAGGGCGGCGCAGTACCGGGGCGGGGAGGACGACATGTACGAGGTGGGTGGGGGGCGTGTGTGTGTGGGGGGGGGGGATTACTGGAGTCATTTTATCCGTACCTTTTAACTGCTGTGTCCGTGTGTGT
>chromosome_15,+,polyA site is 3034739
AAACGCGCGTGCAGGTGCGCGTGGCCGCATGTGTGGGTGTCGGCGTGTGGCGGGGGGGGGGGGGTTCCTCCCGTGGGGGTTTTTTCGGGGGGGCGGGGGGTGTCGGTGGGATGACGCTGTGAGGGGCTGTGACACAGGGAGGGTGCTGGG
>chromosome_15,+,polyA site is 3042307
GCTGGCGGCGGGCGACGGTGGGGAGCGGGCGGCCAAAGCGGCGCGAGCGGGTGCGTCGCGGTGGCTGTTGCGGTCGTGTGGTGGTGTGGTGTGTGGTGGAGGTCTGGGGCTGGTGGGATGTGGAACGGAGGGATGTGGAAACGGAGGGAT
>chromosome_15,+,polyA site is 3043160
CTTCCGCGAGGAGTGGGCCGGCAACGCGCTGGGCATGGTGCCGCCCGCGCCGCCCGCGGGCGTGACGCAGGTGAGCGGGGGGGGAGGGGGGGAAGGGCAGGGCAGGGTTTGGACCGTGTGTGTGTTTGTGGGGTGGGGGCTGGGGTGTGT
>chromosome_15,+,polyA site is 3043255
GGCAGGGCAGGGTTTGGACCGTGTGTGTGTTTGTGGGGTGGGGGCTGGGGTGTGTGTGGGGTGTGGGGTGTGTGTGGGGTGTGGGGTGTGTGTGTGTGGGGTGTGGGGTGGGGTGTGCGTGGGGTGCGGGGTGTGGGGTGGGGTAGGGGT
>chromosome_15,+,polyA site is 3044220
CGTGTTCGTGCTGGACCTGGTGGAGCTGGAGGGTGAGGAGGGGGGGTTGGGGGGTTGGTGTGTGTGTGTGGGGGGGGGGGGTTGGGGTGTGTGTGGGGGGGGGGGGGTTCGTGGGGTGTGTGTGTTCGTGCTGGACCTGGTGGAGCTGGA
>chromosome_15,+,polyA site is 3044466
AGTGGTGTGATGGGGTGTGTGTATTTGTGCTGGACCTGGTGGAGCTGGAGGGTGAGGAGGCGGGGTCGGGTTGGAGGGGGTTGGGGGTGGGGTTGGGGTAGCTGTCCATGAAAGCCGGAATGGTGGGGTTGGGTGGGGTGTGTGTAAATG
>chromosome_15,+,polyA site is 3044564
TAGCTGTCCATGAAAGCCGGAATGGTGGGGTTGGGTGGGGTGTGTGTAAATGTCAAACGGGTGGGGTGGGGTGGGGTGGGGTGGGGCGGGGTGGGCTAGGCCGGGCTGGGCTGGGCTGGGCTGGGCTGGCTGGACATAAATGTACCCCGC
>chromosome_15,+,polyA site is 3046145
CCACCTGCGGCACACCGTGCGCGGCAGCAACATGCGCATCAACGAGGAGTACCAGGTGTGTGGTTGGTGGTGGGCTGGGTGTGGTGGGGGAGGTGGTGGGGGAGAAGGTGGGTGGGTGGGGGGTGGGAGGGCTGCGGCTGCTGGGGAGGA
>chromosome_15,+,polyA site is 3048487
CATCCTGTGGACCACCGTGTCGCAGGTGCGGCGCCGGGGCCGGTGGCGTGTGTGTGTGTGGGGGGGGGGGCGTGTGTGTGTGTGTGTGTGGGGGGGGGGGGGTTCGGGGGGTCGGGTGGGTGAAGGGAGGTTATGTGCCCGAGCCCAATA
>chromosome_15,+,polyA site is 3050451
CTTCGCCAAGCCCTTCATCGACCGCCTGCAGCCCTGGGAGCGCAAGCTGGTCCGATTCCAGGTGCGCGGAGGCGGAGGGCGGGGGGGGGGGGCGGGGGCGGGGCGGATTTGAGGGGAGCGGGGCGAACTCCAGCCGGGGGGGGGGGGGCT
>chromosome_15,+,polyA site is 3051451
GGTGGCCTGCAACCAGAGCCTGGACGTGGTGGAGAAGGGTGCGTGCGGTGGGGTGGGGAGCAGTGGGGAGCAGTGGGGGGTTGTGGAGGGGCGGCGGGGGAGGAGGATGGGAGGGGGGGCTGGGGGAGGCGGGGGAGGGGGTGTGGAGGG
>chromosome_15,+,polyA site is 3053919
GCGCGTGACTTCAAGTGGGAGAGCCAGATGCGCTACTACTGGGAGTTCAATGAGCAGCCGCCCTCGGGTGCGTGCGTGCGCGGAAGGGGGGGGGGGGGGAATGCGCGGGATGGGGGTTGTAGATACTAGCCCACCCAACTAAACCAAACA
>chromosome_16,+,polyA site is 656
CGCTGGAGCCGCTGCTGTGTGCCTACCTGGCCACAATCCCGAAGACCGGACTGCCGCCGCCCAAGCTGCCCAAGGTGTGTGTTTGGGGGGGGGGGGGGCGGCGGGTGTAGGAGCGGGTGTAGGAGCGGCGGGGGGCTGGGGTGAAGGGGC
>chromosome_16,+,polyA site is 1055
GCCGCTGCCGTACTCGTTTCCCGAGGAGCCGGTGGTGGAGGACGTCAAGGTGGGGGGAGGGAGGGAGGGAGGGAGGGAGTGTGTGTGTGGGGGGGGGGGGGTGTTACATTCATGATAATGTAAGAGGGGTAAGGTTTTGGGAGTGCCATG
>chromosome_16,+,polyA site is 3395
ATGTTCAGCTGCGACCCCGCCAACAAACAGCGCCTGGTGGGGCTGGTGCTGGAGGAGGTGAGGCAGGGAGGGCGGGGGGGGAGGGGAGGAGGGGGGAAGGAGATTGGGGAGGGGGCGTGTGGGTGTTTCGGGAGGTGGGCGGAGCAGGTG
>chromosome_16,+,polyA site is 4046
CCCACTTACCCTCCACTCACCATGCAGGCTGAGAACAGCTACTGGCACGACCTCGTGGTCACAGGGTGGGTGGGGGGTGGGTGAGGGGGTGGGGGGGGGGTGGGTGGGGGGTGGGCGGGTTGCATTGGTTTCAGTGAGTTTGGGTAGGGG
>chromosome_16,+,polyA site is 7148
CACCAAGGCTCCAACCCGCCAACAACCACCTCGCACCTCCTCCTCCCAAAACCCTCCCCCAACCCCCCTTCACCCTCTCCCCCAAACCCACCCCACCCCAACAACCCCCACCCCTTACAGAACTACTACGAGGAGATGCCCTGGATGTCC
>chromosome_16,+,polyA site is 47033
GCGCGGCGGGCGGCGCTGGTGGCGGTGCTGGACGGACACGCGGGCAGCGGCGCCGTAAGCCACCTGGAGGTGAGAGGGGGGCGGAGGGGGGGGGGGGTGTAGATACCAGCCCAAAATACACCGAACCCGTTGCAAAAGAGCGAGGAGAGC
>chromosome_16,+,polyA site is 56146
CGCTCCAGCGACTGGCAGATGGCTCTGGTGTCACTCGACATAGCGGCCACGGGCAGGTGCGCCTGTATGTGTGTGGGTGGGGTGGGTGGCGGGTGGGGGAGCATTGGAGAGCTCTGGAGAGCTGGTGCACCGGGAGGGGGGAGAGGCCGC
>chromosome_16,+,polyA site is 57592
TGTGTGTGCCCGCGTGTGTGTGTGTGTGTGTGTGTGTGCCCGCGTGTGTGTGTGTGTGGGTGTGTGTGTGGGGGGGGGGTGGGTGGGTGGGTGGGTGTGGATGTGGAGTTGGGGGTGTGTGGATGTGTGGGTGTGGGTGTGGGTGTCGTC
>chromosome_16,+,polyA site is 80351
GGGGCAGCACGCAAAGGAAAGACTTTAGTGGACATTCCGGCAGGTGGGGTGGTGGCTGGCGGGGGCTGGCGGGGGCGGGGCGGGCGGGGGGGGGGGGTTACGTAGGAGCTAGTGTTGCGTGTAATTGGTGTGGACCGGCGGGGGTAATTC
>chromosome_16,+,polyA site is 82136
CGAAGTAGACAGCAGGTGTGGTGTTGCGCGTACCGATGACCGACGGCGTCCACAGGTCCAGCGCCAGAGCTCGCCGTGGGGGGGGGGGGGGCCGGGGCTCCTTCGTTCTTGCGTGCTGCTGGGGAAGTGACAAGGTCAGCCATACGGCCA
>chromosome_16,+,polyA site is 82782
TGCTTGGGCGGTGTGAGGTGGGGGCGGTGGTGGGGGTGGGGGCGGTGGTGGGGGTGGGGGCGGTGGTGGGGGTGGGGGCGGTGGTGGGGGTGGGTGGTGAGGCGGGGCGGCGGGGGTTGGGGCGGGGTCAGGGCCGGGGGCGGGGGCAGT
>chromosome_16,+,polyA site is 115825
GCGGCGCTGCTGGGGCGGCTGCAGGTACCGTGCCGTACCGCAGGAGGAAAGAGTGGGACGGGAGGAGGAGGGTGGGAGAGGTGGAGGGCGGGTGAACAGGATCGGACTGCGACAATGCTGGCTACCTGGAACGGTCTGGCGCACCTGCGC
>chromosome_16,+,polyA site is 178959
GTCTGTGCGCCACGCATGGCGATACGGCCATCGGTAGTGTCACAGCCACCCGCTCGCGCACACGGCCGCCCGCCCCCCGCCCCCCGCGCCCCGCCCCCCCACACACGCGCTGTGCCGCACAACATGTTGCCCCACGTTGAGAATCACGCG
>chromosome_16,+,polyA site is 179227
GGTGGTGAACCCCGCCACGGGCGGCCGCTGGGAGCTGCAACTCAAGGGCGCAGGCAAGACGCCCTACAGGTGGGGTGGGGGGGTGGGGGGCGGGTGGGGGTAGGGGGATGGGTTGTGTGTGTGTGTGTGTGTGTGTTTGTGTGTGTGTGT
>chromosome_16,+,polyA site is 180717
GCACCACATGCCGCACCTGGCAGGTGAGGGAGAGGGCACGTGTGTGTGTGTGGTGTGTGTGTGTGGTGTGTTTTGTGTGTTTGTGTTTGAAGGGGGGAGAGCTGAGAGTGAGAGGAAGGATCTGTGGGCAGGGGGGATAGGTGCCTTCGG
>chromosome_16,+,polyA site is 181231
AGGCGCTGGGGTTCGTGCACGGCGTGTTGAACACCGACAACATGAGCATCCTGGGGCTCACCATCGACTACGGTGCGGCGGGGAGGGGGGGGCGAGGGGGAAGGGGCTGCGAGGTTGTGGCAGCAGGCACAGGGGGAATAGGCAGCGGGG
>chromosome_16,+,polyA site is 182107
GGCCGCAGACCTGCTGGGGCGGGAGGCGGCCACGGAGGCGCTGGTCGGGTACAGCGAGGTACGGCACGCGTGTGGGGGGGGGGGAGGGGGCGGGGGGTGTAGATACCAGCCCATACTAAACCAAACCCAATGCGATAGAGCGAGGAGGAG
>chromosome_16,+,polyA site is 248134
GCGGTGTGGCCAGCTTCGTGCGGGCCGACGTTAGCGACTACATGAGGGAGGCCGTGCAGCAGGTGGGGGCGTGTGTGTGTGTTTGTGCGGGGCGGGTGATGTGAGCAAGTGCGTCCCCGTCCCCGTCCCCATAGCTCCACGCATTCTAAC
>chromosome_16,+,polyA site is 342012
AGGAGGGCATTCGCGGCTATTACAAGGGGTTGGGCCCATCGCTCGTGCTCGTGAGTCGGGGGGGCCTTAGGAGGGGGTGTGTGGAAGGGGGGGCGGGCGGAAGGGGACTTGGGACAACGCCACGTGGGCTTGGCGCGCGGGCGGGCTGGT
>chromosome_16,+,polyA site is 388780
GCGGCTGGGCGGCTTCATCGCGGAGAGTGTGCTGTCGTGCGGGGGCCAGGTAGTGCTGCCACCCGGGTACCTGCAGGTGGGGGCGTGACGGGGGGGGGGGCTGGGGGCTGGGGCTGGGGCTGGGGGCTGAAGGTGAGGAGTAGGTGGGTA
>chromosome_16,+,polyA site is 389156
TCCTCCCCCCCCTCAGGGCATGTACGAGGTACTGCGGGCGGAGGGCGTCATCGTGGTGGCGGACGAGGTGGGCGTGGGGGAGGGGGGAGGGGAGGAGAGAGAGCGTGTGCGTGTGTGTGGGCGTTTTTATGGTTGTATGCCTGAGCCCAA
>chromosome_16,+,polyA site is 391382
TCTTCGCAAACATCGTTGGGGTCCGTTTGTGGTTAAAGCCAGTCACACTGATGCGCTTTCGCCTCGCCCCGCCCCCCACCGCCCCCCGCCGCCCCCCGCCTCCTGCCGCCCTGCCTTCCCCCCCCCCCTGCCTTCCCCCCTCCCCCACCT
>chromosome_16,+,polyA site is 393467
GGATGCGCACATGGCGGCGCCGGAGTCGCGGGAGGCGCTGCTGAGGATGGCGCAGCTGGTGGGCGGCAGGGGTGGAGGGGGTGGAGGGCCGTGGGTTGGGAGCAGGTGGGAGGATGGAGGGTGGGTGGCAATGGGAGTGGAAAGGGAGGT
>chromosome_16,+,polyA site is 395241
GGCCAGGGTGGCAGACAGGAAGCGGAAGGCGGGGGGGTTGTAAATACCAGCCCAAACTAAACCAAAACCAACGAAAACTGGGGGTTTGAGGGGTGGGAAGGAGAGATGCATGGCAGTGCGTGACAAAGCCGTTGGTCAAGGCGTCAGGCC
>chromosome_16,+,polyA site is 455027
GGTGGCCAATGTGGAGGACTCTACCAGCAAGCTGATGAAGTCGGTGAGTCCGGTGTTTCAGTCCGGTGTTAGTCCGGTGTGTGTGGTGTTGACCTGCTATACACTTTCTGGGTTGATGGCATGGTTGAGAGCTGACGACTGAGTGGGCCT
>chromosome_16,+,polyA site is 513083
GGCTGGCACCTTGAAGGTACGATCCCGTCCCCGGCCAGCTCGCGAAGGGGGGGCGTGCCCAGGTCGGCGCGGCCGGGTAATACCCCCCCCCCCCCCTACAGCTTCACACCTCAAGCCCCGAGGCCCGGCCCCCTCGCACCTGCTCGGGCG
>chromosome_16,+,polyA site is 513501
GTGGCAGGGGGTGAAGGTTGGGGTGGGGTGGGGAGGAGCGGGGTGCGGAGGGGTGGAGTGAGAGGGGGAGATGTGTGGTTGGGTGGGTGTGGGTGGGGAAAGGGGCTGAAGGAAGGAGGCGTGGGGTGAAGTGGCAAGGGATGAGGCTGT
>chromosome_16,+,polyA site is 524930
CTGCTCCACGCCGCTGTCCAACTTCGAGGCGGGACTCAACTACAAGGACGTCAGCGACCCGGCAGTCATGGTGCGCGTGTGTGTGGAGGGGGGGGGCGGGGCAGGTTGGGGGGGGCGAGGGGGAGGGAATGCACACAATGGTGCTTGGGC
>chromosome_16,+,polyA site is 525272
CCGAGCTGATCTACGTCAAGGTGAGGGAAGGACGGGGGAAAGGGGCTCGCGGGTGCGGCGGGGCTGGGCGCGGCGGGAGGGGGGGCATAGGGGGGGGGCGGGGACTAGGGATACTGTTGCGGAAGGCTAGGCGGCTCTGAGGCAGGGGGC
>chromosome_16,+,polyA site is 525764
GCGGTGCCGGGCGCTGTGCCCAAGCCCAAGAAGGGAGCCAAGAAGGTGCGGTGCGGGCGATGTAGGGGACAAGGGGTGAGGGGGGGGGTGGGGGGGGAGTAGTGGGTTACATTCAGTGGTAGACAGTGGGCGGGCGGGGTTGCGGTACTC
>chromosome_16,+,polyA site is 526634
CCTGCCCCGTGGACCTCAACGGCCGCTTCACGGAGGAGGTCGGCCAGTTCAAGGGCCTGTGAGTCGCCAAACCGGGGGTGGGGAGGAGGCGCGGGGAGGGAGGGGAGGGCTGTGGGAGGCCAAATGGAGGAGCGAGACCAGGAGAAGCGG
>chromosome_16,+,polyA site is 531488
CCTCACAGAGTCCATGTACCAGAACCTGCGCACCGCGCTGCCGGCCGGCGCGCCCGAGTCCGTGCACTGGTGCGTGTTTTTGTGTGGGGGGTGGGGGGGGAGGGAACAGGGATGGTGCGGCGTCGGGTGTGGGGCGTCGCGTTGGACTGG
>chromosome_16,+,polyA site is 533211
GTGCTGGCGGTGCTGGACCTGCGAGTGGACGACAGCCTGCTGGCGGCGGGGCTGGCGCGCGAGGTGGTCAACAGGTGTGCGGGGGGGCGGGAGGGGAGGGGAGGAGAGGGGAGGGGAAGGGAGGGGAGGGGAGGGGAGGGGAGGGGAGGG
>chromosome_16,+,polyA site is 533633
GCCGCAGGCACCGATGTGGCGGCGCTGGAGGCGGTGCTGGCCGGACACGTAAGCACCGCGTGGTTGTGAAGAGTGTGGGGGGCGTGGTGGTGGGGTGGAGGAGAGAGGGTTGGTGGTGGTGCAGGGCACAGCGGGATGGTGTGGCGAAGC
>chromosome_16,+,polyA site is 558010
GGGCTGGCGGCGGCGGGGCGGCGCTCGCCCGACACCGGGCGCCTGGCGGAGGCGGTGGCGCACGAGGTGTACCGCCAGGTGGGGTGTGGGGGGCGGGGGAGCGGGAGCGGGAGGGTGTCTGCCCGACATGCATGGTTGGCTTAACAGGGG
>chromosome_16,+,polyA site is 563141
GGCAGTGCGGCGCACTTCAAGCGGGAGGGCTACACCTTCGACGTGGGCAGCAGCATGATGTTCGGCATGGGTGGGTGGGGCGGTGGGGGGAGATGGGGGGAGGGGGGAAAGGGAAGTGGAGGGGATGATTGGGAGGGGGAGGGTAGCGCG
>chromosome_16,+,polyA site is 567075
ACCACATCGTGCACGCCTTCGTGCCCGACTGGATCGAGGACTGGCAGGTGCGCGCGTGCGGACGTGTGTGCATGCCCGTGTTGGCGCGGGGGGGGGGGCGTGTGTGTGGGCGGTGGGGAGGCGCCCGAAGGAGGGAGGGGGGCCAACCGT
>chromosome_16,+,polyA site is 569347
TGAGCGGCGGCAACAGCAACGCGGTCGCGCAGGCGATTGCGAAGGCGGCGGCATCATGTGAGTGCTGCAAAGGATGTGTGTGTAAGGGGGGTGGGGGTGGATTGGCGTGTGCAAGGGGCGAGTGTGGGCGTGTGTGGCAGTGCGTGGGGG
>chromosome_16,+,polyA site is 577467
TCGCAGCCGCCTCCGCCGCCCGCCGCATCAGCCCCAACAGGGTGCGTAATTACACGAGTGAACATTTGCGCTCAGTGGGGCATGCTATTACTGCTGGCTGCTGTAGCAACCTGATGGAACGTTTTGGGCGGGTGACCGCAAGGATACAGG
>chromosome_16,+,polyA site is 585580
AGCGTCCGTAGAATGCGACTAGTCGCGCGTAGTAGTGTCGCCGTGCCGCCGCGAACTTAGGTCGTGTCAGGCTATGCAGCAGCTTTATATCAAACGGGAACACTACTTCGGAGGGTCTACGCGCTGGAGCTGGAGCTGGAGCTCGAGCTG
>chromosome_16,+,polyA site is 588707
AGCTTTGAAGCGACCTGGAGTGATGTGGGTAGGTAAACTTGGAGTGGTGCAACTTGTCGGTATGTTCGCTTCTGTGTGAGCCTCGGCTGACCAGTATCATAAACAATAAACGAATCGCTTCTCAGGAGATATGGAGGTCGCGCAGCTACC
>chromosome_16,+,polyA site is 589608
GTGTTTGTGTGAGTCAGGAAAGCACAAGGGGTCGACACCATGTGTGCCGGGAGGTCCGCAACCAAGCAGTGCGCGACGACATGTAAGCGGTTTGTGGTGCTCATGGCACGCAGGGGCAAGACGTTCCTGTGCAACAAGCTCAAGTGCTAC
>chromosome_16,+,polyA site is 591527
TGCTGGAGCAGAACTACCGGGCCAAGATGCAGTACAGCCCCGACTACAGCGGGATGGACATGGAGCAGGTGGATGGGTGTGTGTGGGGCGGGAGGGGGAGGGAGCGGGGCTTGGAGGGTTGCACAGATGTTTGGAAACGCGGTACAGGAT
>chromosome_16,+,polyA site is 594472
CAGTGCTGCGGGCCGTGCTGGGCTACTTCATGGCCAAGCCGCTGGCGGTGAGGGGGAGGGGGAGGCGGGAGGGCTGGAGGGGGGAGGCGGGAGGGGGGAGCGGGAGGGGGAGGGGAGGGGGGATTGTAAATACCAGCCCAAACTAAACCA
>chromosome_16,+,polyA site is 603736
CATGATGGATCCAGTGTACGACCACAAGGTAGGCGCGAGCGAGTGATGAAACATGTGTGAGGTTTTTGCAGTCCCTGTGTTTTGTTTGTGTGTGGGGGGGGCGGTCGTCAGCAATGTGAGGTCCGTGTGAGGGCCCTGAGATTGTGGCTG
>chromosome_16,+,polyA site is 609508
GTCAGGCACTGGCGCTGCAGGCGCCAGATCAATTCGACGCCGGTTAGTCGATCGGTTGCCCGCCTACACTTCGCCGCGTGGCCCCCCCCCCCCCCCCCGACCTGCCCCGCACTACCTTTGCTCGCCGCCGCGCACAGGTTGCATGGCGTC
>chromosome_16,+,polyA site is 632820
GTTTGACCAGGCGCCGGAGGAGGAGGAGCCGTGGGGGCGGGTGATCTGGGACAGCGTCACGGGTCTGGAGGAGAACGACAACCTCATCCTGGAGGAGGGTGAGCGGGGCCGGCCGCTGCGTGGCTGCTGCGTGGGTGCTGCGAAGCTGTG
>chromosome_16,+,polyA site is 642500
TGATTCCCAGAACCCAGCAGATGGCAAACCATTTGCAACGGCAGGGCAGGAGTACGCGGCCGGTCGAACGCCGGAGTTACTGTACCGACGAGTTGCTGGCTGGCTGGAAGGCCGTTGCTGGGTAGGATACTAGGATGGCAGAGGTGTGGA
>chromosome_16,+,polyA site is 690009
GTGTGTTTGGATGTGAGCATGTGTGCGTGTTATGGATAAGCGCGTGTGTGTGTGCGTGTGTTTGGGTTATGTATGTGGGGGGGGGGTTAGTGTTTTCCCACTCCCGACTGTGGGAAGGGTTTGCGAGGTGGCGGAGGGTTGGTTTGGAGA
>chromosome_16,+,polyA site is 693372
GCTGTGGCGGTGGCCAACCACCACCAGGCGCGCGGCCTGGCGGAGCGAATCGCCGTGGTGCTGGAGCAGAAGCAGGTGCGTGTGCGGGGTGGGGGGGGGATGCGGAAGCCTTGGGGCTGGCGTGGGGGCTGCCAACCTGGGCACCAGCAC
>chromosome_16,+,polyA site is 707335
CTTTCTGATGAGGCCATCAGTGCGGTGAGCGGGCAACGCACGTGTGGGGTGTGGGGTGTGTTGGTGCACGTGCGGGGAGTGCGTTGGCGTGGGGGGGGGGGGGCTTTGCTATTCAGCGCAGTGCCTGGAGTAATAAGACACGGGGGTGGT
>chromosome_16,+,polyA site is 720341
GGCAACGCCATTCTGCGCCTCGTGGAGAGCCAGGTGGGTGCTTGAGGAGCGAATGGGCACAGGTACAAAGGAGGGGAGAAAAGAGGTGGGGCGGGTGGGGACTGCCCCATACATACCGCCCTGCATGCAGCAGTGCGAAGTGAGTACCCC
>chromosome_16,+,polyA site is 829815
AGTTTGAAAGCATGTTCATGGAGCACCTGCGGCGCGCGTAAGTTACATACTACAGGGTGTCGGCGCCTCGCGCGCCGGGCGGGGATGAGAGGGGTGGGTGGCGGATGGTGGTGGGTTATGCACGCGTGTCAGGAGCACGCTTTAAGGGCC
>chromosome_16,+,polyA site is 831208
AACAAGCGCACCGAGGCGGAGCGGGAGGACGAGGAGCGGCACATGGCCCAGCTGCAGGAGCAGGTGGGGGATGGGCGGCCCGGGGGCGGCTGGGGGAGGGATGGTGGGGCGTAGGATGGTGCGCCCGGCCACAAACACAAGAACACACAT
>chromosome_16,+,polyA site is 842132
CCACTTTTCCACGACTACCCCTTCTACAGGCGGAGCACTTCGACGCTGGTGTACGGCACTGGCTCCTCCAGCTGCAGGTGTGTGTGGGGGGGTGGGGGGACAGGGGGGTCATCGACGTGCGGGACGTGGTGTGCGCTATGTGCCATGTGC
>chromosome_16,+,polyA site is 842436
GCTGCTGTTCGGCGAGCTGTGTGCGGTGTCGGCGCTGCACTCCATTGAGACCGCAGCCAACCTGGAGGTAAGGGCGTGTGTGTGTGGGGGGGGGGGGGGTGAGGTGCAAGAGGCAGGGGCTGCTGCTGGCAAAGGCCCCAAGTCCCCCCG
>chromosome_16,+,polyA site is 854119
GCTGGGAAGAAGTCTGAGGGCGGCAAGGGCCGCAAGTCTCAGGCCGGTGACGGGCACTACCTGGACAACCTAACCTGCGTGGTGTGGGAGGACTGGCGGGTGAGTGCAATTTGGTGGAAGGTTGCACGAGTGCGGGGGCAGGGCAGTGGT
>chromosome_16,+,polyA site is 1069004
AGGCATATCCGCATAAGTGACAGAAGCAATACGGTGCAAGAGATGGTTGAGCACAACGAGTTGCAAGGCGCTCCCAAGCGAGTGAAGCAATCAGGTATCAGCATCGCCCCTAGTATTGCCCCTGGTAACGCCAGGGCAAATCTTGCAATG
>chromosome_16,+,polyA site is 1098229
GTTGGGGCGTTCGGGGCCATCGCAGTTTGTTGCGAAAAGGGGCGATTCGCGCCAGGGCGGCGTCGGGCGTTGGGTTTGTGTAAGGGGGGGGGGGGGGCGGCGTGCCAGGTCTGCTGTGCCGGCTGCTGCTAAGGTGCTACGTTGCTCGCC
>chromosome_16,+,polyA site is 1139223
ACCCTCAGGACGCGGGGGAGATTGTCGCCACGCTTCGCGCCATGGGCATTCAGGCGGACGACGTGAGCAGCGCGGGGTTGGGGGGGGGGGGGTGGGAGGGAGGTGTTGTTTGCACCATCCCATGAGAACTAAGAAGGGGTGCTGGGTTCT
>chromosome_16,+,polyA site is 1139373
AAGGAAGAGGAAGGCGGTTTGGGGCGGTGAGCGCGGATGCCTGGAGTCAGGTGCTGGGAAGAAGCAGGGAGCAGCGTTTGGGGTTTTAGGGGCACGCGCACAGGTTGATCCTGAGGTGCTGCAATCCAGGGTAAGTCTCAAAGCTCCGCC
>chromosome_16,+,polyA site is 1274827
AGGCCGTGCAGGTGCGCGCGAGAGTGTGTGCGCGTGTGTGTATGTCTGCAAAGAAGATGCTCTTGGTGGCTGTGTGTGTGAGAGAGAGAAGGGGGGAAGAGAGAGAGACAGAGAGGTCCTGTATGGTTGCGATATTACAAAGAAGGGACA
>chromosome_16,+,polyA site is 1275093
CGCGTAAAGCGTGTCTCGGCAGCTGCACAGCGAGTCGAAGTCCTGTATGACTCTCCACCTTGGACCTCCTTGGCCCCCTCCCCCCCCCCCGTTGTCCAGCATAGGCCACGCTCTCCTCCTCGCTCTATTGCATTGGGTTTGGTTTAGTTT
>chromosome_16,+,polyA site is 1285314
TTTGCCTTGTTTGCTGTAGCTTGAGCAATGCCACCAACAGCAGTTAGCCGCCCCGAGGCAGCCGCGCCCCCGACCCCCACACCACCCCACCCCCACACACGCACGTACACACATACTCATGAACGCTCAGGGCGATGTGCTGCTGGCGCC
>chromosome_16,+,polyA site is 1304532
ACATGGTGGACCACCCGCTGCACTGGGGGCCCATACAGGTGGGGGGCGGGGAGGGGGGTGTTGGTGTGTGTATGGGGGGGGGTGTTGGGGGGGGGAAGACGCTTCTTTGTGGAGGCTGCAGACCGCGTGGGCCACCTTCAGGAAACACGT
>chromosome_16,+,polyA site is 1308327
CCTACCGCAGCATGTCGCTGCTGTACCACCCAGACAAGGTGGGGGAAGGGACACGGGGGAAACGAGGTGTAGGTGTTTTTTGGCGCGGGGGGGGGGGGGAGTTTCAGGGTGGGGAGGGCAGGTGCATGAGGGGGCAGGTGTGTGTTTGTA
>chromosome_16,+,polyA site is 1308671
GCACTGACGGACGAGGCGGCGCGCAAGAACTACGAGAAGTACGGACACCCCGACGGCCCGCAGGTGGGTGGGGTGGGTGTTTTTTTGGGGGGGGGGGGTACTAGAGTCAACATGGAGGAAGGGCGGTGGACGGGGGCGGTTGGGGGCAGA
>chromosome_16,+,polyA site is 1308833
AGGGGGAGCCAGAGTGCAGCCGTGAGCAGCCGTGCGGGGCTGCAATCCCCTCTGCAAACCCAAACCCTCCGCCCCTGCCCCCTGCCCCCCCCCCCCTCCAGGCCCTGGACGTGGGTGTGGCGCTGCCCACCTGGCTGTTCACCAAGGACT
>chromosome_16,+,polyA site is 1309815
CCGCAACAACGGCGACCTGAAGGACAAACCCACCTTTTGGAAGAGGAGGGCCAGCGTGCTCAAGGTTTGTGTATGTTTGGGGGGGGGCGGGGGGGGGGGATGTGCCCGAGCCCAACGAATTTGGTTCCAAGGGGAGAGGGGGGTATTTGT
>chromosome_16,+,polyA site is 1330579
GGTGGCCATAGCCCAGCTGGTGCGCACAGCCAAGCCCGACAGACTCATCATTGAGCCCAGCGGCCTGGGCCACCCGGCAGGTGGGGGGGGAGGGGAGGGGAGCAGGGGGGGAGGCGGTGTTCTTATGTGAATGTGTGTGTATGAGTGCGC
>chromosome_16,+,polyA site is 1332626
GCGGGAGCGACTGACGGCGGTGCTGGCGGCGGCGTGGCCGCGGGCGGCGCGGCTTAAAGGCATCTTCAGGTGGGGGCGTGGGGATGGGCGGGCGGCGGGGACCGCGCGCAACGACTAGTCTCGTTGTCTTCGTGAGTGGACGCATGCAGC
>chromosome_16,+,polyA site is 1343306
GGCGGCGCTGCACCAAGAGGGGCGCTACGCCGGCTTCTCGGCACTGCTGGAGCGGGTGCGGGGTTGTGTGGGGGGTGTGGGAGTGTGGGGTGTGGTGTGGGGGGTTCGCGGGAGCGGGGGTGTGGGTGGCTGCCGGTACCGGGGGGCCCG
>chromosome_16,+,polyA site is 1343828
GGCGTGTGTGTACGACCTGGAGGCGTTCGTGATGGACCGGGAGAAGGTGGGTGCGGGGGAGGGGGGAGGGGGTTGAGAGGTTTGTGGGGGGGGGGGGGCGAGGTGGGGAAAGGGCGGGCGAGAAGGTGGGGAGGCTGGGAGAGGAGCCCG
>chromosome_16,+,polyA site is 1344400
GGAGGAGGAGGAGGGGGGGGAGGAGCGGGAGGAGCGGGAGGAGGAGGAGGGGGAGGGAAAAAGGAGATGGAGGGGGAGGAGGAGGGTGGGGAGGAGGGGAGGAGGAGGAGGAGGAGGGGAACAGGGGTAGGGGGAGAACGGGGCGGCGGG
>chromosome_16,+,polyA site is 1344462
GGAGATGGAGGGGGAGGAGGAGGGTGGGGAGGAGGGGAGGAGGAGGAGGAGGAGGGGAACAGGGGTAGGGGGAGAACGGGGCGGCGGGGGGGGGGGGGGGGCAGCGCGTGCTTCCGTCGCCGCCCGTGCCGCGCAAACCCTGCTGCCTGC
>chromosome_16,+,polyA site is 1346506
AGCAGCTGCAGGGTGTGTGGGGGGGCGGCGGGCGGAGGCTGGGGGGATGAGAGGATCAGAGGTGGTGGTGGTGGTGGTGGGGTGGCGGGTGGGGTGTGCTGGGGTGCACTGGAGGATGCGGCGTGGTGTGGAGGCAGCGGGCGTTTGCCT
>chromosome_16,+,polyA site is 1348332
GCCCCGACCACCACCTTATGCATGAATGGCTACGCCCCGATTCCTTAACTATTGAGACCTATTTTACATCCCCCAACCCCCCCCCCCCCGCGCACCCCCACGCCTGCTGTCTACTTTGCTACACTTCTCTATACCAATCCTTGCACCCCC
>chromosome_16,+,polyA site is 1348589
AGCTGGGCCGCGGGCAGTCGCTGCTGGAGGGTGGGTGCGTGCGTGGGTGGCAGGGAATGCGTGTGCGGGGATGGGGGTGTGGGGTGTGGGGTGTGGGATGAGGGGGGGGGGTTCTCCACCATACACTTCCTGGTTTAAAGACAGGAAGCC
>chromosome_16,+,polyA site is 1350911
CGCCGCACCCGCCAACACGCGTTTCCCTCCGCACACACACACACACACACGCACACACACACACACACACACACACACACACACACACTTTTACGCGCAGTACCTGTCAGACCTGGTGGAGGGGCGCTGGACGGCCTGGGTGGAGGCGGC
>chromosome_16,+,polyA site is 1352970
AACAGCTCAGCGCGCAGCTCTACTCCAAGGACCTGCACTTTGTGATGGAGCTGCTGCAGAATGCAGGTGGGAGTGGGGGGGTGGGGAGCCGGGGGTGAAGGCAAGCACCTTCCCGCCTTCATCCTTCCCCCCTCTCCGCTACACACACAA
>chromosome_16,+,polyA site is 1353205
GGTGTGGTGCCGTGTCTGGAGTTTGTCCTCACACCCGACAGCCTGGTGGTGCTCAACAACGAGGAGGGGTTCAAGGTGTGTGTGGGGGGGGGGGTGTGAGGGATGTGGGGGGCGGGGGGCAGGCAGCAGACCGTGTCACATGCGTGTCGG
>chromosome_16,+,polyA site is 1354730
CCGGCGCCGCTGTATGATGAGGGCGTGCTGGCGGTGGTGGAGGCACTGAGGAAGTGTGAGTGCCACCGCCGGGGTGCACTGGTGTGTGGGGGGGGAGGGGGGATGCGGGATGGTGCGGGGTGCGGGATTGTGGCTGCGAGGGCAGGGCGG
>chromosome_16,+,polyA site is 1357361
TGTGTGTGTCACAGTGTGTGTGTGTGTGTGTGCGCGCGCGCGTGTGCTTGTGTGTGTCAGTGTGGATGGGTGGGTGTGTGTGGGGGGGTGTGCGTGTGCCGAAATGCTGCGGTCTTTTTGTTGTCGGCTTGCGCACGGGGCAGGCAGGAA
>chromosome_16,+,polyA site is 1377351
CTGGGAGGAGGACGCAGACTTCGCGGATGGTGCGTGTGAGTGTGTGTGTACGTGTGTGCGTGTGTGGGTGCGCGCGTGTGTGTGTGGGGGGGGGGGGGTTGGGGGCGGGTGGGTGCGCGCGTGTGTAGGGGGCGTTGTTTTCACCATTCC
>chromosome_16,+,polyA site is 1381541
AGAGGAAGGATCTGGGTCGAGCGCGTGGGGCGTCAAGCTACTCGGTGAGGCGGTACGGTGTGTGTGTGTGTGGGGGGGGGGGGATGTGGCTTTTTGTTTTAGTGACCAGATAGCTGGATACCGATAGGAAGGTGTTGGCACAACAAGCTT
>chromosome_16,+,polyA site is 1401917
GGCCTTGACCAGTGGTTCTTGCCTAGGGCAACGGCACGTGGCCACCGCAGCGCTGGCATAAGGCTCTTCGGCTGCCTTTCCTTTGAAAGGGATGCTGCGAGACGCTTGCATGAGTGCAGTTCCCGCGCGCGCATAGCTGCGCCATATTGC
>chromosome_16,+,polyA site is 1412566
GAGCTTTGGGGGGGGGGTTATGTGCCCGGGCCCAAAGAGAATTCCCATAATCATCAGAAAGCCCACCCAGTCACGGAAATGCAAAAGGGGGGGGGAGGGGACAGAGGAAGAGGGGCAGAGGCAGGGCAGGGGAGGGGCTGCACGGGTGCA
>chromosome_16,+,polyA site is 1427332
GCAGCAACAGCAGCCGGCGGCCGGGTAGCGCGCATACCAAACGGGTTCTCCAACATTGCCATCGCACCGCGCCGCGCCGCCCCCTAAACCCCACCCTTCCCCATCCCACCCCACCCTGTCTCACCCACAGCGACGCCTCGGTGGCCAAGA
>chromosome_16,+,polyA site is 1465172
GCTCGCTGGACCCCGGGTCCCTGGCCTCCGCCGGGGCACTGGGTAGGTGGCGGACCGGAACCGTCGGGATGGGGTGCGGGTGGTTGAGAGGGGGGGCGGCGAGGGGCAGAGGGGTAATGCGTAGCGTGGCGTGGCGTGGCGCATGTCGTC
>chromosome_16,+,polyA site is 1485889
CCGGTGAGGCGCAGGCGGCAGCGGGCTGATGCGGCCGGGGGGGGGGTTTGAGGCAGCAGGCAGCAGGGGATGGGGGCTGGGGTGGGAGCTGGGATGGGGCGGAGGGAGTGCGGAGGAGGGGTTAGGGGGTAGGGATGGGGGTGGGCAATG
>chromosome_16,+,polyA site is 1527512
GTGCGGGATGAGGGCATGGATGCGAGGCGCTGCCAGAGGGGTCAAGGGTTGCCGATGTGGGGGTGAAAAGGGGCGGGAGAGAGGCGGGGGGGGGCGCACAGGGCACGCGAGGGGCGAAGGGGCGGGGAAGCATAGATGCAAGGTGCGAGG
>chromosome_16,+,polyA site is 1529263
CGACATCCGCTGGGAACGGCGGGTGCTATGCCGTTGGCGCAAGGGGAGAACGGCTGGAGGGCAGGGATGGGGGTGGGTGGTTGCGCGGGGGGGGGGGGGCAGCTGTGCGAGGCGGGTGGCGATGGGCTGGGTCTGGGAGGCGCCAGTGGT
>chromosome_16,+,polyA site is 1529973
GGGCAGGGAGGGGCTAAATACCAGCCCAGGCTGAACCAAAACGAGCCAAACTAGGGGGCTTGAGGGGGAGGGGGAGGGGGAGGGGGGGAGGGGGGTTAGATGACCAGCGGAGTTGCCCGATTGGGGAGAGGGCAGGGGATGAAAGCGGGG
>chromosome_16,+,polyA site is 1531990
TTCAAGGAGGCCAACGCCGGACCCGACACAGCAGAGCTGGCCAAGCAGCAGGTGCGGGCGGGCGTGTGTGTGGGGGGGGGGGTTTGGGGGGGGGCTTGTAAGTACCAGCCCAACTAGTGGAGGCGAGGGGGGGAGGGCGGGAGACAACCG
>chromosome_16,+,polyA site is 1532565
TGCCCTGGCCGCGCTCCAAGCTGCTGAAGAAGTGCCCGCTGCTGCACCCCGTGCTGGACGGCCTGGCCAAGTGGGTGGGGGTGTGTGGGGGTGGGTGGGTGGGAGCATGTGTGTGGGGTGGGGTGGGGTGGGGGAGGGGGGGGGGGTTAG
>chromosome_16,+,polyA site is 1551257
GCATCATCGGCGTCACACTGGCAGCCAGTGCGTCGGTGGAGTACAGCCTCAAGGTGGGCGGCGCGGGTGGGAGGGGAGGCGGGGGGAGAGGACGGGGGGGGAGGGGAAGATCGGGGGAGAGCTGCGGAGCGGTGGGTTTTTTTTTACCAT
>chromosome_16,+,polyA site is 1551474
CGACTGGCGAGGCTCAGGCGGCGGGCCGGCCATACCCGATGCACGCGTTGCTGTTTTTGTTTAACACACACTCTCAACGCCCCCCCCCCCTCAACCCCCCCCAACCTCACGCAGCACGCCGCCGAGTCCCAGCTGCTCAAGTCCGCCACC
>chromosome_16,+,polyA site is 1553648
ATGTCGTACGTGCTCAAGGTGGGGGGCAGGGGGGCTGTGGGGGTTAGGGTTGGGGGTTGGGGGGTTTGCGGGGGCTGTGGGTTTGTGGGGGTTGTGGGGACGGTAGGGGTGTGGGGCTGTGGAGTTTAGAGGCAGTCATGTTCACGGCTT
>chromosome_16,+,polyA site is 1555202
CACTTCCCCACTACTCTCCACCACTCCCCACCACTCCCTACCTCACCACCCTCGCCGCGTCCTCACCACTCTCCCCCCTGCCCTGTCCCCTCCCCCCCCCCCAAATGCCCCCCTCCCCTCCCTCTGTACCCAGCGCCATCCTGTCCGACC
>chromosome_16,+,polyA site is 1603506
GACTACCTCACCGGGGCTACCACGTGGCGAAACAGTCGCGCTGCCGGGAGAAACTGCAGCCGCATATGCGAGCTTTTTTGGGGGGGGGAGGGGGGGCAGGAGGAGGAGTGAGGGGGGCGGGGGCTACATAAGGTGTGGTATGTGCCCAAG
>chromosome_16,+,polyA site is 1610961
AACGGCGGCAAGCTGCCGGCGCAGGCGGAGGCGTGGCGACCGCGCAAGGTGGAGGGCGAGCTGGCGGGTGAGAAGGGGGGAGGGAGGGAAAGGGAAGGGAAGAGAGGAAGGGAGGGTTGTTGATACCAACCCAAACCAAAGCGAACCCAA
>chromosome_16,+,polyA site is 1613184
ATGCCCGCATGCGCCATGTGCGCGCACCTGCATATGCCTGTCACGCCTACACACACACCTCTTCCCCTGGCTACGACTTCACTTCGTAAACGTAATGCGTGTATCCCCCCAAACACGCGCCCGCCTCGTGCTTGCCCACGTGCATGGCCC
>chromosome_16,+,polyA site is 1615543
GGCTACGTAGAGTTGTTCGCGGACGCCGCAGCCAAGATACGCAGCAAGGACCCAGACGTGAGCCGGGCCTGAGGAGGAGAGAGAAAGAGAGAAAGAGAGAGGCGTGTGGAAGATCAGCAGAGAGTGCAGGGACTGTGAGGGGGCGAGAGT
>chromosome_16,+,polyA site is 1618147
CTACAACGAGCGATTGGCGCACGTGCTGAACGACGACCGGTGAGGGCATCCGTGTGGGCAGCGTGCGTGTTATGGGCCGGGGGGGGGGGTTGTGAATACCAGCCCAAACCAAACCAAAATCAACGAAAACGAGCGGAGCACAGGCAGAGG
>chromosome_16,+,polyA site is 1618480
ACGCCAGGCAGGGAGCGTCGGGCCAGGAGCGCGACAAAGGGGCAAGGCAAAAATCGGAAGGGAAGGGCACAGTGAAGGGCCGAAGCGTCGGCAGTAGGATGAAGAAGGGATAACAAAGACATGAGTACACATATGCCCAGGCGGCGAAAG
>chromosome_16,+,polyA site is 1679572
GGACGCACCCGTGGTGGTGAGCGACAGGGCATGGGCGAGCGGGCAGAGGCGGAGGGGGAGGGAGGGGCAACGGGTGGGTGGGGGAGGGAGGGGGGAGAGAGAGGGAGAGAGGTAGAGGGACGGAGGGAGGGGCGGGAAGCGAAAGGTGTA
>chromosome_16,+,polyA site is 1890322
CACGCACACCACCCCAAGGTTGTCTATCGTCTACCACTTTTTTTAACTAATAACGAATGCACCCCCACCCCCACCCCCACCCACACACACACGCACACACACACACACACACACGCCCCCCTCAGGCCAGTCCATGCTTGTTGTCATCGG
>chromosome_16,+,polyA site is 1891545
GGCCTACCAGGTGAGGACGTCGCGGCGGCGCAGTGCAGTCCTGCGTGTGGTGCGGTGTGGTGTGCGTGTGGTGTGGTTGTGTGTGTTGTTGTTGTGTGGTGCAGGCGGTGTGTGCTGTTGTTGTGTTGTGTGCTGTGTGCACTTGTGGTT
>chromosome_16,+,polyA site is 1892419
ACACGCAGGTGGTCACGTGCCATGGTGACAGACCCCACAGTGCGCGCGCACGTGCGCCCGCCCGCAGCAACATGCCTCCCCCCCTTAACCCCTTTTGTGTCAGCAGGTGCGGCAGCAGCGGCAGCAAAGGCCGCGGCGGCGGCGGCTGCG
>chromosome_16,+,polyA site is 1893119
AAACTAAAGCAATCCAAGCTAGACTAGCGGATCACAGGCAGAGGCGTTAGTTGCAAAGGGGGAAAGGAGGGAGGGGGAGAGGGTGGAGGGGGGGGGTGGCAGCAGTTTGCTTTAAGCCCCAATGCAGGGGAGGGTGGGAGAGGGCCGGAA
>chromosome_16,+,polyA site is 1894857
CATCACCCCCATCCTTTGGTTTGGTTTAGGTTGGGCTGGTATTTGCAACCCTCCCCATCCCTCCCCGCCCCCCCCACCCCAACCCCTACCCCCCCCCCGCCCATCCACCAGCCGTGTGCACGAGATCGTGGGGCGCCTCAACGGCCGCTA
>chromosome_16,+,polyA site is 1896149
GGGGGGGCTGCGGGCTGGGGGCTGGGGGCTGGGAGGACTGGGGGCTGGGGGCTGGGGGGCGGGCGCTGCTGCTGGTGTGTGTGGCCGCCGGGGGGGGGGGGTTTGCATGGCGGGATGCGCACTGCACTCACTGGTGCGTCTTGCATGTGC
>chromosome_16,+,polyA site is 1897551
GGGCGCTGCTGGCGCGTGTGGACCCACGGGTCATGGCCGCACTGAGGCAGCTGGCGGCGGTGCGTGCAGCGGGGGCGGGGTAAAGGGGGAGCAGGGGCGGGGGAGAGGTGGGGACAGGAGGGGGAAAGGCGGGGACGTGGTTTGCTGTAG
>chromosome_16,+,polyA site is 1899353
AGCGCACGCCGGGCTCGTTTGTGGAGGCGAGGGCCACCAGCCTGGCATGGAACTACAGGCACACGGGTAAGGGCAGGAGGGGGGGAGGGGGGGAGGGGGGAGGGGGCAAGGCGAGGGAGATGGACACATGCGTGCACACACGCACACACA
>chromosome_16,+,polyA site is 1899721
TCAGCAACGCCCCCCTGGAGGTGGCCACGTGCGGCCGCACAGTAGAGGTAGGTGCGGGGGGGGGGGAGGGGGGGCGGGAGGTGGGAGGAGGGAGGGGGGGGGAGGAGGAAGAGGGGGGAGGCAGGGGGAGGCAGGAGGAGGCAGGGGGAG
>chromosome_16,+,polyA site is 1911246
AAGGGGATGGGGGGGGTTTACATTTATGTTAATTGAAGGTGTAGCCAGGGGGGCGAGGCAGGGGCGGAGGAGGGAGAGGGTGGGGTGAGGGGGGTGTTGACATTCAGCCATACGGGCATCCTTAGCGCTAAGGATGCCCGTATGGCTGAA
>chromosome_16,+,polyA site is 1912543
GCACCCTTGAGAGCGTGTGGACACTAATCCCCCCTCGAGGTTAGAGTAGCGGGGGTTGCGCGATTTCCGGTTGGTAAGACCGGCGGCTCAACGCAGCAGGTATGCGAGGTAACTTCAGGTAACATCCGTAAACCGTCGCTTTGCTGCATC
>chromosome_16,+,polyA site is 1913691
ACGGTGAAATGCTGTGCGCGATGCCGCAAGCTATGGAGCTGGAGGCTTGAAAGGGATCAGCCCTTAGGAGAAGCGCGTGAGCACTAACATGAGCCACTGAAGCAGTGGCATACGAGAGGGTCAGCGGGGGAGCTTAGTGGGCAGGCGAAG
>chromosome_16,+,polyA site is 1914163
CGCCCGCTGGGTCTGAGGTTGTTACACCGGTAGTAATTCCGCAAGGATTACTGGCGCGGTGAAGGGTCGGAGTGCGTTGCCCTGTGGACTCCAGAGCTGGTTGCGCTCTGCCGGGGAAACGCCAGGTCACGGCAGCCCTCGATTGAGAGC
>chromosome_16,+,polyA site is 1914607
CCGAGGCCCGGCTGCCGGAGGAGCTGCGGGCGCTGCTGCTGCAGCTGCACGAGCGGTGGGTGCAGGCAGGGGGGGGTGGGTAGCGCGGGTTGAGGGTGGGGAGAGGGGCGAGGGCAGGGAAAGGGGAGAAGAGGGCAGGGCAGGGCGAGG
>chromosome_16,+,polyA site is 1916102
TGGTAACGACTTCGTCTGCAGTGCACCGCTTTTCCAACCATCTTTGCATCCACCCCCTTCTCCCCCCCTTCTCCCTCCCTCCCCTCCCCCCCCCAAAACATAGGCCGCCTGCTACCAGCTGCTTGAGCTGCTGCACCTGCACGCCGAGCT
>chromosome_16,+,polyA site is 1964054
CGGCGGCAGCTGTGGCTCACGTGCACATGTGTGTAGAATGTGCACACGTTCTCCCGGCCACCCACTCCCCTCCTGACCCCCCCCCACTCCCCCCACCCACCCTCAGGGCGGGCATGCTGGTTGACGCGCTGTTGCGCTCGCTGGAGGACC
>chromosome_16,+,polyA site is 1967131
CTGCACACGCGCGCCTCACACGTCATCGCACCGTCCCCCATGCCCCCCCACGACCCCATGACCCCATACCCCCCCCCCCCCCCAAATGCCACCCCACGCCCCCACGCCCCCGGGCCACAGGAGGAGCGCAACACGGCGCTGCACGTGGCG
>chromosome_16,+,polyA site is 1967283
GGCACGGGGCGACCCCGCGGTGGTGCAGGCACTGCTGGCGGCGGGCGCGAACATAGGCGCCCGGGACGCGGTGCGTGTGTGTCCCTTTTGGGGGGGGCGGGGGGGTTGTAATTACCAGCCCCAACTATCCCAAACCAAGCCAAATTGGGT
>chromosome_16,+,polyA site is 1976278
GCGCAAGTGTGTGTGTGTGTGTGTGTGTGTGTGTGTGTGTGTGTGTGTGTGTGTGTGTGTGTGTGTGTGTGTGTGTGTGTGTGTTAAAAAAACGAAACGAAAGCCCGCCCATTGACGCGACGGAGTTACTTACCGATACCCACCATTTTA
>chromosome_16,+,polyA site is 1976535
TCCATGCTCCGCACCCTGGGCGCGCTAAACAACGTTTACCCAGCACGCCTATTCCCGGATTCCCGCCCGCTGGTCGTAGTCGAGCTCACCTATAGGCAAAGGTGGAAGCATGGGCATAGGGCGGCAGCGAGGAAGTGTCACGGGCATGTG
>chromosome_16,+,polyA site is 1977571
GGGCGGTGGGACCCCAAGCACGTGGTGATCACACGTGCCTCCCTTTACCCCTCTTTGCGCCCTCTGGCCCCCCGCCCTCCCGTGTGCCCCCCCGCCCCCCTGCTGCCCCCGTGCGCAGAGTGGCTGCACGCCGATGCACTACGTGGGCAA
>chromosome_16,+,polyA site is 2079078
CCGCTGGTGGGACCCGTGGCGGACGGCTGGGTGAAGAACGGCGTGCCGCTCACGCGCGTGCGCAAGATCTGCCAGGTGCGGGGTTGTGGGGGTGTTGGGGAGGGGGCGATTGTAAATACTAGCCCAAACTAGACCAAACCCGGGCAAACT
>chromosome_16,+,polyA site is 2090958
GCGCCCCTTCCCCGCTGAAGCTGCACCGCTTCCCGTCCCCAATCGATGCCCTGCCGCCTGCTTCAACCATAGCGCCCACCCCTCTCCCCTCTCCCACCCACCCGCCCGCCCACCTGCCCACCCGCAGGCCGCCCCGGCCTCCCTCTCCGC
>chromosome_16,+,polyA site is 2093016
ACCCGCCCGCTGTCATCCAGGTGGGGCAGGGGGATTGTAGTCAACAGTCCAAACTAAACCGAACCCAATGCAGAAGGGGGGGAGGGGGCGGGTGGGGGGAAGTGGTGCATCACCGTGTCCACAGCGTAGACGCTGTGACGCAGCCCAGGG
>chromosome_16,+,polyA site is 2120966
ACGAGGCTGCAAGGTGCTTTGTCGCTTGACCTACTTGCGTACGGCACTCGTACAGGCGGCCTCCGGGTTCTCACCCCCCCTGTAATTCATTTTGTGATCCCAACTGCCTCTGCCGGTGTTTGCACAGACGCCCCGGGAGCAGCGGAGGGC
>chromosome_16,+,polyA site is 2122450
GGCTCGGACCTGCACCTGTACCTCACACTGGAGGCGCTGTCGCGCACCGCGGAGGCCTACGACCGTGAGGACCCCCGGGTGGGTGCGCGGGGGAGGGGAGCGAGGGAAGGGAGCGAGGGAGGGAGGCCAGGGCAGCAGCTGGGCAGGTGC
>chromosome_16,+,polyA site is 2237769
CCTGGTGGTCATCGTGTGCTGCTTCTTTGTGCTCAACCTCTTCATTGGTGTCACGCTCGACAAGGTGGGATTCCAGGGGGGCGGGGCGGGGGCGCGGCGATGTCTGTGAGGCTGCGGCATCTGGAGCAGCTCTGCCGGGAGGCGCCTCTG
>chromosome_16,+,polyA site is 2289676
GACCAGCAAGCGCGAGAAGCTGCTTGGCGAGCTGATGCGCACGTTCGTGGTGACTGATGAGGACCTGGTGGCGCTGGCGGAGGTGGCGGGCAACCACGTGAGTTTTGGTGCCCGACTGCGTATGCACCATGAAACACAGGGAAAGAGGCA
>chromosome_16,+,polyA site is 2391119
GTGTGAGCCATTGTCCAGGAATTGTTTGGATTGGCAGGCTGCAAATTCTGCGGACTTCTTTGGCAGCTGCGCAGACTTTCAGCCAGGGCTGGATGGCCAAAGTCGGAGCCACTGTCTTCACCAAACATTGTCTTTCTTCTGTCTGACTCA
>chromosome_16,+,polyA site is 2408558
AAAATTGGCTCGACGATCTGGAGATTGAAGAGGAGGTGAGGCGTGCAAGCGGCCCGGGTCATAGGCAGAGTGCCGGGGGAGGGTGAAAGGAAAAAGGCGATGGGGGTTGCCGCAGGTTGGTGAGCACACTGACATACCACGACCCGTGTG
>chromosome_16,+,polyA site is 2423112
ACGATTGTGGGTTTGGCATGCGGCCAGTGCAGCCCCCACATGCCCCCCACTTGGTTTCCCCCAGGTGAATTATACGCAAGTACTTATTGTCACTATGGTAAAAGTTTAAGCTGAACTGATTCGGTAGTGGGTCGCCCCGATTCTCTCCAC
>chromosome_16,+,polyA site is 2424070
GACAGGTGGCGGGTCCAGCACGTTTGCAAGCGGGCGTGCAGCTTGGCAACGGAATGCGCCACCGTGCAGGGGCGGGGGGGGGGGGGGGCGGGGGGAAGCGAGCATTAACTCTGCAGCATAAATGTGATGCTTTTGAGCCCTGACCCTTTG
>chromosome_16,+,polyA site is 2425017
GGGTCGCCGACTCAGTCGGAATTGCAACCCTAGTTTTCAGCATAACAAATTGCGGGGCACCCTTGCTTGGTCGGACTGTCCCTTCTTTGTAATGTCGCAATCATAACAAATTGTCCCTTCTTTGTAATATCGCAACCATAACAAATTATT
>chromosome_16,+,polyA site is 2680607
GTGGGGCCAGCGGGGCACTCTGCCCCGGGGGAGTGTCGTGCCCGGGCCGAACAATAAAGCCCCGGGGGGGGCCAGGGGGGGGCTTTGGGGGCGTGGGGTCACCAGCAGCGCTGGCAGCGCGCCTCGCCGCGTGCCTGACTCGAACCCCAT
>chromosome_16,+,polyA site is 2680803
AGGAGGAGAAGTGGCTGTGGACGGTCCTCAGGTCATGGATGCCCACCGCATCAGCCCAGGTGGGTGCCGGGGGATGTGGGGTTTGGGGTTGGGGTTGGGGGACGGGAATGGGGGCGGGAATGGGGTTGGGGGTTGGGGTTGGGGTTGGGG
>chromosome_16,+,polyA site is 2682556
TGTTGAGAGATGTGGCAGATGTGGCCACGGCCTTTGGCGCGGGGCCGGGTCTCAAGGTGGGTTGATGGAGGTGGTGGGTTGGTGGAGGGGGTGGGGGTTGATGGAGTGGACGGCTGTGTGGCGCCGAGGGCTGTGGGTTGGAGGGCCGTG
>chromosome_16,+,polyA site is 2683703
CTCCACACGGCTGGGTGGGTGGGCCGGTGATTGGGCGGCGGGAGGGCCCTCATCGGAGGGGGGAGTGAGAGCGTGTGCAGGACGCATGTAATATATTGAAGGCTGTGTGCGAGCGCCAAGTGGAAAGAACCCTGCTCAACATCGGAGTCC
>chromosome_16,+,polyA site is 2792902
GCTGGACTTTGAGCTGCCCGTGTTCGGAGCCGACCGCGAGTTCGTGGTGCCCGCCATACCCATGTGGCACAACAGGTGTGTGTTAGGGTGGGTGTGTGGAGGTGGGGGGTTAGGGGTGGAGGGGTGAGGGGTTGTAAATACCAGCCCAAA
>chromosome_16,+,polyA site is 2793042
CCAGCCCAAACTAAACCAAAACCAACGAAGACGAGCGGAACACAGGCAGAGGTGTGCCGTTGCACTGCAAAGGGGGTTGGGGGGCGGGGGGAGGGGGAGAGGGCGGTTGCTGTGGCGGGGCGGGCCTATTGCGGACCCCGGCGGGACCGC
>chromosome_16,+,polyA site is 2793639
TACACAGTCATAAACCAGCCCGAGGTGCGGGGAGGGCGGGGTGTGGCAGGTGGTGGGGAGGTGTGAGGAGGTGGTGGGGAGGTGTGAGGAGGTGCGGGGAGGGTGTGGAGGCAGCGGTGAGGCTACCGCCACCGCCATCTCCGGTGGATG
>chromosome_16,+,polyA site is 2794146
CTGGCGGAGGTGACGGACAGGTGTGTGCGGGTAGCGGGTGGTGGGAGGCGGAGGAGGTGGTGGGGATTGGGGGAGGAGGTGGTAGGGGGGCGGAGGTGGGGAGGGGATTGGGGGTTGGTTTTTTCCAGTCCCAAGAAACGCTCCCATGAT
>chromosome_16,+,polyA site is 2795386
TGTGTGTGTGTGTGTGTGTGTTTGTGTGTGTGTGTGTGTGTGTGTGTGTTTGTGTGTGTGTGTTTGTGTGTGTGTTTGTGTGTGTGTGTGTTTGTGTGTGTGTGTTTGTGTGTGTGTGTGTGTGTGTGTGTGTTAAACAAAGAATCAAAC
>chromosome_16,+,polyA site is 2795532
AAACGGAACAAAATTCCGCCATACACGCGCGCGCAGTTACCAACAAATACCGACGCCGGTTACCGAGCTCCGCGTTTGTCGATGTTGCCCCAGTTGTCACCTTGAGTATACTCACCCGCATATGTTGCCTGGAACCCCCTACCCGGGCGT
>chromosome_16,+,polyA site is 2799414
ACGACACACAAGTATATAGCCCCGCGGACGGCGCCCTGGGGCATCTAGATGTGTCTTTTGCCGACTATCCTGCTATCCCCCCCCCCCCCGCCCCCCCTGCAGGGCAGCTCGGCCACCCCGCAGCCCTACCACGAGGGGCAGCCGGGCGGT
[truncated: 2,052,442 more chars]
