# Supplementary material for: Bioinformatics Analysis of Alternative Polyadenylation in Green Alga Chlamydomonas reinhardtii Using Transcriptome Sequences from Three Different Sequencing Platforms
Source: G3 (Bethesda). 2014 Mar 13;4(5):871–83. doi: 10.1534/g3.114.010249 (PMC4025486; doi:10.1534/g3.114.010249)
Supplement: Supporting Information [file supp_g3.114.010249_FileS1.zip › SuppltSeq/SuppltSeq/chlamy_Illumina_cluster_Seq]

>chromosome_10,-,polyA site is 13160
ACGGTGAAATGCTGTGCGCGATGCCGCAAGCTATGGAGCTGGAGGCTTGAAAGGGATCAGCCCTTAGGAGAAGCGCGTGAGCACTAACATGAGCCACTGAAGCAGTGGCATACGAGAGGGTCAGCGGGGGAGCTTAGTGGGCAGGCGAAG
>chromosome_10,-,polyA site is 17343
AGTACACCGTGTCGGGCCAACCAACCTCGGGCACGTTCCCCTCTTCCCACACGCCAAAACCACACCCAAATCACTCAGTCACACGATATGCACGGTCACACGCCAGGTCACGACAAGAAAGTCATTAACGAAGATCACTCGCACACACTT
>chromosome_10,-,polyA site is 17644
TGAGCGGCTGATAACGGACTCGAATGCATTCCCCTCAGACTGCAAGCAAGCTGGCATACACGTTGGCAAATGCATTGGAAGGGTCTAAGCGCATAAGGGACTAAGGGTCCGCATTGCCGAACATGCACCAGTGTAGGGCGTGCAACGACA
>chromosome_10,-,polyA site is 17781
GTGCGCGGGAAAGTGTGGCATTGGCCAGGTACACATGAGACGAGAGAGGAGCGGAGAGCCAGCACGCTACTACCCGACGGATATATCTTATCCACCTTCAGGGCCAGTTCAGGTTCATGACTGGAGGCATGGGAACATGAGCGGCTGATA
>chromosome_10,-,polyA site is 17875
GTTATGATGTGAGTTTGTGGGACGGGAGGGATGTGACACAGCACCCCGGCCTGCGCAGCACCGCAGGAGCCCCACGCACGGTATTTTATCCATTGTGCGCGGGAAAGTGTGGCATTGGCCAGGTACACATGAGACGAGAGAGGAGCGGAG
>chromosome_10,-,polyA site is 17926
ATCCTGTATGACTTACAGATAGTATTGACTACTAATAGTAGGCAGCACTGCGTTATGATGTGAGTTTGTGGGACGGGAGGGATGTGACACAGCACCCCGGCCTGCGCAGCACCGCAGGAGCCCCACGCACGGTATTTTATCCATTGTGCG
>chromosome_10,-,polyA site is 17979
CTCTAACTTACCGCTGCCAGCAGCACGGCAAGCGGAATCCAAGGGTTCCTGGAATCCTGTATGACTTACAGATAGTATTGACTACTAATAGTAGGCAGCACTGCGTTATGATGTGAGTTTGTGGGACGGGAGGGATGTGACACAGCACCC
>chromosome_10,-,polyA site is 26474
GCGGGCGGGTGCTAGGTAGCATCCCCATTAGCTGCTAATTATTATCAACCGCGCCTATGGACGACCTATGGAGGAGAGGATTTGCCCGTTATGTGTTGCAAATGAAGTCGAAGATGAGAATCATGTGCTCATGCGGTGTACGGCCTACGA
>chromosome_10,-,polyA site is 33043
CATGTACAGCCAGGTATGACACTTAGCACCCCCAGGTAACACCCCGTACCTGCGGGATCTGAGGGTGCACCAGCACGATTGCAATGTCGGGCCGATGCCAGGCTTGCCTGGTAGAGAGATAGCGAGACCGGTAAGATTTTTGTCAATGTA
>chromosome_10,-,polyA site is 36728
TGCAGGGCCGCGACGCCAACTCGGCTACAAACATGCGGCACGCGCTGATGGAGATGCTGCTTGGCAAACCGCGGCCTGCAGCCCTGCGACCTGCTGGCGGCGGTGGCGGTGCAGGGCCTGGCGGCGGCGGTGGCGGCGGTGCAGGGCCTG
>chromosome_10,-,polyA site is 38533
CCGTACAACAGGCACATCCGTACAACAAGCATACTGCGCACCTGATGGCTTCAGGCAGCACTGCAGATTTGCAGCGCGGTACGGTAATCCTGGCGCGGGAATCAGTTGCACCCTACGGGACTTCACCAACCTGTCCCATCGCACACCCCT
>chromosome_10,-,polyA site is 38776
TCGTGACTTTTGTTAATTGCCCTACGTGTTAACTGCGGCCTCGCTACTTTGGTGGCAATGGGTTATCAAGAGGAGGACACACTTTTATGACCACTTGCCACTGTCCGTACCAACCGTCAGGTTGCCTGGGGTCTCGCATGAGAGTCGCGA
>chromosome_10,-,polyA site is 39054
CGCTGCTGCCCCAGACCAGCCGCAACGCGCTGGAGGAGGTCAAGCTCAAGTTCATCGACACTGCCTCCAAGTTTGGCCACGGCCGCTTCCAGACCACCGAGGAGAAGCTCAAGACCTTCGGCCGCACCAAGGCCTAAGCGCTTGCATGGA
>chromosome_10,-,polyA site is 39571
TTGTGCGCATCTGCCGTGCATTCATGCTTGGCGCAGGTGTACAAGATCGGCAAGAAGGGCGACGCCAGCCACCTGGCCACCACGGAGTTCGATGTGACCAAGAAGGAGATCACCCCCATGGGTGGCTTCCCCCACTACGGTGTGGTCAGC
>chromosome_10,-,polyA site is 39841
GCGGTCTCCGCAAGGTGGCTTGCATTGGCGCGTGGCACCCTGCCCGCGTGAAGTGGACTGTGGCCCGCGCCGGTCAGCAGGGCTTCCACCACCGCACTGAGATCAACAAGAAGGTGCGAGGCGGCCGTGGCGACTGGAATAATGTTTAGT
>chromosome_10,-,polyA site is 39933
GATGATCGACACCATCGCCATCACCAAGGGTCACGGAGTCCAGGGTGTCGTGCAGCGCTGGGGTGTGACCCGCCTGCCCCGCAAGACTCACCGCGGTCTCCGCAAGGTGGCTTGCATTGGCGCGTGGCACCCTGCCCGCGTGAAGTGGAC
>chromosome_10,-,polyA site is 40037
ATGTCCCTCCAGGTGAACGGCGGCACTGTGGCGCAGAAGGTCGACTTCGCCTACAGCATGTTCGAGAAGCAGGTGTCTGTGGACGCCGTGTTCCAGCCCAACGAGATGATCGACACCATCGCCATCACCAAGGGTCACGGAGTCCAGGGT
>chromosome_10,-,polyA site is 40427
CCTGCATGTTACGGTGGCTTAGCATTGTGCCCGGTGGTGACTCGTAGGTTCTACAAGAACTGGTACAAGTCCAAGAAGAAGGCCTTCACCAAGTACGCCAAGAAGTACAGCGACGGCAAGAAGGCCATCGAGGCCGAGCTGGCCGCCCTG
>chromosome_10,-,polyA site is 40849
AGTGCCCTCCCATGGTCGTGGTCGGTGCGGTCGGCTACGTGAAGACCCCCCGCGGTCTGCGCTCGCTGAACACCGTCTGGGCTGAGCACCTGAGCGAGGAGGTGAAGCGCAGGTGCGTTTCATGACCTAGCGTGTGCAGGACTCTTGGGG
>chromosome_10,-,polyA site is 40936
CAGGCATGACTCACATCGTCCGCGATGTGGAGAAGCCTGGCTCCAAGCTGCACAAGAAGGAGACCTGCGAGCCGGTCACCATCATCGAGTGCCCTCCCATGGTCGTGGTCGGTGCGGTCGGCTACGTGAAGACCCCCCGCGGTCTGCGCT
>chromosome_10,-,polyA site is 44295
GAAACCGACTCCGGCTATGTCCGGGCGATGAGGTTGTTCGGCCTCAGACTGTGGAGGGGCTCAGCCCCTTTTCCCGTGACCGGGGAACACTTGTCCCAGAGCTGTCGAAAGGCAAAAGGCGCATGTCGAGTCTCTGCTTGTTACAGCACC
>chromosome_10,-,polyA site is 48864
ACCGGGGCATCAATGCCAACCAACTCCAAGGCACTAGTGGTGAGCCTCACACCACACCTCCTCCACCAAACCCTGCTCAAGGTGCCATGCCATTCCCCTAAACTTTTTGATGCCCCTGAGAATGCACTCTCAAACGCTTAGGGCGCCTCC
>chromosome_10,-,polyA site is 48921
GATAACTGAACACGCTCTGCGGTTCAAGCCAAAGTGACAGCTGCAGCGCGCAAAGAAACCGGGGCATCAATGCCAACCAACTCCAAGGCACTAGTGGTGAGCCTCACACCACACCTCCTCCACCAAACCCTGCTCAAGGTGCCATGCCAT
>chromosome_10,-,polyA site is 49763
GTATCGGAACCTTCGGCCTCAGACGGAGGACGTGGCGTGGGCTCAGCCCACTTTTCCCTTGCGAGGGAGAGCCACCTTTTCTTGTCAAGCACGTTGATAACACGCTGATAGGCGTCACCAAGGGCGTCACTGTCCTCTACCGGGGCTACG
>chromosome_10,-,polyA site is 50353
TGCAGGGCCGCGACGCCAACTCGGCTACAAACATGCGGCACGCGCTGATGGAGATGCTGCTTGGCAAACCGCGGCCTGCAGCCCTGCGACCTGCTGGCGGCGGTGGCGGTGCAGGGCCTGGCGGCGGCGGTGGCGGTGGCGGTGGCGGTG
>chromosome_10,-,polyA site is 50997
CGTTGTCGCGAATGGCAGCCTAGTCGCGCGCGAGCTGGTACACGTCAGCCCTGCCCGGACCGGCAGTCTGCTTCACGCCAGTGTAACCATTTGGTGCGCCTGCTGTGGAGCCGCGTGGGGCTGTCTCATCTCGAAAGGTAACAAGCAACC
>chromosome_10,-,polyA site is 51832
CGTTGAAACTCGGCGAGCGAGAAGCGACCTCGCGAGTCCATGGACATCTTGACTTTCGCGAGGTCGCGAGGTCGCAAGGAAAGCAGCCCTGTCACGCGGATTCCACAAAGGAAGAGTTGCCAACTTCAAACTTTCGCCTTTCGCACCCTT
>chromosome_10,-,polyA site is 51985
GCGGACGAGAGAAAATGAGTGGTGCTTGCGTTTGATAGGGATGTCGGCAGACCTCTGGCCTGTCGCGCCGGCTGTCGCTTCACTTGTAATCTGCATCCCATGTAATGCCAATCTTGAGTATCAGCGGACAGTGCTTGTTGCTTTTTTCAA
>chromosome_10,-,polyA site is 52389
CGTAGCCCGCACAGTCACATACTCCCGCTCCCACGGCTGTGCCCCGATCCTGTCGCCACCCTCGGCCCCCTTCCGCCCGTGTCCCGCCCCCCCCCCCCGATAGGCGCCCCGTGCTGATCAGATCAGCGCTAAGACCATGACTACTGAATG
>chromosome_10,-,polyA site is 52814
TTCCCCCGAAGGGGGAGGGGCAAAAGCCATTGCGGTCGCATCGAGCTCGCCGCGGGGGGCCCTCCCGGTTTTTCCAGTAACCGGTAAAGTGCACTTGGCACGCCCCGTTGCTCCAGCTAAAATGCGTGCTAAATGTAAGAAGCTATTCAC
>chromosome_10,-,polyA site is 65739
GGGGTATGCCGGGCCAGCGAGTCCCTGACTCGCTGGTTGTGTTGCCAACAGCGCAAGCTAGCAGACTGTGTATCAGACTGTGTCAACCAACCCATCGCGAGCATTAGCCTTGTCCGTTCCTTCGCTTCTGAAACGTTAGCATCCCACTAC
>chromosome_10,-,polyA site is 65862
GGTGGCTCTGCTGTGTGTGCTGTGCTGAGCGGTAGGTTGTTGCCGGTGCCTGTCGGGTGACTCAGTGCGTGTGACTCAGCGTGTCAAACCCGGTCCTGCATGGGAGCCGCTACAGGCCCAGCGGGGGTATGCCGGGCCAGCGAGTCCCTG
>chromosome_10,-,polyA site is 81788
GCGCGTTACCCTAGGCTTTCTTACGCGGCGACCCAGTGCGGCATGCCGCTAGGGGCTCATTACGGTATGTGCATATGATATGTGACACTACGGTATTGGAGTTGCCACGCCATGCGGTGTGTCAAGTACAGTGAACGACCTGGCCAGCCA
>chromosome_10,-,polyA site is 82226
TGACGCCGCTGCTGGACGCAGCGAACGCCGAGAAGGAGGCGGCGGCGCAGAGCTGAGCGGGCTGAGCATGAGAAGGACGTGGCAGGAGTCGAGGGCACGAAGGAGAGGGGGGTCAGGCTGTGGTGACTGCAGGGCGGCGGGGAGGCTGGA
>chromosome_10,-,polyA site is 83514
ACCTGACGACCCGTGTCCCTGCCGTTCCACCACCCCACCCCACCCCGCCCGGTGCTTTTACTCTGTTCCCGTTCCCTAACCGTGCAACCCCACCCCCACACAGGGGTACACCCAGTTTGGAGGGCAGCGGCCGTTCGGTGTGTCGCTGCT
>chromosome_10,-,polyA site is 83768
ACCAGGAGCCCATGCCGGTGGAGCAGCTGGTGCGCACCGTGTGCGACACCAAGCAGGTGAGAAACAACGGGCGGTGGCGGGGTGGGGAGGGGCGGGGGGATTCTTTGCCGAGCCCCGCGAATTAGTCCCGTCATCAGGGGGAGTGTTTGA
>chromosome_10,-,polyA site is 84503
AGGGGCGCCTTTACCAAGTTGAGTATGCCATGGAGGCCATTTCCAACGCCGGTGCGTCCATTGGCCTGCTGGCGAAGGATGGAGTCGTCCTGATTGCGGAGAAGAAGATCACATCCAAGGTAACTAGGCGGGCTCGCATGGGATCGCGCC
>chromosome_10,-,polyA site is 89141
CCGTAGTCGTGCGCCTTCCGTCTGCTAACCTAGCTCACCTCCATCACGTTCCTTAATGCACACCTCCTCTGTACCTACACATGACCGGCAGAGTCCAGCAACATTTGCCAAACCACACGCCCAATCAAGCACTGTGCAACGCTCACAGGT
>chromosome_10,-,polyA site is 89551
GGGGTGCATCCCAGCGCCGCGTCGAGCAAGCTGCATCGTGATCACGGGACAGACTGCTGATAGTGTTGGGGTTCAGCCTTTGTTCTAATGTGTCAGTCCACTCCCCCCACTCCCCCGCCTATGTTCGACTTCATCGGATACCGTATTCAT
>chromosome_10,-,polyA site is 89692
AGCGGGTCGCACGTGTGTGTGTATGTGAAGCAAAGACTTGTGGTGGCACAACACGGCATTGGAAGTGCTGGACAAGGACATGCATAGTGGATGAACGGTATCGTGCGCGCACAGTGCCGGGCTGCCGGCCCCACACTATGTGGGGTGCAT
>chromosome_10,-,polyA site is 89887
ACCGTCCTGAGTGGTCGTCTGTCATAGGCGCAAACTCAACACATGGTTTGGGGTGTGGGGACGCCGCGTTGGCGAGAGCCACGGATGGGGGCATGTCGCAGAGGGAACTATACAGTTTGGGCAGGTCTTACAGTGTGGACAGCAGGGAAT
>chromosome_10,-,polyA site is 99401
TGAGTAACGTAGTCGTCATCGATAACTGTTATGGACTGTGGACCAGTTAAAGGCAGGCGCGATGAGACTCTTTTGTTAGTGTAACTGGAGGACACAGGGACACACGCACCCGGACAGGTCCAGATAGTTGCGCGTATGGGCACACGTTCC
>chromosome_10,-,polyA site is 99564
CCTTGTAGTCAGAGGGCTGAAACTCAAGGGCGATGACGACCCGGGGCACGCAATGGCGGGTCACTAGGAGATGGGGTACGATGTGACGTAAGACCGTTCAGCAGGAGAACCGCCGTTGCGGCGGCGGCAAGGAGTTTGCAGCAGCAGGGG
>chromosome_10,-,polyA site is 103314
TGGCTTTGTGTACACGGAACACCGTGGAAGGCCATGGAACACGGTACGGCGCACGCCGTTGCAGCGGGCGCAGTCCAAGATGATGTTATGATGCTACTCGTCCGCTCCATGAAATAACTAGACGACTACAGTATGCCAGTCGTTCGGCCC
>chromosome_10,-,polyA site is 103368
CACGATGAGGGTACACTGGGGGTTTCGAGCGGCGCGAGCGTGCGCGAGTGGTAGTGGCTTTGTGTACACGGAACACCGTGGAAGGCCATGGAACACGGTACGGCGCACGCCGTTGCAGCGGGCGCAGTCCAAGATGATGTTATGATGCTA
>chromosome_10,-,polyA site is 104843
GTTGGCGCTACCGGCAGGTGGGGGCGGAGGGGCCGGGCAGGCTGCCGGATCGGCGGCTGTGACCGGATGGGGCGGGGTTCTAGCCGCGGGGGGGTGGGGACTGTCTACACCATTCCTAGTCAGCACAATCATTAGACACTCGAGTATGTG
>chromosome_10,-,polyA site is 110345
CTGTCCTGTACGGTGTCTCATTTACGGTGCCTCAGACGTGAAGGACGGTAAAGGAACAATGGTGCAACGTAACAGCAAGATTGCAAGAACGCGTGTGGCATACGTTCAGTTGAGCTTTCTTGTCTCGCGGCACAGCAATTGATGCGATCA
>chromosome_10,-,polyA site is 110502
GGTCACGCACACTGCAGCGATGAGGGGTGGCCCGTGTCGCACACCCAGCATCGGACAGTTCGGTCCCTCTGCCAGCTGTGATGAAGAGACCGGTTCAGGATGGAGCCTTGGAGCAACTTCTGAGGCACACTACGGAACCAGCCAACCTGC
>chromosome_10,-,polyA site is 110662
GAGTGTGCATTCGAGGTGTCATAACAGCCAAAATATAGAATTGGCAAGATAATAAGCCGTGGAACGGCAAAGGAACTGCGCTGTAAGCTGGACGTGGCTACAGCACGTGTGCACGGGTGGGACGCACGTAGTATTGTACAGCGAGCCAAA
>chromosome_10,-,polyA site is 110893
CAGGGTTTTGCTCTAGACGAGAGCGCGGAGAAGAATGCGTGAGTGACCATATCGGGTGCTTCTTGCTTCCACATTCATGTGAGCCCTTGCGGATTTGGCCTGTTCTGCCTCGTCCTCGGTGTTCTTGACTGCACGCTGGCGTGGCAACCC
>chromosome_10,-,polyA site is 110964
TTTCTGAGCTCGATTACTCGAGCGTAGGGGGCATGAAAAGCTTGGAGTGGCCCGAGAGCACTTGGCATTGACAGGGTTTTGCTCTAGACGAGAGCGCGGAGAAGAATGCGTGAGTGACCATATCGGGTGCTTCTTGCTTCCACATTCATG
>chromosome_10,-,polyA site is 111031
GGTGTCAGCGTGAGAATTTGCGCTACTTCGCTTACCTACTACGCGGCTCGGCGTAACGCGGGGCTGGTTTCTGAGCTCGATTACTCGAGCGTAGGGGGCATGAAAAGCTTGGAGTGGCCCGAGAGCACTTGGCATTGACAGGGTTTTGCT
>chromosome_10,-,polyA site is 111174
CACGAGCCTGTTCGACAACGACATGAGCAAGTTTGTCAAGTAAACCGCCTGCATGAGCACTGCGGGCACAAGCCGCAGTCGCCTATAGTAACTGCTGACACAGAGCGTGTGTCCTGAAGCTGTCCGGTGGCTGCGACTGGAGCGGTGTCA
>chromosome_10,-,polyA site is 111326
TTGGCTTGCCAACCGCGGTCTGCTGCCCCACAAATTGCCCACCGACAGCACGACCCCGAGCAGACTGCGGGCATCACGCCTGAGACTGCTGAGGCAGCCAAGAAGGGTGACCAGTTCAAGAACTCCATTCGCTCAATGTTCGTGGGCCGC
>chromosome_10,-,polyA site is 113199
AAAGTCGGGGTTGGTGGAGTCATGTTGGGCCCTGATAGCATGTGATGGCTCGGCGTCTTCGGGTGCTGGGACTGTCCCCTCTGTAACATCCGCATTCCTAAGGCAGCCACCTCCTTGTTGTGCAGTGCAGCTTAATGTGCTAGCGGCTCA
>chromosome_10,-,polyA site is 114198
GACTTCTGTACGTCGTAAATGTGCTACAAAGACACAGCAGACGGCGAGCCGTCATAAAGAGCCTGTCACCGTTGTCCATTTCTGTAGCGGCTCGCTCTCACGCCTCTTTCTTCCTGGTCCGGGCGCAACCCCCAGTGGACGCGTCCGGAT
>chromosome_10,-,polyA site is 114506
AAATGTTCACTGGTCCTTGCTGACGGTTCTGGGACGTATGGTTTTTGTGCAGTGCCCCCCCAGCGAAGCGTTCCAGGGGGGGGGGGGGCGAAGCCCCCCAGGAACACCCCTGTCCGTGGCGTCGGCAAAACATACCGTAGCATACTGGCG
>chromosome_10,-,polyA site is 114615
CTGGCAAGTAGGTGATGGGGGTAGCTGGGAATTGCGGCGAGGAAGCGCCGGGGCGGCTGCACGCTTGCGCACCCACGCCTATGTGTATATTCCAAGATGAGTCTCAAAGAAATGTTCACTGGTCCTTGCTGACGGTTCTGGGACGTATGG
>chromosome_10,-,polyA site is 114992
CAGAGGTGGGCGGCTGGGCTCGGGCGCAGTACTGGGGCCGCCCTATAGGGTAGGTGCCTGGCCCCGCTTGAGACAGGGCCGGCGTCATGGGCCCATGCCAAGGGAGAGTGGACGATGATGTTGCGGTCGTTGCCGTGCACGCAATTTACG
>chromosome_10,-,polyA site is 115245
CAGTATGTCAGTGGAGCAGCTGCATGGGAGCGGGGGACTGGGCAGTGTGCACACCGGGGGCATGCATGGGTCAGGAGCAATGCCTTTCTGAGTGAGGGGATATCGGCCTAGATGGCGGCCAAGTGTGGACGTGAGTGTTGGTAGGTATGG
>chromosome_10,-,polyA site is 123825
GGCGCCAACAGTGGGCGCAGCCATGCAGGGGCCGATGTGCTCAACCTTTGGCACATGCCCCGCCATCATCGCCCTAAAATCAGTAACTTATGAATGCGGATGTTACAGAGGGGACAGTCCCAGCACCTGAAGACTTATGAACCCCGAACT
>chromosome_10,-,polyA site is 126383
CTGAGGTGGCACCTGACAGGGTGACAAGGTCGCGGCTGGCGCAGGCAGCAGCCGGCCACCTGAGCCCTGTGCCGCCGCTCCTGCGCCACCCCCGCCCGCAGATATCTCCGGCTGGCTGCCGACTGCGGCGCCCGCCGGGACATGACAGCC
>chromosome_10,-,polyA site is 131362
AGCAGCAGCAGCGAGTCATCGTCGCCGCCACCGCAGCCGCCGCCGCCCATGCCAACGCCGCCAGCACCGTCCAGCAGCAGGTGTACGGCAGACTCCTCCAGTGAGGTAGTACGGAACTCGCCGTACAGCCTGCCATACACGTCTTCGTCA
>chromosome_10,-,polyA site is 136869
CTGAGTAGGCCTGAGGAAGTTGAGCAGGGTAGCCTGAGGGGCGGGTACCCCCAGTCGTCCATACACTGTCCGCGGGGGATGTAACATAATTGAGCACGGAAGTCTCCAATGCAGTTGCTGGCTGGGCGCACGTGCAGACAAGCTCATGTC
>chromosome_10,-,polyA site is 137205
TGTAGAACTAGGTTAGAGCGGCAAAATACGAGTGGCCAGCGAGCGAGCGAGATGATGGGACGTACAGATGGCAGGGCGCGTGCTGGATGCAGGAGGGCTAGAAATCAGCAGCGCAACTGGAAATAGGCGTGGATTGTATCGGCATTGACG
>chromosome_10,-,polyA site is 137282
GTAAAGGCTGGGCTCAGCGGCAACGCCCGACGATTGTGTTGTACCACAGCATTTTATTCTAACGTTTTGATACCAGCTGTAGAACTAGGTTAGAGCGGCAAAATACGAGTGGCCAGCGAGCGAGCGAGATGATGGGACGTACAGATGGCA
>chromosome_10,-,polyA site is 137659
ATGGCGGCACACGCACGTGCGCTGCTCAAGGGGCGCCTGTGCGCCGCTGTCAAGCAGATCGACGCTGGCAGGCAGTAGGCATGATGGAGATAGGATGCGAAGAGGCCATGCGGCGGTAATAAATTGCGGCGCCAACCAACACGGTCGGGG
>chromosome_10,-,polyA site is 138705
AGGAGTCAGCCCATTTGCAACGCGTTCTTTGCCACTTCCCTCACGCCGCAGGTTGGGGCGATGAGCACCGGCAACGACTCCGTTAAAAACGTCAACACCAATGCGACCACCTCGTCTGCGTCCGAGACGAAACCTCAGCAGAACAGCCGC
>chromosome_10,-,polyA site is 139196
GCTTCGGACGCGTATTCAGACGATTCCGACGACGATATGGAGGAGGGCGACTGTGCGGAGGCTGGCGATGAGGAAACCGAGGAGGATGGCTCCATCCCCATTCCGCCGACCTCGTGAGTAGCACTTCATAGCTTGTAAACGAGGGGCGCA
>chromosome_10,-,polyA site is 139984
CTTTGCCCTCGAGACCCTGTGCTTTGCTGGTCAGTCCCCCCCGAGTCACCCGGTCCAGCCAGTACCGCAGTACCCAAATGTAAATTTGGACAGGTTGGGATGGGTGCATGAAGCTCAGGCTCCAACTGCCCCAGCGCAACGGTGAAGAGG
>chromosome_10,-,polyA site is 140769
GTTGGTTTGTTGGCTTCATGTGTTCGGGGTTGGGATGCTGGGAACACAGGACAAGAAGCGCGTGCGCAAACCCAGACACGCATGCAAGTGGGCTGCTCCAAGAGAGCATTCCCTTGTGAGACGCGCAACCCATTGACGGTGCACCAAAGG
>chromosome_10,-,polyA site is 140918
AACAGTGCATGCGCAGGTTTGGCGCATGTATACCGGCGTCGGGGATGGTGCTAGATCTGAATAATGCTGATGGTTGATGCTCAATTGCTCATACGACGGAAAGTGCACACTTTCCTTCCAGTGGATTAGTGGGCGAACGGGGACATTATG
>chromosome_10,-,polyA site is 155103
CCGCACGCGCCTCGTCTGCGCGACGCGGTGGCCATGCGGCGATGTGCGGCAACATATTTGCAGTGCTTGCCGGCGATGATGACGACGATGACGACGAGGAGAGAGAGGAGGACAACGAGCAGGACTGTGCGGGCGAGGAGGCCTGGCTGG
>chromosome_10,-,polyA site is 162638
GGACCGAAAAGGGGGGGACCATCGGGCAATGGCACGGAGGTGTGCCATCCCTGGCATCATCCGTTGACCGCAGGGCCCATTGCGCTTCAATATGCATCCATATATACTTATTGGCCGTATTGCATTCCACAGACGGCGACTAAATGCAAA
>chromosome_10,-,polyA site is 163625
CCACCAACCCAAGCCCTCCATGGTTCGCCATGCCCCGCTCACCCTCCCTGCCCCGCCCTCCCCCACAACACACACACACACACACACACACACACACACACACACACACACACACACAGGCCCGGTTCGACGCGCTGCTGGAGCTGCAGG
>chromosome_10,-,polyA site is 165693
CTTCCTTGTCTATGGACAGCAGGACAAGGGGGGGCAGTGGGGCACCTTCCCTGAGCAGGACACTCCCCACAGCAGCGTATGCAAGCGCCATCCCAGTGCGGCCGGCGTTCTGGCCACCTCGCTACACCGCCGACCACGCATCAGTCCGTT
>chromosome_10,-,polyA site is 165823
CTGAAGTGCTGGACGGGCTGCGACATGTGTTCACTGGATGCTACCATCAGGACGTATCAGGCCCGCAAGTCAGGGTCGTGTACGGTAACTGTTTGTCATCCCGTCACAAGACGTCGCCTGACGCTGCCACCTTCCTTGTCTATGGACAGC
>chromosome_10,-,polyA site is 166706
TTTGGGCGGCAGACGTGTTTCACATCCCAACCCAACCCCGTGCACCAGGTCAGGATATGACACCGTGCCCACTCTCGCCGGGACGCGGTACAATACCGTATAAATAAAACACACAATGCCAAGGATTCCGGATGTCGGCGACTCTCAACG
>chromosome_10,-,polyA site is 172072
TGAGGGGGCTGACCCAGGGCACGGCAGCGGGGGCCATGATGCATGCGCCCGTCTGCCGGTCCCACCATGTCCACCCCGCACTCCCCTGCCCCGCACCCCACAGACTGGCTACGCGCCGTTTGACGGGCGCAACGACCAGGAGATCCTCAA
>chromosome_10,-,polyA site is 177239
TGGGGGTAGGGTGATAGGCTACCAGTATGGAATCGCATGCGACGCGGCGTAGGACTGCCCACGAAGGGCCGGGCCTCCGTGCAATCGGCAAATCTAGGCAAATGGCCATGAATTCGGGGAAGGCATGTTGGCGACAGCATCGGCCCCATA
>chromosome_10,-,polyA site is 177379
TGCTTTCTGAGGCCGAGAAAGTCGCTGTGTGTATGATCCGCGCATGGAATGCGTATGCGATATGGTGAGGGATGGACCACGCGCAACACGCATTCTGGGATAGCCGAGCACGCGATAAGCGATTACGTGGATGCTGCATGTGGGGGTAGG
>chromosome_10,-,polyA site is 177875
ACGACTACGAGTACTACCGCGCCTCCACGGTGGCGTGGTTCATGGTGGCCGAGGTCAAGGCGAAGCTGGAGCGCGTGCTGGGCATCGTGCACTGAGGGGAGGGCGGCGGAGCGCGCGCGCGTGCGTATCCTACCTAATCGAGAGCTGTGT
>chromosome_10,-,polyA site is 184696
CAATGTCAGGACGACAAAGTCTACATCCACAAAGATGACGTTGATGACCGCAAGTGCTGTTGGCCATAGTGAGACGGTGGAAAAGTGGGGGGGGGGGTGACAAGGACTGGCAAAGCGTGGCGACCGCCTGGAAGGGGCCATTCAGATTTG
>chromosome_10,-,polyA site is 188163
ATGGCCCACAGCCACCAACACACACGCTTGCCGGCTCAGCAGCCACCGCAGTGAAGCCTGCATGGGGGGCAGGGGGGGGGGGGCAGGGGGGGGGCAGGGAGGCAGTTGTTGTTGCGTGTGTTCCCTGCCTGTTCCTGACCTACCCTGCCC
>chromosome_10,-,polyA site is 192585
GGCGGTGGTCGTGGTGGAGGTGAGACGGGGATGGGTAGGGGTGCAAGCGAGGGCCGTGGCGAGGGCGAGGGAGCGATTGGTGGCGGTGGAGATGTGATGACGAGGGCAGGCTGGGCGGGTAGCTGGGTAGGGCAGGGGATAGGCAGCGGC
>chromosome_10,-,polyA site is 193557
GTGTAGGACGCTGTGTGCTGCTGCGTGTTGCTGGAGCGCTGCAAGCCTCGTGCAACCCGTACATTTTGTGGTCTTGAGTATGTAACGGTGTCCAACTGGAGTTCACACATACCGCCCGTACTACGGTCCATCTGAAAGCGCAGAGTCTCG
>chromosome_10,-,polyA site is 194986
TTTCGATCGCGGACGGACAAGTGGTGCTGGACCGCAGGAGCACTGCGGCAGGTGGGACAGCAGGTGGGTCAGGTGGGGGTGCGGGTGGTGCCGGGGGGCAACAGGCGGCTGGGGTAGGAGCGCGAGGGGCGCTGGATTTTTGTACTTGGT
>chromosome_10,-,polyA site is 197038
GTACAGGATGGAGCGGCAGTAGGTAGGGCTTTGTCGTCGGGGCAGAGGGAGGGAGAGGACGAAGAGGAGGATAGGAAGAGGGGAAGGAAGAGGAGGAAGAGGAGGGGGCGCACGAGGCGGACAGGATGGGCACCGGTAGTGGTTTTGGTG
>chromosome_10,-,polyA site is 200199
CGAACTGAGGGCTTGGCAGTGGGGGCTAATGTTGGAATTGGGTGAGCTTCTTGCGGGTAACTAGGTCCACCCAGCTCCTTTATGAAATTATTTGTGCCCACCCAAATCAATTTCAAGCTGCTAGAATACAACAGGCTCGTGCCCAGCGCA
>chromosome_10,-,polyA site is 201459
GGTTTGCTGATGGTAAGTCCTGGTCTCCTCACTGGTAGGAAAGAGGCAGCGGAGGGAACGCAGCAGCACGAGGACCCCCCTGCACCACTAGAGATCGCCAAGGCTGAAGCGGTGACAGGGTTGGAGGAGGCTGTACGACTTCGCGGGGCT
>chromosome_10,-,polyA site is 230780
TCGTCCTCGTCCTCGTCCTCCTCGTCCCCCTCGTCCCCCTCCTGTTCCTGCTGCCTGCCGTTTTAAAGTCAATCACAAGTTGTACCAGGCTCAACGATTTTTGGATATAATCAGTGTTAGCCCTATCCGCGCCTCTAGCCTACGGGTTGG
>chromosome_10,-,polyA site is 232879
ACTGGCAACAATGTGCAACCCTTGGCTGTTGACCCAGCAACTCTCCTTGACATTGATCTCACATTCTTACACTGGAGTGTATCACTGCTTCGCTTCTCGCTCCGGCCAATTTTTCCCTGCCGCCAATAGAAAAGAGCAATTAATAAAATA
>chromosome_10,-,polyA site is 232972
GCAACTCAATGCAAGTTTGCAGTACATCACGGATTGTGCAAGCTACGATATCACGTAGTAAGCTCACAAGCGCAATTAAGGAGGCCAGGTATGACTGGCAACAATGTGCAACCCTTGGCTGTTGACCCAGCAACTCTCCTTGACATTGAT
>chromosome_10,-,polyA site is 233046
AAGGACAGTCCCATGTTCCGAAGTGCGTACGGTATTCCAGGGTTGCAACCCGGATACCCTGACGTATTCACGTGGCAACTCAATGCAAGTTTGCAGTACATCACGGATTGTGCAAGCTACGATATCACGTAGTAAGCTCACAAGCGCAAT
>chromosome_10,-,polyA site is 233158
CGCATGAGGCGCGTTGCATGCGGATCCGGCACCCGGCGCAAAGAAGCTTGCGGACGTAGAATTCGTGCAATGCACAGTACGGTACGGTATAGATGTGACATGACAAGGAGTCAAGGACAGTCCCATGTTCCGAAGTGCGTACGGTATTCC
>chromosome_10,-,polyA site is 241415
TGCACATGCATCCAAGTCGTATATTGCATAGCAAATTAGCGGTCATTTCCTGCAGGGGTGCCCCCACGGGATGTTCGATCTCTTGTAACAAGCGGGGGACTTTCTGCACTGACCCCACGCATCGGCTACTTTTCTGGGTTGCATCACTTG
>chromosome_10,-,polyA site is 249845
GGCTTCAGGAACCTTGCCAACGTGTCCGATACCTTGCCAGCCCCCAAGTGCCGTATGGCCCTACCCGTGCGGGGGGGGGGGGCTTAGGGGGGGGTAGGGGGGGCTCTGTACGGGCTCCCTGACGGCCCAAAGAGTGCGTTGAGACGTCGC
>chromosome_10,-,polyA site is 257272
GGCGCAAGGACCATAGTTCGTCAAGGAGGACACAGCTAACTTTCCGCACGACGCCGGCCGCGTACCTGGAAGCTGGGGCGGTTGGTGGGGTTGGGGTCCATGCACGTCTCCACCAGCGAGCGCCATTCGGGCTCGCACGAGGGCGGGATG
>chromosome_10,-,polyA site is 267265
ATGAGGTGCATAGTAGTGGCTATCGTCGGTGTTCGCGGAATCGCGGTGGTGGCATGAGTGAATTTGGCAGAAACAACAGCCGTGTAATGCAACAGCGTCAAATCCCCATTCCCGGACCATCCGCAGGACCCTGACTCATTGCAGTGCAGC
>chromosome_10,-,polyA site is 267524
GAGTAGCGGTGCCGGTGGCGCTCCCACCTTCCTCCCGTCCGTGGCCGATTTGCACGCCGTACTTGACACAGCATTCTGTGCCCTGTATCTTGTGCCTCTGTGCCTCTGTGTGTGTGTGGGGAGGGGTATGTGCCCAACGAAATAGGTCCC
>chromosome_10,-,polyA site is 268514
TACCTGAGCGTGGCCAAGGACGAGGGAGCCATGGCCGCTGCCGCCACCGCCCGCGAGGTGTTCGGCATCACCACAGGCCCCTACATGCCGCACCTGTCCCTGCTGTACTCAGACATCCCCCAGGAGGAGCGTGCCAAGGTGGGGATGGGC
>chromosome_10,-,polyA site is 273529
CCTCGCGGCATCCACGCGCGCCGGTGTTTACCTGGGCACGATAAGCTAAGCTAGAAGTACCCAATCTGTAATGCTTACATGTAACTAATCGTCCACGAGAAGTCCACGAGAAGTCCACGAATTGCATGTCGCGGCGTAGGGCACGGCAGC
>chromosome_10,-,polyA site is 274243
CTGCTTGTGCTTGACAGCGGGACGCGGCTGGGCACATGGCGGGCGGTGGCTGTGCAAGCTCGACCTCGGCTATGTCCGGGATTTCAAACCTTCGACCTCAGACATTGCACAAACGTGGCGTGGGCGCAGCCCACTTTTCCCTTGCAAGGG
>chromosome_10,-,polyA site is 274877
AGCAGCAGCGGCGGCAGCAGCAGGAGCAGCAGCAGCACAGGGCCTGGCGGCAGCGGCCCTGGGCCCAGCAGTTGCGGCGTGGGTGTACGTAGCGGAGGGGGCGAGCAACGCCACGTGGAGGAGGTAGGTGAGCGCGGCGCCGCCCAAGAA
>chromosome_10,-,polyA site is 276655
AGTTGTCGATTGCCGAGACCTCCGCTGCTCTTTCTTTAGCCCCTGCTGTTTTTAGGGGCCCCTTCAACTAAAGGAGGCAGAGGAAGGCGATTTCAAACCAAAAAAGACCGTGCAGGTGTCGCCGCCCGACCACGTTCCCCCAGCGGGGCC
>chromosome_10,-,polyA site is 285387
CCAGGAGATTCACAGGCGCAGGCACAATCGTACGCTGATGTAGAGAACTATCCCCGAAGATTCGGACGGACTCTCTCGTCCGGGCTTGCAAATACGGGGAAAAGCTTTTGCATCTTCGGGGAGCGGCAAGAAATGCCCCCTTCTGCAAGC
>chromosome_10,-,polyA site is 285575
GCCCTGCCGCCCTAGCCTCCTTTCATGTATGGTACGGAGGGATCCCGAGTATGTCGTTACCGCCCAGCAGCTGGGCACGCGATGTGATCCAGAGCTACTATTTTGGGCTCGCCTTGGTGCAGGGAGGGCAGCGGGTATGGGGCGGTGCAT
>chromosome_10,-,polyA site is 285627
TGGGGAACGGATCGTACCCAGCCAAGCAACTCTGGGCTCAGCTGGCGACACTGCCCTGCCGCCCTAGCCTCCTTTCATGTATGGTACGGAGGGATCCCGAGTATGTCGTTACCGCCCAGCAGCTGGGCACGCGATGTGATCCAGAGCTAC
>chromosome_10,-,polyA site is 285775
GTCGCGCGCAGGGCTCAGGCATTCTTCGAAGGCACGCGATCAGATGCGCCGCTAGCGAACCGCATTTGAATGATGAGCTCTGAAGATTTTGCTTGTCCGAGTCGCGCAAGGATGTAGGATAGCAGTTAGAAGTCGTGACATTTCAGTTTG
>chromosome_10,-,polyA site is 285934
TATGCATGTCTGTGGCCTGGTGCGGTGATGTATAGGAGTAGGAGGGTGATGAAATGACCGGTGGCTGATGGGCTGTACAGAAGTAAGCTGATGGTGCGTATTTGACCATGCTTCCACTGTTTATCTGTTGAGTATCATTGGGAAGGCGCG
>chromosome_10,-,polyA site is 286093
ACTCGCTCATTGCGCTGGACCAGCGCAAGGAACAGGGCAAAGCCCGGTGACGGCCCAGTGTCTGATACGCGTTCTATGGGACGAATTTAGCGGGAGACCAAGGCTTGTGTGGGGGAACGCGACAGCAATGGGGCTTCATGGCAGACTGAT
>chromosome_10,-,polyA site is 286374
TGCTGCGACGTGTCTCACAGCGCTGGCTAGCTTCACGGCGGCGTCGGGGCTGCCGCTAATGACCCTGTTTGGGCTGATGTCGCTTCCCGGATTCTTCACAAAACAGGTCAGCAACTCTGTGCTGCATGTGTGCGTTGCCGTTTGTTATGC
>chromosome_10,-,polyA site is 307224
TTGGAGGACAAGTGACCAATGAGGGCCTGCCTCTCAAGGGGATAAGAGGCTGTGCCCGTGTGCCGCCACGCCACGTTGGTGTAATGTCTGATGCCGAAGATTTCAAAACCGCCATATCTCACGGACAGAGCCTGAGTCGGTTTGTACAGG
>chromosome_10,-,polyA site is 310555
GGTCGGGGGCGGAGCCCCCGGAAAAATTTTGGGGGTGACGAAGCGGCGGCAGCCTGTTTCGTCAACTGAACGAAGCCATTTTAAGGAATTCGGCCACTGACGCCGCCCCTGCCTTCGTAAGATACGAGCGCTGCTTGGCGGTAGTGAAGT
>chromosome_10,-,polyA site is 310738
TAGACCAGAGCGGAAGGCGGAGTGGGCTTGCAGGCGGCACGAGAGTAGGCAGTCAGTAGCGCAAGTTGCGAAAGCACATGTTACCTCGTAACCGACGGTAAACGCTGTCGATGGTCGCGCCAGGTTGGGTCGGCGGGAAGCAGGGGAGGA
>chromosome_10,-,polyA site is 310933
GAAGACATTTTTGGGATTTCGGCCACTTGTGGCCAAGGACAGGGGGTTCCAGGGGCTACTCCACGGCCGAAACCTGCGTGGCATATGGTAAGAAGGCTCAAAGGGCTGTATCTATGGGTGTTGACGGCGGGAGACAGGGGTTCCCCTGGC
>chromosome_10,-,polyA site is 314365
TGAAGCAAGCTTGTCTTTGCTTGAGCTACTTGATTTAATCACCTAGCGATTTCAGCGCATTGACCAACAGAATGTAACAAGCGGCAGAGCCGCGCCAGTATTGTGGGCGGAGCCTCTATGGCTCGCCCGCACGCATGTATGCTGGCTCCT
>chromosome_10,-,polyA site is 314939
AGGGCTGTGTCAGCAGCAGTGGTGCCGCGTGTACTTTGCACGTGCGGGGTGCGGCGCGGCAATCCTCGCAACTACCAACACTTTAATTGACACACGAGGATCACAAACGGGCTTTCGCGCAACTGCCAACGAACAGGGAGTGGTGGGGGA
>chromosome_10,-,polyA site is 318132
AGGCCAAGCAATTTGAGACGCTTGAAGATACACACAGCGCGGAGGGTGCGCACACAAAATGGGCAAGGACTACTATGCAATCCTTGGAGTGCAGAAAGGAGCAGATGAAAATGAACTTAAGAAAGGTAAGCTCCGGTGCTGCGCCGTCGC
>chromosome_10,-,polyA site is 318575
CGCAAGTGCCAGCTTGGACCTGTGCGGCCTGTGCAGTTCCTGCATGCCTGCCAAACAACCCCTGGATAAGACCGTGTAATCGTGTAACCCAATATTTGGGCTCGTGGTGCAAGGGTAAGGGGCGGGGACTCTACGCGGAAACTGTCGGAG
>chromosome_10,-,polyA site is 318733
AGGGGCCCATGGGGGTGGAGATTGAGCTGTGAGGGAGGGGGGGTGCGTCGCTGCTTTGCAGCATGAAAGAGCGTATGGCATTGTAACGTGCACGATTTGAAGTGAGAACGCGTGGATCGGTGTTTGGGCTGGCGGGAGCGGGCATTCAAG
>chromosome_10,-,polyA site is 320657
GACTGCCTGGTGGGGCTGCTGGGCGCCTTCCTGGAGCTCAACCACCTGGAGCCGGAGCTGATGCAGGTCGGAAGGGGGGAAGGGGGGGAGGGAGGCGGGAGGGGGCCTGCGGATGTGTGGTGTGCGCAGCCGCCAACTGGCCTCCGCCTC
>chromosome_10,-,polyA site is 323727
CGCATGCGGAACCTGCAGGATGCTCGTGACACGGTGGTCGACCGCGGGTCTGCGGCTGCAAAGCCGCCTCGCTTGATTGTAACAGACGCTGAGAGAGGCCCCCACCGCCCCAGTGGTTCGAGTATCAACCGTCTGGCAGCGCATAGCTTG
>chromosome_10,-,polyA site is 326696
GGTGGGTGGGTGGGGGGGGGCGCGGGTGTGCGAACGCGGCGAATGCGGGTGTGGGGTGGGAGCTTGCTGTGTGTGCTGGGGGTTGTGAGTGGGGGGAGGATAGGTGGGAGGCAATATGTTGAATGCGGTGGCGGGGCCGAGCATGGCAAG
>chromosome_10,-,polyA site is 329250
TTTTGGCCGTTTCCTAGACATTCCTCCCGGGGGCTAATGTCTGGGGCGAGACTTTGTTGGCCCGGGTTTGGGGCGGGTTTTGCCCGAATTCCTATGGAGAAGCCCCCAAACCGCCATGTGCCCAGACAAAAGTCGGCGGCCACCCGGCCG
>chromosome_10,-,polyA site is 334763
GTGCTCTCGGGATGGAGCCAGGGCCGAGTACTGGTGTGATCGGGGCGGGGCAGCTCCATGCCGCTTTTTGCCGGTGTAACTAGTTGGTGATTTCGACAGACAAACTTGGGGAGCTCATTGCGCGCTGTTCTGTACGCGTTGCTCGGTTTC
>chromosome_10,-,polyA site is 335964
AAGCATAGACTTGGCGATCGGACACATACAGGTGTCGGACACTGACCATGAGCTAAGGAGCGGTGACGAGGGAGCAGGCGGGTGTAATACTAAATGCTGATTGAACTTGCCCCGAGTGCCCGTCTCCCAACGCAGCGATCAGGACAGCGG
>chromosome_10,-,polyA site is 336147
AACTACGCTCTGGATGAGGTTGTTGCCGCCAAGTAAATGGCTGGCTTCGCGCAGCATCACGGAATGCCGAGAGGAGCGGCAAGTGTCGTTACGGGACCTAGAGAAGAGAAGATTAGCGGGCTGGCCTTAGGGCAAGTCGCGATTTTGTGA
>chromosome_10,-,polyA site is 336388
CTTAGCAAGTGGCTTCTGTTTTGTCATACAGGTGAAGATCCTGCGCCCCGAGTCCTACTGGTTCAACCAGGTCGGCAAGGTCGTCTCCGTCGACCAGGTACGCTGCAAATGGAATCCCCTTCCGCTTGCGGGCCCCGACACCTAAGTTTG
>chromosome_10,-,polyA site is 339361
CACAAGCATTATCGCTTGCAACTGTCGCCTCTGCCTGTGCTCCGTTAGTTTGGCTTGGTCGGCTTTAGTTTGGGCTAGTGATTACCCCCCCCCCCCCCCACACACACACACACACACACGCACACACACACGCCCCACCGCGCCCCGCCC
>chromosome_10,-,polyA site is 340087
CTGAAGGCCACCACCACGTCCTTGTACTCCTGGTGGCTGTCAGCCCTGGGGGGTGGGGGAAGGGTGGTGGAGGGGGAGGGGTGTGTGTGGAGAGGGGGGAGGCAGGAGGGCGCAGAGGCGGCGGCACGCAGTGTGTCAGGTGGCGGTATA
>chromosome_10,-,polyA site is 341178
AGCCGGACACGGTGGGGGCCACCAGGTCGGGGCGCAGGACCAGGAAGCGACCAAACGCCTCGATGGCCTCGGCGTGCTGGGAAACGGGGGGTGGGTGGGAGGGGCAGAGGAGGTGTGGCGTCATTGGCGTGGTTGGTTGGTTGGTCTCCT
>chromosome_10,-,polyA site is 342086
GATCAGCTGCACCAGCTGAGCCTGCAGCACGGGCGGGCCCGCGGCGGAGGCGGCCAGCAGGCCTGTGTGTGGGGGGCAGGAGGGGGTGGGGGGAGGGGTAGGACAGCGCGGTGGGTGGGGTGGGCGGGCGGAGAGGCGCGTGAGAGAGGG
>chromosome_10,-,polyA site is 342949
GGCAGAGGCGCCGGCGGGCTTGGCGGACTCGAGTGGGGCGGTGCGGCGGATGGCGCGTTCCAGCAGCGTCACCTGCGGGGGTGGGTGGGTGGGTGGAAGAGGCGGCACGGCAGGGGAGAAGGGTGGGTTGTATAATACCAGCCCAAAGTA
>chromosome_10,-,polyA site is 345982
AGTGGTAGACGGTAGACCATCTTGGGGGGTGGGGTGCGGTTTGGGGTTGGCGGGGGTGACGTGTGGCGGTGGTGGGGGGTGGGGTGCGAGTGTGGCGTGACGGGGTGCGTGCCCCCACTCCCGTAGGGCTTGCTGAGCCTCCGCTGCGCT
>chromosome_10,-,polyA site is 346180
TGGCCAGGCCCGCCTGCGCCGTGGCGGGGCTGTAGCGCAGGATCACCTCCAGGACACACTCCTGGGTGTGTGTGTGTGTGTGTGTGTGTGGAGGGGGGGAGGTGTAAGGATTGGTACAGAGACGTGTAGCGAAGTAGACAGCAGGCGTGG
>chromosome_10,-,polyA site is 347435
CCGCAACCCCCCACCCCTGCTGCCCCCCCCCCCGCCCCCTCACCCCCCCCCCTTCCCGCCCCCCCCCCCTCCTGGCCCCCCCTCCCCCGCCCCCCCCCCACCTGCGGCGTGATGCCTGGCAGCCCCGCCAGCACCGCCCGCAGCAGCCCC
>chromosome_10,-,polyA site is 351444
TCGAGGGGGCGAAGGCCTTGGCTGTCATGGACGGCTTGCGGGAGGGGCCTGAGGGCAAGTGCGGTGTGTGTGTGTGTGGGGGGGGCGGGGGGCGGGGGGAGAGGGGGTTATGTGCCCGGGCCCAACGAAAACTCCCATCATCATACATCA
>chromosome_10,-,polyA site is 353476
GTGTGTGTGTGTGTGTGTGTGTGTGTGTGTGTGTGTGTGTGTGTGTGGAGTCATCAACATTCTTGAGACTGAGAGGCGGGTCGGGGCGGGGGGGGGGGGATGCCGAAGTGGATCTGGGGCGAGTGGACTAGGCCAGCAACACACCCCGTC
>chromosome_10,-,polyA site is 355008
CAGGCGCCCGCCCACCCACCGTGCGCATGAGGCCCTGCCACACGTGGGCGGTCTCGGTGCTGCGGGCGCGTGGGGAAGAACACGGGGGGGGGGGGGGGCACGTGCGTTGAAGGCCGCAGGGAAGCAAGGCAACAGGCGCGTGCGGGCACA
>chromosome_10,-,polyA site is 358586
CGTGTGCGTGTGTGTGGGTGTGTGTGTGGGGGGGTGTGTGGGTGTGGGTGTGGGTGCGCGTGTGTGTGTGTGGGGGGGGGGGGGGTGTGTGGAGGGGTGAGTGGGGGGCAGCAGAAGTGGGAAAGTGCTGGCGAGTGCGGGTGGGTAGGC
>chromosome_10,-,polyA site is 362072
GTGAATTGGCGGGGGCGTGGGAATTAGCCGTTGATGGATAATGGAGTGCTTGAGTCACAAGTATGAAGTGCGGGTGTTGGGGGGTGGGGGGTGGGGTGGAGAAGGGACGTGGCGGCGGGCGGCGTAGGTGGCGGCGCATTGGCACACATG
>chromosome_10,-,polyA site is 364501
CCCGCGGCAAAGGGAATCGGGCTGCTGCTGGAATGCTGCTGGCGGAATGTTGGGTTCCCCAGCTGCGGCATGCCGCGGCATGTAATTACACTCGCTCAGAAGCCGGACCTTGCATTGGACACGACGACAGCTTGCAACATTGACCAGGTA
>chromosome_10,-,polyA site is 364749
AAAGTAAATGGTGGGCACAGTATTGATGCCGCGTACCGTAGAGCGCATCGCATGAGAGTGACGAGTCTGGTGCATCAGATTGTAAGGTGGCAGGTACTGACAATTTGATGGCGCACTAAGGGACGACGTGGTGGTGTGCGCAGCCCTTGT
>chromosome_10,-,polyA site is 365067
CGGAGCGCGTGGAGCTTTGACACGGAGCTCACACGTGGCATGGCAGGTTTTGGCCTCATACCAGCACCGTATTAACGTGGAAGGAGCGATGTAAGATGGAATGTTGAATGACTGCACTGAGCTTTTGTGAAACTGTTTATATTTTCATGT
>chromosome_10,-,polyA site is 366388
GTCGGGTTCACTCGGGGGCGTGCCCATACCCGCCGCACCGTCCTTCGAGGGTTTGAAGTCCAAGCCCTCCCCAATGCTTGTAAAGGTCATATGTATGCTAGGAGATGTTGTTTTAAGCTCTGGGGTGACTTGCCCTCTCGCCGAGCTCTT
>chromosome_10,-,polyA site is 367828
CGCAGCACGCGGCACAAGTCCGGCAAGCACCGCAAGTCCATGGGCGGCCGCTCGCAGCGCGCGGTGGCGGTGCTGGACGACGAGGACGGAATAGTGGGGGCGGCGCGGCGGCAGGGCAAGGGCAACGGGAACAGCAGCAGCAGTAGCAGT
>chromosome_10,-,polyA site is 368227
GCGGCCAGGTGGGTGGGGTCTGTAAGAGTGTGCGTGCGGGAAACGTTTGTGTGTTAGTGTGTGCGCGTGCGTGTCGGGGGGGGGGGGGTGTTTGGCGTCACTGGCGTCGCTGGGGCCGCAGAAGTTACAGCCAGGTGGCGGGCAGGCCGT
>chromosome_10,-,polyA site is 369238
TCGGGGCTGTACCCGCAGTGGAACACCAAACAGGTGGGGGGGGGGGGGCGGGGCGGAGGTGCGGTGTGTGGGGGGGGGGGGGGTTGGGGGTGGGGTGGGAGTGGCAGCGCGCGTGCGTGGGGACTGCTGTGCACGGATGGTGTGAATGAT
>chromosome_10,-,polyA site is 371154
GGTGCTGGCCAACCTGCTCATCGCGCTCATCAGCTACCACTTCCAGCCAGAGAAGGTGGGCGGGCGGGTGGGAGAGGGAGTGGGGAGTGGGGGGTGGGGAGTGGGAGTGCAGGCCCAGGCGTGCTGGTGGGACCCGGGTGTGCGGCGGAG
>chromosome_10,-,polyA site is 371576
GGGAAGAAACAAGCAGGACTGTGTATGCGATGCGGTGCGATGAATTAAGTGGTGTGAATGTGTGTGTGTGTGTGTGTGTGTGTGTGTTTGTGTGTGTGTATGTGTGTGTGTGTGCGTTGGGATGACGCGTGCCCGCGTGTGTACATTTCC
>chromosome_10,-,polyA site is 372956
ACTGCAGGTGCCAGGGGGGCCGGTGGGGGGCTAGAGGGAGGAGGAGGAGGAGGAGGAGAGGGGAGGAGAAGAGGAGGAGGAGAGGAGGAGGGAGGAAGGAGGAAGGAGGAAGCAGGGATGAGGAAGGAGGGAGGAGGCAGGAGGAGTTAA
>chromosome_10,-,polyA site is 373464
ACAGGCGGCGGAGGGGGCGGCGGCGGAGCGGCAGGTGCGGCGGAGGGCGGCGGCGCCGAGGCGGCGGGAGGTGGAGGTGGGGGTGGGGGGCCTCAGGCGACCCTGGCTGACGTCCTGGCGCCACGTGGCGTCACGTGCAGCCTCAACGAC
>chromosome_10,-,polyA site is 377041
TTGGGTTTTTGGGCCACGCAAGGGCTTGACTTAATGCCTCACGTTTCAGCCTTTTAGGAACTGATGTTGAACATGACTCTATGTGACATTATGGAAGCGCCGCGTTAAGAAGTAGTTAGCATGTCTCGGCTCGAAGCGGTCAAGGCCCTG
>chromosome_10,-,polyA site is 392435
ACCCTGAACCAGGACTGGCCGTTGAACCCCTTGTCCACATACGCCCGGTCCACGGCGCGCCAGGCCTGTGCATGTGTGGGTGTGGGTGGGAGGGGCCGCAGGTTGGGGCGAGAGGAGGGGCGAGTGGGAGCGAGGGGAAATGCGCGTCGT
>chromosome_10,-,polyA site is 392907
TCGCTCTTGTGCAATGGATTCGATTTAGTTTGGGCTGGTATCTACACACACACCCTTTGCTTGCGCCGCCCCGCCCCCCCCCCGGCCCCCCACCGTGTGAAGGGGTCATCCAGCGAGGCCAGCAGCTTGCGGATGGCGGCGTAGGTCTGG
>chromosome_10,-,polyA site is 393902
GGGATCCCTCGCCCGCCCCTTCCCCCATCGCCTTCAGTCCCACCACCACCGCCACACACCATGCACACCCACCCACCCACCCACCCAACCCCCCCCCACACACACACACACGCACGGCCCTCCCTCCCTCCCAACCCCCACCTGCAGCAG
>chromosome_10,-,polyA site is 394202
CGTCAGGCTGCTGCCGGCTGGCCCCTGCACACATGTGTGTGGGTTTTGAGTGGAGACGCAACCACATGGCAGTGGGGGTGTAGTTAGGGGGGGGCAGTGAGGGGCCAGAGGGCACCGCAATGGCGGGTGCGGCAGCGGCCGGGCCGCCCG
>chromosome_10,-,polyA site is 395384
CGAGTAGATGTCGCGCACGCCGTTGGAGTCCGAGATCAGCACGATGTCGCCGCCAGGCAGCAGCAGCTTGGCCACCTGGGTTGAGGGGGGGGGGGGGGTAACCGTGTAAGGGCGGGGGGCGGTTGAGGAGGGGTTTTGCGGCGACTGGGG
>chromosome_10,-,polyA site is 396148
TCCCCGCCCACCGCCAGGGACTCGGGGCTGATGCGGATGTCGGGGGTGATGCCAATCTTGTTGATGTCCAGGCCTGTGTGTGTGTGTGTGGGGGGGGTTACATTCATGATTTATTAGGTGTGTTAGCGGCGGCCCCTACCAGTGGCAGAG
>chromosome_10,-,polyA site is 403361
CAGCCACAGGGAGCCCGTGGTGGTGTCGAACTGGGGAGGGGTGGGGTGGGGTGGGGTGGGGTGGGGTGGGGAGGGGTGGGGTGGGGTAGGGTGGGGTGGGGTGGGGCTGGGGCGCGGAGCAACAGCAGGGTAAGGGACAGCACGGAAGGC
>chromosome_10,-,polyA site is 403909
CGTACACGGACCAAGCAAGGAGCGCACTGATCAAGCGCAACCTCTCGCGCTCCAGCATGCCGCTGAGCCAACCCCCCCTCCCCCCCCCCCCCCACACACACATACACACACACACAGACGCACGCATGGGCGCACCCTCGAACACGCAGC
>chromosome_10,-,polyA site is 408192
CAGAGTCCGCCCTAGTCTTAAGGTTGCAACCAGACCGATACTGGTTACTGTTAACAGGTAGCAGTCGGATACAACCAGGATACAGGACAAGGATACAGGATACGGCCGGATATAAGGGCCTCGCATGTAACAGGATACAGGAATACCAGG
>chromosome_10,-,polyA site is 408260
CAAACACTCAGGGAAGAGCGTAGCGTAGCGAGAGGGGAAAGCGTGTGCTGTACCCCATGCAGGACCGGCAGAGTCCGCCCTAGTCTTAAGGTTGCAACCAGACCGATACTGGTTACTGTTAACAGGTAGCAGTCGGATACAACCAGGATA
>chromosome_10,-,polyA site is 408759
GCGCTTGTGGAGCGGTGCCGCGCCATGATGGGCGTGCGGTAAAGCAAGGAGACAGGAGGATTGACGTGCAATTGACATGCAGTGGGACGAGACAGAGGCAAGACACGGTTTCATGACTGCGTGATATGATATGCTGTGCGGCAACGGTGC
>chromosome_10,-,polyA site is 410072
CTGCTCGAGGGGGAGTGTTGAAGTATAGCGATCAGCACTCATATACCTCGAGAATGATGCAAGGAACTAATCCATCCCACGTCGGGGTGAGCGCTTTTCCTTGCTCAAGTTCAACAGGTTATGAGCCCCGCGCTCGTAGCTGACGCGGAA
>chromosome_10,-,polyA site is 410389
CTGCTCGAGGGGGAGTGTTGAAGTATAGCGATCAGCACTCATATACCTCGAGAATGATGCAAGGAACTAATCCATCCCACGTCGGGGTGAGCGCTTTTCCTTGCTCAAGTTCAACAGGTTATGAGCCCCGATAACGCATACCGATGCGCG
>chromosome_10,-,polyA site is 410706
CTGCTCGAGGGGGAGTGTTGAAGTATAGCGATCAGCACTCATATACCTCGAGAATGATGCAAGGAACTAATCCATCCCACGTCGGGGTGAGCGCTTTTCCTTGCTCAAGTTCAACAGGTTATGAGCCCCGATAACGCATACCGATGCGCG
>chromosome_10,-,polyA site is 411023
CTGCTCGAGGGGGAGTGTTGAAGTATAGCGATCAGCACTCATATACCTCGAGAATGATGCAAGGAACTAATCCATCCCACGTCGGGGTGAGCGCTTTTCCTTGCTCAAGTTCAACAGGTTATGAGCCCCGATAACGCATACCGATGCGCG
>chromosome_10,-,polyA site is 412178
GGCTAACTTTGGCCGGTTCATCTCCCCAAGCGACCCAGCGATTAAGTAGACCCGTCTGCGCAGCCGCCGCCGCGACCCGCCGGCCGCCGCCCCCCCTGCATGGACGTGTACCGTAGCTCCTGTACACCGGTTTGGGACTTGCCAAGTAAG
>chromosome_10,-,polyA site is 423150
GCGCTCGCGGTCCAGCACCACCAGCGTGCCGCCGCTGCAGGCGCGCACAACCCTGTGTGTGTGTGTGTGTGTGTTGTGTGTTTTTTTGGGGTGGAGGGGAAGGGGAGGGGGTTAACTCTGTGTGGAGGTATGGGACGAGGGGGGGTCCGG
>chromosome_10,-,polyA site is 424034
TGAAGCGCTGTGCGGAGCCGTGGATGCGGCGCACGTCACCCAGGATGAAGGTCTTGTCAGCGGGCTTGAAGCTGGGGGGGGGGCAGGAGGAAGGGGAAAACGCGGGCGGAGCGGGGCGGGCGAGGGGAACAAGTGAGCGGGCTAGACTAA
>chromosome_10,-,polyA site is 430741
CCGCCGGTGGCCAAGTGGCGGCCGTCGGCGGAGAAGACCAGTCGGGCGATGGGCTCGCGCTCCTCGCCTGGCGGTGGCGGGGGTTGAGGGCGTGGGGGCAATCGGGAGAGGGAGGGTGGGGGCGGAATGACATAGACCATTCGATGGGGC
>chromosome_10,-,polyA site is 435536
GTGTGTATCAAATATGAAGTGAAGTGCCGACGGGGGGGGGTTGCCATGCATGCGGACGGTGTGGGTCGTGTGTGTGTGTGTGGGGGGGGGGGGGGGCGGAAGGAACAGAGACGTGTACACGCGAAGCGAGTTGACAGCAGTTGACGACAC
>chromosome_10,-,polyA site is 438194
CGCACGCGTATAGAGTCTGGATTGCAGCAGGGGGCTGCAACGGACTGCAGCTACTGAGTCAGGAGCAACGCCGGGCGAGGTCTCTGTACGGCGATGCTTGCGTGGTGCGGTTGGGGCCAACTGACACGGGCTCAGGAGGCGGTGACGCAG
>chromosome_10,-,polyA site is 438314
AGGGGTTAGTTGTGCGTGGTGGGTTCGTGCGGGCGGTCGATAGCGTGTTGAATGCCACTGCGTACTGCACACAAGCGTGTAACGCGGATGAAACGCTGTACGCTGCAATGCTCCTCCATCCGCACGCGTATAGAGTCTGGATTGCAGCAG
>chromosome_10,-,polyA site is 438877
GTGCGCGGACTATCTGCGGGCAGTGATGAAGGAGCCATTCAAGACCAAGGCGCTGGCTCGCCAGACCGTCTACTTCCGCTCGACCCCTGTCTCAGATGGAAAGCAGGGCGTTGCGAGTAAGTCGGCAACCTAGAGCGCGAGATGCAGCCC
>chromosome_10,-,polyA site is 439044
TTATTGACTTTGCGCGTTTGTTGCTTCTCATAGGGGCGCAGCCGGAGTCCAATACTTGTCAAAGCACGTCGATTGCCGAGACCGAACCTAGCACTAGCCAAAATGTGCCCTCCTAGTGGCCCTTTCTATCGCGTTGCGGGCATGTCCTAT
>chromosome_10,-,polyA site is 439493
ACGCTAGCGTGCTCTTGTGCCTGCTTGTGCTGCTATTTTGCAGCCAGAGCCTATGATGCGGCTTGAGTTGTGACGTGGTGGTGTGTGTGGTGTGCACCCATGGGTCATTATCATCCTAGCACATGAGCTCTTGATCGGAGATTTGATGGA
>chromosome_10,-,polyA site is 440027
TGGCTGAACCTGCAGGTGACTCGGACATCATCAAGACCGTGGAGTAAATGCGCGGCAGTTGGGGTCATGCATCCACGGCTGTAACGTTTTAAGTGGGGTACATCCCGATGTTTCTTCCCGGTACATGGCTCCCCTCGTGGGGCAGCGTAG
>chromosome_10,-,polyA site is 440263
TCCGTGCCTTCCCTCCAGACAACGTTGACCTGGGCACTGCCTGCGGCAAGTACTACCGCGTCAGCGTGCTGGCCATCACCGACCCCGGTGCGTGGCGGGATGTTGGGGACTACAAGCAACATGTTGCTGTTGGGCGGGGACGAAGGGGGC
>chromosome_10,-,polyA site is 440510
TGTCTCCTCTTCTTGCCCACCGCAGCCAAGCTGGTCATCATCTGCAACAACTGCCCCGCTGTGCGCAAGTCTGAGGTGGAGTACTACGCTATGCTCGCCAAGACCGGCGTGCACCACTACGGCGGCAGTAAGTGGCGGTCCTCAATATGC
>chromosome_10,-,polyA site is 440763
GCACCCGCAGAAGAAGACCCAGGAGAACATCAACGCCCGTCTGGCGCTGGTGATGAAGAGTGGCAAGTACACTCTGGGCTACAAGACCTGCCTGAAGACCCTGCGCTCGGGCAAGGGTAAGTTTGCGCTCGCGCCGACGCCCGCCGACTG
>chromosome_10,-,polyA site is 440998
CTCGCTGTTTCCAGTTCTGACGGATGGACCTTGCATTTTCTTTCCAGGCTGAGAAGGAGGCAAAACACAAGGAAAAATGGCCCCCGCTACTAAGAAGACGGTGCGTAGGGCAGATGCAGTAGCAAAACTAGCCGCAGCCGTCAAAACGGA
>chromosome_10,-,polyA site is 456454
CATACGATGATAATCAGCTGCAGGCCAGACTCCCCTTCAGTATGGGGGGCGGGGGGTCGCTATCTCACTGTGGTGCACGATTGAGGACTATGAGTGACTATGCCACTCCACACCACGAGCCGCCATAGAGACACTCTACACTACACACTT
>chromosome_10,-,polyA site is 456884
TGCTATTAGTTGCATGTGTGGGTCCCATGGAAGGGGGCGTGGGATGTTGCTTAGGAGGCCGCTGGGGCCAAGCCTGCTTCAGCACGCGAGTGGATGCCCAGAAAGGAGTGTGTTGAGTAAAGCGCTTTGTGATGCGGGATGTTTGATTGT
>chromosome_10,-,polyA site is 457392
GTAGTGCTGGCGGCGCCATGTCTGGGTGTGCGAAGCAGCAGACCAGCTCGGACTGTGGTGACGGCTTCAAGAAGTGCGGCTTTGACGTGAGGAAGGGGCACTCCATTGCTGCATTTGCTGCCAAGAATGCTGGAGGCTGTAGCAAGTGCT
>chromosome_10,-,polyA site is 459720
TTTGGCACCGCCCGGCAATGATGGCAACAAATCACGGCGGAGCTGGAAGCACGGCATGCTGCTCTAGCATAACACACAAGGTGTAACGGAGCGTATGTTACCAGTCTGGCGGGCGCACACAGATGACAGAGCCGTTGCTCTCTCTCCAGC
>chromosome_10,-,polyA site is 459850
ATAGTCAGGCACGCCGACCGCTCGTCTTGCGTCGCTCCCCGTCCAGGGCGGATTCAACGACAGGCCAGGCGGTGGCGATCGTGTAACAATGTTGGAGGTACTTGGCCATGGCACAGTCAAGTAGGCGGGGTTTGGCACCGCCCGGCAATG
>chromosome_10,-,polyA site is 460144
GCCAGCTGAGTAAGACGGAGCTAAATAAGCTCAAGCGCCAGGGCAAGGGCAAATCCAGCTTCAAGAGCAAGTCGCGATTCAAGCGCCGTTGAGTTTGGGAGAAGCAAGGAGGTTGGATTTGAGCGGGATGGCTTTTGCGTGTTTTGAGAG
>chromosome_10,-,polyA site is 462576
GCTGCTCAAGGAGCTGGGCAAGAAGGTGGGGAGGGCGGTGAGGTGGTGGGGGTGGCAGTGGTGGGAGGGGAGGGGGGGAGTGGTGCGGGGCGGAAGGGGATGGACTGGGATGGGATGGTGCGGAAGGTGGTGGCTAGGCGGGCCGCTTCA
>chromosome_10,-,polyA site is 463017
TGGACATCCAGGGCGTGGAGGTGAGGGGGCAGGGAAGGGGGGGAGGGGGGCACGGGAGGAGGGGGAGGGGGAGGGGGAGGGGGAGGGAGGGAGAAAGGGAGGGGGTGGGAGGATAGGAGGGCGGGCCTGGAGATGGCAGGTGAATGGATA
>chromosome_10,-,polyA site is 464757
ACCACCTGCGCAACAGCCAGAGTGTGGGGCTGGAGGACCTCGCGGTGCTGGTGCTGGACGAGGCGGACAGGTGGGGGGGGGGGGGCAGGGGGGGGCGGCAGTTGGGGGGGATATGTGCCCGGTCCCAGAGAAAGATCCCATCGTCATTCA
>chromosome_10,-,polyA site is 465139
GGCCCAGTTCACCGACATCAACGTGGCGCTCATTGTGGGAGGGCTCAGCCTGCAGGTGGGCGGGCGGGCGTGGGGGGAGGAAGGGGGGGGAGAGAGGTGAGCGGGGGCCGGAACGGAAGGGAGGGGCAGCGTTGGCCGACAGGGAGGACG
>chromosome_10,-,polyA site is 465423
TGCTCGTGCTCACACCCACACGCGAGCTGGCGGTGCAGGTGGGGGCTGGGTGGGGCGGGAATGTGTGTGTGTGTGTGTGTGTGGGGGGGGGGGGTTGTGAATTCCAGCCCAAACTAAACCAAAGCAAACTAAAACGAGCGGAGGGGAGGC
>chromosome_10,-,polyA site is 468581
AGGCCTGGGGTGCGACGAGGTCGGTGACGCACGCCCGCGACGATTCGAGGCAAACAAGCTAGTTTAGAGTTTGGCTTGTATACTTGGTAACGTTTAAACAAATAGAAAGCAGAAAAATGGGAGTCAGCGAAAGGCTGAAATCGAAAGTTG
>chromosome_10,-,polyA site is 469434
ATCCAGCTCCAGCGGCCGAGCCTCCAGATGCAGGTCAGACACCACCGACAGGGTCACGCCCCCAAGGGAAGTCGTGGTGCTGGTGGCGGGTGCGGGGGCAGGGGTAGCGCCCGCGCCGCGGCCGAACGGGCTGGCACGCGTCGAGCTGGC
>chromosome_10,-,polyA site is 481326
CGAAGGGCTGGGATAGACTAGCTTGACGTAACTAGGACGGCACGAGGGGGGGGTCGGAGGGGGACCAAGGTGGGGAGGGGGGTGGGGGGCCGAGGGGCCAGCGGTTGCGGCCACCGAGCGTGCCACCGAGGCAGAACTTCAAGTCTGACC
>chromosome_10,-,polyA site is 488463
AAACACCGTTCCATGCGCAGCCCATGTGATTCTCCTAGCGGGGGGGTGGGTGGCAAACTGGCCCCATAGTTAATGAGCTGTAAGTGCCCGCAGCGCGCGATCTATCTTAGCCCTCGTGATGCACGAGCTAGCCATCTTCGTCGCCTGATC
>chromosome_10,-,polyA site is 488550
CGGATGCATCGGAGGTATCGAGCCAACCAGGCTTTGGCTGGGAACGGATGCAGCAGGGTCCGGTTGCATACGCGACATGGCTATCATAAACACCGTTCCATGCGCAGCCCATGTGATTCTCCTAGCGGGGGGGTGGGTGGCAAACTGGCC
>chromosome_10,-,polyA site is 490441
GCTGCAGGTGGGTGCGGCTGCTGGAGGCGGGTGTGGCTTTGGGGCGTTGCGGCCCGACGACGTCATGGCTTGGGGGCGCGGAGGTCGTGGGGGGGGGGTACTGGAAGGGGTACCCAGACTACCCACCACGCCGCTCTACAAGGCGGCCCA
>chromosome_10,-,polyA site is 529770
GGTGCGCCTCGTTGAGCAGGCCGGTGCAGCGCTCGCGGGCTGACAGCAGGTCGTCCAGGTAGGGGAGCAGCTCCTGGGGGGGGGCGAGGGGGGGGGAGGAGGCGGAGGAGGGAAGGAAGGGCGGGAGGAAGGGAGGAGGAATGGAGATGG
>chromosome_10,-,polyA site is 534416
GTCATGAACAGGAGCACCTCAAATCATTGCGGGCTTGCACGCATACGGCACACCGCCCTACTGCCCTACGATCAAATGAAGCAATTGCAAATCTTCGACAGTCTACTCCACCCACCCCTGGCGTCCGCCAGTTCCCCCACTTCACCAGCG
>chromosome_10,-,polyA site is 534519
GAGCTAGACGCGCTGCTGATCCTATATCTATTGTTCTTGCGGAGTCTCCAATGAAATGGGCACGAGAACAGGCGTCATGCTTGTGTAACATACTGCTCGACCTGTCATGAACAGGAGCACCTCAAATCATTGCGGGCTTGCACGCATACG
>chromosome_10,-,polyA site is 544549
GACACCGACGCCGCCGTCAGCCAGTCCGTTGTCACCTGGCGTGGGGCATGGCCGCATGGGGCGTGGGCACGGGTGGTGGGGGGTGATGGGGTGGGTGGGATTAGGCAAGTGCCATGGATGGTCCAGGTGGGATGATGTAAGCAGAGCAAT
>chromosome_10,-,polyA site is 546820
CAGCTTCCGTGCGGTCGGCTGCGATGCCTGTGATGCTCAGGACTCCACGGTGACCTGGTCCCTGTCCCTGAACGGGCGTGTCTAGGCGCGGCAGCGTTGAGCGCCACACCGGTCTGACGTGCTGCAGCTAACCCAGCGTTTCAGCGGCAG
>chromosome_10,-,polyA site is 547096
GCGGGCGGGGATGAGTGTAGGGAATGGTGATGAGTTTGCGGGTGGTCCTGTTGCGGCGGCAGGCTGCGTGCGCGTCAGCGCCGTTGTAACTGCTGTGCTAACGCGGGGACGCCGCAGGGTGACGGAATGGGCGAACCGGCGCGGTGCACC
>chromosome_10,-,polyA site is 547173
TTTTGGGGCTCGCGTGTGCGGGGTGCTAGAATGAAGGCGTGTGTGTTGTGTGACGCTGGAATGTGATAGGGCTGCGGGCGGGCGGGGATGAGTGTAGGGAATGGTGATGAGTTTGCGGGTGGTCCTGTTGCGGCGGCAGGCTGCGTGCGC
>chromosome_10,-,polyA site is 552994
GCTAATATTGATTAATTGTGCTGAGGAATTGTAGGCAATACTGTCACTGGGCTTCAGCCTCGCCCCTGCCCCCCACCCCCCGCGCCCCACCCCCACCCCCGCGCCCCCGCCTTCCCCACGCGGACACGGCTCCCCGAGCCTCTGACATCG
>chromosome_10,-,polyA site is 564586
AGACTGGCGTGCCAAGGCGGATCCCAAGGCCTCGATGGTATCACCCCCAAACCTCAAACTACGGGACATCGTACACCATTTGTAAAACAAGTATGTCCCACACTCTCATCAGCAACTAGCGAACGCCCCATGGTGGTGCCCTCTGGAGTC
>chromosome_10,-,polyA site is 565757
TCACGATTGGAAGCGCGTCTGTGTGTAGTACGGTTGTGGGACTGGGCCACGGAAAACGTGCATTCCTGTGGCATGGTATAAGCCGCGCGCTGGTCTGGGAAATGGTTGTTGCGGCTTGTCGCCTTCGCGGCATAGCCCACCCTGGCATTT
>chromosome_10,-,polyA site is 569242
GGGCGCACACAAGCACTGCTGGTGGTGCTGGCGGCGGCGGCGGTGGTGGTGGTGGTGGTGGTGGTGGTGGTGGTGGTGGTGGTGGTGGTGGTGGTGGGCACGGCCTGGTGCCGGAGCGGCTAGACGACTGGCGCTCTCTGGCGGCGAGCG
>chromosome_10,-,polyA site is 573884
CTTTTTGAATAATCCTTTTGAGACTAGTTTTGGCGGTCCATGAGCTTCCTGGCTCGTTTGGACCAATCTACGAGCATGAACTTGTAACATCAATCAATCAATCAATCAATCATGTAAGGTAAGAAGTAGCGAGCGCTTCAATTATCATAA
>chromosome_10,-,polyA site is 574095
CATGTAGAGGATGAGAGGCATGTGCTGCTTGAGTGCAAGGCGTACGATGATATCAGAAGCACGCTGTGGGAGGTGATTCCCGCGACTATGATGGACGCGATGGCCAGTGGTGACCAGAGGGGTTTAGCGCGTGTCATTCACGCGATAAGG
>chromosome_10,-,polyA site is 574199
TGGGCGTGTGGATGATTGAGGCTAACAACCCACGCGGTGCGCAGGGTGCGCACAGGGAGAGAGCACAGAGAGTATGTCCGCTTTGCCACGCTGATGGGGAGGAGCATGTAGAGGATGAGAGGCATGTGCTGCTTGAGTGCAAGGCGTACG
>chromosome_10,-,polyA site is 574352
ACAGGTTAGAGGTTAATCCACGGGATTTTGTGACGCAAGCAGGGGTCAAGCCTGGCGTGAAGATATGTCGTTACAAGCATTGGATGGGGGAAACACGGCACACGCAAATCTACATTCCCCGAGCATGGCATGTCTCCATGATGAGATTCA
>chromosome_10,-,polyA site is 574555
GGTGTTGAGCAACCTACCGACGCCGCCCACGCACACGTGGGGGGCTAAAGTTCTGCGGTTATTGATGGTTGGCCTTGGCTACCGTTTCAGTGGAGAGGCAGCTGATATCGAGGCCAATATTACACGCATTACTACGCAAGAACTGGATGT
>chromosome_10,-,polyA site is 577696
TCGGTCCAGGGGCCCACAGTCACCTGCAGCAGGGGGGGAGGGTGCAGGGGGGAGGGAGCAGGGGGGGGGGGGGGTGCAGGGGTGAGAGGGTTGGTGGGGAAGGCGGGGGCCGGGGAAGGCGGGGCCCGGGGAAGGCGGGGCCCGGGGCAG
>chromosome_10,-,polyA site is 581285
GAGGGGGGAATGATGGGCGTGGTTGTTTGGGGTGGGGATGACGAGTGTGGTGGGTGGTGAGCGGGATGGGGGTGGGAGTGGTGATGGGTGTGGTGGAGGATGAGGCTTCTTCTGTGGGGTAAACCCTGTGGGCATTCAAACTCAACCCTC
>chromosome_10,-,polyA site is 581376
TTGCAACGATGGTCCAGAGAAGCGTAGCGATATAGACAGCAGGGGTTGCAAGGATTGGTACAGAGAAGTGTAGCGAAATAGACAGGGGTGGGAGGGGGGAATGATGGGCGTGGTTGTTTGGGGTGGGGATGACGAGTGTGGTGGGTGGTG
>chromosome_10,-,polyA site is 585309
CTGCCAGGTCTGGGGGATGCTAGAGCGTGCCAACGCAGTGTTGCAGTCCTGCACTGGGAAGGCTCCGAACTCAAATATTCTGTCTGTTATAAATTCTGCGCTCGCGTGTCGCACTGTACGTGTCATTCACGCCCCAGTGCCAGTCATTCC
>chromosome_10,-,polyA site is 585705
CAGGTGCTGACTCCCGGACCCCAAACAATTTGCAACGGCAGTGCAACGGCAGTGCAGGAGCGCGCGGCTGGTCGAACGCCGGTGACTGTGATGCGTGCGATACCTTGACAACCGGGTACTACAGGGCTCCATGCTTAGGCGTGATCGTGT
>chromosome_10,-,polyA site is 585964
GAAGGCGTGGTTACCTCTGATTCCAAGGCAATAGAGACCCGGCGGGCCGTGGGGACAGATGAGGTCGCGCAAGCGATCGCGCGGGAATGCTACTGAGTGAAGAAGAATCAAGAATGGGACTCGAGGAAGCGTACGGTATGCATTGTTGCG
>chromosome_10,-,polyA site is 589658
GTTGGCTGCTTGCACACGGTGCTATCAGGGTGTCCGACAATCTGATTTGCAGACTTGCAGTTGAGGGCGCCCGCGCCATCTGTAAAGTTTGGTGCGTTGAGCTGCCGAAAGCGCCCCTGTAAATGAAAGTGCTGACAGCTGGCAACAAAG
>chromosome_10,-,polyA site is 592179
AAGCGACCTCGCGAGTCCATGGACATCTTGACTTTCTTCAGTCCGCGAGTATAGCTCTCGGGCCCTGAATATCTTACATCCATGTATCAAAACATGTCGACGACAAGCGTCTTGGGGCAAGAATGTCGAAAGTTTGTGCAACAGCCGAAC
>chromosome_10,-,polyA site is 592321
TGCCTGCCTGCCTGCCTGCCTGCGTGCCTGCCTGCGTCGACAAAAAGTACCATACTGGCACAAACCGCGAGCGCCACGTATTATTAATTGCTATTCCCTATTGTAGAAAAATAGGCGGCAGGGAAAACTCGGCCGGAGCGAGAAGCGACC
>chromosome_10,-,polyA site is 594506
TGTGTTCTGCGCGCCGCACCAGTTCCTGCACCACATCTGCAAACAGCTGGTCGGCAAGGTGGGCTGGGGGTTTGGGGAGGGGGTTTGGGGGGGGAGGGGATTGCAATCAGATGATTCCTTGGGGGCCCCGGAGGGCGACGGCCGAGGGGC
>chromosome_10,-,polyA site is 594642
TTCGTATGAAGGAGTACTTGAGCTCCAACGGCTCCCTCTCCTCTCCCCTCGCCTGGCCACTTCATCTCCCACCCGCCCTCCCCCTCACGCCCCCCCCCCACACACACACATAGGCGGTGGCTGACGCCGACCTGATTGTGTTCTGCGCGC
>chromosome_10,-,polyA site is 595434
GATGAGTTTGTGGACGAAGTGCGCATGTGGGTGTACGAGGAGGACTTCGAGGTGAGGCCTTGGGGGGTGTCTGTGTGTGTAGGGGGCGGGGGTGGGGGGAAGATGTGGAGGCGTGAAGTGCCGCCGGCGTGTGGGTGTTGGCTGGCGGCA
>chromosome_10,-,polyA site is 596167
CCGACCTGTTCATCGGCAGCGGCGTGGTGGTGGAGCGCCCGGCGGTGGCCAGGGAGGCGGACTGGTGAGGCGGCGGGGGGGGGCGGGGGAGGGGGGCGGACGTTGTGTGTGTTTGTGGGGGGGGTCAGGGTTAGGGACAGGGTTACGGAG
>chromosome_10,-,polyA site is 596606
GCATCCGCCAGCGCAACCCCTACAACACCGTTGTCATGATCGGTGCGTGGGGGCACGTGCATGTGCTTTTGTGTGTGTGTGTGTGTGGGTGGGGGGGTTAGCTATTTCAATCCCAACTGAACCAAGACCCAGAACCACAGCGCGGAGGCG
>chromosome_10,-,polyA site is 599170
ATTACTGCGTATAGACAAAGCGGGTTGCGGCTGTTGCGGATACGACCATCCGCATCATCAGCGCTTTCCGGAACCAACCGCCTGAAAGCTCGCATCATCATATTGTCAATCGCACGCCGTCTCGCAGTACTTAATATTGCTGCGTTACTC
>chromosome_10,-,polyA site is 599367
GAGCGGTAGCGTGGTCGCGCACTGGGGAGGTGCTCGTCAGGGATGCCAGGGACAAGTTGTTATCACGACCTTGTCCATCTATAAGAAAGTAGGTACCGGAAGCGGAGATCCAGGTGCGGACATGTCGAGCAGGATGGCGATGGAATGCTA
>chromosome_10,-,polyA site is 599590
AAGACGGCTGGTGCGGCCGGGGGCTGGCATGGACTAGCCCCCAACTAGGCTGGGCTGCGTCGTGAGAATGCAAACCCCAATGTAAATGAAGCAACCTGGAACGCAGCCAGGCTAGGTGGTAGGGCCGCCGAGGGCGAGGCTTGCAGCTGT
>chromosome_10,-,polyA site is 606978
GCATGCCGCCAGCTGGGTCTGTGCACACCACAGAGGCACAAGCCCCCGCAGACCGACCAGTGACCCATAGCGGATACAATTCGTGGCCGCAACCGCCCGAAATCGTCGCTTGCTTTCTCGGTTTCGCATTGTTATCGTTCAAAGCATCGT
>chromosome_10,-,polyA site is 607730
ACAATCCAGTTCCAGGAGACGAGGGGCCCTTGCGGCTCGGTTAGTCTCGTTGCAGGTATTAGGAATGCACACTTCCAATCCTGTAACACACACACACACACACATAGTGCATCCTTACACACATCTACCCACACGGCGGCACCCCAGTCT
>chromosome_10,-,polyA site is 611259
AGAGCGGCGTCCGGCGGCTGTTGTCCCAGCTAGACGCCAGCTTGAAGCTAGGGGAGCAGCTGCTGGTGGTGCTGATGATTGGCGTGTTCATCGTGTACCCGGGATGGGCCAATGCGGCACTCAGCGTCTTTACATGCTACATCATCGACG
>chromosome_10,-,polyA site is 617284
ACAACAGCAGCAGCAGCACTAATGGGAGCCCTGAAGCAGCAGCTCTAGCGTACCTGGACAGTGCCTGCAGCTTGCTGGTGTCGGGCTGTGTGTTTGAAGACAATGTTGCCCTTAGCAATGGCGGTGCCGTGTCGGTTGTGTCCTGCCCCG
>chromosome_10,-,polyA site is 619617
CTACCGTATTCGCCTCATTGCACATTGCATACCGATAGCATGTGATGGCTCGGCGTCCTCGGGTGCTGGGACTGTCCCCTCTGTAACATCCGCATTCATACCGATGTATGTTTTTCCACAGGCTTCATTACTATCGGCAATGACGTGCTG
>chromosome_10,-,polyA site is 621882
TTATGGCGCATGTATGGGTTTACTGCGATGACTCGTGCGCTCCTTGCCCGCGAACGTTGGGGTCGGTGCGTGTGTGGGGGGGGGGGCAGCGCGTGCGGTATACGCGCCAGATGATGTGCAACCTATGTGCTTGCTTGCGTGCTGCGTGCG
>chromosome_10,-,polyA site is 629709
GCCGGTGAGAAGGGCCCGAGCCGCGTTCTCGCCTACGGCATCCAGGGGCCCCAAAAGTCTTAGTGTTGGCTCGCCCCCCTGTCAAGTCATTATACCGGCATTGCATCTAGCCGGGACGGGGCGTGTGTTTTGGATAGGGTTAGTGTGCGT
>chromosome_10,-,polyA site is 629811
ACACGAACTGGTGCTGATTACGCTACCAGGCTCAAGGGGTTAGATCACCCCATGTGTGTCATGACATAAGCACAGCTTGCATTTTACCAAAAGGCCGCCACCGCCGGTGAGAAGGGCCCGAGCCGCGTTCTCGCCTACGGCATCCAGGGG
>chromosome_10,-,polyA site is 629970
TCGGAACGTTTTTTTTGCTGCTGTGACTGCCTCGGACGGGTCGGCATGTTTTGTGCGGCATACATGTTGGGCGCACACACTGAAAGCGTGAAGTGCTGCATCCAAGCGCCGTGCGTGCCTGCGTGCGTACCCTAACGGATGATGTGTGCG
>chromosome_10,-,polyA site is 632233
GGCAGGCGGCAGGGGTGGGGTGCTAGGGGCGGTGTGTTAAAGAGCAAAAGGAAAACATTACGCGTGTGGGGCGGTGTGTGTGTGTGTGTGAGGGGGGGCAGTTTATTCCAGTTCCAAAGAGGCCAAGACTCGCGTTGGCAGGGGCAGGGG
>chromosome_10,-,polyA site is 644011
GGCTTCAAGACCTTGTGACTGCAGCCTGACTCAAATATTATCAACGTTAGCTTGCCGTAAATGTTGAAGGTTTACGGATCGGCGCGCCATTCAATGATCTGGCACAGCCCATCATCCCGCGTCACGGGTTTGGCACCTCCCACGCAGGCC
>chromosome_10,-,polyA site is 649030
CATGGAATGCAGGAAAGGGCTGCCGTAAGTGTGTGCTGCGTGGCACTGTTGTGCCATCAGTACATGGCCAGACTGGCCATTCTAAAAATACATGTTCCGAAAGGGCATGACTTCGGAGCTGAGTCCTATCACACCAAGCAAGGCGCAGCT
>chromosome_10,-,polyA site is 649144
GAACTGTATTGCCGCTGACGAGTAGTTTCCAGCAGTGAGTGTGTCGTGTGCGCGACGCGAAATAAGCAGGTCTACCATATGCAAGGGATTTTGCTGTCGCTTCTTGTTGATGCGCATGGAATGCAGGAAAGGGCTGCCGTAAGTGTGTGC
>chromosome_10,-,polyA site is 649220
TGTCAGCAGTTGCATGTATGCAGCGTGCTTCGGATGGTGGCCATGTATGATGCGGATCCGGTGATAGCATTGTACCGAACTGTATTGCCGCTGACGAGTAGTTTCCAGCAGTGAGTGTGTCGTGTGCGCGACGCGAAATAAGCAGGTCTA
>chromosome_10,-,polyA site is 649949
AGACCTTCACGGCCTCAGTCCGCTGCCGGTGAGCTGGCTGGTAGGGGGAGGAGGTTGCCGTCCATGAAGGGCGTATTGATTGAGTTAGAAAGGAAGGGCAGAAAGGAGGATTGCGCGCAGGGTCTTCTTGACCAGCACCGTGGCTTTCCA
>chromosome_10,-,polyA site is 657727
CCACCCCAACGCTCTCCTCCTCGCTCTTTTGCATTGGGTTCGGTTTAGTTTGAGCTGGTATCTACAACCCCCCCCCCCCCAGTCCGCCCCCCCCCCCCCACGCCCCCATGCCCCGCCCCGGAGCCCCCACCATGTAGTCCCAGGCCGCGC
>chromosome_10,-,polyA site is 659182
CGGCCGTGATGCGGCGGCCGCCCCACTGCAGGTAGACAGATCGGTGCGTGTGTGTGTGTGTGTGTGTGTGTGTGTGTGTGTGTGTGTGTGTGTGATAACAAGTAATGTCGGTGTGAGGTGAGTGGGTGGACATATGTGCGTTGGCGAAAG
>chromosome_10,-,polyA site is 660699
CTCTGTGCCGGGCTGGCACAACAGCAGCTGTGACCAGGGGAACCCTTGGCTGTGGCACGTACCGGCCGTGCTATGCCATTATGACAATCGTTGCGCACCAGGCTTACAGAATCCCGACAATGCATAAACGTGCAGCACCGACCAAACACA
>chromosome_10,-,polyA site is 661041
TGCCTTAATTTGTTTGAGATCGGGTGGGACCCTGGCATGCAGTGTCTGCGACGTCTGCGTGCTCAGCCGGCTCAGATTCTCCACCCTTTGTCACATCGCAAGATTTAGGATTCGGGATTTTGGCCCGCTGGGTGGGGTGGGATGGAGCCG
>chromosome_10,-,polyA site is 661121
ACCTGGCAGCCCGTGCTTGCAGGCATTGAAATCTGCAGGCACCCAGCAGGCGCGTCAAGCGGGTACTGCGTAAAAAGTCTTGCCTTAATTTGTTTGAGATCGGGTGGGACCCTGGCATGCAGTGTCTGCGACGTCTGCGTGCTCAGCCGG
>chromosome_10,-,polyA site is 661426
GGCGGCTGGGGCGGGGAGTGGCGGCGGCGCGGGCTGGGGCGGGAGCGGCGCGGCGGCGGGGCGCGGCGGCGGCGCGGCGGCGTGAGGCGTGGGGGTGGGAAGGCGGGATGATGGCTTGTGTTGGTGTGGTATTGTGGAGAGTGTTTGAGG
>chromosome_10,-,polyA site is 663349
CACACCCACGGCGGTGCTGGTGGCCAGCAGCCTGGGCGCCAGGAGGGGGCTGCTGGTGGGTGGAGGGGGAGGAGGGGGAGTGGGAGGGGTGGGAGGGGGAGGGGTNNNNNNNNNNNNNNNNNNNNNNNNNNNNNNNNNNNNNNNNNNNNN
>chromosome_10,-,polyA site is 667972
GCGTTAACCGCGGAATTGCAGCATTGATAAGACCGCAGACTGGGTGGCTGGGGACCTTCCATAGTTACCGGATTGGGGGATGGGGGGGGGGGAGGGGGGAGGGCTGTGCACGCGCGTTGACCACAGCAACCGGCGGGCGCATACCCACCG
>chromosome_10,-,polyA site is 669470
TCGCCACTTCGCTGTGATAGCTGGTCGTGCTGCTCATGTTGCGTTGGCCGCTGTTGCTGCTGTTGGGCCGGGGCGGGGCCGGGGGTGGGGGCGGTGCCCAGCTGCGCCGTGCCGGCCGCTGCCGCAGCGTCGATGCCATCTCGGCCCGCG
>chromosome_10,-,polyA site is 679308
GGGCGTGATGACCATGCCACCTTGCTTGCTAAGTGGGTGTCTACACATTTGCGCTGCCACGTGACGGACTCGCCGAGTGTAAGAAGCCTAGGAAGCCCGACTGAGTTTCTCTCCTCGCCTGGGCCTAGTGAGTACTGACAGCTTCGGCTT
>chromosome_10,-,polyA site is 681619
CATCTGTGACTCTCTGCCAGTCTTTACAGGAACTGCTGCCCCACAACTTGATATTGTAAGAAGATATATTTGTGCACAGTACACAAGATGCAGACCATTCGTGCCCCTGCTCGCGCTCCCGTCGCCTCGTCGCGGCGGGTGGCTACCTTC
>chromosome_10,-,polyA site is 694399
GCGGCGAATGTGGGGGCGGAGGCGGCGGCGAATGTGGGGGTGGAGGCGAGGGCGAATGTGGGGGTGGAGGCGGTGGCGAATGTGGGGGCGGCGGAGGCGAATGAGGTGGCGGCGAAGGCGAGCGCGGGGGTGGTGGAGGCGGCGAGTGCA
>chromosome_10,-,polyA site is 696470
TCCCCCGGGCCCCCCCATGAGGGAACGACCGACCCCCCGACGGACAAAACCTTGTTGTTCAGGGGTTAAAACCCCTCCATTTTATACCAAAGTGGTGTCAATCGACTCCTCTTGACGAGCACTATCACTCCGTGCCATCAGCAGTCCTGT
>chromosome_10,-,polyA site is 697388
TGAAGTTCGGGGCAGAGCTGTGTCGCGCGCCCTAAGGACCGAGGGCGGTTATTAGGAGTCAGCGATTGGTGCAGGAGGGGGGTTAGGAAACAAAATGCCAGACCCCATGCCCGTGCCCCATGCCCCAAAATCCCCTTGCGGAGTTGAGGG
>chromosome_10,-,polyA site is 697677
AACGCCACACTCGCGATGCAGAGCCGCATCGCACCTGCAGGAAGGTGACCAGCGTCCACGGATGAGCGCTAGAGGCAAACGCAGAGAAAATGCAAACGGAATGCAGCAAAGCAATGGCCAGGCGATAGTGTGGCAAGCAGGGGCACAGAC
>chromosome_10,-,polyA site is 707774
AAAACCGTTCGCATGAACGGCTACCCCCTCCCCCTTGGCTTTGGTTTAGTTTGGGCTGGTATTTACAACCCCCCCCCCCCGCCCCCCCTGCCGCCCCCCACGGCCTCGCCCCCTCCCCCCCCCCGCCTCACCCCGTGTAGCTGGGCATGG
>chromosome_10,-,polyA site is 710822
GGAAGGCGAACTGCACGGTCGCCACCACAATGACGCCCAGCCCGATGAACACCGTGGCCACGATGGTGCCTGCAGGGGGGGGGGGGGGCGGCGAGGAGGAGGTGCGGGTGGTTGATGTTTGGAACAGGGAAGCGAGGAGGCAGGGGAAGC
>chromosome_10,-,polyA site is 717355
AGCTGTACTACGGAAGTCATCAGCGCGCCAGCATCATGCAAGTACTACCGGTGGCTCGTGAACCGCGTCAGCAGGTCCCTCTTGTAACCAATGCAATCTACCGGTGCCGTACATGACCAACAGCGTGATCAGCGCCCCCACCTCGAGTCG
>chromosome_10,-,polyA site is 717476
GCTGTTTGAAACGGGTGCATCTGAACGACAATGCTGTGTGAACGCGCATGGCCGCTTGTGACTTCGAGATGCTGGATGTGCTGACCTGGGCTGCCGTGTAAGCAAAGAAGGGCTGAGGAAGAGCTGTACTACGGAAGTCATCAGCGCGCC
>chromosome_10,-,polyA site is 717736
GCCTATCATGCGGGTACCTCGGAAGGCGAGAGCCCCCCAGGAACACCGCGGGGATGCCAAAGGCCCCCAACATAGAGGCGTGTGCAATTTGCGTGTGCTAGAAGGCGCCCGCGTCAAGGTGGCTGGGTTGATAACGACCCGGGAGGGGAG
>chromosome_10,-,polyA site is 720835
ATTGTGTCGGTATGAGCGTGAGGCAACACAGATTGCAGCAGGGTATAGTGCGACGGCAGTGTGGCTTGAGGATAGCCATGTAAAGGTTCATAGATTGCTAGGTGCTGAGGTGGTTGCTTGGTTCCTCCCGGAGTCCCGACACCTGGTCCG
>chromosome_10,-,polyA site is 720979
GCGTGGCTTAACAACGAGATCAAATGTAGTAGCTTGTCGTGACTGTAGGTAGACTTTAATGCTTGCGCATGCCGGCATGCGTGTAAGGCGAGTTAGTGTACTGAAGCATGCGGGCGGCATGGCTTCACGAGCCGGCCGCGGCTGATTGTG
>chromosome_10,-,polyA site is 721062
AGGTGGGAGAAGAGATGGGTTGGTGCGTGTAGGCACCACACTGGGTGGGGGTGTTGCGTTTGTGGCGAACGCCTTCAATGGGTGCGTGGCTTAACAACGAGATCAAATGTAGTAGCTTGTCGTGACTGTAGGTAGACTTTAATGCTTGCG
>chromosome_10,-,polyA site is 721367
AAGAAGCTTGCCGCGACCGCGTAAAGCCGCGCAGTTCTGCTTCCTGATCAGCAGACGTGGACTCGGTTTCAGGGCGATGGAGCTTGGGCCGTGTGTGGCGGGCAAGAGCAGCGGGAGTGGAAGCGGTTGGGGATGAGCGGCAAAGTGGCG
>chromosome_10,-,polyA site is 722160
CGGCTGGCTGTACGACATCATGACGCGCATGAAGAAGGTGGGAGCGGCGTGCTGGAGGGGGGGGTGGGAGCGAGGGGGGGTGGGAGCGAGGGGGGTGGGAGCGAGGGGGCATGTGCGGGGGTCCTGCGGGCCTTCCTGCGGCTGGTCCTG
>chromosome_10,-,polyA site is 723937
AGGAGACGGCGCTGATCGAGTCGCTGGAGGGTGAGGAGCAGCAGGGGGTGGAGACGCGATGGACGGGGAGGGTGGGGTGGGGTGGCGCTGGGGAAAGGGAGGGCCGGGCCCGGGGCGCAAACTGGGTGCAGGTTGTTTCACGCGGCGGGA
>chromosome_10,-,polyA site is 724480
GGGGTGCTGAAGGAGGCGGACTGGCTGGGTGGGGTGCTGAAGGAGGCGGCAGGGGTGTATGCACAGGGAGCAGGGGCAACGTGAAGGGGGGGGGGTGGCAGGGATGTCAGCTGGGTGCGGCCGGGGCGGCAGCACGGCGGGCCGATGCGG
>chromosome_10,-,polyA site is 733012
CAAACAATTGGCAGAGGCAGGGCAAGAGTGCGCGGCTGGTCTAACGCCGGAGTTACTGTACCGACGAGTTGCTGGCTGGCTGGAAGTTTGCTGACGCACAGAGTGTGTGTGGTTTGAGGTGGGAAGCGGGCCAGCAGATCTGTGCCGCTG
>chromosome_10,-,polyA site is 733480
CGTGGCGGACACCAGCTGCAGTCCGGACGCCTGGGTGGGTAGGGTGGGTGGGGGGAGCGGGGGCGTGTGTGTGTGCGTGTGTGTGTGTGTGGGGGGGGTAACTCTGATCCAATCCCATCAGGATGCACAAGCACTGCAAGGAGAAGCTGC
>chromosome_10,-,polyA site is 735619
GCTAGCTGCTGGCTGGCCGCGGGGGCGGGATGGAAACATTGGCCTGAGTTTTGCTTGGGACTTGCAGGTCCGTCCGTCACACGTTTTGTGTATCAGCCTATTGTGTGGACAAGAAAGGTGGCTCTCCCATTCAAGGGGATACGTGGGCTG
>chromosome_10,-,polyA site is 736020
TTGCTCGCGTTGCAGGTTGTGTGCCCATACGTGTGCCTTGTCCCCTCCTTCTTGTAACCACTCTCTGGGCCGCGTAAGCTTCTTTGTAAGCACTCTCAGAAACATGGAAGCCATCAACGTGACTGGCACTATCCTCTGACTTGGGCGCTT
>chromosome_10,-,polyA site is 742820
AGGCGGGCATGATTGCGCAGGTGGCTAGCGATGTGCAAGGATGCAGCAGCTCCAAACGATTCCGACTGGGGCTTACAGATGTAACTAACGCTCTGTGCTAAAAACGCGCGCGGCCAGGCTGGGGCTGGGCTCCGCATGGGCCGGGCTTCG
>chromosome_10,-,polyA site is 743098
CTGATCACGACCACACTCACTCTAGGTGTACGGTCTGTAGCCCAGTTTAGTCCTGTTTAGTCAAAGGGTGTTGCGGATTGGGGCGTGTAAAATGCGCCCAAAGAAGCCCCGGGGCCTGGGGGAAAGCTGTCTCATCCGGACGCGTGCCGG
>chromosome_10,-,polyA site is 743825
GAGGAGCAGCGCCAGGCGGCGCACGGGGGCCTGGGCCGGGGGCACCACGGCGGCGAGTAGCGGCACGGGGAGAGAGGGCGGGAGGGGGGCGGGGAGAGGAGCGGGCAGAGGAGTGGGTAGGCGGGCGGGGAGAGGAGCCGGCATGAAGGG
>chromosome_10,-,polyA site is 750961
GACGCCAAGAGTGCATCCAGCACAGCACTGCAGCCCTGGCCATAAGACTACATGGCAGGGACGTGTCATATGCGCACTGAGTATGTAACATAAATTCGTCTCGACTCGGCCTGGCTTGGTGGCAAAGGGATGGCTCCCCGAATGCTAAAA
>chromosome_10,-,polyA site is 751952
CACGCCTCACGCGGCATTCCAGGATGGAGGACCCTGCAAGTTCAGGCTGGTCAATGGAGAGCATGGTGTGCAGGGGAAGAGAGGTTGCGAGGAGAGGGGAAGGGGCTTGTACGGCTTGCAACAGGCGGGCCTCCGGTTTGGGGTTATTTA
>chromosome_10,-,polyA site is 760934
CCCGCACCCACACACCACCCTGCCCGCACCCACCGCTCACAACACCCGCCCCCCTGGGCTGGTATCAACCCCCACCCCCCACCCCCCCCCCCCACACACACGCACACCTGCGGCCCGATGCGCTCCACCGCCTGCGCCGCCAGCTCCAGC
>chromosome_10,-,polyA site is 761212
CCGCCCCGCGCCGGTGCAGCTCCAGGTGACCGTGCGGCCGCGCCAGCAGCGTGGCCTGAGCGGTGTAAAAACGGTGTGGTGTGGTGTGGTGTGGTTGTCATCACAAGCAGGAAGACGCATGGAGTATAGAGTGCGGCGCATTCCACCTCA
>chromosome_10,-,polyA site is 762440
CTTGTCTGATACCTGAGACCAAAACGTATTTTGCAGATTTCCTCAGACCCCAAGAATTAATAAGTTGTGCGAAAGCATTTGGAAATCCATTGTATTTTTCTTGTCCCCTGCACCCGCAAGGGTGCAAACGTCGTGTGAAAGCAAGGCGCC
>chromosome_10,-,polyA site is 775158
CACTTCCTGTGTGCACTGTCCTACCCACACCACAGTACCACACCATTACATGGCTTTGGCTTGTACACACACGCATGTACAATCCAATCCAGCAGTGGCAACCAGCCCAAATCGCAGACTACCGTACCGTATCCCGTCCTTACATAGCGC
>chromosome_10,-,polyA site is 782363
GGAGGAACCCCGAGCAAGGCTCACCGCAAACGCTAGCGCTGCTCACCTAAGCCGCGGGTCGGCGTCAGACTGACTGCCACTTTGCAAAGTGCAACTCCTACCCCAAAACACCAGCACCAACAGGGCAGGGCCCTCACACTGTTGGGTGCA
>chromosome_10,-,polyA site is 784255
TGGCTTCCTCGAGAATGCGCGCAGCTATAACTTACAGTGCGATGTATTAGCGACACAGTCTGGCCTGCCAGAGCGCGCACTTGCAAGAATTTCAGAGCGCGCTCGTTCCGATCGGCTGGGATGAAAGCTTACACGATATGTGCGAGGAGC
>chromosome_10,-,polyA site is 784406
TGTGACGCACCCGGTGCGTTTGCGCTACAGCGCGATTCAGCTCGAACCAACTAGCATGATCGATTATTCGCAGCTTCCTGTATACGTGATCTTCTTTCCAGGCCGCGAGAGCGAGTGCAGCGTATGAACGAAGCCGGTAACTGCGCTTTC
>chromosome_10,-,polyA site is 788335
AATACACCGTGTCGGGCCAACCAACCTCGGGCACGTTCCCCTATTCCCACACGCCAAAACCACACCCAAATCACTCAGTCACACGATATGCACGGTCACACGCCAGGTCACGACAGCTGTCGCGCCCTATGATAGGACACTGAATTCATG
>chromosome_10,-,polyA site is 788416
TCGGAATGAGAGACGGCTCTAGCCGCTCTCAGACGCGACCTATATCCTCTCTCTGATCACCCGTACTCCAGCCTCCCATGCAATACACCGTGTCGGGCCAACCAACCTCGGGCACGTTCCCCTATTCCCACACGCCAAAACCACACCCAA
>chromosome_10,-,polyA site is 790045
CTCATTCCGATCCTAGGCGAGATAGTCTTTGACCGTTCAATATGAGGGACCCGTCCTAGTGGACGTTAAACTCTTTGGCAACATGTAAGCCGGAACGTGATCGTCTTGCGCCACCCTCTCGCTCGCTACGCATGCGCTCCAGGCAGCCTA
>chromosome_10,-,polyA site is 790125
CGGTGTATTGCATGGGAGGCCGGAGTACGGGTGATCCGAGAGAGGATATAGGTCGCGTCTGAGAGCGGCTAGAGCCGTCTCTCATTCCGATCCTAGGCGAGATAGTCTTTGACCGTTCAATATGAGGGACCCGTCCTAGTGGACGTTAAA
>chromosome_10,-,polyA site is 790260
AACAAACCCTAACTAATTGTCTGGGTGCTTGTCGTGACTTGGCGTGTGACCGTGCATATCGTGTGACTGAGTGATTTGGATGTGGTTTTGGCGTGTGGGAATAGGGGAACGTGCCCGAGGTTGGTTGGCCCGACACGGTGTATTGCATGG
>chromosome_10,-,polyA site is 793735
CTCATTCCGATCCTAGGCGAGATAGTCTTTGACCGTTCAATATGAGGGACCCGTCCTAGTGGACGTTAAACTCTTTGGCAACATGTAAGCCGGAACGTGATCGTCTTGCGCCACCCTCTCGCTCGCTACGCATGCGCTCCAGGCAGCCTA
>chromosome_10,-,polyA site is 793815
CGGTGTATTGCATGGGAGGCCGGAGTACGGGTGATCCGAGAGAGGATATAGGTCGCGTCTGAGAGCGGCTAGAGCCGTCTCTCATTCCGATCCTAGGCGAGATAGTCTTTGACCGTTCAATATGAGGGACCCGTCCTAGTGGACGTTAAA
>chromosome_10,-,polyA site is 793950
AACAAACCCTAACTAATTGTCTGGGTGCTTGTCGTGACCTGGCGTGTGACCGTGCATATCGTGTGACTGAGTGATTTGGGTGTGGTTTTGGCGTGTGGGAATAGGGGAACGTGCCCGAGGTTGGTTGGCCCGACACGGTGTATTGCATGG
>chromosome_10,-,polyA site is 804442
GGCCATTGTCGTCCGTGGGTGGTGTCATGGAGTAAAGGGCTGAAGGGCCGCCATCCCGCCGGCCCGCATGGGGCAGTAGCATTTTTTCAAGTGACTGACAATATCTTTCAAGTCATGCTGCCACCCATCAAAGAAACAACCAGCACGAAC
>chromosome_10,-,polyA site is 804499
TCATTAGTCTTCTGTTCATACAAGAGGCGTGTCCATCGGGGATAGAGCAACTGCAATGGCCATTGTCGTCCGTGGGTGGTGTCATGGAGTAAAGGGCTGAAGGGCCGCCATCCCGCCGGCCCGCATGGGGCAGTAGCATTTTTTCAAGTG
>chromosome_10,-,polyA site is 804611
CAACTGAGGCCGAGAGGCGCAACTGCATGGTGGTGAATAACAGGCACAGGTGCACGGGAGTGCATGCACTGTCTGCGGCTGCAAATAAGCTTCTTGCAGAAGTCTTTTGTCGTCATTAGTCTTCTGTTCATACAAGAGGCGTGTCCATCG
>chromosome_10,-,polyA site is 804804
TGACAGCCTGTGCGTGTGGGGGGTGTGTGATGGGACAGTGGCAAGGCAGGTTGGCAAAGTCCCTTAGGGCGCAGCTAATTCCCATACCCAACAAATGGCAAACAGTTGGCAGAGGCAGGGCAAGAGTGCGCGGCTGGGCTAACGCCGGAG
>chromosome_10,-,polyA site is 805379
GGTGCGGGGGGGGGGGTAGCCATCCATGGGATGGTGTGTATCAAATATGAAGTGAAGTGCCGACGTCCAGAGGGGGGGGGCGGGGGAGGGGGGGGGCGCATATGGCCGAGCCCATCGAAATAGGTGGGGGAGGGATGGTGGGGGCGGCAC
>chromosome_10,-,polyA site is 806792
GCACGGTGCCCATCGCGGCCGAGGTGCTGCAGAAGGCCGGTGAGGCGGGGCGGGCGTGTGCGTGGGTGTGCTGGGGTGGGGGGTTGCGTGCGGTGGGGGATTCGGTGATGTGCCTGTGCCAACTAGGCATCCTGCTCCTCCTTCTCCCAC
>chromosome_10,-,polyA site is 812296
GTGTGTGTATAGTGTGTATAGTGTGTATAGTGTGTGTGTGTGTAGAGTGTGTGTGTGGTGTGTGTAGTGTGTGTGTGTGGTGTGTGTAGTGTGTGTGTTAAAAAACGAAACGAAAGCCCGCCCAATGACGCGACGGAGTTACTTACCGAT
>chromosome_10,-,polyA site is 813578
GCGGCGGAGGTGGGGCCGCCGTGGCTCTTGACCAGCAGCGGCGGCAGCGTGCCGGCAGGGTAGGCGAAGTCCCTGTGTGGTGGAGGGGGCGGCGGTGGGAGCAGCACTGGTGGATACTTGGGATACACCCACAAAAACACCCCACGCATC
>chromosome_10,-,polyA site is 816726
GCGGGGAAGCCCAGCACGGCGCCGTAGAAGAACAGCTCGCCGTCCAGCGACGTGCGGATGCTCACGGCCTGTGGGGAGGGCGGCGGGGGGGGGGGTTTTACATTCATGATTAATTAAGAAGTGAAGTCGTAGGGGGGGGGGTTGTAAATA
>chromosome_10,-,polyA site is 817482
CCTGCACCAGTCCGCTTGGGGCTCACTACTCTGGTTACAGTGCCAACTGCGCAACTTTGGCCGTCCCGTTGCCGGATCTCCTGTAATTGAAAGACAGCCAGCCACTCCCACGAGTTGAATCGTGCCTACTGCCCCAACGAGGCATTCGTG
>chromosome_10,-,polyA site is 817533
CCTGCAGGCATCATTTGGGTGCTGACATCTGCTGGGTGTTCGACTCTTAGCCCTGCACCAGTCCGCTTGGGGCTCACTACTCTGGTTACAGTGCCAACTGCGCAACTTTGGCCGTCCCGTTGCCGGATCTCCTGTAATTGAAAGACAGCC
>chromosome_10,-,polyA site is 817949
GAGGGGTGCTGGAAAGGATGTCCGTCGAAGTTTGCGAACCATGGCTGCTCTCCGCACTGCAGCTGTGTTCTCTTACAACAATATGAGCATAATAAGTTGAAGGAAATTCCGCTAGAAGACTATGACCGCGCAAATCCAGATTCACACCGA
>chromosome_10,-,polyA site is 818021
GTTGGAAAATACGTTGTGCTGGGGAAACCAGCGGGGTGGGCCGTGGCAGCGCCGTGGCTGGGCGAGGGGCGCGAGGGGTGCTGGAAAGGATGTCCGTCGAAGTTTGCGAACCATGGCTGCTCTCCGCACTGCAGCTGTGTTCTCTTACAA
>chromosome_10,-,polyA site is 818129
CAGAGGCGGGAGGCGGGCGCACGGAGGCAGGGTTGCCTAGTTCGTAGTACGCGTACTATGTACTACGTACTGTACTACGTACTGTACGCTGCCCTCGTCGGCTAGTACGTTGGAAAATACGTTGTGCTGGGGAAACCAGCGGGGTGGGCC
>chromosome_10,-,polyA site is 818338
CGAGCGCCGCTCCGCGCCCGTGGGCAAGCCGCGGAAATAGCGGGCGGAAGTAGCCGGCGGGTGGCTTGGCAAGTGGGGGTGCGAATGCCAGGAGTTTGGAAGGGGATGTTGAGGGGCAGGTTGGTGTGTGTGTGTGTGTGTGTGTGTGTG
>chromosome_10,-,polyA site is 818605
TTTAGTTTGGGCTGGTATCTACAACCCACCCCCCTCATGTATGAAACGCAACGCCACCTTGAGCCCCCCCCCCCCCCGCGCCCCTGCCCCCTGCCCCCCACCGCCCCTCAGCACACTGGTGCTCGAGGAGGACGCGGAGGCGCGCGACCG
>chromosome_10,-,polyA site is 826665
TTGCGGCGGACGCTGCGGAAGGTGGCGGTGGCGGCGGCGACATCTGCGGCGGACAGCGGAAACGCCGGTGGAGGCGGCGGTGTGGGGGCGGGGTGGAGGAGCATGTCGGCATCGACGGAGGCGGCGGCGGAAGGGTCGACAGTGGCGCGC
>chromosome_10,-,polyA site is 827095
CGCGTGGCGCAGCAGGCTGGCGGAGACGAAGGGGCCGTTGACGTGCCACGGCCGCAGGGGCAGGCGCGGAAAGAGGGCTGCGTACAGTTTCGGCAGGGTGGCGTCCAGCGTACGGAGGAAGCCGGTGAGGACGACGGCGGCATCGGTGGT
>chromosome_10,-,polyA site is 827726
CGGCTTCGGTAGGCCACTGGGCTTCGGCTGCACGGTTGTACGGGTAGAACTGGAGGCCGGCGGCTCCATCATGCAGGGTGGAGAGGACGAGGGAGAAGAGGTTGACCAAATGCTCGATGCAGGTAGGAATAGGCAGGTTGGTGAAGAGCC
>chromosome_10,-,polyA site is 827858
TGCGGAGGACGCCGGGCGTCCACATATAGTATCGGCCGTGAGCGTCGAGACCTCGATGCGGATGGGGAGCAGGCGGGGGGCGCCCGCGGCGGGCGGCGGAGGTGGATTTGGGGCTGGCGCGGGCAAGCCATGCGGCTTCGGTAGGCCACT
>chromosome_10,-,polyA site is 828072
TCAAGGGCGAGGGAAGCTTCTGCGCACAAGGAGCTGGCGGAGGGCATGAAGACGCGGGTGTAGAGTGCGCGCTGCCAGCGCAACTCATCATAGGCAAGGACCAGGTTGGCAACGTACGAAGCGAAGATGGCGCCCATGGCGACGCCGCGA
>chromosome_10,-,polyA site is 828177
CCGGCAAGCGATTGGGATTGCAGCAGCAGGTGGGGAAGGAAGGGGTTGCAGCAGCCGAGGAGGTCGTCGGTGTACCGCTGGGTATCTTGGAACGCCAGTAGCACATCAAGGGCGAGGGAAGCTTCTGCGCACAAGGAGCTGGCGGAGGGC
>chromosome_10,-,polyA site is 829443
CGAAGAGCTCCCCGGTGGCAAGACAGGAGGCGGCGTCTTAAAACCAGCAGCCCTGCGGCACGGGAGCGCGGAGAGGGGACACGCGCACACACACAGGGCAAAACACAGCCAGGACGAAAAACCCGCCAAGGAGCCCGCCTACGCAGCCAA
>chromosome_10,-,polyA site is 829823
GGCGAGGAGAGGCGGGGGCTGTTGCGTTTTGGAAGGCGGGCGGAAGGCCGCACACGCCGGGAGTCGGGCAGGCTGTAGATTTTGCTGAAGCTGCGTTTGAGAAGGGAGCCGAAGGGACAGCTGGGGTGGGACAGTTGGTGTGGGACAGCT
>chromosome_10,-,polyA site is 831005
TTGCAAGTTGGGTTTGGTTTCGTCAATTGGTTCCTTAGTCCAGGACACCCCTGGTCCAGGACTCCTAGTGTACAGAACACGGTGTTGCTTCGGCACGTTTGCTCCACACCATTGCTTGCTTCACCACCACCGAAGACGCAAACAACAAGC
>chromosome_10,-,polyA site is 831080
GCTGCCGCTGCTGTGGCGTAGGAGCAGCCTGCCAAGACTGCCACTTGGGGTGTTGATTGAACCGGGTATTGCTCATTGCAAGTTGGGTTTGGTTTCGTCAATTGGTTCCTTAGTCCAGGACACCCCTGGTCCAGGACTCCTAGTGTACAG
>chromosome_10,-,polyA site is 831452
GAGCCGGCGGCGGCGGGTGCGGCGGCGGCGACGGTGTTGGGGGCAGGGCCAGGAGCAGGGGGCGAGGAAGTAAGGGCGGGGGTTGAAGGGCGCGCGCGGAAGCGGCAGCGGTGGGGCCCTGAACAGCAAAGGACGCATGGCGCGGTGGCA
>chromosome_10,-,polyA site is 833640
GTGTGCTTAGGCGCTCCAACTGGTGGTGTTTTGTGTGTATGACTGTGCTTCGGTGACAGGTGCCCTATGGCAAACGGTTATGAAAGTTTCTGCAGGTGCAAGATAGATGCAGCGATATGAGTGAGAGGGTTGGAATGACGGTGAGCGCGC
>chromosome_10,-,polyA site is 833766
CGGAAGAGGAGCGTTAAGGTATGGTGGTGACTCGGTTCAATGGCTATCGGACGGCATTATGGATGCATTGCATTCCTACCGGTGTTGTGCGCCTGATTTGTTGGATGGTCCCGGCTGGGCCCGAGCGTGTGCTTAGGCGCTCCAACTGGT
>chromosome_10,-,polyA site is 833850
CGGCGGTGTCGGAGGGTGTAGCATCCAGTAGGGCGCAGGCGGCTCGGGCATGCCTGGGTGTGGCTGTGTGGGCTGGGCCGTATGCGGAAGAGGAGCGTTAAGGTATGGTGGTGACTCGGTTCAATGGCTATCGGACGGCATTATGGATGC
>chromosome_10,-,polyA site is 834157
GATCCTGCGCGCTATCACCGAGGCATAAAGCAAGAGGCGGTAGCAGCAGCCTCTCAGGATGCGTTGGGCGGCAGTAGCTGCATGGATGTGCGAGTGGGGAAGAAGGAAAGGAAGTCGCCGGCAGTTGGAGACAGGCGGGCGGGCTGGCGG
>chromosome_10,-,polyA site is 834225
GGCTGGACCCCGGCGGAGAAGGAGCACTGCCTGGCGGAGACCGAGTCCAGCTTCAAGTACAGCGGCCAGATCCTGCGCGCTATCACCGAGGCATAAAGCAAGAGGCGGTAGCAGCAGCCTCTCAGGATGCGTTGGGCGGCAGTAGCTGCA
>chromosome_10,-,polyA site is 835974
AGGCTTTATTGCTGAGATGCGCAAGGTGGCAATGAAGCTGCATACGAAGGACCAGGCGCCTAAGGAGGGCGAGAAGGAGGCCCCCAAGCAAGGCCCGGTAAGGGCATGGTCTCGCCACGGTGTCGCGCTGCTGCCTGGAACTGTTGATGA
>chromosome_10,-,polyA site is 841564
GCACGGCACCGGGGAGTTGCGGTTTGTGTTTACTGCGCACTGCGTTTTACATACTTATAAGTTACAAAGCTCCATCTCACACCGGTTAACGAATACCGGAGCTGTCATCTGTGCCGGTCTGCCTCGAGGCGGGTGCGCCGCCACAACGGC
>chromosome_10,-,polyA site is 851351
CGGTGCGCAGCGCCGAGTGCTTCAAGCAGGTATGTAGTAGATACGGGGCCTGTGTTGTTGCAAGTAAGGGGGCAGGGGCGCGGAGGAGCATGAGGCGGGACAGTGCCTGTTGCGCGGTCTTGTCTCTACCTGCAGTCCCTGCCCTCTGCC
>chromosome_10,-,polyA site is 853712
CAGAGCGTGCCGGTAGCCGATTCTGACGTGAGGCGGGAGGCGGACTCGCGCGTGCAAGGCCCACTTGGTTTTGGGAGATCCGACAGGGTGTAAAAATGCAAATCAACACTTGGTGGGCCACTGTCCCGGGGGGAGCACGTGGGAGGACCA
>chromosome_10,-,polyA site is 853814
GGCGCGGCGATGCATGCGGTTTTCTTAACAGAGTCCATGGTCGGAGGCGGCTTGCTGCGTGCACACGCCCAGCGTGGCGGTTTTTCCCGGTGCACCGTCAAGCAGAGCGTGCCGGTAGCCGATTCTGACGTGAGGCGGGAGGCGGACTCG
>chromosome_10,-,polyA site is 853869
CCCGTGAGTCTTGCGTGGCGGGCGGGCACGGACAAAGGGAGGAGGGTTTCAGGCCGGCGCGGCGATGCATGCGGTTTTCTTAACAGAGTCCATGGTCGGAGGCGGCTTGCTGCGTGCACACGCCCAGCGTGGCGGTTTTTCCCGGTGCAC
>chromosome_10,-,polyA site is 854208
GGCCGCATGGCGGGCATGGGGGCTTGTGGAATTGTTCGCGTAGAGCTTTGGATGAGGAAGCTACGAGGAGTGGCGGCTATGAAAAGCTGCCACTAGTACAGATTAGATACTCCGGACAGGGGGCATCAGGGCGCGGCTGTTTAACACGGA
>chromosome_10,-,polyA site is 855426
GCCCGCGCGCTGCAGGGTGTGAACATTATGGCCTTTTGCAAGGAGTACAACGCTCAGACCTCCAAGATGATTGGTGACATTATTCCCGTGGAGATTACCGTCTACGAGGTGCGCGACTGCAGAGCTAGCGGGCTCTCCCTGGCGAAACCC
>chromosome_10,-,polyA site is 863710
TTTGTCCCGCGTGCGAGGAATACCTGTGGCACATGCATGCGGCAGTCCGGCCGCTTGCCCGCGGTGGGCGAGGTGCACTTTTAACATTTGTAGTTCCCCAGCGGCGCCTTGCTGCAAGTCTACGGCTATGTTTCAGGGCTCGGGTCAGCA
>chromosome_10,-,polyA site is 863914
GCCTTCGCACGTCCATGGACAATTGACTTTCGCGAGGTTGCCCGAAAAGCAAGCCATGGCTTTGCGCAGTATGACTTCTGTACGTCGTAAATGTGCTTCAAAGACACAGCAGACGGCGAGCCGTCATAAAGAGCCTGTCACCGTGGAGCA
>chromosome_10,-,polyA site is 864156
CCGATTAGCTAGCTAATCTTGTTGTGTTGGCCGGGTGTGTTGGCCGGTTGACAGTATCTGCTGGTGTCGCTGGCCCTTGTGACCACCATTTTTGGGAGCAAACCCTCCACCCTACCGGCCATGCAGACCTGCTACACACACACACACACA
>chromosome_10,-,polyA site is 869048
TTATTTTGGGATTGGACTAAAGTAAACCCCCCCCCCACACGGGTATGACGCCGGTCTGGGAGAGGGGTCAAACGGCACAGCCTGGTTACCTGCCTTGGCCGTGTCGTCCGGTCCCCAACCTTCGGCTATAACCCATTTAAGGCACGGCGA
>chromosome_10,-,polyA site is 869761
GGTTAAGCTGTACAAGAAGGTCCAGCAGGTCCGTGTGACCGGCTGGACGTCCTACTACTCGGGAGGAGGTGCAGGCGGAGAAGGTGCAGGAGGCCAGGGAGAAGGGGAAGGAGCCGCACCCGTGGCCGCAGCCGCAGAGCCGCACGCCGA
>chromosome_10,-,polyA site is 877045
TGTTCCTTGCTTACCTTGGTTGTCGTCTGCGGGGAAAGGTGGCAATGGGGGCGCCTGGTGGCCGGACTGACCGCCGGGCGGCGGGTAGCCTGAGGGGCGAACCGGAATCGCATCAGGGTTGGAAACGACTCGACGCACATAAACCATTTA
>chromosome_10,-,polyA site is 879174
ACAATCCAGTTCCAGGAGACGAGGGGCCCTTGCGGCTCGGTTAGTCTCGTTGCAGGTATTAGGAATGCACACTTCCAATCCTGTAACACACACACACACACAACCTTGGTGTTCAGGGCCACCAGGCACCAGCTGCTCGGCAATCGTGAT
>chromosome_10,-,polyA site is 880757
GAGGGGTGCTGGAAAGGATGTCCGTCGAAGTTTGCGAACCATGGCTGCTCTCCGCACTGCAGCTGTGTTCTCTTACAACAATATGAGCATAATAAGTTGAAGGAAATTCCGCTAGAAGACTATGACCGCGCAAATCCAGATTCACACCGA
>chromosome_10,-,polyA site is 880829
GTTGGAAAATACGTTGTGCTGGGGAAACCAGCGGGGTGGGCCGTGGCAGCGCCGTGGCTGGGCGAGGGGCGCGAGGGGTGCTGGAAAGGATGTCCGTCGAAGTTTGCGAACCATGGCTGCTCTCCGCACTGCAGCTGTGTTCTCTTACAA
>chromosome_10,-,polyA site is 880928
AAGAATGATGGCTTCCTGCAGGGTTGCCTAGTTCGTAGTACGCGTACTATGTACTACATACTGTACTACGTACTGTACGCTGCCCTCGTCGGCTAGTACGTTGGAAAATACGTTGTGCTGGGGAAACCAGCGGGGTGGGCCGTGGCAGCG
>chromosome_10,-,polyA site is 884238
GTCTGAGAGCCTTACATGAAGGCAGTGAAAAGCGTCTCGTCATATGAAATGCGCACCACCTTCACCCGTGACCTTCACCTGTTGTAAGCGCATGTAGTCAGCGCCCTTCCTTGCCAAATGTCACGGCGCTGGTAATCAAGCCCCTTAACA
>chromosome_10,-,polyA site is 884384
CGGCGCTTACGTGGCATCGAGAATGCTTTTAAGACGCAGGCAGTGCCTGAACGCCTGGAATTGCGATGGAAAGCATGGTCACAAGGAAAATGAGAAGCTATTGCAGCTGGCACGATACTGGCGTAAATACCGTTACTAGGGGCTGTGTCT
>chromosome_10,-,polyA site is 884746
AGTGCGGTGGACTCAACGGTTTGTTGCCTTGTGGACGGCACTCGGCGGTTTGTTGCCGTGATTTGGTTTGTGTGCGTGTGCATGTGGATGATGGGGCGTATCCTGGCGTCATGGATAACGGGTGTGTCACAATGCAGGTGTAGCAGGATG
>chromosome_10,-,polyA site is 884870
CCATGGCGAAGCGGTGGGGCTAAGGGCTCGGAGGGGTTGAAGGAGGAGGACGTGGAGAAGGTGGGGAAAAGGGACGCTGTCATGGTGGGGAGGAGAAGCAAAAGGTGAAGAAATAATGGCGTGTAGTGCGGTGGACTCAACGGTTTGTTG
>chromosome_10,-,polyA site is 885264
GGCCTGGGCTCGGTGGGTATGCCCGGCGGCATGATGGGTGGGATGGGCATGGGTGGGATGATGGGCATGGGTGGGATGATGATGGGGGGGCCGGCGGGGATGCTGCCGCACGGCGGCGGGCTGGGCGGGCAGCAGTCCAGCTTCATGAGC
>chromosome_10,-,polyA site is 888179
TGAGGTCATAGGTAAAGGCGAGCCGACATATTTTCTGAACAGGGGCACCCCTGGTTCTGAAACGTTGTGTATGTGCCTATGTAACGAGAGAGCACGTTCAGTGGGATAGGTGCGCGCATCGGGCTGCGCACGCCCTCGTTGGTCCTTGCA
>chromosome_10,-,polyA site is 894961
TCAGAGGCGACTTTGTGAGATGGTGGGCTGCGACAAGGACGGCATCAACCTGGGCTGTATGCGACTTGCATGCCACGGCTTTTGTAAGCACGGCTCTCTACTGCACGTTGGGCCCAGGAACCTTCGTACCGCTGCGCGCGTGCTGGGGAC
>chromosome_10,-,polyA site is 895478
GCTGATGACTGCGTCAACTAATGCGGTCCGTAACAGTCCTAAATTGACTGGCCTCCAATGGTCCAGCCCACAGCTCTGACATACACGTAAATCTACGGCAGCCTGACCGACGCGAACCGTGCCACGCGCCACATCGTGACAGCACAGCTG
>chromosome_10,-,polyA site is 895531
ATTCACACCTGCCTGCGCTCACTGCACTGACAGAGTGACACGATATCCCGCGGGCTGATGACTGCGTCAACTAATGCGGTCCGTAACAGTCCTAAATTGACTGGCCTCCAATGGTCCAGCCCACAGCTCTGACATACACGTAAATCTACG
>chromosome_10,-,polyA site is 895739
TGCATGGTTGCAGCACAGGTTCCGTACCATATGCACGGAAGTTTTTCCTCTGCGCCTGTGCGTGCGCGTGCACTACATGCGTGTAACCCCCGCAGACGTAACTTGCGCCGTTCTGGCTGCAATAGCTGGCCGCTTTACACCCCCGGTACG
>chromosome_10,-,polyA site is 895848
AGTGGCTGGTGGGGCTGCCGGGACCTGGTGTTCGCTTTTTGATTTGGCGTCTTGTGCATAACAGCATGCGCGGCGTGTGCTGGTCGTAGCGTTGCGGGGATATCAGCGGTGCATGGTTGCAGCACAGGTTCCGTACCATATGCACGGAAG
>chromosome_10,-,polyA site is 895969
CGTGATCAAGGAGACCCACGAGGCCTACGTCAAGCTCAAGTCGGGCGCCCGCGCCAACTCTGAGGAGCTGTCCCTGATCTAAGTAACCCCGTGTGATGCAGCTTGAGGTCTAATGCGCCGCAGTGGCTGGTGGGGCTGCCGGGACCTGGT
>chromosome_10,-,polyA site is 896127
CTAACACGCCAAATATGCTAACTTTTGCGTTGCAGGCACTTCCCGGGTGAGATCCAGAAGGTCCTGGAGTGGTTCCGGGACTACAAAATCCCTGACGGCAAGCCCGCCAACAAGTTTGGCTACGACAACAAGTGCATGAACAAGGAGTTC
>chromosome_10,-,polyA site is 897219
GGTCGGCGTTGGGGCCAGGGGAGTGGCAAGGGGCGGGTGCAAGTGGGCAAGGGGACCAGACAACGAACATGGCAGGGCGACAAGGACAAAGAGGCGGGGACAAAGGAAGTGAGGACAACCAGCAGTATCGGCTGCCCGGCGCGGCTGGGC
>chromosome_10,-,polyA site is 897413
GTTGTGGAGATCGGTGCTGCCGCTGCTAAGCGCGGCGGTGTGTACAAGGTCAAGCCCGTGGGCGTGCTGGCCATGATCGACGACGGCGAGCTGGACTGGAAGGTCATCGCCATCTCCGCTGACGACCCGAAGGCGGCTCTGTGCAACGAC
>chromosome_10,-,polyA site is 898299
TTTACCTGCTGCCGCTCTGCAGCCAAGGAGGTGTCGTGCTGGCACGAGATCCCCCTTTACGCCGGTGACGGCCACCTGCACTACATCTGCGAGATCCCCAAGGAGACCTCGGCCAAGATGGAGGTCGCCACGGTGAGGACCGTCTGGACT
>chromosome_10,-,polyA site is 907734
ACTTGTGCGAGTTATTTAGAATGTGCGACGGCCTTTCAGTGGCTGCAGTGGCGGCCGAGAGCTCTTGAAAGATAGAGTAACAGTTGTAACCTTAACGCCATACACCACTACACCAGGGTCCAGGGGAGGAGGGGCAAAAGCATGAGTGCC
>chromosome_10,-,polyA site is 907835
GTCGGCAGTGTTGAATGCTTGCTCCATTCATGGGCAGGGATGAAGGTATGAAATGTGCTATGCGTGGTGCCACGTGCACTGAAACAAGTCAGGAATCCCAAACTTGTGCGAGTTATTTAGAATGTGCGACGGCCTTTCAGTGGCTGCAGT
>chromosome_10,-,polyA site is 908054
ATCATCATTAGACCAGAATGTGTGGAAACGATGTATTGTCATGCTGTGCTGAGGCGGTGCAGAAGGCGTAGCCGGGGTGATCAGGGGGGGCCGGGGGGGGGTTACGTGAGCTGGATGTTTGTGCGCGGTTAGCGGGCAGCTATAAAATCC
>chromosome_10,-,polyA site is 908159
GCGGGCACTCCCGTAGGTGCACGTGCGCCGGTACTGGCCCAGGTGTTTGACTTGACTGCTGAGGTTTAGAGCTCCATTTACTTACCACCTGACTACCTGAAAACCATCATCATTAGACCAGAATGTGTGGAAACGATGTATTGTCATGCT
>chromosome_10,-,polyA site is 908477
TACGACCAGGTGTTTGAGAAGGAGGACCCCGGCTTTGACGGCGCCAGCCGCACACACCGGGACACCAAGAACAAAACCATGCTGTCGCGTGATCGCGCCAACGGCGAGATGATGACCACCACGGCACTGGCCTTCCAGGCGCCGGACGAG
>chromosome_10,-,polyA site is 908907
GGCTACCGGGCTAGAAGCGTCGCAATTGCGGACGTCACGCAAGATGGAGCCCGAGGTGGTGAGTCCAGTCCTAGATGGGGCGGGGGCGAGGGCGGGGGTAGGCTGATACGGCAATGGCTGTAGGCCCAAGCGCATGGGTGGCTGGGCGAC
>chromosome_10,-,polyA site is 915951
GGGCATGTCTGATGACTGATGCCTCCCCAATCCTATACGCCGTTGAGGCCGCTTCGAGCCTGTGCCTACCCACGAAGCGCTGTGCGGCCCGTGCCCATCAAATCTTGGCCTATGCTGAAACGCAAGTGCATTCTCGCTTCCAATACACCA
>chromosome_10,-,polyA site is 918959
CTCGCCTGGTGGGTGAGGTGAGGTGAGGTGCGGTGAGAGGATGGTGGTGGGGTGGCGGTGGAGTGGGTGTGGTGGCGGTGTGTGGTGTGGCGGTGTGGGATGGCTGTTGGCTAGGCCGCGCCGGTCTGACCCCGCTAGGAAAGTTACATC
>chromosome_10,-,polyA site is 919509
GCGTGGGGCCGTCCACAAGCAGCAGCGGCGGCTGCGGGGTGGTGGTGGTGGTGGTGGGGGCGGTGGGGGTGGTGGGGGTGGGGGTGGTGGTGGTGGTGGAGGGGGCGGGGGCGGGGGGAGAATGAAGCAAGGTGGAGGGGCGGCACGAGG
>chromosome_10,-,polyA site is 921664
TTTGCCCTTTCCACGCAACCGTAATCTGGCTGGAAGCGACTCGGTTGGCGCAAGCAATATCAGCGCCTACTTATCTCCGTACCTGCCAGACCGTGCTGCACTACGAGAATGTAATAGAATGTATGAATTTGCCCATGCCCGGACCCGATG
>chromosome_10,-,polyA site is 924747
TCTTCCAGCTGACTTCCTCCGTCTCATCCAGGCCTTCAACTGCCGCCAGCCGCCGCTTACGACACGTCCATCTCCTCCGGCACGCCTTCCGTCACCTCCACGTCCTTGAGGCTGAGTATCCGCTGCCGCAGCACGGCTGCGGGAGGAAGA
>chromosome_10,-,polyA site is 925230
AAGCAGGGTGCACTTTGACGCTCGAGACTGCGGAGAGCCATTGAGCGGCATTAGGCGGGGTTCTACCTGTCAATCTGCTGTTACATATTATGATTGCGCAGTCGTCACGTTTGCTGACAGCTACACGACACCAGTACCACAGCAGTCACC
>chromosome_10,-,polyA site is 925332
CCAGGCGCATGTCCTCGTATGGATGTTGTATGTTTTGGGGCCGGCGTGGGGTGCTTGGATCCAGGCGGCATTGCTGACGAACATGCGGTGTGCGACAGGAGAAAGCAGGGTGCACTTTGACGCTCGAGACTGCGGAGAGCCATTGAGCGG
>chromosome_10,-,polyA site is 934403
TCAACCAACGAACAACCATGCATTCTGGGATTGTAGAATGCCGTGCACCGCGCAACCCTAAAAAGGCTCAACCGCTATGTTTTTTAGGCGTTTGTGTGCAAAAAAGCCATGAACATGGCCACGAAACCCCTATGTTCTCGGGAAAGGGGC
>chromosome_10,-,polyA site is 935853
TCACGCATTTGCCTCCCCACTGTACGCGTGGGGGGGCTGGCCACCTTTTGTTCTAGCCCACTGCGCTTGTCGCGCCCGTGCCGTGCACTCGCATAAAGCAACTTACGAACACATGCACAGATTGCACAGACTTATAGGCTGTTGTGCAAG
>chromosome_10,-,polyA site is 936140
CAACATGATCATCGACAAACCCAAACCGTTTTGGCTTGACATGCGGCTTTGTGGAGACCGATGCCACCCTCACCAAGCACCAAGGATGTATTGTTGTACAAAACCACACAGGTGTGCCTCCACGAACTGCACGCGTAACGACATTTTTTT
>chromosome_10,-,polyA site is 936475
AAGGCATGCACATTCAGGGTCCTTTATTAGTGTTGTGCGTGCACGCCAGCAAAACCTGATTTATTGTTGGCCGCGTGGGGGAGGTGACCAGTTGACTGCCTCCTCATTTCACACGCCGTGCGCCGTTTCCAAAAGGAAAAATTGCCGTCT
>chromosome_10,-,polyA site is 937425
ACCTCACCTCCTGATCACATATGCATGGTGAACCGGCATGATAGCATGCATGGCAAAATGGGGTTTGCCCCGACGTACCTGTAAACTGTGCATGACACGATGCAGTCTGCTGGGAATGAGACAGTGAGTCAACTGGAAGGCAAGGCAGGT
>chromosome_10,-,polyA site is 938049
TGTGGGTGGGGAGGGGGCGGGCGGCGGCATTCCTGAGTCGCCGGGTGCCGCGTTGCTGGGCCTGCCCGGGGCGGTGGCGGGGGCGGCGGGGGCGGGGGCAGCGCAGCAGCCGATTCCGAACATGGTGGTTGACTTCCCGACCTTTGTGCG
>chromosome_10,-,polyA site is 938137
TGTCGGGTGCGGCCACGCCTGCGGGGGTGCTGAGCCGGGCCGCCTCCGCGCACCCGGGCGCGGCCTCGATGGCGGGCGGTGTGGGCGGTGTGGGTGGGGAGGGGGCGGGCGGCGGCATTCCTGAGTCGCCGGGTGCCGCGTTGCTGGGCC
>chromosome_10,-,polyA site is 940126
GCGCACGTGTTTGACCGGGCGCACCCAACCGGTGAGGGAGGGGCGCGGCAGAGGGCTGGGGACTGAGGTGGGGTGGAGGGGAGGAAGGGGGGTGGGTGGATGGGAGTGGGTTTAGTTTGGGCTGGTATCTACATCCCCCCCTGCTCTGCT
>chromosome_10,-,polyA site is 941869
ACGAGCTCAACCTGTGCTCCAAGGTGCACCAGGCACTGGCCACCCGGCTCAAGGACGTGGCCTACAGGTGTGGGCGGGTATGAGGGGGTGGGTGGGTGGATGGGCGCGCGCTTGTGTGTGTGTGTGTGTGTGTGTGTGTGTGTGTGTGTG
>chromosome_10,-,polyA site is 942440
CCTCAGCGACGCGCTCAAAGCCGACACCAGCCAGGACAGCCTACACGAGGCCCTGGGCTGGTGGGTGCAGGGGGGGGAGGAGGGATGAGGGGGGTATGTACCCGAGCCCAAACTAAACTGCACGCAATGCAATAGAGCGAGGAGGAGAGC
>chromosome_10,-,polyA site is 943824
TGGGCAGCGTAGCGGCAGGTGGAAGGAGCAATCCAGGGCAGCTCCGAAGTCATGTCAGCAGTGCGAGCCGCCCGGGGGGGTGGGTGGGTGGGAGGGGGGAGCGCGTGGAAGAGGGCGTGGGGAGGGGGGAGTTTTTCCAAACCCAACTAT
>chromosome_10,-,polyA site is 944023
ATGAAGAACATCCGGCTGAACGACAAGAACGTGGCCAGCTGCAGAGCCATGAAGTGGCCGGACTGGTGCGTGTGTGGGGTGTGGGGTGGGGTGGGCGTTAACTTTGAACCAATCCCGTAAGGAAACAGTCGCGCTGCAAGGAGAAACTGC
>chromosome_10,-,polyA site is 944611
CTAAATCAATTCCAATGCAATAGAGCGGGGGAGGAAGGACGTTGGGGGGGAGGGGAGGGGAGGGAGAGGGAGGGGAAGGAGAAAGGGGGAGGGAGGGAGAAGGAGGGGAAGGAGGAAGGAGGGGCCGGCTACAAGGACCAACCCAAAGTG
>chromosome_10,-,polyA site is 944738
GGGCGACGACGGCGCGCGCTTCCTCATGGACGCCCTCAAGGCCAACACCAGCCTGCAGTACCTGGGGCTGCAGGTGGGTGGTTGTGTGTGTGTGGGGGGGGGGGGGGGTTGTAGATACCAGCCCAAACTAAATCAATTCCAATGCAATAG
>chromosome_10,-,polyA site is 944883
CACACACACACACACACACACACACAATCAATCAATCAATTCCGTTGCCGACCACACACCCGCACACACGCGCGCTGTTCCGCCCCCGCCCTCCCCCGCAGTCCAACCACACTCTGGAGGTCCTGATCCTGAACGGCAACTCGGTGGGCG
>chromosome_10,-,polyA site is 945181
NNNNNNNNNNNNNNNNNNNNNNNAGGAGCAATCCAGGGCAGCTCCGAAGTCATGTCAGCAGTGCGAGCCGCCCGGGGGGGTGGGTGGGTGGGAGGGGGGAGCGCGTGGAAGAGGGCGTGGGGAGGGGGGAGTTTTTCCAAACCCAACTAT
>chromosome_10,-,polyA site is 945361
ACTAAATCAATTCCAATGCAATAAAGCGGGGGAGGAAAGACGTTGGGGGGGAAGGGAAGGGAAGGAAAAGGAAGGGAAAGAAAAAAGGGGGAGGGAGGGAAAANNNNNNNNNNNNNNNNNNNNNNNNNNNNNNNNNNNNNNNNNNNNNNN
>chromosome_10,-,polyA site is 945487
GGGCGACGACGGCGCGCGCTTCCTCATGGACGCCCTCAAGGCCAACACCAGCCTGCAGTACCTGGGGCTGCAGGTGGGTGGTTGTGTGTGTGTGGGGGGGGGGGGGGGTTGTAAATACCACCCCAAACTAAATCAATTCCAATGCAATAA
>chromosome_10,-,polyA site is 945632
CACACACACACACACACACACACACAATCAATCAATCAATTCCGTTGCCGACCACACACCCGCACACACGCGCGCTGTTCCGCCCCCGCCCTCCCCCGCAGTCCAACCACACTCTGGAGGTCCTGATCCTGAACGGCAACTCGGTGGGCG
>chromosome_10,-,polyA site is 946844
GGGCTGAATGGAGTGAGGGCCATTGCGGACCTGCTGGACCCGACGCTCACGCCGTACCAGGTGGGGTGTGTGGGCTTTTGGGGGGGGGGAAGGGTTGGGAGGCATGGAAGCTTTGCGGGGAAGCTTTGCGGGGCGTGGCTGTGAATGGGC
>chromosome_10,-,polyA site is 956075
GCTTCAACTCCCATCATGGCTGATTAGTGCGCAAGAGAGTGAGCAACGGCAAACCCATCCATCCAGTGCTTGGATTTGGCCATGTGAATGCTCGGCCGCATGCCGTCCGACGGACAAGAAAGGGTTTCCCTCGCAACGGAAAAGTGGGCT
>chromosome_10,-,polyA site is 956286
TTGCGTTACAAGGTTGGGAGTGTGCGTTCCTCGCCTCATCACTAATAGCGGACAGTAATGGCCAACAGGCACACTGTGTTACGAAACCGAGCAGTCCGTATCTTCTGGAACGTTCGTGCTATTTTGGCTTGATCACAGCTCTGCATGATG
>chromosome_10,-,polyA site is 956376
GCGTATGCAGGTAACGTGGAGGACGCGGTACGTTGTCAGGTCTTGAGGTGTTCCCTGCCACAATAGGTCACGATTTGTTTACGTTAGTTATTGCGTTACAAGGTTGGGAGTGTGCGTTCCTCGCCTCATCACTAATAGCGGACAGTAATG
>chromosome_10,-,polyA site is 958034
ACTCGGCGCGTGGCTCTCTGATAGCCGCGCCGGAAAACACCAAAATGCATGGGCACGGCCGCTCTACATGAGTCGACGAAGCGCTCTAGGTATGATGGCAAACGCATGCGAGACGCGACGACTCCATTCAGGTGATATTTTATGTTGTCG
>chromosome_10,-,polyA site is 961030
GGCACGCCCCTGGGGTCCAGAGCAGGGCGGGTGTTCGTTCTCCACGTCACTGGCTCGTGAACTGCGTCAGCAGGTCCCTCTTGTAACCAATGCAATCTGAATACATGAGCGCTGTACTAGCACATAGGCACGTTATTGCACGCAGCTAGG
>chromosome_10,-,polyA site is 965644
ATATCCTAGAGCCCTGCTGAGATTCTCAATTCGATTTGGTTCGAATATGGCTGGGTTGACCTGCCAAATCACAAACTGATGTTAGTTGCGCGCACCCCTGCTTCCATGTACCGCTGCCTGCTTGTTTGCTGCTTTCTAAACAACATCAAG
>chromosome_10,-,polyA site is 965965
ACCTACGCGCACAGGCGCGTAGACGCCACCAGAGCCGGCCGCACCTGCAAAGCAACGCAAGGAACGAAGCAGGCGGGGGCGGGGGGGGGGGGGGGATGCAAGGCAAGCGGGTAGATAGAAGGTGGTAGGGTGGATAGTTAGGAAGTCATA
>chromosome_10,-,polyA site is 970732
CGGCGAACGCCCGTGGCATGCCGCACAACATATTCTTGTGTTCGATCTGCTGACGAGAGTGCAAGACGCGTCGTGAAGGCATTATTCGTGGAGGTAGGGAAGAGGCTCGTAATTGAGATAGCGGCGCGTGCGCTCTTCCACATCCCTTTC
>chromosome_10,-,polyA site is 971407
GTAATAAGGAGGGCAGCCGCGAGAAGTAAGAAAGCTGAAGGCCGTGGCGGCGGCTGGGGCTGAGCATGAAGCCAGCAGCTGATTTGAGGCAGCGTGGGGAAAAGCGTGTGATTGTGGGCAAACCAGTGTTGATGGGTTTGAGTTTTGGTG
>chromosome_10,-,polyA site is 972368
CGGGGCCGCTGGCAGAGCGCGCCGACTTCTTCTCCTTCGGCACCAACGACCTGACCCAGATGACGTGAGTATTAGAGGAGGGGTGTGTGGGGGGGTGGGACTTGGTGGAGCGGTAGTAATGACCTCAGGCGCATAACACATGTGTACATA
>chromosome_10,-,polyA site is 977035
GACGACCTGCGGGAGCTCATCGCGGCCTACAAGCAGGTGTACGCCGAGCACAAGCAGGAGCTGCCGCAGGATCCCTGGCAGCAGCTCTACCTCGGCATCAACGCCGTGTTCAAGTGAGTGATGGTTCGTTGATGAGCAGTAGTAAGGTAG
>chromosome_10,-,polyA site is 980052
GGCCCTAGTCCGTGTGCTCTAGCCTTGTTCTAGCCCAGGGGTGCCCCTGTTCTAGCCTTGTTCTAGCCTTGTTGTACCTGTGCAACACCGCTGTTGGCCATTGTCTGGCACTGACACGTTGGACCGTGCGCACCTTGCCCAACGTGGCCC
>chromosome_10,-,polyA site is 980513
GCGGCTAATAGTTAGACTGCTTCGCACAGACTCCCAAAGGCTTCCCCAAGTTCTGACCGATCCGATATATCACATCAAAATAGTTATTACATTCGTTCGAAAGAAAGACGTTTGCACTGCACTACACAGGCATGGCTGTATGTGTTGACG
>chromosome_10,-,polyA site is 984116
GACCGTCATCGCGGACATCGTGCGCATGGTGGAGGCCGCGCAGGTGTGTGTGTGTGTGTGTGTGTGTGTGTGTGTGGTTGTGTGTGGGGGGGGCGGTGGAGGCCGCGCAGGGTGGGGGGGGGGTAGGGGGGCGTGTGCGCGCGCGTTGAG
>chromosome_10,-,polyA site is 986572
GCCTTTTTGGCGGCCTTGCCTGGGTCGGTCTCAAGGTCACAACAGGCAGACTGACATGTTTTCAGCTGGTCGTACGGTTGCAACTGTAATGCCCGTCAACGCTGCTGTGATGCACGGAACCATCAGCAGCAGATGCGCACCGTGGAGCAT
>chromosome_10,-,polyA site is 988424
GTCAAGGCTCTGTGTGTCTGCGGTATGAAATACTGTACAGGCGGGCTGCTCCTCAGCGGCCAAACAGAAAAAGTCGATGCATTAATTTGCATCCCGAGGATTGCTGCATTCCTCGCTTTGCTTACTACACCTTCTGCGTGATAGTCTTAA
>chromosome_10,-,polyA site is 988657
GCACGACACGGAAGTCCGGTCGCCGCGTGCAGGCGTCTCAGCGACAATGGATAATAGAATGCGGATAACGTGTGTGGTCATGCGGTAAACGACGATACTGGTGGAGGCCAGGATGAAGGGGTTGGCACGAGTCGGCAGGCTAGGGAGTTG
>chromosome_10,-,polyA site is 988813
GCTGTTGGGAAGGCCGGAAGCGACATCGCTTTAGGGCCTTGGAGCGTATGGCGCTTAGTGGGAGGCTTGACTTGAGAGGCTCTTAAGTTGCCGTGCCACCGGTCGTCTGCCTCAGGCGGGCGGGTGCCGCGGGGATCGATTAGGAACCCA
>chromosome_10,-,polyA site is 989448
TGCCTTCTCCGTGCCCTTTTTACGCATAACCCCATCACCGCCCATACACAGGGTATCGAGCTGGAGAACCCGCAGGCGCGGTTCGGCGAGATGGACGCCAAGGACGGCACGCAATCCTACTTCAGCCAGTTTGGCGGGTTCAGGTGCGTG
>chromosome_10,-,polyA site is 989748
ACGGCAGCAGCGGCGCCACGTCGGGCCTGTCGTCATCGCTGGCGTTTACGCCCGTGCAGGTGCGTGCGTGTGTATGTCTGTGTGTGTTTTGGGGGTTGTAAATACCAGCCCAAACTGAACCAAACCAAGTTGGGGGGGGGGGGCGGTGCG
>chromosome_10,-,polyA site is 990215
GCGGCTGCGCAAGATGAAGGAGCGGTACGGGCTGACGGACGTACGCAAGGCTGCCAACCGCATGATGTTCAACCAGGCGGAGGAGGAGTTCGTGGATGGAGAGGACGTGAGCGTTGGCTGGGTTGGGGCGGGGGCGGGGGCGGGGCCGGG
>chromosome_10,-,polyA site is 991430
GGGCGTGGCGGGCGGGCTGCTGGCGCTCAGCCGCATGCCCAGCTGCAACGTGCAGGTGGGCGCGGGCGGGCGGGTTTGCCGTGTGTGGGGGGGGGGGGCAGGAAGAGGGAAGGCATGTGTGCGTTCGTGTTGCAGGAAAACAGAACGAGC
>chromosome_10,-,polyA site is 997774
TGGGGTCGAAGCTGTCCATGTGCGAGTCGTAGTGCTGCATGTGCTCGTAGTGCAGCACGTTGAAGGCCTGGGGGGTGGGGTCGGGGTGGCGGTGGTGGTAGGAGGGCAGGCGCGGGGGTGAGGCTTAGGAGTGGAGTGGTGGGAGCAGTG
>chromosome_10,-,polyA site is 998015
CACACTTCCGCCCCATTCCTCCCACTGCTCCGCCCCCCCCCACCGCTCCGCCCCCCCCCCACCGCTCCGCCCCGCCCCCCCCACCGCTCCGCCCCTCCCACCGCTCCGCCCCGCCCCCTCCGCCCCGTCTCCTCACCGTCCACGCCCTCC
>chromosome_10,-,polyA site is 998635
CACTCCAAGCCGCCCCTAAAACACATTTGTGCCACGTCGACGGGATCACCATGCACCAGCCGCTATCCCCAGCCGCGCTCTGCGTTTCTCTGTACGCCGATCACATGCTCACAAACCCCACCCATTTCCCCCAAAAACACAGTAAAGCCC
>chromosome_10,-,polyA site is 999063
GGGGTATGCCGGGCCAGCGAGTCCCTGACTCGCTGGTTGTGTTGCCAACAGCGCAAGCTAGCAGACTGTGTATCAGACTGTGTCAACCAACCCATCGCGAGCATTAGCCTTGTCCGTTCCTTCGCTTCCCAAACGTTAGCATCCCACTAC
>chromosome_10,-,polyA site is 999186
GGCGGCTCTGCTGTGTGTGCTGTGCTGAGCGGTAGGTTGTTGCCGGTGCCTGTCGGGTGACTCAGTGCGTGTGACTCAGCGTGTCAAACCCGGTCCTGCATGGGAGCCGCTACAGGCCCAGCGGGGGTATGCCGGGCCAGCGAGTCCCTG
>chromosome_10,-,polyA site is 1000414
GCACCGCGACACCCAGCGCTATGCTCTCACCCGCAGCGGCGGCTACCGCGCGCGGGCACTGGAGTTTGTGCCCGGTGACTACGTGTACCTGCGCAACGCAAATCCCGACAACACGTTGGAGATGCCGGTACGCGACCAGGTGCTGCGCGT
>chromosome_10,-,polyA site is 1000853
AGGTCACCACTGACCGCGGCACCGAGTTTGAGGGTCCGTTCCAGGCGCTGTGCGAGGCTAACGCCATCGACCACCGGCGCACGCAGCCCGACCATCCGCAAGCCAACGGCCTAGCGGAGCGCATGGTGCAGGTTGTGAAAGCGGCACTGC
>chromosome_10,-,polyA site is 1001324
CCAGCTACCGCTGGACCGGAGAGCAGCTCATCCGCCTCATGCCCGACGGCAACACACGCGTCTGCCCGCCGCCGGAGGCCCGTGACGCCATCGTCCAGCAAACGCACGAGATCGGACACCTCGGCGAGCGCCGCACCTTGGCGCTGTGCC
>chromosome_10,-,polyA site is 1002275
GCGGAGTCACCAGACGCCTCGCCGCCCTTCGGGCCGCCCGCCGGCATTGACGCTGTGCAGGCCGGCAGCCCCGCGCATCGCGTCACCTCTCTCTACACCAACCTGGCCGACTCATCCCAAGTCGACTTTGCCTTCTCTCACCTGCGCCCT
>chromosome_10,-,polyA site is 1005331
CTCTAGGACCGTATCCGGTACATGCAACACAACCCACAGTTGCTATTGGCGAACTCGGCGCTGCATCCCACTGCGCTCTCGCCCTTCTTCTCCGCGGCTACTTCTCACTGGACAACAAGGCTTTGCTCATTCATCCCTTCCTCTCGCTTA
>chromosome_10,-,polyA site is 1005636
GGGGTATGCCGGGCCAGCGAGTCCCTGACTCGCTGGTTGTGTTGCCAACAGCGCAAGCTAGCAGACTGTGTATCAGACTGTGTCAACCAACCCATCGCGAGCATTAGCCTTGTCCGTTCCTTCGCTTCCCAAACGTTAGCATCCCACTAC
>chromosome_10,-,polyA site is 1005759
GGCGGCTCTGCTGTGTGTGCTGTGCTGAGCGGTAGGTTGTTGCCGGTGCCTGTCGGGTGACTCAGTGCGTGTGACTCAGCGTGTCAAACCCGGTCCTGCATGGGAGCCGCTACAGGCCCAGCGGGGGTATGCCGGGCCAGCGAGTCCCTG
>chromosome_10,-,polyA site is 1006833
ACGTTCTCGCCCACCGCATTTATTGATATGCTTGAAAGAACGCAACACGCACAAGCGAACATGACGTTGTAGAGCCGAGGCCAGTGAGCTAGCACAAGCAAAAAGAAAAGCGTGAGCATGAGCAGCGACCGCAACTGCTACGTTACCTTT
>chromosome_10,-,polyA site is 1013377
GCCGGCCAGGTGGTCCAGGATGAGCTGCGCCAGCGGGTTGGTCTTGCTCAGCTCCTCCAGGTGGTGCGCCTGCACCGGGGCGGGGCGGGGGGGGGGGTTACGTTCATGATTACGTAAGGAAGTGGTAGACAGGGGTTGCGGGGGGTTGCA
>chromosome_10,-,polyA site is 1020115
AGAGCCTCTCAGCCTCGGATAGTCGGATGCCCTAGCCTTGGATGCCCCCGATCGGCTGGGCAGTGACAGGGTGGGCTGTAACACGGCGGACACGTTCGTATCACATACCTTATACAATCAAAGCAACTTTGTGTTCGCCAGCAGCCCGCG
>chromosome_10,-,polyA site is 1020217
TTTCCAGCGCTAGCCCTTTTACACCGTACGTTCCAGTTATCGCCTCTACTAGGCGTAGACCAAGAACATTGTTGCTTCACCTGGGAACACGGCGAGTGCAAGAGAGCCTCTCAGCCTCGGATAGTCGGATGCCCTAGCCTTGGATGCCCC
>chromosome_10,-,polyA site is 1020337
GGTTGCCACTGCTACCTACGGGCGTGCAGTCGTGTAGACAGGAGCGGTGTGGCCTGGGCTTGTATAGCGAAGGCTTTCATGCTTGTAAGCGGGTACAGCGGCGCTGTCAGACCTGCGGTTTTTCCAGCGCTAGCCCTTTTACACCGTACG
>chromosome_10,-,polyA site is 1020392
GCGCTGGCCGTCGCGATACAGCAGCTTCGCTCTGTAGCCCTCGCAGAGCCACCTTGGTTGCCACTGCTACCTACGGGCGTGCAGTCGTGTAGACAGGAGCGGTGTGGCCTGGGCTTGTATAGCGAAGGCTTTCATGCTTGTAAGCGGGTA
>chromosome_10,-,polyA site is 1020517
GGTAGTGGTTTGGGAGGGCCTCGAAGAGTCTGCATTCAGCAGCGAGGCGGCCAGTCCGAGGACAACGGCCGTCCGTGTTGTGTTGTTGGTGGCCTGGACAGGGCATTCCTCATTACCTGCTAGCTGCGCTGGCCGTCGCGATACAGCAGC
>chromosome_10,-,polyA site is 1020635
CTCGTGTATGTGTATGGACGGGATTGCGCTGGAGTGGCTTTGAAGAGTTGCGCAGTCGTCTGGGAGTGGCGGTACTGTGGCGGTAACTATGACGCCAGGAGTGCGCGACGCCAACGGTGGTAGTGGTTTGGGAGGGCCTCGAAGAGTCTG
>chromosome_10,-,polyA site is 1021061
AGGCGAACGAGAGCGAAATGGAAGGGCGGTAGGTGGCATAGGCAAGCGTTGTATGTGGCGGCTAGGCAACTTGGAAGACCCAGGCGCACAGCTTCGGGGAATGAAAAGGACTTGTGATTTTGCTGACCCTGCGAGAGGCGGCTGAGTGCC
>chromosome_10,-,polyA site is 1021145
TGAGGGCTATGGAGTGAGGCAACAAACAGTCTGTCCTATGCCACCCCCTTTGAGCAGTGTACTGGAGCGAGTGTACAAGAGAAGAGGCGAACGAGAGCGAAATGGAAGGGCGGTAGGTGGCATAGGCAAGCGTTGTATGTGGCGGCTAGG
>chromosome_10,-,polyA site is 1021224
GCTTTGTGCGCTTGGCAGCCGCGCTATGTCAGGCGGCCGTGGCCGCTGGCTGAGTGGGTGTGTTAACAGGTGGCTGAAATGAGGGCTATGGAGTGAGGCAACAAACAGTCTGTCCTATGCCACCCCCTTTGAGCAGTGTACTGGAGCGAG
>chromosome_10,-,polyA site is 1021477
GGTCGCGGTTAACCCGTGCGAAAGTGAGCGTCTTCCAACAGACTTGTTGGGGCGCGCCTCGGATTCATTGCATACGAAAGGGCAAGGTTGTGGCAAGCGAAGAAAGAATGCACGTCGCGGCATTGGTTGACCACACGCGTCCCCCAGTGA
>chromosome_10,-,polyA site is 1021578
GTGGCGGTAGGGCTGTGTGACGTGCCGCCTGCATTTTACCTTGCTGGTGACATGCCGGGGCACTGAGCACTTTGTACGAGATGTGTTTGCGGGTGGGGGATGGTCGCGGTTAACCCGTGCGAAAGTGAGCGTCTTCCAACAGACTTGTTG
>chromosome_10,-,polyA site is 1021938
TGTTGATGACTCAAAAATGTCCGGCCCGGATGCAAAGTTTGAGCGGCCGATCTTCAGTTCCTGGGGGCGGCTGGGTGCAAGGCATCGATGCAAGCAAGGAAGAACTACGTGCATCGACTTGCCCCAGCTCGGTTATGCAGGGCATTCCAC
>chromosome_10,-,polyA site is 1029776
GCTCAGTGTCGCGCACACCTATAACGGCCACAGCGGCTGTGTAAACCGGCTGGCCTGGAACGCAGATGGCTCCTTGCTGGTTTCAGGCTCCGATGACCGAAGGGTGCGCCAGTGCGGTGTTGACTTGGCCGCATTAGGCCCAAAGCTTGG
>chromosome_10,-,polyA site is 1034134
CAGCGCGGTGAGGCCGCAGGAGGACAGGTTCATGTTGGCCAGCGCGGCCCAGGAGCCCACCTCGCAGCAGCTGTGGGTGTGGGGTGTGGGGTGTGGGTGAGGTTGAGTGTGGGTATGGAGTGAGGCGTGGTTGTGGGCGTGGAGTGAGGG
>chromosome_10,-,polyA site is 1039340
CCACCTTGGGGCCGCCCAGAGCCGCGGCGTCGATCATCTGGTTGCCCACGCAGCCCTGAGGGGAGGGAGGGGGAGGGGGGAGGGGGGAGGGGGAGGGTTACATTCATGATTAGCTAAGAAGTGAAGGCGTAGCCAGGGACAGGGGGAGGG
>chromosome_10,-,polyA site is 1041246
CCGAGGCCCCCCCTCCCCTTTGCTCTCTCCATCGTGCATGGACGGCTATGCCATCCCCCCCTGCTCTCCCTCTCCCTCCCCCCCCCCGCCCTCCCCCCCACGCACCTGCAGCGCCGCCCAGTGCGCGGGGTCGACGTCGTCCAGCTCCAT
>chromosome_10,-,polyA site is 1041642
AGTAGTCGTCCACAGCAGCCTGCACGGCACATCACCGCATGTACATAGGTGTGTGTGTGTGTGTGTGTGTGTGTGTGTGTGTGTGTGTGTGTGTTTGTTAAAGAGCACAAGGAAAACATTGCGCAAAGACAGAGTGTGTGTGTGCGTGTG
>chromosome_10,-,polyA site is 1050103
GCACGGGATGTGAAAGGGAGGCGTGCAACAAGCATGGGGGGCAATGCTATACTGCATGTGTCCACATGGCCCCCCCACCCCCACCCCCCCACGCCCCACACACCCCACCTGCCAGCGCGTTGAGCTGGTCTGTGCGCTGGTTGTAGTTGC
>chromosome_10,-,polyA site is 1053144
TTGCAGGAGGTGCTGCTACTTATTATGCTGCTGCTTCATTATTTGTGGGGAGTATTTGTGCAGGACAAGAGGACGAATGTGTGTAACCTGTTTGCATGCCTTTGCGCTTCGCCTTACTGCCCCAAAGTCCAGCCAGTTGGCTGCACCAGC
>chromosome_10,-,polyA site is 1075786
GCTTAATTCAAAATTTCGAAGTGTTGCTGCCCGGCGCCTGGCGCCCGGTACAGCCCAATCCTTTCAATCCTGCCCTTCATAACTAATATATGCTTGAACACTGACTCTTGCGTTTGTTACAATTTGGCCGGCATCGCGGGTGTTGCAGGT
>chromosome_10,-,polyA site is 1075867
CTGGATGGGGCCGGCCCCCCCTTTAGCCGGGGGGTCGGGGGGAATGCTGTGGGAGAGCGTCGCGCGTGCATGCATGGCGGCGCTTAATTCAAAATTTCGAAGTGTTGCTGCCCGGCGCCTGGCGCCCGGTACAGCCCAATCCTTTCAATC
>chromosome_10,-,polyA site is 1090067
TAGACCGCTGTTGGAACTGTGCGTGCTGCGCGTGTTCATCCGGTGACACAAGCCTGCCGTGGTGGGATACACTCGGTACAGTAACTTCGGCGTTCTGCTAACCGCGCGCTCATGCCTGGAAGTCAAGGATTGGCTGTTAGAATATGCTGC
>chromosome_10,-,polyA site is 1090221
GTTATGCGGTCCATGTGACGCGGTTTCACAGCAGAGACGAAGGCGGCTCGGCCCCATTGGGCGCCGCGGAAGGATTGCCTGTGTGGCAGGGCCCAGGCGAATGCTTGTCGATGCGCACAACACGCACTTGCAGGTTTCGCAGGATGAGCG
>chromosome_10,-,polyA site is 1101559
CTGCCGGGCCTCCTGCGCGACACACACCATATGGGAGGAGAGGGCGGGGACCAGCGGGGGAAGCGGGGGAAGCGGGAGAAGAGGGAGAAGAGGGAGAAGAGGGCAAGGTCAGGGGGCAGCAGAAGGTTAGGCACGACGAGCTGCCCAAGC
>chromosome_10,-,polyA site is 1109612
AGCGGCCGACATTGACTCACGCCTCTCCGCCCACACCTCTCCCCCCACGCCTCTCTCCCCACCCTCCCGGCAGCCTCGCCCCCCCTTTTCCCCCCCCCTAACTCCCCCTTCCCCCCTGACCTGTGGGGTCGAAGGGCCCCTCCACCCTCA
>chromosome_10,-,polyA site is 1116301
GGTTGGAGCGTGTAAGGAGGTGAAAGGGAGCGCGTCCAAACCCAAACCCTAACCCTAACCCTAAACCCTTTGCCGGGTGGCGGCGTGTGGGTGAAAGGGATGATGCGTACCCATTATGCCGTCCTGCTATACACGTCTACCCTGCCCCCT
>chromosome_10,-,polyA site is 1116419
ACTGGATCCAGTGCTCCACACTCTGTGTGTCGTACGTACGACGGGCGTGTGTGTGTATGTGTGTGGGAGAGGAGGGAGAGAAAGAGTGAGCAGGGGCGGAGTGGAGTGGAAGGTGGAAGGTTGGAGCGTGTAAGGAGGTGAAAGGGAGCG
>chromosome_10,-,polyA site is 1117373
AGGATGTTGCATGGGCCCCGGTCCCGCCCCCTTACCGCATGTTATGATGCAGACACATGGAAGTCTGGGAATGGGGACACGGCTGTAACACGCACACACATGTACGGCACATGAGCAAACTGCTGCTTCTGCTGCACAGTCTTCAAGAAT
>chromosome_10,-,polyA site is 1121431
GCCGGGGGAGGAGGGCGGCGGGCCGGCGGACCGGCGCAGCTACATCCTGGACCTGGTGCCCAAGGTGCGAGGGCTGGGGTGTGGTGGGGGTGGCCGCCTATGGAGGGCAGAGGAGAGGACTGGGCGAGAATGGCCGGCGCGGTGTGGCGG
>chromosome_10,-,polyA site is 1123742
CAAGGCGGGCGGCGCGGCGGGCGGTGTGGCCAAGAAGGCGGCGGCGGCTGTGGGTGGGTGGATTGCCAAGGGCGGGGCAAAGGGCGGTAAGGGAGGCGGAAAGAAGAAGTAGAGATCTCAGAATGCCCTCAGGTGGGCGCTGCAAATGGC
>chromosome_10,-,polyA site is 1124261
CACACACACATACACACACACATACACACGTCACGACTCGCGTTCCATTGCGTCTCGCAGACGCAGTGAAACGCGCTATCTGCAATGGTGCCCCGCTTCACTGTTTCTGGTTGCGTCCCCATCGCGTCTCTCCCGCGTCTCCCCCGCGTT
>chromosome_10,-,polyA site is 1124552
GTGCGTGTGTAGGGGTTAACGTTGAACCAATCCCGTGTGTGTAGGGGGGGGCGTGCATACATGCGGTCAGCGTGTGTGTGTGTGTGGGGGGGGGGGTGCATACATGCGGTCGGCGTGTGTGTGGGGGGAGGGCGATGTGCGACATAGACA
>chromosome_10,-,polyA site is 1125617
GCTGGGCGGAGGCGTGCAGCAAGCGCGGCCTGCGCATGGACAAGGACACGTACATGGCACTGACAGGGTGGGGGGGGGGGCGTGTGGTGTGTGTGGGGGAGATAGGTGTGTGTGTGGGGTGCGGCCTGTTGAGGGCTACGAAAGGAGAGG
>chromosome_10,-,polyA site is 1126562
CAAGGCGGGCGGCGCGGCGGGCGGTGTGGCCAAGAAGGCGGCGGCGGCTGTGGGTGGGTGGATTGCCAAGGGCGGGGCAAAGGGCGGTAAGGGAGGCGGAAAGAAGAAGTAGAGATCTCAGAATGCCCTCAGGTGGGCGCTGCAAATGGC
>chromosome_10,-,polyA site is 1132851
CTGAATTTCGAACTGTGCTATGCGTGCCCAGCCAAGCACTGCTCTCATTCTCGCGTGTCATCAATGCAAACTCGCGACATATGTAACGTCGTGTAGGGCAATCCCTGCATTATTCTTGCGCTCGACACACTGCGGACACCCATCGTTTGG
>chromosome_10,-,polyA site is 1132990
TTTGGGTTGATCATTTCGGGGCAGCACTTTGTGTCCCCTGTGAGAGCTACCCCACCAAGACTCGGCGCTGATCAATGCTGTGCAATTGGTACGAATTGGAGCATGGGTGTCTGAAAGCGTAAACGGTCAGGGTGCGTGACTGAATTTCGA
>chromosome_10,-,polyA site is 1141519
CATCACGGTTGGTTTACTCCGGCTTGGAACAAACTAACCCCGCCCCTCTGTGATACACACCGTTCGCATAACTCGCTCCCCCCCCCCCCCCAAAAAAAGAAACATCCTGGCCTCCTGCCCTGCGCACCTGCAGCGCCGCTATGTAGGGAT
>chromosome_10,-,polyA site is 1143010
CCCCCTTCCCCCATCCCCCACCCACCCCGCCTCCCCGCCCCGCCTCCCCACCCCCCATCCCGCCCTCCCCACCCCCCATCCCCCCCCCCCGCCCCTCCCACTCCCTTAACTAATCATGAATGTAACCCCCCGCCCCCCCCCTCTGGACGT
>chromosome_10,-,polyA site is 1145144
CAGAGCCACCAGCGACAGCCGCAGCGCGGCGCAGCGCATGACGGCCTGTGTGAGGGTGGGGTGGGGTGGGTGGGGGGCGGGGTGGGGTGGGGCGGGTGGAATGAGGAAGGGCAAGGGAAGGGATGATAAGGCACACGCCTGGTTGGGCAA
>chromosome_10,-,polyA site is 1147480
GAGGGGGGTGAGAGGACCGGGGGGTGGGGGCGGAGGGGTGGGTGAGTGGGTGGGCGTGATGGGTGGGTGAGTGGGTGGGTGTGGTGGGTGGGTGTGGTGAGAGGTGGAGTGGAGGGTGTTGGGAGGTGTGTTGTGGGGTGGGTGGGAGCT
>chromosome_10,-,polyA site is 1150575
GAACCGCTTCGGGGCTGAGAGCTGGAGGCCTGGAGCCTGCTAGGGAGGCCCGGTACGGCAATACCCTGTCCGGTGCAGTCATGAAAGTGACGCGACATGAGACCCTCCATCTGGCTCCTCATGACAGGGCCCCAGGCCGTATGGCCGCAG
>chromosome_10,-,polyA site is 1150689
TGGGGATACCGTGATGAGGCCTGAAGGCTTGAGGCTTGAAGCTATGTTGTCATATTCGTAAGCACCGGCGCATACCAACCATGTGGCTGACCTGGGCTGACGGCGATGACGGCGGAACCGCTTCGGGGCTGAGAGCTGGAGGCCTGGAGC
>chromosome_10,-,polyA site is 1151693
GGCCAGGAGGTGGTTCCCCAAGGTGGGGGGGGAGAGGGGAGGGGAGGGCTAACCCGTATAAACGACTTCGCCATGCGCCCTCACTCAACCCCCCCCCCCACACACACACACACGCGTGCACACACACACACACACACACACACAAACACA
>chromosome_10,-,polyA site is 1152059
AGCTGGCCGGCAACTCGGTGCACGTGAGCGTGTGGCACGGCTTAGGGGTGGTGGGGGTGGGGTGGGAGCGTTGGGGTGGGATGGGGTGGGGGTGGTGGCATGGTGAAGGGTGGAATCGCAAACACTATCCTGCGTGTCTCACACACATGC
>chromosome_10,-,polyA site is 1152633
GACATTGAGAAGGACACCATTATTGAAATGGCCTGCATCATTACGGACGGAGAGCTGGAGAGGAGCGTGCAGGTGTGTGTATGGGTGGTGGGGTGGGGTATACGGTATGCCTGAAGTAGGTCCCAAAAGTCAAGGCATCGTCGGCGGGGA
>chromosome_10,-,polyA site is 1153682
CCATTCCACCGAGCTTGGAGCTCAGCGAAATGACCTGGCGTGGATAGCTCCCGCATGCGCGTAGAGCGATCAACGCCGTCAATGTAAATCACCCGAGCGAGAATCCCATCGTCCCTCGGCAAATCCCGAAAAAGCCTCCGGCGCTCGCCC
>chromosome_10,-,polyA site is 1154181
GTAGAAGAGCTTGATGCCGGGCGCGTGCCGTCGCAGGCGCCACTCCAACCCCCAACCCCCCCCCCCTCCCCCCCACCCCCACCCCCACCCCCACCACCCACCACCCCGCCCCACCCCCACTGTCCCATCGCACACCCACCCCACCCCCAC
>chromosome_10,-,polyA site is 1154487
AGAGAGGGGAAAACAGGCAGCGGGCAATTAAGTAGAGGCAAGCACGCATCGGCATGGGGCCGCACGAGGGCCAGGGGGAGGGGGGGGTGGTTGGGGGAGAGGCAGGGTGCGGGCCGCGGACGGCTCCCCACAGCCCTGCCAATCCGGGTG
>chromosome_10,-,polyA site is 1156254
CGCCGATGTGAAGCTGCCACGTAATTACGGTTTCTTAGCTGTTAAGTATTGTCCTTGCAACTTGCGTCCGATTTGCGCTGAATAATGTAAAATATGCACAATAATGCCAGCGGTCAAGGGTTCTCCTGACTTGCCGCCGCCGTTAAGCTT
>chromosome_10,-,polyA site is 1158831
CGCCGGGCGCCAGCCTCAAGCGCAGCAGTGGAGGCCAAATGCCCCAGGCTAAAACGTAAAGCAAGTACAGTAGCATCCTCTAACGTTTAGCGAATTACCAACTTCATACCGTACACTAGCTTACATTTCTCTAATGCACGGCGTGCTCCT
>chromosome_10,-,polyA site is 1159559
TCCCCCGGGACCCCCCTTGAGGGGACGACCGACCCCCTGACGGACAAAACCTTGTTGTTCAGGGGTTAAAACCCCTCCATTTAATACCAAAGTGGTGTCAATCGACTCCTCTTGACGAGCACTATCACTCCGTGTCATCAGCGGTCCTGT
>chromosome_10,-,polyA site is 1161963
CTTGCGGAGCTCAAAACTCCCATCTCTCCTCCACCCGGGCTCACCATGGCCAGGCGGCCGTTCTTGATCTCCTTGGTCTGCAGCTCCTTCAGGTTACCCTTGGAGAAGCCTGCGCAGGAGAAATCGAGAAACACGAGGCACAAGGCAAAC
>chromosome_10,-,polyA site is 1162768
GCGCTTGGGCGCCTAGGGCAAACGCCGACACCCCGCTACGCCGCCGCCGGTGCACACTGCCCCTGCCGTGCAACAGCAGCAGCCCAAATCCAGACGGCGACCGCTCGGGATGCACTCAAAAAATGGCGCCGCGCCGATCTAGCACCAAGC
>chromosome_10,-,polyA site is 1162964
CACGCCACAACACCAACCTGCGGACGCGCAGCCCTGTCTCCAGGCGCGCTTCGCTCACCATGCACACTCTCTTGTCCAAAACTCGTGTCCTAAACTCTGAAGACCACCAACTCAAGCACCCACAAAAGCCGAACCTATACACCAAGTAGC
>chromosome_10,-,polyA site is 1163272
GAGCGGGCCGCATCAAAAGCTGTGATGCCACGGGTTCCCCTCTGCTGCTCTACGTGTTCTTCCAATTCCATAAGTTCTGGATTTAACTGCTTTTGATTCCCTGCTCTCCGCCAAATCCGTCAGCTTTCCTAGTGATTTCAAGCAGAAAGA
>chromosome_10,-,polyA site is 1163469
GATTCCCAAAACCCAACAGATGGCACACAATTTACAACGGCAGGGCAGGAGTGCGCGGCTTGTCGAACGCCGGAGTTACTGTACCGATGAGTTGCTGGCTGGCTGGAAGTCCCCGCTGTGGTGACTACACGGTCTATCTGAGAGCAACGT
>chromosome_10,-,polyA site is 1163589
ACCTTTCCAGTGCTCGAATGTCAAGGACTGCGTTCGCAGCGGATTGCTGACTCCCAACTGTGGTGACTGTGCGATGGGACAGTGGTAAGGCAGGTTGGCAAAGTGCCGTAGGGTGCAGCTGATTCCCAAAACCCAACAGATGGCACACAA
>chromosome_10,-,polyA site is 1163651
GCGGCGGTTGGACGAGGTACGGTGAAAGCTGTGGTGCCGGCGGTTGACGCTGGACTGTGGAGACCTTTCCAGTGCTCGAATGTCAAGGACTGCGTTCGCAGCGGATTGCTGACTCCCAACTGTGGTGACTGTGCGATGGGACAGTGGTAA
>chromosome_10,-,polyA site is 1165870
GCGAGGACCGCTCATGTGGCATATGGCCTGGGACTGGGGCGGGGCGCAGGGGGCGGGAGCGGGGGGCGGGGGCCGGGGGGCGGGGGCGGGGGGGCTGGGACCGGCTTCAGGCTGTGGACTACTGGACCCGGCAGCACGGGCGATACCGGA
>chromosome_10,-,polyA site is 1166660
CGCCCACCCACCTGTCCCGTACGGCACCTACTGCCTGCGCCAGCTCCCGTCCCTGCTTCCGCCTGGTCCCCGCCACACCACACCACAACACAACACAACACAACACAACACAACACAACACAACACACCACACCACACCACACCACACCA
>chromosome_10,-,polyA site is 1167576
TCGTGTTTCGCGCAGCAGAGCAACAATCGGCGCGGTGCAGAGCGCAGTGGTGACTGGTTTGTCCTGGGTGGTGAGGGATGGAAGCAGCGTGCAAAAGAGAAATTATGTTTGTTGTGCAAATGTCGCTGTGTATCAAGTTGCACGGCTTGA
>chromosome_10,-,polyA site is 1170174
GTGGGCCGCGTGCGTCAGCAGGCCCCTGGGTGCGCGACTTGGTTCGCTCCCTGATGTCATCTGCTCTTTCCACGCGAACCCCCTCCCCCCCCCACCCACACCCTGCCTGCGCCGCGCCCTCAGACTACAAGCTGAGCTGCCCGGAGTCGT
>chromosome_10,-,polyA site is 1171209
ACGCCACCACCCCTGACAGGATCACAACCCCGCCTCCACCCCACACACCCCACAGGCCCCGGCACTCACCCCCGCCACCCCCTGCCCCTCCACCCCCACAGGCCCCGACACTCACCCCCGCCAACACGACCTCCACGCGGAGTGGCCCCC
>chromosome_10,-,polyA site is 1172201
CGCTCCCGTCGCAGCACCTTAATGTCCACCTTAAGGTCCTGACTCAGCGCGTCGAGCAGCGCGCTATGGGGGTGGGGGGTGGGGTGGGGAGAAGAAGGGAGCGGGTGGTGATGGCGACAGCGACATTGGCAGAGGTGGATGTGATGGCGG
>chromosome_10,-,polyA site is 1173279
CAAACAAGGTGCTAATGCGCCCCTGGCACTAGCAACTACGGGTTGTCCGGATACACGATCACGTGATCTGATAAACAACTGTAAACCGTTGTCACACACACACACACACACACACACACACACACACACACACACACACACACACACACA
>chromosome_10,-,polyA site is 1173413
ATAGACAGAGGTGCGGCTCTTAGGGCCAAATCAGTGTCTAACCACAATAGATGGAGGTGCGGCTCCTGTGGCCAAACTGACGTCTAACGCTACGCGTAGGCTTGGGAGACATGTACTGCCAGACCCATGCGCGACAAACAAGGTGCTAAT
>chromosome_10,-,polyA site is 1173514
TGCTAGGCGAACAAACAATGCATAGTGGCCAGCTGCCGGCTCGCAGCAGTGTTGATATAGACGGAGGTGCGGCTTCTAGGGCCAAACCGACGTCTCACAATATAGACAGAGGTGCGGCTCTTAGGGCCAAATCAGTGTCTAACCACAATA
>chromosome_10,-,polyA site is 1173691
TGTTGTGAATGCAGGGCTAGGACACAGACGGTTTTGGTTATTGATCCTCTCTCTCACTTTGTGGCTGCCCTTAGGCATATCCTGCCCTGTGGGGAAGGGAAGGTAGCTAGTGCCGGCGGGGTGCTTGTTTTGCGGTTGCTGCGGCCACGT
>chromosome_10,-,polyA site is 1174675
TGAATAGTGCAGGAAGTGGTGGGCGGTAGACCGGGGAGGAGGTGAGAAGGGGAGGGGGAGGAGGAGGGGGAGGAGGGGAGCAGGGGAGGGGAAGAGGGGAAGGAGGGGTGAGAGGGTAACGCAGGAGCCCCGTGGGGCTCAGGAGGGTAG
>chromosome_10,-,polyA site is 1177220
TCCCACCTCCCCTGCAACAGCGAGCGCCTTGCTTGCTAGGGTCAGGCGTGTCCCGTCCACATGCAATCATGCATGTGCACTTGTGTAAACTCCGGGTCCGGTGCGGCGCCGCCTATATCTATCTGCCCTCTGCCTCGGGCGCCTGCCCGG
>chromosome_10,-,polyA site is 1177715
ACGTGCGAAAGTATAATACAAAGCCTGAGAGACATTGGCAAGGGTCCCCATTCGTACCATGCGTTAAATTTGACTATTGACTGCATAAAATGTCTAGGGAAATGAAGAGTGGAGTCGGGGAGCGACGGGTCACGCCGTGCACGCCGTGGA
>chromosome_10,-,polyA site is 1178038
TAGCTAGCTACCCAGCCATGTATGTCTGCAAAGCGGTGGCTTGTCGCTTTGCGTGTGATTCTTCGGTGGATTGTGCTCCACGTACTGTTACTTTGCGCCAAATGTACCAATAAGAGCATTGAGCTCTCGCTGGCGCACAGCTAGATAGGA
>chromosome_10,-,polyA site is 1179162
GGGTGGGGGGGGTGCTTGTGGGTTTAGGCAGTGGCATAGGCTTTACGGCGCGTGACAAGTGGACGGTTCGTATAGGTGGTTGTTGGGTGTGTTGTTGTGAACAGACATATGGCCGCGACACCTCATGAGTATGTGTGTGTGTGTGTGTGT
>chromosome_10,-,polyA site is 1179236
GGCTACGTGCGCATGAGCGTGGGCATCACAGGTGGGCCGGGGCTGGGGCTGGGGCTGGGGCTGGGGCTGGGGCTGGGTGGGGGGGGTGCTTGTGGGTTTAGGCAGTGGCATAGGCTTTACGGCGCGTGACAAGTGGACGGTTCGTATAGG
>chromosome_10,-,polyA site is 1179419
TCGACGTGGTGGGTAGGGTGTGGTGATGCCGCGCTTTTGCCTTCGTCACCGGTCCTCCTGTCCGACACGCACCCCCCCCCCCCCAAAAACAACCCACCCACAGACACGCTCATGTCTCTGTCTGCCGCCTCCACCTCCTCGGAGCTCAGC
>chromosome_10,-,polyA site is 1179569
GGAGCGGCTTCAGAACAAACACGGCTTCGGCTTCATGGCTGTGAGCCTCGGATACTTTGGTGAGCTGAGTAGCTGATGGGTGGGTGTTTGTGTTTGGTGGGCTGGTTGGCTGGTTGGCAGGCGGGGCGGCGAGTGAGTGAGTCGCTGTTG
>chromosome_10,-,polyA site is 1186271
ACCGTACGGCACCTGGGCCGACTGCTGGCGGCACTGGAGGGCTGCGAGGCGGGATACCCCTGCAGCAGCGGTGAGGGGGGGGAAGGTGGGTGAAGGGGGAGGGAGGTGGGGGAGGGCCAGGTGGGGGGAGGGCGTGGGGAGCATGGATGG
>chromosome_10,-,polyA site is 1187311
CAGTCATATGGAAGGCCATCGGCGCCGGCGAGGTGGAGGTGCGGCAACTGGCGAGGGGGGCTACATCTGGCCTGCTGGCCGCGTGCATCATGTTGCCCTCCTCGGTCGCGGCCTGCGCGCCCGTCAGTAGTGTTCTGTGCGCTACAAATA
>chromosome_10,-,polyA site is 1198418
GCCGGCCTGCTCACGACCGCACGTAATGCACTCCTGGCGCCCACACTGTCACCCACACACACACACACATACACACGCCCCCTTGCCCCCCCCCCCCACACACACACGCCCCCGTACAGATTGTGGCGGTGGACGAGCTGGGGCTGGGCA
>chromosome_10,-,polyA site is 1198658
GTGGTGGTGGAGCGGGTGCACGACGCCTTCTGCCTCAAGGTGGGAGGCAGGATAAGTGGGGGAGAGGGGAGGGGTTGTGGGAGGGGATGTGGGGGAGGGAGTGGGAGTGTGACACCAAGTGTGTATTGTGGCCGTGTGTGTTTGTTATGT
>chromosome_10,-,polyA site is 1199006
CGCGCCCGGACCCAGCGGCGACGAGGTGTGTGGGGGCGTGAGGGTGTGTGGGCGTGGGCGTGTGGGTTTGTGTGTGTGTGTGGGTGGGTGTGGTTGGGGAATGTGTGGGCTTGATTGGGCACAGCTGAGCCGGGAGCGTTGCATGGACGA
>chromosome_10,-,polyA site is 1199408
GGCAGTGCTTGCTGGTGCGTGGAGGGGGTGGTGGGGGGCGGTGGGGTGGGGTGGTGGGTGGGGGTGGGGGTGGGGGTGGTGGGGGTGGTGAGGGAGGGGAAGGGAGGGGGTGGGGGAGGGTGGAGGGAGGGTGGAGGGAGGAAGGAAGGA
>chromosome_10,-,polyA site is 1202969
TCGGTGTGAAAACTCAGCATGTTCTTCCTATATCTGTCTGCCTTCCACGCACTACGATAGCTCGCGTGCGCCTGTCCCTATGATATGATGTGGTAATCTAAAGGAGAGTTTGCAGCAGGCTTGACGAGCATTCAGCACAGGGAGCGGGCC
>chromosome_10,-,polyA site is 1203045
TGTTGTGATTTGTGTGTGGTGTCGAAAGCGGCAAGAGCGGAGCGATAGAAAGCTGTACCGCATCTACGGAAGCGGATCGGTGTGAAAACTCAGCATGTTCTTCCTATATCTGTCTGCCTTCCACGCACTACGATAGCTCGCGTGCGCCTG
>chromosome_10,-,polyA site is 1203126
CGGGTGGGGGGAGGCGTGGCCGCGTGGCCCGCGGGTCTGCAGCCCTCTCGGGGGTCTCCTGCTCTCTCGAGCCGATGCTTTTGTTGTGATTTGTGTGTGGTGTCGAAAGCGGCAAGAGCGGAGCGATAGAAAGCTGTACCGCATCTACGG
>chromosome_10,-,polyA site is 1203354
CAGCTGGCACGCAAGCACACACCCAGCACGAGCGCAGGGTTGGTGGTTGCACATACAGAACTGTGGACTGCGGGCGATGCGATGGCGCATACTAGTTGGAGAAGGACTTGACTACCCGTAGTCCTTGCTGCTCTTCCGTACTGTCGGATT
>chromosome_10,-,polyA site is 1203518
GGCCGGCGCTGGCGCTTGTGCCGGTGCTGGTGCTGGCGGTGTGCAGCAGTGGCGCGGAAGGCGGCATGGCAGGGCGCACTGACAACTGCATGTGTGTGTAGGCGCGGACCCGCCTCAGGGTTGGGAGATGATGAGGGGTGTCGAGCGAGT
>chromosome_10,-,polyA site is 1204038
GGTCCGTGCGTGTGCGTGGTGAGGTCTGATGTGGTGTGCGGTGGGCAGGGGAGGGGAAGGTGTGGGGGCTGGAAGTACCAGCCCAAACTGAACTAAACCAAGCGAAGCTAGCGGGGTGCAGGCAGAGGCGGAAGATTGAGGCGGTCGGAG
>chromosome_10,-,polyA site is 1204552
CCTGACGAGTTCTGGCAGGAGATCAACAACGCGGACGAGGACGAGGACTGGACCTGCAAGGTGCGGGGTGTGGTGTGGTGTGGCGGCAGGGGGGTTGGGAGGCAGGGGCAAGGAGGGAGGGTGGGAGGGCAGGCAAGGTTGTACCTACCA
>chromosome_10,-,polyA site is 1206385
TCGGGCGAGCCGGGGTTGCTGGCAGCGCTGGCCCCACACTCAGGGAACTGCGGGCAGACCGCCCTCAGTCCTGAACTGAACTGCGAAGGTATAGCAATCATCTTGCGCTGCTCCTCAGCCCGCATGCGCAGGCCGGTGCGGCACAGATTT
>chromosome_10,-,polyA site is 1206515
GCACCGCAGGACCAGATGAATCTAAGACGCGATATAAGTGTAGGAATGATAATTGGGCGGCTGAATGCATCGGGCGCTCTGCTTTAAGAGGTGTGCGGGAGTTGTGGGAGGGGAGTCGCTGTGTGGGCGGTCGGGCGAGCCGGGGTTGCT
>chromosome_10,-,polyA site is 1206922
GCCGGGGCCGTTGTGGTGGCGGCAGGAGGCTTCGGGGGGCACCTCGCGGTGCGCTTTTGGTTTGCCATGCTGGGCTGAAGATTTGATGTTGCTGTAAGGAGAAGAATGTATGATGCAGGGAGGTCTGCAAGTGCACAGAAGTGTGGCGCA
>chromosome_10,-,polyA site is 1208823
TGAGCCGTGAGGGGTTCTTGCAACTTACGCACGTCGTACAGCGTGGCGGGTAGTCGCACGCAGCCAGCAGCAAGAGGGTGGTTGACTGGTGGTGGGTGGATGCGGACGGGTTTCGACACGCCCCTGAGATGCTACCCTGAGATCCACGCC
>chromosome_10,-,polyA site is 1210642
GAGGCGGTCGGTGGCGTAGCGCGCCGCCAGGTCGGCCACCACTGGAGCCACCAGGCGGCTGCAAGGGCGGGCGGGGTGGGGGGGAAGGGGGTTGGGGGGAGGGTGCAGGGTTGGTGGAGGGGGGCGGGGAGGCAGGGGTAAGGTCACGAG
>chromosome_10,-,polyA site is 1216125
TCCACCTCCAATCCGCGACGGGCGAGATGTGTGCCCCGGCGCTGCGCCCGTGCCAAACCCAACGAGGTATTGCGAAGCCCCCGTGATCCCATTGCAAGAGTGTCCTTTGACGTTCCGTGGACCAACCCTTACTCCACCAGCATCATGCCT
>chromosome_10,-,polyA site is 1218978
CATACTACTATACTGCAGCTCCCGCAGTCACCTACGTCTCGTGCTGGGGCGCCTGAATCTCCGGTCGCCACCGCCGCTCATGCGCTGCGCTATTTGTAGTGCCGGTGCTGGAAAATCACCCAAAAATGCACGGCTACCCAATGACCGTCT
>chromosome_10,-,polyA site is 1219276
GGGCACTCCACACCGCTTGCCCGCTTCCGTTCCCCGACCTTTGCTTGTCTCTTCAACCCACACAAGACACACCGTACACATGAATATAAAACGCTTGGTGCCCGTCCTGGCCAATCGCTTTATTGCTGGTCAGGGCACAACAACATACAC
>chromosome_10,-,polyA site is 1224443
GTTGCTGACAGGGGAGCAACCTCCCCTGGTTGCTGAGGGCCTGCCGGATCCGGATTGCAAGAATTGGGATTACAACCATTGCAAACTAGCAACTCGTCCACGGAGCGTGGCCCCAACCTGCCCCTTACCCTGTCCCATCGCACCCAACTG
>chromosome_10,-,polyA site is 1224799
CGCGTTGTGCCCCACAGTATACAGCGAACATGTCGTCAAGAGCAGGCATATAGGCGGAGACTGTTTCTTTCTTAGAGCAAAGAATGTATCAGACCGGCGAAGGAAGGGAAGTGACACGGCGGAGTCCGTAGATTGTGGGCAGCGAAAGGC
>chromosome_10,-,polyA site is 1224847
GGCGCAAACATAGGAGGCTTCTCATGCGTCTGTGTGAACACAAAGGGCCGCGTTGTGCCCCACAGTATACAGCGAACATGTCGTCAAGAGCAGGCATATAGGCGGAGACTGTTTCTTTCTTAGAGCAAAGAATGTATCAGACCGGCGAAG
>chromosome_10,-,polyA site is 1224897
TGGACTGCGTCTCTGTTGTATGCATATGCGTGTCTCCAGTTGCGCGTGTGGGCGCAAACATAGGAGGCTTCTCATGCGTCTGTGTGAACACAAAGGGCCGCGTTGTGCCCCACAGTATACAGCGAACATGTCGTCAAGAGCAGGCATATA
>chromosome_10,-,polyA site is 1226491
CCGCCGGCGGGCCGCGCAAGCTGACGCAGGACCTCAAGGTCGGGGAGGTGGTGCTGCCGGCAGGTGCGTGTGTGTTGATGTTGTTCGTGTCGGGGGGAGAAGGAAGGGGAATGTCTCGAGCTTTTTCGGGGGTGGGGAGCACGAACGAGG
>chromosome_10,-,polyA site is 1227683
GCCACACATGCGCAGTGGACGGAGCTGGGCTCCAGCGGTGCGGCCATGGCTGACGATCTCGTGGCTAAGGCGTCGGCGGCGCCGGGGGCGGAGGGTGCCAAGGGCTTGGGCGCGCCGCGCCTGAGCCACGTGATTCGGCTGGGACTGTTT
>chromosome_10,-,polyA site is 1231367
TGGTATAGGATTCGTGTCCCCCCACACACGCTGCACAGAATCTCCGCATGGCACGAGTGTGTGGTGGTGGAATGGCCAATACTTGAATAGTCATGTTAGTTGCCCATCCAGTCAAGCACTGTAGTACAGAGGCGCAGTGTTCGGGAACAA
>chromosome_10,-,polyA site is 1232167
CTCAGACAGAAGTCCAGCTAGACCGCATTTGGTCGACGTTGTGTGGTCTGCGGGGAATAGTAAAGGAAAGCAGATGCGTGACCAGATGCCAAGCAACGCAAAGCCTCGACACGTTGTGCGCCCCTCTACCAGTCTTGCGACAGCTTGGCA
>chromosome_10,-,polyA site is 1232424
CTTCATGTGCATAGGCTGGGACCTCAGGTGCAGCGAGGATATGAGTCTGCTGGAAGCTGATGAGGGATTCCCGCCGGACATGTATACACCTCATTGCCCATCGCAAAGCACCACAAACATTTTCTCCTGGAATGTGACGCTACCAGCCCT
>chromosome_10,-,polyA site is 1232528
ATTATGCAGGGTGTTTTTGCGGACGGGCGTACTCATCAGTCCTTTACGCTGAGTGCTTGAGTAGAGCTGTGGTCCCGTATGTATGCGGCATGATTACTCAACTGCTTCATGTGCATAGGCTGGGACCTCAGGTGCAGCGAGGATATGAGT
>chromosome_10,-,polyA site is 1237554
TGCCTGCAGTTGCTCCGTTGAAGTGGCTTTTCCGGCAAGTTCGCGGTAGCGCCCACGGTGCAGGCCCGGGGGCGCATATGTTACATCTTAGCGTCCAACACACGTATTTGACTAGGCTCGGCCGCTCGCTCGCCTCCAGACTTTGTGCCG
>chromosome_10,-,polyA site is 1237617
CTCGTTTGGCGAATAGGCGTTAGCTGCGTGGGGGCGGGCGCAGGGAGGCGAGCAGTCGTGGCGTGCCTGCAGTTGCTCCGTTGAAGTGGCTTTTCCGGCAAGTTCGCGGTAGCGCCCACGGTGCAGGCCCGGGGGCGCATATGTTACATC
>chromosome_10,-,polyA site is 1238251
CCCATCAGTTGAAAGACCGACAGACTCGTTGCGGCGGCCGTGTGTTGGGCCCGGGTCAGAGGCAGACTCAAAGGTGTGAGGGTAAGCCAACCGTGGGGCAGCGTGGGGCGGCACCTCTGGGCGAGGGGGCTGTGTGCCCATGTCTGTGCT
>chromosome_10,-,polyA site is 1238323
TGGGCAGGAAGTCAGGGGAAGTCAGGGCAGGCTAGGATGTAGAAGTGACGTCGTTGGGGATTGGCCCTGATACCCATCAGTTGAAAGACCGACAGACTCGTTGCGGCGGCCGTGTGTTGGGCCCGGGTCAGAGGCAGACTCAAAGGTGTG
>chromosome_10,-,polyA site is 1239445
CACGGTAGTACAGGCATGCTTAAATAAAGCCGACTTTCCATGCGGCTTCACCTGTTTCCCCTTCCCACCACTCCACCCCACCCTCCCCTCCCCCCCCCCAAAAATCAACTCCGTGTCGCAGGTCGTGGCGGCGCACGGCCCGGAGCTGAC
>chromosome_10,-,polyA site is 1241799
GCGGGGCGCGTGGAGCTTTTCCAGGCGGTAAGCAGACAGAGCGCTGAAAGGGTTTGTGTGCGTGTGTGTGTGTGTGTGTGTGTTAAAAAAAGGGAAGGGAGGTGGTACGAGGGGGGCCTCGGCCCACGAGTTGCGGCGGAGGTCCTAGCT
>chromosome_10,-,polyA site is 1243553
TGGCTGGGGGCGTGGGGCTCAGGCGGCCGGTGCCCGGGGTGCCTGCGCGACTCTGGAGGGAACTCGACTGATCACACGCGTGTGTAACGGTTGACTGTGATGGTCTCTGCCCCAAAAGCGAAGCGCCCCCTTGCGAAGTATGATTTTGTT
>chromosome_10,-,polyA site is 1247804
GCTGCTGCGGGTGCTGGTGCCGGCGGTGGAGGGGCGGCAGCAGGAGCTGCTCAAGCTGGTGGGTGGAGGGGGCTGGTGGGTGGGTGCTGGTGGGTGGGGAGATGGAGGTTGGCAGGAAGTGAAGTAGGAGCGGAGGTGAGGCGGAGCGGG
>chromosome_10,-,polyA site is 1248366
GCGACACGTGGAGGGCTGGGCGCAGGCGGGCCGCGTGGAGCTGTACGAGGCGGTGAGGGGGGGGGCAGGGGGGAAGGGGGGTAGGGGGGCAGCGGGGGGAGGGGGCAGGGATCGTGTGACAGAGAGCGCAGGGGAAGGAAGACACGCAAA
>chromosome_10,-,polyA site is 1268676
AATCTGATGCTGCCAGGCGACCAAATTCGCGCCACCAACACTCCAGGGTTGCTGCACAACACACCCTACCGCTGCCAAAATCCGTGTAACTCCGCGCACAGAGAGTGCCAGCCAAGGTGCCAGCCAAGCCGAACACCGCCAGATCCCCAC
>chromosome_10,-,polyA site is 1268810
TGTCGGGCTGTGACTGGTTAGCCTGGCTGCTTAGCTTGGCTGCTTAGCTTCGACTCGCGGTAGTTAGCATGTCAGCTACCCTTGTAACAAACACACACGGTTGGGGGTTACGATTGCCGGCTTACAGAAGGGACAATCTGATGCTGCCAG
>chromosome_10,-,polyA site is 1271593
AGAACTTCCTCCTGCGCTCCCAGCCGTCCTTCCTGGCGGCCACCACACTGTACCAGGTGGGGGGCGGGCAGGCGGGGGATGGGGGGCGGGCGGGCGGGGAGGCAGAGGCAGGGTCCAGGGTCCACGGGCTACGCGATGAGCGCCGCGGTT
>chromosome_10,-,polyA site is 1272030
ACACACCTCAGCCTGCCCCTCCTCCCTGTCCAAACAACCTCTGTCCCCATCACGCCTTCACTGCTTATTCAATCATGAATGTAAACCCCCCCCCCCCCCACCCCCGCAGGACGCCTGGTTCCTGGTGTCCAAGCGCTGGCAGCTCCTGGC
>chromosome_10,-,polyA site is 1272418
CCTTTAGGAGAAGGGGCACGTGCTGGGGTTAAGGGCTTACGGTCTTACGCCACCGTGGGCGGCACGCCCCTCTGCCCCCTGTGCTCCCCCCCACCCCGCAGAACCCGGGACTGAGTGCTCTTGACGCGGCCAGCCAGGTCCTTCCCTCGG
>chromosome_10,-,polyA site is 1278484
ACTCCTCTTGACGAGCACTACCACTCCGTGCCATCAGCGGTCCTGTTCTTGAGACTTCGGTCACGGGCGGGATCCTATCCATGGAAATCCCCTCGACCCAGACCACCCCGCGCTCAACTCTTTGCCTCGTGACGGTTGGACAATGTGCAT
>chromosome_10,-,polyA site is 1278588
TCCCCCGGGACCCCCCTTGAGGGGACGACCGACCCCCCGACGGACAAAACCTTGTTGTTCAGGGGTTAAAACCCCTCCATTTAATACCAAAGTAGTGTCAATCGACTCCTCTTGACGAGCACTACCACTCCGTGCCATCAGCGGTCCTGT
>chromosome_10,-,polyA site is 1278776
TCTCCGCTGATCCTCGTACCTGGCTATAGCCTCGCTGCTTCTTGACAAGAAAGGAACCCCTCCCTCAAGGATGCGGATTACAATTGAAGGGACAGCCCGACAAGCGGGGGCACGCCGTACCCACGCCGCGAAGGGCCATCTGCCAGGGGG
>chromosome_10,-,polyA site is 1278866
ACGGAGGCGCGCGAAGGTATCATGATCAACAGGAAGCTCTGTGGGATCCTACATGCCGTATTGTTGCTTTTGGTCTGAAGTTGCAAAGCTTCTCCGCTGATCCTCGTACCTGGCTATAGCCTCGCTGCTTCTTGACAAGAAAGGAACCCC
>chromosome_10,-,polyA site is 1280881
TAGAAGAGAAGAAAGGCCCCAAGGCCAAGCGGCCCTACTTGGCATCCGAGTGCCGTGACCTTGTTGAGGCGGACAAATGGCGGTCACAAATTATCCGGGAAGTCGGCAAGAAGGTCATGGAGATCCAGAACGAGGGTCTGGGCGAGCACA
>chromosome_10,-,polyA site is 1283308
AGGTTGGAGGTAATGTAGGCTTCCCAGGCCATCTTTGCGGGCTATATAAGCGAAGAAGTTCAAGTTGAAGATCGCGCCGAAGCAAACTTTCGCGCGCTCAGAGGCTCTGGTGCGTAGTACGTTTTGTGCCTGGCTATTAATACAATTGGA
>chromosome_10,-,polyA site is 1283651
GTAGTCAGCCAGAGCCTCCACCACCTTGTTGCAGGTCTGGGCGGAGACCGGCGGATCCGTGTAGAAGCCAATAATGATGCACTGGGCGCCCTTGCGAGCAACAAAGCCGCTCTTGTCCTTGCGGCCGCGGAAAATGGTCCCGTCTGCAGA
>chromosome_10,-,polyA site is 1287726
AAGCGCCTCAGATCACTGATACCTTGTTCCTGTCCCACCCATTCCTCGCCATCCAATGTCTACATCGCATCATGGCCGCCCCCCTGCCCATTGTCGGCTACCTGCTTGAAGTCGTTCATCGGTTCTGGTCCCTACCCATCTACTCCCATC
>chromosome_10,-,polyA site is 1287985
GTAGCGGGATTCTGCGAGAGCGTTAGAGATGAGCTGGTCGCGTAGTCAACGTCGCTGGAAGGCTAATGTCACCGTAATGTGTGACGCACATTGTCGCCTAAACCCTTGGACAGCTGGAGTGGGTATGGACCGGCACGTTGCTAGGCACAC
>chromosome_10,-,polyA site is 1294305
CATGTATCTTGGGAAGCTTGGGAGAGGGGGTGCAGGGGGGGAGGATGTCCTCCCGCAGGGCCGAGGAGCGAGGAGGTGTGTGGGGGGGGGCGGTCGCTGAGATACCAATGCGTCCAGCTATCCACACCAGTGCGTTTGCGTAGTATGATG
>chromosome_10,-,polyA site is 1295618
CACAGCGCGGCCGCAGGGCCGAACCGCGAGATGGCAGGACTCGCAACTTTCGAGCCTTCGGCTCAGACGCCTCTTACATGGTCTCTAGCATTGTTTTCGAGCTTTGTGGCTGGTTTATATGTCACATTCGCAATCTACCGCTCTTTCGGC
>chromosome_10,-,polyA site is 1295741
GCTCGCAGAAGTGTATTAACTGCTGGCGCTGAGATGAGCACGGCGGTTGGGTACCGTGTTCTCCACTTTGAGCGCCTATACTGTACAAATCCACTCGGCACACGTGCCACATTAGATTGTGCGCACAGCGCGGCCGCAGGGCCGAACCGC
>chromosome_10,-,polyA site is 1295804
ATGCATCTGAGTGAGCGGTAGCGAAGAAGCGTAAGCCCGGCACGGCGACCTAGGGGCAATGGGGCTCGCAGAAGTGTATTAACTGCTGGCGCTGAGATGAGCACGGCGGTTGGGTACCGTGTTCTCCACTTTGAGCGCCTATACTGTACA
>chromosome_10,-,polyA site is 1309544
CTGCCCCTTGCCATGTTCCATCGCCTGCGTGGGCGGGCGTAGCGATGAAGATGTGGACAAGGCGAAGGGTGCCGTGGGCGGGCGTGAAAGGGGGGGGGGGGCGTTTCAATCGCCGAACTGACATCAGAATCGGCAGTCCAAGACAGCACC
>chromosome_10,-,polyA site is 1309779
CATCTGGGACGCTTGTACTGCGGAGTGCGGACCTGCAATATCTGCCCGCTGCATGTCAGGAAGACATTACCGTTGCTGTGCTGTAAATTTTTATGCTGTACGTCTATAGACGTCACAGTCGTGGGAATATGGGCTCGCCTGCGTGGGCGC
>chromosome_10,-,polyA site is 1310002
TATGGGGTAATGGGGCGTGCGGAGCCCAGTTGGGGATTGCGGTGTCAGGGATGTGTACAATGTTTGGTGATGGACAGTGATGGGGCCGACACAATAGGGAGAAACGTACGTGCGCATTCATCCATGCGCGTTGGAGGTGTGGCAGTCAAG
>chromosome_10,-,polyA site is 1310177
TATGATTGAAGGCATGGATGAAGTCATAGATGTGACGAGCAGGAGGAGCGAACTGTGCTTGAACCAAGGTTGCGGTGGCGCCCGTGGCATGGAGTTGTGACGAAATGACGAGAGCGCGAATGGGAGTGACGCGACCGCGAGAACTGCCTT
>chromosome_10,-,polyA site is 1314724
GCTCTACCTGGCTCTACCGTACTATGGTGCACTAGGCACAGGGAATGGAGAGCCGGACGGGATACCAGTCTAACAATTCTGCCTGAAGCAAATCGAGTGAGGGAGCAGTCGGGCTCGTGGAGAAAGCTTGAGGGCGAGGGTATAAATGGT
>chromosome_10,-,polyA site is 1314930
GGTGTGTGCGGTGTGGGTTCAGAACGAATGTTGAGTCTGCTACGGTAGTCGTGCCGGGTGGATGCTGCATCGTGCGTGGATTTGAAGCTTGGGCGTCCGAAATCTCGCGAAGGTTGTCAAGGGAGGACGTCGGGAGGGGGGGTGGACGCC
>chromosome_10,-,polyA site is 1323563
GAGCGTTGCTGTTTGTGGATTTCCGGACGTAACTGGGCGGGTTGCGGTGCGGGCCGGTGGGGCCTTTGGCATCCGCGGAACTGTAACAGTCCAATCTGCATTTAGTCGTGTTCAACAAAACCGGTCGGTCGGCACCAGCAAGAGGGGTGA
>chromosome_10,-,polyA site is 1323865
CTGACGTCTTCATATTCCTGCACTGATGCCGATGCCCGCAGAGCGGGGTGCGGACTGTTTGGACTCGCTGAAGTATTTACGTGTTGATGTTCGATGGTTGGTCTCACTACTGATGCAGGGCCCTGCCCAACATTTCCAGTGCCGTCGGGG
>chromosome_10,-,polyA site is 1324741
CACACGTTGAGCCTGGGGCGACATGGACGCGCCTGGGGCTGCGCGCCCCCGGGCTTTTCGATACCATTCGGGGCATACGGCAAACGAGGGAGCAGAAGGAAGACATGAAGAGTAGCGGAGTGTATGCATCTGACAGCCCAGAGTGTTTCG
>chromosome_10,-,polyA site is 1326181
TTCAAGAGCGGCAAGACGCCCGTGATGGTGGCCACCGACGTGGCGGCCCGCGGTCTGGACATTCCCCACGTGACGCACGTTATCAACTACGACCTGCCCAAGGACATTGACGACTACGTGCACCGCATCGGTCGTACCGGCCGCGCCGGT
>chromosome_10,-,polyA site is 1327133
GACATGGGCTTCGAGCCCCAGATCCGCCGCATCGTGGAGCAGGAGGACATGCCGCCCGTGGGCCACCGCCAGACGCTGATGTTCAGCGCCACCTTCCCCAAGGAGATCCAGCGCCTGGCCTCCGACTTCCTGGCCAACTACGTCTTCCTG
>chromosome_10,-,polyA site is 1327384
GGCCCAACCCCTGCTGACACGCAACTCCGCGCTGTCCGGAGTCTCACTTACTGCGGGGCTGGACTAAACCTCTCCCCCCGCCCCCATCACCCCCGCCCCACCACCCTGACGCTCCACAGCTGCGTGACCTGGAGCGCGGCTGCGACATCC
>chromosome_10,-,polyA site is 1328100
TACTCTCGCATATTTCATTACAATTCTTTTGCGCTGTCGGTTGCACAGGCATCGGCTTCAACCGGCCCTATGACGATCCTTTCAAGAAGGCTGAGGCGGAAAAGGCGGAGATCGATGCGCTCTACGGCGCTGAGAACACGGGTATTAACT
>chromosome_10,-,polyA site is 1328324
GCGGTCCTCGCGGCGGCTATGGCGGGGGCTATGGTGCTCCTCGCGGTGGCTATGGCGGTGGTGGCTACGGTGGTGGTGGTCGTGGTGGCTTTGGTGGCGAGCGCGGTGGCTACGCGGGCCGCGGTGGTGCTGGTCGCGGCGAGGGAGGTC
>chromosome_10,-,polyA site is 1344706
TAGGCAGGGGTGCTGTCGTTTTTGGGCTGAGCCGAGCCGTATTTGGGCTGAGCTGAGCCGTTTTTGCGGCTGGGACGAGCCCATTTGTAAAGAGGAGGCCGTTGTGTCCCAACCCAGGCAGTTACCGTACCGTATTTGAGGGTAAGGAAA
>chromosome_10,-,polyA site is 1345236
CAATTTGCATAGTGTCACTGCGTCGCCCTGTGTCACGCCCATCTGCCGGCTTAGAGCTAGCTCGTCACCTCTTCCTCAGCTGCGCTACTAGGGTATGGGAAAAACTGGATAGTAACTGCGCGGGGGCCGTGAGGAGGTTGTATGGACTGA
>chromosome_10,-,polyA site is 1345805
TTTGGGGGGTGTTGTTTTGTACTGTTGCAATTCATGGAACAGCAGGACCCAGCCACATACGGCCGCGTGCGCAGCATTCACGTTTTGATACATCTTGGGAAAGGGGTTGCTAAAGCCGGCAGCGAGGCCAACAGCGGATGGCGGGGTCTG
>chromosome_10,-,polyA site is 1354944
TTTCGCCGCGTGCGCCCGCGGCCGTTGGCAGCGTAACTTCCGTGCAAGGGAGCCGGGAAGCAAGCATGGGCGGCGTTTGGGCGGGTGTGGGGGCGGTCGATGTCGTGGAGATCGATGAGCTGCACAAGGAATTCACGGAGGGGCGTCCAG
>chromosome_10,-,polyA site is 1362603
ATGCGCTACCGCACCGCGCCGCCCGGGCAGAAGGCACGGCGCATCTACAAGTTCCAGGACGCACGAGAGGTGGGGGTGGGGTGGGGCTGGGGGCCGCCGAGCGGCGAGATAGAGCCGCAGCGATCTGGGCTGGGCTGGGCTGGGCTGGGC
>chromosome_10,-,polyA site is 1367410
CAGGCGGCACGCCCCTGGGGTCCAGAGCAGGGTGTTCGTTCTCCACGTCACTGGCTCGTGAACTGCGTCAGCAGGTCCCTCTTGTAACCAATGCAATCTATCCTGTTCAAATCCGTACCCCTAGGAGGCGGCCTGGGGCGGGTTGGGGCG
>chromosome_10,-,polyA site is 1368284
CAACCCGGGTTCACTCCGGTCAGGCCACCGTCCAAAAATGCGCCATCTTTGACACTTGATATTGACTCTGGGATACCACCGGAAAAGACAAACAACCTGACCTACCCTCCACAAATCGTATGGGGTTGGATCTGTTTCCAGGGAGAAAGC
>chromosome_10,-,polyA site is 1369909
CGGGCGCAGGGGAACTCCGCCGTGTCGTACTGTGCCGTGAAGAAACGCAGTGGTGTCGTGCAGAGCATGGTTTGTGACGGAAGCGGCTATCAGTGCGTTAAAAAAACTTGCCGGTCCCGTTGCTAACGTCCCCAGCCCGGCCGAAAGTTT
>chromosome_10,-,polyA site is 1370712
TGGGTGGGTTGAGTGGGATTGCAATTGCTGGTGGGTGGGTGGGCCGCTGGGTTTATGCCTGGCTTTAGCGGAAGCCCTTGTGTGGCCCCCCTCCCTCCCACCCTCCCGACCATGCAGACCTGATACAACTGCGGGTGTCAGGAGATGGCC
>chromosome_10,-,polyA site is 1382460
CAGATGCACCCGTCGATACTGATACAGTTTGCAGTTTTGCACAGCCTGCTTGCTTTGTCGGCTCCGTACGAATTGCCCATTGTAAAGGGACCCTCGGCCATTGAAGTACATACTAACATACTCCGTCAGACTTATCTTACGTATGCTGAT
>chromosome_10,-,polyA site is 1382571
CCTGACCAGGAGAAGATGATAAGGCCCGGACAATCGACTGGGGCTGTGCGCGGGACACCGTCGCGCAACATCCCCAGGCTAGCGCCACAAAATTTCTCCATAACCTGTGTCCAGATGCACCCGTCGATACTGATACAGTTTGCAGTTTTG
>chromosome_10,-,polyA site is 1390928
CTCATGGCGTTGCGGAGGGCGCTCGCTGCAAATGCAAGCTCTTCTGCAATGGCGATGTGCGTCTCGCAGCTTCTAGCAATACTGAAACCAGTCGCTGCCAGGAATAGTTCTCTCCAGACGGATGAAGCTATAAAGGATGCGCTTATCCAG
>chromosome_10,-,polyA site is 1391496
GTGAGACCTGTTGTGTACATGTCACGACCGCTTGTTGATCCGGCGCCTACCTGGACTGCTGCAGGGTCGCAGGGAACGCTTGTAATATACATAGTTAGGATATACATGATCGCAAATGCTTGGTCAGTTTGCAAAGCATTCTGCAACATT
>chromosome_10,-,polyA site is 1393283
AGACCTGGACTGGGAGGGGCTGGGGATGCTGGCTGGGCTGCTATGGCCGGACCGCGGGGGCAACGGCGGCGGCCGCGGTGGCGGCGGCCGCCGCCGGGGAGGTAGGAGGGCCGCTGCAGCGGCGGAGGCAAGCAGCGACGACACAGACGA
>chromosome_10,-,polyA site is 1396528
CCACCGCCGCCCAGCCCGGCCACGGACCTGTGTCCGCGCACCTGTACAAGCTGCTGATCTACCCGGTCGGTGGCCATTTCCTACCGCACGTTGACACCGAGAAGCTGCCGGGCCACTTCGCGACGCTGCTGATTTCGCTGCCGGTGGCGG
>chromosome_10,-,polyA site is 1397366
AGTCCGTGTGAGCCTGTGGCGCCTGAGTCGCATGGTGCTGTCGTCGGTTTGTCTGCAAGTTGACCTCCGAACGCACGCTTATTATGTGACTGTAATCTTAAATAATAAAATCAGCGGCAGCGCTGCTCAAATTTCGTGCTGACCTTCGTG
>chromosome_10,-,polyA site is 1397495
ATGTTGGCCGAACCCCGCACTGAAGTAGCTGCACATGAAGGGGCATGTTTTGCCCGAACATCATTGTTGTGGGCTGCCCATTGTATTCGTGAAAGGCCGAACTGTTTGGTATACTCACATTCGCCACAGAGTCCGTGTGAGCCTGTGGCG
>chromosome_10,-,polyA site is 1397612
AGACACCGTGTGCTGCACGCAGACGTGACAGTGAATTCGATGACACGGTGATATCAAGGAGCAGGACTGCTGAGCGCTGGGTAGGCCTTGGGGTAGGCGAGATGAAGGTTGAGTTTCATGTTGGCCGAACCCCGCACTGAAGTAGCTGCA
>chromosome_10,-,polyA site is 1408242
CTGGAGTGGATTGGTTCTTGCTACTCAAAAGCCACGAGCGCCTGGATGAGTTCCCAGGCGCCACTCTTACGCGGATACGACTGGATAAGTTTTCAAAGGAGCGCCTGGATGAGTTCCCAAACGCCATTCTTACACGGATACGGTTCCACG
>chromosome_10,-,polyA site is 1408391
GTGCCGAGCGCAAGAGTGCGTGCGGAGTGTGTGCTGAGAGGGGCAGTCAGAGCAGAAGCGGAGGGAAGTGTGTGGAGGGTGCGAGCGTTGCATAAGCGGAGAAAGCAAGTGGGATAAGGGTTGCTGGCACGGGGTGCTGGTGCTCGCGGC
>chromosome_10,-,polyA site is 1416557
CTCTTCCATTCTGTTGCGTCACAAGCCCGATGCAACGGACGTAGGTGTGAAGACTGCTGTCGTGCGGGAGGTCGTCAAAATCGTGTCTCTCTCAGTCTCAGCGCGGAACCACCACCGCGGTCTCCCGACCGCCTCTTTAACACAGTACAA
>chromosome_10,-,polyA site is 1416688
CCATCGCACAGGTGTCATCTCAGTTGCAAACCAACAGGTCATCATCGTCACCAACAACCGCAACCATGACGACATACACGGTCTCAGTAACGCGCACGTAAAACACGTGCATAGACACGACACATTTGTGCCTCTTCCATTCTGTTGCGT
>chromosome_10,-,polyA site is 1416744
CATAGTCATCTGCAAAGCCCCGGCGACGGTTCATGTTGTCGTTGCTTTCCTGTACGCCATCGCACAGGTGTCATCTCAGTTGCAAACCAACAGGTCATCATCGTCACCAACAACCGCAACCATGACGACATACACGGTCTCAGTAACGCG
>chromosome_10,-,polyA site is 1416811
ACGAGGTAGATGCAATGCTACATGGGCTCCGTGTTGGAGCGGATTGATTCAGCGTTGCACGTTCAACCATAGTCATCTGCAAAGCCCCGGCGACGGTTCATGTTGTCGTTGCTTTCCTGTACGCCATCGCACAGGTGTCATCTCAGTTGC
>chromosome_10,-,polyA site is 1416882
GTGCGAGGCTGCGGGTGAGCTGGAGCTGGTAGGCAAGCTGGTGGCGACAGGCTTGGCGGCGGGCCTTGCGAACGAGGTAGATGCAATGCTACATGGGCTCCGTGTTGGAGCGGATTGATTCAGCGTTGCACGTTCAACCATAGTCATCTG
>chromosome_10,-,polyA site is 1422555
TGGGTGAGTGAGCAGATAGCTGTGGACGCGCTGGACCAGAGCCAAGAGGCAAGCAGCATGCGGAAGAGGAAGATTGGAACTTGCAAGAAATGCGAAGGCATGGTATTATTATGGCCGAGCATCGGAGCATGCCTCAATTGCGCTCACAGC
>chromosome_10,-,polyA site is 1422644
CACGTAATGGTGGACTACGCGCCGCGGCCTGCATGTTCTGTGTCAGAGAGTGCAAAAGGAAGCAAACACGCATGTGCTGTGTAAGTGTGTGGGTGAGTGAGCAGATAGCTGTGGACGCGCTGGACCAGAGCCAAGAGGCAAGCAGCATGC
>chromosome_10,-,polyA site is 1428036
TGGGCACACATGGCCGTTTCAGGGGCCGATGCTGATAGCACGGGGCGTGCCGCATGCAGTCAGCTGTCACCGCTACGCGCTGTGGTAGGACGAAGGTGGATGAGGGCCCAAAGCACACGCAAGCGTGTGCCGCGACAACTGCGCATGTCA
>chromosome_10,-,polyA site is 1428137
ACCGTAATGTGTGTGCTGAGGGGTGTGGTCACGGGAGTGGCGCTTATGGAAGTGCGAGTGCTGCGCTGTATCGTGCTGTAGGATTTGTGCGCAGGCGACATTGGGCACACATGGCCGTTTCAGGGGCCGATGCTGATAGCACGGGGCGTG
>chromosome_10,-,polyA site is 1428587
AGCAAAGGAGGAGTCGGAGGATGAGGCGGAGGCAGGTGGGGAGGCGGATGGGGAGGCAGGTACGGTAGCGGAGGGCGGAGATGCACAGGGCAAGAAGGGAAAAGCATCCGCAAAGCCCAAGCAGGCGGGCAGCCAAAGGGCAACGCGTGC
>chromosome_10,-,polyA site is 1428939
GTTGGTCTTGTCTTGCTGGCTGACTGAGCGTGCAATGCGGCACTGCGATGCGCGCAGACTCGGACGAGGGTGGCGATGACGTTGATGATGTTGACGAGGAGGAAGAGGAGGACGACGACGAGGAGGAGGAGGAGGCGCCCACGGCCAAGC
>chromosome_10,-,polyA site is 1433915
TAACCAACGACAGGGCTCTCAATCGAGGGCTGCCGTGACCTGGCGTTTCCCCGGCAGAGCGCAAACAGCTCTGGAGTCCACAGGGTAACGCACTCCGACCCTTCACCGCGCCGTGTGTGTGTGTGTGCCCAACGACCCGGAACGCCACCG
>chromosome_10,-,polyA site is 1433994
TGTGTGTGTGTGTGTGTGTGTGTGTGTGACTACGGTTTCCACGGTTATTCTGCCAGATCACGTGATCGTGTATCTGGTATAACCAACGACAGGGCTCTCAATCGAGGGCTGCCGTGACCTGGCGTTTCCCCGGCAGAGCGCAAACAGCTC
>chromosome_10,-,polyA site is 1440263
AGCCCCTCCACTCTCTGATGCCGAACAACCTCATCGCCCGGACATAGCCGGGGTCGGTTTCCACAGGCACATAGCCAAACCCGGTGCCTAGCAATCGCGATGCCACAGCAGAGCCAACCGCAGCCAGACGTAGCACAGTTGTCAACAGCC
>chromosome_10,-,polyA site is 1440674
GCAGCTGCAGCCCAGGCACAGGCGGCCCACGCCGACGCACCGAAGCAGGAACCGCTGGACTGCAATGTAGTGCCAGTTGCCATGTAATATCAGTTGGGGATTCCCTGCATGCAACGCGTCGCTTAACGCCTTTCACCCACGGTGTGTGTA
>chromosome_10,-,polyA site is 1450845
CCCTCCTCCCCTCTCCTCCCTCCCCAATCACACGCCCCTCTCCCCCCGGCCCCTCCCCCTCCCTCCCCCCCTCCCCCTCCGCCCTTTCCTGCCCCCCCCAGCCCACCTTGATCATGTCCCGGAAGTACTGCAGCGCCAGGCTCTCCGGCA
>chromosome_10,-,polyA site is 1455381
GCTGCGATAGGGCGCCCCTCGCCCTTGCACCATCTTGCATGCTCTGAACTCCTCTTGTTCGCAGACCACCCACGGGCTCCAGTGGCCTCCCACACCTCGAAGTCAACAAATCAGAGCCCTGCCACACGTGGGGCGTTGGTTTCGCGCGCG
>chromosome_10,-,polyA site is 1455530
GAAGATACTGTTGACGGGTCTGTCCGTGGCAGTCCGCCAGCGAGGGTGCTGTACATATGAAGACAATTATGAGGACGTTACAGTGTAAACAAGAACGCCACTGCTCCTCACTTGCGTTCTGGTTATGCGGCTCAAATCATCACCGGTTTG
>chromosome_10,-,polyA site is 1461532
GCGAACAGCTCGCGCGGGTTGGACACGAACACGTCCGACAACTGCGGCAGGCCGGCGCGGCCTGGGTGGTGAGCGGATGGGTGGAGGCGGGGTGGTGGGAGGCAGCTTGTCAGCCGGATGTCCTTGAATGTAAATGGGTGTGCGGATATT
>chromosome_10,-,polyA site is 1475098
AATATATAATACAGACAACCCCTGCTTGCAAGCAAACGTGCCGCCACAAGGACCAGCACACTAATCGCTGCGCGTATGGAACGCGCACCCTGGATTTCCGCGCCCACAAAGCAAAGCAGCACACAATCACACTAAGCAAGCACAGAGCTT
>chromosome_10,-,polyA site is 1475181
AGGTGGTGGCACGTTGGAAGGGAAACTGAGGCAGTTTCTGTGTGGCCCTGTGCAAAACAAAGCTACCTCGCCATACACACGCCAATATATAATACAGACAACCCCTGCTTGCAAGCAAACGTGCCGCCACAAGGACCAGCACACTAATCG
>chromosome_10,-,polyA site is 1475644
CAGGCTCCGTGACTGCTGCATCGCCTGATGCAGTCCATCGCTGGGCGGTCCCTCATCCTTCTTCTCGCCGGAACCGCTCATGCCCCCCCCCCCCCCCACACACACACACAGCAGTCCTCCCAACTCCCCTTGTTAGTGCTGCGGTTCGCC
>chromosome_10,-,polyA site is 1476567
GTGTCTTTTCCCCCGGTCTCCATGAGCCCGCAGTTTCAGTACCAGTGCGCCATGCGCCATAGTCAGCAGGATCCATACTGAAATCAAAACATGGCGCCCATGCCTAACACCTTCACGCTTTCCGCAGCACCGCCACCAGTAGGGCCCTTG
>chromosome_10,-,polyA site is 1478803
TGCCCCTGCCCCCGCCCCTCCCTCAGACCCCACACGCTCCCTCCCTCAGACCCCACACGCTCCCTCCCTCCCCCTGCCCCCCTCAGCCCCCACCCCCCACCCCTCACCATCTCGAGCAGGTGCTGCGGCGCCAGGTGCCTCAGGTTGAAC
>chromosome_10,-,polyA site is 1484957
TGCATGTGCGCACACACACGCTCATGGCTTATGCCGATCCTGATTTGCGGGGATGCCAAAGGCCCCCAACATAGAGGCGTGTGCAATTTGCGTGTGCTTAATAGGCGCTCGCGTCAAGGTGGCTGGGTTAATAACGACCCGGGAGGGGAG
>chromosome_10,-,polyA site is 1485136
CGCGAGGCGCGCGGCACGGTGGCCATGCAAATACGTTCGAAGGGGAATATTAAGTTGCACAATTGGGTCCATACATTTAACATGTTATACATCAGTACTACAGGCGCCCGGCATCAACCAATGTCAGCAACCACACCTCATGAGGTCAGC
>chromosome_10,-,polyA site is 1485196
GGAAGGTGCATCATGGTACATGGTGCATGGTACATGGTACGGGTAGGCAGGGGCTCGGTTCGCGAGGCGCGCGGCACGGTGGCCATGCAAATACGTTCGAAGGGGAATATTAAGTTGCACAATTGGGTCCATACATTTAACATGTTATAC
>chromosome_10,-,polyA site is 1493912
CCTAGGCCTCTTCCCGAGCGAGGGGGAGCTCCGCATGGGAGGCGGGTCGCGGTCGGGCAGGTTTTGCGAAACGGCGCGCTGTTTTAATCGCAAACACTGATAATTGATGCTATGAATGCATACATAGGCAGAGCAAGACGCCAGCTTCGC
>chromosome_10,-,polyA site is 1494002
CATCCTGCACCGCCTCCCCTGCATGTGAGAGGTGAATGGAAGTTACTGCTGGGAGGCACGCAAGTATCTTGGTATACACGTTGTACAAGTCCTAGGCCTCTTCCCGAGCGAGGGGGAGCTCCGCATGGGAGGCGGGTCGCGGTCGGGCAG
>chromosome_10,-,polyA site is 1498307
GGCTCCGCCGCGACGCCCCTCCGCTGTCCCGCTGCGACGCTGTGACGATCTCCCTTTACTTCTGCATTGCAAATGGTTTGCCATCTTCTGGGGTCTGGGAATTACTGCACCCTACGGAAATTCACCAACCTGCCTTGACACTGTCCCATC
>chromosome_10,-,polyA site is 1498812
CTGTGGTCTGCCGCAATGCGTCCAGATGCGAATGGGGTGCGACGAGGCCGCCGGGGCCAATCCGGGCCCAGCTGATAAGGCATTGTAAATTACTTTTGTAATCTGTATACTTCTGTTGTAGGCGTTTACTGTATACTTCGTTAAATAGCA
>chromosome_10,-,polyA site is 1498881
GCATATATAACTCGGTGACGTGAAGGCTCACTTGAAGGCATTACGGTTTTAGCGGGGGGGCCTCAGGTCCTGTGGTCTGCCGCAATGCGTCCAGATGCGAATGGGGTGCGACGAGGCCGCCGGGGCCAATCCGGGCCCAGCTGATAAGGC
>chromosome_10,-,polyA site is 1505349
AGGTCGTAGCCGAGGTGCCAAGGCAATTCGTCACGGTGCGTATTCACTCCCATACCTGGCGATGACATGAAAAAACTGCTTGCGTTTAAACTGTGTCTGAGTTGACCCCGGCCCCACTCTCCCCTCCCTCGCAACCGACTGCTGTTCGAC
>chromosome_10,-,polyA site is 1505509
GTGCCTTTTGCTTTTTGCTTTGCTCACGTAGTCGCACGGTCTTCCCTAAACATGCTGCATTACCGCAATTAAGCATGCATGTAGTCCTTCGAATGCCTGATGAGCGGCCGGCGTGGACTGCACAAGGAGCAAGAGCTCGCGGCATTGCGA
>chromosome_10,-,polyA site is 1505636
GACTGCGGGCGCGGGGGTTCCGACACTGGCGTGATGGAAAGACTGTCGCTAGTCGATTAGCTTGAGCATATTATACCACTGTATACTTACTTGCATGTGACTGTTTGCGTCACCACGACAACGACGGGTGCCTTTTGCTTTTTGCTTTGC
>chromosome_10,-,polyA site is 1508470
GGGAGCGGCTGGTGGAGCTGGCGCTGCTGCTGGGGAGCGACTACACAGAGGTGGGGGCGGGTGGGGGGGGGGTGGGGGGGGTTGGGGTGGGGGGGTTTGAAAGGGGGGCGGGCAGTGCGTGTGTTGGATCTGGTCGGGGTGGGGGTGGTG
>chromosome_10,-,polyA site is 1512083
CCATCAAGTACGCAGGAGAATGGCTCAGAGCAGGAGGATGACGGCTTCGAATGGGAGGACGTAAGTGAGGCCGTGCAGGTGGTGGAGCTGGGCACAAGCAAGCAAGCCGCTGTCACTGCCGGCAAGCGGCCGGCGGAATCGACAGCTGCT
>chromosome_10,-,polyA site is 1514229
ACCTCGCTGCAGCTGGAGCTGCTGGACAAGATGAGAGACGCGGCTGCGGCGGGTGAGAAGGGGAAGGGGGCAGGGGGGGAGGGGAGGGGGGGGGAGGGGAGGGAGGACAGGGGGCGTATGGGCAGGGTCGTGGTCAACTTGGCAGCGCAC
>chromosome_10,-,polyA site is 1517281
TAGTTTAGCACAGGCCCCGGGCGAAAAGCGCCTGCGGGCCTGCACTGTGCTGCAACGCTGTCCCATAGCTCGTAACATTTTACATACTCATTACATATCAGGCACTTAGTGCAAGCGAGGAGCCATGGGAGTAAAAGGCTTGTGGAATCT
>chromosome_10,-,polyA site is 1517438
GGACTTGGAGTTAAGCCTGAGTAAGGGCATAAGCAAAGTGCGCGCGCATACCCCCGCCGCATGGGCATCGCACGCGCGCCGGTAGAGCCCACGGACTGCAGACACCTCAGTTCATTAGGATTACATAGACTACTTACACAGCTTCCGACC
>chromosome_10,-,polyA site is 1517509
TGACTTTGTGGGTGAACCAGAGTTCGTCAGCTTGTGTTGTCCCGGATGCACGGTCAGGGTCAGGGACTCTTGGACTTGGAGTTAAGCCTGAGTAAGGGCATAAGCAAAGTGCGCGCGCATACCCCCGCCGCATGGGCATCGCACGCGCGC
>chromosome_10,-,polyA site is 1517601
GTGAGCCGCAGGGTGGCGTGAGTGCGTGGCTGCGTGCGCGGCGGTGCCGCCGACCGAGGGGACTAGCCGTCTAGCCCCCTTGTAAGGTGTGGTGACTTTGTGGGTGAACCAGAGTTCGTCAGCTTGTGTTGTCCCGGATGCACGGTCAGG
>chromosome_10,-,polyA site is 1517715
GATGAGGAGGTTCTGAAGTGGTGCTTGCGAGATGAGGATGTGATGCTGGCCTGGGGACGGGGGCTGGCGGTGGAGCGTGCGGGGCAAGAAGGAGCTGGGAAGTGGAGGGGGGTCGTGAGCCGCAGGGTGGCGTGAGTGCGTGGCTGCGTG
>chromosome_10,-,polyA site is 1517777
TGCGGAGGCGGCAGCGTTTGACCGTTGGGTACCGCGCGTGTGATTCCCGGATGAGCTGGCAGGATGAGGAGGTTCTGAAGTGGTGCTTGCGAGATGAGGATGTGATGCTGGCCTGGGGACGGGGGCTGGCGGTGGAGCGTGCGGGGCAAG
>chromosome_10,-,polyA site is 1518986
CCGCTGCGCGTGGAGCTGGGACCCAAGGACATGGACAACGCCGCGGTCATGACCTGCCGCCGCGACACCGGTAAGGGGGGGGGTGCTGGTGTGGGTGGGAAGGGGGAGGGCGGGTGCTGGTGGGGGCAGAGGGAGAAGCAGCAGAGGTGT
>chromosome_10,-,polyA site is 1519431
ATCCCCAAGGCCTCCACCGCGCCCGAGGCGGTGCAGGCCATGCTGGACAAGGTGGGGTGGTGAAGTGGGTGGGTTGGGTGGGGTGGGGCGGGTAGTGTGGGGCCGGTGGGTGGCGTGTGGGCCGGTAGGGCACGCTGGGAGGCGGCGTGA
>chromosome_10,-,polyA site is 1520608
GCGCGAGGTGCTGGACATCCTGGAGCTGTACCGGTGAGGGAGGGAGCCGGGGGCAAGGGGACGGGGGCTTTGGTGGGTGAGGGGGGGGGGGTTGTTGTGACCTTTCCTAGGAAGGCAAACGGGGAGAGAACCGTGAGGCGCAGACGGAAG
>chromosome_10,-,polyA site is 1521120
CAGCACCATGGAGAAGCCCATCGCCATCCGCCCCACCTCGGAGACGGTGAGGGCGGGGGGCCAAGGGGCCGAGGGGGCGGGGGGGGGGGCGGGGGGTGGAGGGGCGAGGGTGTGGGCAGTAGAGGGAGAAGGAGGTGGATGGAAGAGCAA
>chromosome_10,-,polyA site is 1521564
CCTGGGCCTACGCCATGTGGGAGGTGGTGCAGGGCTGGTGAGTGTGTGGGGCGCCGAGGATACGGTTTTGGAGGAGGGAGGGGGGTTGGGAGGAGGGAGAGGGATGGGACTGCTGTAGGGAGGGTGCAAGGCCGGTGTGGGCAGGGGCAT
>chromosome_10,-,polyA site is 1522347
CTTGTGGACTGGCTGCCGCCGCAGACAAACCCGGAGGAGGCCATTGCGGCTCCCGCCGCGGACGCCCCCGCTGAGGCGCCCAAGGCCCCTAAGGCCCCCAAAGAGAAGAAGGAGAAGCCGAAGAAGGAGGCTAAGGCGGAGGGAGAGGGT
>chromosome_10,-,polyA site is 1527479
GTTCAGCAGCGGGCCCAGCATGTTGAGCGCCGTGCGGACCTGGGGGCCGTGGAGGCGTGGGGGCGCGCATGTGTGTATTGGGGGGAAGGGGGGTGCGGGAGGTGATGATGCAGTGCGGATGGGGCCTAACCCTGAACCAATCCCATAAGG
>chromosome_10,-,polyA site is 1543350
ATGCGGCCCTCATCACATGACACCTCTGACGTGCAGCAGCTCACACATGGCCAGGTATAGCTCAGGCCCGGCGCCCGGTAGTGCCACCCCCCCCCCCACACACACACACGCGCACATGAGCGCCTGCATGCTCCATTGAGATAACACCCG
>chromosome_10,-,polyA site is 1545748
CGGCCTGGCGGGCGCATGCCACCGCGCGTGCGCGCAACTCACCACGCGGCAAGCATGAATCCGTCCCAGGTAGCCCAAGCTCTCAATCCACACCCTCTGACAAAAGCCCTCGCAAGTCCATATCAGCGTCATTATAACTTATTTCACGAC
>chromosome_10,-,polyA site is 1546597
GCGACAATCGGAACAATCCGCACACGCCTCGTCAGTGTGTTTGGTCTACGCGTACACAGGCAGTACGGCTGGACCGGTCTCTGGTAAAAGAGGGCTAGCGTTGAACAGAGTCAACAATTCCACAGCCGGACAGCCCTACGGTAGGCCGCA
>chromosome_10,-,polyA site is 1551785
ATGTACATGCCGCCCATCCAGTTATCATCCGTTTGCACGGTTGCTTTCCAAGATAGCGCACACAACAAGTGCCCCAGATGTATTGTGCTGCATCCAGTGATACAGGGCAACCCAAGCGCCTCCCGATCCAGGTTGCCTTCGGCGGGCGGT
>chromosome_10,-,polyA site is 1551865
GGCAGGAATCGCGAGCCTAGGTGAGCCTGCAAGCTACTTTTACGTGGCATACAACTTTTGGTGATTCCCGCTGCCACTACATGTACATGCCGCCCATCCAGTTATCATCCGTTTGCACGGTTGCTTTCCAAGATAGCGCACACAACAAGT
>chromosome_10,-,polyA site is 1571560
GATCCAATGCTGCTGCATGCATGGGGCCTACCGTACTGCCGATGCTATGCTTGCTATTGCTCCTTGGCTTCGTTCTGTATTATTTAAGCAAGCCTCCACACAACTAAATCCAACCAAACACGGTTCCTGGTTGCTCCACACGTGCGGTTT
>chromosome_10,-,polyA site is 1571654
TCCTATGCGGCAGCTCACGCTCCTCACATGTTACAAAGAACTAAGCCGCTGCACGGGCATGCAGTCAGCAGGCATCCAGGGAATGGTAGTATCAGATCCAATGCTGCTGCATGCATGGGGCCTACCGTACTGCCGATGCTATGCTTGCTA
>chromosome_10,-,polyA site is 1571707
GTCGCTGTGTGTCGGCTTTGAGGCCCATAGAGCAGCCAAGATGGCGCAGTCCCTCCTATGCGGCAGCTCACGCTCCTCACATGTTACAAAGAACTAAGCCGCTGCACGGGCATGCAGTCAGCAGGCATCCAGGGAATGGTAGTATCAGAT
>chromosome_10,-,polyA site is 1571818
CACAAGGATGAGGAATGTAGGAGGAGAGGGCAGCTTCCTCCTATGGAAGGTCCTGTAGAGTGGGACGCTGTGGGTCTACTGCTGGTCATCATGTCTTCCGGTTCAGGCTGTGTCGCTGTGTGTCGGCTTTGAGGCCCATAGAGCAGCCAA
>chromosome_10,-,polyA site is 1571886
CACTGGTTTCGAGGGCACGCAAAGATGTAGGCGGGCTGGTGAATGTGTGTTTGCACAAGTCGTGCGCTCACAAGGATGAGGAATGTAGGAGGAGAGGGCAGCTTCCTCCTATGGAAGGTCCTGTAGAGTGGGACGCTGTGGGTCTACTGC
>chromosome_10,-,polyA site is 1572075
TCACTGGATGGATTGCAAAGAACATCGCGACCGTACTGCTGTGGTTGTCCTGTTAGTGGTGATGGCTGAGTAAGGCTGTCGCGTAAATGGTGATGCCTGAGTAAGCCTGTGACGTGGTATCAGTAAGGCATGCGCGTCTGCATCGCTGCA
>chromosome_10,-,polyA site is 1576343
GCACGAGTATTTCCGCATCCCACCAGCGCGACCAGCCAGGCTGTCTCCACTGCCAGACCACTCCTGGCATGACGAACCGCACGCGCTATGAACGCAGTCGGCGCATAGCGGCAGCGCGTCTGTTGCTGTTCCACATGCGTGGCAGGTGGA
>chromosome_10,-,polyA site is 1584945
ATACACGCGCACAGGCTGCACAGCCACACGCCTCAGGCGCGCCTCCCCGCCCCACCCCACCCACCACCCACCCCACCCACCACCCACCACCCACCACCCACCACCCACCATACACCATACACCACCCACCACCCACCACCCACCACCCAC
>chromosome_10,-,polyA site is 1586598
GCTGGCCGGCAAGGGAAAGGTAGCGAGCCATGTGGGACTTGGCCCGGGCGCGTAACTGCGCAGGCTGCGCTTCGTACGGTATGTTAAATGGGGCTATCGACAGGGGGGGGGTAGGAAACAAAGTGCCAGACCCCATGCCCCGAAATCCCC
>chromosome_10,-,polyA site is 1593535
GACACCACTTTGGATGGAAACGGATGGCGTTTAAGAGGTGAACAGCAAGGCTTTGTGTGTCGGGGGCTGGGTGGGTGGGGAGGGGGGGAGTGGGGGGCGAAAGGTTTCGTACCCCCCTTCCCCCTGCTTGCCATGCCCTGATGTGTGCCG
>chromosome_10,-,polyA site is 1595073
CTATGTCGGCATGCGTATTAGTCCGCTGCGCTGTTGCTTACGGCTTGACTCACTGAGACATCTTGCCTACCTCATTGTCATTTTGATTACAGACGATGTAGTGCGCACACAGCCAACAAGGCCGACCTAGGCCGACGCGAGCCAAGTCAC
>chromosome_10,-,polyA site is 1607214
CCACTCACTCGTCTCCGGCGCCCGACACCTTGGACACGGCCAGGCGGAAGGGGAACACATAGCGGTCCTGGGGGTGGTGCGGTGGTGCGGAGGTGGGGGAGAGGCGGGGAAGGGGTGAATAAGAGGTGGGGTTGGGTGGGGCAGAGGTGT
>chromosome_10,-,polyA site is 1607887
AAGGTGGCGTGGCGTGGCGGGGACAGGGCATGTCGCTGCCTCGGCACGGCGTTGGCATAGTGGCCAGTCCCGCTGGATGGGCTTGCAAGGGTGCTGTTCATGTCGCCGGTGCCCATCGTCACATCCCTTGCGCTTCATGGGGCTCAGCCC
>chromosome_10,-,polyA site is 1608122
AGTATAGCTCTCGGCCCCTAAATATCTTACATCCATGTATCAAAACATGTCGACGACAAGCGTCTTGGGGCAAGAATGTCGAAATTGTTTGCAACAGCCAAACCATGCGTCCCCGAGCCTTAAATGTGTTGCGGCCCGGGATCCCGCGCC
>chromosome_10,-,polyA site is 1608291
TGCGTGCCTGCCTGCGTCGACAAAAAGTGCCAAACTGGCACAAACCGCGAGCGCCACGTATTATAAATTGCTATTCCCTATTGTAGAAAAATAGGCGGCAGGGAAAATTCGGCCGGAGCGAGAAGCGACCTCGTGAGTCCATGGACATCT
>chromosome_10,-,polyA site is 1608633
GCACGCATCCCTCAACGCCGCACTCCCGGATTCCATGGGACTGGTGATCCCTCGCCCACCACCTCCCGTCGCCCTCGCTTTCCCCCCCCCTCCCCGCCCAGGCCCGCACCTCCTCCACCAGCTTCTTGAAGGGGCTGGGGTCCACTGACA
>chromosome_10,-,polyA site is 1616201
GCAGCGCCTGCGGGGGGCGGGCGGGGGGTTGCAAGGATTGGTACAGAGAAGTGTAGCGAATAGACAGCAGGTGAGGTGTTGCGGGGGGGGGGAGTGCGGAAAGGACACAGGTTGGGAGTCGGTACGAGAGTTGGATACGGCAGTGTGTGT
>chromosome_10,-,polyA site is 1618206
CCCACCGGCACGATGAGAAACACGCCGTACATGCCGTAGCGCTGGTTGTCAACCTGGGGGGCAGGTGTGTGTGTGTGTGTGTGTGTGTGTGTGTGTTTTAGGGGGTGCAGGGTGTTGCAGACAGGTGGTAGCACAGGGGTGTCAGGGCAC
>chromosome_10,-,polyA site is 1623512
TCTGTAGTGTGTCTGGCACATTCCTGCAAGGGGTTGACTGTTCAAGAGCACTTCGATGAGCACTGACGAAAGCGTATGGAGCGGAACGGCGGTTGATACAGTGCCCTTCACAGGTGCGACATGCCCCCATGGTGTATTAGGGCCACCCGT
>chromosome_10,-,polyA site is 1629467
TAGCCGAGCAGTAGCTGAGTGGCAATGTGGATAGTAGCCCTGACTGGGGCCAGAGGCGCCCCAGCTGCAGCTGCTCACCCTGTAATAACAGTATGCATGACCTTCTGCCTCGCATGCTCGAGAGTCCCTGCCGCGGTGCGTTGACAACGG
>chromosome_10,-,polyA site is 1634120
TTGTGCTATATATGTATCTATATCCTGTGCATGGGACCCTGTGCATCGGCACCGGCACCCGCCCTAGCCCTTGCCCCCCCGCCCCCCCCCCCCGCCCCGAAAAGCGGCGGGACCAGCCTCTGTCGAATCACCTCGAAAGTGGAAAGCCCC
>chromosome_10,-,polyA site is 1640497
GTCCCTCAGCACGATTCCACGTCCGAGCACGGTTCCACATCCGGAACGTCCTTACGTCCCCATGATTCTGGGGATGCTATGTTGCATAGTCCTGCCACCAGTCGATCGAACAGCCGTCATACCAACTCAGCTTACAATAGCAATCCTCCC
>chromosome_10,-,polyA site is 1640596
GCGTAAGTGGCAGAAGTAAGCGAGGGTTTCGAACGACGAGGTAGCGTACCCCTGGGGTGTCGACATGCTGCGTCGTACGGTTCCAATCCCGGTCTCTCTGTCCCTCAGCACGATTCCACGTCCGAGCACGGTTCCACATCCGGAACGTCC
>chromosome_10,-,polyA site is 1640759
TTGGAGGCCCTTAGCTATGCCCTTAGCACAAGAACATGTGTTCAAGGGCACTAGGCGAGGCGCAGCGAGCACGTTGAGGATAACTTTGTCCATTATGAGAAGAAAAAGCTTAGGTAGGACTGTGTGCTAACATTATTTGTGTTTATGAAC
>chromosome_10,-,polyA site is 1645184
TGCTCTGATGACCGGGTAGCGTGGCCCCGTTACCTGGTCCCTCAGCTTGCAACTACGTGTCGGGTCATGCCCTAGGATCACGATGTAACCCTGCGGGCTACCTGTTGATGCAGCCTATGCTTCACCACCACCCTCACACAACCCCAACCT
>chromosome_10,-,polyA site is 1645503
CCGGGGCACTGAGGCGTCTGGGACTGAGGTGAGCCAAGACGGAGTGTGGCGGACCCCGGGACCCGTAAGGAGTGCAGAAGTGTGCATGAATGGTAGGCTAGTACCAGCCACGCTCGACGGATGCGTCGAGAGCGTTGACTCGTGTGGACT
>chromosome_10,-,polyA site is 1645751
AGTATGCGGCTTTACGCTGCGCGCGGGAGTTGAGGGCGAGCACTGCTGCGGGATCAAACGCCGTATTGCCGCACAATCTCGGACACAATGAACGAGGACAGAACGATTAGTAACGGGTGATTGCCGGACAGATGGGGGCATGGGGCCGAA
>chromosome_10,-,polyA site is 1677767
CAGGCTCTGAGGCCAAGCCCAAGGTGGCGACCGCCTAAATTAGCAGCTTGTGTGGAGCGGCTTGGATAAGCGGAGTAATGTAACGGTGGACGCGTGGCTAACACTATATCCTGATGTCCGGTATCTTCAGTGTTTGGACAGGCGCGGTCT
>chromosome_10,-,polyA site is 1678238
TGCAGACCAGTGGGGGCAGAAGGCCATTGGCCGCAAGACCACCGGCTCCGGCCGCATGCGGTACATGAAGACGCTGGCCCGGCGCTTCAAGAACGGCTTCCGCGAGGGTAGGCGTGGGCTGGGCTGCATGCGGTGATGGTCGGCAGCGAG
>chromosome_10,-,polyA site is 1678531
CGCACACTCTGTGCCGTCGTTGCGGTCGCACCAGCTACCACAACCAGAAGCACGTCTGCTCGGCGTGCGGCTACCCTGCTGCCCGCAAGCGGACTTGTGAGTGAAGAATCACTGAAGGGCGACCTTGGACGGCAGCTGGGACAGCGGAGC
>chromosome_10,-,polyA site is 1678740
CGGTCTTAGCGGACCCGGTGCCCGGTCTAGTTCTCTCTCCTCCCGCTCAAACCAAACGCAAAGATGGGCAAGAAGGGCAAGGGTACCGGAAGCTTCGGTAAGTGTGCTGCCGCCGCATTTAGACGAAATTCGCGCTGCTGGGGCCTGCTC
>chromosome_10,-,polyA site is 1679095
GTGGTGCGGACAGGCTGGGAGGATACCGCATGCTCGCGCTTCCATGGTGGTAAGAAGCGCTTCTAGGAGGTGGCTCGACGCTGTAAAGATTGAAATTGCAAGCAGTCAGTACGCTCGCCGTCATCACCAACGATTAAGAAATTCTTGGAA
>chromosome_10,-,polyA site is 1679206
GGCATGGTCCTGGGGAGTGCATGAGGAGTTCCGCATGGGGACCTTGGATTGGGCTGGAGCGCTCCGAAGTAGGCCGCGGCGTGCGAGGGTCCCATAGGCATGAAAGAAGGTGTGGTGCGGACAGGCTGGGAGGATACCGCATGCTCGCGC
>chromosome_10,-,polyA site is 1679340
CTATACTGGAGGCATTGATATTGCACGTCAGCATGACTCGGTATTGGTACCGGCATGGCGCAGGCGCGCAGCTCGCGGTGGTGTGCAAGAGATGGTTGCCTGTCGTGGTACTGTCGCGCGCACACATTGTGCATGGCATGGTCCTGGGGA
>chromosome_10,-,polyA site is 1684112
TGTGGTGAACTGGACGGTGCACCTTGCGTGCTGCGTGTGGCTGCGCTTTGATGGGGCGGGTTGCTGCGGCGGGGGGGGGGGGGGGGGGGCTGCTGCGGGAAGCGCTGCTGCGGGAGGCGCTCAGACGTTGCACGAGTACCCAGCGTCGGT
>chromosome_10,-,polyA site is 1684236
GCTGCATGGGAGACGTGCTCTGTGGCAGTGGCACGGGCCGTAGGGCTGCAAGGAACGGCTTGCAGCGCAGGACAGCGGACGCATAAGTGTAAAAGCAGTAAAATACATCACATGTCCCATTCATTGTGGTGAACTGGACGGTGCACCTTG
>chromosome_10,-,polyA site is 1684420
ATCACTGTGCGTCACGAGCTAGAGATGATGCTGCGGCGTATATCCGGCTAGAGTGCATCGCGCGGGCAAGGTGGCATGTCACATTGGACTATGAACAGGAAAGCAGCTAGTCGCATGACGGAAGGATACGGGTGTAGATAGCATACCGGT
>chromosome_10,-,polyA site is 1685114
TGCACGCGTTGGCAACGCAGCTGCTTTGGCGGCTGCTGCTGTTGGCTTCAGGATTTAGGGGCCACTTGCAGCTGGCTTGGCGCATCTGTTGACTAAGCCAAGATAGTGTTGGGGGCGGCTCGGCTGTAGCCGGGATGGTTGGGTGGAGCA
>chromosome_10,-,polyA site is 1685283
CCGGATGCGGCGGGTCCGGGCGCGAGGAGGATGGTGGCATTAGAGTGCAAGCTCGGCTGCGTGTGGCTTGTGGCAGCGATTGCTGCGTCTTTGCAACGCAACGGGTTGGACAACTATAGGCGGTTGGACGGTTGAGGACTCGGGTGGATG
>chromosome_10,-,polyA site is 1685683
TAATCATGAATGTAATCCCCTTCGGTTGGCACCGCCGTGCAGGCTGCTGAGGAGAAGCCCAAGGCCAAGGGGCTGCCCTCGCTGGAGGTGAAGAAGGCCAAGAAGTGAATGCCGCTGGGCCACGGCCGCTGGATCCCCATCACCGAGGAG
>chromosome_10,-,polyA site is 1686572
GGGGTACGGTACAGGGCCCGTGCCTAATCTAGTACTCTGGGGACAACACCTTGCACTCACATACAAATGCCCCGCCTCCCGCCCTCCTCCCCCCCCCCCAAAGGGCAACTTCATGTACGAGTGGAGCCAGATGCTGGCGGCTGTGGGGCG
>chromosome_10,-,polyA site is 1688124
NNNNNNNNNNNNNNNNNNNNNNNNNNNNNNNNNNNNNNNNNNNNNNNNNNNNNNNNNNNNNNNNNNNNNGGGGCGGGATGGGGGGGGCTGCCCGGGGGGAGGAGGGGCGGGGTGGGGGGGGGGCTGCACGGGGGGGGGGGTTGTAAATAC
>chromosome_10,-,polyA site is 1692756
CACGGCGTAGTGTCCTATGCACGAGTCACACAGCGTTTATCAACGCTACACCTTCAGAGCCTTACAAATATTCTTACACGGCGTAAACAAACGCCACCTATTTTTCGGCTTCTCACATAGTTCCTTACTGTCCGCCTAGTTGCCTATAGC
>chromosome_10,-,polyA site is 1692847
GGGGGGGGTGTAAGCGGTAGGGTGCGCTACATGCCCGTTACACACGAGGGAATGCACACCCGGAGGGTGCCAGACACGCGTGTAGGTTTCACACGGCGTAGTGTCCTATGCACGAGTCACACAGCGTTTATCAACGCTACACCTTCAGAG
>chromosome_10,-,polyA site is 1692918
GTGGAGCAACTATGCGGACAGACAGAGAGGTGTGTCCGCGTCCCGGCTCCCGAGGACGGTTCACTTCTGATGGGGGGGGTGTAAGCGGTAGGGTGCGCTACATGCCCGTTACACACGAGGGAATGCACACCCGGAGGGTGCCAGACACGC
>chromosome_10,-,polyA site is 1692996
AGGAGGCATGCTGGAGACTGGTGGCTGGCGGCTTCTCGGGCTTCTCGATGCATAGGGGGCAGCAACGCAAATGCCCATGTGGAGCAACTATGCGGACAGACAGAGAGGTGTGTCCGCGTCCCGGCTCCCGAGGACGGTTCACTTCTGATG
>chromosome_10,-,polyA site is 1693107
TACGTGAAGCAAAGGGACTCAGTCATACTGCTGTCGTTTCAAATGAAGACAAAAATAGGATCAACAGTACGTATGAACGCCTGTGGAAGGTTAAGTGGGAAGTAGAGCAGAAGGAGGCATGCTGGAGACTGGTGGCTGGCGGCTTCTCGG
>chromosome_10,-,polyA site is 1693161
ACTTACAGCTGGAGGAATCGTTTGCAAAGTTGTCGGAAAAGCAAGTAGAGTTTGTACGTGAAGCAAAGGGACTCAGTCATACTGCTGTCGTTTCAAATGAAGACAAAAATAGGATCAACAGTACGTATGAACGCCTGTGGAAGGTTAAGT
>chromosome_10,-,polyA site is 1697780
AGGCGAGTAAAGTACGGCGAGGTGAGCGAATTGGGGTCCACGCAAGGGGGGGGTAGTTTCGACTGGGAAAGGCCCCATGTTCTAAAACGAAAGAGCTTGACGCGAGGACTCCAAATCCACTTTCAGAGTTTCAATCAGGGTAGTAATTGC
>chromosome_10,-,polyA site is 1699286
GTTGGAAAATACGTTGTGCTGGGGAAACCAGCGGGGTGGGCCGTGGCAGCGCCGTGGCTGGGCGAGGGGCGCGAGGGGTGCTGGAAAGGATGTCCGTCGAAGTTTGCGAACCATGGCTGCTCTCCGTTGCAGCTGTGTTCTCTTACAACA
>chromosome_10,-,polyA site is 1699405
AACAGTGCAACTACCATGCAGGCGTCGGCACTCAGCTGCAGGGTTGCCTAGTTCGTAGTACGCGTACTATGTACTACGTACTGTACTACGTACTGTACGCTGCCCTCGTCGGCTAGTACGTTGGAAAATACGTTGTGCTGGGGAAACCAG
>chromosome_10,-,polyA site is 1700180
GTCGCCGGCGGAGGCCCACAACCCGCTTCGACCTCGCGGGGTAGCGCGGCTCCTGCGGTGGATTGAAGTCTATCCGCTCTATTTCAAACAACTCATCGGACTCAAGCTCGTCAATGCACGGATTTGCAGCTGAGAAACTTCCGGTACAGG
>chromosome_10,-,polyA site is 1700395
CGACCAGCTGGACGCAGATACGGGCACAATTGAGCTGCACATCCGTGGTGAGGTGTATGAGTTCCAGTACCACGGTCGTTGTCAAACGCGTTGGATGCCAGGGAGACAGCGTGTGCCAGTGGGGCGCTACACGTGCGCCTCGCTTGAGCA
>chromosome_10,-,polyA site is 1700489
CAGCAGCAGCGGCAGCGACGGCGGCAGTAGAGCACCCCTCGCTAATCACGGTGTACCAGAACACCCCAAGGATATTTCTGAATAGTGTGTTGCGCGACCAGCTGGACGCAGATACGGGCACAATTGAGCTGCACATCCGTGGTGAGGTGT
>chromosome_10,-,polyA site is 1700623
GGCGACTTGTGACTGTTTTTGTATTGCGGAGGCGATTTGCCTGTGCCGGGTACGGCGTGGGGGAGGTGACTTTGACGTCTTGGAACAGCATGCGATATGATAGGGCGGCCCGGCAGGAAGAAGAGCGATGGCAGCAGCAGCAGCGGCAGC
>chromosome_10,-,polyA site is 1700688
GGCTGCGGTTTCATGGTGCAGGGCCGCTAGGTAGGGAAGGAAGGCGATCATGAGTTGGGCAGGCGGGCGACTTGTGACTGTTTTTGTATTGCGGAGGCGATTTGCCTGTGCCGGGTACGGCGTGGGGGAGGTGACTTTGACGTCTTGGAA
>chromosome_10,-,polyA site is 1709659
CCTCCAGCGAGGGCGTCAGAGCGCCCAGCTCCTCCTCCAGCACGCGGACCAGGCGCACCTGCAGAACGAGGGGGAGGAGGGGGGGGGCGCCGCGGCCCGATGGCAAGCCCGATGTCAAAGCATCCCAGGCATAGGCAAAAGGTAGAGGAG
>chromosome_10,-,polyA site is 1710689
GTCTCGTCTCGCAGCAGTTGCAGCTGCAGCGACACCATGGCATTGAGGTAGTGCAGTACCTGAGGGGCCCGGGGGGGGGGCAGGGGTTGGGGGGGGGGTATGTGCCCGGGCCCAATGAAATGGTCCCATCATCATCAGAATGGGGGCGGT
>chromosome_10,-,polyA site is 1715479
CGCGCCCCCCCATTGCCACGCCCCCGACTGTTTCCTTACGGGACTGGTACAGAGTTAGCCCCCACGCCCCCCCCCCCCACACGCGCCCCCCACCCCCCCACGCCCCCACACCTGGTTGTGCCGAATGGACACCTCTAGCACCACCGCCCG
>chromosome_10,-,polyA site is 1722611
GGGGTACCGTACTTTTACTCCCAATATTAATACCAGACCGATGACGGGATCAAAGGAATGGTGGAATGGCGTTCTTGCTTTTTGGGGCGGGGGTGGGTGAGGTGTATGCCAGAGCCGAACGAACTTTCAAAACGACAAGGTAGATGGAAT
>chromosome_10,-,polyA site is 1722881
CCCCCGCCCTCAGCGCCTGGCGCCGCGCCTGGCTCAGCTCCAGCAGCAGCGACATGGCCCGGTCAACCACCTGGCGGTTGTTGGGTGGGGTGGGGTGGGATTGTGGGGTGGCGGAGTGGGGTGGGGTTGTGGGGTGGCGGAGTGGGGTTG
>chromosome_10,-,polyA site is 1723298
GGGCTGCCTTCTGGAGCTCACTGCGCATGATGGACGAGTTGGTCCTGCACGGCAGAGAGAGAGTGTGTGTGTGTTGTGTGTTGTGTTGTGTGTTGTGTTATGCTGGTGTGTTGTGTTATGTGTGTCGTATGGTGTTAGCACGCAGCGCGG
>chromosome_10,-,polyA site is 1728735
ACAATTTCGGTGCTTCGCAAGATTCGAGAGTCATTTGGTCCGAGGGAAAGCAAGATTTTGTTGGGAGTTCGTCGCAGGAAGCATGGTAAGACACGTCACAGTGCTGTCGTGCCCCGCGCCCATGCCATCCGGACCAGACTGGACCAGAGA
>chromosome_10,-,polyA site is 1728904
CGAGAGGCGCATGGTACTAGCATCACGCAGCAACACAGCGATGCGGCGCCGGTACAAAGGTGAGGCTGCCAAGTTACAGAGCTATCCGGTGTCGAGATGAGACGAGCGCAAGATGCGGGTATTTTAGTCGGTGCATCAATTTCGAGAGCG
>chromosome_10,-,polyA site is 1728982
GTGCTTGGTGCGTAGCCCGTTTTGACTACAGGGCATTGGAGAAGAGCTTGAAATGTGTGTTTATTTCTAGTCGATGTTCGAGAGGCGCATGGTACTAGCATCACGCAGCAACACAGCGATGCGGCGCCGGTACAAAGGTGAGGCTGCCAA
>chromosome_10,-,polyA site is 1730238
GCAGTTGGGTTGGTTGCCTGCGGTGACGGCATTACTGAGCGGTTCTTTGCCCAGCCTCCAAATCGGTGTTGCCGGTGCCTATATATTCGAAGAAGACCCAAGCAATTACGTTTGTTGCGTGTCAACGTGGTGGTGGAGAAGAGTAAACAA
>chromosome_10,-,polyA site is 1731205
GCGGGCTTGCTGAGACCAAATATGGTCCCAGCACTATGCCTACTGCGCTGCTGCGGCTGTTATGCGGGCAAGGAAAGTCTATTGCAGTTGAGAGAGGGCAAGAATGGTGGTCTTGCAAGAGTGAAAGTGAGTGAGCTACCATGCGTGTGT
>chromosome_10,-,polyA site is 1734417
GCCCCACGCCTAGGCTGCACTGTGTCCCTGACATGCATCGACAGTGTCTGAGCACGAAGGCGACCGGAATCCTTTGTAGTTTCTGGTGTTGATCGAAAGTGCGTCTGTTTCTGGTGTAGATCTCTCCCTCGAGCTGCCATAGCCCCACCA
>chromosome_10,-,polyA site is 1734628
GTTGGAAGTGAGGTTAGGTGTCACAAAGGGGTGTGAGAGCCTGTGGAGCGTGTGGCGTGCTCGTTGCTGTGTTGGCGATTTAACAGTACGGAAATCTGGATCCTAGATATGCGGCACCGGCCCTCTTGTTCTGAAAGGAAGTCGAGCAGG
>chromosome_10,-,polyA site is 1735830
CAGCTGGGGGACGTGTAGGCGGGAGAGGGCGGAGGCAGGAGGCAGGCTGCGGCGCCACGGTGGTTCCCTGGGAGTCAGTCTGCGCTCACGGGAGGAGGCAGAGGAGGGAAGGCATGCAGGCAGCGCTGCGGCGGCTGGGAGCAGGCGAGT
>chromosome_10,-,polyA site is 1744210
CGAAATGTTATCATGTGACATATAAGAAGGTCCCTGAATGATTTCCGGGCATAAATTCGAGCGGGAGCCGAAGTCGAAATGGTAAATGTCGCGCTCGCCAGGACTTACTGGAATTCGCCCTACGCTGTCCGGATGACATATATAGGTGAA
>chromosome_10,-,polyA site is 1744286
GGTCCCCAGCCTGCCCACGCGGGTACCACTCCGGCAAAGTCCCTAGGGACGGCGTGTGTCCAATGCCCTAGACTGCCGAAATGTTATCATGTGACATATAAGAAGGTCCCTGAATGATTTCCGGGCATAAATTCGAGCGGGAGCCGAAGT
>chromosome_10,-,polyA site is 1751790
GGCCGCCTGTGCCCGAGTAGCTGCCGCGGTGCTGCTGTGGGTGCTGCTGGTGGAGGTGGTGGGGTCCGGCTGGCAGCGAGGCCCCGGCGCCGCCGCCAGAGGCCGGCGCCGCGCCGAGGCTGTTGCTGCGCTGGAGGGGGCCAGGCGTGC
>chromosome_10,-,polyA site is 1753955
CCCGCTCGACCCTGCGCCCGGACTGGGACACCAGGACAGTACCCAGGAATTCGAGGCAGGAGTGCGTAGGGCGTGCTTGTTCAGGCGCCGTCGAGTTACAAGAGCAGCACAACAGCAGCAGCCATCTCGAGTTTCCGACCAACCAACCCA
>chromosome_10,-,polyA site is 1754061
GCATACTGACGGGGGTGTGTCGCAACTCGCTTGGGCGGCACAGGGCGGCTCGTTGGGTTATCTGTGACTGGGACACTGGGTGCTACTGCGATACGTGCGATACTCTCCCGCTCGACCCTGCGCCCGGACTGGGACACCAGGACAGTACCC
>chromosome_10,-,polyA site is 1755692
AGCGCCAATGGCTGCAGCAGCCACCAACGCGGCTGCTGCTGCTGCTACACCCGGAGGTGTGACGACATCTTCGGCTCCGGCGGGCGCGGGTGCGGGCGCAGGCAAGCCGCCCCCGGTGGCTCCCGCGGCGAAGCAGTCGCTCCCCGCGGT
>chromosome_10,-,polyA site is 1759188
GGCAGGGCGTGCTTGTGTGTGTGTGTGTGTGTGTGTGTGTGTGTGTGTGTGTGTGTGTGTGTGTGTGTGTGTGTGTGTGTGTGTGTGTGTGTGGGTGTGACTGTGTGTGGGTGCCCAAGGTGTATGGCATGGCGGCGGCAACGCAGTCAC
>chromosome_10,-,polyA site is 1780581
AACCAACGACTCCCAAGACAGTAATTTGGCATGCGTACACACATTGCAAAGCTTGCTCAACCCCAAACAAGTGCCTGCTGCTTGTTAGTAAAGGGTCCTACTTTCCCAGATTGCGTCTGTAGCCTCCCGGCTTGAAAGGACACCCACCGC
>chromosome_10,-,polyA site is 1781256
CGGCTTCGGTAGGCCACTGGGCTTCGGCTGCACGGTTGTACGGGTAGAACTGGAGGCCGGCGGCTCCATCATGCAGGGTGGAGAGGACGAGGGAGAAGAGGTTGACCAAATGCTCGATGCAGGTAGGAATAGGCAGGTTGGTGAAGAGCC
>chromosome_10,-,polyA site is 1781388
TGCGGAGGACGCCGGGCGTCCACATATAGTATCGGCCGTGAGCGTCGAGACCTCGATGCGGATGGGGAGCAGGCGGGGGGCGCCCGCGGCGGGCGGCGGAGGTGGATTTGGGGCTGGCGCGGGCAAGCCATGCGGCTTCGGTAGGCCACT
>chromosome_10,-,polyA site is 1783329
CTGTGAGCGGCTGGCGAGGAGAGGCGAGGGCTGTTGCGTTTTGGAAGGCGGGCGGAAGGCCGCACACGCCGGGAGTCGGGCAGGCTGTAGATTTCGCTGAAGCTGCGTTTGAGAAGGGAGCCGAAGGGACAGCTGGGGTGGGACAGCTGG
>chromosome_10,-,polyA site is 1805444
TGGTGGATCAGGCTGGAGCGTCCTGCCGCGCTGCTGCGGGACGCTGCAGCTCCTTGTGTTAATCCCGCGCGTTGCTTGTTATTGTAAGTTCGTGTGGTCAGCCGCTGCGTCCAAATCGGGCCCCTGCACGTGGCCGCTGTCGAGCGGTCT
>chromosome_10,-,polyA site is 1818738
GCGAATTTGAGGTCTAGCAGCATTGGGATATGTGCGCTGGCCATGGCGCAGTTGATCAGGTCCTTCTTGTCCTTGAAGTCGCTAATGCCCACCTGCCCCATGTTGGGCAGCGTGGTCACGATGATGGTGATTTTGCCGCGGCAGCGCTCC
>chromosome_10,-,polyA site is 1819950
AAACAATGCGGACTCATTCATGTACAAAAGGGGCCCGACCCCCTCCCAGGGATGCCTGGTCACATGAATGCCGTGTGGCGCTGGTCCCCCCCCCCCCCCACACACACACCTACGCCCTGTTTCTTGAAGCTGCATTGACCATTCTCGTAC
>chromosome_10,-,polyA site is 1820057
GGGTGGCTGCCGCGCCGCAAAGAATTCGTCCGCACTCGACTGACCAAACGCAACGGACACGCATCACTCGACAGGTCTTCAGGGGACGTGCCCTTTTGCAAACCAACAAACAATGCGGACTCATTCATGTACAAAAGGGGCCCGACCCCC
>chromosome_10,-,polyA site is 1820591
TCACGTTCTGACGCTTTTGCGCAACGTGCAACTCATGGGGCCTACATGGCCACCTTTCTTGTCCAGTCCCTGGTCAATCCCTTGTAGCGTTATTCAGTGATCAGCCTCATTCGTTGTGTCCAGTGGCAACTCCTCCCCAACGGCTCAGCG
>chromosome_10,-,polyA site is 1820793
GTGCGTGTTGCTACGCAGTCTATGATATGCGCAAAAACAAAGCTGCTCTTGTGGTAGGCGCTCCCCCGCTGCACATGTCATGTCAAGGTTGTGCTTACTAGGAGTTTCAGTGGAGCAGAAACGTGCACTTAGATTCTCCGCACCGGGTCG
>chromosome_10,-,polyA site is 1820860
GTGTGTAGCGCTCGTCGTGTTGTATCGCATGCTGGCGGTCGTATGTAGGTTGAGGTGTACAGCTGTAGTGCGTGTTGCTACGCAGTCTATGATATGCGCAAAAACAAAGCTGCTCTTGTGGTAGGCGCTCCCCCGCTGCACATGTCATGT
>chromosome_10,-,polyA site is 1820922
GGAGTTGTTCGGAGTTGGGACAGGTGCAGAGGACTTGGCTGGCAGTAGGAGTTCTTAGACAGGTGTGTAGCGCTCGTCGTGTTGTATCGCATGCTGGCGGTCGTATGTAGGTTGAGGTGTACAGCTGTAGTGCGTGTTGCTACGCAGTCT
>chromosome_10,-,polyA site is 1827538
AGCCACGTCTATCGGCGGGTCCAGTCGCTTGGGGCCAGCTGCATTGCACAAGGTTCCGTATACCGTACTGCGCTTAGAAGACTAACTCCCAGAAGTTTTATCACGGCTGGAAATATTATTTTGGGTTTTTACTTTTTACCAAGCGCGGCG
>chromosome_10,-,polyA site is 1828076
GCATCGTGTCTTTGGTGTGCAAGCACGGCAAACAAGACGAGGACCAGGGACGCCCTGCCGTCAGGCCGAGGTCCCTACGGAGCTGTAAGCTTGTCAGCGATGGTCCGCTGGGCGAGAAGCCGTATCTAGTACAAGACTACAAGCATGAAA
>chromosome_10,-,polyA site is 1828245
TGGAGCGGACTGTTGGGAGAGTTGCGTTGATGTGCGACAGGGTTGGAGCTTACCGGTTGTCGCATGCGAGCTGTCCAGGCCTGTAGTTTATTCCGCACTAGCCGTCTGACACCGCTCCGGTTATCGCATGTACTATGCGTAGGCGGTAGG
>chromosome_10,-,polyA site is 1828418
CATGCTAGTGACGGAGGCCGTGTACCATACAGCGCAGGTTACGGGGCGGCAGCAGAACTGGGTAGCACAGGCATGCCCTGTGGTATGCAGAGGATAGGGAGTTAGAGACACTGAGTTTCTGCATCGCAGGGCGGGCACAAAAGTTGTATG
>chromosome_10,-,polyA site is 1837136
TTGGAAGGGGAGAACGGTTGACACGTGACACAGGAGTCACAACGGGCATTTGCTCGTCCCAGGCTGCAAGCAGTACTTGCATGTGTAATATGAGACGCGAGCCCTGGGGGTAACACACACTGCACATCCCCCATGCGCACAGTCACACGG
>chromosome_10,-,polyA site is 1837225
TGTAGCATATGTGAAGGTGTGTAATATAAATAACGCGCGCTTGCACCGGCCGTGGGCGAAGCTGCATCTTTTGACGTGTAGTAGTCAAGTTGGAAGGGGAGAACGGTTGACACGTGACACAGGAGTCACAACGGGCATTTGCTCGTCCCA
>chromosome_10,-,polyA site is 1837285
GAGTGAACAGATTACTGGGGCCGCATGCCCTTGCTATTTGTTGATCGCCTAGGTCGCAAATGTAGCATATGTGAAGGTGTGTAATATAAATAACGCGCGCTTGCACCGGCCGTGGGCGAAGCTGCATCTTTTGACGTGTAGTAGTCAAGT
>chromosome_10,-,polyA site is 1837387
GTGTTGAGGCCCCTCACTGATGTGTGTTGAGACGCAGGACTGGGTATGACACGACTGGGGACGGAGCAAGGTTAACGAGTTGGTTGTGTGTTTTAGGGTAAGGAGTGAACAGATTACTGGGGCCGCATGCCCTTGCTATTTGTTGATCGC
>chromosome_10,-,polyA site is 1837623
GGGCATACTCGAGAAACATGCTGGGTGGCTGGATTATATCTTGACAGCCCATGACGTGCAAGTATGATGCATACCGTTGCGTCACAACCGGGGATGGGCAACGCATCATAGACTTTTGCTGACAACCCGGACAGGTAATTATGCTAAGTG
>chromosome_10,-,polyA site is 1837787
CGCCCGTGCATTGCTGGCACTGCCACGCACAGGGTAACATGCTGTTCAAGCCCCTGCCTACCCTGGCGGCGGAGCAGGAGACCCAGGCATAGAGCGTGGAGGACACTTCCAAATAAAGGCACCCGAACATCGCATCGAAGGAGCTACCTT
>chromosome_10,-,polyA site is 1838119
CGCTGTTAAGCGCAGGTGCTGCAAGCCAAGACCATGTCCCGGACCGGTTCAGGCCGCACGACGTCAGGCCGCACGGTTTCTGGACGTGACGCTCAGGGGAAGCACCACGGATACAAGGTGAGGAAGTGAGAATACTGCATTGCTTTGCTG
>chromosome_10,-,polyA site is 1838969
ACGAGTTGCAGCTTTACCGAGCGAGATGGAGCACACAGAAGACTCCAAGAAGCGTGATTCGAAGCCTAGCTTCAAGGTTATCGGTCACATTGTGATGGCAATGAAGCGCTTTCAAGCGGCGCTCAACCCAACGTAAGCTGCGGGGACGCA
>chromosome_10,-,polyA site is 1841139
GTACAGCAGGGGTGTACAGCGTCAGGAGCTGCGAAGGCCCCGCTGAAACGGCGTTTCGTACAGCCGCATGGAGGTTCGTACTGTATGTGCATGTACACGGCGCCACCTGTAGCATTCATTGCCGGTAAAAAGTCTAACTTGCTAAGGGAG
>chromosome_10,-,polyA site is 1841209
ACGCTGCAACCGGTGCTTGGCCTGTGCTAAGCCCACTGTGTGCAGTAAGTTATGGGTCAGGGGATGGGGTGTACAGCAGGGGTGTACAGCGTCAGGAGCTGCGAAGGCCCCGCTGAAACGGCGTTTCGTACAGCCGCATGGAGGTTCGTA
>chromosome_10,-,polyA site is 1841265
GGAGGTGTAGTCACGTATATCAGAACGTAGGCTTACGGAAAGCTTGCGATCAAGGGACGCTGCAACCGGTGCTTGGCCTGTGCTAAGCCCACTGTGTGCAGTAAGTTATGGGTCAGGGGATGGGGTGTACAGCAGGGGTGTACAGCGTCA
>chromosome_10,-,polyA site is 1841369
GAAGCTACAGATGCCATCGTGCGGGCATGTGTGGCCCGTGCGTGGCGGGCCTATGTGAAGTTGTCTTGCTTTAGTCAGCACCTCGGTGTATATGGCAGGAATGGGGAGGTGTAGTCACGTATATCAGAACGTAGGCTTACGGAAAGCTTG
>chromosome_10,-,polyA site is 1859597
CGAGGCAGTAGACTTGCCCAGTTCTCGCCGACTCGAATCTGGGAGAGCCAGGCACGGTGAGACAGCACGCGCACCGTATGGTAACCACAGACATTTTGTACGGTAGTCCGGGTGCAGAGGCACGCCCCGTCCGCAGTGTGGTCATATGGC
>chromosome_10,-,polyA site is 1859953
ATCGGGGTCAGCGCATTAGGAGTCTTTGATGCTGGCACTAGCCCGGTCATCCAATGGCGTGTGGCTGCGTTTGACAGCGCAGTCAACAGACACAAAGCGAGAAGAGAACCAATGCCGACGAGTGGTGGCTTTGATGAAATAAGGGCGCAT
>chromosome_10,-,polyA site is 1868400
CCCTGTCCCATCACACACCCACGCCGCGAGGGACCGTCTCCGGCCCAGAGAGAAACACCCACCCCCTGGTTGACTGCCGACCTTCATAGCGTTACGCGCATGAGTCGAAGCCAAGCCGAAGCCCGCCAAAGCCCCACCGCCACGTAACAC
>chromosome_10,-,polyA site is 1879324
GGGTGGAGCAAGCAGCATGTCACACCTCACACTTAAACTACCAGTCAGCATCCGGCTAAGCGCAGCAAGCTGCAAAGCTCGGGGACAGGCCGTGTTAGGATGTGCCTGGATCTGCAGATCTATTGGTTCCGGACTTGACTAAGCGCTTGC
>chromosome_10,-,polyA site is 1879595
GATGCCCCAGGGCGCCGTCCGCGGGGTTATATACTTGTGTGTCGTAGAACTTCCGTGTTCCGCCCACAGAGGCTGCCATCCATCTGAAGGCACAATTGGCTCGGTCCTCTTTCTTCAGTTACAAGGGCAGGGACGTCAGCTCTGCCCTGG
>chromosome_10,-,polyA site is 1879806
TCACGGCAACGAATACCGGTATCTGGGTGTGCAAAGCGCGTGTAGCTCTGACGAAGGACTGCGCCGTCCGCTAGATGAAGCATTAATGCAAAGCATAGTGTCTCGAAACTCGCTGTGACCCGAGCTGCTCTGAGCTCGGCCTTGATGAGC
>chromosome_10,-,polyA site is 1881700
CTTGTCTGCCAGGAACTAGCCACATCGCCCGCTCTGCAATGCCAATCGCTGCCTCCCCACACACACACACCTGCTGTCTACTTCGCTACACTTCTCTGTACCAATCCTTGCACCCCCCCCCATCCTCCGCTTGTCCGTGCCCTCGCACCC
>chromosome_10,-,polyA site is 1895814
AGGGCGGTTTCCCTTCGGGCCGGAGATGGTTCCCTCCTGACCTGGGTGTTGGGCACCCCTGCTTGGTCGGACTGTCCCTTCTTGTAATGTCGCATTCATAAACTGCGCACGTTTAATCGGCCCTTCGTGGCTTCGTCTGCCCCATCACAA
>chromosome_10,-,polyA site is 1896353
CCAGCGAGAAGCGGGTGAGAGTAACGCCGATGTGCCGGGTGATGTGCGAGCAGAATACAGAACGCGGCATTCGTCATTGCGGGGAAACTAAAACTGATAGCGCCAACCTTTTGCGCCTCGCGCTTTCGCGCGCAATTTCCGGGATCCTCC
>chromosome_10,-,polyA site is 1898556
TTATGCGGACACCCATGCACGATTCGTCCACATATGATTCAACGCAACGTAGTTCACACGACACCACGCACACACCTTTAGCCCCAACACACTGAACGGAGAGATTCCCAACCAAAACACCTGGATCCCCGCCGTCCTGAGCTATCACAG
>chromosome_10,-,polyA site is 1898944
CCCTTGCACACCTTCTGGCTTTCTCCTTGCGCAACCACTACTCAGCGCAGTAACACCATCAAATTTAGAGTGCATACTCTCAACCACTTGCCTGTGGGCTTTCCATTTATAATTAAACGCATGGATTTTCGTCTCTTCGGGTTTTGCTAT
>chromosome_10,-,polyA site is 1899036
GCACCCGGATACAGCTCATTCACGCCAGCGGACATTTAGATGTACGGTACATGTCCCGCCGCTTGAAAATCCGAATACGTCGCCTGCACTTGCCCTTGCACACCTTCTGGCTTTCTCCTTGCGCAACCACTACTCAGCGCAGTAACACCA
>chromosome_10,-,polyA site is 1908126
AATAAGCCTTTGACGCGGTGCCGTTCTAGCACAGCGCGGCGTCTCTAAGGAACACACACCAAGGACATGACAATTATGCTGATAGCTTGCTAAAGAAGGATGGAGGTGAGGCGTCGCGACTGGGCGCCATCTTTCGTCGGTCGCCCAGTT
>chromosome_10,-,polyA site is 1909203
ACATGGCCGGATGCGATGCACATGATGACACGAATGACAGGGCGTCCAAGGCTTTCGTTGATGTTGACGCGTCACGCATGTGTTCAATCACTCATTGCCAAGCCTGAGACCCCAAATCCATGTATAGCACTGTTTGGGTGTTTAGTAAGC
>chromosome_10,-,polyA site is 1911403
CGCATAGGAGAGGGTTCGATTTGGGTCAGATATGGGCCTCGGTTTCTACAACAACAGGAATGCACGTCGTGCTCACCACCTTGTAACCACACACAACAGATAACGCATGCGTTGTATGTTTGCCCTACCGGTATTGCCACTAGGTAAAGT
>chromosome_10,-,polyA site is 1912055
AAAGCAAAACGATGCCTGTTGCAATGCATTGCATTCATGCGCGGACTCACTCGCGTGTTTTATCCATGCCGGGAGTTATGCTGGCCAAATGCGTGCGGGAAAGGAGAGTGAAGCTGTGGGGGATGCGAAGTGCGGGCCGTGCGGCCGCTG
>chromosome_10,-,polyA site is 1912154
GGTGGCAGGGGAACAAGTCAATGAGGTAAGAGCGCCTGAAATGTCAAGGGGAAATGCACGGGCTTGATTGGGTGTCAGTGCGATAAGAGAGCGTACTTTAAAGCAAAACGATGCCTGTTGCAATGCATTGCATTCATGCGCGGACTCACT
>chromosome_10,-,polyA site is 1946679
CAGTTGGTGGCGACAGGCTAGACGCACCGGCATCCCAGTTACGCTACACCCTATCAGCGGCGGGAAGCAGAGGCATGTGTCCAATGTAATTTACACACCACGTGTGCACGCATTGTACACACCTTTACAGCACCGACATCCGCATTGCTG
>chromosome_10,-,polyA site is 1947261
CACGTGACGCGTTTACGCTTTTGGCGGCTTTTGGATTGTACATATCCTTACATTGCGCAAACGGGCCTGGGATGCCGTGCACTGGTGTGTTGTTGAGGGAAACGTGGCGTGGGCGCAGCCCACATTTCCCTTTAAAAGGGAATACCGATT
>chromosome_10,-,polyA site is 1956041
GGCCAGACTTTTGGGACCGTGTACGAGCAGCTATGAGCGTCCTCACGAGTAGTGCGGGGCGTCACAATGCTTAATAGTGTGTAATTGGCCATTGAAAGCAGTCGCCCGCCCACCCGTTCTGAAGCAAGGGACACCGGCCGGGACATCGGG
>chromosome_10,-,polyA site is 1956947
CGGCGTAGCCGCTGAGGATGCAGGCCAGGAGGAGGAGGAGGAGGAGGAGGGCGAGGAGGAGGCCGATGACCAGACAGAGGCACCCCCCAGCGAGGAGGCAGAGGGCGAGGGCGAGGGCGAGGAGTACGCGGACTGCGACAACGGTGGCGA
>chromosome_10,-,polyA site is 1971261
AAGACAAGGAAGCCCACTGTGCGTGTGGCGGGCACATCCCTGCTGAGCTCGCGCGGACTGGCACGCGGCCACGCAGGTGATGTAAGAGGATGTGTCTGTGTCGGCAAACCGCACGGTTTGCACAGAACTGTCAAGCCCAGCGCGCACCCG
>chromosome_10,-,polyA site is 1971357
CGAATGCCGGAGCAGCCAGCGTTCGGAAGAGAGCGGGACACACACACTCCAGTCACTGGTACGAGGCACAATCTGCCCGTTGTGTTACAGAGTCAGAAGACAAGGAAGCCCACTGTGCGTGTGGCGGGCACATCCCTGCTGAGCTCGCGC
>chromosome_10,-,polyA site is 1971575
GGGCTGGGCTTGTAGGCCAGGCGCGCCTCGTGGTACATCGGGGGGGCGCAGGTCAGGCCGAGCCTTCCTTCTCTTCCACGTCAAAAAGGTCGGATTATCCTTGTGCGTGCGTGTGTGCGGGCCTCAAGGGGATATGCAAAAGATGTGGTG
>chromosome_10,-,polyA site is 1972158
CAGGGGGCGGCGAAGTCCCCCAGGATCACCCATGTCCGTGGCTACGTGCGTGCGTGCGTGCGTGCTTGCCTGTGTTTGCATGAAGTATCATACTGGCGCAAACCGCGATTGCCACGTATTGATTCTTGCTACTGATAGGGAGAGCCACCC
>chromosome_10,-,polyA site is 1972510
CGTCATTAGTTATGGGGTCGCGCTCGTGTCAATGGATAGGATGGCCAACCACTGATGGGAGGCCGAGTTTGGTCCCGGCGATTCAGGGATGATGAACGGAAGATTGCGTTGGTTACAAGAGGGACTTGCTGACGCGAGTCGCGAGCGATA
>chromosome_10,-,polyA site is 1976558
CTGGAGCAGGTGTGTGTGCGTGCGTGTTTGTTTTCTTTCTTGTCATGTGTGTCATCAGCATGCTGCCATGTGCAGGTGTGTGTGTGTGGGGGTGGATTTAGCGTGGGTTCGCAGCAAGCCAGCGATGATGGCCTACGTCCTTCATTCCTC
>chromosome_10,-,polyA site is 1981823
GGTGGGAGGGGGGAGGGGGAAAGGGCGGAGGGGCGGAGGGGCAAGGGGGGAGGGGGAAGGGGGGAGGCGGGAGGGGTGAGGGGGGAGGCGGGAGGGGGGAGGCGGGAGGGGGGAGGCGGGAGGGGGAGGGTACGAGGGTGCTGCACCGGG
>chromosome_10,-,polyA site is 1981886
GGAGGTCCCAACTGCCAGGGTCCCAGTCGCCCAGCCTGGGGAGGGGTGAGGCGGGAGGGGGGAGGTGGGAGGGGGGAGGGGGAAAGGGCGGAGGGGCGGAGGGGCAAGGGGGGAGGGGGAAGGGGGGAGGCGGGAGGGGTGAGGGGGGAG
>chromosome_10,-,polyA site is 1982140
GGTGGAGCCGTACGTGTACATGTACTACACACCCGCATTCAGCCTCAACTGCGGGCCCACGCAGGTGCGGCGTGGGGGGGCCCGTGGGGGGGGGGGGGTAAATACCAGCCCAAACTAAACCAAAACCAACGAAAACGAGGGGGCTGGGGG
>chromosome_10,-,polyA site is 1987185
TTAGATACACTGGCAGGCGGGCAGGCGGGCATCTCCACCAGTCCGCCCTCTTGGCCGTATGCAGAGTGCTGTCGAAACGCGAATGCAATCCAATGCTGGCTTGGACAGAATGACAGATTCTAATAGGCAGGCGTACGAGGAGAATAGGCA
>chromosome_10,-,polyA site is 1987319
TATTGCACTTTGGCAAGGCGACTATGGGCGCTGCACATTGCAGCAGTTGGGCTAGACGCTTGCGTGACGTCAACATTCGGTATGCGGTTAACGAAGACGAGCTGCGCTCACAATTGCATTGCTTGATGATTGGGTTAGATACACTGGCAG
>chromosome_10,-,polyA site is 1996398
CAATGCACGGGCACGCCTCCATCAGCTTCGTCAATTTGGCCGCAACATACACGTGCGCACCCGCTGCAGTGCTGCACACCTTGCTCAACCATTGTGCACACGTCCACACGAAGCCTCAATCACAAATGCAGGAACCAAGGAACGCATTAC
>chromosome_10,-,polyA site is 1996556
TTCGTAAGTCGCCCGACTGTTATAGGATGAATGATGAAGCTGCGCACAGGGCTGGGAGCTGGTGCGTACTTCCATACTGCATTACATAAGGATGAGTGCAGCGTGTGGGTGAAAGCGCAGCGGCTCAGACACCATCCAGGCCATCCGGCC
>chromosome_10,-,polyA site is 1996677
CATAGTGAAACGGGTGGTGCGTAGGGGTATGCATTATTTACGCGCGCACTAACACGCATCGATGCGAGCCAAGGGCAAACGTGAAGCATCAATTCCCCGAACTGCTCATCAGCACCACTGCTTCGTAAGTCGCCCGACTGTTATAGGATG
>chromosome_10,-,polyA site is 1996947
GGCGTAGGAGGCGGGCCGCGGCGCGCCTGGAGCCACGTCTGGTGGAGAACGGGAGGTGCCTGGTGGAGTCCGGGAGAGAGAGCTGTAAAGTGAAAAGCCAATGCGACACGCGAGCGCCCTGTGTCTGTGTCCGTGGTTTGTTTCTGGGCG
>chromosome_10,-,polyA site is 1997114
GCCCCCGAGGCCTTCGGCGGCGCTTTCTAAGCGCATGCCACGGCCTGGGCCCTCGCGGCCCTGGAGGAGGCGGTCCCCGTCCTCGAGCTCGCCGCCCTGTGGGGCTGCAGCGGCGCTGGAGCAGCAGCAGCGCGCGGTGCTCTGTGCTGC
>chromosome_10,-,polyA site is 1999131
CCCACGTGGACGTGGCTATCCCCGCCAACAACAAGGGCAAGCACTCCATTGGTGTGCTGTACTTCCTGCTGGCGCGCATGGTGCTGGAGATGCGTGACCAGATCAACGTGACCAACCCCTGGTCCGTCCCCGTGGACCTGTTCTTCTACA
>chromosome_10,-,polyA site is 1999283
CCCCGGTACCTTCACTAACCAGATTCAGAAGGCGTTCGAGGAGCCGCGCCTGCTGATCCTGACCGACCCCCGCACGGACCACCAGCCCGTGAAGGAGTCATCCTACATGAACATCCCCACCATCGCGTTCTGCGACACCGACAGCCCGCT
>chromosome_10,-,polyA site is 2001137
GCCCACTTTTCCCTTGCAAGGGAGAGCCACCTTTTCTTGTCTGCTTCGGCGATAGCAACGCGTAATCGGGACCTGCAGTAACGCAGTACGCTTTGTCCCATCTGCCCGGCTGCCCCTAACTGCTGTCGACTGCCGAATCCCCAAGCAAGG
>chromosome_10,-,polyA site is 2001257
GTGCGTGTCAAGGTGGCCCACAGAGTTTCGACCGAGGACATAAGTATCCGTATGATGGTCATGTCGAATCCATGAACGCTTTGAAATTTTCTGCTTCGGAGGACGTGGCGTGGCGGCACAGCCCACTTTTCCCTTGCAAGGGAGAGCCAC
>chromosome_10,-,polyA site is 2001393
GATGAATGTGCGACCCATGCGCTCAAGGGCTGCTGCCTGAAGCGCTTCAGAGATAGGCTGTGATATACCGCAATGTATACTGGTAAGTGTGTGGGTGCCAGCACGACGAAAGGGGAGGCCCGGCTGGCGGCTGGAGGTGCGTGTCAAGGT
>chromosome_10,-,polyA site is 2001652
GCTACTACGTGTGGCCGCAGCAGGACTGTAGTGTTTACGTCGACTGCATGTATGTGTTACGAATGTTAAACGTGTGTGTGTGTGTGGGGGGGGGGTCCTACTGAGAGGCCGCGTCAAGTGCCACTGTGCCAGCTAAGGGTTGTGGACCAC
>chromosome_10,-,polyA site is 2003888
CCGCTACCTCTAAGGTCCCTGAGACAAAGTTGCGCACCAAACACCTGTCCATTGTCTGATATACAATACGAAAACGGACATTTATACTTGTATCAGCCCAATCCAAGCACGCGCGCTGAGCTTTGCCTTAGTTAGCAACCTGTAAAGTTA
>chromosome_10,-,polyA site is 2008110
TCCTTGGCGATGGCCGTCACTCGCTCGTCGTGCAGCAGCTCGTTGGGCTTGACCGCACTCTGTGTGTGCGTGTGTGTGTGTGTGTGTGTAGGGGGGGGCAGCGGCAGCAGCAAGGCGAGATAAGAGCACGGGCCTTGCGTCACCAAGTAT
>chromosome_10,-,polyA site is 2009883
ATGCATGCTACGTACGAGGTGTGTGATGGGACAGGGTTCAAGGCAGGTTGGCGAGGTCCCGTAGGGTGCAGCCGATGCCCAGACCCGTAAGCAGACAGCAAACAGTTTGCAGTGGCAGAGCAGAAGTGCATGGCTGGTCGAACGCCGGCG
>chromosome_10,-,polyA site is 2013844
GGCACGGCGGGAGCGGATATGTGCGCGCCGGAGATCGCGGGCCTATGCTGCGTGGCGGTCGCTGCGTGGCGGACCAAAGCTGTAACAGACGGTATGATGACGATGCTTTGTGGCCTTCCCACGGCTGTATACCGGGCAGCAAGCCTAGGG
>chromosome_10,-,polyA site is 2013952
CGCAATTCGGGATAGGGCTCAGGGCCCTATGGGCCGATGGCACACCACGGGCTGGTGAGGATGCAGGCAGTGCGCTCCTGTCTTGGCGGTGGCGAGTGGAAGGACGTTGGCACGGCGGGAGCGGATATGTGCGCGCCGGAGATCGCGGGC
>chromosome_10,-,polyA site is 2015746
GCGTGGATGGTGTGCGTGGGTGGGTGGGTGGGTGGGTGGGTGGGTGGGTGGGTGGGTGGGTGGGTGGGTGGGTGGGTGGGTGGGTGGGGGTGGGGGGTGAGGGGTTATGTGCCCGAGCCCAAAAGGGGGGAGGGATTGCAAGGTTGGGGG
>chromosome_10,-,polyA site is 2018184
CTTCTACCGCGAGGACCTCAAGCAGCCGCTGCAGGACTTTAGGTGTGTAAAACATACAAGAAGCCCGCCCAGACGGCGTTGGTGTGTGTGGGGGGGGGGAGGGGGTTGTAGATACCAGCCCAAACTAAACCAAACGTGTGTGTGTATTTG
>chromosome_10,-,polyA site is 2019564
TTCAGCCGCCCGCTGCGCTGGCTGCTGGCGCTGCACGGCGACACCGTGCTGCCCTTCGTGTACGGCACGCTGCAGGTGGGCGTGGAACCGTGGGTGGGGAATCGTGGGTGTGGGTGTACGGTACTCATGTGTGGGATTTGGATTCAGTTG
>chromosome_10,-,polyA site is 2020564
AGGGCACCCCGCGCCGCCTGGCGGTGGTGGTGGAGGCGCTGGCGGCGGCGCAGACCTCGGAGGAGTCCAAGGTGCGCGTGTGGGGGGGGGGGGAGGGCGAGCCGTGCGGGGCTTGGGAAGCCGACAAGCTGTCCATGCAACGGATGTGAC
>chromosome_10,-,polyA site is 2022185
GAGAAGCGGGAGGCGGGGAGGCGGCCCAACTAGGTAATGCAGGAGCGCGCCGCCCGCCTCATGCTTGCCGCACGGCCCGTCTTGGCCCCCCGCCCCCCTAACCTGCTCCACCCAACCCACCTGCCTCAACCCCCCTTAGGCCGGCGGCCG
>chromosome_10,-,polyA site is 2023509
GACTCGCGCTACGGCGACAACCCCAACCGCCTGCAGCGCCACACCCAGTTCCAGGTGCGGGGTCGGAGGGGCGGGGAGGGAAGGGGATAGGGGCCCGGGAGGCAGGGTGCGGCAGGGGTGGATATGGAGAGGGCCGATATCGGGAGAGCA
>chromosome_10,-,polyA site is 2026787
GCGAACTGCGGGATGCGTGTGTCGAACTTGGTGCTCACCAGCACCGTGCGGACCAGGTTGGGGTCAACCTGGCGAGGGGGAGCGGTGGGGGAGGTGTATAGGGTTAGACCAGATGAAGGTGGCAGGCTAAGGGGGATAGTACGGCACCAC
>chromosome_10,-,polyA site is 2027783
AGGGCACCGCGTCCAAGTAGCGCTTCTGCAGGGGGTGGTAGGGAGAGTTTAGAAGGGGACAGGGTTGAGGGGACGAGGAGGGGAGGGGGGAAAGGGGTGAAGCGGAACGAGAAGGGGAGTAGGGGGACAGAAGGGGAGCAGAGGGGAGCG
>chromosome_10,-,polyA site is 2032465
AGATATGAAGATTCTTCATGAATATGCGTACGGGGTGCACTGTGTTGCAGCACCTTGACCCAAAAACCAACCAGCATCACGGTTGTTGCGACGTGACCGAACAAAATTATAGTAACTCACTGTCTTTGGTGTCAATATTTGGACCGGACC
>chromosome_10,-,polyA site is 2032547
AGCATACAAGTAGCAGGGTTGGAGCGTGCGCAAGCAGATGAGCCGTTCTTGTTGTTTACATGTTCGTCTTCATGACAGATGTAGATATGAAGATTCTTCATGAATATGCGTACGGGGTGCACTGTGTTGCAGCACCTTGACCCAAAAACC
>chromosome_10,-,polyA site is 2032669
AGGCAGCCCGGGACAGGGGACTCCTGGTCCGGGAGGGGTCTGACACGATCGCACAGGGGCACCTTCCCGTTGCGGAACCGTATGATCGCCTGTGTGCCTAGTCTACCCGAACGTGGCACGATAGCATACAAGTAGCAGGGTTGGAGCGTG
>chromosome_10,-,polyA site is 2032798
CTGACGCTTGACAGCGGGACGTGGCTGGACGGCGGGACGTGACTGGACGCATGTCGGGCACGTTTGCGCACGTGGTAGGATTCGTAATACGGTATCTCTGTCGTTCACGCACGGGGGCCAGACCGCCAGAGGCAGCCCGGGACAGGGGAC
>chromosome_10,-,polyA site is 2044515
CAGCAGCTGTGTGGGGAGGGCGGCGGTGGGGGGGGGGGGGGGTTCCATGCATGTTAAATAAGACGAGAGGGCGAGGGGGGGGCGGCGGTGAGGGCGGTGAGGATGGCCGGGAGGGCACCAGCGGGACAGAGCGGGGTGAGGCGCCGCCTG
>chromosome_10,-,polyA site is 2044572
CTGGCGGCGGCTCTCCTCCTCCAGGCCCGACCAGGCGGAGGCGGTGCGCTGCTTGAGCAGCAGCTGTGTGGGGAGGGCGGCGGTGGGGGGGGGGGGGGGTTCCATGCATGTTAAATAAGACGAGAGGGCGAGGGGGGGGCGGCGGTGAGG
>chromosome_10,-,polyA site is 2045374
TGAGTGGACGCAACGGGTCGTGGCTGCAGGCTCTGCGCCAAATGATAAAAAGAGACCGCCGCCCTGAACTGGTTGCACTGGCGCACTGATCTGAGCAGGAAATGCGAAGTGAGCACTGAGCGTGCACGCCCAAGGACTGCGGAATTGCGG
>chromosome_10,-,polyA site is 2046702
CTGCAGGCAAGGTGGGCGCCTGGATCACCACCATCCCGGAGTGCGTGCTGGGCGGCATGACCACTTGTGAGTAGGGGTAGGGCGGGGGGGGGGCGCTAGCGGCTGGTGGTGCGGGTGTCGAGGCTCGTCAGGTTCCTTATGCGTCTAGGG
>chromosome_10,-,polyA site is 2047527
CCCTTCATGCGCAACGCGTCAGTCATTCTGGCGCTGCTGTTTGGCTACTTCATCGCCGCCGTGACCAACTACCAGGGCAAGAAGTACGTGATCACCACCAAGATCGACCAGGCGCCCGGCATCACCTTCCTGTGGACCACCACCTTCCCG
>chromosome_10,-,polyA site is 2055068
CACGTGCATGCTCCCGTGTTGCGCATGTATGGGCACGTTGGCATGGTGCGTGTCAGCGTGTGGAACCTTTGAGTGGCCGTGTTAGGTTGGCGTTTTCCTATCAACCCGCCCCGTCCACACCTCATCCACGCCTTCAAATCTAAACCGTAT
>chromosome_10,-,polyA site is 2055160
GTCGCGCCATGCAAACAGGTGCCGACGAGAGTCGCTTAGCTAGGCGGCCTGTCCAGGCGTCACCACGGGTTCCCGTCTGTTACACAACCTTGCACGTGCATGCTCCCGTGTTGCGCATGTATGGGCACGTTGGCATGGTGCGTGTCAGCG
>chromosome_10,-,polyA site is 2059543
TCTCATTGCGGGTACGGGGCTAGGCCTGCTGGCTGGCCCTGCAACGCCGCCCGCTTGCCGCCGGGTGGCAAGGCCGCGCCTGTAGACCAGCATAGGACCAATGCGCAACAGCGGCAACAGCAACAGCAGCAGCAGGAGTCTCTGTACGTG
>chromosome_10,-,polyA site is 2060814
CGTACGTCCCAAGCCACGAACCCGTAGAAAGGACCGTGCCGCTTACCCACCACGCACTCTGCAAGTCCCCATTGCTTACTCTGTATACAGCTGATCCCCAGGCTCATCACTAATTTCACACCGCTGTGACATGCAAAGGTGGACATGGCC
>chromosome_10,-,polyA site is 2061161
GTGCCGCTACATGCGCGGCCTCTAACTGCTGCAAGTTGTGCAGGGCGGCCGAAGGGAAGGAGGTCCAGAATCTTTGACGGGCATGTAAATTTGCTCGTTGTTGGTTTGGTCGTTTTGACGAGCGAGCGAGTTGCATGCAACGCTTTGTAG
>chromosome_10,-,polyA site is 2061760
TGATTACCGGTATGCGCTTCTGCCGCCCTGGAGAAACACCGTCGCGGGACTTGGATGTTGGGCATAAGTGGCTGTGGAAGGATGCCGGCATACATAGCCATAAAGTAAATTTAGATATACGCGTTGTTAGGGCGTACGGGCGTGTGGCTG
>chromosome_10,-,polyA site is 2063193
GCAGATCAATCTCGCTCGGTTAGTTGTTGACATGCGTGTGGCCACGCACGAAGGTGTGACCAATCGTCATCCGATCCTGCGTTCACGTTCAATAAGCCCAAAACAAATGCCTGTGCAACATGCAATCTCTGTCGCTTCAGCAGCATGGAT
>chromosome_10,-,polyA site is 2065133
CTTACGCACGCACAGGCCCGGCCGGCGTCATGCCGGTCCACCTGGCAGCGCTGCTTCCTGACGGCGACGCCTCAGCCTCCATTCTTAAGTCACTGATGCAACACACATCTGCGGCTGTGGCGTCAGCTACTGTCTCAGCCACCGCCGTCG
>chromosome_10,-,polyA site is 2072366
CTTGATCGAGATCAAGTGGGCGAGTGGTTGTGGCGATTGGGGGGCGGGGGCGGCGGGGCTAGCTGTGGGGGTGGGGGTAATGCGGAGGAAGGCGGCGGGAAATGCAGGGCGGGGCGCAGTGCGTGGGCGCAGTGGCCTCGCACACACGTG
>chromosome_10,-,polyA site is 2083149
ATACGTTTCAGAAAGCGGCAGTTGGCAAAGAGTTGCACAACACGTGTTCCCCGCTCCCGCCGAGTGCATACAAGCAATATTTAAGGCCTCCGTTACACGAAGCTGTTGCACATCAGGAAGAAGAGGCCCCAGCGACGAAGTTCAGACCTG
>chromosome_10,-,polyA site is 2083207
AGACATGCGGGTCGGTGGGTTAGCGTGCCCCGGCCCCCGCAGGGGGCGCGGCGCACCTATACGTTTCAGAAAGCGGCAGTTGGCAAAGAGTTGCACAACACGTGTTCCCCGCTCCCGCCGAGTGCATACAAGCAATATTTAAGGCCTCCG
>chromosome_10,-,polyA site is 2083342
CATGTGAATGTCAGGTGATCACATTGATGGTGGCAAGGGTTTTTGTTAGAATCAGGGAGGGGGCCAGGGTTCTTTCACATGAAACGGTCAGGCGCACGGACAGTACGGCGTTGGAAGACCACATCTCGCATCAGCAGACATGCGGGTCGG
>chromosome_10,-,polyA site is 2083419
CTCGTCTCCAGGCTGTGCCGTTTGACCCCTCTCCCAGACCGGCGTCATACCCGTGTGGGGATGACGGCACTGGACCGCATGTGAATGTCAGGTGATCACATTGATGGTGGCAAGGGTTTTTGTTAGAATCAGGGAGGGGGCCAGGGTTCT
>chromosome_10,-,polyA site is 2083529
CACATGCGAGGGTAGGCTGTGCGCTGTATGACGGCAGGGGGGGATGACGCACACGGGTATGACGCCGGTCTGAAGAGGGGCAAAAACGTGTCCACACGTGTTTCTCCACGCTCGTCTCCAGGCTGTGCCGTTTGACCCCTCTCCCAGACC
>chromosome_10,-,polyA site is 2083670
AGTGCAGGCCGCGTGCTTGTGGCAAGTTGAACTGTGCTTGTCCTGGCTTGCAGGCGCGTGTCTTCATTCAGGTCTGGGTACTCTATTGCTCTTGATGGGAACGATCGAGTAGCGTTTCCTTTTGTACGGAAACCTCTGGATCACATGCGA
>chromosome_10,-,polyA site is 2084121
CCGCCACCGCATGAGCAGCTGACCAGGACTCAAGGAGAGTTTGATGTCATGTGGGCGAGCCGCACTGCATCAGCGGTCAAGAGCTGCCGCGTGCAGGCGAAACAGGGCAGCAGCATCGCGGGTGGGCGGCCCCACCGGCGGCGGAGGCAA
>chromosome_10,-,polyA site is 2084814
CTTGTGTGTGTGTGTGTGTGTGTGTGTGTGTGTGTGTGTGTGTGTGTGTGTGTGTATGTGTGTGTGTATGGGGGGGGGCGGAACGGGGGGGGGGGGCGGAGGAGGGGCGGAGGAGCAGGGTGGGGGTCAACATGGCGGGTGGGCAACATG
>chromosome_10,-,polyA site is 2088613
CACCAGCCAGGCGGGTAGCAGCGACCGCACATGTGCTGACACTCCCGCCGCCTCCGCGCGCAGCCTGCACCCCACCCACCACCCACCACCCACCACCTCAAGGCAGCCCTCGCCAGCCCTTGGGGTCAGCAGCTGGCGTCCTGACGTCCC
>chromosome_10,-,polyA site is 2091958
GCCTGTGTGACGGATAACTTAACAAGCTGCGGTGTGCAACGCAATGCACGTGTGTGCGTGCTAGGGCGAGGCAAGGTCGTGTAACATCAAGAAACAAACAGCGCCAGCTAGCCCCCTCCCTCTTGCGACGGCAGCAGACTGCTGCAGTCC
>chromosome_10,-,polyA site is 2092367
GTGTGGGTGCAAGCGCTTGAGCGCAAGCGCCAGCAGCTGCTGCTTATGATGAACTGCGGAACGTGGGACGGATGTTGCGTGAGACGGATGTTGCGAAGTAAGAATGGCCGGAACGCATTGCGGGTGGGGCGATGACCAAGCGCGACATAC
>chromosome_10,-,polyA site is 2093509
CTATCTGCCGAGGACCCCTAGGTCACGGCGGGTTCAGTCAACACACGAGAATACTTAGATGTGGCGGCCAGATTCTGTTCTTTTTGGGGGCGGGCTGTGAGAAGAAGTGTGCGTCCTAGCCTTGCTCATGAGGTTCTTTGTACTGTGAAA
>chromosome_10,-,polyA site is 2102634
GCTTTACTTGAGCAAGCGTGCAGGGCTGTTTTACTAGGGGTCTGACGATGTCTGTCTCTGATCCGAACGACGTCTTTGTAATTGCATATTAATCGTCACAGTATAGTATACGCGTCACTGCTTAAACGTTAACACCAGCGCCTGATCTGC
>chromosome_10,-,polyA site is 2110506
TCGGCCCGGCAGGTGGCGGTGGCGCACGTGCCGCTGCACCTGCGGCCACTGGACATGTCGCACGTGGGTGCTGGGAGTGTGGGTGTGTGGGGGTGGTAGATGCAATCCGAAACTGATGCAAAAGAGCGAGGAGGCAGGAGAGCGTGGGGT
>chromosome_10,-,polyA site is 2113490
TGCTCCCGCCCCCCTCCCTGCCCCCCTCCTGCACCCCCCTCCTGCGCCCCTTCTGCACCCCATCCCTCCTGCACCCCTCCTAAACCCCCCCCCACACACAGGCGGTGAGGCCTACAGCAAGGAGGGCCAGGGCGAGGAGGACATTCGGGA
>chromosome_10,-,polyA site is 2114717
GACTACGTCTTCCCCCGGGCGCAGGACATCGAGGTGGGTGGGGTAGGGCTGGGAGTGGTGTGTGTGTGTGTGTGTGTGTGTGTGTGTGTGGTGTGTGGTATGTGTGGGGATGGGCTGGGGTGAGGGGTTGGGGGTGGGGGTGGGACGCAG
>chromosome_10,-,polyA site is 2114881
TGCCTGCCTGCCTGCCTGCCTGCCTGCCTGCCTGCCTGCCTGCCTGCCTGCCTGCCCCGCACACACACCCGCAACCACCCCACCCCACCCCCTCTCCACATCCCCTCACCTCGTACACACTCACACTTACGCAGATGGGCAACAGTGTGA
>chromosome_10,-,polyA site is 2115524
AGCAGCAGGCGGAGGCGAGGGTCGACTGATCTTGGATGGCGAGATGGTGGTGTGGAACAAGGCCAGGTGCGTGAGGGTGGGGGGTAGGGTGGGGGTTGTACGAGATACCAGCCTAAATACCGAACCCAATGGTGGGGTGGGTTCAAGGGA
>chromosome_10,-,polyA site is 2117580
GCCAAGTGGCTGACGTGCATCGTGCTGCGCGACCTCAAGGTGGGGTGGGTGGGTGTGGTGGGGGTGGTGGGTGGGGGTGGGGGTGGGGGGTGGGGGGTTATAGATACCAGCCCAAACTAAACCAAACCAAGCCAAACTAGCGGAGCACAG
>chromosome_10,-,polyA site is 2118113
AGGTGTGTGTGTGTGTGTGTGTGTGTGTGTGTGTGTGTGTGTGTGTGTGTGTCCGGAGGCAGGGGGGCGGGGGGGGGGGGGCAGGGGGGCAGCGGGGGCAGCGGGCACTCACACGTACAAAAAAGGGGGGGAGGCTGCGGGGCGCGGGTG
>chromosome_10,-,polyA site is 2121654
CAAAAATTTTCCGGGGGCTCCGCCCCCGACTTATGCACGGTTCGTTTCAAGCCAGGGGGGTGGCAGGCCGTGTCAGCAATCTCTCAATCTCCCATTCGTGCCGTGCATCCATCGCAAAAGTCAAAACAGAAACTCCACACCACACAAACT
>chromosome_10,-,polyA site is 2121775
GAACGCGCTGTGGTGGGAACAGTGATCGTATCTTAAGAAGGCAGGCGCGGCGCCAGTGACAGATTTCCGAAATAGGGCATCTTTAATTTTCAGAAACCCGCTGCCGCCGCATCTTTCATCCCAAAAATTTTCCGGGGGCTCCGCCCCCGA
>chromosome_10,-,polyA site is 2121952
AGTGTAATGTAATGGATTCACAGGAGTAGGCTGGCAGAGGGCTGTGATTGGTGCTAACGACGCGCCCCTGGGAGCTTGCAGGACCTTGTAGGAGCTACGAAGGAAGAGGACACGTGCGTGGGGATCTCGTGACCCGTCAGCGGTGTGAAC
>chromosome_10,-,polyA site is 2122027
TGTGATTCGGGAGCGGGAGAGGTCGCGGCGGAAAGGGCAGTTGGAATGGACCATGCTGAGTGCTCGGTGGGGGCGAGTGTAATGTAATGGATTCACAGGAGTAGGCTGGCAGAGGGCTGTGATTGGTGCTAACGACGCGCCCCTGGGAGC
>chromosome_10,-,polyA site is 2122249
CACGCCACGGGCGCGCGCTGCGGGCACGGGTGCTGGGGTGAGGGAGGGGTTGACAGCTGTGGCTGAGGGCGGGGGGGGATCGTGTGGGCGGGGAGGAGCAGGAGGCGGGGGTTGGGTTTGCTTGGGCTGCTCGTGTGGTTGGTTGGCGCG
>chromosome_10,-,polyA site is 2124984
CCAAGGCCTACGTCAAGCGCACCCAGGTAAGAGGCGGCGTGGTGGTAGTGGTCGTGGTGGTAGTGGTGTGTGTGTGTGGGGGGGGGGGAGGTTGTTCCCATCCCAAGTAAACCAAGATGCAGGACCAGGGGAGGGGCGCGCGAGGACGAG
>chromosome_10,-,polyA site is 2127000
ACCCCCCTCCCCCCCTCAGGAAGCAGCACGGCGACTACTTCGGCATCTGTGTGGCGGGCTACCCCGAGGCGCACCCCGACGGCATCGTGGACGACCCCGAGCAGATGAAGAAAAACTACTGGGCCGACATCGCCTACCTCAAGCAGAAGG
>chromosome_10,-,polyA site is 2127862
CAGGTGGGGGTCTGGGGGGCACGGGGCGGGGGGGGAGGGGGGGATAGCCGTTCATGTGGAGACGGGGGTGGGGGGTGGGGGGGGGGGGGGGTTGTAAGGAACCTAGTTCCAAAACGGCATGCTCGTTACACACCTCCCCTCCCCTAAATG
>chromosome_10,-,polyA site is 2128294
GCTATGCTGGTTCGGGTGCTGGCGCTGGTGCGGGGCGGGTCTGCGGCAGTGGGCTTGGTGGTGGGTGGGTGGGTGGGTGGGTGGGTGCGTGGGTGGGGGATGAAGCCGTATGCCGGCGCGGCCAGGTGCCTGGAGGCGGAGGCGGTCGCT
>chromosome_10,-,polyA site is 2133790
TGCTACAGACGTCCTGAGGATGTAACCAGCTAGCAAATTTATGGATAAGCCCAGGTGTAAGGCGCGACCGGAGGTCCCTGCCAAGGGCCTTCATTGCCTAGTCCTCGTTGTGCACCATTTGCCAGTTGCTGATGAGCCCATTGTTTTCAG
>chromosome_10,-,polyA site is 2134328
GATGCCCAGACCCGTAAGCAGACAGCAAACAGTTTGCAGTGGCAGGGCAGAAGTGCATGGCTGGTCGAACGCCGGCGTTACTGTACCGACAAGTTGCTGGCTGGCTGGAAGTTTGCTGATGCGCATTCCTCACGCTCCGGGCGCCCGGCC
>chromosome_10,-,polyA site is 2134401
CCGACTGGAGCTGGCTGGGGGTGTGATGGGACAGGGTTCAAGGCAGGTTGGCGAGGTCCCGTAGGGTGCAGCCGATGCCCAGACCCGTAAGCAGACAGCAAACAGTTTGCAGTGGCAGGGCAGAAGTGCATGGCTGGTCGAACGCCGGCG
>chromosome_10,-,polyA site is 2134504
CAAGGGACTGGCAAAGGGCACCCTTGCCTGGCAAAAGGGCACCTATGTGGGCAAGGGTGACCCTATGTGTGCGTGTGTGGGGGGGGGGGGGCACCCGACAGTCCCGACTGGAGCTGGCTGGGGGTGTGATGGGACAGGGTTCAAGGCAGG
>chromosome_10,-,polyA site is 2135273
TTTGCAGGTATCAACTCTGACATGAATGATCAGTGGACACCTTGATGAGCTCGGATCCTGGCTGAGCAATCGACTGCGATGTAAGACGGGCTGGCCGCGACTCGCGTCGTGCATGGTGTTGCTGGGCCACTGTAAGGCCTAAGGAAGGTC
>chromosome_10,-,polyA site is 2135634
AGCCCAGTGGGTGGTGGGCTACGTCTGCACCTGCCACGCGTCGTGAGACCAAGAGAAGATGAGACCAAGACGGCCGCAAGCATGTAAACGGCATCGAGCAGAGGTGCAGCCATCAAACCATAAAGCGGACAGGGAGTAGGGGGCACGGTC
>chromosome_10,-,polyA site is 2135830
GAGCGGAATGCCCGATGGATCTGCGCTTTGTGGACCGGCGAAGGGATAGCTGATGGTGTGGGTGGAGTCGAGTTGTGTGTGTGCAGGCGTCGGGACGGCAAGGCCCTGCGACAATGCAATGGTGAGAGGAGAGAAGGGTGGCGGCAGGAC
>chromosome_10,-,polyA site is 2135889
GCCGCAGACCTGCCGTGTCGACACTGTTGAAGATGTATCTGCCCGTGGAGGCTTGGCAGGAGCGGAATGCCCGATGGATCTGCGCTTTGTGGACCGGCGAAGGGATAGCTGATGGTGTGGGTGGAGTCGAGTTGTGTGTGTGCAGGCGTC
>chromosome_10,-,polyA site is 2136592
TTGCTTGTCATTCAGCGGAAGATTTAACCTAGCGGGGGATGACCCATTCTTGTTGGAGAACACAATCAGTTCAACTTGTTGTGCCATTGCTTGGGGCCGAAATGATTGGGCGCGGCACGATTCAGACTTGGTGCAAGGTTGTTTCAGTGG
>chromosome_10,-,polyA site is 2142227
ACTGGCTGGCAGGTGCGGCTGGGTGGCTGGCAGGGTGGGTGGTAAAGTGGGGTTGGTGATTCGGTGACTGGGTGAGGGGGTGGCTGGGTGGGCGCTTCCAGGCGTGACTACGACAGCGAGGTGAGGGGGCAAGGGGGGCGAGGATCCTGC
>chromosome_10,-,polyA site is 2156705
CCGAGGAGGCTGCTCGGGACAAGGTCGTTGGACCTTGTTCTTACATCATGTGTATTCGTTTCCACACCACTCGTCATTAAGTGTAACATTCAGGTGAACACTTGGGCGAAGTCATCCTACCTACGGTAGTGGAAGCCTACGTCCCATCAC
>chromosome_10,-,polyA site is 2157197
CATTGGTGAGAGTGCGGAACATTGGGGTAGACTGAAAGACCTGTGGCGGGGCGGTCAAGCAAGAGCCTCACAATCTTCTTCTCTTCAACATCATGACCCGCTCGATACATCTCCGCTGGCACCCCTGGCTCCAGCCGTTACTGCCTCTCC
>chromosome_10,-,polyA site is 2157541
CATTGCCAATCACAATAACAGCTGCTGTAGGCTGCGTTGTCTTTGTTAGCTTTTGTTGATGACGCTGGAGAAGCGGTCATAATTCATTTCCAGGATACCAAAACACGGATTTGGCCGCGTGTGTACTGGCTTGTGTGTGATGCGTATATG
>chromosome_10,-,polyA site is 2158023
TTGGGATTGTACGGTGTGTGTTAGAGCGCGCCGTGTTGCGACACCATAGGACGGCACGGGAACAGGAGGCAAGAGGGAGAGAGGAGAGAGAGTTGAGAGAGAAAGATGAGTGGATGAGAGTGGGCCGCATACATGGGCCGCGTGTGTTGT
>chromosome_10,-,polyA site is 2161538
AAAAGACGGCCAGCAGCCCATAATGGTTGCAGCACAAAGCCAAGGCGAGCCAAATGGCGTGTATGGAGCGCATGCCCCTTGCAGAGACCGGGCGCCGTGATGCCTAAGCTGTGTCCAGTTGCGCACGCCCCACAAGCCCCGCGTTGGATG
>chromosome_10,-,polyA site is 2161829
CGCCACTGGCATCTGGACCTAAGGAGGGCTCATGCACATGGGGATTACGCATCCCCTGAGCAGTAGTGGATGAAGCGTTTAACACACAGCACTTGTATGAATTGTATGGTGCCCATGGCACCGCACTGACACTTGTTGTGTGTGTGGTTA
>chromosome_10,-,polyA site is 2180639
ATCGCAAGTGGTCCATACGCAAATACGACTACACGTTTTGTGAGTCTTGTGGTGCTGCCGCCGCCTCCCCTTTCCAATGCAATGTAAGGTGTGCAACATACGGCGCCCAGTCAGCCCCTGGGCCCTGGTACACAGGCACGCTTGTTACCG
>chromosome_10,-,polyA site is 2180807
CCCGTGCGGGCAGCACAGGGCAGCATACCAGCAGTGGGCCAGTGGCTACCGGTACTGCAAGTGGCTGAAGCAGGAAACGCCGTAAAGGACTAAGTGACGAGCTGGGGCTTGTCTCAGGGACTTGCGCGCCGTCAGGCCTTCCACACTGGC
>chromosome_10,-,polyA site is 2181050
AGAGCTGCTTTATTCGTACCTTGACAGCCTGCGTCGCTGGGCCAGAAGAGAGCGCGTTATGATTGTGCGCGCATATTCTGTGTAACCTAAGAGAGCATCACGACCCGGCACTGCATGCGGCTGTCAAGATGCAAGGGCTGCAGGGCTATC
>chromosome_10,-,polyA site is 2181810
GTCGCGTTTGTCGCTTGGCTGCACGCAGGTCAACAAGGGCCTGCAGCTGATCGGTGTGGCCGTCACCGGTCTGTTCACCTACCGCTACTTCACTGACCCCGCTGAGCGGTAAGCCGTAGTCTCTGCAACGAAATGCATGTGCAACAACGC
>chromosome_10,-,polyA site is 2182969
ACCCTCCTCCCGGTTCAAAACCGACCGCGGCAACGTGCCAAACCCGCGCTGCACTAAAACACGGTTATCCTTTACACCGAACCTCTGAACAACCCTGCCAAAAATGATGCTGAAGGCCTCTACCGTGACCACTCTGCCCGCGCGCAAGTA
>chromosome_10,-,polyA site is 2183281
GATTGATCGGTCCTGCCCATGGACCTCTGCGGACTTGACCTGGGTGCACGGGCACCCTTGCTTGGTCGGATTGTCCCTTCTTTGTAATATCGCAACCTTAAAGAATAGCGACGCGATATACTGTGTCTTGCGCCCGGCGAACTCGGACTT
>chromosome_10,-,polyA site is 2184932
GGTGGGTGTTTCTCTCTGGGCCGGAGACGGTCCCTCGCGGCGTGGGTACGGTGTGCCCCCGCTTGTCGGACTGTCCCTTCAATTGTAATTCGCATCCTTAAAGAATGTCAGTCTCGGCCTCCGCCCGAAAGCCTGGGCCACGGTGCCTGC
>chromosome_10,-,polyA site is 2185043
CAAAAGACCTAAACGAGATGAGGGGTGTTACGTGGCGGTGGGGCTTTGGCGGGCTTCGGCTTGGCTTCGACTCATGCGCGTAACGCTATGAAGGTCGGCAGTCAACCAGGGGGTGGGTGTTTCTCTCTGGGCCGGAGACGGTCCCTCGCG
>chromosome_10,-,polyA site is 2185127
TGATATTTGTGTGGTGCTTGCGTTTGATGGGGCTGTCGGCAGACCACTGGCCTGTCGTGCCTTGTTTTGCGTTGGCGCTGCCGCCAAAAGACCTAAACGAGATGAGGGGTGTTACGTGGCGGTGGGGCTTTGGCGGGCTTCGGCTTGGCT
>chromosome_10,-,polyA site is 2186007
GGGTGGTTTCCTTTCGGGCCGGAGATGGTCCCTCTTGACCTGGGTGCACGGGCACCCTTGCTTGGTCGGATTGTCCCTTCTTTGTAATATCGCAACCTTAAAGAATGATATAACGTAGCCTCTAGGGCTCAACCCCTAGCCCGCGAGCCT
>chromosome_10,-,polyA site is 2186961
TGTTGTATGTGCGTGATGCTGGTGTTTCTGCGGACGGCGCGCTTGCGGCTGCCGGCGCCTTTGCCGGCACTCTGGCCCGTTTGTGGGCGTTAAAATGGGAAAATTATCACAAGGAAGCGTTGTGGCGGGTGGCGGCCAATGCGTGCTGGT
>chromosome_10,-,polyA site is 2191285
GGGTGGTTTCCTTTCGGGCCGGAGATGGTCCCTCTTGACCTGGGTGCACGGGCACCCTTGCTTGGTCGGATTGTCCCTTCTTTGTAATATCGCAACCTTAAAGCCGGGGTCCGTACGGTGCAAGACGTCTGTGGGGTTGTCCCTCCAAGG
>chromosome_10,-,polyA site is 2192239
TGTTGTATGTGCGTGATGCTGGTGTTTCTGCGGACGGCGCGCTTGCGGCTGCCGGCGCCTTTGCCGGCACTCTGGCCCGTTTGTGGGCGTTAAAATGGGAAAATTATCACAAGGAAGCGTTGTGGCGGGTGGCGGCCAATGCGTGCTGGT
>chromosome_10,-,polyA site is 2214935
GTAACTGGCCTATTGTGCACCTGCTGAGGCACTATCCAGGGCCGTGCCGGGTTGTCATGGCAGACGGCCGTTCAACTGTTTAAGTGTGCAAACCCCGCCAGGACAGCGCCTCACACTCTCACGCACTGCTGCAAAGTCCGATCCACTGTG
>chromosome_10,-,polyA site is 2215016
TGCGCAGCATGGCAGGGGTAACGGAGTGCTAGCGCAATGCAAGTTCTGCTGCACTGAGAGTAAGAGGAGGCGAAACGGGCTGTAACTGGCCTATTGTGCACCTGCTGAGGCACTATCCAGGGCCGTGCCGGGTTGTCATGGCAGACGGCC
>chromosome_10,-,polyA site is 2215091
CGGAAGGGCGACGCCCGACACCCAGGCTTATGACAAAATAGTAGGAGAGGAGGGGCTGGCTGGTTGCGTGCGCGTTGCGCAGCATGGCAGGGGTAACGGAGTGCTAGCGCAATGCAAGTTCTGCTGCACTGAGAGTAAGAGGAGGCGAAA
>chromosome_10,-,polyA site is 2216041
GACCGCAAGAGGCCCGATTCCGCTCAAAGAAACCTCCCGTACCAGCCAGATTCACTTGGAATCCCGCTTCACGCGTTCTCGGGGGGGGGGGGGGCGTTTACATGCTTCCACGTGCCCCGGCCTCCCATCACCCCCTCCCCGCCCCCGGTC
>chromosome_10,-,polyA site is 2216932
AGCAGGGAAATCTACGGCAACTGTGGGCATAATATACTCTTGGGACGAGGGGGTTCTCTTCGCGTGTGCGAATGCGGTGAGGCTGTAACCCTGAAAGGGATGGTGTATCGGAATTGCGATTGTCTCTCGCAAACGTGACAGTCGGTGCTT
>chromosome_10,-,polyA site is 2217179
CCTGCTGTAAACGAGCGGTTAGGAGGGGCTGCTTGACGTGTTTTTGGCCGGGCACAATCATCTTACGGCCAGCCTGTTGGTGTTACGGCATGGTTACGTATACAGGACCCGCCCTTCTTTGAGTGAGAGCACTGGTTAAGCAGGGGCAAT
>chromosome_10,-,polyA site is 2217255
AGGTCATTTGACAAAGCTTGCAGGTTGACTGCGGTAGCTAGCTGGCCACGGCTTAACACTGACGTTAGTGCTGGCGCCTGCTGTAAACGAGCGGTTAGGAGGGGCTGCTTGACGTGTTTTTGGCCGGGCACAATCATCTTACGGCCAGCC
>chromosome_10,-,polyA site is 2218105
AGCAGCACCTAGGCTGCATGCGCCTGGCTGCTAGGAGCGTTCGGGCGCCAACGGGAGCGGTCTGGCTATGTGGGATGCAGGTCTTTGCGGGGTGTGGGGAAAATGAACTGTGGAGGGCATGCTGCAGCACTGCTGAGGGGTTGACGGGGG
>chromosome_10,-,polyA site is 2220138
GCTGCCTCCGTAGAAGCAACACCGAGCCCAGCGCCTGAACCTGCAGTATCATTGCCCTCAACGTCACCGGCGCACGATGCGCTTCGCGATGTGCAACCCAACGCCACGCTCTTGGGCGCTGCGGGCCTTAGCGCGCCCCAAGGCAAGCTC
>chromosome_10,-,polyA site is 2220579
CCTAGCCCAAATCGTAGAGCTGGCTGTCGGCGTTGCAGGTGGTACGCCGCTGATGTCACAGCAGGGCGTCCCTACCATACGTGTAACCATTGCACTGTGAACGCTATCCACTGTTTGCGGTACGGCGCCGGTCGCTTGACGGCACTCATA
>chromosome_10,-,polyA site is 2224540
GTGACCAGTGTCAGGAATGCAGGAGGTCCGGGCCGGACTAAGCACACACCTTCCGTGGGTGTGATGCCGCAAATTTGCAGATGTAACACGAACTAACGCAGTGTCTTCAGCGGTTCCCAGCTACGGCACTTCCTTGTGCGCAGCCGCAAT
>chromosome_10,-,polyA site is 2225012
GGCTTATGGGTTACGGTGGTTGCGAGGGGAGGCCAAAGGTCAACCCTTCACGTGATGGAGGTGGGATGTGGTAGGCGAGGTGGGCAGAAGATAAATGGGATTGAGTACTGAGTAGCCTCCTAGTCCGCACCACGACACTGGTATGTGTGC
>chromosome_10,-,polyA site is 2225145
CCAACCATTAGTGCTGGGGCTGCATGGCGCGAAGGCTTGTGAGTCTTGTCATGTGCCACCAAACCTCAACTGCGGCTGATGTTGATACAGCGTTTGACGAAGGTGGGATAGATAGAGGCGCTTCCCACAGTGTGGCTTATGGGTTACGGT
>chromosome_10,-,polyA site is 2228980
CCGGAGGTCACTAGTGATGCCATCGCAACGACCTGCACATCCGCTGCAAGCCGCGCTATCGGCTGCAGCATGTTTGCTCTCTGCGGCAACTCGTCGCTGACGCCACCGATATTCTCCGCGCTATGTTCGACGTGGCGGATTGCGAGCAGC
>chromosome_10,-,polyA site is 2230151
GTGTCCGCACTAGCGTCTTGAACTGAGGTGGCGCTGAGGTGTGCGCTCGCGTGTCGTGCACAAGCAATGCATCGGTGTGCTGTAACAATGGATCTGCCGACTCTTGATCACCATGCAAGGGCCCAGGGCGTCTGGTTATCGTGATGTCTA
>chromosome_10,-,polyA site is 2230346
GGAGCCCGCGCCGGAGCCCGCACCATAGGGGCTGTGCGGAGTGCCAGCGGTGTCACGCTGTGCTGTCAGTAGAATACCTTAGTATGTTTGGGGGCACGGAGGAAGGAAGAAAGACGCGGCACGCGTGCGGGAGGCCGTGTGCTGGATGTG
>chromosome_10,-,polyA site is 2238701
ATGAGCTCGAGTCGTCGATGCTTTCCCCCCTGCGTCAACTGTCGCTGGTAAAAATTTAGCTTCTGACCATACGTTATGAGACTTGATTAATACAGCTTGACCTTGCTTGCGAGTTTGCTTGGAAGAGATGGCCATTTCGTGATAGGCTCT
>chromosome_10,-,polyA site is 2241763
AAACACAAAGCGACCCGCCTATCACAACCTCACCGCCCCGACGCGACCCGATGAACAAACCACACCTTGTTGTCATGTTGCTATGCTATCTAGGTTCCTAAGCCATGTCTAAGATAAGCTCCGGCCGGCACGCAGTGCCGCCACAAGACC
>chromosome_10,-,polyA site is 2242318
GCCGATGGCGAGTATGATGCTGACACGGTGCAGGTTCTCCTAGTCTCGAAGGGTCTCGGGGTTAGCGGGGGCCTCGCGCCCCCCCCCCCCCCCCCCCGCAGTCCAGGCGCCGCGTCTCACCCGCACGGAGCCCAGTGCGTTGGCGACCAA
>chromosome_10,-,polyA site is 2265191
TTACGCTTCACAAACTTCGGATCGCAAGCAGTGCTCGCATAACTCACTTCGGGATGGCGGGGCGGATGGCGCACTGCCGCACCACACTGCCGGCCTTGCACAGCCCGCGGTACGCCCTGCAGCCCGCCATTGTCGGCATGTCCACACAGA
>chromosome_10,-,polyA site is 2267604
CCAGCTAGCATCAGACCAGCTGCCGAGCACGTTCCGCGACACCCTCAAGATCCTGGCGTGGCGCATCAGTTACTGCGTGAGCTCTAGTGATGACTACATACGCACGAACAGATCCCCAATCATAACACGCCTTCACCCTGCAATGCGTGG
>chromosome_10,-,polyA site is 2267747
GCCCCTAGGGCCACTGGCTCGGCGAGCACGGCGGCAAACTGCCAACGTGGCTCTGCCTCCACCAGTCCATGACACGGCTTCTAACAGCCGCCGCTCCGCAAGTGACCTTGCGGCGCGTCCCGCTGTCCGTGCCTGACGAGTCGCCAGCTA
>chromosome_10,-,polyA site is 2267860
CTGGATAAGGGTGCAGTGGGTCATGTGAGGGCTTATCACGCTCGAGAGGTGTACATGTATGACTTATATGCGAACGTGTAAGCTGTCAGCTAAGTGCTGACAGCGCGCCACTGGCCCCTAGGGCCACTGGCTCGGCGAGCACGGCGGCAA
>chromosome_10,-,polyA site is 2267978
GGGCCTCTGACCAATCCGCTGCACCAGCCCACTTCTCTTAAGAGGGGGCACCGCCTCACAAAATTACATGACGTGGCATGTTGTACATGAACGCATACGAAGATCATGGCGGTGCATTCTGGATAAGGGTGCAGTGGGTCATGTGAGGGC
>chromosome_10,-,polyA site is 2274233
CCATCACACCAGGAATTCAACTCTTGCGCGACCGTCCACAGCGTTTACCGTCGGTTACGAGGTAACATGGGAATTCGCAACTTGCGCTACTGACTGCCTACTCTCGTGCCGCCTGCAAGCCCACTCCGCCTTCCGCTCTGGTCTACGTAC
>chromosome_10,-,polyA site is 2275947
AGAAGGAGCCACGCGGACGGCCTTAGCGGCCGCCTGCTGGCGAGAGCCAGACAGAACACGGGACTTGCTGTTCAGGAGCTGCATTTTAGTAAAGGGCTCAAGGAAAAGAGAGAGTTTGGAGCTCGCGGCCGCCAACTAGTGCAGTTGCGA
>chromosome_10,-,polyA site is 2276980
CCCAAATGGGGACTCCTGCCCCTGCAAGCAGCAGCCAAACTCACGGAAGGCGAAGGGAGCGCCCACACCGATGGCCCAGCCGATAGCGATATCCGCGGCCTGGCCAGTGGCGTCCTGCTGGATGGCGAACGAGCAGTTGATGCCCGCGCC
>chromosome_10,-,polyA site is 2278383
TTCTTGTCAGCCTCGTTGAACGAGTTGTAGACGGACAGCATGCCCTTGGTCGAGATGGTGCGGGAGATGGGGCCGGTGATCGACTCCACGGACTGCTTGAAGGCCTCCTCGTCGCTGCGGTTGGGAAATAGGAGCGCGACAAGGGCATGT
>chromosome_10,-,polyA site is 2278673
TTGCCCATGGGGAAGCGGTCGAAGCGCTGCACGGCCTGCACCACCGACTTGATCTCGTTGCCGCTGGCCACGTCCTCGTAGATCTCAAAGCAGATGTCCAGGGCGGGCTTGTACGAGGCAGAGTAGGCCTGCGAAAGCGGGTTTGGGTCA
>chromosome_10,-,polyA site is 2280095
ACAGTTGTAAGGCAGGTTGGTAAAGTCCCGTGGAGAAGTGGATGTGCGATGAGGAAGGGTGAGTTGATACAACGCCGGGCTGCAAAACGGACAGACCCGGGTCCGGCGAGTGCACTAGTCAACTTAGTTCGCAACAGAGCAGCCCCGCTA
>chromosome_10,-,polyA site is 2280173
ACACTCGGTGTTCTGCCGCTTGGGACGCACAAGGGCTGACAGAGTGACTGACAACGACATGCTACGGATGTGCGATGGACAGTTGTAAGGCAGGTTGGTAAAGTCCCGTGGAGAAGTGGATGTGCGATGAGGAAGGGTGAGTTGATACAA
>chromosome_10,-,polyA site is 2280344
TGGCAGGCGGGCGAGCGTTGAGTGTGGGACACTGTGCGGGTTAGGATGGCTGGTGGCGAAGTGACAAATTTTGGTAGTTCTAATAACGTGCGGGTTCCGATTTCCGCGCGCAGCGTTCAGGCGCTGGTTGTGGAAAATAAGGCAGGACTG
>chromosome_10,-,polyA site is 2283363
GCTTTATGCTTATAGGCATGGACTTGGGCGGTTTGCAATTGCACGGTTGCATGTGGAGATGGCCGCAGCAAGCTAAGGCGGCTAGGGCTGAGGTGATGGAAGGGAGTGTAACGGGGGGTACCTCACTGGCTCACCCAGCCTTCATTCGCT
>chromosome_10,-,polyA site is 2299612
GTTGCGATGGTTGTGGTGGTTGATGTTGTGGTGGTGGTGCTGCTGGTGGTGGTGGTGGTGGTGGTGGTGGTGGTGGTGGTGGTGGTGGTGGTGGTATGGAGCTGAAGCTGACGACATGCGGCATAGGAGTGTGAAGGAAGCATGGAGGCG
>chromosome_10,-,polyA site is 2299739
GTGAGGTCGTAGCCCGCGGACGACTTGCGGCAGCGCCGGCCCGTGCGCACAACACGGCTGCAGCGCGGCCGGGTGTGTGTATGTGTGTGTGGGGGGGGCATTCTTGGTTGTGGTTGTGGTTGCGGTGGTTGCGATGGTTGTGGTGGTTGA
>chromosome_10,-,polyA site is 2302691
AGCAAAGCGACGGTTGCATGTGTGTGTGTGTGTGTGTGTGTGTGTGTGTGTGTGTGTGTGTGTGTGTGTGCGTGTATGTGCGTGTGTGCATGTGGGCGTATGTGCTTGTAAGCGGGCGTGTGCGCGTGTGTGTGTGTGACTGTGTGAGCA
>chromosome_10,-,polyA site is 2304298
TCAATCTCCGACTGTATGTTAGCAAAGTCGCGCACGCATTCGGGCATTTTAGCGGTGCTCGGAAGCAAGCTTTGCGGTTTCGGTGAGAAATATTGAAAGAACGTACATTGCACAACTTGTATTATGCACTGCAGATATTCGGCAGTTGCT
>chromosome_10,-,polyA site is 2307324
ATACACCGTGTCGGGCCAACCAGTCCTCGGGCACGTTCCCCTATTCCCACACGCCAAAACCACACCCAAATCACTCAGTCACACGATATGCACGGTCACACGCCAGCTCACGACATGACTACGCGATCACGCCCAATACGCTTCAGGGGT
>chromosome_10,-,polyA site is 2310181
GGATGGAGGCGGACTCACGCCTTCAGAGAAACAGGCCGAATCCTCGTTTACACTGGACGCGCGGCACGTGCCGTTGCATGAACTGTAACACAAATGAGCAGTTGAGGGAATTGGCTTCGTGTGCCCCACGTGTGCGTGCATGCATGCGGG
>chromosome_10,-,polyA site is 2310371
TCTGCCGCTTATGCCTTGGCGGGTGGCATTTGGTTGTTACCCGGAAGCGGCTACATACGCATCTGTATTCATGTTACGGTAGGGCACGTTCGGTGAGCGAGGAGGTCGATGGGTGACAGGGCATGTGGAGCGGGCAGACTTCCTTTCCAG
>chromosome_10,-,polyA site is 2315201
GCGGGGGGCCGGGTCGGGCGCACAGCCGTGCGTACAAGCACGCATGCGGGCCGCATGCAGGCGCATGCGCACCGACCTGACGCAAGCACTAAGAGACGCACGTATTCCTGTAAGTCACGACATAGTCGTAGACAGCAAGCACGGCTCGCT
>chromosome_10,-,polyA site is 2320075
GGGAGGTGTTGAGTATGGCAGGAGGCTAGAGAAAGGCTTGGGGTGTTTGGGAACGTGACAAGGCACGCATGCGTGGCGCGGGAAATCCCGCACGACCCCAACCCGAGTGTCCCTAGCCGATGCGCCTGCGCGTCGTAGCGGCTGGAGGCT
>chromosome_10,-,polyA site is 2320936
CAGGTCACGGCAGCCCTCGATTGAGAGCCCTGTCGTTGGTTATACCAGATACACGATTCACGTGATCTGGCAGATTAACCGTGGAAACCGTAGTCACACACACACACACACACACACACACACACACACACACACACACACACACACACA
>chromosome_10,-,polyA site is 2321108
TTGTGTTTGCTGTTTTTTGTTCTCTGCCCGCCTGGTCTTAAGATGTAGCTCGCCCGCTGGGTCTGAGGTTGTTACACCGGTAGAAATTCCGCAAGGGTTACTGGCGCGGTGAAGGGTCGGAGTGCGTTACCGTGTGGACTCCAGAGCTGT
>chromosome_10,-,polyA site is 2321643
TCCGTGCCGTTCGGACCTGCGTCACCCTTGCGCAACGTTAGCCACCTGCGCAATCATGCCCACCCAGTCCCACCCCGCCTCTGTAAACTCAGTAACTTCAGAATCGCCGAACTCGAACCAACCCCCCCATACACGTTCGGTGCTGTTCAT
>chromosome_10,-,polyA site is 2321929
ACAATACTTGCTGGCAAGCCACATGGCACGCACAAGAGTTCGACAGGGCGGCGCGATCCTACGCCCATGCAAAAAGTGAAATCAGTAAACTCGGTCGGCACCTGCAAGGGCCGGTCCCGCCCGTTCGGCTCCCCCGTTCCCAACGATCCC
>chromosome_10,-,polyA site is 2322040
AGTCGATCGGCGACACTACCCTCAGCGCATTCCCGGCCATGGCGGAAGGCGCGGCCGCTTGGGCCGCGTGCCTCCTCTTTCTAAATATGTCCATGACGCATCTGCTACTCAACAATACTTGCTGGCAAGCCACATGGCACGCACAAGAGT
>chromosome_10,-,polyA site is 2322764
CCAACCCAGGCCCCTCTGGCCCTCTCGCTCAAGCCACCGATCCACGACACCCCAACCACAAGCTCCCTACCACCCCCAAAACCCGACCCCCCACCCCGGACAAACCAGCCCCCGATCCAGCCCCCCTCCCCTGACGCCGCCCTGCCCCCG
>chromosome_10,-,polyA site is 2326727
CCCATCCCGCCCAATGACGACACGTCCACCACCACCTCGATGGTTGTGCGTAGCGGGAGTAGCAACAAGATTTTGCCCGTTGATGATTTTGCTAAGGCCAAAACCGTCTCGTACGATGACTCCACGCACCAGTGGTCAGTGGTGCTGACG
>chromosome_10,-,polyA site is 2327163
AGTATAGCTCTCGGCCCCTAAATATCTTACATCCATGTATCAAAACATGTCGACGACAAGCGTCTTGGGGCAAGAATGTCGAAATTGTTTGCAACAGCCAAACCATGCGTCCCCGAGCCTTAAATGTGTCGCGGCCCGGGAGCCCGCGCC
>chromosome_10,-,polyA site is 2327928
TGCGAATGCAAGACGCCGTCGCGAGCTCCAGGCTAGCAATAAACATCACGAAAGAAGTTAGTGTCAGCGGCAATGCGGTTACTTGTTACCTTCGAGACGAGACACCGGTGCGCGCTGTTTGCGCTCTGCCGGGGAAACGCCAGGTCACGG
>chromosome_10,-,polyA site is 2328004
ATTACTGGCGCGGTGAAGGGTCGGAGTGCGTTGCCCTGTGGACTCCAGAGCTGTTTGCGAAGTGTTTGCTAGTGAATGCGAATGCAAGACGCCGTCGCGAGCTCCAGGCTAGCAATAAACATCACGAAAGAAGTTAGTGTCAGCGGCAAT
>chromosome_10,-,polyA site is 2337048
CGCTGGCCCGTTATGAGAGCAGCGAGCTCGTCCAAAGCATGACAAAACAACACTCGGGCTCACTTACGGCACTCAGGCCTGACAACCTTGACGGCCGCGAGTGCCCCTCTCCCACACGATCTGTCTCCTGGCCATCCTCCTCCTCCAGCA
>chromosome_10,-,polyA site is 2337143
CAGTGGTGTCCTCCATCAGCCCCAACTTGCACTAGTCATGGACGCGGGCGGGGAGCCTCACAACTAAGCACTAAGCCACAGGAGTAGATGCGAGGCGCTGGCCCGTTATGAGAGCAGCGAGCTCGTCCAAAGCATGACAAAACAACACTC
>chromosome_10,-,polyA site is 2337618
TTCAATGTGTCGGCCGCGACAGTCCTCAATGGAACTCTGACACTGACTCCTGTCTCGGTGCCTCTGGCTCTTTGCGAGGCCTTGTAACAAACGGTGCGCCCCGGTCTGCCCCTCAGCGGCTCAGCCGCCACGGGGTCTTTCAAGACCCGG
>chromosome_10,-,polyA site is 2341565
GGGGTGGGGGCCGCAAGGGGGGGCGGAGGGTTGTGTGCACGAGCCCACCGTGCAGTTCCCACTGTGTGTGTGGGGGGGGGGGGGAAGGGGGGGGGGGGTAATCATCAGCCCAAACTAAAGGTGGGCTGGGTAGAGGCCGCGATGCCGCCC
>chromosome_10,-,polyA site is 2342022
GGGCGCGCGGCGTGCCGCACCGCAGCGGGGCTGGCTGGCTGCTGGTGCTGGGCAGTGCCAACGTGGACGAGTGCCTGCGGGGTGAGGGCGGGGGGGAGGAGCAGGGGGGCAGGCGGCGAGAGCATGGAGCGAGCATGGGGAGAGCGGGGG
>chromosome_10,-,polyA site is 2342416
GCTGTGGCTGTGGCTGTGTGTGTGTGTGTGTGTGTGTGTGTGTGTGTGTGTGTGTGTGTGTGTGTGTGTGTGTGTGTGTCTGTGTCTGTGTCTGTGTCCAAAGCTGGAACGAACGCCCGCCCTCTGTGTGTGTGTGTGTGTGTGTGTGTG
>chromosome_10,-,polyA site is 2343082
GGTGAGTGGGGGTGTGTACGGGTGTGTGTGTATGGGGGCGGGAGGGTGTGTGGGGTATGTTTGGGGGAACAGCCGGGGAGGGGGTATGGAGGTGGTGGTGGTGGCGGGGGGCCGGGGGCATCGGGGGCTAGTAGATGCAGCAGCAGTAGC
>chromosome_10,-,polyA site is 2343533
GCTTGGGAGTGGAGGGGCGAGCAGCCGCACCCACTACCACCACCACTACCACCACCACCACAACCATTCCCAACCCCACCCCGTGCCCCCCCCCCTCGGGCTCCCTCCCCATGTAATTTGGGGTGGCGGCTGTGCGCGAGGGCGACGCCC
>chromosome_10,-,polyA site is 2343795
GGTTTCCTCATCCCGCTCAGTGGCGGCGCCGACAGCAGCGCTGTGTGCGCCATCGTGGGGGCCATGTGCCAGGTGGGGGGAGGCGAGGAGGGGGGGGGTAGCCGTTCTCATGAAGAATGGAGTGATTGAATCACAAGTATGAAGTGCCGA
>chromosome_10,-,polyA site is 2344677
CTGGCGGAGGTGGAGTGCGTGGCGGCGTGTGTGGACCTGGACGAGGTGGTGTCGTACAGGTGGGAGGGAGGACGGGTGTGGGGTGTGGGGGTGTGGGGGAGGGAGGTGTGGGGGAGGGAGATGTGTGTGTGTGTGTGTGTGTGTGTGTGT
>chromosome_10,-,polyA site is 2346969
GGCTGGGGGTGGGAGTATGGGTGGGTGGGGGCGTGGGAGGGCGTAGGAGCATGTGTGGGGGCGTGCGAGGGCGTGGGAGGGGGCGGGAGTGTGTGTGGGAGCGTGTGTGGGGGCGTGTGTGGGGACGTGTGTGGGAGCCTGGCGTGGCAG
>chromosome_10,-,polyA site is 2347529
AATACCAGCCCAAACTAAACCAAAACCAACTAAAACGAGCGGAGCAAGGCAGAGGTGTTAGTTAGGGGGGAGAGGGAGGAGGGAGGGGGTGGGGGGGGGACAGGGATCACACGGGGAATGGCTGGCTGCCTGCTGTGTGGATGAGAAGGG
>chromosome_10,-,polyA site is 2349943
CCCCTCAAAAGGACCAGCAGGGGCCGCTCTCTGGCGGAAAGCACACCCTGCATCGCTGGCCCTGGCGAAGCCCCCCAGCCCAACCACAAACATAAACAGAAAACAGAAAGCAGAAACCCTGACCCTCTCTAGCCCACCCTCATGCACCTG
>chromosome_10,-,polyA site is 2350515
GCAGGAGGGGAGGGGGAGGAGGGGGAGGGAGAGGAGGGGAGGGAGAGGGAGGGAGAGGGGGAGAGGGAGAGGGAGAAGGAGAGGGAGAGGGAGAGGGAGAGGGAGAGGGAGAGGGAGAGGGAGAGGGAGAGGGAGAGGGAGAGGGAGAGG
>chromosome_10,-,polyA site is 2350569
TTCCTGGAGCTGGACACCGTGACGCACTCCTGGGAGGTGCTGGCGGTGAGGGGGGCAGGAGGGGAGGGGGAGGAGGGGGAGGGAGAGGAGGGGAGGGAGAGGGAGGGAGAGGGGGAGAGGGAGAGGGAGAAGGAGAGGGAGAGGGAGAGG
>chromosome_10,-,polyA site is 2351071
CATCAAGCAGTCCATCCGGGAGGCCAAGGCCAAGGGGGCCACCTACAGGGTGAGGAGAGGGGGCGGGGGGATGGGAAGGGGGAGAGGGGGGGCGGGGGGAAAGGGAAGGGAAGGGAAGGGAGGGGAGCTACTGGCGGGTTGGTGTGGCGT
>chromosome_10,-,polyA site is 2356978
CGGGGCGCGGGAGCGGGAGGCGGGGCTGGATTCGGTGCATGATTACTTGAGATAAGATGCTAGGTGGGGCGGGGTGGGGGGGGGGGGAAGGGCAGGTGGAGTTGCAGAGGAGGTGGAGCTGGAGTTGAGTACACTGGAGTTGAATGGACT
>chromosome_10,-,polyA site is 2357632
GGGCGGCGGCAGCGAGTCCACGTCCAGGCTGGCGTCCAGAGCCGAGAACTGGTGGGGGGGGGGGAGCGGGGGAGAGAAGGGAGGGAAGGGGGGGAAGGGAGTTACATGCATGGCCGGTTGGACGATGGGGAGGCGAGCCGTGATGTCGCA
>chromosome_10,-,polyA site is 2361131
CCCAAACTCGTGGACTGCACAGTGGCGCAAAGCCACGCGGCATCCCGACCCAGGAGGCAAGAGCAGGCGCCGCCAGTTCACGCCCAATTCAGCAAACCCATGCGACTGCGAGACTACACACCAACCCCCTGCTTTGCATTCTTAGCTAGA
>chromosome_10,-,polyA site is 2363288
CCACCCGGATGCGTGCGAACTCCTGTTTGCCGGCCCGCAGCAGCTCTGCGATGTCGCGCTGGGACTGCTTCAGCTGCGGGGTGGGCGGGGGGGGGGAGGAGGGGGGAGGGCGGCGGGAGGCGGGAGGTGCTGTCGGGTGGCGGGGGACCA
>chromosome_10,-,polyA site is 2363561
GTTTTGGCCAGCAGCTGTGCGCGCACCGTGATGAGCTCCAGGTACAACTCCAGGATCTCATAGGCCTGGGGGGGGGGGAGGGGAGGGGCGCAGGGAGGGAGGGGTAGAGGTGGGCTGGGAGGCAGGAGGGAGGCAGGGATGAAGTCTGGC
>chromosome_10,-,polyA site is 2364493
GTGGGTGGGTCGTGGGTGGGTGGGTGGGTGATGGGTGGGTGGATGGGTGATGGGTGGGTGGGTGGGTGGGTGGGTGGGTGGTTGGTGGGTGGGTGGGTGAGGTGCCTAGGTGGGGTACGAGGAGGGTACGAGGAAGCGTTTGCGGGAGTG
>chromosome_10,-,polyA site is 2365203
GGGTTTCCCGGGAAGCATTCATTGCTTCCTCCCCCTGACGTCTGACGCCTTCCTGGCGCGTGACGCCTGACGCCGCACTGGCGCCCCCCCCCCCCCAACACACACACACACACACACACACACACACACACACACACACACACACACACA
>chromosome_10,-,polyA site is 2368232
CTTGCACGCATGAGGATACTTTCTATCCGGCCCCCGCAGCCCCGCTCCCATTTCTATGGCGTTTCGGAACACAGCATGAATGAAAGATCTCTGGCACTTATTCGCGTCGGTTCCTTAAATCAGCGCCTGAACCAAACGGCAGCGCGGCAG
>chromosome_10,-,polyA site is 2368338
CACAGGGAGGCAGTGGCGGGACGGCGTTTTGAGGGCACGAGACGAGGCGTGAGGTTGCAGGGAGTGGCGGAGGGGTTAGCACTGTAACACGTGCCATGCACGCATGCTTGCACGCATGAGGATACTTTCTATCCGGCCCCCGCAGCCCCG
>chromosome_10,-,polyA site is 2368426
TGCAGAGAGCATGGGTGTGCGCCAGAAGAAGGAAGCGAAGCGCGGAGGAGGGCACATGTTTATAAGTACTGAGACGTCGTAAGAACTGCACAGGGAGGCAGTGGCGGGACGGCGTTTTGAGGGCACGAGACGAGGCGTGAGGTTGCAGGG
>chromosome_10,-,polyA site is 2368502
CGCGCCGGCGATTTGGGGCTCCCGCTGGCCGACAACACAGCAGGTGGCGACGCAAAGGAACGGCATGCGATCGGACTGCAGAGAGCATGGGTGTGCGCCAGAAGAAGGAAGCGAAGCGCGGAGGAGGGCACATGTTTATAAGTACTGAGA
>chromosome_10,-,polyA site is 2368611
GTCTTCTTTCTCTCTCGTTTTGTTGGTACAGAGTCTGCCACGTCGTGTTGGCAGAATTTGATTTTGAACACGTGGTTTCTAAACTGCAACTTGCGGATCAGGCCTGGGACGCGCCGGCGATTTGGGGCTCCCGCTGGCCGACAACACAGC
>chromosome_10,-,polyA site is 2368820
CACCGAGACCAGCTGTACACGGAAACTCCTCCGCAAAAGTGTGCGCGTGTGTTTTCGAGTTTTAATTGTTGTGTCACCCATATTGATCATCCAAAACGTAAAAAGTGTCCAGGGACCACAGATGGGCGGCGTAGGCCTTGCTCCCTTCCC
>chromosome_10,-,polyA site is 2369110
ACACTCAGTTGCAACAGTGCGGCTGGACTTCAAGGGGGCATTCGCGCACATCCACACATCCGATGTTTGCATGGCTGTGTCCTTCGAGTTCCTCCGGGTGCCTTATGTGCGTGGTGTTAAAAGTGGGGTGGCACGGAGTCAGGTATAGTC
>chromosome_10,-,polyA site is 2369255
CGTTGTTTGTCGTGTGACGTGAGCCGGTTGGTTCGTATGCGTATGGAGCGGGTGGGACTGAGCCAAATGATCTAGACAGTCTGCGGAGGAACTGAGCGGAAGGGTGGATTCTAATGGCGAGTCAGGGCTTGGGGTGGTGTGGCGCACACT
>chromosome_10,-,polyA site is 2369402
AACTGCAGAGGCGTGGCGTGGCGAGTGAACATACGGCGTGGCATGCGTGTCTTTGCACAGAATTTCGCGCGGAGCGCGCACATAAGCATAAAACTACCCAAAAAGTAGATCAGGATCAGAGCTTGGCGGTGAACGCGGATGGAGGCGCGT
>chromosome_10,-,polyA site is 2372724
GCCAAGGGTTTTCGCAGCAGGCCCTGTGCCTCAGGTGTGGAGCCCCAGGCGCCCCACGCCACCTGCAAGCGCTAGTCCAGTGGCAATTTTGTTGTACGCATGCCATATCATCAAAGACTCCTGCCTAACTGGGCTCGGGTTGCTTTCCCG
>chromosome_10,-,polyA site is 2377902
AGATAGATGATGCAGGATGGTGCAGCCAAGAGAATGGCGTGGTCTATGTCTGGTGCAGTCCTTGTGCCGTACTATGGATTGTAATCGTGGTAGCTCGCCAACCAGCTCGTTTTGCCGCCGTGCGCCCAAGGCGGCAAGGCCCCCAGCCTC
>chromosome_10,-,polyA site is 2378702
CGTGTTGAGTGTGGTGTGGCGGAGGCGCTACCCTGGCCACTGCCGTGCTCCACGGCCAGCCGGGTCCGGCCTCCGTCCCGTCAACAAATGAGGAATCCGAACGACATATAAATCCGACGACAGACAGTGATCACCCAGTGGTGCTACGAG
>chromosome_10,-,polyA site is 2382964
AGGGCGCGCCCACACCCTGTGCGTGTGGCAGGGCGCACCAGGGGGGGCAGGACGGATTGGCGGGGGGGGGGGCGGGGGGGGGGGGCGGGGCGGGCGGAAACAAGTCGCCGTCCACCCGCATGCGTGACCTGCCAACTGCCTGTAGGGAAC
>chromosome_10,-,polyA site is 2386784
AGGCCGGCCACGGCCAGGCGGGCGTGAGGCCGTTTGGGTCTACATGGCTTTGAAACGCTTACATGCGAATGCGAATGGCTTTGATGTACAAACAAATTGACACCTGCGGGTCCAACACTATTTCAGTTGGGACCCGAGCTCTCTCCCGTA
>chromosome_10,-,polyA site is 2388811
AGGACGGGTGCGAGATGCGTGCGGCGGTGCGGCACTGGAGGCATATGCCCTTGTGCCCTAAATGTGGAAGGCAATGTTGCGACCCAATCGGTGAAATGTACAAAGAAGCAACAAGGAATTTTGCGCGTGAAAGCGCAGAGGGGGGCTGGA
>chromosome_10,-,polyA site is 2396568
TGACAGAAAGCGGCTGCGGTATTGGGATGGCTGGGCTGGACGACGGCGGCCGGGCGTTGCTTGGGACTACCAGAAAGGATGCGCCCGAAACCAACCTGGAGAACACCAGCGCCACCGGTGCCCAGCACGACATGTATGGGAGGGAGGGAG
>chromosome_10,-,polyA site is 2396701
CGTAGACCAGAGCGGACGGCGGAGTGGGCTTGCAGGCGGCACGAGAGTAGGCAGTCAGTAGCGCAAGTTGCGAATTCACATGTTACCTCGTAACCGACGATAAACGCTGTGGACGGTCGCGCCCATGGCTGGCTGACAGAAAGCGGCTGC
>chromosome_10,-,polyA site is 2398431
CGTAGATTGGTCCAAACGAGCCAGGAAGCTCATGGACCGCCAAAACTAGTCTCAAAAGGATTATTCAAAAAGCAAAACAGTTCATGCAATAATATATCTAAATTGGTCGCGCCGTAAGGTCGCAGCCTTATCGCGTGAATGACACGCGCT
>chromosome_10,-,polyA site is 2399175
CTGGTCGGAACAACTTCAACTGTCGGTGCTGCGGCCGTCAAAACATAATCTTGTATGCATATATGTGCTATGTAAAGCTTCAGGGCTGTGTCAGGCCCCGTTTTCAGGACCTCCGTCCCCACGTACCCAGCTCCGCACACATGTGTGCGT
>chromosome_10,-,polyA site is 2402802
GAATCTGTTTGCCCTGCAGCCACGAGGTCGGGACGGGCTCAGGCGCTCAGCAATGCCAGCAGATGAGCGACTGGCTGATCCCTTTAACTGACATGCTTCACACCGCAGAGACGGACTGACAGCCTTACTCAGCGCAGCCGAGTACCGTAC
>chromosome_10,-,polyA site is 2402931
TTGCTTGCCGACCTGCCTAGGCTGTCACTGTGAAGGGTCAGGTGACGGGGCGCTGTCTTGCTGTGAGCCATCCCTGCATGTGTCGACTGTCGAGTGTCGAACACTGCTAAACGCCCGGCGCCTCCAGGGGAATCTGTTTGCCCTGCAGCC
>chromosome_10,-,polyA site is 2403043
AAGCAAAGCGCGCGATGCGGAGGGGTGGTGTTTGTGGAGGGCGGTCGTCGTGTGCGAAGCCGGATGCGGTGTCGCCATTTTTGGGTTCCTGGCTTTTCCACGCGGACGTGCTTTGCTTGCCGACCTGCCTAGGCTGTCACTGTGAAGGGT
>chromosome_10,-,polyA site is 2403138
CATACGGCCGTCAAAGCGTGTACTGTGACTCTTGTGGCCCTGAATAGTAGACCGTGTTACTCGCAACCTCGCATCGGATGAAATGGAAGGTCAACAAGCAAAGCGCGCGATGCGGAGGGGTGGTGTTTGTGGAGGGCGGTCGTCGTGTGC
>chromosome_10,-,polyA site is 2403301
CACTTGGGCATTAGGTGCGTCGTCGGCGAAGGGAGGTGGAATTAGATTCGGGTCGTGAATGTGTGAGGGTGAGTAGAGATGCACTGAGCGGCTGGAGGGAGAGATGCAACTGGGACACAACCGTGTCCTGGAGGCTGAAGTCTCAAACGA
>chromosome_10,-,polyA site is 2403534
CGCCGCCGCCGCCCCCAGCCGCGCCAGCTGGCGCTAAGCAGCCGGCAGCAGCAGCGCCTAGCAGGCAGCTGCATGACAGCAGTTGACGTGTGTCGCGAGAAAGCATGGACTGAGCAGTTATGCAGGGGCGTCGCACTGCTCGCGGGGTGA
>chromosome_10,-,polyA site is 2403919
AGAAGGACTTCGGCCGTGGCACCTTCCGCAAGGAGCCCAACTTCAAGTGCGACGACATGATCATCGGTGAGGGAGCGGTGGTGGTTGAGGGGGGGTTGTAAATACCAGCCCAAACTACACCAAAACCAAGGGCGGGGTGGCAGGGCCTAA
>chromosome_10,-,polyA site is 2404377
CTTTGGCAAGGACAAGGCCTTCCCCATGCGCGACCAGCACTTCTTTGCCAGCGTGGATAAGGTGAGGCGAGGCGGGGAGGGGGGGTGGTTGGAAGGGGGAGGAGGAGCAGGCGGGGTCAGGGGCGCGGTGAGGCGCTTGTCGTGCAGTGT
>chromosome_10,-,polyA site is 2404487
TCGTCAACGACACCCACCCCCACCCCCACCTCCACGCCCACGCAGGCTTGCGCCAAGGCAATGGGTGTTCCCGAGCCCGAGCTAATCCACTACAACGCCAAGGAGTTTGACTTTGGCAAGGACAAGGCCTTCCCCATGCGCGACCAGCAC
>chromosome_10,-,polyA site is 2405138
GGTTCTTCCACCGCCTCAAGGCCGGCCGGCCCATCCCCGTGCCCGGCAGCGGCCAGCAGGTGTGTGTGTGTGTGTGTGTGCGTGTGTGGGGGGGGTTGTAAATACCAGCCCAAACTAAACCATAACCAACGAAAACGAGAGTGCAGGCAG
>chromosome_10,-,polyA site is 2405578
AGAACGACATGATGCCGCACCGCGAGGAGGACGCTGTGGACCCCAAGTCCCGCCACAAGGTGCTTGGGTGGTTGGGTGTGTGTATGGCGGGGGGGGGGGAGGCTGAGGTGATGGTGGAGGGGTGTCGGTCTGGGGCTGGCTACGAGGACG
>chromosome_10,-,polyA site is 2406181
TGCCACGCCGCGATGCCCCCGCCCCCACCCCCACCTCGCTTCCTGCCAGCACCCCACCTGACCGTGCATGTGGCCCTCCTTCTGCTCCCGCCCCCCAAGATTGTCTACCGTCTACCACTTCCTTACTTGATGCATGAATGTGCCCCCCGC
>chromosome_10,-,polyA site is 2409478
GCTCCGGCAACGACCCGAGCTCTGGGCCCGGTGCCCGTGTCAAAAACCCGTCAAACCTACGACGCATGTCTCATTGCTGGAATGTGTAAGTATAAGTACAATGACTGCATTACATTTGACGGCACGCTGCAGGCGGTAGTATGACTGGAC
>chromosome_10,-,polyA site is 2409915
CCGTGGAGGAGCAGCGGGGGTGGATTGCGGCCGGTGTCGCAGTTGCGAGACGAGAGGGTGACGGTTCAGAAGCGAGGCGTGTGTAAAGGCGCTCAGTGGAGTGTTGTGCGAACGTTTGTCGTTTGATGTCGAGTTGGGGACTTCGCATGC
>chromosome_10,-,polyA site is 2414748
GGGGATGCGGGTGCGGCATGCATGCATGCATGCAGGGGGGGGGTGTTCGCACGTGCACGTGCATGTAGGTGGAGGTGGCATGTGGCAGGTGCATGCAGCATGTCGAGGCGCGATATGCTGACTCTGGTTCTGGGTACATACATAAAGCAG
>chromosome_10,-,polyA site is 2415258
GGATGTTTGGAAAAGCGGTACAAGGGGGGGGTACATTCATAATCATTTAATGTAAAGGCGTAGCCAGGGGAGGCGGGGGGGGGGTGCGGGGGTGCGGGGAGGGGGGCGGGCGGGGCGGGTGCGGGTGGGTGCGGGGGTGTAGGCGGGGTG
>chromosome_10,-,polyA site is 2417440
CCGTATCACGCCGCCAAGTCACCGAGCAAACCCGACGATCCCTGCCCCACCCCCTGTACCGCTTTTCCAAACATCCTCCACAATCCCCCCCCCCCCCACACACAGAAAACAGGACACGGCACGGCCTTCAGCCGCCAGCGCACCCGCAGG
>chromosome_10,-,polyA site is 2417910
GATGCAAGGTAAGATTGTGGTGAGGCAAGATTGCGGTAAGCTTCTACTGGCCCCTCTTTATGAAGGCATCTGGAGGAAGCTTTATTTTAAAAAACGTCGAGAGTCCCGGGGGTACAGCCCTGCCCGAAATGGGTCAAACTCCAAAATACT
>chromosome_10,-,polyA site is 2419294
GGGGATGGGGTGGTCACCACTATCTCCATGTGAGCTTAGAATAAGAAGCAGGGGGCGGTCGCGGCTGTGTGTCTGTGTGGGTGGGTGGGTGGGTGGGTGGGTGGGTGGGTGGGTGTGGAAAAGCAAGGGGAAGGTGTGTGTGTGTGTGTG
>chromosome_10,-,polyA site is 2422593
GCTTGTAGGTTTTGAGCGCGCTGCGTCTGTGCCAGTCTGTGACGAGAAGTAGGGTTTTTTCCCGCCCCAACGGTTTTTCTGTAACGCGCTTTGCGAGTCAAGTTCTACCTTTGTCTTTGGCATCATGTCCATTTAGGCCCGTGCAGACAT
>chromosome_10,-,polyA site is 2423223
CGACAAGAAGGTCAACTGGCAGCGGGTGCTGGTAGCCAACCTGGCGCCAATGGGGTACTGATGTGGGGGGGGGGATGGGGTTGTTGTTGGTGGGTAGGGAAGGAGGAGGATGGGAAGGAGGGGTTGGGGGTTGATGTGGCGCTCGTGCGC
>chromosome_10,-,polyA site is 2424208
TTCCTGTCCTGGGTGCGTGTGACCAACCTGACCACGGGTGCGTCCGCCTACTTCCTGTCGGACTCATGGCTGGCCAAGAACAAGGGAGACGGATTCACCAAGCGCCTGCTCACAGCCATGGTCAGTGGCGTGTGCATGCGTGTGTGTGTG
>chromosome_10,-,polyA site is 2425854
CCCGCCCTGCGCCGCCCCTTACACCCCAACCACATGCGCCGCTACTTCCCATCCACGCCCGCTCCTCCCCGCACTGGCCGCCCCCCCCCCCCCCCACCCACCCTTTTCCGCCTGCTGCATCGCCCCCTGATCCCTGTTCCCGATGCTCTC
>chromosome_10,-,polyA site is 2429558
CCGCATCGGCCACGACAACAGCGGGCTGGGCCCCGCATGGCACCTGAACCGTGTGGAGGTGACCAACCTCAAAACCGGCGAGCACCGCATCTTCCCCGCAAACAAGTGGTTCTCCAAGACCGACGACGACTACCAGGTGCGGATGGGGCG
>chromosome_10,-,polyA site is 2431086
CACTGTACAAGGTGCGCGTCAAGACCAGCGACCGCTCCGGCGCCGGCACCGACGCCAACGTGTACGTCGACATCCGCGGCGACTCTGCCAGCACGGGTGAGTTTGCGCCGTGCAAAAGGGCTGGTTGCTGCGCAACAACTGCTTGTGGAA
>chromosome_10,-,polyA site is 2432445
AGGCGGTGCGCGTGTGGCACGACGGCAAGGGCACGCCGTGGCACCTGGACATGATCGTCATCACGCTGGCCACGGGTGGGTGGTGGGCGGGGGTGTGGGACGGCGTGTGGGGAGTTCATTCCAATCCCAAAGAAACCCAGAGAGCGTGTG
>chromosome_10,-,polyA site is 2440412
TCAACCGTGCACCAACCGCCAACAACCCCTAGCAAATACCCTTGCATCTTAGGCAATCAACAACCCCGCACATATCACTTTGCCATATGTCAATCCGACACCGAGTCGCCGCGCGAAACCAGGCTATCACGGTCGCCTGGCGCCGACATG
>chromosome_10,-,polyA site is 2440586
GTGCGTGCACGCTGCTTCCCCACGACTGAACCACTACCGGGCCTTGCCTAGAACCTGTCAAAAAGTAACTAATCAGCAAGGGCACTGACACTAGGCCATGCGCACTCGCCAGGAAACGACAAAATTGGAAGCAGTGCATGATCTGGGGGA
>chromosome_10,-,polyA site is 2440702
CTGGAATAGCAACACCGTAATCCTTACATCGCAACTTCAGACCTTGCTTCGGTCACAATCCCTTACGTATCAGCTGCAAGTGTCCCGAAGCATCTCGGCACCAGTAATGCCCTGCCGTGCGTGCACGCTGCTTCCCCACGACTGAACCAC
>chromosome_10,-,polyA site is 2444202
CTGCACCAGCTTCAGGATGGAGGCAATCTCCGGGTCCGGCGGCGCATCAATGGCGTCTGCGTCCATCTTGACGCTGCCGGCTGTCTTTAATGCATTGATGGTGCGCAGCCGCATGTCGTCGCACGGCGGCAGCGGTGGGCCGCAGTGGTG
>chromosome_10,-,polyA site is 2450597
TAGCATACCCTTGTGCTTTTCTTACGCACCTGCTGCTCCGGGCTGCAGGCGACCAGCACGTTGGGCCGAGTCAGCTTGTGCGACTTCGTCTCAAACAGCAGTGGCATGTCCACGACCTGGCATGTGAGTGTGTGGAGGGGTGGGGGCCGC
>chromosome_10,-,polyA site is 2472254
TGCAGAAGGCCCGTGCAAAAACTTGAACCTCGTGAAACGCTGTGAGCGCCGGTGCGCCCTTATGTTTCTGAACGTGCCAGTGTAACGTATTATTGATGCAAGTTCTGCCGCTGCTAGATTGCCCCACAGAAACTGGAACGTGCGTGCGCC
>chromosome_10,-,polyA site is 2474116
TTGCGGTGGTTTAAATGGGGCTGCTGCACGCCATCCGGAGGAAGATTGTGATGCTGCGGAAAAGGGGAAGACCGAGTGTGTAACTGTACAGGAATCATCATGGCTGCTGGAGGAAGCATCCTGGCGGGAAGGGTTACCGGGGGGGTCGGG
>chromosome_10,-,polyA site is 2480891
AGCTGCCAGACTGCAGCAGAGCAGCTACCAATGGGTGTATTGGTGTATTGGTGCCTAGAGTGATGGAGACAAAGCTTACCTATACAATGCATGGGACCCATGGGGCGAGCACACGTTCATTGACGTAAGTTGGGTAGTTGGAGGGGGGGC
>chromosome_10,-,polyA site is 2481020
GCGCGCGGCGCGACTGAGAGTGGACTTCTGCGCGGCTGGTGAAAGATGTGCACGTGCCACGCTGGACTCGCAGACTTGTTGTTGAATACCTATGCCACCAAGGGGCAGTTATACGACAAGCATTGGAGAAGCTGCCAGACTGCAGCAGAG
>chromosome_10,-,polyA site is 2484424
AGTCGGGCGGGCTTGGGCAGCGTAGCAGCAGGTGGAAGGAGCAGTCCAGAGCAGCTCCGTTGGGCTGGGGCAGGGCCTGGGTTGTTGGGGTTGGGTTGGATGGCGGACCCAAACCCACATCAGTGGATGGAGAGGATAGGCCAGGGTGTT
>chromosome_10,-,polyA site is 2484559
GCCAAGGCAAGTAGCGGCCCGGGCCGACAGGCTGGTTGGGCTGGGGTTAACTTTGAACCAATCCCGTAAGGAAACAGTCGCGCTGCAAGGGGAAACTGCAGCCGCATATGCGAGCTGTGGCACATCACCATAGGTAGTCGGGCGGGCTTG
>chromosome_10,-,polyA site is 2486016
CCTGTGGACGCAAGGGAAGGCGGCTGCTCATACTGCAGGATGATGTGGGGCAAAGGAGGGGAAGGGGACGAACGCCGGGAGTTCTGTTATCGGGGAGGGAAGGAGCAGTGTGCAGTTTCCTTGGCAGCCTGACGACAGCGGCAGGCGATA
>chromosome_10,-,polyA site is 2487843
TATTAAAGAGCAAAATATGTGTGTGTTAAAGAGCACAAGGAAAAAATGTGTGTGTGTGTGTGTGCGTGTGCAGGTGTGTGTGTGTGTGTGTGTGGTAGGAAGGCACAAGGGAGAGGGTTGTGCGTGCATGTTGGGAGAGCAGAGTGGGAC
>chromosome_10,-,polyA site is 2491139
ACCTTCACGCGGCCAGAGACGACCACGCGGGAAGCAGCGCCAACGCGCATCGACGAGATAGTGGCCATTGTTTTGGAGTGGTTCTGAAAGGTCGACGCTACAGATGGAGCGGCTGCGAGTGCTTGCCTGAAGGTGAATCTGTGCGCGCCG
>chromosome_10,-,polyA site is 2492569
CTTTAAGCCAGCTGCTGGTTAGGCAAGCTGCTTACAGGCCCTTGCGCCAGTCAGCGGGCAGGGCGGTGCGCTTGATCTCGGGCTTGGACTTGCCAGTCCAGGGGTTGGTGCCGGCCTTGTCGGCGCTCGAGCTGGAGCTCGAGGCGGGGG
>chromosome_10,-,polyA site is 2492767
ATGCACCACGCAAACACCCACGGAACGCAACAAAAACTGAAGACCCGGCGCTAACATGCCGCACAGGTACCCGCGGTTCCCCCGACCCTCCTGCTGCACAGTCTCTTCTCTCTCCAACATGAACCCACGCCGCTAGTTAACGCGCTCTAG
>chromosome_10,-,polyA site is 2493054
TGCTTGTGTACATCCATCACCTATCGGCAGTGCTACTTGTTCTCTCCTCTCTAAGCCCTCCTTGCCCGCGCTCCCAAAAGCAGTCGTGCAAGTTAGTCACTCCACTGAATGAAGTGCGCGGCGGCAGGGCTCTGCTGCGCCGCTCCGGAT
>chromosome_10,-,polyA site is 2493111
TGCCGGTTGACAGCCGCAGCACCTCTTTTTGCATCGTTCGATTGATCCATCCTCTAATGCTTGTGTACATCCATCACCTATCGGCAGTGCTACTTGTTCTCTCCTCTCTAAGCCCTCCTTGCCCGCGCTCCCAAAAGCAGTCGTGCAAGT
>chromosome_10,-,polyA site is 2493170
ACTGCCAGAGCCACAGAAAGTCTCGCTCGTTGCTTACACACGAGGGTTTTCGAGCGCTGTGCCGGTTGACAGCCGCAGCACCTCTTTTTGCATCGTTCGATTGATCCATCCTCTAATGCTTGTGTACATCCATCACCTATCGGCAGTGCT
>chromosome_10,-,polyA site is 2499592
CGGGTAGGGCGGGTGGGTAGCCGTTCATGTGGAGGACGGAATGATTACATAGCGATTGTGGGTGGGTACGGCGGGCAGGGTGGGTGGTTGGGTGGGGAGAGAGGGGTTACCAGATCGGAGCTTATCGTGTCCTGCATTCTCGTATCATCT
>chromosome_10,-,polyA site is 2500613
TGTGTGTGAAGCCAAGCTAAGACTGCATGTGCGCGTACGTATGTGTGTGTGTGTGTGTGTGTGTGTGTGTGTGTGTGTGTGTGTGTGTGTGTGTGTTATACGCGGCTGGCATGCAGTGTGAGCCTTTTGTGTGCGCCGCTGGCCGCCCGT
>chromosome_10,-,polyA site is 2502565
GGGGCCTGTTTGTCTACCCCCTTGACAAAAATTTCCGCTCCAGAGGCCAGGAATGTCTGGGTCAAGACATTCCCCCGCAAACAAGATACGACCCCTGCCACGTAGCTACTGCACTCGCACCTTTGCTTGAGTGAGCAGCCGCGAGTTTGA
>chromosome_10,-,polyA site is 2502623
GACATTTTACATGGCTTCCACAAAGGCACTTTGTCTAGACAAAAAAATCGTGGATTTGGGGGCCTGTTTGTCTACCCCCTTGACAAAAATTTCCGCTCCAGAGGCCAGGAATGTCTGGGTCAAGACATTCCCCCGCAAACAAGATACGAC
>chromosome_10,-,polyA site is 2502701
CCGGCGGCGGCCCCTGGGTCGCGTCAGAGGCCGGTGGCGGCGTGGCGGCGGCGAAATTGCAACATGTCAAGATGTCTAGACATTTTACATGGCTTCCACAAAGGCACTTTGTCTAGACAAAAAAATCGTGGATTTGGGGGCCTGTTTGTC
>chromosome_10,-,polyA site is 2504806
TATGTAGTTGGACCCGAAGGCATAATCATTCACATCGCGACTGCGTGCACGCTGGTTGGCGGTTGCACGACTGCATACTTTGTAATTGGGCATGGAGGCAACACCTTTCTGATTCCGCCTTACCCTTTGCATGGGCGTATGCGTATCACC
>chromosome_10,-,polyA site is 2536309
GTAGGGGTCAGCTGATTCCCAGATCCCAGAAGATGGCAAACCATTTGCAACGGCAGGGCTGGAGTGCACGGCTGGTCGAACGCCGGAGGTACTGTACCGACAAGTTGCTGGCTGGCTGGAAGTTTGCTGACGCTGGCAAAGGGGCACTGT
>chromosome_10,-,polyA site is 2540104
AGTCACATGAATTTGCAGTGCACAAAGGCGTGCTGCGCATGCAAAGGCGAAACCGATTCGCCGATCGGCATCGGCCTTCTGTATTCCCTCTCTGCCACCAAACTGCTATATCAAAGTATAATAACATGTCTGCACCAGTTCAATCGGCTG
>chromosome_10,-,polyA site is 2540255
CACATGGATTGAAGACTGCAGGGGTCTGTTATAGAGTGCGACCTCGGAACTGCGCCGGTGCGTGCCGGGGTTTGCATTCCATATTCCCAACGCAAACCGACACGAGCGAGCACGACGTTATCACACTTGATGGTCTCGTCTTATCTGTGG
>chromosome_10,-,polyA site is 2540353
GTTGAGCAGCGGCAGCTCAGTAGGTTAGGAGCATGGGGGAGCTGAAGGGTCGATGATGGAGACGCATGTGGAGGATGAACCAAGTTAACAACGGTGTGCACATGGATTGAAGACTGCAGGGGTCTGTTATAGAGTGCGACCTCGGAACTG
>chromosome_10,-,polyA site is 2544446
AACGGGCACATCGCGTCTTATCTGCGTTAATAGTAATAATGAAATTCGTGTCCTGGCTTGTCGGAAGCAAGCCCAAAAGCCCTGAGCTGAAGGAAGCGGAAGCTGCGTTCTCGGAGACGGAGCGAAAGGACATTGAGGCGCACTACAATG
>chromosome_10,-,polyA site is 2548423
TGCGCATGTTATGGAAGCGGCGGACTGTAAACATGGACTTACTTCAGCGGGTTTGCGCATGCTGTGGAAGCCGGAGGACTGTAAACATGGACTTACTTCAGCGGGCTTGGCCCCAGACCAGCTACGGCCCCGGGCCGGCGGGCCCCCACA
>chromosome_10,-,polyA site is 2551007
CCTGCTCGCCAGGAGCGTGCTGGGTTTGGATCCGGCCACTTGGCACGTCTTGTGCGCCGTCGGCGCGTATTATCGGTCAGTTTGTAATCAAATTTGTGCATCGCGACGAACCAGTATCGGGATGGAGTAATCGCTGCGTTTCCGGTTTCG
>chromosome_10,-,polyA site is 2553440
GGCCTTTGGCGGAGGCAATGTGTGAAGCCAAGAGCAGGTGTGCAAGCTCTTCATATTCAAACATATGCGCTAACATTCAGGCCATGTAAATGCAATCCGAACTCTTCGCTTCCCAGCGCGTGCTTTCAAGCCAATCTGGGGGGCTGGGGG
>chromosome_10,-,polyA site is 2553809
CTCGCACGTAACTGAGAACACACCATCCATGCGGGTGCATTTCTTGAGTCACAGGGAAAGCTCCTCATGATAAGGATGGGGCTGATATACTCGCTGCGTAGAAAGGATTCACGCCGGTTCATGAATTCGTGCTCTAGTTGGCTGGCTGGC
>chromosome_10,-,polyA site is 2553969
AGGAAGCATGGCTGCATGATTGAGGTACGTAAAGTAGACGGTTGCGGCTTGGTCTGACTGCCGCGCGTTGCTGGGAGCAGGGGTACGGGAGCGGGATGTAGTGAGCAAATGTGAGCTGTGGGGCAATGAAGCACGTAACTGACAAGAAAG
>chromosome_10,-,polyA site is 2554576
TACTTGAATGGGGAATGCTCTATTAATATGGGAATAAGGCCTGGCCCTGGCCGCATCAATACAGGGAAGGCCGGCTAGTGGGTGCAGTTACAGTACCAGAAAGTGTGCAGCACCGGCGGTATGCAGCGGTGTGGTGCGATATGGGCGGTG
>chromosome_10,-,polyA site is 2554687
AAGCGGGTGCAGCGCGACAGTCATTCAGCAGCACGTTGTTAACCAAGGATGACTCGTGAGATGGGCTGGTCGAGGGCAAAGGACGGTGACTGCATCTGGAGAAGGATGAAATACTTGAATGGGGAATGCTCTATTAATATGGGAATAAGG
>chromosome_10,-,polyA site is 2554871
GCGTCGGTATTGGGTGGGTGGATGGGTGCTGGTTGAACGAAACCGGATTTGGCACGGGAGCCGAAGTGATCCCGACAGGGTGAGAGGCTGCCATTGGGGAAGAGTCCACCGTGCCACGCCCGAGGACTTATGCCCGCCCAGCGCACCTGG
>chromosome_10,-,polyA site is 2576568
CCCCGTGGCATTCCCTGAAACGCGTCTGCGACCCACGCCCTCGCACCCATCGTGCGCACCCAGTCCCCCACCCATCCCCCGGCCTTTCCCCCCACCCACACACCTGCGGCACAATCAGCATGCGCTTGTTGGCGCCGGTGGTGATATGCC
>chromosome_10,-,polyA site is 2597552
GCGGGTGTTGTTTCTCTGGGTCGCAGATGGCCCTTCGCGGCGTGGGTACGGCGTGCCCCCGCTTGTCGGGCTGTCCCTTCAATTGTAATCCGCATCCTGAAGCCTTGCTTCAAGAACAATCACACAGAATGCAGTCGCTTCAGTGATATG
>chromosome_10,-,polyA site is 2600193
AGCAGGTGGACCAAACGCTGGGAACGTGGCATGCCAACCCTGCCGCTGTCCAGGCACACGCTGCTACCTGCAGTTCAATTTCTGTAACAGCCCTAGGCCAGCTGCCCCGTATACAGCTGTGGGAAGGCCACAAAGCATCGTCGTCAAACC
>chromosome_10,-,polyA site is 2600342
GAGCGACCGAGCGCCGGCATGGGACTGGGGGGCGGTGTGACGGTCCGAACTTGCATACTGTTTCTTTCTGGCAGTTGCTATGTAAGCCACAGGCTTTGCAGAATCCGTTGTGGTTCATGTTGGACCTGCTACGCGGAATGCTGCTTGCCA
>chromosome_10,-,polyA site is 2600741
CAAACACTTTGCAACGGCAGGGCTGGAGTGCGCGGCTGGTCGAACGCCGGAGTCACTGTACCGAGAAGTTGCTGGCTGGCTGAAAGTTTGCTGATGCGCATTCCTCACGCTCCGGGCGCCCGGCCAGGCGATAGCACCACACAGACACAC
>chromosome_10,-,polyA site is 2600814
ATGGGACAGTGTCAAGGCAGGTTGGTGAAGTCCCGCAGCAGGGTGCAGCTGATTACCAGACCCCAGAAGATGGCAAACACTTTGCAACGGCAGGGCTGGAGTGCGCGGCTGGTCGAACGCCGGAGTCACTGTACCGAGAAGTTGCTGGCT
>chromosome_10,-,polyA site is 2600931
GGCTAGGGCATGGAGCGTGAGGGTGCGCGACATGTGCGACGTTATAGGACAGTGTCCCAAAAGAGGAATGGCGGTGCCGTGCGTAACCGGATGTGGCCGATCAAGAATGGGTGTGCGATGGGACAGTGTCAAGGCAGGTTGGTGAAGTCC
>chromosome_10,-,polyA site is 2602262
AGGCTGGGTTCAAGGGCGCGGTCTCGGGCCGAAGCGGCGCCAGCATCCGGCGGCCCTGATGTCGCTTTCCCTCCTATTCCGTGTCCGCAGTCGGTGGCGAAGAAGTTCCTGACTGGCGGCGTGTCGCCCTCGGGAGCCCCCGGCGGCCCC
>chromosome_10,-,polyA site is 2607045
GGCTGGCTGTATTATGCCCAGCCAAGAGAGTGTGCCTAGCCAAGAGGCAAATATCGCGTCCGCGGACGAATACAACACAACATGATACGCTACGTCGGTACTATCGCTTTTTGGGCTGAGCCCCCCCAGCGAAGCGTTCCAGGGGGGGGG
>chromosome_10,-,polyA site is 2619357
GGTAATATGGCGCAAAGTGTTAAGGGCACTTCAGCACTGCTGTCTGTCTATGTCGGATCCAGGTTGCGGATCACTTCAGTTATAAGAAGAGCGAAACCCAGAAGAAGTTGCCAAAGATAATAAAGAGTTGTATCAATAAGTCAGGGTTGT
>chromosome_10,-,polyA site is 2627025
CTTGTCATTTCGAGTCACGTTTGCGTGTTGTCACATCAGGTGCGCACGACCGCTGCGCCGCAACAGCATATCGCGGCAGCCAAGATTCCCTTCCCTTCCCTTCCATTCCCTTCCCTTTCCCTTTCCCTTGTATGGGGATGTCCATTGTCC
>chromosome_10,-,polyA site is 2627993
TTTATTAGCAGGCATGGCGAGCAGGCATGTAAGGCATGGCTGCAGACGTAATAGGGCGGGGCGCGTGTGCTGCGGCGGTATTGCGATCAACGAAAACCCAGAAGAACGTACGGGTGCGAATGATCTACAATGCTTAGGATGGGTGGGTGC
>chromosome_10,-,polyA site is 2639967
GGCAGGGGCGAAAGTAGTACCGCAGGACTCAGCGGTTCTCTCTCATGCCTTGAAAGGTCTTGGTCACACCAGAACCCGTGCAAAATCATTATCAGTGCGATTTTTGTGACGTCTCAAATGCAGTAGTTGCAGGCTTTTTGATACTCTAAA
>chromosome_10,-,polyA site is 2644055
GCGTGGTGAAGGCCAGGTTGCCCACGTACACAGTGGTACTGGAGGTCAGTGCGTGCTCCCAGTCAGCCTGGAGGCGGGGAGTGGAGGGGGAGGGGATGCAACGCCGGTGGGGGCGAAGTGGCGGGCAGAGAGGCCGTAGTCCATCCCTCT
>chromosome_10,-,polyA site is 2645758
AGGCTGCCTGGCTGCGGAGCTGTGGAGTGTGGAATGGGGGAAGCGACCAGGGAAGGGCGGAACGCATGGTGCGATCCCAGGTTGTAAGCTTAGAACTTGACATGTTACCGCAGTTCGATGCCCATGAGTCCATCAGACGGTGCGGCGAAG
>chromosome_10,-,polyA site is 2646041
TGGGCCGGCCAATGGGTAATGGTAGGAACTAGGAAGAGCTCTCCATGATGGAGACGCCTGAGCGACCACGACGATGCCCCAATCAAGCGATCTTAGCAGAATGCTGACGTAGACTTGAGAGCTGGAATTTCAGGCGGTCTCCATAGATGC
>chromosome_10,-,polyA site is 2646107
GGCGCTGTGATTGAAGGCGTTTGCTGATACATACGCTGTCCCGATGTGAAAGCATTCTGAGTAGGTTGGGCCGGCCAATGGGTAATGGTAGGAACTAGGAAGAGCTCTCCATGATGGAGACGCCTGAGCGACCACGACGATGCCCCAATC
>chromosome_10,-,polyA site is 2649879
GGATTTACCTGGATTTAACGTTGCAGTGCAGGGCCCGCTGCAGGGGTGATCCAGGGCTCAGTCCCCATGTGCCTCGGTCCCACAAGGCCAAAACTCCTCACACGTACGACCGTGCGTACGACGCCCAGTCACGGAGCACGTCTCCACATC
>chromosome_10,-,polyA site is 2649949
GTTGGAGAGGTCGCGAGAGGTACGTTGCAGACCTTGCAGTGCAGGGCCCCTCTGCTCTTGCTTGTACTAGGGATTTACCTGGATTTAACGTTGCAGTGCAGGGCCCGCTGCAGGGGTGATCCAGGGCTCAGTCCCCATGTGCCTCGGTCC
>chromosome_10,-,polyA site is 2650197
CACATGAGGTGTGGCACATGGATTAACCTCTGCTCCACAGGAGAGGTGGAATTGTGTGGAAGTGCTCACCTGTTTTACGCCAGGGGAGGGGCCCAAGGAGTCCATCCGTCTCCGAGCCTCCGAGGGTTATGAGGAACAAGGCAGTGGCCC
>chromosome_10,-,polyA site is 2656222
GTTCTGGCTGCCGGACACGTTCGGGTACAGCGGGCAGCTGCCGCAGATCGCGGCGGGCGCAGGTGCGGGCCCGCGGCGGCGGGCTGGCGGGGGTTGGGCAGGGTGCCGTGGGCTGGTAGGGGCCTGCGGGCTGGTGTGGGGAGGGGCGGG
>chromosome_10,-,polyA site is 2664485
CCGGGGCTGTGGGCTGCGGCTGAGAATGGAGGCGAGCTGCCTGCAGTGACTAAAGGGGGCGTGAGTGATGCTGAAGTAGCCAGCAGGTGTAAAGAAAGTAATAAACGGTATGTACGCCGGGGGGGCGGATGAGGTAAGAGCAACGCAATG
>chromosome_10,-,polyA site is 2664726
CATTCAGATGTGCTGCTGGCTGGGCTAATGGGCTCTGGCAGGTGGGTGACAGAGGCGCCGGAATACGCGCCAGACGACAGAACCAACCTGGAGACACCAGCGCCACCGGCGCCCAGCAGCACATGTGCGAAAGGGAGGGAGGGAGGAAAG
>chromosome_10,-,polyA site is 2664820
TGAGAGTGTGACAGGTCGATGACACGTGTTACCTCCAAAACTGGCAATAGACGCTGAGGCTGACATGGTCCGCCGCTGGCAGACTGTGTGGAGGCATTCAGATGTGCTGCTGGCTGGGCTAATGGGCTCTGGCAGGTGGGTGACAGAGGC
>chromosome_10,-,polyA site is 2664874
CGCACTGACAGGTTGAACACGTGCGTGTGTGCTAGGGGTGCTAGGTGCGGCGCGTGAGAGTGTGACAGGTCGATGACACGTGTTACCTCCAAAACTGGCAATAGACGCTGAGGCTGACATGGTCCGCCGCTGGCAGACTGTGTGGAGGCA
>chromosome_10,-,polyA site is 2668775
AAACTTGCCATCTAGGTCGAATACCCAGGCATCATATTGTTGAAAGGCCTCGAGCTTGTCGCGGTCCGTAGCTTTCTTCATTCTTCTTTGCGGACGCTGAAAAATGCAGTGTAGTAGTGCGAGTTGAATAACCTAAGAATCACCTCTTTG
>chromosome_10,-,polyA site is 2676776
AGTCGGGGTTGGTGGAGTCATGTTGGGCCCTGATAGCATGTGATGGCTCGGCGTCTTCGGGCGCTGGGACTGTCCCCTCTGTAACATCCGCATTCTTACAGTTTATACGCGCCACACGGTAACCCCAATGTGGTTGCCCGGTAACCCCAA
>chromosome_10,-,polyA site is 2684363
GCCCTTGAGCACCTCAGCTCAGCAGCGGTCATATCAGGTGGTCCCACTTCCCATTCCCCACCGCCCCAGCTCATCCTGCATCATTAGTGTCCATGAAGGCCGGCACCAGTGGTCCAGCGCCCCTACCTTGCCCACGCTCATGCCATCCAT
>chromosome_10,-,polyA site is 2689433
CCTCTCGTGGGAAAAGTGGGCTGAGCCCACGCCACGTTGGTGCAATGTCTGAGGCCGAAGGTTTCAAAACTACATGCATCATGTACCATTCCACCAGTCATCTTTACCTGGCCCCGCCACCTTCCTCGTATAGCCGGGGTCGGTTTGTAC
>chromosome_10,-,polyA site is 2694539
GCCCGTAGCGTCGTAACTGCGTACAAGTGGGCAGCCAACTTTTGCGTGTCCGTGTCAAGCATAATCTTTTTCATATCGCTACCTGTAATACCAGAAGCCAACCGAATGTTAGCATAAATTGGGCACTCCAGCATAACGTGCTTTTCATCT
>chromosome_10,-,polyA site is 2694655
CATGAGCATGAGCATGAGCATTTACATGGGTTCGAGTCCATGTGGCCCCACTAACTCCTTTGAGTCCGGGGGCGCGTTAGGTAAACAGGCAAATGGCCTAGATCAATAGCGTCCGTGCCCGTAGCGTCGTAACTGCGTACAAGTGGGCAG
>chromosome_10,-,polyA site is 2698423
CATAGCATGTTGTCGATACGGGTGTCTTACTTCGTTCGGCCCCATTGTGTGGTTCATACTGTTCCAGGAGCCCGTCATTGTAGCAACCAGCAATGTCGCATCCTTATGCTCACCGCTCACGTCGCACTGATCGCAGCAGGGAGACACAGC
>chromosome_10,-,polyA site is 2698479
AGGAGTGCTTAGGACAGGCCCAGATGTACACGAGGACGCAACGTGGCTTCGGTTTGCATAGCATGTTGTCGATACGGGTGTCTTACTTCGTTCGGCCCCATTGTGTGGTTCATACTGTTCCAGGAGCCCGTCATTGTAGCAACCAGCAAT
>chromosome_10,-,polyA site is 2698816
GCGGGGGATGCGGCGCTGGTTGAGGCGCTTGCGTCGTTGGAGCGGATGCTTGGAGAGCGGAGGGCGCGGTTGCACGTCTGAGTTTGCGGAGTGGGAGGGATACGCAAAAGAAGTGCAGCTCGCTGGCTGGCTTGATGCGCTGTTGAGGCC
>chromosome_10,-,polyA site is 2702889
TCCATGCATATCGTTGATGTACGCAGAAATGCACAGTTGCGAACTTTGGCGGGAGGTACCAGCTCGGCGACGCCGGCCTCGTTTCCCCCCCCCACCCCCACCCCCACCCCACCCCCCACCCGGACTCTGCTTTCTTCTCCGCGGGACAGC
>chromosome_10,-,polyA site is 2703939
TTAGACAAGGCCGTATCGCATCCACCTTCGACAATGACCAGTTCCATGCATGAGCGAGTCAGGAGTGCTTAGGACAGACCCAGATGTACACGAGGACGCAACGTGGCTTCGCTTTGCGGGTGGGTCGGCCGTCACGTATGCAGGCCGCTG
>chromosome_10,-,polyA site is 2707547
GGCTTGGACTAGCGGGACCCCGGCGAGGCCCCAGCGGGAGGAGTCCCGTTGGCAGGACAAGCATTCTGTGCATTCCCTGTAATCTGTAACCTCTACCCCAACCGAAGGTACATGGCATGATGGGGCCACGTGGCAGTGGTAGGCACCCGC
>chromosome_10,-,polyA site is 2707869
GATTATTGTGCTGACACCATAGAAGCTGCTTGAGCAGGTGGGCACGAGAGCCACGAGAGCTACGCCAGGCACATACCGTTTGTGTAAAGGCGCGTTTCCATGGTGGCGGTCAGGGATATATGGGGAGTTGAGCAAGACTCCGTGCGTGTG
>chromosome_10,-,polyA site is 2708078
CAGGCCGCTGCAACAGCGGCACGGTCGCAGGCCCACGTTGTGGCACGCAGCAAGGAATAGCGCAAGAACCCTAGCGTGTGCGGGCTTGGCTGGAGCTGGATGAGGGAATAGTGTAGACAGGAAGACGGGCTTGTGTCATCGCGGGGCATT
>chromosome_10,-,polyA site is 2708228
ATGGAGGCGCTACTGGAGCCACGCCGGAAGCTGCGCGACAAACTGCACGCCGCGCAGCTGCACCAAGCGGCGTAGGTTTGTAACATCACCCGAGCGGCGACGGCATGTAGGTTAGTGCGGCTGAACGGCATGGGTCGGCCGTCACGTATG
>chromosome_10,-,polyA site is 2712120
TGGTCCGATGATATCTCTCCACCACATCAAATTCTCTCTCAAGCTCAAGGCAGTTGACAAAGCCTGTAAGCAGTACAAACGCTGCGCTTGCCAGCCCTGAAAAAACGTCTTCTGCTCTATGTGTACGCATTTTCCAATCCGCGCGTGCTC
>chromosome_10,-,polyA site is 2713853
TTGATCGCAAGGATATAACCTTCAACCGAACGCGCGATACATGCCGAACGCAAACATGGTGCCGGCTGTAACAATCAAGGCGTATCTATGCGCACCGCGAGGTGGTGGCTCCTGAAGCAGCACCGTGCCCAGGTACCCCGCCCCACCCAC
>chromosome_10,-,polyA site is 2713993
ACCTTGTATCTTACACCACCGCAACCAGCACACAATTCATCACCGCGTCATGTGTCTCCATGACTTTGGGTCAAAGCTAAACTTCACGTCATACGCTTCACGGATGCGGGCAGCACACACACAGCTCCTTCATCCCATGATTGATCGCAA
>chromosome_10,-,polyA site is 2714146
AACGAGCTAGTTGAGCAAATTTACGATGGAGCATTGAGGATGGAACTGGCGGAGGTTGGTTGAGCTGCGGAACTGGTTCTTTCTCAACTTGCACACAGCAGGGTAGTCCACGTGCCGCGTGCCACCCGAAACCAGCACAAGACGCTTTTG
>chromosome_10,-,polyA site is 2714209
CGGGACCAGTTGTCGAACTGATGACGGAAGACTGGGCCGCGGTGCAATGAATTGCTCACACGCAACGAGCTAGTTGAGCAAATTTACGATGGAGCATTGAGGATGGAACTGGCGGAGGTTGGTTGAGCTGCGGAACTGGTTCTTTCTCAA
>chromosome_10,-,polyA site is 2714281
TAAGGAGTGTGGCGATGCATGTGCGCTTGGCACTGAGGCCACTCATTGGCCTTACCACCTGGAACTGCACGCCGGGACCAGTTGTCGAACTGATGACGGAAGACTGGGCCGCGGTGCAATGAATTGCTCACACGCAACGAGCTAGTTGAG
>chromosome_10,-,polyA site is 2714649
TTTCGGGGTGATGTCTGGCTCCAGACAAAAACGGCCGGATGGCCGCCGTCTTTTGTCTGGGCACAGGCGGTTTGGGGGCTTCTCCATAGGAATTCGGACAAAACCCGCCCCAAACCCGGGTCAACAAAGTCTCACCCCAGACATTAGCCC
>chromosome_10,-,polyA site is 2720188
GAGGCCGGGGGGCAGCCCGAGCCCAAACTCCGGACTCCGGACTCAAAGGAGTTAGTGGGGCCGCATGGACTTCAAGCCATGTAACATGCTCATGCTCCGACCCCAATCAGCTGGTGCCGGTGGCCACAGGGGCAGCGCAAGGCACTGCGT
>chromosome_10,-,polyA site is 2720352
TGTGCGCAGGCGGGAGGCGAGAGGAGGGCGGAGGGCGGAGGGAGGAGGGCGGAGGGAGGAGGGAGGAGGGAGGGAGGAGGGAGGAGGGAGGGGGGGAGCATGAGTGAACGGCTGGTGGTACGGTGTCAGGCGATGGCGGTGATGGACATG
>chromosome_10,-,polyA site is 2734213
CGAACTGGCGCCGCTGCTGGAGGACGATTCTTGTCAGCCGGGCGTTGATGGAGAGAGTGGGACACGCGGTCCCGCGACATGCTGTAAACGTTACAGCCCACCCTGTCCGCCGACTGTCTAGCACCGGTCGACCTTCCGAGGCTCTCTCGC
>chromosome_10,-,polyA site is 2734388
GTGTATTTCTAATTTTGATAGTAGGACCGTGGCTGCGGACGCGGCTGGGTGAAGAGCTGAGAGCAATACGTGCGTGGATAAACGAGAGTAAATAGGCCCAAAGAACATTGTAGTGGCTCACGATACTGCGCGTGAGACTGTACAGGACAT
>chromosome_10,-,polyA site is 2734993
TCATACGGGGGTGGCTGTCTGCAACGGCGTGGCAGGCTGCATCTTTCAATGGCAACGACACGCGCCCTTGTGCGGCAGCCACTGCAAGGAGGGAGGGCGAGCTACGTCGCAGGGCTTGAGGAGATGTTTGACGGAGTCGTTCATGTTGCG
>chromosome_10,-,polyA site is 2736779
CGCCACCGGCTCCAGGCGCACCAGCCGCGCCCAACTCGGCCTTCAGGCTGCCCGAGGCGGTGGAAGTGCTCAAAGGGGCTGTGGTGCCGCCCCTGCCCGCCCCGGTGGCGCTGCCCCCCGCCCCGCCCCTGCCCACCGGCTACCCACTCG
>chromosome_10,-,polyA site is 2740405
ATTCACAAAGGCCTCCGCGGTCACGTGCCGTGGTCACGTAGCTCCCGGCTGAGGCCGGGAGTCGGTGTAACGCTTGGGGCGCGCTGGGCGCTCACAACAGGCGCGGCCATGGTATGTCACGCTCTCCTGTGTGCTGGTGTAGCTGTGAAT
>chromosome_10,-,polyA site is 2741626
CGACCTGATGCAGACATACGCAAGCTGATGAGCTGAACCATGGTGCTGGATGCCCTCATGGATGCCCCGTGCGGGAGAATATGCAATGTCAGTCCTGCGAACACGCACACTGGCCGTCCCTGCGCCTCAGTCCCAACGCAGCCCCAGTCC
>chromosome_10,-,polyA site is 2741726
GAGTAAAGGACGTGTATCGTAGTGTAGTCTAGGCTTAATCCGACGGCGGCAGCTTTCGTGACCCCGGCTGACAGTGTTTGGGGGCGAGGGGGGGGGGGGACGACCTGATGCAGACATACGCAAGCTGATGAGCTGAACCATGGTGCTGGA
>chromosome_10,-,polyA site is 2741989
GCAGTGGTGGTGGTGCTGCTGTTGGCGGTAGCGGTAGCTGGAAGGAAGGATGGGGCTTATGAGGAGGGTGGCGATCCGGCATTCGGATGCGGTTTTGTGAACACGAGGGCAGAGTTAGCGGCATGTGACCCCGAAGCGCGGCGAGTCCCC
>chromosome_10,-,polyA site is 2754618
GGGTGGGGCGCGGCGCCTGGACTGCGGGGGAGGCCCGAGGGCCACGCTAACCGCGAGACCAGGAGAACCTGAAAAGGCCGATGCTGTAACAGCAGTAACAACTGCTCAGGTTGCACGTGTGCAACAGAGACAGTTCCTCATCCATTGTTT
>chromosome_10,-,polyA site is 2754925
CTGGGGTCTTTGACATGCGCTGCAAGCCATGTTTAATTTCTGGGCTGCCTTTTGGCGCATATCGGTACGCCGGATTCGTTGGCAAATCACAGGTTTGGGCGCGCCAAACCGTATTGTGTCGGGACTCACGTTTGCCATGGGGTGGGCGCG
>chromosome_10,-,polyA site is 2754977
CTGGCGAGTGACGAACTCGCGTAGGGGTTGAGGCCGCGCGTTGAGCCCGTGGCTGGGGTCTTTGACATGCGCTGCAAGCCATGTTTAATTTCTGGGCTGCCTTTTGGCGCATATCGGTACGCCGGATTCGTTGGCAAATCACAGGTTTGG
>chromosome_10,-,polyA site is 2758929
GACGCGGCCCTTGAAGAGCTGTGGCCATGGTCCTAAAGTTATAAGCAGGTAGAAGCTGCTACAATGTCTCTCAGCGCCTTGTGTACTTGGTGCAGCGTGACTTAGCGGGAATCGATGGATCTCTGTCTGGCGCGCAGGTCAGGTGTTGTG
>chromosome_10,-,polyA site is 2763592
ATTGACACGACATTGACTCAATGAACCTTACACAACCAAGGGCTCACCCGCAATGGAGGGCGATACCCCGAGCATGAGGAACTGTAAACTGCACCCACGAGCGAGTCCACCCGACCCTTGACAAAGAGCGGCTTCATGCCATCGGCCCCT
>chromosome_10,-,polyA site is 2763658
CCTCCAGGGAACAAGACCTGTTATTGCGCGGCCGACCCGCTGTATGTCGATATTCACTGGACCTCGATTGACACGACATTGACTCAATGAACCTTACACAACCAAGGGCTCACCCGCAATGGAGGGCGATACCCCGAGCATGAGGAACTG
>chromosome_10,-,polyA site is 2765918
AGCAACGTGTGCGTCTCCTGGACAATGAGCTTCGCGTGCTAAAAGACGAGAGCACCCGCCTTACGTTAGAGCAGGACGGTCTGAAGGAGAAAATTAAGGAGAACAAGGAGAAGATCAAGCTCAACAACCAGCTGCCATACCTGGTTGGCA
>chromosome_10,-,polyA site is 2771974
TACGCCTACGTTGATCACTACACCATGTGGGTGCCATGCAACCCTGGCTGATGGCGGGCACGCTCCTAGTCTTTATCGTGCTGCAATTTCACCACACCCTGGCCTTAACCATAGAGCATTCGCCTAGCCACTGCCTCAGCTGAACTGCCT
>chromosome_10,-,polyA site is 2772207
GATATGCGTGCTGACTCTGATCTGCGGGTACACAACGACAGCATTCACATGACCTCTTCAAGTTTGCGGTTCCGTTCCTGTAATTATTACGGGCTTCGTAATGTATCACCAATGTCCTTCGGTTAGCCGTCCAACAGGCTGCCCTGTCGG
>chromosome_10,-,polyA site is 2772435
CCGTGCGCGGCGACTAGGCGAGCCGCGAGCGTTAGCCGGGGTGCGGCGGGTTGGTGTCCAGATGGGGCTGGCAGAGACTTGTGTAGGCGTGTGAATGGGATAGTGTCAAGGCAGGTTGGTAAAGTCCCGTAGGGTGCAGCTGATTCCCAG
>chromosome_10,-,polyA site is 2780860
CTTGGGCCTGCGCACCAAGCGCACCCAAACCCCTTAGTGCTCATTGTTACCCAGCCCTCTTGCACCCAGGCCTCCTCTTTCGTTCCCCCCCCCCCCCCCACACACACACACACCTTGATGGCCAGGGGAACGCCGGCCAGGGGCCCTAGC
>chromosome_10,-,polyA site is 2783279
TCGCAGCGGCCCAGAGCCGCCACCATCTCCTGCTGCACCAGCGTGCGCACCTGAGCGCGCGCGTAGAAGGGATGGGTGGGTGGGGTGGGGTGGGTGGGGAGGCGGAGGAAAGTAGCGGCCGAGGGCACAGGGCTGCACAGGGAGCAGGCG
>chromosome_10,-,polyA site is 2794745
GAGAGCACCAGGAGCACAAGGAAGTCGCGATGTGAATGCCAATTGTCTGAGCGCGCGTGTGTGTGTGTGTGTGGTGGGGGGGGGGGGGTCGGCGCTGTGAGTGGTCCATTCGGATTCCTGCCGACATAGCGCGGCGTGGGTCCCGCCCCG
>chromosome_10,-,polyA site is 2796774
CGGCGATGTGTGTCCTGAGCTCGATTGAAGCGAGTGATAGGGGCACAACGGCCAACGGGCAGGGGGAGGTGGCGGCCTGCATGTTACACAAGGCCCCGCACTTCAATTCTCACGACCGCTTATCAGACCCATTCGGTTTCAAATGTCCAC
>chromosome_10,-,polyA site is 2796862
GGGGGCTGCTTGGGAGCTGGGGTGACGCGGCGTGGGTGTTGCTGGTGGACTGGCGCGGCCGCAGACACGGCTTTCTCCTGCCCCGTAACGGCGATGTGTGTCCTGAGCTCGATTGAAGCGAGTGATAGGGGCACAACGGCCAACGGGCAG
>chromosome_10,-,polyA site is 2798321
TGGCGCTGCTGTTCAACCCGCTGCTGCTGCTGGTGGTGGGCGTGCTGGTGCTGTTCCTGCGCAGGTGGGGAGGCGGCGGCGGTGGAGAGGGGGGTGGGGAAGGGGAGGGAAGGGGTGAGGTGGGATGGGGTGGGCTTGTTTGAGCTGTGT
>chromosome_10,-,polyA site is 2799505
ATGTGCGGGAGGCGGCGCTGACACGCCTCAGCCGCATGAAGGACAGGTGGGCGGAGGGGGGGAGCGGGCGGAGGGGGGTGGGTGGAAGGGGGTGGGTGGAGGGGGGTAGGTAGAGGGAAGGGGGCGGGTGGAGGGGGCCTGTAGATACCA
>chromosome_10,-,polyA site is 2800343
AGTAGAGCGTAGTGTCTGACCTACTCTTTGGCGGCGTGCGCTCTGTGCCACGGCAGGTTGCGGCCCAGACGGCGGCGGTGTTGACGGGCTTTGAGAAGGAGCTCAAGCTGGCGCTGCTGCCCGAGGGCGCCGCCAGCAGCGGCGGCGGCT
>chromosome_10,-,polyA site is 2801358
CCTGCCCGCACACAAGGTGGGTGTGGGTGTGCCCCCGAGGCGGTGCCCCCGCGTGTGTTTGCACGGCTGCGTTGGTGGGCGGTGCGGTGGGGGGGGGGCAGGGCAGGTGCTGGGCAAAGCGTCGCGCTGTGAAGCGGAGGGGATACCATC
>chromosome_10,-,polyA site is 2805021
ACACCGTTGCGCACACACGTGTCCATCAGCTGGGGCACCTCCAGCAACTCCATCAGGGCCGACTGGTTGGCTGCGGGGCGGTGGGGCGGCGGCGGGGTGAGAGCGGTGAGGGGGCTTTCAGGCACGAGTGCTCAGGAGGCCGGCGATGCT
>chromosome_10,-,polyA site is 2805876
GAACTTCGGCAATCCATACTCATGAGCTTCAGCTTCCAACCCAGTTGCTCATTCATCCTGCATACCCCACCGCCGTCGCCCCGCCCCCCCCCCGCGCCGAACTTATTTGCCCCGCATTTCACAGATGGCTGAACCTCCCTTCCCAACCCT
>chromosome_10,-,polyA site is 2813102
CGCCTGTGTGCAAGGGTGTCTGTGTGATGTGAACGGCTGCGGGCATAGGCGATCCCGCCGTGGCTATTTTTACGGCATACTTGCTTTGTTCACGCACACAAACACACACTTAAGGGACAAATGCCTTCGCATTATACCAATACCTTCCGC
>chromosome_10,-,polyA site is 2813352
ATACCTTACCACAAACTGCGTCAAAACTAAACGTACAGTCTTTGCGTGCATCGTTTGAAGTCCTTTTAACTCCTTGCTACTTCAACACCTTTGCAGCTCGCTGCACACACCACCCAAACCTTCACACAGCAAAGCGAATGGGATGCGCCC
>chromosome_10,-,polyA site is 2815891
CCGCCACCACCCACCTCGCCCGCCGCACCCACACCCACACCCGCACCCCAGCCACCGCCGGCGCCGCCCTGCCCCGCCCGCCCCTGCGGGGGCCCCGCCAATGAGGAGGGGCTGGGTCCCATCGCGCTCCACGCCGCCTGCACTCGGCCG
>chromosome_10,-,polyA site is 2818966
TGCTTTAGTTTCGGCTGATATCTGCAGCCCCCCTGTGCCGCTTTTCCAAGCATCCTTGCAAACCCCCACCGGACCCCCCCCCCCGCGCCCCCCCCCCTCACCTCGAACAGCAGGCTGCCGCCCACGTCCGTGAGGCCGCACCGCTGCAGG
>chromosome_10,-,polyA site is 2821154
CGCCGCCCTTGTCGCCCTTGCCCTTGCCCTTGCCGTCTGGGGGTTGTTGTTGTTGTTGGGTGGTGGTTGTGGTAGTGGTTGTTGTGGTGGTGGGTGTTGACAAGGACACTGAGCTCTTGACATGAGCAGGACTAGCAGCTTGCGCAAGAC
>chromosome_10,-,polyA site is 2823818
TGTGTGTTAAAAAACGAAACGAAAGCCCGCCCAGACGACGTGTGTGTGTGTGTGTGTGTGTGTGCGTGTGTGTGTGTGTGTGTGTGTGTGTGGTTGTTGATGGCGTGTCATGTCATGGGCGAGAATGCGGACGCGCGAAAGCTACGGTGT
>chromosome_10,-,polyA site is 2832153
GGAGCAACACCGGGCAGGTAGAAGCCCAGCGCGGGCGCCAAAAGCCCGAGAGTGGCCACGAGGGCCAGCGCGAGTCGCGCCATGTTGCGCGAGTTTTCTATCCTTTTAATTGTTATAGAGCAACCATCACCACCTGCCAACTACTGACCG
>chromosome_10,-,polyA site is 2832395
TCTGCGGACTGAACGATCTTCTCCGGCCGGCAGTAGGGCAGCGAATAGTACTCATAGGGCAGCTGGTTCTTGATGGAGGACAGCTTGTTGACCTTCAGGAACAGCACGTCTTTCTGCGCGCCAGCAAGCACCGCGCCACAGCAAAAGGGG
>chromosome_10,-,polyA site is 2834371
GTCTTCTTCCACTCCTCGCCGCGGAAGCTCTTGTACAGGCGCGACGAGAAGTAGCCCGCGAACAGGCCCATGAACACGAACATCATGAGCATGGCCGTCATCAGGCCACCGCGGTTGGCGGGCGACAGGAAGCCCAGCAGAGCGAAGATC
>chromosome_10,-,polyA site is 2834524
AGCGGCACGGAGATGCCGAACCACAGGAAGCACAGCGCGAACAGGGTGCCGAACGGCACGGCGCCCGATGAGCGTTGACCCCAGATGAGCAGGTTCAGCATGAAGAACACCACGAAGCACACGCCCGGGAACATGAGGGCGGTGCGCAGG
>chromosome_10,-,polyA site is 2834621
CCAGGGCTGTTCGGGGATCTGGCGGGGGATCTTGTTGGTGCGGACGGGGTCCTCAGGCGCGGGCTTCTTGTAGCCGAAGTATGAGCCCACGAACACCAGCGGCACGGAGATGCCGAACCACAGGAAGCACAGCGCGAACAGGGTGCCGAA
>chromosome_10,-,polyA site is 2834765
GATGACGAACACCAGCGCCAGGAAGCCGAACAGGTAGTAGAACTGGTGCAGCCACATGGAGGTGAGGATGAAGAACAGCTCGATGAAGACGGCGCCGAAGGGCAGCACGCCGCCCACCAGGCAGGCGAACACGGGGTTCATGTACCAGGG
>chromosome_10,-,polyA site is 2835006
CAATCGTGCCGGTCAGGCAGAAGAAGCCGTACGACACGATGAGCATGTACCCGAAGTACATGAGCATGGGCACGGTCTTGGTGATGTCCAGCTTGCTGTAGAAGTAGAAGCCCGAGTACGCGAACAGGTACAGGGCGGACGAGCCCGAGG
>chromosome_10,-,polyA site is 2835170
AGCTTATGGCATGCCGTGCAGTCATTGTGCCGCATCTCGTGCACTCATTTCTATTGTCCTAAGAATGTGAGGCCCACTTTGCGCCTCATCGCTAGGTTGAATAGCTTAATCAATCTTCACAGCGCCGTAGATCTTGCGCACGAAGATGTA
>chromosome_10,-,polyA site is 2835320
CCGTTGATGACTGCACTTGCACAATCTAGAGTCCTTGTACATACACAGGCGTGCCTTGCCCATTCAAGCATGCACGATACCCACATTCCGTACGACGGCAGTTCACCTCGTCGTCAATAACCTAACCTGTACCCTAATCCTGGCATCACC
>chromosome_10,-,polyA site is 2835410
CGCCATAGCAACCATCTCACACTGGGGAGCGCGCCCTCTCCACTGAGTCCCATCAGGCATCCGCGAGTCCCATTCCTCCATGCCTTACCACCGTTGATGACTGCACTTGCACAATCTAGAGTCCTTGTACATACACAGGCGTGCCTTGCC
>chromosome_10,-,polyA site is 2835832
CAAGGTAACTGACGGTGAACTGCACACCTGCACAAACGACGCGAGCTGAGTTAACGGGGCCGAAGCCAGGGAGGCAGCCCCTTCCCCCCCCCCCCCCCCACACGTATGCCCAGGTATGCACTGGCACCACAGGGCCGTGGCGTGCCGAAC
>chromosome_10,-,polyA site is 2838472
TGACATTCCTGAGTTGAGGCGGCGATTCCTTGGCCATTGGGACCTACTTCTCTGGGCTTGCCCGCACAACCCCCCCCCCCTAACCCCTCCCCACCCCCCAGCCACCCGTACCTTGGGCTTGCCCGCCTCCTTGACCGTGTAGACTGAGAA
>chromosome_10,-,polyA site is 2846177
AAGTTCCGATGTCGCAGTCGATTGAGATTCGTGCGTCGTGGCGAGGAGTGGCAGACCTGGATGGAACCGATGTGCACACCGATTGTAAACACAACACACATGCAGCTACATAGGGACGGAGCTCGTTTTGCAGCCCCGCGCGCCAAAACG
>chromosome_10,-,polyA site is 2846404
TGCAGTGGCGATTGCTGTACAGGAGGTGGATCATCGGTTATGGTATAGGCCAGGATCTAGGAGGATGCGTGTGGCCGCTGACTTGCAATGGTTTTGGCGAGTCGCCGTAAGACCGGTATCGTGGGGGCCCTGCACCGTGGCCCGGGACCC
>chromosome_10,-,polyA site is 2846550
GCGCGCATTCTGAGCTGGGCGTGAGGATGGCCTTATGCAGGGAACATGTGGTGTTCATGGAACTGGTGAAGCCCCGTGTCCCGAACCAAATGGCGACGGAGAGGGTTTAGGATCCGGTGGCGTCCCTTGTGTTGCGCCGACTGGACTGCA
>chromosome_10,-,polyA site is 2857250
GGGGCTGGACCCGGACCGGCTGTTCGAGATGAGCGACCAGGTGTGTGTGTGTGTGTGTGTGTGTGTGTGTGTGTGTGTGTGTGTGTGTGTGTGTGTAAGAGTGTGTAAGAGTGTGTAAGAGCAAGTGTGAGTAAGTGTGTAAGAGGGTGC
>chromosome_10,-,polyA site is 2858262
TGGGCTACCAGCCCGAGGACGCCTGGGTCAGGTGCCTGCAGGTGCGGGCGGCGGCGGGATGGCGGGCGCGGTGCGGGCGCGGTGGCGGGGGGGGGGAGGACGTGGGGTGAATGGTGTGGGTGGGGTGGGGTGGTGTGGGTGAGGTGGGGT
>chromosome_10,-,polyA site is 2865988
GTAGGCGCCGGCCGAGGACACGAACACGTAGTGATCCACCTTGTGCTGTGTGTGGAGGTGTGTGGGTGGGGGGGGGGGCGGGGGCGGGGAGCGCGGGGGAGACGGGGGAGGGAGGCGGAGGGGTGATGGGTGTGAGCTAGGAGGGCAGGA
>chromosome_10,-,polyA site is 2868773
AAGCTACGCCTGCAGCGATTCTGCCCAAAAATTGAATCACTTGCATCGCACAACCAGGCACCCTCGGCTGCACACACACGCACAAATGTACCCATATCCATGAGCACAAAGCCCTTCGCCATCAGATAATCAGACACACTGTGTTCCCGA
>chromosome_10,-,polyA site is 2868846
GCATATAACTACGACTCTCGACACTGCTTAACAACTGAGCACTAACGTGCTGTCTGCGGTGCCAAAGGCAGCCAAGCTACGCCTGCAGCGATTCTGCCCAAAAATTGAATCACTTGCATCGCACAACCAGGCACCCTCGGCTGCACACAC
>chromosome_10,-,polyA site is 2868955
CTCCTTGTCCGTCTACCGGTCCAGACCCCTGCCCCAAGGACCGGGCCGCTGACATGCTCTCTGCATGCACCGACACCTCCGATACCATAATCTATCTTGCTGCCTTCGAGCATATAACTACGACTCTCGACACTGCTTAACAACTGAGCA
>chromosome_10,-,polyA site is 2869044
TGGCCATGTCCGTGAGGGTTGCACGTGCTATGGAGGAAGCTGGGACCATATGTGCACATATCGTACGGGCATCACAAACGTTGTTACTCCTCCTTGTCCGTCTACCGGTCCAGACCCCTGCCCCAAGGACCGGGCCGCTGACATGCTCTC
>chromosome_10,-,polyA site is 2869235
CACACAGATAGCGTTATGGTGCAAGGGATCTAGCGTAGTAGTAGCCTACGTTGGCATAAGCTTGTGCTGTTGAGTATCTGGCATGTTGGAGACCGTGGGAATGTTGAGTGCCTAGCCTGCGCCGCCAAAGCCCCAGGTGTGCATACGGCA
>chromosome_10,-,polyA site is 2869449
ATACATGGTGTGAAGCTGACTGGCATCCCGTCAACACTTGGTTCTGGCCGACTGGCCGTGAGATAAACGTATTACGTGGCACTGCGGTGACATGGGGGGATACATCGCTTGCATTTTGCGTTGCTTTTGAAGTGATTTGGTCTTAAGTGC
>chromosome_10,-,polyA site is 2869725
GGATTAGTGTTGGCACTGGTGACGTGCGTTATTGTTGGTGGGGGTGCCCAACGTGGTGCCGCGTGCTTCCGCGACCGCAAGCGGATGCACTCTTGGGGGACTTGCAGCTTGAGGGCCATTTCACATGCTGGAGTCGGCCTGCTTGTTTGA
>chromosome_10,-,polyA site is 2872411
GTTCTACGCTGTTAACAATGAAGTCCTAGCAGGACCCCACGGCCAGTGCGCACCAGGGAAGGCGCGCAGTGCGCCGGTTGGCTGTGATGCATCAGCGGCACCACCGTGCACCAGGCAGATAACGCCCATCTGCCCGTCCAACCTAGTATG
>chromosome_10,-,polyA site is 2872483
AACTTGACAAGCCATGGAGTGTGGTTACGGTATACGGAGATATGCGTGTGGCACTTGCCAAGGCTGTATTTGGTTCTACGCTGTTAACAATGAAGTCCTAGCAGGACCCCACGGCCAGTGCGCACCAGGGAAGGCGCGCAGTGCGCCGGT
>chromosome_10,-,polyA site is 2872625
GATTACTTGGAAGTGAACCTATGTGGGGGCATTGTTGTGACAGAGACGTGTGGCAGACGCAGGCGTGTAAGCGTACGTGGCCAACAATGGCCTTTGACCAGAGCTACAGGAGGCTCCAGAATTGCAGGAACACCGGAGCTGGAACTTGAC
>chromosome_10,-,polyA site is 2876361
CACGCCGCCAGCGCCATCGAGGTCATCGCCGAAAGCACGCCCATCAGGGCCATGTTTGTGGAGGGCGTCAAGTACGAGATCATCAGGTCTCAATACAACACCAACACACGCCACATCAATAGCCGGCACGTGAACCCCCCACAGCTGCTG
>chromosome_10,-,polyA site is 2884480
GACGCAGGAGCCCGGTACCAGTCCGTGTGCAGCAAGTTGGCCTCGAGCCCCTAACTTCTGCAGCCGCAGTGCCAGTCTTTCCTCTGCAGCCCTATACTCAACCGCAGGCTTGCTTGCTTACTATGCCAGGCTCCACCCGCCTCCACCCGC
>chromosome_10,-,polyA site is 2884534
ATGTTCGAGTTGCTGAAGTCTTACACGGTTACGAAGTTCGCACTGCCCGACGATGACGCAGGAGCCCGGTACCAGTCCGTGTGCAGCAAGTTGGCCTCGAGCCCCTAACTTCTGCAGCCGCAGTGCCAGTCTTTCCTCTGCAGCCCTATA
>chromosome_10,-,polyA site is 2884600
GGCGGTGAACTTGCACGGACAGGGCGTGATTCGTAGAAGCCTGCGAGCAGCGACTGGGTGCTGACGATGTTCGAGTTGCTGAAGTCTTACACGGTTACGAAGTTCGCACTGCCCGACGATGACGCAGGAGCCCGGTACCAGTCCGTGTGC
>chromosome_10,-,polyA site is 2887029
GGAGGCGCTGATGGCGGACAAGACGGCAGAAATGGAGGCGGCGCAGGCGGTGCGTGCGGGGCTGTTGGTCGTTGGTGGGGGGGGTAAGGGGTAGGTGGGATGGGTCCGGTGTGGGGGCGGGCATGGGCGTGGGCGTGGGCGTGGGCGTGG
>chromosome_10,-,polyA site is 2891508
TGCCACCCTCGCCTCCCCTGTGCCGCTGCCCCCAGGACCTGGCCCGCACCCGGGACCTGCTGGCCAAGCTGCAGAAGGAGCAGGCGGACGCGGAGCCCGAGTACCGCCGACTGCAGCGCCGGGACGAGCTGAAGGAGGAGGTGCGCGCAC
>chromosome_10,-,polyA site is 2894742
ACCGTGCAGCGGCGAGAGGGGTTGTGTGTGCACAGCGCGCACTGCGGGTCAAGGCAGCCCAGCGCCCTGGGTGGGAGGGGGCGGGAGGCGGGAGGAGCGAGGGCGAGGGAGGGCGAGGGAGGAGTGCACAGAAAGGTGGCTGATCGGGTG
>chromosome_10,-,polyA site is 2896893
CGTGGCCAGGTCGCCCAGCTTCTTCACCGTCTCCTTGCCCATGTGCTCCAGCTTGGACACGGGGTCGTCCACGGATGGGATGTCCGCCTTGCCGGCAGTGCGCGTGCGCCGAGTCGCCACCTGCAGGAGGAAGGGCGCGCAGGCGGGTCG
>chromosome_10,-,polyA site is 2903121
TGTTGTATGCCTCACAGTACCGCCCACAACTGGAGCAGGCCATCCCGCTTCTCCACCTAGCCTATCCCAGTGGGCTCTCTCGCAAAGCCGCTTCGGTGTCCTGCCGCGATCGGTCCTGCCGCGAGGCCGGCTTACCGGGGCCGACAAAGG
>chromosome_10,-,polyA site is 2903214
GGCTTGCTCAACCGGATAGAGATAGGTGCGTCGCATGGGAGAGGAACATCGGCTGCTTGTGTATGGCAGCTGTCGGGACATCTGTAGTCTGCATGTTGTATGCCTCACAGTACCGCCCACAACTGGAGCAGGCCATCCCGCTTCTCCACC
>chromosome_10,-,polyA site is 2903574
GGCCGCCAAGTAAAGCAGCGGCCGTAGGCGCAGCAGTGGCGAGCAGTCGTTGTGCTCCAGCTGCATGTCATGGGGGGGAGGGAGCCAGCAGTGAAGGGCAAGCAATCTGCGGGAGTTGGCACATGAGGCCTGTGGGGCGTGCAGTGCACC
>chromosome_10,-,polyA site is 2906356
CTATTTCGCCTGTCTGCGGCGACGGTGCGCCTGACTATCTGAAGGCTGCGGCAACCGGCCACCCGAGCGTGCGCACCAGACACGGCCCAGTTCGTGGTTCCCGAGCCCTCAGTTCCGGCAAGTATCAAACGGTCTCATCACTCAAATCAC
>chromosome_10,-,polyA site is 2906479
TGGACATGTGTGAGCAAGCCGTTGTGTTGGAGCTACTGTTGCAACTGACTGGCCATTGTCGGCCACAAAAAGCAAGACATCAAGAATCACTGGGGGGCTACCGTGCACGTGCATTTACACGTTCTATTTCGCCTGTCTGCGGCGACGGTG
>chromosome_10,-,polyA site is 2906707
TGAGGTAGGAGAGGAGGCGTGCTGTCGAGCTATGTCTTTCGACGAGGGGAGGCCGCTTCGGCGGCCCGATAGCCCCCTTACACCCCGCTAACTGACCCCAAGTTGGTCGCCAACGCGCTGGGCTCCGTGCGGGTGGGGCGCGGCTCCTGG
>chromosome_10,-,polyA site is 2911436
TGCAAGAAGAGAAAGAGCACATGGAGGTGGTGACAGCGGGAGAGGCGGCGGCGGAGGAAGAGGATGCTGAACAGGCTGCGGCTGAGGCGGAAGAGGCGGACGATGGCGACGACGGTGCTGACTCAGATGGGACCCTGGAGCCGCCGCCGT
>chromosome_10,-,polyA site is 2911532
CGGATGACACTGTGAGCTTCTCTCAGCTGATACGCCTCATGCAGCGCCAGAAGATAAATCGACAGGAAGCGGAGCAGGCACAAGGGCAAAAGCATTTGCAAGAAGAGAAAGAGCACATGGAGGTGGTGACAGCGGGAGAGGCGGCGGCGG
>chromosome_10,-,polyA site is 2915052
CAGGTAGTGTCATGGGCAGCCGGCTGCTGCCGGCTGCTGCTGCGTCCGAATGTCATACTCGTGTGACCTGCATGGCAAAGCCTTTAAGGGGCCGAGTGCATGGTTGCCGCTCAGCCGTACGCAATGCAGCCAGCCGCTGCAGGGGCACGC
>chromosome_10,-,polyA site is 2915183
TACCCATCCGCGTCGCCGCATGCTTGGACGTCGCAATGTGTGTGTTGAGGTCGCGGAATGCGCTTCAGACTGTTGAGCGACGTCAACCTGCCGCTTGCCCCTTTCCCACCGCAAGCATCCGCTCAACGGCACAGGTAGTGTCATGGGCAG
>chromosome_10,-,polyA site is 2917708
GGCTGCCGCGGCCACCTGCTGTACCACTGCGGCCAGCTGCAGGCGGCCTTCGAGCACCTGGTGCAGGTGGGAGGGGGGAGGGGTTGGGTGGTGTGTGGGAGGGCGGTTGTAAGTACCAGCCCAGACTAAACCAAGTCATGTCTAAGCTGG
>chromosome_10,-,polyA site is 2920903
TCGAGCGGCACGTGCTGCCGGTGGTGGAGACGCGCAGCACCAAGTTCGACAAGTGGGTGCAGGGGGTGCGGGGCGGAGGGTGGGCGCGGGGGGGGGGGGAGATGCGGGGCGGAGGGTGGGCGCGGGGGGCAGGGGCTCTGCGGGAAGGGT
>chromosome_10,-,polyA site is 2924940
CGCGACACGGACATGGCAGACAAGACGGTGCGTGCGTGTGTTCGCGTGTGTGTGCACGTGTGCATGTGTGTGTGTGTGTGTGTGTGTTTGTTTGTGTGTATCGTGTTGCATTGTGTCTTGCCGTGTCTTGCCTTGGTTAGTGAGGTTGAT
>chromosome_10,-,polyA site is 2926702
TCCCAGTCTCACGTCCTGCCTGGCGTGGGGATGGGTGAGGACTTCAGGGGCGCTGCTGGGTTGGTGTGGCGGGGGTGGGGGTGGGGGGTTGGCTTGGGGAAGAGCTGCTCCCTTGAGGCGTGTGTGTGTATTCAATCTGTACAATCCCTC
>chromosome_10,-,polyA site is 2927073
TGCAGCCTTGCCCCCAATCGCTTTCTGCCTGACGCTCTAACCCACCGCTATGGGCCCCCACCCACCCACTACCGACCACCTCCCAACCCCCCCCCCCTCTCCCTCCTTCCACACACACACACACACAAACACACACACAAACACACACAC
>chromosome_10,-,polyA site is 2928145
TCTTGCCTTTGCCTGGGTGCTGCTCCGCAGGTCATCCGCACGGAGATGCTCCGCGCCCTGGACGGCGGCCCCAACAGCCTCACGCTGCACCAGGCCTACATCTTCCTCACCTCGGAGCACTCGGCGCCGCAGGACCTGCACCTGTCCATG
>chromosome_10,-,polyA site is 2930040
GGCGGCTGGCGGCCCAGCGGCTGGCGGCGGTGGGCGGCTCACCCAAGCGCGTGCGGGCGCGGACGGCGGACAGGTGGGGGGGGGCAGGTGGGGGGGGGGACAGGGGTAGCGACAGGGGTAGCGACCAATGCTGTCCAGGAGACGTAGTGC
>chromosome_10,-,polyA site is 2933907
GCGGGGCGGGGCGGGGCGGGGCGGGGCGGGGCGGGGCGGGGCGGGGCGGGGCGGGGCGGGGCGGGGCGCGGCGGGGCGGGGCGGGTGGGGCCGGGTGGGAGCGGGGGCTGTTTTGGGGCAGGGGGGACGGGGATTGCACGCCCAAGCCCA
>chromosome_10,-,polyA site is 2939390
CTGGTCCTTCTGCAAATTACGAATCATTACGCTCGCCCCCACCTGGCCCCACGCACCTCTGCAACACCGCAATTCCACACCATGTTATAGTCTGAGCATCCTGCATTACCGGAGCCGACTCTACCCACGCACACTCCTCGCCTGGTTGAC
>chromosome_10,-,polyA site is 2942162
GTTGAAGATAGCTGATGCCGCCGCGTGCGGCGTGTACAACAGATAGGGATCACAATACCGGTAATGTCTTATCAGTCCTATGTAAGCTGGCAAAACAGTAGTGCATCTTGGGGGCTGGGTCTGGATGCGCGGGCAGGGATGGACGCTGGT
>chromosome_10,-,polyA site is 2942904
TGACTGGACTGTTGATACCAAAGAGGCAGCACAAGGAAGATGTAAATGGGCGAGGGGCATCGCAAGGTAGGCTTGGCGGCAGGATGGCGGATTTGTGGCATGTGTAAAATATGCGGCACGAGTTGAAGAGCAAGTAGGGCGTAGAGGCCA
>chromosome_10,-,polyA site is 2942967
GATAGGCGCCAAGGTTTTTGGGCTATGTCTGCAGCTCACGCCACGGTATGAAGACATGGGAAATGACTGGACTGTTGATACCAAAGAGGCAGCACAAGGAAGATGTAAATGGGCGAGGGGCATCGCAAGGTAGGCTTGGCGGCAGGATGG
>chromosome_10,-,polyA site is 2943116
CCGGGGGCACGCGTGAATTTTGCGGCCGAGCAGGAGCCGACAGGCTGAAATTACGCCAGTCTGTACAGCCTGACAGTCGGGGGTAAAGTGCAATCACGCTTTGATAATTGCGTACTTGGGACGTGTGCAGAGGCACTAGGGATTGGCATG
>chromosome_10,-,polyA site is 2953465
ACAGCAGCGGCAGACGCAGCGTCGACAGCAAGGACTGGCAGGGGTATGACAGCGAGGTGGGAGAGCTCAGCGAGTACGAGGGCTCCGAGGATTGGGACGAGGACGACGTTGCAAGTGTGGACAGCCGCGCTGACTACGACGCCGCGGTCG
>chromosome_10,-,polyA site is 2954443
CTACTTAGGAATTGCATGATTGCATGATAGTTGTTGCATCGATCGCACATGCTCACACGTCAAAATGTGAATTAGTTTCGGGCTGTAACTGTCTCGCTCGTCTCGAGCCCCCCGCCGTCGCCCCAACACTCAGAGCAAATGAGTTACTGT
>chromosome_10,-,polyA site is 2954597
GATTTGCCCACCCGGGGTCTGCTTCCGCGCAAGAGTTGGCGCAGCAGCAGGCCCTGCATTCGTTGCCCACCGCTCCTCTCTGAACTTCTCTGATGCGGCAGAGGGCTGTCGATTCCAAAATCCCGTCGATCCACCGCCCGAAACTCTGAG
>chromosome_10,-,polyA site is 2954698
GCGGAGGCAAGCATCGGGCGCCCCAAGGTTGCGTGTACGGCAAGGAGTATGTTTGCAGACCGACCAACGTACCACGCACAGAGTGTCAGAATGCACTTGATGATTTGCCCACCCGGGGTCTGCTTCCGCGCAAGAGTTGGCGCAGCAGCA
>chromosome_10,-,polyA site is 2957757
ATCGGGGCAGGGCAGTCATCGGGGCAGACGACGACGACAGCGAGCTGCCTGATGCCAGTGACACAGCAGCATATGACCAGGTCATTGCGGAGAGCGGCGACGCAATAGACGACGACGAGGAGGGCGGCGTGCTGGAGGCAGCAAACACTG
>chromosome_10,-,polyA site is 2958880
TTAGCTCACGCCAACCTACGAGGAGGCTTGTGTGTTCAAAGTGATTTCATTGGGCAGGAGTTAGCCCCGGCGAGGCCGGTGGGGCGTTAGGAGGACCCGAAAATGATAAACGGTGGACTCACGGGGCGGAACCCCCTACTGCCGGTTCAC
>chromosome_10,-,polyA site is 2960954
TGGGATGCACATCTGTTCTTGTGTGACACAAGGTGGAGGCCATGGATACACGGTGGCCAATGGGCCACAAAAAGCTCTTCATTTGTATCATGGATTCACGGTCTGGTGCACCGAATTCGTCATCGCCGCTATTCCAGTCTAGTACATGCC
>chromosome_10,-,polyA site is 2961922
ACCACTGCTGGCAGCAGGGCTTCCACTTCGACGTGGACCACCGCCAGGTGCGCGTTGCGTGGCGGGCAGTGGCGAGGGCGTGGGGAGGGCGTGGGGGGGAGGATGAGAGGCGAATGGGCGGCAGAGCGGCGGCAGCTTATCTGGGGTGCC
>chromosome_10,-,polyA site is 2965960
AGGAGGGCGGGGGGCAGGGAAGGATTGGGAGGAGGCAGCTTGCCGGGAGGAGAGCTTTCAGAATCCGTGCAGGGGAGGGTTGGTGCGGCGGGGGCTGAGAGGGTTCCGCAGTAGCGGTAGCTGTCAAGGAGCGACTGGGACGGGAGGAAG
>chromosome_10,-,polyA site is 2973192
CGAAGAGCTCCCCGGTGGCATGACAGGAGGCGGCGTCTTAAAATCATCAGCCCTGCGGCACGGGAGCGCGGAGAGGGGACACGCGCACACACACAGGGCAAAACACAGCCAGGACGAAAAGCCCGCCAAGGAGCCCGCCCACGCAGCCAA
>chromosome_10,-,polyA site is 2973549
CTGTGAGCGGCTGGCGAGGAGAGGCGAGGGCTGTTGCGTTTTGGAAGGCGGGCGGAAGGCCGCACACGCCGGGAGTCGGGCAGGCTGTAGATTTCGCTGAAGCTGCGTTTGAGAAGGGAGCCGAAGGGACAGCTGGGGTGGGACAGCTGG
>chromosome_10,-,polyA site is 2973889
GAGCTGATGTGTAGACGAGCACTAGCGTAATGCAACGGCGTGCAGCAAAACAATGGCCGGGCGACAGTGTGACAAGCAGGGGCAAGAACAAGGCGAAGCAAAGCAGAAGAGGGGCCCGAATGTGTACGACAATTGTGGCGGGCAGGCCGA
>chromosome_10,-,polyA site is 2974183
CGGTCGTGATGGAACATGGCAAGGGGCAGGAAAGCGTAGTCCCGATGTGTGTGGCTCCCACCCGTGCCCACATAAATGCGTAGCGAGAAGGGACAAGGCATTGGTGCGTCGTTCGCGCGCTGTTACTGTACCGACGGTAGCTGGCAGGTT
>chromosome_10,-,polyA site is 2974622
CGAAGAGCTCCCCGGTGGCATGACAGGAGGCGGCGTCTTAAAATCATCAGCCCTGCGGCACGGGAGCGCGGAGAGGGGACACGCGCACACACACAGGGCAAAACACAGCCAGGACGAAAAGCCCGCCAAGGAGCCCGCCCACGCAGCCAA
>chromosome_10,-,polyA site is 2975014
CTGTGAGCGGCTGGCGAGGAGAGGCGGGGGCTGTTGCGTTTTGGAAGGCGGGCGGAAGGCCGCACACGCCGGGAGTCGGGCAGGCTGTAGATTTCGCTGAAGCTGCGTTTGAGAAGGGAGCCGAAGGGACAGCTGGGGTGGGACAGTTGG
>chromosome_10,-,polyA site is 2975137
TGCGACGTTCGGTAGGGGAGCTGTGGCCGCGCACTAGATGGGAGGAAGTTTCCGAGGTGTTGTTTCCGAGGCATTGTTTGTGGCTGATGTTTGTGGCTGATTAAGAAAGAAGCAGAGTTTCGGCTGTGAGCGGCTGGCGAGGAGAGGCGG
>chromosome_10,-,polyA site is 2975354
GATGAGCTGTGTAGACGAGCACTAGCGTAATGCAACGGCGTGCAGCAAAACAATGGCCGGGCGACAGTGTGACAAGCAGGGGCAAGAACAAGGCGAAGCAAAGCAGAAGAGGGGCCCGAATGTGTACGACAATTGTGGCGGGCAGGCCGA
>chromosome_10,-,polyA site is 2975577
CACATAAATGCGTAGCAAGAAGGGACAAGGCATTGGTGCGTCGTTCGCGCGCTGTTACTGTACCGACGGTAGCTGGCAGGTTGTGACGATGTTTTGCTGACGCGCATTCCTCACGCTCCGGGCGCCCGGCCAAGGCGATAGCACCACACA
>chromosome_10,-,polyA site is 2975707
GCGCTGTAGGTGTGCGATGGGACAGTGCTGGCTGGTGTGGCGGACACACACTTCTTACTCAGCCCTCGTGATGGAACATGGCAAGGGGCAGGAAAGCGTAGTCCCGATGTGTGTGGCTCCCACCCGTGCCCACATAAATGCGTAGCAAGA
>chromosome_10,-,polyA site is 2975855
CATATGCGCCCCTCGTCTGTGGGACCATGTAGTCAGGGGACCCGTGACGTGGCAAATGGGCCCCACGAACCAGTCCCTGCGTGTTGATCATGCATCCTCACTGGTTGCTGTGCGCTGGCTGAGGTCGATTATGAGCAGCAGCTGCTGTGC
>chromosome_10,-,polyA site is 2975908
AGTGTCACATTGGCGGTATAGACGCGGTGTAGAGTCCAAAGTCGGTTTGACAACATATGCGCCCCTCGTCTGTGGGACCATGTAGTCAGGGGACCCGTGACGTGGCAAATGGGCCCCACGAACCAGTCCCTGCGTGTTGATCATGCATCC
>chromosome_10,-,polyA site is 2976146
TAGATGATATTTTGATCACCGCGTAAGGCGTGACCTTGGGTCAGCGGGTTGCACGTGAGCGCTGGTGTGACTCCGGTGGCTTGTGACTGACTCAGGTTGAGCACGGACAGCGTTCCTGGGGGGGCTTCGCACCCCCTGAACCGCTGTGCT
>chromosome_10,-,polyA site is 2976760
CCTGCCCGGCCTGCGGGCGCCTGTATCGCACGGATGAGTTCTGGATCGCCTGCGACGCTTGCGACACGTGGTACTGTGGGCGCTGCGCGAAGATGACGGAAAAGAAGGCAGCGCAGATGAAGCACTGGCGCTGTGGCCAGTGCGCCGGCC
>chromosome_10,-,polyA site is 2978653
TTATGTTGCACGCCGCAGACATACTGACAAGCTAACAAGCCCCATCTGCGCCTCACCAAGGCTGGCTATGGCGCCACTGGTGGAATTTCCTCAGCGGGCAGGTCATACGTCCACGTCCCGTCCTGGTATGCACACAGGCAGAGGCCGTCA
>chromosome_10,-,polyA site is 2978734
CACACGGGTGAAGCACCGAGAGGCGTAGTTCTGCGCGGGTCGTGTTAGTTGGCCCGTTGCTTGTGTCGTACACCTGGAGCTTTATGTTGCACGCCGCAGACATACTGACAAGCTAACAAGCCCCATCTGCGCCTCACCAAGGCTGGCTAT
>chromosome_10,-,polyA site is 2986864
CTTGTTCTGCCCCCGCACACCCCACCCACTCCTCCACTCACCTGGTCTTGGCTGGACAGGCGCGCCAGGGCGCCTGGGCCCAGCCGCTGCTGGGCCAGGACGGCTCCGTCGGCAGGGTCCACAACCACCACCTGCGCAAGAGGAAGAAAG
>chromosome_10,-,polyA site is 2987421
TGACAGTGCCATCCTCGCTGCTGTGATGATCGAGCGTTGGCCAATGGAGTGAGGGCCAGATGTATGATAACGAACCCGAACCAGTTTAAAATTGCAGCGAGGATGTCCCGTGCCGCCACCGCGCCGTAATGGACAAACGCATCTACTCCT
>chromosome_10,-,polyA site is 2987525
CCGTATTGATTGACGCATAGTATGCAATGCGGGGAGGGGGAGTCCAAAAAAGTGTGTGTGCATAGGTGACGGTGTGTGCGTGCGTGCAGTGTGTGAGGCAGAACTGACAGTGCCATCCTCGCTGCTGTGATGATCGAGCGTTGGCCAATG
>chromosome_10,-,polyA site is 2987579
GTGTCTGATCGTGTCGGTATGGCACCAATACAAAACCATATTAGTTCCCCATCCCCGTATTGATTGACGCATAGTATGCAATGCGGGGAGGGGGAGTCCAAAAAAGTGTGTGTGCATAGGTGACGGTGTGTGCGTGCGTGCAGTGTGTGA
>chromosome_10,-,polyA site is 2988046
CTGTGCGATGGTTGCGGGTCTGCGGACTCCGACGTCGACGCTGACACCATGGCAGCAACATTTAGCATAATTGCTGTGGCAGACGTGCTTGAATGATTGAAAGCGGGGGAAAGCCGGGTGGGGCACTGATGAAGTAGCAGGGGCATGCCT
>chromosome_10,-,polyA site is 2988168
GCGGATGCGGGTGAGTGCATGCGGCGGGGAGTGGTGCGTAAAAGTAGAACGTTGATACGGGCTTGCTGAATTGCTGGCGCCGTGCTGTGGTGGGTGAGGAAAGCAAACTAGTTCAGCGGCGCCTGTGCGATGGTTGCGGGTCTGCGGACT
>chromosome_10,-,polyA site is 2988228
GTCTGTGTGGAGTGGCACCGAGGGTGCAGGTGCAGGAGTGAGGCAGACAATGTGCCGGGTGCGGATGCGGGTGAGTGCATGCGGCGGGGAGTGGTGCGTAAAAGTAGAACGTTGATACGGGCTTGCTGAATTGCTGGCGCCGTGCTGTGG
>chromosome_10,-,polyA site is 2989333
TCCCCTACCTCCTCCTTGATACTGCAGGCATTGGCCAGAGCGAGGAGATGAACACGCTGTTCCGCTTCTGGTGCTACTTCCTGCGCGACAACTACAACGAGAAGATGTACACCGACTTCCGCAAGTACGCGGAGGAGGACGCGGGCGCGC
>chromosome_10,-,polyA site is 2990424
ACGAGCAGGAGCTGGCGGCGGTGAGCGCAGGAGGGGGGATGCGGGTGGAGGCGTGGGGCGGGGCGGGGCGGGGGCGGGGCGGGGGCGGGGCGGGGTGCCAGGGGAACATGGCTGGAGTCCGAAAGGGGTTTGTTTCCGCGATGGCGAGTG
>chromosome_10,-,polyA site is 2992422
CTGATGCGGGTCAGTCGGACTGGCCAACGTTGGGGGATGCCAAGCAGCCGGTTAAGAAGCGTGAGCAGGCGCCCCCTGGCGCCAATGCAACGGTGAGCCACAGCTGTTCTGTGGGCTTGCAAATCCATCGGAATAGAGCTGTGCATGGCA
>chromosome_10,-,polyA site is 2992982
GGCGGATCCTAAGGAGGCGCCTGCAGCAGCCACTAAGGAGCCCCAAGGCGATGTGTCAAATGCACCCAGCAACAGCAGCAAGTCGGAGCAGAAGGATGCAAAGGAGGACAAGGCGGCGGGCGGCTCTGCTTCTGGCGAGCCTGCGAGCAG
>chromosome_10,-,polyA site is 2997317
CACCAGCATCGCTGATGGGCGGTGCTTATGGACGAGACTGAAGCCTTCTGGTTACAGAGCACATGCATACAGAGAGCACGTCTGTAACCAGAGCTTGCTAGGAGTCTGCAGTACAAAACGGTTGGCTTCACGGCATGCACCAGCGAATGT
>chromosome_10,-,polyA site is 2997442
GGGGGATGATGACAGCCCGCTGTACTTCGATGGATAACATAACAATTGACAGTTGTTCGAGTCTCTGGCTCTCTGCAAATCGTAAGAGCCAAAGGGTGCATCCCTAGGAAGAGCGGACCACCAGGCACCAGCATCGCTGATGGGCGGTGC
>chromosome_10,-,polyA site is 2997493
TGCCTTGTACTTACACCGCACGCAGTAGATGCGTGACGGGGTGCTGATGATGGGGGATGATGACAGCCCGCTGTACTTCGATGGATAACATAACAATTGACAGTTGTTCGAGTCTCTGGCTCTCTGCAAATCGTAAGAGCCAAAGGGTGC
>chromosome_10,-,polyA site is 3000598
CGCTCACAACCATCATGCCGTCACAACCCGCCCCGGAGATCATCGGGCCTGACGGCAAAAAGGAGTCGGTGTATCGAGGCGTGGTGTGGGACGAGAAAGAGAACAAGTGGCGGGCCCAGATCGTCGAGAACAACGGCATCAACTACCTGG
>chromosome_10,-,polyA site is 3001308
GCAGGACGCCCCGCCCCCTGGGGCAGCAGGCCAGGCGCAGGGGCTGGAGGGCGACGATGACGGGGGCCAAGTCGCCTTGCATGGCGTAGAGTTCAAGCCAGAAGAAGGGAAATGGGCAGCCGTGATCAATGACGGCGAGCACACCGAGGT
>chromosome_10,-,polyA site is 3005411
TCTCAACAGCTGTATATATCACCCACGCCAAGTCACCAACGGACTGACCCGCCTTCTCAAAGGCCGTCTCACTTGCCTGTTGCCAAAGCCTTCTAGCCCGTCCTCTGATCCTCTCCCCTTTAGCCCCCCTCCCCATGAGGCCCGAGTTCC
>chromosome_10,-,polyA site is 3005481
GAGGTTTTTAGGGTGTGCAAGGCGCCATTCTCAGTACGACCAGTGTGATGTATCGGGTTCTCGTCCTTGATCTCAACAGCTGTATATATCACCCACGCCAAGTCACCAACGGACTGACCCGCCTTCTCAAAGGCCGTCTCACTTGCCTGT
>chromosome_10,-,polyA site is 3008862
GTGCCAGTGAAACTGCCGGAGCAGGAGCGCGTGACGAGGCTGCAGCAGCTGTATGAGCGGACATCGCAGTGGCGCCGGCGCTGCGAGGAGCGGTATGCCAAGATCAAGCATGACCTGGAGAGCTCGGCCCTGGAGGGATGCACCTTCTCC
>chromosome_10,-,polyA site is 3010862
CTATCGCCTTGGCCGGGCGCCCGGAGCGTGAGGAATGCGCGTCAGCAAAACATCGACACAACCTGCCAGCTACCGTCGGTACAGTAACAGCGCGCGAACAACGCACCAATGCCTTGTCCCTTCTTGCTACGCATTTATGTGGGCACGGGT
>chromosome_10,-,polyA site is 3011139
AGGATGCAGGTTGGCGCTGGTGAAGTGAGCACAGACAGTGGGCCAGTAGGCGTGCGTGCTCGGTGAAGGTGGAGGACTCGCTCCTGTAACGGAGAGCTGAAATGCATACGGATATGTGGGACTGGCCAAACGCGATTGTGAGCGGCAAGT
>chromosome_10,-,polyA site is 3011274
TGACTCGGGCGTTGTATGCTGATGGGGCACTGGCCCTTTGGAATGTTAAGAACGACCAGTACTTAGCTGGCTTTCGTGCTGAGATTGTAAGCACCCAGCAAGATGTGCGGATGATTCCGGATTGCGAATGGCACAAGGATGCAGGTTGGC
>chromosome_10,-,polyA site is 3011670
AGGAGGCACCCAAGGCCAAGAAGGCGAAGAAGGACAAGAAGGAGAAGGCGGAGAAGGCGGAGGCGGCACCAGAGGAGAACGGGAAGGCGGATAAGAAGGAGAAAAAGAAGAAGAAGAAGGGCGGTGACGAGTAAGGAGCAGGATTTGCGC
>chromosome_10,-,polyA site is 3011734
CTCCACGTTCAGGAGAAGAAAGACAAGAAGAAGAAGGCCGAGGAGCCGGCTGAGGAGGCTGAGGAGGAGGCACCCAAGGCCAAGAAGGCGAAGAAGGACAAGAAGGAGAAGGCGGAGAAGGCGGAGGCGGCACCAGAGGAGAACGGGAAG
>chromosome_10,-,polyA site is 3011974
GCCAAGTACGACAAGGCGCGGCAAGGGGCCACCCCCGCGCTGGCGACCGCGCCCAAGGCCTACAACGCGGACGCTGACGCACCAGCGGAGAAGAAGGTGAGCCGCCGTACCCTACGTGGCAAGCCGGGAAGGGTTGACGTGTCGATGGAG
>chromosome_10,-,polyA site is 3014350
GCGCTTGGTCTCCCAGCCGCTTGCAGTGGACCGCTTACACTGCTTTGTTGGTCCAGCGTGCATAGTCAACCGTATGCTTTGTGTAAGACGGCAAAATGCAATTACGTCTCCATTGCATATGGCATCAGCGCTTCGGTCCACTCAGCCGTA
>chromosome_10,-,polyA site is 3014691
ACGGACCGCAGCTGTCTCGGGCGCAGAAGAAGAACCTCAAACGCACGCAGAAGCGCGCCGAGAAGAAGGCAACGCCAGGGGAGCCCAAGGCAGGGGAGGCGTGAGCGGGCTGGTCTTGGCGTGTGTGCGTGTGTGTATGTATGTGTGTGT
>chromosome_10,-,polyA site is 3023714
CTCAGCTCCATGACTTCCAGCTTTGCACGATTGCACTCCGTAGCCACGTCCTCCCGGAATACCCGAACTCAAGCATGGTGTGTAATCTTGACCACTTTCACTCGCCGCAGTTGTCCGCGCCGCGCCACGACAACAACACGCAAAATTGCA
>chromosome_10,-,polyA site is 3023872
GTTGATCGTGTAGCCATCAGGAGCCCGTTCAGTAATCACGCACCACAGCACCCAGCTCGCTAGCCGGGGCTAGAGACTGCAGGCAATGATCACGCGCACGTTGTGTGTGTTCCGTAGCTATGCCCCTTGCGTCTCACACTACGGTACTTG
>chromosome_10,-,polyA site is 3023941
GTTGCGTTAAGATGGGCATAAAGCATTAGCCTCTGCCTGTTAACGGCAATGGCGCATGTGCTTTGATCCGTTGATCGTGTAGCCATCAGGAGCCCGTTCAGTAATCACGCACCACAGCACCCAGCTCGCTAGCCGGGGCTAGAGACTGCA
>chromosome_10,-,polyA site is 3024159
TGCCATCTGGCCTGGCAGCTGACACAGGCAGACGTGAGAGTAACTACGGCAGTCACATAAAAACAGTGCTGCCATGTGACATGCAAAAATGGATAAAGCAGAAGAAATTGCGTGTGCAGCTTTGATGAGACCTAGGGTGGAAGGGATATG
>chromosome_10,-,polyA site is 3029076
GAGCGGCCTCACGCTGGGGCTGCTGTCGCTGGACAAGCTGGACCTGGAGGTGGTGAAGCGCAGGTGTGTGCGGGTGTGATGGTTGGGGGGGGGGGGGGTAAAGGATGGGGGTAGCCAACTATCTCGGGTCAAGTGCTGGTGTGGTGTGGG
>chromosome_10,-,polyA site is 3030313
GTTGTTTGCGTTTTTGCGGTTTTCATCTTTGCATATGCAAATAGAGCCAGCTTGCTGGGCGATTTGCAAAGAGTGAAAACCATGGAAGACATGCGATGCAGAAAAAGTGCACCGTTATAAGGCCAAAGCCGCCCGGCTCCCAGGCTGGGT
>chromosome_10,-,polyA site is 3030489
GTGCAAGGAATAGGCGTGTCGTCCCGCACACACCCAAACGGATGCCGGGAGCGTTAAGCGGGTAAGTGACGTGCGGAGGCGTGTTGTAGCTCTCTAGTAGCTCTCTAGTAGTCGTTGGCTCGCTCCCCCCAAAGGGGGGCGACAGCCACA
>chromosome_10,-,polyA site is 3038298
CTCTGGTGCTTCCGCGCCGCCTCCTCAGCCGCCATGGCCGCGCTCCACCCCGTGCCAACCCCGACAGCAGACGCCGGGGCGGTGGCCACGTGGCGGTTGACCACCTTCAGGCCCACGCGCGGGCAGAAAATGCGGACGCTGATTATGGAG
>chromosome_10,-,polyA site is 3048797
GCAGCCGAAAAAAACTTAGCACCGGAAAAAACTTCCTGGCAGTACGGTACAAACCAGGGCACCCCATGCCACGTGGATGGGAATGGTGAAAAACACCCCACGCACACGTACTTCGTGCGGCTGGACTTGAAGATGGGGTTGATGGGGTCG
>chromosome_10,-,polyA site is 3049081
CCACACGTTTCTGGATGCACCCGATCATAGTGCGCATTGGACGGAAATGGGTCGGCTGCTGGGCCAGATAGGTCGGAGAGCTTGGAATGGAGCAGTGGGAGTCGTTTCCCTATGGCGTACGGTACCGTATGCTGTCTGGTGGGGCTGCGC
>chromosome_10,-,polyA site is 3049284
CCACCACACAATGCTGCTCCCATTACCGTACTGCCAGAAAGTATTTTTCATAATTCGTTTTTTGGCGTTGAAAAAAACTTAATTTGGAAAAAGTTAATGATAATTCGCGTTCCAAATGAAAAAAACTTAATAGCTGCGGGAAAACTGGGG
>chromosome_10,-,polyA site is 3068661
GTGATACAAGTGTGAAGTGTCAGCCGTTGTGCGCTGCATCTTGGCGTCTTGCAAGCTTCAGGCCCCAAACTCACACCGTGCAATGAAGTTTTTGGGCTGAGCCCCCCGAGCGCAGCGAAGCCCCAGGATCAGGCCTGTTAGTGCGTGCGC
>chromosome_10,-,polyA site is 3069106
AGGGCGTATTTGTGTGTGTTTATGTCTTGTGTGCCCATGGCCTGTTCCCAAGCCTGTTGGAGGGCACGAGGGCAGGAAACACGCAGTGCACCATCTGCCATGCAGTGCATAGCTGACGGTATTGTTACGAGTTTGTGAGGTATCTATGAA
>chromosome_10,-,polyA site is 3069230
TCTTAGCAGCCGTTGCGATTTAGAGATACTTTGCGCTTTGCAGGGCTGTAGCCAAGCCGCAAGGGGTACCGCGCTAGTAGCGGCTGTCCGGCACAGGGCAAAAATATGGCAGGATGTGAACGGCAGGGCGTATTTGTGTGTGTTTATGTC
>chromosome_10,-,polyA site is 3079879
CTTTTCGTCCTGGCTGTGTTTTGCCCTGTGTGTGTGCGCGTGTCCCCTCTCCGCGCTCCCGTGCCGCAGGGCTGCTGGTTTTAAGACGCCGCCTCCTGTCTTGCCACCGGGGAGCTCTTCGTGAGCCCGGGCCCCATCCAGCCACGTACC
>chromosome_10,-,polyA site is 3079943
TGCGCGTGTGAGTGCCTGTTTGCGGCGGGCGCGTGTTGGCTGCGTAGGCGGGCTCCTTGGCGGGCTTTTCGTCCTGGCTGTGTTTTGCCCTGTGTGTGTGCGCGTGTCCCCTCTCCGCGCTCCCGTGCCGCAGGGCTGCTGGTTTTAAGA
>chromosome_10,-,polyA site is 3080574
ACACGTGGACGAACGCTGTCGTGCGGTCCCCACTTGGGGCGTGACCTCGGGACCGCACGCGACACCTGTATCAATATGCGTGTAAAGCACACGCGGCTCATACTACCCGCCCTGATTCCTGACTACCCTCCCTGGTTGCCGACAGGAGAT
>chromosome_10,-,polyA site is 3080948
CCGATGCTTCACAAGAAACCCTAACAAGTTACACGGTTGACTAACTTCACCAGCTGTTGGATGAATACCGCGGCTGGGTTTCGTAATGCTGTACATGGTAAATGTTGTTACGGTATGCAGGTTGTATGTGTGTGTAAGTTGTTTGCCGAG
>chromosome_10,-,polyA site is 3081285
GAGGTGAAGGCGGAAGAGGAGGAGCGCACCTTCGGCTTCGGGTCACGGCCTCGTCTCAGTCGTAACCGCAGCAAATAAAGGACAGCTTGCCTCGTGACGGGGCGAGTGCAATAAAACTGTACACTACGGTCTGTGCGCTTGGGCGCTCGG
>chromosome_10,-,polyA site is 3082802
TGGATGCGTACGCAACACAACCAACGTGGGGCTCTTCCACCCCCGCACCACGCCCATTATCGGAACTCCCGGGCATTTAGACCCTGAATTGCCAAACCCAAACCTCGCTCTCTCTCAGACACTTGCACCGCACTCACACGGGGACACCTG
>chromosome_10,-,polyA site is 3088482
AGCCGGGTGGCACGATCAGGAGACAAGAAAGGTGGCTCTCCCTCTCAATGGGAAAAGTGGGCTGCGCCCACGCTGCGTTTGGTGTAATGTCTGGGGCTGAAGATGTTCCAAAACTACCTCACCGGGGTCGGTTCGCACCTTGCGACAGTC
>chromosome_10,-,polyA site is 3092724
GCGACCGGCAGGGCGCGCTTATCGCAGAGCTGAAGCATGCAGCTGCCGGTGCCAGCCTTGTCCACGACCTGCAGCGCCTACGGCTTGACGGGCATACCCAAAGAACGCTGGCCTTGGCACCTTCTGCGGCCAATGCTGGTGCCGCGCCGT
>chromosome_10,-,polyA site is 3097469
AGCTAGACTCTCCCGAGTGGCAGCTGCAGCAGGCAGAGCTGCGGTACCGCTGCCTGCAGGGCAGCATCCATGCGCTGGCGGTGGTGGCGGCCGCCGCTGAGCGTGCCTGCGACGCGCGCCGCCGCCAGGTGCATTTGTCGGATCAGGCGG
>chromosome_10,-,polyA site is 3112875
CGCCGTGGCCTGCGTGTCCAGGCAAAGGGAGCGCAGCGTTGACCACGGAGCGGGTAGATCGCATTTGTTACAAGAGGGTTGTAAGGGTCGAAGAACGCCACTGGTCGCATCGCACGCAGGGGGCTCTGCAAGGCTGCAACAGCAAACACC
>chromosome_10,-,polyA site is 3113048
GTGTGATGCCCAGTATCTGGATGGGCAGTAACGAGGAAGATACGGTAGTGCCCAAGTTTGGGGCAGCGCGCCCTCACCTGTAAGGCCTTGCTCTCCTCCATGTTGAGCTGGTCCTGCAGTTCCTTGCGCACGGCGCTGGCGTCCTCCATG
>chromosome_10,-,polyA site is 3113101
TTTAGTAGTACCGTGCTGTGGAGCTGCATGCGCGGATGGGTGATGCGGTCGGAGTGTGATGCCCAGTATCTGGATGGGCAGTAACGAGGAAGATACGGTAGTGCCCAAGTTTGGGGCAGCGCGCCCTCACCTGTAAGGCCTTGCTCTCCT
>chromosome_10,-,polyA site is 3113235
GCTCAGCGGCCTGGCAGCGCGCCTCGGCCTGTTAGGGTTGGTGACGCATGGCGACAGTGGTGCTCAGGAACGAGCAACGACATGAAAGCAGAAACCACCAGTCTAGAGGGGCGTGCACTTGCGGCTCCCGGTATTTTAGTAGTACCGTGC
>chromosome_10,-,polyA site is 3113391
TGAGGGAAGCTCATGCGTCAGCTTTCGGGGCGGCGGCTCCCCCGCCCCAGCTGGATTTGAGTAGGAGCTGGTTTTTGATATCTGTGTTGGCTCGTTGGAGCTCGGCCACTTCCCGCTTGAGTGATTGGATGCTGGCCTTGCACGTCTGGA
>chromosome_10,-,polyA site is 3119598
TACAGCTGGTTGGTACTGGCCGGAGTGGAGTGGAGTGGGGGCGGAAGAAGTGGGCCTTCCCGTGCAGGACGTGCCAGGATTCCGTGTAATCTGTGCCGCATACCTCCCATCACCAGCTTGCTGAGCGGGGTTGCTCCAGCCATCCAGGTT
>chromosome_10,-,polyA site is 3119760
AAACAACGCAACTTGAGCCTGCAAGTTTTGTCCGTGCAGATAATGGTCGGGACGGGGGAACCATGGGTGCGGTGGGTGGGTGAGCGGCGGGTGGCCTGCATAGTGCGCAGACGTGGTGTCAAGGTACAAGGATGCAAGCAGGCGCGTTAG
>chromosome_10,-,polyA site is 3121818
TGGGGGTAGCTCACGTACTGGAGCCTTGGGTTGGCGGGTCCTTGGCGGCTTCACAGGTGCCAGAGGAGGTGCGGGAGGGGGCGGGGGAGGAGGTGGGGGAGCAGCAGCCGTCACATGTGCTGGTGACGGTGATGGTGCTATCTCAGGAGC
>chromosome_10,-,polyA site is 3125922
AGGATGCTGGGAGTGTGTCAGTGTTTGCCAGTGCGTCCACGATCAGGCTGGTCGAGAACTGAAGCCGAAGTTTGATGCTCCGTAACCAGTCGGCAGCGCGCTTGGATGTGGGCTGCTCGCTCGAGTCGACGGTGCCGATGCTCATCGGGC
>chromosome_10,-,polyA site is 3126708
ACAAGGTGGTGTGCACGAGCATGCGTGCTATCCTGTCCCCGTAAGTACCAGTGGCCCGGGCCGGTGGGCCCTTATAACGCCGGGAAACTTACTTTGCGCAACGAAGTTAGGCGTGTTCGACTGTACTACTCAATGCCAACTACGTCAACT
>chromosome_10,-,polyA site is 3138319
CGCGTAGGGCAGCCCGACGAGGGAACATGTAGCTATGGTAGAGCATATTGCTTTTACACTATTTTGGCAATCCGTGTCTGTGTGTAATCGCCCGTTGCCAAAGCTGTCCCATGCCGGCACTAGGGCCTCAGATGAGCACACCTTGCTTAC
>chromosome_10,-,polyA site is 3142808
AAGGCGTGGTCATGAACGCCTTGAACCTTGAAGTGACGCGGCACGGCGTGGTTGTATGAGCGAGGGAGGAGCGGAAAGGAGTTAAATCAGATAATGTCCAAGCTTGCAGTTGGAGGTCACAAGTCCACGGGCGCATAAGGGGGGGGGTGC
>chromosome_10,-,polyA site is 3142865
GATGTCGGCTCGTGCTAGTATTCTGCGGCGATGCAGTCCGAAGCTGAGGACTAAAAGAAGGCGTGGTCATGAACGCCTTGAACCTTGAAGTGACGCGGCACGGCGTGGTTGTATGAGCGAGGGAGGAGCGGAAAGGAGTTAAATCAGATA
>chromosome_10,-,polyA site is 3143437
GGCTGCGGCAGCAGGTGGAGCAGCTGACAGAGCTGGTGGGCTGGCTGTCGCTGGAGCGCGGCGAGGAGGGCGCAGGCGGGGCGGGGGCGGCGGAAGAGGAGGGCGGCTCGGGGGCGGCGGGGCTGGAAAGCCCGGGCGGGGCGTTGTACG
>chromosome_10,-,polyA site is 3147086
ACACAGCCTTGCAGAGCGCGCGGGCACAGACTACGCCCATGAGGCCATCACCTCCGGTTCGTACAGGCCGTGGTCCCTGCACCTGGTTGTCAGCTACGCACACCTGTTTACACATCCCGACAACACGGCTCCGAAGCACATTCCAGCGTC
>chromosome_10,-,polyA site is 3149263
ACCGACCCCGGCTATGTCCGGGCGATGAGGTTGTTCGGCCTCAGACTGTGGAGGGGCTCAGCCCCTTTTCCCGTGACCGGGGAACACTTGTCTTCTGGCATTATGAGTAATCTTATTATGAGTAATCTTCCTAGCTGCGCCCTCTGCGTG
>chromosome_10,-,polyA site is 3150214
CAAGTTCCACACAAGAAGCTCTTGGTGGCGGCGGCGGTTCCAAAGGTGAGGGCCGGTGCATTTGTGGCCCCGGAAAGCATCTGACGTAGATGGATAGTGTTTCCCCAAAGAGTCGTTCGCTGTAAGCCTCCGCCCTCCAGTCTTCTACCG
>chromosome_10,-,polyA site is 3150487
ACCGTGGAAGGCGCGGGCCTACAAGAGATTAGTGGGCGGACGGAGTGTTTGGACGCGTACGCAGATGCGGACACGTAGCGTGGACTGCTGTATGGATTGATTGGTTTAGCAAGCTATAGATTGATTTGAGCACCGTGGAAGGCGTGGGCC
>chromosome_10,-,polyA site is 3150845
CGATTACTACGCGCCGCAAATGCGTGCTGCCGGATGTCGAAGTGGGGCGTGCCTCCCAGCCCCCTAGAGTGAAGTATGAGTGATTCGCAGCTCGGACCCAAGCAGGACTTTTGTACTTAGAGATAAGTGGCCGGATGGAGTGTTTGAAAC
>chromosome_10,-,polyA site is 3151323
AATCGTGCCTGAACGCAGCAAGATATGAGGCCGCACGGCTAAATAGCCAAGCCTAGAGATGAGATGACTGCCATCCCATTGGATGGATGGTCCGGAACGAAAACCAGCCGTACGTAACAGTACCGCAACTGTGTTAGTTTCTCATTCGAA
>chromosome_10,-,polyA site is 3156647
CAGCGTCCCTGGCTGTTTGTGTGGACGACTTCACCCAATGAGGTCTGCGTGATGGACTGCACGTAAACCTTGCACGCAAAGCTTGCAATGACAATCCGCACGTCCCTACCGCCTGCTGGTGCAATCGGATAACAATGCTATCGACGTCAC
>chromosome_10,-,polyA site is 3157369
GACTCCACGCACCAGTTGGGGTCATGCAACAGCGAGAGCCCCACGCCATGTCCGTGTGCGGGGTGGCCAACTCGCCCCATGTGATCGGCAACGGTTGGCAACCGCCCCCAACACCCAGTTGCGACCAGGCCCCGGCCCGATTCCTTTGGA
>chromosome_10,-,polyA site is 3157486
CCCATCCCGCCCAACGACGACACGTCCACCACCACCTCGATGATTGTGCGTAGCGGGAGTAGCAACAAGATTTTGCCCGTTGATGATTTTGCTAAGGCCAAACCCGTCTCGTACGATGACTCCACGCACCAGTTGGGGTCATGCAACAGC
>chromosome_10,-,polyA site is 3157728
CCAACATGTCATTGTGGCATGCATGCAAGTGGCTCTCGCGGAGGTAATGCAGCACTTTCGCGCTTGTGGGCTTATAAATACCGTAATGATTGTACCTTGGCGTGAGCCTTCAGCGAACGGGATGGCTAAAGAGACCAACCTGACACTCCA
>chromosome_10,-,polyA site is 3157786
CTTGCTGGCGATGGGCCAGTGATGTGTGATGGATCAGGCTGGAGTGTTGGAAAGGAACCCAACATGTCATTGTGGCATGCATGCAAGTGGCTCTCGCGGAGGTAATGCAGCACTTTCGCGCTTGTGGGCTTATAAATACCGTAATGATTG
>chromosome_10,-,polyA site is 3157835
GCGGCAATTCTGTACAAGAGGGCGGTGGGTTGCGCTATTGAGTGGGAACCTTGCTGGCGATGGGCCAGTGATGTGTGATGGATCAGGCTGGAGTGTTGGAAAGGAACCCAACATGTCATTGTGGCATGCATGCAAGTGGCTCTCGCGGAG
>chromosome_10,-,polyA site is 3160667
CCCTTCATGCGCAACGCCTCTGTCATTCTGGCGCTGCTGTTCGGCTACCTCATCGCCGCTGTCACCACCTACCAGGGCAAGAAGTACGTGATCACCACCAAGATTGACCAGGCGCCCGGCATCACCTTCCTGTGGACCACCACCTTCCCG
>chromosome_10,-,polyA site is 3161226
ATGAAGGAGCAGGGACGAACTTTTGAGGAGGCGTACGGCAACTTTCTCGGCACCATCGCCATGTGCGGGGTAATCCCCGTAATCCTTTCATTCTTTCCCATTCGTGTCATCAAAAAGATCTTCCCGCCCCTTGTGTGCGGCATTGTCATT
>chromosome_10,-,polyA site is 3162165
CGTGAATTTAGAAAAGTTTATAACACTGCATAGGGCACGACTGGCGAGAGCAGCGCTGAGGCACGGCAACCATGAGTGCGGTCGAGGTTCACCATACCGAGAAACGCTCCTTTAAGGAGCTTATGGTCGGAACCTACGACCTGAAATATC
>chromosome_10,-,polyA site is 3162587
AGAGAAGAAGAAGAGAAACATGGCAGACGAAACCGACCGTTTCAGCAAAACATCGACACAACCTGCCAGCTACCGTCGGTACAGTAACAGCGCGCGAACAACGCACCAATGCCTTGTCCCTTCTTGCTACGCATTTATGTGGGCACGGGT
>chromosome_10,-,polyA site is 3162856
CCACGGCGGCGTGCCTCACCACCGTGAGCTTGCTAAGCTCCGTAAGGTATTCAATACGGGCACCTGTGCCTAGAAGGCTATGATTGTAAGGCAATGAGCAAGCGTTTACGCCGACAAGCCAGGGGACACGGCTCAGGGTCCGTATGGAGC
>chromosome_10,-,polyA site is 3163259
CGTGCAGGTGGCCTTGCTCAAGGAACTGCGGGCCCAGAGCGTCGGCGGTGCACTGGAGATCAGCAGTGTGGACGGGTTTCAGGGACGTGAAAAGGAGGCAATATTGGTGTCAATGGTGCGCAGCAATGACGGTGGCGGAGTAGGCTTCCT
>chromosome_10,-,polyA site is 3168459
GGGCAATAGCCATTGCGGTCGCATCGAGTTCCCGCAGCGGGGCCCTCCCGGTTATTCCAGTTTTGACTTGAGTTATAACCTTGAAACCCGAGCGCAGCGAAATTTGTCGTGCAAATAATGCGCCTGTCTATGTATGTATTGCAAAGCGTA
>chromosome_10,-,polyA site is 3171364
GTAGTTCGGTGGGCGTCATCGGAGGGCAAGCCAAGTCTAGGCGCTGACGAGCGCATAGCAACGTCACTCTACGGTCCAGGCCCAGGCGTCGCTTCTCACACTGCATGTCTTGGACAGCGCTTTAGGCGACGCGAGGACAGAGCTGCCCGC
>chromosome_10,-,polyA site is 3182001
GCCGTCCTCGGTGTTGACAAGCATGCGAGAGGCTTCCATCGTTGCGGCAGTGTCGCCCACGGTCTCAATGGAAGTGATAATGAACACAATCATGAGCGGAATAATGGCAGGTGAATAGAAACCTGTGATGCCGGGGGCAAGCACGCAGGG
>chromosome_10,-,polyA site is 3183370
CAAACAAGAGTCACGAATTCCTTTCAGTGCATTGGCATGTCAAACTGTCGACATGCTCCGTCGCTCCGCTTTCCATGCGCATTTCTGGTGGCTTCATACCTTGCAGCTTGCGTCGGCTGCAACCATCGCCACTGTTTCCTGACGTGGAGG
>chromosome_10,-,polyA site is 3184404
CCAGCAGCGCACACACGGTCGGGGCTGGTCTCCTTCACAGCTTCACTCTTCAGCCACCCTGGCGCCGCCGCTCGGGCATAACCACATACGAGTGCCACCAGTGCGCCACATCCAGAAGTAGGGGCCTGCACCACTGCACAGGGTGCGCGC
>chromosome_10,-,polyA site is 3184680
TGGAGGCGGTGGCATCAGAACTCGGCTCCCTGTGCATCTTGGATTGTTGCAGCGGTGGATTCAGGAGTACGTCTGTCAGGCTGTAATCCGTGCTGCTGCACCATGCTCATGCGGCCACATCGTCTCCGGCATGCGATGTTGGGGCTGCTT
>chromosome_10,-,polyA site is 3184776
GGGATGCTGCTGGCGTGCGCGGTTTACCAACCAGAGGTGCATAGTCCGTAACAGGACTCGGTGGGCCGTGGGAGGATGCTGTGATGACACACGCGCTGGAGGCGGTGGCATCAGAACTCGGCTCCCTGTGCATCTTGGATTGTTGCAGCG
>chromosome_10,-,polyA site is 3188882
TGCGCGCCTACAACGACGACGAGCCGGCGGAGGGCGAGGAGCCGGCGCCGGAGGCGGAGGCGGCAGGCGGCGGCGAGGATGAGGGCGCGGCGGCGCGGGAGAACCAGGGGCTGGCGGCACAGCAGCTGCTGGCGCTGCAGGTGTGTGGGG
>chromosome_10,-,polyA site is 3202273
GAAATGTAGTCACGCACGCGGTTTATGTCCCCAAGCACCGGTCTGCGAGCGCACACGGTATTCGCCGCCCTCAAGTGTTGCACAAGCAAATTCCGTGCCAAACCCGACCCATCGCGCCTTCAGCAGTTTAGCAACGGCTACACCGGCTCG
>chromosome_10,-,polyA site is 3202340
GTCAGGCGGTGTGAGGCAGGGGACCTCCGTGGGGGACCCCTGGTGTGCATTGAGCATTGGGGGTGGAGAAATGTAGTCACGCACGCGGTTTATGTCCCCAAGCACCGGTCTGCGAGCGCACACGGTATTCGCCGCCCTCAAGTGTTGCAC
>chromosome_10,-,polyA site is 3205713
GGCTGTACGCGGCCATGTGGAGCAGGCAGCTGGACACGGGTGGGAGGGGCGGAGGCGGGAGGGACCGCGGGGGGGGGGGGGCGGGAGGCGGGGGGGGGGAGGGGCGGGGCAGGAGGCGGGGCAGGAGGCGCGCAAGCGAGGTAGGATGGG
>chromosome_10,-,polyA site is 3207145
TGTACAACATCCGGTACGGCCGCACAGACGCCACAGACGAGGAGGTGAGCGCCGGTGTAGTGGGGCGGGGCGGGGCGGTGGGGGGCGGTGGGCGGTGTGAGCAGTGGCGTCCCGACGCCTCCTATAGAGGGAGCCGGCCGCTCGCCACGT
>chromosome_10,-,polyA site is 3208632
CGCTTGGGGGGCGGGGGATTGAAGGGTCATGGAGGACGGAGTGGCTGCATCAGATGTTTGAAGTGCCGACGTGTGGGGGGGGGGGGGGCAGGGGGGATGATGAATTGATGATGTGTAGTGGGCAGGGGCGTTGGCGGGTGTTGGTGGGCG
>chromosome_10,-,polyA site is 3213399
CTTAGGTCACCGGCCCATGGCGAAGTGGGCCAGTGGCTGACGTGCATCCTTGCTGATGTGGACCAACTTTCTCACACCCTCAACCAGTTGGCAACGCCTCGCGGTGCCCTTGTGGGGCTTGGGCTGTCACTTGGTGCTGGTGGTCAGTAG
>chromosome_10,-,polyA site is 3213582
CATTGTGAAAGCAGGTGGCTCACGTACTCATGCCCACGTCCAGCCGTCCAGGTGTCTGGCCGTGAGCCGTCGTGCACGCTCTGTACACGCGCTGCATCTAAGTGCCCTTTGCCAAGGGTGCAAGCCCTGAGTCCAAGGCCTGCTCGGCCG
>chromosome_10,-,polyA site is 3213883
GGTCGAGCGCCAGTGCGGCCAGCACCGTGGGCAGGGTTACGAGACCCTGCGCCTCCCCTAAAGCATCTCGGAAGAGGCTGCTGTAACCACGACGGTTGCAACTACCCTCTCATGCGCAAAGGACGAAACTGTGGGCACACACATAACGGC
>chromosome_10,-,polyA site is 3213991
GATTAGGGTACACGATGGTTAGGGTTGGCGAGACATGGACTTAGACAGGTAGGTCATGTACAGGGCATGCATTTGGCAGTGTTTGGGTTTAGGGTTTGCAAAGGGGGCGGTCGAGCGCCAGTGCGGCCAGCACCGTGGGCAGGGTTACGA
>chromosome_10,-,polyA site is 3214136
TCTTGCGTTTGATATAACTGACGCTCTTTCGTTTGAAGTGTGGCTCGTGCACATGTGATGTGTATTGAGGATGCCGCAGGGGTTGAGACGACATTTGCGAAGACGAGACATGCGGGAGCTGTGATTTGACGCAGTATCCTTCGTTGATTA
>chromosome_10,-,polyA site is 3214327
CTTGAGAAGCCAGAAAGCCAATCGTGCTGCATATGAAGAGGTCTGCCAACAACATGGGGTCTTATCGAGAGCATTTTGGATGGTGATCCGCGCAGTGGCAATTACCGCCAAATGACCTTTAATCCATGGTTCAAATGGGTTTGTTTGTGT
>chromosome_10,-,polyA site is 3214415
TGGCGGGGTGCGGCGTTCATTGCGCAAGCTGCCCACCACCGCAGGCCGTGGGTGATGCTGCCTTGAAGCTTAGTAGACAATAAGGCGTCTTGAGAAGCCAGAAAGCCAATCGTGCTGCATATGAAGAGGTCTGCCAACAACATGGGGTCT
>chromosome_10,-,polyA site is 3214593
TGGGCGTGTGACTAATCTTGACGTTGTGTGCGGCAATGGTTCTTGCGTTGTTGACGCGGGTTTGAACGCAATGACTGTCACGGATCATGACCCAATCCTAGAAATTGTTGATTAAATGATTCTGACCAAGGCTGCGGGCAGGCGCCTGCG
>chromosome_10,-,polyA site is 3215022
CGAACTCACGCTCGCCCCGCCCTCTACCTCCCTACCACTCCACAGGCAACGAGCAGGCTGAGATGATTGAGCAGCACCCCCAGCCCAAGGTCAAGCCCCAGAACCTGCCCCCCGGCTGCGAGGACAGCGACGAGATGTGCCCTGACTGGG
>chromosome_10,-,polyA site is 3216500
TCGGCCGAACCCCACAAAATGAAGACAAGTTTCTTTGTCGTCGCGGCTGTTGCGTTGTATCTGGGTCAGCTCGCGCTTGCGGCTCAGCGCAATCCTCGCACCGATGAGGACATCCTTCCTGGTGAGCGTTGCGCACGTTTGGTGCTTCCC
>chromosome_10,-,polyA site is 3217253
GCCGCACACGTGCCGGATGCAAAATCTCCCTCGCTCCTCAGCGCGACGTTAATCGGACGTACACGAAAGATGCTGTTGCATGTGCAAGGGGGCACGGGCAAGGTTTCCTCTCCAAAAACGGAAGGGGGACACGGCGCAGCGCAGCGTCGG
>chromosome_10,-,polyA site is 3223622
CAGCAGCCCCTGCGCCGCGGTTTGGCATGCTGGGGGCGTTGGCCATGCCAAAGGGCTCGGGGCTGACGCTGCGGGAGGGGCGGGTGGAGGGGCCGCGGGAGCCCAGCCGGCTGCCGGCGCCGCTGCCGCCTCCGGCCGGCCCCGCCGCCG
>chromosome_10,-,polyA site is 3229196
ACTGGGTTCTTAAGCTCGTGCTGTGGGTGTGGCGTCTTGGCACCCCACTAGCAAGGCTGCCGGCTGGGAGCCACTGGTTTGTGCTGTAAGGCTGGATGGAATTTGGGTTCCTTGGTCTCACGACATTGCTAGGGGTCAGCCCGTGTTTCC
>chromosome_10,-,polyA site is 3229447
GCGGCGGGCGTTGCGGTGCGGCTTCGGTTCCAGGTGGCAACCGCCGGTCGTGCATGCTGTACATGTGTGTGGGCGCCCCTGGAGGCGCAACTAATCAGGAAAGAGGGAGGACGTCATGGCGAGAGAGCATTTGACTGGCTTGGACGTTCC
>chromosome_10,-,polyA site is 3231008
TGTTTGTGTCGTGTGCAGCCGGGTGAAGGCTCGGTATGTGCTCTGCTTGAACCGTACGGTATGTGCCCTGCTCCTCCCCGCCCGCGTCCCCCCCCCTCCAGGGCGCCCAAGGCCTGCACGGTGCTGCTGCGCGGCGCCTCCAAGGACATC
>chromosome_10,-,polyA site is 3232261
GGTGCGTGGGTAGCAGAGGGTGGCGGCGGGTTGGTTGGGGAATGGAAGAGGCGGTGGTAGAAGTGGTGGTGGCGGGGGCGCGGGCAGCGGGTTGGGTGCAGCGGGTGCCAGGAGGGGCAACCCGAACGCGCACGAGATACGCCCTGGGGA
>chromosome_10,-,polyA site is 3232399
TGTTCAACAAGGACGTGGTGGTGCCGGGCCGCATGCGGCGGCGCATTGAGAACCCGCGCATCCTGCTGCTGGACTGCCCGCTGGAGTACAAGAAGGGCGAGAACCAGACCAACGTGGAGCTCAGCAAGGAGGAGGACTGGTGCGTGGGTA
>chromosome_10,-,polyA site is 3232738
AAGGTGGAGAAGATCCCCGGAGGCCAGATCGAGGACTGCCGCGTGCTCAAGGGTGGGTGCTGGAGTGGGCTGGGTGGGAGGTGTGTTTTGGGGGGGTGGAGGCACTGAAGGCAACGGGCGAGGAGCGGACAGGCCGTGGGTGAGCAGGGC
>chromosome_10,-,polyA site is 3234133
GCTGGCGAGATGCTCCACATGGCGGAGCCTTTCCTGGAGAAGAACATTCACCCCACGGTGATTGTCCGCGGCTTTGCTAAGGCGCTGGAGGACTCAGTGAAAATCATTGACGAGCTGGCGTTCCCCATCGACACCAACGACCGGAAGCAC
>chromosome_10,-,polyA site is 3237369
GGCATGACGACGTGACGGCGGGCAGGCGCCCATTGGGTATCCCCAGAGGCCGACCTTGCCCATGCCAAGGTGCTGCCCCCCCCCCCTTCCCCGCCCCCCACCTGCTCCCGGTTCTTGTTGGCTGACATGGCCGCCACCCGCATCTCCAGC
>chromosome_10,-,polyA site is 3243586
GCTACAACTCCCCCCTGTACTACTGTCCCTGGCTACGCCTTCACTTCTTAGATAATCATGACTGTAACCCCCTCACCCCCCCCACCCACCCACACACACACACAGCCGCCCCCACCTGCAGGAAGTCCTCGCCCTTGAACAGGTTGTCCA
>chromosome_10,-,polyA site is 3250057
TGCGGCCCTAACCAGTGCGCTCAGTGCTCGTATCTTAAGAAGGCAGGTGCGGCGCCAGTGACAGATTTCCGAAATAGGGCATCTTTAACTTTCAGAAACCCGCTGCCGTCTTTCATGCCAAAAATTTTCCGGGGGCTCCGCCCCCGACCT
>chromosome_10,-,polyA site is 3260481
TCATGCCAATATTCCCTCGTAGGTTATCCTCAGCATCAACCGTTTACAGCGTCGTGTGTCTGAGCCTGCCCCCAGCCCCCCCCCCCCCCCCCGGGCCGCAATACGGTTAAACCTCCGAACCGACTTTCCCCAGCATAGACTTACTAGCAT
>chromosome_10,-,polyA site is 3262063
ACCCACGCCACGTTGGTGCATGTCTGAGGCCACAGGAGAGACAAGTACAGACTGCACGGTACGGTATGATAATTGCAAGTGCACGACAAAAGCATGGCGAAACAGGGTTAGTGCATCGGGCTGGACAGGGTCCCCGGTCTGGCGATGCGG
>chromosome_10,-,polyA site is 3262464
TGTGTGGAGGCTTGACGCCGGTGCGTTTGGGCGAAAGTGATGTCTGTCCTTGTCAATCCGTGTACCATACATTCCATGGTAATAAAGGAGTTCGATGGCAAATTGTTCAGCGGCCTGTGTAATGGCAGCCTCTGGAGAAAGTAGTCGGGG
>chromosome_10,-,polyA site is 3270329
CGACATTTGATCCTACAACACCGAGCTTCAGGCACGCCGACCACTCGCGGCGCTCCTCTCTCCTGCAACCGCCGCCCCCTTCCCCCCCCCCCACACACAAAGCTCCCCCCCTTCAAATGAATGGCTACCCCCTTCCCGCACCCGCCCCGC
>chromosome_10,-,polyA site is 3275294
AGAGTCCCTCTCGTGCCTGGCTTCGGCTGCTGTACCCGACACCCAGGCGCCATCACTAATGACATCATGCGTTAGAAGCAAAATGCCCACGCGTCCAGGACATTAGACCTCTCACGCACGCACTCCAGTGGCTTTTCACACGCCAGGATT
>chromosome_10,-,polyA site is 3282019
CCTCGTACGTTATGCTTACGCTCGCCATCCCGCGCAGTGACAGAGATGCTCAAAAGATCTCCTTTTGCAGTGAGGTAATGCTCGGTAAGTCTAGGTGTGATGAAACTAATTATCTTGGGATTGATGTATAATTACGTCTTCCTATGACGG
>chromosome_10,-,polyA site is 3290373
CAGCCGCACCCACACCTCCGCCGCCAGCCGCAGCAGCAGCAGGTGGTCGGCGGCAGTCAGCAGCAGGCCTGTGTGTGTGTGTGTGGGGGGGGGGGGGTTACATGCATTAAGTTTACGAAGTGAAGTCGTAGGGGGGTTACACGCATTAAG
>chromosome_10,-,polyA site is 3296533
GCCTGGCCCTCTCTCTGTAGCTCGGTGGGCGTCATCGGAGGGCAAGCCAAGTCTAGGTGCTTACAAGCGCATAGCAACATCACTCTACGGTCCAGGCCCAGGCGTCGCTTCTCACCCTGCATCTCTTGGACAGCGCTTTAGGCGACGCGA
>chromosome_10,-,polyA site is 3296666
GGGCAGTGCATTTCACCGGCAGAGCAGGATCTAGCCCCGGCCCATTCGACCGGGTTGACGGGATGGTGTCACGGTTGGATCGTGTCATGCCGTGCGAGGAGGCTGTTGCCCCGCCTACGAGGGCGCAGCGCCGGCCTGGCCCTCTCTCTG
>chromosome_10,-,polyA site is 3296743
GCTCAAGGGATCTTTGGGGCTTTTGACATCTGACCGAACCGATTGACTGCCTGTGGGACAATGACACGCCATTCTGCGGGCAGTGCATTTCACCGGCAGAGCAGGATCTAGCCCCGGCCCATTCGACCGGGTTGACGGGATGGTGTCACG
>chromosome_10,-,polyA site is 3298679
GTCAGAGGTGAAAAGCATGAAGTGCGTGTCCATCGAGTGTGAAGTGGGGGAAAGTGGGGGAACAGTGGGTTCCAGACGGTACCTGTAACGCACTGATCGATGCTTTGCCGCTGAAGGGAACGTGTATGGGGGGGTTGGTTCGAGTTCGGC
>chromosome_10,-,polyA site is 3298728
GTAAATCGTAATCGCTGAAGCGGGTCTGTTACAATTGTGTGCAGACGGAGTCAGAGGTGAAAAGCATGAAGTGCGTGTCCATCGAGTGTGAAGTGGGGGAAAGTGGGGGAACAGTGGGTTCCAGACGGTACCTGTAACGCACTGATCGAT
>chromosome_10,-,polyA site is 3299986
CGCTGGCGTTTGGCGCAGCGGTGGACTTCTTCCTGCCCTTCTTCCCGCTCACACGGCCCGAGGTGTGCAGGGGGGGAGGGTGGCGCGGGGCGGGGCGGGATGGGAGGAGCAGGGTTGGGGTTTGGGCGGAGGGGCTGAGCTGCGGCGGAG
>chromosome_10,-,polyA site is 3301743
GGGTTCGGGTGTTGCGCGGTCGGGACCAGCCGGGCTCGTCCCTGGCAGCGGCAGCCGCAGGGTTTCCCATGTGCGCGCAATGAACGCGCTGGTTGTCGCAGCGAGGACATAAGCTGAGCTGGAGCCATGGCCACGTAGCCTGTGTGTTTG
>chromosome_10,-,polyA site is 3303386
GCCCGCTGCAGCGCCGCGCCAAAGGCGTTGGGCACAGTCAGCGCCGCCGCCTGGTCCTGCGGTGGTTGAGTGGAGGTGGTTGGGTGTTGGTGGTTGGGTGGTTGAGCGCTGGAGTGGTGGGCGGTTGTATGGTGGGGGAGATGAGAATTG
>chromosome_10,-,polyA site is 3311248
AAGGGTGCATGGGCACGGCGCGAGATGGGGCGGCCGCGACATGGGCGGGGAGACGAAGCGGCATGGGCAGGAGGTCGCGGCGGGATGGGGGGGGGGGAGAGTGGGGGCAGGAGGCACACGGGGTCTCAGTTTGGTGTTCGGGCAGGTGAC
>chromosome_10,-,polyA site is 3311765
NNNNNNNNNNNNNNNNNNNNNNNNNNNNNNNNNNNNNNNNNNNNNNNNNNNNNNNNNNNNNNNNNNNNNNNNNNGGGGTGTTGAGTGGGGGGGGGGGGGAAACGTTGAACCAATCCCGTAAGGAAACAGTCGCGCGGCAAGGAGAACTGC
>chromosome_10,-,polyA site is 3311905
TCGGCGAGCAGGCCCCGCAGCGGCTGTGAGCGGAGTGGAGTGGAGCGGGGTGGAGTGGGGTGGAGTGGGGTGGAGGGGAGTGGAGTGGGGGGGGGGGGGAAACCGTTGAACCAANNNNNNNNNNNNNNNNNNNNNNNNNNNNNNNNNNNN
>chromosome_10,-,polyA site is 3312550
CACGCTGTGGTCTGACAGGGGGGTTACATGCATTAAGTTTACGAAGTGAAGTCGTAGCCAGGTACAAAGGGGGGGGAGTGGGGCGGGAGGAGGGAGGGGAGGTGGGAGGGGAGGAGGGAGGGGAGGGGAGGAGGGAGGGGAGGAGGTCTG
>chromosome_10,-,polyA site is 3315467
CATCCAGCTCGCGCAGGTGCTCGGGCCGGAACAGCCTGTGGTGGTGGTGTGTGGTGGTGGTGTGTGGTGGTGTGTGGTGGTGTGTGGTGGTGTGTGGTGATGTGTGGTGGTGTGTGGTGATGTGTGGTGATGTGTGGTGATGTGTGGCAG
>chromosome_10,-,polyA site is 3316445
CCCAGCTGCAACCACATTCAACTGTGTACGCTCGAAAGGGTTGAGTTGTTTGTTCAGGATTGTTGTTTCAGATAGTTTCAGATGCTGCATGATCAATGGACCCCCACCGATCCCTTTCACAGATCAGGACGCATTATTGGCTTCACCGCG
>chromosome_10,-,polyA site is 3316782
GGATTGCTTGTACCAGCTACTCGTAGTGAGCCGGTAGTGGGACGTACTGAGTTGAATGTGACAAAGGTTGATGTCAGTCTGTAAGCTCACGCTACCGGCACTTCAACTGGCGAGCCAGGGTCAAGAGTCGCCCGCCCTCGGCGTTTCGTC
>chromosome_10,-,polyA site is 3326482
GAGGGGTGCTGGAAAGGATGGCCGTCGAAGTTTGCGAACCATGGCTGCTCTCCGCACTGCAGCTGTGTTCTCTTACAACAATATGAGCATAATAAGTTGAAGGAAATTCCGCTAGAAGACTATGACCGCGCAAATCCAAATTCACACCGA
>chromosome_10,-,polyA site is 3326673
TGGCATCGCCCGCCCCCGCCCCACCCTGGACCTGGGCTCAGGGTTGCCTAGTTCGTAGTACGCGTACTATGTACTACGTACTGTACTACGTACTGTACGCTGCCCTCGTCGGCTAGTACGTGGAAAAATACGTTGTGCTGGGGAAACCAG
>chromosome_10,-,polyA site is 3327040
CCTTGATCATCACACTAGCGGATTCGAGCCGGGTATCGGAACTTCGTCGCTGGGGCCTCTTCTTCCTGGTGTACAACAGCTTCGTGTAACAGATGGCTTAAATAATGCCTGTGAAACGTATAATGCCTGCGGGGGCCGGGGCACGCCAAC
>chromosome_10,-,polyA site is 3328198
CATTCGAGGTTCCCTCCTCGAGTGTGCGTACGTGTCTCGTGCGTTTTTGGAGCCCTGGCTTGCCCGTGGCTGTCATCCCACATGTAACCTCTATTCGCTAATAAGCCAAGGTGCCGACCGGTTGCGGCAGCCGCACGGCAAATGTTGAAC
>chromosome_10,-,polyA site is 3336936
GGCGCTGATGCGCCGGGGCAGGAGGAGGCCCCTGATTAGGGAATGCGCGTCACCCAGCGCCGATCTGCGAGCCCGTGTTTCGAGGCGTTACCGTGGCCCAGTATGGCCGATGGTTGCAGACAACCCCCCTCCCCCAAATTCGCTAATTCG
>chromosome_10,-,polyA site is 3340485
CACGGTCTCACACGGTTGACATTTGGGCTCCAGCGCGGGCGGGCCTCGCTGGAGTGCATGATAGTCGCTGGTGGGCACGCGCGGGCGGGGCGCGGGGGGAACTAGGCGGAAACTCGGCAAAAACTGGCGGGGAATTCGCGCAAAACTTGC
>chromosome_10,-,polyA site is 3340604
GCGCGAGTGGGAGTGCATAGTCATGCGCGTGTCGTTGGGGAAGCTGCGTGTGAGCTGCGTGTTAACTCAAGAGGGACGCATGGGGCTGCCCCTGTTTCCATGAGCTGCCTCTGAGCGCACACGGTCTCACACGGTTGACATTTGGGCTCC
>chromosome_10,-,polyA site is 3346458
CTAGCGCTTAGCGTTACCGTGTGGTTGTGTGCATGTTGCTTTGGCAGCACGGGACGACCTCCACGTGGGCAAAGCACGTCGAAACATCGTAACAAACACTTGCATACGCCCCCTTCTCGTCTATCTGGCTCGAGTTGCATATCGTCCCGT
>chromosome_10,-,polyA site is 3349074
CCACATGGCTGGCTACCGGAATTCGACTGCGACTGCGAGTCAGGGGAGTGCGAGTACGAGGTACGAGTGCGGGGCGAAGGGACGGCGGGGGCGGGGTTGAAGCCCGTGGGCCACGGCCTGGGTGGGGACCGGGTGCGTGGGGACCCCGCC
>chromosome_10,-,polyA site is 3350891
TTGCTCACAGACCCGGCACACTGGTTCGAGCAGGTGCGGGCAGCTGGTGGTGACGGTATTGGTGGCGTGTGTGTGGCGGGGTGGGGGTTGGGGGGGGGGAGTCTGTAGGCAAAGCATACCGCCCACCACCACGGACCGCTGCCGCCCTCA
>chromosome_10,-,polyA site is 3351640
TGGCTTCCTCGAGAATGTGCGCAGCTATAACTTACAGTGCGATGTATTAGCGACACAGTCTGGCCTGCCAGAGCGCGCACTTGCAAGAATTTCAGAGCGCGCTCGTTCCGATCGGCTGGGATGAAAGCTTACAAGATATGTGCGAGCAGC
>chromosome_10,-,polyA site is 3358622
GTTCTGCAAGGTTGGTTGGGTGTAGTCTGCAGGTGCAGTGGTGGAACTAACTAGGTGATGCCGAGAGTTTGGCTCCTGTTGTAATGGCCTGATGAGTGGAACTTGAAGTCTTGAACAGGCATATGGTGTCACGACCTGTGCAGCTTGCAA
>chromosome_10,-,polyA site is 3358967
GGGCGGGTGTTGTTTCTCTGGGTCGCAGATGGCCCTTCGCGGCGTGGGTACGGCGTGCCCCCGCTTGTCGGGCTGTCCCTTCAATTGTAATCCGCATCCAATAGCAAGGAAGTGTGAAGGAAGAGCGCCGGACTGCGTGCCATAAGTCTT
>chromosome_10,-,polyA site is 3363362
CCCATGCCACCATGCCCCTAGCTTCCGATTACTACTTGAGTCCGTGTGGGCCTCTCTCGCTCCCCCCTAGATTGGGCCGGCATCTACCCCCCCCCCCCCACACACACATACATACACATACACACACATACACAAACGCCACCGACCTGG
>chromosome_10,-,polyA site is 3364416
TGCAAGGTTGGTTGGGTGTAGTATGCAGGTGCAGTGTTGAGAGGAACTACCTAGGTGATGCCGAGAGTTTGGCCCCTGTTGTAATGGCCTGATGAGTGGAACATGAAGTCTTGAACAGGCATATGGTGTCACGACCTGTGCAGCTTGCAA
>chromosome_10,-,polyA site is 3364662
TAGCAAGGAAGTGTGAAGGAAGAGCGCCGGACTGCGTGCCATAAGTCTTGACGTGAACAATTGGCCATGACGCGGGATCATTAATTGCAGGTTGGGGCGATACGAAAGCAGGAGCCGACGCGGTGTTGGGGCAGCCCTGAAGATGGGCTC
>chromosome_10,-,polyA site is 3364742
TTGCGGGACCTAGATGTGGGCTGACTCTGTACTTGGTGACTTCGGTGAGAGCGTAGGTTTAGCGCAGGAAACTACAGGAATAGCAAGGAAGTGTGAAGGAAGAGCGCCGGACTGCGTGCCATAAGTCTTGACGTGAACAATTGGCCATGA
>chromosome_10,-,polyA site is 3365156
CATTGGCGATTCGGGCGCGACCCGTTGCAGCGCCATCCGGCAGTCGGCACTGATAGATATAGGACTGCTGGATGGGTGCTGGGTGTAACGGGCGTGCGGACGGGGCGCAAGCGGGGGAGCCATGCACGACGGTGATGCGGTAGCGGTGTG
>chromosome_10,-,polyA site is 3367219
CCTGTGCAGGAGACATCCATCCAGGCGCTCCTGACACTGGCCAACCAGCCCACGTTAGGCCTGGCCTTCCTAGGGCCGCACGCGCTGAGCCCCATCCCCAAGAAGAGCCAACAGGGCAGCGCGGCGGCCTCGCAGATGTGCGGGCGGCTG
>chromosome_10,-,polyA site is 3368650
GCGGGATATCGGTCACAAATAACTGGCGCGACGTGAAAGGAGTCTCCCCGTTCCTAACTAGCGAGCTTCGGTTTAGCGAAAATGGGGTCGCTCTTTTCGAAAGAGAAGAAAGACAAGGCCCCTGAGCAGCGCAAGCCTGGCTCTGCCCCG
>chromosome_10,-,polyA site is 3368979
GCGACATGGCCGCATGCCTGTCCGACTAGCTCCGCCAGCACCGCTTGCACTTCAATGGCTACGAATGTGATGGTGTCGATATGTAAGCACATTTTGTGGACATGGACGGGTGCAAGTCTACTTGTTTGCGAAGATCGGCAGGCTCATGCA
>chromosome_10,-,polyA site is 3376255
GGTTTTGAGTTTCGTAGCAAGACCTGACTTGATTCTTAGCGAGTGAACTGCTCCTTGCGAGCACAAAGTGCATGTGGTAGCGCTCTGCCTGAGAAAGCGAAATGGAGGCTGGTGAACAGACGCCAGATGGCCAGGTCGTGCTCGATGAAG
>chromosome_10,-,polyA site is 3376493
CGCGAGGATGGGTCGTGTGGGGCGGCCTCAGGCGGTTACACGGGCCCGGCAGGTCAATGGCACGGTCAACGCACCGCAACATTGCAAGGCACCTCCACCACCACACATGCACAAACACACTTGCGGTGGACGCTTTCATGCTATCCTACT
>chromosome_10,-,polyA site is 3376615
GGAAGCTGGCACGGCAGCCAGTGAAGGTGTGAGCGGCGGCGAAGATGATGACAGCGATTTAGCTGTGTTGCGATGTCGGACTTAAAAGCTGCAGGGCCCAGTGAATCGGGCAGGCGGGGCTCCGCGAGGATGGGTCGTGTGGGGCGGCCT
>chromosome_10,-,polyA site is 3376834
GCGTAAGTTGGTGTGGCCGTGTGGGGCCAGGACGCCAGGTGGGGCACGTAGGCACTATAAACGCTTCACAAGGTGTTAGGACAGTCGGACGGCGGTGGCAAAAGAGTTCCAGTCAAGTTGTCAGTATGTGAACCAGCAGGTCCGCTGCTT
>chromosome_10,-,polyA site is 3394446
CCAGAGTAGCCGTGAGGGCAATGAGAGCAGTTAGGTTAGTGGGGGTGAGGACGTTTGAATGCAGAGAAGAGCGACCAGATAGTGTAACTCGGCACGACGAACCTGCACAACGCATCTCACTTTGGGTTGGCCGGGCACGCTTGGACAGAG
>chromosome_10,-,polyA site is 3405207
ATTCTTTGCTGCACAACGTTTTGGTATGGTATACACCTTGTCAATGAGAGAGAAGACCACGCGCAAAGGACGGAGCTCGATGTAATACTAGCTTTCTCCCTTGAATTCGGCTGTCACACGCTGTCACCAGCACGCTGTCGTCGAGTCCCG
>chromosome_10,-,polyA site is 3405395
GTTTTGATAGTGTGTCCGTAGTGCATCACAGTGTTCGGCCGTTTCTGTGCCGACTCTTTGAGGAGTGAGTTGCGGTTTTGGAGTGTGTCTTGTGTGTACAGTGCGCGAGGCGGGGTCTTGTTGACACACTGCCGGCGGCGGAGTGTGTTG
>chromosome_10,-,polyA site is 3405547
TCCCAGCATAGCGCTTGCAGGCAGAAGTTTGCGCCTGGTTAGTGGTTGTGTAGCTTGATGACACGTACGTCGGACATTTTCCCGAAGTTCGGTGGCGGTAAGGTTTGGACGTCCCCATTGCGGTGAAGGGGCTTGCGTAGTTTTACCCCT
>chromosome_10,-,polyA site is 3405624
GAGGGTCGCAGCGTCTAAGAGCTGGAGGCCGGATTGCAAGCCCCGTGCCCTTGTCCGCGAAGGCCCCCGCCCTTTGCTCCCAGCATAGCGCTTGCAGGCAGAAGTTTGCGCCTGGTTAGTGGTTGTGTAGCTTGATGACACGTACGTCGG
>chromosome_10,-,polyA site is 3405810
CGGCCAGGTGTATAGGCGCGCGGTCAAAGAGGGGTTGTGCGTGGGTTGGTATGATGGTATCCCTGCGCTTTGGGTCGCGAACGCGAGAGTGCTGGAGGCATAAAGAAGGCAGGCGTGCCGCGGTTGTTGTTGTGGAGGCCACAATGCGTT
>chromosome_10,-,polyA site is 3408077
TGAGGTGATGAAGCTGCACGACGACTACGCCTGGAACATGGGCAACCTGGTGCACACACTCACCAACCGCCGGTGAGTGGTGAGGCGGGGGGGGGGGGTAGTTGCATCAAAACCCAACAGAACCAGAACCAGGGGAGGTTAGCTGCGAAG
>chromosome_10,-,polyA site is 3409853
CTGAGGAGCTGAAGGCGCTGGTAGACGAGGCGCATCGCATGGGCATCATCGTGAGTGGGGGCAAAGGGAGGGGGGAGTGTGTGAGGGGAGGGGGGGGGTATTGGACGAGGAGGAAGTGTTGTGGGCATGAGGCAAGAGGCAGGGCCTGCA
>chromosome_10,-,polyA site is 3415939
GCCCTGCGCTGTTTGCATTCCCGGTCCGGAGGGTGGGAAAGTTGCCTAGCGCAGGCATCTGGCGGGGTGGGTCTGGTCTGGCAGCTAAGTTCCAGAGGCAACTTGACCCCCGCGCACGCGCATCTAAGGATGCTGGGGTGGCCCTGCGCG
>chromosome_10,-,polyA site is 3416060
GAATGCATAGGCGTACTGAGATCCGCAGCTTTGTCATAGATTACAATGAAGCCTCTTGTTGCGAGGGGACACGTTATGCTCGGAAAGTATTGCTATGTCATGGGTAGCCTCACAGGCACAAGCCCTGCGCTGTTTGCATTCCCGGTCCGG
>chromosome_10,-,polyA site is 3416192
GGTGGCCGACCGGCGAAGTTGACGCCAGACTGGACTGCGTGCGTAGCCTATCCTCCCGGCCTATCCCGGCGCCTAAGACATGGCACGACCTGAATCCGGATAGGGACATAGGGTCAGATAGGGTTGTCCATTGAATGCATAGGCGTACTG
>chromosome_10,-,polyA site is 3416265
AGACGCAGTCAAGGGGAATGTGGAGGGCCCTTGTCCGCGGTGGGGTTGAGGTGGCTGGCGCGGTGTGCCGTCGGGTGGCCGACCGGCGAAGTTGACGCCAGACTGGACTGCGTGCGTAGCCTATCCTCCCGGCCTATCCCGGCGCCTAAG
>chromosome_10,-,polyA site is 3416579
CATGAGTGCTGTATGACAAAGAATGTCTCTGGAGCTCTCCCCGTGTGCGGTTTCATTGGTAGTAACTGTACATGGGTGGCGTGTAAGGGTCGTTGGTGTCGGGGTCCTTGGTTCGCCTGGTGAGTGCGCCTTCATATCCACGGCGCCCAC
>chromosome_10,-,polyA site is 3418337
GGTGGAGGCGCCAAAAGTGGAGCCAGCCAAGACGGAGGCAGCAGCTCAGGTGGAGGTGACGGAGGAGGCCGCAAGAGGCGGCGCCACCACAACGCAGCCAAAGGTCAGAGTGCGATGCTTTCTCAAACTGCACCGCGCTTCTTACGTGAC
>chromosome_10,-,polyA site is 3426576
GCTGCAAGGGGCGAGGGAATGGTGGGGTGATGTGGGCACGAGCGACAGGGTGCGTGTTTGGGGCGGTGCAAGCAAGCGGGGGGGAGGGGGCAGCCCCCGACTCCCTGGGTTCATTTCCCGCAAACTCCAAACACGCACGCACCACGAAGT
>chromosome_10,-,polyA site is 3437104
GAACGTCTCGATGATGACGGCCGTGAAGAGGTTGAGCAGGATGACGGAGATGATGAGGAAGAAGGACAGGAAGTAGGGGATGGCCAGGTAGGAGCCGCAGTTGCCCTCGGCGCGGTCGCAGTCGGGGGGCATGACCATGCAGTCGAACAT
>chromosome_10,-,polyA site is 3444301
AATCAGGATTTCCTGGCGCTAAGGGCGCTTCAAGTGCCGGGCGTCTTGTCTTAGGCCCCATTAAGCCAGTCGTAGTATCTTGGTTTCGCACGTCACTGTAGCACATGCCGGATGCGGACACCACCACCGCAGATCGATTCGACACAAGCA
>chromosome_10,-,polyA site is 3444809
GCCCCGGGTCGGCTGGTCAGTGACAGTCCGCTGGCGAGGGTGGGCTGTAATTCGCTCGCCTGATGCGAGACAATAGCTGTAAAAGGAGGATGGCCTGGCAACGCTCATCTCCGAATACGATGCTTTGCACGGCAGCATAAACACGGCACG
>chromosome_10,-,polyA site is 3446510
CAACACTGAGCGTCTAGAAAAATGATTGTTCGGCTAATCATTGCTTCTCACAGGATCCCGTCATCGGTGAGCAGCTGCAGAAGCGCGCGTCAAAAGGTGAGAGGCCGGGTCGCTGGTAACCCACATGCTTGCGGACGAAGGTGACTGCCA
>chromosome_10,-,polyA site is 3451359
GTAGGGGGCGCCGCCAGTGGGAGTGAAGACGGACTCCTCGCCGGTGGTAAAGGGGCGCTCGGCAGACGTCTCCGCGTCAGCGTTAACAAGCCCTAGCCCAAACTGCAGGACACATTGGGGCGAGGCAACAGAATGTCAGGCGGACAGTCT
>chromosome_10,-,polyA site is 3454930
CAGTACACAAGTGGCGGCCCGATCGACAGTAGTAAATGCGCGTGCCAGGCCGGAGAGGCCATAGTAGTGCACAAAAGCGACCAAACTGCCCTAAGCTCTACACATTTTGAAGCCCTTGCCATCTTTTATCCATGCATCGAGAGCGCCAAA
>chromosome_10,-,polyA site is 3462631
CGGCCTACCACATACTGCGCTGTGCTGTGCCGTGCCAGCAAAGACCGCTAACCAGACAGGCAGACACCCTAACCTGCGCGCCGGCAGGGGGGGGGGGGGAGGAAACAAAGTGCCAGACCCCATACCCCGAAATCCCCCGGGACCCCCCTT
>chromosome_10,-,polyA site is 3463057
CGACGCTGGTATGCGTCCTTTCTCCTTTGGTCCTTCCTGGCTTTCGATGCCAGGGTACGCGCGTGGTCGCACCCGGGTACTACCTGTACTATCTAGGCGAAGACACACGCATTGTCGGTTCGCATGTGATCGCGGCGGTCGCGGGATGCC
>chromosome_10,-,polyA site is 3476235
GGCACCGTGCCACGGCCCGACCTGGCACGCGTTTATGGCGGTGCTGGCGAGCGCTGTGAGAAATTAGATATACAGTTATATGTGTAATCCATATGTCGCAGTGGGTGAGCTGCATTTGGTCAGGCCTCAGGAGTTGTTTTTGCAATTCTC
>chromosome_10,-,polyA site is 3479063
GTGGCATGGATTGGGTACGGCTGGCTACCGGACATTGGTGCACTACCTTACCGGACAATGCTTGAAACCCACCGGACAATGCTTGAAACCTACCGGACAATGCTTGAAATCTACCGGACAATCATGCACCACCCTACCGGACATTGGTGC
>chromosome_10,-,polyA site is 3481060
GGGCGGGTGTGCTCAGACATGTCCGCTAGGGCGGGGTTGGTGGCGGGTCCCAGCCGGCACCCGGTTTGGTCGAGGTCGGCCGATGGTGCTGTAAATCGCAGAATAGCATTGAACAAGCATACAAGTAATGTTGGCAAGGCCGGCGGGGCC
>chromosome_10,-,polyA site is 3481501
CACATCCCGTGCGGCGGAATATTTTGCTGCGTTGGAGCCGAAACATGGGCTGGGGGCAACAGCAACCTCACCCCGCACGCTGTAACAATGGCGCATGCCGTGCGGCGGAATATTTTGCTGTGCCGGAGCCGGAACGTGGGCTGGGGGCAA
>chromosome_10,-,polyA site is 3482231
CGCATGCCGTGCGGCGGAATATTTTGCTGTGCCGGAGCCGGAACGTGGGCTGGGGGCAACAGCAACCTCACCCCGCACGCTGTAACAATGGCACATCCCAAGCGGGTCCCACTCCAGGAAAAAGCGTGTCCCCAGGGAGGCGCCCACGGG
>chromosome_10,-,polyA site is 3482322
CACATCCCGTGCGGCGGAAGTTTTTGCTGTGCCGGAGCCGGAACGTGGGCTGGGGGCAACAGCAACCTCACCCCGCACGCTGTAACAATGGCGCATGCCGTGCGGCGGAATATTTTGCTGTGCCGGAGCCGGAACGTGGGCTGGGGGCAA
>chromosome_10,-,polyA site is 3482884
GTGCTCAGACATGTCCGCTAGGGCGGGGTTGGTGGCGGGTCCCAACCGGCACCCGGTTTGGTCGAGGTCGGCCGATGGTGCTGTAAATCGCAGAATAGCATTGAACAAGCATACAAGTAATGTTGGCAAGGCCAGTGCTCGTATCTTCCT
>chromosome_10,-,polyA site is 3483219
CGTGCACTGCCAGGGAGCTAGGGCGGGGTTGGTGGCGGGTCCCAACCGGCACCCGGTTTGGTCGAGGTCGGCCGATGGTGCTGTAAATCGCAGAATAGCATTGAACAAGCATACAAGTAATGTTGGCAAGGCCGGCGGGGCCAGGCGGAG
>chromosome_10,-,polyA site is 3483580
GGCACCGTGCCACGGCCCGACCTGGCACGCGTTTATGGCGGTGCTGGCGAGCGCTGTGAGAAATTAGATATACAGTTATATGTGTAATCCATATGTCGCAGTGGGTGAGCTGCATTTGGTCAGGCCTCAGGAGTTGTTTTTGCAATTCTC
>chromosome_10,-,polyA site is 3484039
GTGGCATGGATTGGGTACGGCTGGCTACCGGACATTGGTGCACTACCTTACCGGACAATGCTTGAAACCCACCGGACAATGCTTGAAACCTACCGGACAATGCTTGAAATCTACCGGACAATCATGCACCACCCTACCGGACATTGGTGC
>chromosome_10,-,polyA site is 3484311
GACGCAGTATTGGGTGGTGTGCAGTGTGCTTTATTGGGTGTGAGGCTTCCAAACGGTTCCTGGAAAGATGCTAAACTTTCCTGTGAAAGGGCTTCATATGCCTGAAAGGGCTTCACTTGCCCGTAGGGACTTCATGCCCCGTGAGTGTGC
>chromosome_10,-,polyA site is 3485222
AGGGAGTTGCCATAGGTGCAGGGCCGTAGGCGGCTTAGGTTAAGTTCACCCTCGCACGCTGTGTGTGTGTGGGGGGGGGGGGGGGGCCTTCAACAAATGACTGTTTGCTGCCTACCTGCCTGCCTGTAAGGGGTTGCCTACCTTGCCAAG
>chromosome_10,-,polyA site is 3507374
AGTGCGCCAAATCGGTGGGCCCCAAGGGGGAGCCCCAGGCCCCCGCAGGCCAGGGCATCACCAACCACATCTTTGCCTGTGTGCGGGGGCCAGTCTGGGACCCGCAGCTCTTTTTTTTGGAGGAATCATCTCTCACCTGCACTGTGCCAA
>chromosome_10,-,polyA site is 3510551
TTTGACGAATCATCCTTACAAGGTTGAACAGGGGCAGACGCACTGCCCCCCTGCTGCCTGAAGACAGCCTGGTCCCCGAGACCAGAACCCTGACAGGGCAAGAAGAGAAGAAAAGAGAAGAAAACAGAAAGCAAACACCTCGAGAACCGC
>chromosome_10,-,polyA site is 3513211
GCGGGTCGGGGGCGGAGCCCCCGGAAAAATTTTGGGGGTGAACGAAGCGGCGGCAGCCTGTTTCGTCAACTAAACGAAGCCATTTTAAGGAATTTGGCCACTGATGCCGCCCCTGCCTTCATAAGATACGAGCGCTGCCTTGCGGTCAAT
>chromosome_10,-,polyA site is 3519349
ATAGAGAAGGGTACCGCCCGCCCCTGAACAAAGCACGGCTGCCCATCTATATCCTTGAAATCGGTTACAGCTCCGACGTTCGCCATTTGGACAAGCGGGAAGAAAAATCTCAACAACACCAAGAACTCAAGCGACTGCTGGAAGCGGCCG
>chromosome_10,-,polyA site is 3520228
TAACCATAGCCAGTGATTCCCTAGTGTCTCTCTACTTGATCCGCCGAGCCCTTACTGCACCACAACGACTCCTACTATCCAAACATAAAAACCTGCTGGAAAACATACTCCACGAGCTACAAATGTATGCCGACGCCGGGGTCCCAGTCC
>chromosome_10,-,polyA site is 3522754
AAAAGATTGATGCTGACCCCCGGCACGACCCACTGCCACCTACCGATATGCGCAGCCACACAGAGAAATCTGGCTTTATACTAAACAACGACCCCGATGAAAATGACTCCGGTCCCCCGAACTTTGTCATGTGGGCACCACACTACTTTG
>chromosome_10,-,polyA site is 3527393
ACACAACGGCAGCGCCACAACGAGCACCTTGCAGAGGGCAGCCCTCGCAGCCCTACGAGAGTGCACGTACAGGCACGAGCACCCCCTCATAATAATGGGAACGCACAGCAGACTCCCACCTCCCCGCAAGCCAACCACCCGCCCGCCGCA
>chromosome_10,-,polyA site is 3529613
CGAATAAGTGACACACATGAAGAGAGAGACACCTGGACGCAAACCACACAAGAGCCAAAAAAGCGTCAAAACCACACGCCCAATTGTAATACGGTGCGTATGGAGACAGGCCCCAATTTCAACGCCCAACTGCAACTGCAACCGCTTAGC
>chromosome_10,-,polyA site is 3530002
GCCAGCAAAACACCGGTACGACGCCAAGGGCCTGGGAAGCTATGAACAGCATATTGCGGGAAAACGCCACTACGCCCTGCTGTGAGCTAGATAACAACCAAAGGACGAAAGGGTGTGCTCATAGTAAGGAAGGAGATGATATAGCCGATG
>chromosome_10,-,polyA site is 3531443
CAGCTTGGAAGCACTCTGTTGAGAGCTGTCGGGAAAATCGGAGCTTTGAGCCCCAAAATGGCCCTCCTACGGGTCCTTATCATGTTAATGATAAGCCTCACAAACAAGTTCCCGCTGGAAAGCCCCCGGTCGTCGACTGGACCCATCCAC
>chromosome_10,-,polyA site is 3536963
CAAAGTCTGTGTGACTCCGCGCACTGTGAGTCCTAGCCAGGCCTCAACCCGCCAGAGCCCCACCGCTGTGCCTTATCGCCACAAGCCTAGGTACAGAAGACAAAGCACACACACAGAAGTGCCGGGAAACGTCTAGGCCGCAGGACACAC
>chromosome_10,-,polyA site is 3548041
GAACCTTCCGGTAGCCGCCCGAACTCGCGGCTTTACCGTCCACCAGTACACTGTGCGACACACAATTGCTGTGCGTTACGAAGCAGGACAATGGAGAGTAATAGACTCGGTGAACAGCCCTATCCACAACACGGTCTTACACGACAACAC
>chromosome_10,-,polyA site is 3550532
TGGCCCGTTTAGTTTTCTGCTTGTGTCTCCCCTGCCAGTTCTCCTGGGGTGTTGCTCAAGCAACCGACTTGTGGGGGTGGGGTGGGTTACGGCGGGTCGAGTGATGGTAGCACTGGTGTTTTCCTTTCTGGCGCGCGGTGGTGGTGGTTC
>chromosome_10,-,polyA site is 3569555
TTTCCAAATTGGGGGGTAAGTGATGTCGAACCATGTGGATGGCGGTACATTGCCTTACCTGCCCCCCCACCCCCCAACCCCACACACACACCCCCACACACGCACAGACCGTGAGGTGTATACCCCTTCCAGCTGGTTTGTATACTTTGG
>chromosome_10,-,polyA site is 3570507
AACATGGTGTGTTTTGCAGACCCAAAGGCAGCTGTTACCCTGGGGGCTTTCGCATGTGGGCACGAGACTGTGTGTGTGTGTGTGGGGGGGGGGGGGGGCACTGGGGCAGCATGGAACTAGGGCTGGGTGAATTGTAAGTACCCATAAGCC
>chromosome_10,-,polyA site is 3572284
CGTGCGTCTGCAACTCTCTTCTCAGCGGCACCAAGCGCGGTTGCGTGCACACACGCCGCCCATTGGGCCTGACTACAGAGAGTGTAATTGATGGACATGGTTGGCTCCAGGTTGCACGCGGCGTGCACGCAACGGGGTTGCGCAACTGCT
>chromosome_10,-,polyA site is 3575288
TGATCTCTGGCCCTATCGAGGTTCTGTGATATGATCCAGGCTGCCTTGGCAGTAGGGTGGTAGTGCGTCTACCACCGCAACCTTGTAAGGATGACTTTTAAAAAAAAAAAGCCACGCCAGTCGGGGGGCAAAGGTGCTGGTGTACCGGCT
>chromosome_10,-,polyA site is 3575394
GTAGTTGTCACCTAGCTGTTGAGAACTCCAGTAGGTGTGTGGTGTCACCTGGCTGTTGAGGTTTCCAGTAGGTGTGTGGTGGAACAAAAACTTCTCTTCTCTTCTCTGATCTCTGGCCCTATCGAGGTTCTGTGATATGATCCAGGCTGC
>chromosome_10,-,polyA site is 3587091
ATCGCCCACCTCTCTCGTAACAAAGCCACGGGCCCAGACGGCATTCCGAACGAGCTGCTCCGCATCTTGCCTCACGGCATGAAGCGAGCCCTACACAACACACTGAAGATCATGTACGTCAAGTCCACAATCCCGGAGTCCTGGGCCACT
>chromosome_10,-,polyA site is 3591092
AGAAGTTTCAACCCCAAATTAGCCATTCATGCTCTCAATACTTAACACAACGTGCTAATAATACCACTGAGGAAAGGGGGACCCACAACAAAGATCCAGAAAACACCTCCACTCTGCACCGACAGGACTTAAAAACAAGCACACATACCC
>chromosome_10,-,polyA site is 3598031
CAACGAAGCCAGTGTAGAGGGTTTCGCGGGTGTGGCCTTGAGCGATGTGCGGGGCCGCGAGCGTGGCGATGCCGCGGTTGAGGTCATGCGCGTAGTGCCCTTCGTTCTTCTCTCGTGGCACCCCTTCCACAGTCGGTTTCATAGTTTTAC
>chromosome_10,-,polyA site is 3599826
ATCGGCTTTAGACGTGGCGTCCATTACCATGTAGCAGCCGCCGCAGTCACCACGGGAGATGGCTCGTGCGATGGTCTGGACTGCAATGTTGTGTCGTTTAATGTACATTGCACGGAGTTGGGGGTTGTGGCAGCCTCCCAGTATATGGCC
>chromosome_10,-,polyA site is 3604410
CAGAATTGACCAGGGGCAGACACGCTCCCCCCCTACTGCTTGGCACAGAGACCCAAAGACAGCCTGGTCCCACAGACCAGAACCCCGACAGGGCAAGAGAAGAAAGAGAAGAGAAGACCACCTGCTCACCACCTATGAAACCGAAACACC
>chromosome_10,-,polyA site is 3604492
GTGGTGGTGTGAGGTGTTCGGGGGTTTAGGTGGGGTGGGGCATGGCCCCCTTAGTGGTCCTTTCTTTGAGGCTTCATACTTACAGAATTGACCAGGGGCAGACACGCTCCCCCCCTACTGCTTGGCACAGAGACCCAAAGACAGCCTGGT
>chromosome_10,-,polyA site is 3604564
TGAAACCTGATGGGTTCCACACGAACATAGCAGGCTGTGTGCCAGTCAGGTGGTGTTCCTGTAGGAGCTGTTGTGGTGGTGTGAGGTGTTCGGGGGTTTAGGTGGGGTGGGGCATGGCCCCCTTAGTGGTCCTTTCTTTGAGGCTTCATA
>chromosome_10,-,polyA site is 3604645
GGTGCTAGAGATTGCTGAGTACCTAATAAATGAGAGTGTGAATGTTTTGGATGCGAGGGGACAACCATTGTACTCATGTACTGAAACCTGATGGGTTCCACACGAACATAGCAGGCTGTGTGCCAGTCAGGTGGTGTTCCTGTAGGAGCT
>chromosome_10,-,polyA site is 3606173
GTGTTCCTGCGCGCCTGGATTGCGCTGGACCTGCCGCGCTTCTACAACCCCGTCACCAACCTGCTGGCGGCGGCGCCGACTGACGTCAACCGACCCCCCAAGAACAGCAAGCGTGTCCGCGGCGGCGCCGAGCCGGAGCAAGCACCCACA
>chromosome_10,-,polyA site is 3614064
CGTCACGTTTACAAACACGCGCAATGCCGTTCCACGCGGGGACGTTCATCGCACGCAACCACGATCGGGTATGGTGTGCCCTTCCCGCCCCCCCCCCCCCCCTGCTGCACCGCAGCACCGCGCTGGCGGCCTCACCGACAACATTGATTT
>chromosome_10,-,polyA site is 3634951
CTGACCACTGTGATGTATGTATGACGTGAGCCAGCGGCTGTGCACGCGGCGTGCAGGGGGTCCCCGGCCTTTGGCCGCCGCAACTCCCCGCGATTTGACATGAAGAATATCGCCTTCATCAAAGCCCCCGCTTAGCCAGCTCCGTCGCCA
>chromosome_10,-,polyA site is 3641729
CGCCTACCATTCACGCCTTCCATTCTAGTGACCTCTTACGAATTGCCATGCCCTCAGATTTGTCGTCCCTGTGATTGGGAAGGGTAAATACCACCTGCTACCTGCCCTATGGCTGAATGGCCTTCCTGCACCTGCTGCTGTGGATGCAGG
>chromosome_10,-,polyA site is 3642091
TCGTGTTTCCAGGTCATACAGCACCTTCGCCAGTAGGCTGACTGACTCGTATGTGTGATGGTACAGAACATTGCTGTTGGTTGTCCAAAGGATTAGGCTAGTCCGGTAGGCTCATAGCCTTCGCCTTTGATATGATGTGGACGCGATCAA
>chromosome_10,-,polyA site is 3642358
CCCAACGTCAACGGACCTAGGCCGGACGGCTGGGGAGGACAGCATCAACCTGTCCTCCATGCTCTGCACACCCACGCTGCAGCACGCAACACTACAAGCAAAGACAGCCTGGCAACCCTGAGCAGAGAACCTTAAGGCTTGAGAGGCCGC
>chromosome_10,-,polyA site is 3649842
GCCTAGGAACTGCGGACTGTGCCTGGGCCGTTTTGGCGGTGTGTTCTCGCGCAGACACGATTGAACTATTCAGTTGCCTTTAATTTCTTTAAGCGAACCATTAAACATCTCGTGTGATGGGGCTTCCACGTTATCGGGAAGATAGGTCGG
>chromosome_10,-,polyA site is 3656920
GCGTCGGCGGCGCGGAGGTGAGCCTGAAGCGGGGCTGGGAGGCGGAGGACCAGGGGCTGCTTGGGGCGGGCGTCAAGCTGGCGGCGCTGCGCGGCGGCGTGGGCGGCAGTCAAGTTGTGCCTCCAGCTGAACCGGAGGTATACAATTGTA
>chromosome_10,-,polyA site is 3657496
TTGCGGCGGACGCTGCGGAAGGTGGCGGTGGCGGCGGCGACATCTGCGGCGGATAGCGGAAATGCCGGTGGAGGCGGCGGTGTGGGGGCGGGGTGGAGGAGCATGTCGGCATCGACGGAGGCGGCGGCGGAAGGGTCGACAGTGGCGCGC
>chromosome_10,-,polyA site is 3657926
CGCGTGGCGCAGCAGGCTAGCGGAGACGAAGGGGCCGTTGACGTGCCACGGCCGCAGGGGCAGGCGCGGAAAGAGGGCTGCGTACAGTTTCGGCAGGGTGGCGTCCAGCGTACGGAGGAAGCCGGTGAGGACGACGGCGGCATCGGTGGT
>chromosome_10,-,polyA site is 3658557
CGGCTTCGGTAGGCCACTGGGCTTCGGCTGCACGGTTGTACGGGTAGAACTGGAGGCCGGCGGCTCCATCATGCAGGGTGGAGAGGACGAGGGAGAAGAGGTTGACCAAATGCTCGATGCAGGTAGGAATAGGCAGGTTGGTGAAGAGCC
>chromosome_10,-,polyA site is 3658689
TGCGGAGGACGCCGGGCGTCCACATATAGTAACGGCCGTGAGCGTCGAGACCTCGATGCGGATGGGGAGCAGGCGGGGGGCGCCCGCGGCGGGCGGCGGAGGTGGATTTGGGGCTGGCGCGGGCAAGCCATGCGGCTTCGGTAGGCCACT
>chromosome_10,-,polyA site is 3660273
CGAAGAGCTCCCCGGTGGCATGACAGGAGGCGGCGTCTTAAAATCATCAGCCCTGCGGCACGGGAGCGCGGAGAGGGGACACGCGCACACACACAGGGCAAAACACAGCCAGGACGAAAAGCCCGCCAAGGAGCCCGCCCACGCAGCCAA
>chromosome_10,-,polyA site is 3660630
CTGTGAGCGGCTGGCGAGGAGAGGCGAGGGCTGTTGCGTTTTGGAAGGCGGGCGGAAGGCCGCACACGCCGGGAGTCGGGCAGGCTGTAGATTTCGCTGAAGCTGCGTTTGAGAAGGGAGCCGAAGGGACAGCTGGGGTGGGACAGCTGG
>chromosome_10,-,polyA site is 3660753
TGCGACGTTCGGTAGGGGAGCTGTGGCCGCGCACTAGATGGGAGGAAGTTTCCGAGGTGTTGTTTCCGAGGCATTGTTTGTGGCTGATGTTTGTGGCTGATTAAGAAAGAAGCAGAGTTTCGGCTGTGAGCGGCTGGCGAGGAGAGGCGA
>chromosome_10,-,polyA site is 3660970
GATGAGCTGTGTAGACGAGCACTAGCGTAATGCAACGGCGTGCAGCAAAACAATGGCCGGGCGACAGTGTGACAAGCAGGGGCAAGAACAAGGCGAAGCAAAGCAGAAGAGGGGCCCGAATGTGTACGACAATTGTGGCGGGCAGGCCGA
>chromosome_10,-,polyA site is 3677569
GGCCCTAACCACGTTCTCGCCCACGGCATTCAGGGGCCCAAGGGGCCTAGTTTTCAGCGTTTGGGGGGGTCCGCCCCCCCACCCCCCCCCACCCCCCGGAAAGGGGTAGTTGGCGAGATTCGGGGCCGTACGCAGCCCCACGCGGCGAGA
>chromosome_10,-,polyA site is 3677929
CAACACACCCAGACACTCTGCAGGATCCTGCGGTTGTCGCCACTGCCCGGGGCCGGATGTGGGACTCAATGCAATCGCACCATGCAACCGCACTTGCCTGCGTATCCGCTTGCGGTGTTCGTTCACCAGGTAGGGGAAGGGCACGTTCTG
>chromosome_10,-,polyA site is 3678022
TGAAGACACGATCCAAGGCAGAGCAATGAGTGGCACTTAGTAATATGGTCATATGGCTACTGCCTTAGCAACTGTTCCGGCGTAATCAACGCACAACACACCCAGACACTCTGCAGGATCCTGCGGTTGTCGCCACTGCCCGGGGCCGGA
>chromosome_10,-,polyA site is 3678224
AAGGGCTGTGCTACCATAGCATGCGCATTCGCGCATGCAGACTCCATTACCCCAAGCGGGAACATGCGAGCGGTACGGTAACATGTTAATGAAGTGATCATTGCATTATTCCCACCAATGGCCGCACCTCGCGGGACTTGATCACGTAGT
>chromosome_10,-,polyA site is 3678350
TTGCACTGGGCATGTACACGAGCGCATGTGGCGAAGGTGGTGGATTGGGTAGTAGTATCCCAGGTGCAAAGCATGTATGCCGAATTCGGACACATAGGCAAACCCAACGGCTTGTTTGTGCAAATAAAGGGCTGTGCTACCATAGCATGC
>chromosome_10,-,polyA site is 3680767
CTGCTGTCGAAGCGAGCTCCGCTCCTGTATTGGATCATGGCTTGCCCTTGATACTGTGCTTAACGTGAGGGCAGCCATCGCGCTTAGCCCTGATTGGCGAGCCGCGGGCGATCCCCGGCTGTAGTTTACTGTCGGTTAGCACAACTCCTC
>chromosome_10,-,polyA site is 3683200
TGGCGTCGCCTGGCGTCGCCTGCCTTCGTCTGGTGCGTCATGCAAGGGTACTAGTGAAGCGATGTGGTACAATGGTTTGTGGATGTAAAGCAGGCCATCGGGCTAGACACGCCCCTCCATCAGTGACCAATCCAGGACACGACACTTCCG
>chromosome_10,-,polyA site is 3683449
CATTGATTACGAGTGGTTCCCCGCTGTCACAAAGCATGATATCTCCAAGGACGAACAAGCACCAGCTGGGCTGGCTGCAACTGTAACATACATTGCATGAGTGACGTTGACTGGCAGGGCACTGATCCAGGGTAGCAAGTCGTTGCATCA
>chromosome_10,-,polyA site is 3683567
GTGGGCGTACAGGTTCGAACCGCGGGGCGTGCATTGTGTTGCGGGCGTTTGAAGATGGTGGTGATTGATGACTGGCTAGCAATATGAGCTTGATGAGGCAGAAGGTGTTGGTGTAGGGCATTGATTACGAGTGGTTCCCCGCTGTCACAA
>chromosome_10,-,polyA site is 3704794
CGCGGCGGCAGTACAGTAAGTGGGGCTGGGCAGGCACCTAAGGCCTGCACCGACCAGAATAGCAAGAGTGGCAGGAGCTGCAAGAAGAATGCACCGACCATGACCAACGTAAACGGCACGCGTTGGGTGCTCCCCAGAGTTTCCCTTCAA
>chromosome_10,-,polyA site is 3704862
TGCCCGCCGTGGCCATGCTCTGCCACTGTCAGGTCTGCCGGCCTGCCGCAGTTGCCCACTGGTGGAGGCGCGGCGGCAGTACAGTAAGTGGGGCTGGGCAGGCACCTAAGGCCTGCACCGACCAGAATAGCAAGAGTGGCAGGAGCTGCA
>chromosome_10,-,polyA site is 3704986
CTGGACAGTGACAATCCGCTGGCGAACGTGGGATGCACAAGACGTTCATCTGATGGTCTACGGATGCCATTCTTGAACTGATTCAACGCGATATCGAGGAGCTGTGCGATTCCACTGATTTTTGTGCCCGCCGTGGCCATGCTCTGCCAC
>chromosome_10,-,polyA site is 3723086
TGGCTCCCTAGTCCCGCAACACCGGCCCTGGCCCGGTGTTGCGGTGTTGCTCTCTCTCACACGACCTATCGTGCGTAGCTTTGTGAAAGCATCGGAGTGATCAACCGACTGCTGCCTCAGACTCAACACCTGGGGCCGGGCTGCGGAGCG
>chromosome_10,-,polyA site is 3737183
TGGCTCCCTAGTCCCGCAACACCGGCCCTGGCCCGGTGTTGCGGTGTTGCTCTCTCTCACACGACCTATCGTGCGTAGCTTTGTGAAAGCATCGGAGTGATCAACCGACTGCTGCCTCAGACTCAACACCTGGGGCCGGGCTGCGGAGCG
>chromosome_10,-,polyA site is 3747693
CGGATGGGCTCAGCGGACAGCTGGGGCGCTGGGGTTTTCCCGCCTTTCGCGTCTTGGCGCAGGGCCAGGTCGGCAAGTCTTTGTAAACACATACATGCTGCCTCGCACTCCATAAGATACATAGTCAGGAATGCAGCGGTTGCACGTGGC
>chromosome_10,-,polyA site is 3751211
TCAGGAGCACGGACCGAAATCGGAAGTTTGTGTTCCAAATCGCGATAATACTTCTCGCGGTCGCCCTGGCCTGACCTTCAGTTTGATCTTTCCTCGCGCAATTTGTTGTGCCAGAGCATACAGCCCCCGAGCTTGCCTGGCAACTACCTT
>chromosome_10,-,polyA site is 3755403
CAGTACATGGTGTTGGCGTGCATATGTATGTGCCGCCTTACACTGGCACCCTCTGGTATCGACTCCAATTTTGCAGGTGCTAGAACCAGCTAGAACAGCATCGTTGTAACCACCATGACTGCAGTAACCAGCAGCCAAGGCCACGCCGCA
>chromosome_10,-,polyA site is 3761171
ACATGTTCGTTGTGCTCGCCGTTGTAGCATGAAGCATTGATCATGGCTGGGACCTGGCTGGGAACCCCTCTCCTTATCGCTATCAAGCCCGAAGGCGGCAGCAGTTCCAGGGCAGGTTGTTCAGGCGGGTGTGGCCGACAGCTGCCATTG
>chromosome_10,-,polyA site is 3761228
TGCAGACCAAGGTGCAGACACGTGGGGGTGTTGGAGATGTGCAGGCCGTTTCAGGGCACATGTTCGTTGTGCTCGCCGTTGTAGCATGAAGCATTGATCATGGCTGGGACCTGGCTGGGAACCCCTCTCCTTATCGCTATCAAGCCCGAA
>chromosome_10,-,polyA site is 3761539
TCGTTTCCGGCCGCCAAATGATGGTACCGTAGCTAGTTGCTCCAGAGCTTCTGCGGCAGCAGTAATATCATAAAAGCTGATCGGTGAAATAGCGCTGCTAACTTCAATGTGTCAATCAGGTCAAGAGATTGCAGCATGAAGGCCAGGATA
>chromosome_10,-,polyA site is 3762079
GCACCGGGAGCACGCTTGCGGCGGCAATGACGGCATCGAGCCCGCGCAAATCCAATCGGGCGCGCAGCATTGCGAATTACAACGAGGACCACTATGACGAAGAATTGGAAAGGACGGTGTCTGCACCCAGCCCGAAGGCGGCGACGGGCA
>chromosome_10,-,polyA site is 3767098
ACAGTGCTGCGCCCAGAGCTCTTTGGCTCCGCCAAGCAGCGGGAGACGGCCCAGCAGCAGGCCTTGGCTGCGCTGCGGCGCCTGCAGGCGTGGAAGCAGAGACAAAGCCTGCAGCAGCAGCGGCAGCAAGCGCAGCAGCCTCAGGCCCGG
>chromosome_10,-,polyA site is 3784449
GTGAGGTCTGCACTGGTCACCGATGGGCGCAGCACGTTGAGGCTTCTGGGGATGCACAGGCCATATGGGCCCTTGCATGTAACTGGCAGCGGATCGCTGAAAGTGACCTTGCAGGGGCTGCGCGTGTCGGCATCTGGACTACCAGACCAT
>chromosome_10,-,polyA site is 3784683
GTTGGAGCGGAAGCCGTTGGGTATGGGAGCCGTTGGGCATGGGAAACGGAGCCAGGCGCTCTAAGCGCGCCGCGAGCGGTAATGTGTGATGGATACCGTATTGTTGCTACCTGCCGGTAACAATCTCGTGTCGCTTGGTGTGCAGAACTA
>chromosome_10,-,polyA site is 3784772
TAGGAGGAGGTGTAGCTGAAGGAGCCAGGACTGAAGGGTTGTGAAGTGAACTCGGTTGAGCAGCAAGCCAGGTGGCGCGGAAGGATCGCGTTGGAGCGGAAGCCGTTGGGTATGGGAGCCGTTGGGCATGGGAAACGGAGCCAGGCGCTC
>chromosome_10,-,polyA site is 3786824
ATCTCCGGCCACCTGGGGTGAGGCGGGGCTGCTGCAGGCGGCAAGGGTGTAGCTCAGGGGGCTAGTTTGTTCCACTCCCAAAAGGGGGGGGGGGGTGCGACGGCCATAGGTGAACGTAGCGGCAAGGCCAGCATGGGCGGAAATGCGACA
>chromosome_10,-,polyA site is 3787946
CAACCCGGACTTGTCAGCGGACGCCAAGACCATTAAGGCCCTGACTTTACAATCATTGAAGCGGACATATGAAGTCTTCGCGAGCAACTACGGGCAGCCAGTGCCGCTGGATGAGACCAGGTCCGCGATCGAGGGACTCTAAGCGGGCTG
>chromosome_10,-,polyA site is 3792697
GTATTTGCTACGCAAGTGCAAGGAATGATGATACGAAAGGAGCACTTGGGTCTGCAGACTGCAGCATGCCGTATCATAGTATGGTAATTTCCAGCGCTTAGTTGGATTGTGAGCGTGTCCTGGCTGCCTGGCCCCCTGGGCTAGCCATGG
>chromosome_10,-,polyA site is 3792761
GATTGAGGCTACGGTTGAGGCATTGAGCGGATGCACCTAGGAAAGGAAGCACAGCTGCTCTAATGTATTTGCTACGCAAGTGCAAGGAATGATGATACGAAAGGAGCACTTGGGTCTGCAGACTGCAGCATGCCGTATCATAGTATGGTA
>chromosome_10,-,polyA site is 3792901
AGAGTGGCAACGCTGTCTGTGCGTGCTCGTACATGGTTGAGTATGGCCTGTATGAGGGGGGCAAAGACTGTGACGGACTTTGTTACTATCTGCATGTCTGTTGCGAAACGGCGTGAGGTGTATCATATGGACAGCACAAAGATTGAGGCT
>chromosome_10,-,polyA site is 3793238
AATGCTATGCGCATTCCTCACGCTCCGGGCGCCCGGCCAGGCGATAGCACCACACAGAACACATCGTAAGCTAGTGTGAATGCAAATGCAAGACGCCGCAATCCATCTGCATGGCTGGGGGAGAGGTGTGTGCAGCTTGGGCGGTACGCC
>chromosome_10,-,polyA site is 3793331
GCAGACAGTTTGCAGTGGCAGAGCAGAAGTGCATGGCTGGTCGAACGCCGGAGTTACTGTACCGACAAGTTGCTGGCTGGCTGGAAGTTTGCTAATGCTATGCGCATTCCTCACGCTCCGGGCGCCCGGCCAGGCGATAGCACCACACAG
>chromosome_10,-,polyA site is 3793502
TAACACGACGTTACTTGTGCCGCGATGGGGGATGAATGCATACTACCTGGAGTTGGCCTGGGCCCAATCCAGAGATATGTAAGCTGGTGTGAATGTGTGATGGGACAGGGTTCAAGGCAGGTTGGCGAGGTCCCGTAGGGTGCAGCTGAT
>chromosome_10,-,polyA site is 3793696
TGTGTTACAGAGAGAGTTTATTGGAGTGATCGAGTGCCTTGCAATGTGGAGGGGGAATCGTGTTGTGTGCAGTTGAGGCTGGAGGCTGCCCAAGCACGCAAACTGTATTGTGAGGACAGTCTAGGGGCCGTGTCATGTCGCGCAATCAGG
>chromosome_10,-,polyA site is 3793897
CACGGGAGCGGCAAGGGACCAGCCATCTGTATGCAGCAGGCAAAGGCTGGGGGCATTGACGTAATCCCATGCATTGAAGCTCAGAGCGAATGAGGAAGCATAGGGGAGGGGAAGAATCATACGGGGCTGCTGCTGTGGTGACTGCCCCAC
>chromosome_10,-,polyA site is 3794347
CTCAAACCTGCCCCACAGTGCGGCCAGAGTACAAAGATCCACCTCCCAAGCGCACTGTCCCGACTTCTCAGCTAGAGGCTGTGCGCAATATCGAGACGCAATACATCAAAGCACGCAAGGTGAGTCTGTCGTGCATACGCAACGTCATCA
>chromosome_10,-,polyA site is 3796651
CGCCGAGCGAGCCGCAAAATTGCCTCCATTGCCGGCACATCCTGCAGCTTTACTGATCTCCCTGGTTGCAGCCCATACTAGCAAGCTGCTCTGCCCGTGAAAACCCAAGCAGCAACAACGCGCCCATATCCTGCCTACCTCCTGGTCCAC
>chromosome_10,-,polyA site is 3807135
GGGCCGCATCGGAGTAGCCTATGCGCGCGCCAGTTCCGCCGGGGATGAGAGGCACGCCCGCCGCATCTGCAGGACACAAATTGTAACTTTGTGCAAATCCTTGGAAGCTGGGCAAGCATAGGGCGCACCTGACAGACGTTGCTGCGGTTG
>chromosome_10,-,polyA site is 3812512
GGCACGTCTGTGGTGCTGCTATAAGTGTTTAGCCTCTACCACCGGTGGGAGGGGCCTGCTTTGACATCGGCCAGGCCTTGATAAAATGTCCACTGGGCGACGTTTGTCCGCGGCACCCCTTCAGCCATCAACCTCCCGCGCTCCAGCCGT
>chromosome_10,-,polyA site is 3812574
GTGAATGCAAGACGCCGTCGCGAGCTCCAGGCTAGCAATAAACATCACGATTGCTCTGCCATGGCACGTCTGTGGTGCTGCTATAAGTGTTTAGCCTCTACCACCGGTGGGAGGGGCCTGCTTTGACATCGGCCAGGCCTTGATAAAATG
>chromosome_10,-,polyA site is 3812665
GTTCGGGATTTCAGCTGTCACCACTGGGGCATGTCCCTTTCATCCCATGCCTTGGTCCTACCACCGATTGGCGAAGTGTTTGTTAGTGAATGTGAATGCAAGACGCCGTCGCGAGCTCCAGGCTAGCAATAAACATCACGATTGCTCTGC
>chromosome_10,-,polyA site is 3812889
GAAGCCAAAAACCATTAAGCTGTTGGCTGTTGTATGGTGTGGCTGGACAGGAATCAGGGTGCATGGTGAGCCTTTGTCGTCCTTTTACAAATCGCCTGCACTGATGCGGCACACACAGTGTGGCGTCGCATGTGTCTGTCTGGTGCTATC
>chromosome_10,-,polyA site is 3813272
TAGCGGTTTGCAGATTTTTTGACATGTCCCGGTTTGACATGTCAACATGTGAATTGCGACATACAACATTGCGACATATGCTATAATATACCAACAACCAGCTCTGTTGTGATGTATGGTTCGCGAACTTGGACGGACAGCAGCCCTCGC
>chromosome_10,-,polyA site is 3813378
CTCGGTGCTTGAGCAGCTGGCGTTTGAGCCAGGCTCGCCTGGCTAACAATGACACATGTGTGGGCGATACTATATTGCATCAAGAGACACAAGACGACGAAAGATATAGCGGTTTGCAGATTTTTTGACATGTCCCGGTTTGACATGTCA
>chromosome_10,-,polyA site is 3824726
CAGCCCTACGCATTGCAAACCACGTGTGGACCTCGCGTCTAACAGGCACTTAACGCGTTGATCCAAGCCCCGACGACCATGACAGCACTACAGCACTCCATTGTGCCAACCGGCCACACAAAGCACCCCTGCACACAAGCAGTACTGCGG
>chromosome_10,-,polyA site is 3825348
GTGATAGATGATGATGAGCTACGAGTGGTGGCGGCAGTGTCGCAGTGGCCTTGGCAATGGCCAGGATACCCGCAGACTGTAAAGGAGATGGAAGTGTGCACACATCAGTGCCCCAGACCGTCCATCTCGCGTACTTGGTCTCCACCAGAC
>chromosome_10,-,polyA site is 3830416
CAGATGATCTCCGGGGCCACAAATGCACCGGCCCTCACCTTCGGGACCGCCGCCACCAAGAGCTTCTTGTGTGGGACTTGCATAGAAGAGTTCTGAACCAAATAAAAGTATCACAGAGAGGCCCTAAGCCCCGCCCCGGCTGAAGCCGCC
>chromosome_10,-,polyA site is 3830512
ATCAGTCAGGCCATCCGCTGTTCGGTGCCACAACATATTCAACTGGATGGGACCCCGTCCGACTCTTTGGGGAAACACTATGGTATCCATCTACGTCAGATGATCTCCGGGGCCACAAATGCACCGGCCCTCACCTTCGGGACCGCCGCC
>chromosome_10,-,polyA site is 3830873
TGTACGAGGGTGAGGGGATACCCGTGGGGGATACCCTGAGCAATGCAACGGGCCTTCGCCCTTGTGCACGCGACGCGGTACCGTTTTTACAAACTGCTCAACGGTCCGTACCCTTACACACCCTGGCTACGTATTCCCTCATGTCGCTCC
>chromosome_10,-,polyA site is 3835134
GTGCTGCAGGTGTGGGCGGGCCGCTGAAGCTGCGCTGGTCCAAGGCGGAGGAGTTCTACCTGGAGAACCTGTTCATGGTGGGGCGGGGGGGCTGGGGGGATTGTGTCTTAGGGATGGGGCAGCGGGCGCGGCGGCGAGTGTGGAGCGGTT
>chromosome_10,-,polyA site is 3844714
TGGTGCATGCGTATTAGATGGTGAACTACGCGTGGTGACAGTGCCGCAGTGGCCTTGGCAATGGCCAGGATACCCGCAGACTGTAAAGGATGGAGTTGGAAGCGTGTACACGCACGCCAGTGCCCCAGTCTGTCCATCTCGCCAGTCCGT
>chromosome_10,-,polyA site is 3864746
CCGCGGAGCGCTGGGCACACGGACGGAGTCTGGCGCAAACTTCAAGCGGCTCTGGCGCCACTGAAGATGCTGTGGAGGGTTTGATATCTGAAATTCGCGAAAGGTGAATACTTGAGGTTTTGAAGTTTGGTGTTCCCTCACATTCGCGTC
>chromosome_10,-,polyA site is 3865229
CATCCGCTGTCGCGTAGATGTGCGCGTCGATTACACCGGTTGCTGCCAACGCTGCGAACGGGGTCGGCAGGCCACGGCACGGCTCGTAAAACCATCCTGATTCCGGCACGGCACGGCAGCAGACCGTCAGCAAGACTGGGATGACGGTTT
>chromosome_10,-,polyA site is 3865323
GATCAGTCCGGGGTGTGCCGCTGTGACCAGCTCACAGACATGCTGATCCGGTACAATGGGTGATGACAGCCGCGTGCAGGACATTTAATGAGCACATCCGCTGTCGCGTAGATGTGCGCGTCGATTACACCGGTTGCTGCCAACGCTGCG
>chromosome_10,-,polyA site is 3865621
TCAAGGCCCGACTGCTTTTACGATCCGACTTCATCCGACAGCACGGGCTTGGGAGGTGTCAGGTGTGAGAACAAAGTAACTGTGATGTAAGGGTACCCGACGTTGTCAGGGCTTGGCTGCCATGACCGACAGCTTCACCCTCGGGCCTCG
>chromosome_10,-,polyA site is 3874916
GAGTGGGCACTGAGTGGACTCAATGGCGCAGGCGACGGATGTTTACTCAGCAGCTATGGCAGACCGCGGGTGACGGAACGATGGATGTAACATGGCGTCAAGGTGCGGGGCGGTCGTAGGGGCCGTGCTTGGGGCCGTGGCCTCGTGGGC
>chromosome_10,-,polyA site is 3875083
GGGTCCGCTGCGTTTTGCACTAGTTGGTACCGTATCGTGCATGCAGTTGAGCACGCATTCTCGCAGGCAAGGGTGGGGGCCAGGACGAAGGGAAGACCCAAAGAGAAAAAGAACGCGTGTATATGAGTTCGCCAGTTGGGAGTCATAGGT
>chromosome_10,-,polyA site is 3888241
GCAGCGCAGACGGAAATGTACCTACTGCTAAGCGCTTGCATCGGACCGACGAGATATGTCCACGCCATGCACATGTGCTGGAGCATGTGCTTCTTACAACTTCAATACATCGTGTACACTGGGTGCTATGTAACATCATGGTACAGTCAT
>chromosome_10,-,polyA site is 3888390
ACGCACGACTACAGTTGCTTAGCGTTGCAACTTTGCTCAACGTAACCCCAACAACACAGGCCGCCCGCCCGTCTCACATGGCACGTAGGCGCCAAGTGGAAAAACAAGGAGCTTGGCCCGCCTAAACAAAGTGACGGTATTGTAACCATG
>chromosome_10,-,polyA site is 3888440
GCTTGTTTCATCTCTGCAACCTGCGACCAGCTCCATTACCAGCACCCACGACGCACGACTACAGTTGCTTAGCGTTGCAACTTTGCTCAACGTAACCCCAACAACACAGGCCGCCCGCCCGTCTCACATGGCACGTAGGCGCCAAGTGGA
>chromosome_10,-,polyA site is 3888941
GCCGTGGCAATCATCAAGTGCTACTGTGGTGCAAGATTCCTTGTCTCTTGCGGCGCGTTGCTGGCGCGCATTTCCCGGCCTGTAAGCCGTGCTTGCGGGAACACAAATGATTGTCTCATCACTGGGAATGGCCTCGGGTGGGGCTAAGTG
>chromosome_10,-,polyA site is 3889078
GTTCCATAGACGTGTCGCGTCATCAGCTTACGAAGTCGGCGTGCACACGCCTTCATAGAAAACGGGTGTAGGGTTGGGAGCATAAGAGCGTGCAACGGGAAGGAGATGCTGTTCTGTTAGGTACGTGAACCGATTGCGCCGTGGCAATCA
>chromosome_10,-,polyA site is 3889524
GAGCGGCTGCGTGGTCTCGAAGCCAACAACCAGCACTTGCGGTAAGCCGTGTGACACATATGGCGGGACACTGGGTTCCGCGCTACATGCAGTTTGCTCAGCGCAGTTGCAACCCCTGAGAGCTGTCCTTCAATTGTTGGTGACCCCGCA
>chromosome_10,-,polyA site is 3891410
AATGGCGACGAGGAATGAAGGCACGCAGGGATCGCGTTGACTACAAACAATCCATGTACTTAATATGTATGGCAGTAGAATTGTAAGATGAAGGAGCACACGCTCTCTACATGTCAACAACACAACAGCTAGCGCCCTGCAAGCTCAAAT
>chromosome_10,-,polyA site is 3891556
TCAGGAGGCGCTGTGGACTGGTCAGGGCGGGGGCCGAAGACACGGAGGGGCCTTCCTTGGAACAGGGCACGTAAATTTTGTTATTTTTACATCAACGGCAAGCCTGATATTTTATGTGCGCCAAACGCGCCACATGTTTTCGAGGAAATG
>chromosome_10,-,polyA site is 3896383
GCTTTGCGTGCGCAGGCCTGCCATATGCTAGTGTTGTTGAGTTGAGAGCGCTCATGCCATACATGAGTATACGTTGTTCGTTGTAACACTTAATAGGCTCCTGCCTGCTGTCCGCAATGCGTACTTCTGCTGAGGACAGCCCACAGTCCG
>chromosome_10,-,polyA site is 3898990
AAGGAACAAGCTTTCTTGACCCCATTCCACAAAAACTCCCGGACCCCCCGACCGACCGACCGGCCGACCCCCCCTGCCGTTTGACCCCCCCCCCCACACACACACACACCCCGACCCCCGTATTTGTTTGGTGGCGGCAATCGACTGCTC
>chromosome_10,-,polyA site is 3899928
GTGATTCTTTGGTTCATCTTTGCCAGCTGCGCGCTGCGCTAGGACCTCGAAGGGACATGGCATGGCAGGAGTTCGCTGCTGTTGGGCTTCCCTGGCGCGACCCTCCGCAACAGCCTCCGGAACCCCAGTTCTTCTACAGCGATGGCGACA
>chromosome_10,-,polyA site is 3900152
TTTGGATCCAAAGTCGTTGTCCACGCAAGCAACTGCTGTTCGAGCCTTCGAGGCGGGCGCATTGTTGAGGTGGGCGGATATAGTTTTTAACTTGCATCGAAAATCCGTTTGGGCTCTTACTCTGACACTTAAGGGTCGCCCGTCGCAAAA
>chromosome_10,-,polyA site is 3900237
AGCCGGGCGTGGACCAGCGGTGTAGGCGGTAAGGCGGCGGGGGTCCCGACGGCAAAAGGGGGGAAAGAGCGATGGCCCACGCAAATTTGGATCCAAAGTCGTTGTCCACGCAAGCAACTGCTGTTCGAGCCTTCGAGGCGGGCGCATTGT
>chromosome_10,-,polyA site is 3907291
CCACCGCACCCATCCACCCCACCGCACCCATCCACCCCCCACCGCACCCATCCACCCCCACCGCACCCATCCACCCCCCACCACACCCATCCACCCCCCACCGCACCCATCCACCCCCCACCGCACCCATCCACCCCCCACCGCACCCAT
>chromosome_10,-,polyA site is 3911644
TCGCGTGTGGGGACGCCGCGTTGGCCAGAGCCACGGATGGCCCTTATACACCATGGGGGCATGTCGCACCCGTGGAGGGCACTGTAAGGTCTGGGACTGGTGCTTCCCTTCCAAGCTGGGTCCACACATCAAACTGACTGAGGCGGAAAC
>chromosome_10,-,polyA site is 3915664
GCAAAGCGGTTCAAGCCTGCCCAGCCCGTGGCCAAGCCTGTTGCAGCAGCGGCCGGCGGTCCGGCAGGTGGCAGCGGCGGCGGCGCGGGCGCCAGTGCCAAAGCGCCGCAGGCTGTGGCTGCGGTGAAGGAACCCATGGCTGCAGCAACG
>chromosome_10,-,polyA site is 3918043
TGACGGCATTTGAAATGGTGTTCTCCGCAGGAACGCGCCAACGCGCTCGTAGCGGCAGTCTCAAAGCTGTATCCTCGTTTGGAGCTGGAATGCGAAACGAAGGAGGGAAAATGGCAGCGGGCGGCCGTTCTTGGCGGTGAGCAGCCGCGG
>chromosome_10,-,polyA site is 3918605
CCCGCTAGTACCCCTGGTTGGCAACAGATGTTTGGGCACGCGCGCCAAACTGGTCTGATGACACCGCTTGAAGGGGCATGTAAGGGTGTCATGGAGGTGATATGTGACCACATTGTGCTTGGTCTAATGTGGGCGTGGGTGGCTACTGGC
>chromosome_10,-,polyA site is 3918843
TGTGTGGTAGACATACCAGTTGTGCTGACTGGAGGCTGACGCACATGGGGGAGGTGGGGTCTCCGCCACCCGGGACGTGGCATACGTACTGTTAAGGGGAAGAAGTCAAGGTTGCAGATATGGTCCAAGATTTGAGGGGTATCCCAGCGT
>chromosome_10,-,polyA site is 3923840
ACGCACGGACCCTACGGTACTCTTGAACCCGCTCGCCACCTGAGTGCGAGCGTGAAGCTTGCGCAGACGCAGGCGGGCTTGTAATAGCAAGTAACTTTGAGCAAATATGCCTATTTGCTGGCGCCACACTTGTCTGCAGCGCCCACACAC
>chromosome_10,-,polyA site is 3924476
GGCGTGTATATAGTACCGCTGTCCTCAGCTGCGTATGCAAGCATGAATGCATGCCCGTGAATGCATGCCCGTGTGCTGTACATTTCAAACCATTTCTGTATACTTTTGCACGCATAGCTGCCGCATGGATCGGCGGCCTTGCATGTGCGC
>chromosome_10,-,polyA site is 3925731
AAACCATTGTGACACCCGTGTGCACCGCTGACTGACTCATACTCCGGCACGCATCTCCTTCCCAAACCCCTTCTTCCACCCTTCCCCCCCCCTCCCCGCATGCAGCTGTTCGATTTCCAGCACAGCTGGCCGGGCGCGGCGCTGTACCGG
>chromosome_10,-,polyA site is 3929940
CCGCCGTCCCCACCGGCAGGCATGACGCCGCCTAAAGACATGGCGCCCAAGGACGTCGAACGCAGTGATAGCGTTGACAGCGACAACGGAATGCCGCCCAAGACTGAACCCGGAAACAAGGTCACGCGTTTCCTGGAGCCTTTCTTCCAG
>chromosome_10,-,polyA site is 3931452
GCGTTAGGCTCAGGTCGTAACCCATCAGGTCCACGTAGCCGCCCTTACCGCAGAAGTCCACCTGGTGGTGGTGGTGTGTGTGTGAGGGGGGGGGGGGGCAGCAGAATGAGGGGTGTGCAGCTGGAAACCTGGGTAGGTGTGACGCGGACC
>chromosome_10,-,polyA site is 3935883
ACGAGACGAAGCCGTAGGTATGCTGGCGGTCTGGTCAGATGATACCTGTGGGGTCTACCAGGCTGTCAAAGTTTGGACACAGCAAATGACCAGAGTGGTACCCGCGTGGCCGAAGCACGGCATCTGCGCATACCCACACACGCACACATG
>chromosome_10,-,polyA site is 3936557
ACGCGGGTACCACTCCGGCAAGTCCCTAGGGACTGCATGTGTCCAATGCCCTAGACTGCCGAAATGTTATCATGTGACATATAATAAGGTCCCTGAATGATTTCCGGGCATAAACTCGAGCGGGAGCCGAAGTCGAAATGCTAAATGTCG
>chromosome_10,-,polyA site is 3937622
GTGTGTGTGTGTGTGTGTGTGTGTGTGTGTGTGTGTGTGTGTGTGTGTGTGTGTGTGTGTGTGTGTGTGTGTGTGTGTGTGTGTGTGTGATTTGGGGGGAGGGATCGGGCAGGTCCCCCAGGCAGCCCGCACCCAGCCGGGCGAGTTTGG
>chromosome_10,-,polyA site is 3938365
CATTAGCGACCCAGCTGCAGCCAGCAGTAGCAGCAGCACCACCACCACCACAAGCACCATGAATAGCAGTGCTGCAGGTAGCAACCGCCCGCCGCCCGCAAACAGCAGCAACTTGGCTACCCCAGCTGCAGCGCCTGCGGTGAATGGGTC
>chromosome_10,-,polyA site is 3942120
AGTCTCCCCCACCTGTACAGCGCCCCCAGCGAGTTGTACGCCTCCAGCAGCCACGCCAGGTAGGCCTCTGCGCCGCCGGGGGCCGCCTCCAGCACCCCCAGCCCCGCGCGCACGTACGCCTCGCCATCCGACAGCAGGTCCGTGTCCAGC
>chromosome_10,-,polyA site is 3943620
TGTGGGGTGTGTGTGTAGGTGTGTGTGTGTGTGTGTGTGTGTGTGTGTGTGTGTGTTAAAAAGCGGAACCTGAGCGTGTGTGTGTGTGTGGTGGGGGGGGGGGGTGTCAGTGCGCACAGGACACCGTGAGTAGTGGCGCGGGCGTGGGCA
>chromosome_10,-,polyA site is 3944691
CAACCCCGACTTCCCTGCCACCCCTCTCCCCCGCCCCCCCTCTCCCCCGCCACCCCGTTCCCCCGCACGCCGCCCCCCCCCGCACGCCGCCCCCCCCGCACGCCGCCCCCACCTGAGGTAGTCTGGGAAGTGCGACACGTCCGGGTAGTG
>chromosome_10,-,polyA site is 3945001
GTGACCAGCGCCGAGGCGCCCCAGGGGAAGGAGTCGGGCGAGGGCACCGCCAGGCCGGGGAACCTGTGTGTGTGGGGGGGGGGGGCATGTTGGTTTTGTATGCCAGGATAAGGAGAGCGCTGACACCTTGCGTGCAAAACATGCAGCAAG
>chromosome_10,-,polyA site is 3946859
CGGGGCTGAGGAAGGAGGACAGGAAGCGTTGGTAGTACTTGGCGGCGGAGGTGGCGGCGGCGGCCACCTTGGGGGGGGGGAGGGGGTGGGGCGGGGGAGAGGGTGCGGGGGAGAGGGCGTGGGGGAATAGGGCGCGGGGGAGAGGGGTGG
>chromosome_10,-,polyA site is 3947437
GCCGCCATCACCAGGGCCGAGTAGCTGCGGGGGGCGTGTGTGTGTGTGTGTGTGTGTGTGTGTGTGGTATGTGTGTGGGTGGGGGCGAAAGTGGGGGGGGGGGTTGGTTTGGCAGGGGCACTTGGGTGCAGCTGCATTGACATGGCGGGT
>chromosome_10,-,polyA site is 3948537
AGCAGACGGCTCGGTAGCTGGTGCGCATGACTCTGAGCGGCCGCTGGTTGAAGGATGCTTGGCGCAGGCCAAAGTATAATTGCAACATTGACAGGATTGACATGCCGCCATGGTCACAATGCCGCGTCCCACGTCCCAGCCACTCTCTTT
>chromosome_10,-,polyA site is 3950521
GCGGAGCCCAGAGTCCTGAATTTGTGTGTGTGTGTGTGTGTGTGTGTGTGTGTGTGTGTGTGTGTGTGTGTGTTGTGTGTGTGTGTTTGTTTTGTGTGTGTGTGTGTGTGTGTGTGTGTGTGTGTGTGTGTGTGTGTGTTGTGTGTGTGT
>chromosome_10,-,polyA site is 3952565
CCCCGCTTCGGGCTCTGCGGGCTGAGTACGAGTCCTGGGCCTCGGGGTTACTTGGGACTTGGGACTAACCCACCTTCCCCGTTACCCCCTCCCCCTCCCCTGCGCACACACCCAGGTGTTTATGAACACGGCCACTCTGGGCGCCTCTGC
>chromosome_10,-,polyA site is 3952838
TGCACCCCATAGACGTGGGGCTGCTCAACGGCGAGGTGAGGACTGAGGGCAGGGAGCCGACATGTCAACAAACGGGGGGAGGGGGGAAAGCGGGCGGGTAGCTGGGGCCCTAGGGGCTGTTGCGCTCGGGGGGTTGGCGCGTGGGTTCCA
>chromosome_10,-,polyA site is 3953351
GCGGTGGGGCTGCTGCCCATGGGCACATCCAACGACTTCGCGGCGGTGACCGGGCTGCCGCAGGTGGGTGCGTGTGTGTGTGTGTGGGGGGGGGGGGGTAAAGCCATTCAGGGCGTGGGAGGCCGGTTGTTGCGGGCGGTGGGCATTGTA
>chromosome_10,-,polyA site is 3954571
GCCGCCGGCCGGGGTGCATCGGTGGTTGGTAGGGTTGGTGCGCCCATTCCGAAACCATCGGCGATTTCGGCTAACGTACTTGCATTAAAATTTGCGTCCATCAAGGTGTTCCACAGCTTTCCTGCGCTAGCATCGTATTAAGTAAAGCGA
>chromosome_10,-,polyA site is 3957240
GGCGGCTGGGCGGCCGCAGCTGCAAGGCCACGGTGCTGGTGTGGCCCGACTACCTGCCGGAGCGGTGAGGCGGTGGGGACGGTGTGGAGGGGGTGGGCGAGGGTCAAAGCCCGGCCATGGGGTCTGGGTCGGGGTGGGTCGGGGTGGGGG
>chromosome_10,-,polyA site is 3962335
CACACGGATCATGGCAACCCGCTGACACCAGCACCCCAGGGAGCGACAGGCCTGCGGCAGCAGGCCCCGCCCCCGCCCCGCCCACTCACCCATCCACCCACCTGCCACGTTCAGCACAAACACCATGTCAGGCAGGCCGTACGCCGCCGC
>chromosome_10,-,polyA site is 3970134
CCCAGCTGTCTGCGAAGGAGTCCAGCTTGCCCGCCATAGCGGGGTAGTCCCATTCCCCAGAGCCCTGCAGCGTTCGGTGGCGGGGCGGGACGGGGGGGCAAGCGACACCTCAGTGCCCAGCACCCAGATCACATGGTCATCTGCATCCCA
>chromosome_10,-,polyA site is 3973485
GGAGAGAAGGCAGCAAGTGACCTCTAGGCGCTAGCGACATTCTAGCTGGCAAAACTTGAAACGCCCGGTGGCCTTGTGCTTTCTGTAAGGGTAGCATAGATCCGAGTCCGCACCGGTACCCGCTGCTGAGTGTTTAGCAGTTGAGCTGGC
>chromosome_10,-,polyA site is 3973835
ATCCGCAGCGTAGTTCGTGTCAGAAACGAAGTCAGTGGCTACGATGACTGCGGCAGTAATGGACTAATGGTTGGGCAGACCCAGCAGAGGCCAGTGTGGAAAGAGACAAAACGACATAGGCATTCATCATTCTTGGATTACGGTGCTATA
>chromosome_10,-,polyA site is 3980011
CTGCGAACCCTACAACTCTTAGCAGCCACCTCACATAACCATGACACGCGGCCAGCCGGTAAGAAACAAGCTGGAGTTCTGCAGTACCTATCCGGCCTTACATGCCAGGATGCAAACATAACGCTCCACTCAAACGCAAACAACGCGCGC
>chromosome_10,-,polyA site is 3980111
GGGCACGGATCGCGTGAACGACAACTTGCAGAACCAGCCATGATCACGGTTTCTTTCCCTCCGCAAAACCTGCAAAAACGCCTTGAGCGCATGGTGCGGACTGCGAACCCTACAACTCTTAGCAGCCACCTCACATAACCATGACACGCG
>chromosome_10,-,polyA site is 3980649
GTTAGCACGGACTGTGCACTCCACCCAACCGGCCACGTCCGGATTTGCGGGGATGCCAAAGGCCCCCAACATAGAGGCGTGTGCAATTTGCGTGTGCTTAGTAGGCGCCCGCGTCAAGGTGGCTGGGTTGATAACGACCCGGGAGGGGAG
>chromosome_10,-,polyA site is 3986808
GTCTAGGCTACCAAGATGGTCAAAAGAAAGGACAATCACGGAGAATCAATCGATGAATGCATGCCGGGTCGGGAAAATCAATACGGCCTACATCAATGCAAAAATACAAATGCTCGCTTAATACGCGGATTACATAGATTCGTTCCGCCA
>chromosome_10,-,polyA site is 3986914
CACAAGCCATGCTAGGGTTCACACTCCTGTTTGTGCTAAGAAGTGTTCTTCCCCAGGTCAAGCACCTTATGCTCACGTACTGTAGGCCTGGTAGATTCATTCCAAGGTCTAGGCTACCAAGATGGTCAAAAGAAAGGACAATCACGGAGA
>chromosome_10,-,polyA site is 3987171
GGAGGAAAGCCAACCTCAACTGTTACAGTAAGGCCAGCTGCCCAGTCCAAGCTACGCGCAACGTAAGGTCAACCCCATTGTCAGCGATTGATTCTGTTGACAGGATGTGGAACCCAAACCACTGACATCACCCTTTTCAATGTTAGAAAA
>chromosome_10,-,polyA site is 3989482
ATGTACTCATGTCGGTACGTACGGCGCCGGGGCGTGCAAAACACAAACACACACACACACACACACACACACACACACACACACACACACACAAAAAAAAATCTATCTTGTGCTTTCGAACACATACACACATATATGCGCGTGAATACC
>chromosome_10,-,polyA site is 3989749
GGGCTCTCGCATGCAACTGCCCTCCTGCCTCCCGCCCTCCTGCCTCCCTGCCTCCCGCCCCCCAGAGGCCCCCCCCCCTGCCCCCCTGCCTACCCCCCCAGCCCACCTGGTACACCTCATCCGCCAGCACCAGGAAGTCGTACTGCGCCG
>chromosome_10,-,polyA site is 3991957
GCCCTCCTCCAGCTCCTGCAAAACACGAAAATAGGGATCGACAATCGCTCATGCATCTACAGGTCCCTTCCCTAGTCCTCTGTAACAAACAGCGAGGGCATGCCGACGTGACAGTATCTGCTGCGCTGTGCCATGCATGCGCCAGACGCG
>chromosome_10,-,polyA site is 3992091
CTGCAATGTGCGATGCAATCCATGCAACCAATGCAATGATAATGGACTCGCTTGCAGCGCTTTGACGCGCCCTACTGCTGTTGCCCGTGTTCCTGTGTCAAGTGCTCTCGAAGCGCCTGTCCTAGTCGCCGTGCGCCCTCCTCCAGCTCC
>chromosome_10,-,polyA site is 3992233
ATGTGGAGAGGACGAAAGGTTGTCGGGCCAACGGAGCGCTTACACGTGTTGGTGACATACTGTGCAAACACCCGGTGCTTCTGCAGCGTTAGGTGTGCGAAAGAATCGAAGGACTGTGTCAACTGATTACCGTATGGATGATCTGCAATG
>chromosome_10,-,polyA site is 3994027
GCCCTCTCCACACCACGCCACACCGCAGGGTGGCGCGCGCAGGCAGCGGCGTACATGCTGCGGCCCAACGAGGCCATACTCAAGGAGATTGCGCGGCGGAAAAAGTGCGCGACGGTTGTGGACAGGGGTTGGGGGATGTCACATTCATGC
>chromosome_10,-,polyA site is 3994335
CCGGGCGACGACAGGCCGGTGCTGACGGTGACGCACGACGCCCTGGTGGAGGTGCGCGCTCAGGCGCCACTGCGCTTCTTGGAGCGGCTCAACCAGACCAACATGGACCCCAAGAAGTGGTACTACTGTAAGCGGTGGCGCTGGAAGGCG
>chromosome_10,-,polyA site is 3995768
ACGCCGACGGCAAGGCGCCAGCCTAACAGTCATCCAGGCAATTGGAGTCGCTGTGCTTCTCACAGGACTGCTCACTCTCTATCTGCGCCATGAAAGCCTAAACGTTCACTCAGGTATCCGATCGGCGATACATGTAGAGCACGCAGTAGC
>chromosome_10,-,polyA site is 3996348
AGAATAAGACGTCTAGAGGCGAGTTGGCTGGCGCACGTGGTCATGCTCACACCTTGACTCGCCCGTACATGCAGCCAAAAGAGGTGTGTAACTAAGCCCAAAGAGCCCAATGCCGTATGTTACCCCGAGCGCAATTGAACGATTGGCTCC
>chromosome_10,-,polyA site is 3996444
GCCGTGCTCGAGGGAATTAGAGACGATGACCCGTTCAATTGCATGGATACCGGTCTTGCAGTGATGCTGGAAAGCACCATCGTGAAATAAAAATGCAGAATAAGACGTCTAGAGGCGAGTTGGCTGGCGCACGTGGTCATGCTCACACCT
>chromosome_10,-,polyA site is 3996515
CGCTGGACGCTGGTTTGACACGGCAGGGCCACGGCGCGGCTTGGGAAGCCTTGGTTATGGACTGATGGCAAGCCGTGCTCGAGGGAATTAGAGACGATGACCCGTTCAATTGCATGGATACCGGTCTTGCAGTGATGCTGGAAAGCACCA
>chromosome_10,-,polyA site is 3997109
ACCGCATCAGGAGCACGCCCCTCGGGGTCATGCCTGCAACGGCAGGAACAGAAAGTGCTGGCGTCAGGAGTTCGCCGCCTGAACGAAGTAGTGTATGTGAAAGAGACTGGCAGGGGCGAAGGATTATTTCTGGGCCGTGGCAATGAGCCT
>chromosome_10,-,polyA site is 3997364
GTGAGGAAGCTGGTGAGGTGCTAATTCGTGTGCGCCATCGCGCGCCTTCGATATTACAATCTCGCGAAGATTTGCACTGTGTGATGCACAGTTTGCTGCAAAGGGAGGACGTAGGATGAACATGCATACAGTGCTCGGCGCTGTCGCTGC
>chromosome_10,-,polyA site is 4000378
TAGGTGAAGATAAAGTCCTCGGAGCGACCTCGGGAGTGTGAACGTTGGTGCATTCGTTCAGCAGCGTTGTGTGGTCTCTGGCCGTGAGAAAGGGTACCGATAATCGAATTGCGGCCGAATTCAGGGCTTACTTGGGGTTCGAAGATCCTC
>chromosome_10,-,polyA site is 4004055
ACCAATCAAATGTGCTGTGGGCGAAACGCCCGCCAAGATGAGACACGATGAGAGGCACGGCCGATGGCGCCGAGTCTTCTAGTGAATACGCGGTCACCCAAGTCTCATCCGTTGGACATCTCCAACCCCTTGCCAGTCTCTACAGTGAGT
>chromosome_10,-,polyA site is 4004189
GCAACATGGCTTATACCTCACAACGTTTGGTGGCGGCTCGGTGATCGGCTGGCTTCCGGATCAGCGCTCTGCCGCTGTGCTGTCACAAGGCTGCATGCCACCTGCTCTCCCCGCACAGACAGCAGTTGGCTCCAACCAATCAAATGTGCT
>chromosome_10,-,polyA site is 4008219
ACACGGGTACCTGGCTGTCCCATGAGGCGTGCAGTGCCATGCGCCACCCCAAAGCGACAGGGTCCCCGGGTCTGAGGACCAATGTAAACTTCATGTAGCATAGATTGAGGAACGCCTCTTTGTGCGAGAGTACTTGGGCGGGAAACATGC
>chromosome_10,-,polyA site is 4008345
ATTGCACAGTGCGCAGGTGCACAGAGATGGCATGGCTGTAGCGCGTGATGAGATCAGACCCGTCAGGTCATGAAGCGGCAGGAGAAGAACCTGGGGCGGAAAAGGCATTGTCACAATGAATGCTCTACACGGGTACCTGGCTGTCCCATG
>chromosome_10,-,polyA site is 4032676
GTGGCGCGGGCACAACTTCATGGGATACACCGTGTCACATAGGCCACGTTGGCCGCCATGCGACACCGCTAGCGACGAACTGCAAGCGCTCGGCAAGCGATGCATGGGCGCCGTCGACCTCCGCAAATAACTGGCTGCATCTCGCGGCGT
>chromosome_10,-,polyA site is 4033986
GTTAAGACGCCCATCAGTAAACCATCTGCACCCAGTTCAGTGACCCCGGGTCACTTGGCGGTTCCCCCCGAAATCGCGCCCTGTAGCGCCCGCGCGCACATTCATAATATTCCTCATAATGCAAAAGGCCGATGCGAGCAAAGACAGCCC
>chromosome_10,-,polyA site is 4034311
CCTTGTCCCACTTGCCGCCTGTGACTCTGGTGGCCCCACCCGCACCGGGTGCCCCCGCCCGCACCGGGCCTCCCCGCCTGTGCCCCGCCCCCCCTCCCCATGGCCTCCACGTTTGCCCCACCCTTGCACCCCGTGTTCCTTCGTGTCTAC
>chromosome_10,-,polyA site is 4034450
GCCATGGTTGCGGCGGAATGGTTCCGTACGTTGCATCCCGCGGCCACGCCGTTGCGTCTGGTTGTGCGGGAGGGCACCCCGCGTGTTTTGGACAAGGCCGTTTCGACAGAGTGCCAGCCGTTTGTGCGGTTGTTGGGGGCCTTGTCCCAC
>chromosome_10,-,polyA site is 4034572
GTTTTGTTGGGGCCATGGAGTCTGCCCCCTGATCAAAGTTTTGCGCTTTCACGATGCGGAAAGCTCAGGCTGAGCTGTCCGCCCAAAATAAGATACGATCCCTGGCTGCTGACATGTCATGGGCCATGGTTGCGGCGGAATGGTTCCGTA
>chromosome_10,-,polyA site is 4034902
GGTGCAGCACGTGACGGCGCGGCAGGCTGGCCTTGCAGTGCGGTGTGTGCTGGGGGCTCGTGGGCTGCTGACAGGGTTCGTATCTTAATGATATTGAGCAAAAAACCGCCAGTTTGGCCGTTTCCTGAGCATTCGGGTTGCCCCCTAAAG
>chromosome_10,-,polyA site is 4035393
AGCCACGCATGAGTGGTATTTGAGCGGTGCTTGCGAAACTGGGGAGAAATTTCGTGACAACCTGAGTGCGCATCCCAGCCAAATGAAACATCCCACTGCACTATGGTGACGCACTATCCGTTCCGCGCAGTTGCTCGTCCTTAGTGCCCC
>chromosome_10,-,polyA site is 4043399
CGGAGCGCCAGAAGAAGGATGCGGACCGGAAACGGCTGAAGCGCGCGGCGATGACCGTGGAGGACAAGGCCGCTGCGAACGAAAAGCATGCGAAGCGGCAAAAACAGTACCGCAAGGAGGGGTATCGGGGTCCAGCAGTGACCGGAGAGA
>chromosome_10,-,polyA site is 4044447
CAAGCAGCTGGGGGATGCCGGATGGACGCTTATCAGCATGGGGACCTAGTGAGGGCGCGCGTACGGGTTCGGGAGTAGGAATCCTGTATATAAGCAAACGCTTGAGTCGCCGTAGCTCCTCGGAACGCTAGTGGAGAGCCGAGCGGAGGA
>chromosome_10,-,polyA site is 4044565
TTGCGTCCCTGGGCGCGGGATCCTTGCGTTGGGCGGTTGGGGTTAAGGTTGGGAATGCCGAATGCGATTGTGGATAGCAATCAGGTAACGATGTTCTTGAAGTTGCATGGCGATCGCACAAGCAGCTGGGGGATGCCGGATGGACGCTTA
>chromosome_10,-,polyA site is 4044683
GTCTGCGAGTGCGTGTTTGTGATTGCGGCTGTGCTTGGCATGCCCCGGCGAAGTGAGGGCAACGAGGCTATGTGCTGATTTTGTGATTCAAATGGTATCATGTTCTCCTTGCGCAGCCTTGCGTCCCTGGGCGCGGGATCCTTGCGTTGG
>chromosome_10,-,polyA site is 4046001
ACAGCTCGCCGTCGAGGGTGGGCGGGCGCCTGATGGTCGTGCGTGTGTGTTTGCGATCGCGGCAATGCTGTTTGTTGTTTCTTGGGCCCTTTTCGTCGCACAAACTGATAGTTGTAAACAACAATATATAATTGCAAGGCATGAAGTCCG
>chromosome_10,-,polyA site is 4047076
CCAGGAGGGTAACGGAATGGTACGCGGGGGAGGAGGCCAAGGCCGCGGAGGTGCGGCGGCAGCGGCTGCGGCAGGATGAGGAGGAGATGCAGCGGCTCCAGGGGAAGAAGTGGTGGCGGCGGGCCGCTGTGCCGTCAGAATCGCCCAAGA
>chromosome_10,-,polyA site is 4049916
TGTATCGTGTTGACCGCATTCATCTCTTTTGGCTCTGGAACTCGGGCTTGAATCATTGCATTGACATATCAACGTACGCTGTAAGTCCGTGAACAATGCAGCAACGCGGCCAGTATTGAATTCCGACCTAAACTCCGCCAGCACAACTGA
>chromosome_10,-,polyA site is 4050358
TGAACCATTTCGCAGGGCAGGGAAGGAGACGCATGTGGGCGTGTCGGCATGTGGCGTGTTGAGGTAATGAGGTATCCGCCGGTGTGTACCGTATCACTGACGCGATTGTGGGCTTGTAGGGATGTTGAGGCGGTGATCAGGAGGGTTGAT
>chromosome_10,-,polyA site is 4050439
GGGGCGCCCGGGGCGGAAGGCGTGGGCAAGGGCCTGATCGAGTCACTGTGGCGCCGCCTGGTCGGCATGTGGAGCGCTGTGTGAACCATTTCGCAGGGCAGGGAAGGAGACGCATGTGGGCGTGTCGGCATGTGGCGTGTTGAGGTAATG
>chromosome_10,-,polyA site is 4053257
TCGGCATAACTGGCGGCGGCCGGGTTAGTGAGGTTACCGGGATGCTGACCTGGATCCCATCGATTCGACGATTGCGGCGCTGTAAATTCGTAGTTTGTCATCACCGGAATCAGCGAATGCTTTGCACTAGCGCGCGCCAATACAGCCGCA
>chromosome_10,-,polyA site is 4055172
TACAGTTGGGATTGCGTTGAAACGGCCAAGCTGGGCCCGGGTGTTTGCCCAGCCAACCGAAAGAGGTTGCTTGATCGAACTTGTTATACCTGCCTGCTGAAGGTCGTCAGGACTGTACAGACCCGTACTTGCCTGAGATCATACGTGCTT
>chromosome_10,-,polyA site is 4055305
CTTAGGAACCACGCAATGGGGCGGGGATGGCCAGCGGCGCTCCTGGGCCTGTCATGGCCGAGCTCTGCCTCCGCCGCTTCGTAACTTGACTGTCGCGGGAGTCTACCGTATACTGTAGTTAATGATTTGGCAGTACAGTTGGGATTGCGT
>chromosome_10,-,polyA site is 4055856
GCGAGGCGGGGCTGGGCGTGAGGAGCCAGCGCTACGCCATGCTGGTGGAGGACGGCGTGGTGAGACCGGGGTTGAGGCGGTGGTGGGGGGGGGGGGCAGAGGGAGCGGAAGAGGGAGTGGAAGAGGGAGGAGGAGGCGGGAGAGGGCGGG
>chromosome_10,-,polyA site is 4060041
TGCGCTTGATGTGGCCGTTGCCCTCGGTGGCAGCTGCTGTGCATTACCGCAGTTAGACTTGCTGTGTCAACGGTGCCGCTATGGAAACGAAAGATTTGGACAGCTGCTCACTTTTACTTTACAACCAGCACTTCACTGGCGCGTGCACGC
>chromosome_10,-,polyA site is 4065470
GGCCGGCAGCAAGGCCTGCAGGTGCGTAACGTGCATGGCATGGCGAGTTCGAGCCGCGTAAAGCAGGCGGTGCACCCAATTGTAAAGCTGGAGTATGCGAGGTGCCAAGCGCCGAATCCGTCTGGCATAGGGCTCTCATAGCCTGTTAAG
>chromosome_10,-,polyA site is 4066080
CGCACAGCCGACTGGGATGCTGACGGTCCAGCGGAGGGGCTGTAGCACTGCAATGTGGGAACCCATGCCTCGCACATGTATAGCCGCGTGCCTGACCCCAAACGTACAGCGTGCCTGCACGCCTTTAATGGAGCTGCCATCGCGTTAATG
>chromosome_10,-,polyA site is 4082718
GTCAAGCAAGGCAGCCAGGTGCGGGCGTAAGCGGTAGATAGGGGCGCGGGGGGGTGCAAGTGTGTGTGTGTGTGTGTGTGTGTGTGTGCGGGGGGGGGTTGCGTGGCGAGGGATGGGGTTGAGGTTAGCTTCGGGCGGTCTTTATGCGTG
>chromosome_10,-,polyA site is 4158851
AAGGTGACCCGTGACGCCGCTCACAACGCTATGGGACTGGGCAACCAGGGGGAACCGGAGAAGGCAGGCTGGATGGGAGGATGCGGGGGGGGGGCGGGGAAAGCCGGGAAGGTGCTGCAGGAGGGCTTCCCTTGCCCAGTTGACTCCCCC
>chromosome_10,-,polyA site is 4159186
CTCACACCTGCCAGAGGTGTCACCTCGCCGGCTCGCCCATATGCACTGCACGATCCCAGGGAACTGACGGTCTAAGAGCCCGTTAAATGTGCTGGGTGCCGCCGCCACTGCCGCTCCCGGGCCCCGGCCAGGGGACCAGTGAGGCAACGA
>chromosome_10,-,polyA site is 4159377
TGGGTGGGAACTCAATCCGATTCGGAGGTCCTTGCACTGGAAATCAACATTCATGCTCAGGCGATAGGCCGGTGCGCCGTCATCTTAAGATGATTACTGATAGCAAACATGATACGGGACGCACGGGTCGCTGGTGAACGTGCGAGTCGC
>chromosome_10,-,polyA site is 4162189
ACTCGGTAAATCGACAAGACCGAAAACCTGAGCCCTGACCTGAGCCAGGCCGGGTCGCTTCGCCTACACGTTTGAGCTGTCCCGTAAGAGTAAGCGATACCTGCTGCTTACCGCCACTGTGACACACGTACGTGTAAAGCTCTCAAAGCT
>chromosome_10,-,polyA site is 4162266
TAATCAATTCATCGAGCGACGCTAGCTTTGTATACGCCCCTCTATGAATATGAGTAAAAATCCTTTGTGAAGAGGAAACTCGGTAAATCGACAAGACCGAAAACCTGAGCCCTGACCTGAGCCAGGCCGGGTCGCTTCGCCTACACGTTT
>chromosome_10,-,polyA site is 4162414
AGTTGGCGGGTTGCAAGAGCCCATCCAGCCGCGTTGATGCCAGTGTTCAAGAAGCTCTGGGAACCATTGAGTTGTCGATGATTTAATCAGGGCGATGTGATTGCTGTGGAGCTCGCTCAGGGCACATTGATGTGCGCGAGGGTTTCCATA
>chromosome_10,-,polyA site is 4165668
GGGGCGGGAGCGGGAAGGGGAAGGGGTGGTGGTGGAGGAGGCGGAGGTGGTGGAGGAGGCGGAGGCTGGCGAGGTGGGGGCGAGGCGGTGTGGGTGGCGACGGAGGGAGAGGGTCGGAGAGGTAGCGGCGCGACGCTGCAGCTGAAGCGG
>chromosome_10,-,polyA site is 4165768
GCTGCGGCCCGTGGAGCGGTTCGGACTGGCGGTGGTGGCGGAGCGTGCGGCGGCGTACCGGGGACCGCGGCCGGCGGCGGCGGGGGCGGGGGCGGCGGCAGGGGCGGGAGCGGGAAGGGGAAGGGGTGGTGGTGGAGGAGGCGGAGGTGG
>chromosome_10,-,polyA site is 4168604
AGGCAGCACGCCCCTGGGGTCCAGAGCAGGGTGTTCGTTCTCCACGTCACTGGCTCGTGAACTGCGTCAGCAGGTCCCTCTTGTAACCAATGCAATCTGAAGATGAGGTTAGGGGCGGATGACCGGTGTAGCCAAGCTCATCGAAGGAAA
>chromosome_10,-,polyA site is 4169451
TGCTGGGCATGCATGTTGCTTGGAACTGCCGGGGTGGATGGGGAGGGGCCAGGGGGCCAACGGTTCCAGCTGGCTTTGGGGGCTTTGGGGGGGGGGGGCAGTATGAGGGCATGGCGAAGGTGGACTGGATGGTGGAAGAACCATGGAAGG
>chromosome_10,-,polyA site is 4171852
ATGACGCCGCGCAGGCGGACGATGTAGTCGCGTTGCGCGGTGGGCTGCCAGTGCAGGCGGTGTTGCGCCTGCAGCAATTATGTTAAACGACTCTTACTTATATGTGTGCGCTTTCAAGAACATGTGTGTCCGCCTCAGCGCGCCGACTAC
>chromosome_10,-,polyA site is 4172060
CGGGTACAGTACAGACGCGCAGGGGAGTGCTGGGCGGGTGCTGTCAGTGAGCCGTGTTACGCAGAGACGCTGCCCTTGCGTGTACACTATACTATGTCTAGAGTCTCCCCTGGTCTAGAGTGTGATGAGGCCTGGAGGGTAGGCGGGCAG
>chromosome_10,-,polyA site is 4173346
GCTGCCCGCGGAGGCGGCGGCCGTGCTGCAGGTGGGGTGGGGGGGGGCGGCTGTGTGGGGGGCAGAGCGTGGGGGCAGTGGGGGGGGGGGGGGCAGAAGACCTGTAGGAGAGCGGAGGGGACGGGCAGGAGCGGAGGGCGCCGCGCCACC
>chromosome_10,-,polyA site is 4177047
GGGTCGTGCCTGCTGCTGCCGCGGCCGTGGGCGATGCTGCTGCGGCTGCTGCTGCAGCTGGGGGTGTCGCAGGTGTGTGTGTGTGTGGGGGGGGGGGTTATGTGACCGGGCCCAACGAAGAAGTCCTATCATCATCAGACAGCCCGTGCG
>chromosome_10,-,polyA site is 4179900
GGCGGCGGCGCGGCCGCCTCCGGCGGCGGCAATGGCGGCGCGGGCGGGAGCGGCGGGGGAGGGGGCGGGGGTGTGGGGGTTGGCGGCGGCGGCGGCGAGACGGCGCAGCTGATCAGCCTGCGTGCCTCGCCGTGCGGCTGCTACCTGCTG
>chromosome_10,-,polyA site is 4182662
GCTGAGCGCGGGGCTGTGGCGGGGCGACGGCGCGGACCTGGCGGGGGGGCACGTGGACGCGGTGAGCGTGTGTGTGTGTGTGTGGGGGGGGGGTTGTGGATACCAGCCCAAACTGAACCAGACCCAGCCAAAAGTAGCAGAGCACAGGCA
>chromosome_10,-,polyA site is 4183104
GGGGCGCGATGTGAGGCGCTGGGGCGGGGGCCCGGGGCGGGGGCGCGGTGTGGGGCACTGGGCGGGGGCACAGAGTGGGGGCACGGGGTGAGGGAGAGGAGGCTGTGCATGCACCGGTACGGCATCGCCCTCCAGTAGAGGGGGACATGC
>chromosome_10,-,polyA site is 4183195
GGGGCACGGGGTGGGGGCGCGGTGTGGGGGCACGGTGTGGGGGCAGGGTGTGGGGGCGCGGGGTGGGGGCGCGGGGTGGGGGCCCGGGGCGGGGGCGCGATGTGAGGCGCTGGGGCGGGGGCCCGGGGCGGGGGCGCGGTGTGGGGCACT
>chromosome_10,-,polyA site is 4186990
CAAACTACAAATGCGATGGGTTGGGACGGCGCGACAGGGGACAGCATGGCAGGATGGTCTGTGCTGGGTGGTAGAAAGCCAACATGTAATGCGCGTACGAACTGTCCTACAAATGAAGTAGCTTGTAAGCACCAATAACTGGCTGCGAGG
>chromosome_10,-,polyA site is 4195848
GCTGCAGCTGGTCGCTGCACGGCACGCCGCGCAATGCCAGCTCGCCCGGGTGTGCGGCACGTGCGGCCATGATGCGCGCCAACGGCTGGACCTACTACAGGTGCGTAACTGTAGGCGACTGGGTGGCTGGCTGTGCGCGGCCGTGGGCTG
>chromosome_10,-,polyA site is 4209288
TCCGCGCACAGCTGCAGATTCACGTCCGTGCGCAGGCCGGGCGACAGCTCCTGCGGGGGCGGAGGCGGGTGGCGTTGGGCGGGGTGGTTGGGGGCGGGGAAGTACGGTAGTGGAGGTGCGATAAAGCAACGAGGACTGATGCCACGAGGA
>chromosome_10,-,polyA site is 4210834
CCCCCCCCGGCCCGCACCCACCACGGCCACGTCTCTGAAGAAGTCGACCAGCTCGGGGTAGTAGTCGGCCTGGCGGGGGGGCGGGGGGGCGGGGGGGGGACTAGTCAGGAAATGATAGACGGCAGCGCATCTCAGAGAACAGCAAGGCGG
>chromosome_10,-,polyA site is 4215386
GAGGCAAAACAGGCTGCAGGGCTGCAGGCGGCCCCGTGAAGGGCGCGACTAACACAGCTCTGTGTCTATTACTCTATTTGCGGTAACTCTGTGCGGCTGATGCAGTGCGCCATACAGCACGTATCAGCTGACGAACGCCACAGGGAGTTC
>chromosome_10,-,polyA site is 4218955
CACCACACAGACACACCATAACGCCACACACGCTCGCGATGCAGAGCCGCACCGCACCTGCAGGAAGATGACCAGCGTCCACGGATGAGCACCAAATGCAACAGTAGCTGGATGACTGGTGCGGTCGTCACGGCTTTCACACGCGCCGTA
>chromosome_10,-,polyA site is 4224625
GCACACCGACTGGCGGGGGGCTAGTTGACGTCGGGCCTGCCTGACAGGACGGCCGGTCGCTGAATAAACGCTGAACAACGGCCTGAACCTGAGGTGTGCACCGCCGCTTTAGGAGCCTATGAACAACCTGACCCGACCCGATGCAGGCAA
>chromosome_10,-,polyA site is 4231099
AGTGGCACGCCGTGGCCGGGGTGCATTTGCACATTCGGCTTGGCGTGTAGCCGTGCACAGGGGCACCCCTGGACGTGCATGTGTAAGCCTGGGACTCGCAAGATGCTCATGGTGCCGCGGATAGCGGACCACGTCCGCGGGAAGTGGACT
>chromosome_10,-,polyA site is 4231318
CGCATGTATAGGCTGCCGAGGGCAGTACGTATCGAAGGGCCCCTGCACGCTGCAGAAGCGAGCATGGCTGTGCCTTGGCTAGGACAAAAACCAAAACCCAGAATCACGTCACAATGCACCCTACAGTTGTACATAACACACTTTACAAGA
>chromosome_10,-,polyA site is 4231496
GAGGGCGGGCAAGGAGGAGGCTGACGCTGTGGAACTGACGCGGTCGTGGGGCTAATGCCTAAGGATTGGGCGCCGCGCAGGGCCGCCGGAAGCGATCGGAGGGCTTGCTATGGGTGCGGTGCATGAGCGCGGCAACCTGTTCCCGTGCTG
>chromosome_10,-,polyA site is 4232832
CAGCTTGGGTCATATCATAGTCTTGTTCGTGTGCGCCGGTCGGGTCAGGGGTAAATCCAAGCGGCATCTTGCGCCACGGCGCCAAGGGGGGAGGGGGGGACTGCACGATCGTGCAGGCCTCGGCTGGAAGACTCCATGCACACCCAGACT
>chromosome_10,-,polyA site is 4233002
ACGCCTTGCAGAAAAAGCTTCGACTTGAATGGAGGCCACACGATTTCCTTTCCGCTCTGGTCTACGTACGCATTAGTTCCGCAACGCACGTCGACAACGATTGCCTTGGAACGCCAGCGAGGCTGGGCGAGCACGGTGGTGCGCGTCTGG
>chromosome_10,-,polyA site is 4233059
GGTTGCCGCCTTGCAGGAAAAGCTTCGACTTTGTACGGGCATGGCGGCGCAGGGCTGACGCCTTGCAGAAAAAGCTTCGACTTGAATGGAGGCCACACGATTTCCTTTCCGCTCTGGTCTACGTACGCATTAGTTCCGCAACGCACGTCG
>chromosome_10,-,polyA site is 4233255
ACATTGGCGGAGTGCCGCAGGAGGTGTGGCTCTTGCAGAAGGGCAGTGGCTTATGTCTGACTAGAATTTAGCTTAGAATGGACTTGAGGGGTATGTGTGAGGAGCTTTTACGTATGTGTGGGGCTTTATGTGGATACGTGCGTGGACGCA
>chromosome_10,-,polyA site is 4233524
GGCGAGAAGTGGGTGCCCAAGGACGGCGAGACCACGCTGACGGGGGCACCCCGCGCGCCCTACTGCCGTGACCTGAACGCCACCGCGTAATCGGCCGTGCTCGTGGCGGTGGAAGATATGGCAAGCGTGCGGGCGTGCTGTGGGATGCAG
>chromosome_10,-,polyA site is 4234267
ATCGGCCAGACCACGCAGGACGGGCTGTTCACACTGGGCGAGATGGAGTGCATGGGCGCTTGCGTGAACGCGCCCATGGTGGCCATCGCCGACTACACCAAGGTGCGGAGGAGCGTTGGAGCGCGTGGGAGTGCGGGGTGTTGGGTGTGC
>chromosome_10,-,polyA site is 4235227
CACCTCGTCTCGCGCTGTCCAGCCGCTAGGCTCGCTGCTGCAGCGGTGCAACTTTGCCACCAACTCGACCGATATCTTCAACATTCACAAGGACACGCCAGAGAACAATGCTGCGACCAGCTTTGAGTTTAGCGAGGCAAGCGAAAGAGA
>chromosome_10,-,polyA site is 4236689
AGCCTGGGCTACATGACTGTGTGCGTGGCACTGGTGCACCAAGCGCATCCTGCTTTTAGAGGGCAGCACGACTCGGCAAACGTGTAACATAAACCGTTGATTCACGCGTGTACTTGCGCTTTGGAAGTCTTGCGCATCTTTGAACGTGTG
>chromosome_10,-,polyA site is 4237376
TACGACGCCATGATCACGCGCCTGTACAAGCCCAAGGACCGCAGCGTGACCGACAGCGACCGCATCCAGCTCATGACGCTCAAGTACACGGAGGAGGGCAAGGAGACCTGGCAGCCGGTGAAGCAGGTGACGCAGGAGGACCAGCAGGCC
>chromosome_10,-,polyA site is 4239932
TCTGGCTTAGAATTGCATTCGGAAGAATTAGGCAACCGTCGTGGGTCCGGCCACTGCGTCTTGTGTGACGGTGGCCCCTGTAATACTTCATACCGTTGCACTCCCTGGTAATTGGTGAAGATAGGGTTGCGTACCTGCGGACGTGTGCCT
>chromosome_10,-,polyA site is 4240186
GAGGCTGGGCATGGAGAGGAGGGACTGTCCTGAAGAAACGCTGCGCTGGCGCCTGGCGGCATGTGATTCTGCACATCGAAGTCATGTCAGTAGTAGAGTAAGTCCCCTTGTGTACATGAGTCTGAATGCTTGAGCAGAGGTGGATGGCCC
>chromosome_10,-,polyA site is 4240540
GCGGAGCTGGCAAACGGCGCCAGAGCTGCTTGCGGAGCCACCAGATGCGCATGCTTCCGCGTGCGAGAGGGATGTAGCAAGCATGATGTGCATAAGGCGAAATGACGTGAGCACGAAGTTTGTGCCTGAGTATGGCCATAATGAGTATGC
>chromosome_10,-,polyA site is 4240683
AAAACCAGCGTAAGTTATGACGCGGGGCCATTTTGCGACATTTCGCTAGTGTCATAGCATCCGCGCTGTAGCATTGCTGACTCGATGAGATATTTAATGTGGCGCGCGTGCGCAGGCGGCGCGTGTAGTTGTCCATGATGGCGGCGGAGC
>chromosome_10,-,polyA site is 4242006
CCGTGAACAAGTGAGCAGGACAAAGACCCGCATGTGGGGAGGGGTGGTGCTGAGCCCCTGGCTGAGGAGGTCAAGAATGGAAGGGCGGATGGAAAGGGCAAGGAGGATGGGCAGGTGGTTGCAGGGCTTTGGCAAAGCGCGTTGCCAAGT
>chromosome_10,-,polyA site is 4242995
GTGTCTTTGCATGTCGCGCAAGCACGAAGTGTCGATTGTATCGCCGGTTAGGATGGCACCTAGGGCGTTAGCATGTGCGCACCTGAACCACCCAGCTCCAAAAACGTGTCTGCTAGCGCCTCAAGTCTTGTCCTGCGTGGTGTGCGGACA
>chromosome_10,-,polyA site is 4244031
GCAGCCACCCCAGCAACTGTGACGGCCGTTCCCACGGCTTTCGCCGTCGTCATTCAGCCCGCCGGGCTGCAGCCCGCCACCGAGCCCACCACCGAGCCCACCACTGAGCCCGCCACTACCGAGACCGCCAATACCGAGCCCGCCACCGAG
>chromosome_10,-,polyA site is 4244475
CTTGCTTGCAGTTGTGAGTCTTCATGCATATGCGTGCATGCATGTATGTGTCTGTCAACGTGTGCACGTGCATGTGAGAAGAGAGAGTGCGAGAGAGAGAGAAGAGAAAGAGAGAAGTTCGGGAGAGAGGGCGTATGCGTGCGTGCGTGC
>chromosome_10,-,polyA site is 4250117
CCCAGCTTGCCGGCACGCGGGCCTGCGAGCAGGGGTGGTGAGTGTGGGTGTGGGTGTGGTGGTGGTGGTGGGGGGGGGGGGGTGCATGGGCGGGTTGGGACCTGGACGGCAGGCCTGCAGTGGCATGTGACATGCTGGGATGAACGACGA
>chromosome_10,-,polyA site is 4255056
TAGACGTGTGCTTCAGCCGTTCTGCGACCACACATGCCACCCCATGATGCCGGCCCCTCCCCGCGACCCCCCCCCCCCCCAACCCTCCCGCCCCCCCCCACACACGCACGCCCTGACGCCCCGCCCCACCTCCTTGTAGGTGCTCTTGGC
>chromosome_10,-,polyA site is 4256848
CTCGCTGACGCCGGCGGCGCTGCTACTGCCGCGGCTGCGCGTGCTGGCGTCCTCGGCCGTGGCACTGGCGTCTGCGGCAGCGGCCACCCCCGCCGCCGCAGCGGCGGCGCTGGACGCTTGCGCGAAAGGCGAGCTCACTGGGGATTTGGA
>chromosome_10,-,polyA site is 4261015
GCGCCTTGCGTCATCAGTCCAAGCTGCAGCAAGACAACATGCAAAGCCGTGGACGGTCCACCCTATCGAGCCTCCGTACAGCCCGGGGCGATACAAAACGCCCCAGTACTAATCAGCATTCATACAAGGGCATTTATGGCCGCACTGAAT
>chromosome_10,-,polyA site is 4261659
CCTCTACGCTCCTCGCTGGTGTGTGATGGGACAGGGTTCAAGGCAGGTTGGCGAGGTCCCGTAGGGTGCAGCCGATGCCCAGACCCGTAAGCAGACAGCAAACAGTTTGCAGTGGCAGAGCAGAAGTGCATGAGTGCCCCTCCACGCTCC
>chromosome_10,-,polyA site is 4262682
CCATGAGAGCCGGGAAGTCACGTCCGTTAGCTGATAGAGGTTACATGTGGGACGACAGCCGTGGACTAAGCCAGGGCCCCAAAAACGTACGAGACACGCACGCTCACCCGAGGAGAGATCCCCGAATGACCCCCATGCTCCTCGCCTCCG
>chromosome_10,-,polyA site is 4265391
AGTCCTCCGCGGCGGCCGGGCTGCAGGTCCTGCGCCGCCTCCACGTGCACCACCAGGAACAGGTCCGCCGGCGCCAGCCGCTCCCGCTGCTGCCGCTGCATGGAGGCTGCCACGGCGGTGGCGTACCGGGCCCGGTTCGTGGCGGCGAGC
>chromosome_10,-,polyA site is 4266438
CCACGACAGCCGACATCTTGGGCATGCTGCATAGGACCCTCCCACCTCCCAATTCCCACTTCCCACCTTCCTCCTGCCACCTCCCCCCGCCCCCCTCCCACCCCCCACCTGTATGCCTGGTCCCGGCCGAGGTCCTGCACATTCCGCAGC
>chromosome_10,-,polyA site is 4273809
CAAGGAGGTGGCTGCCTTATGGCAGGAAAAGGGCTGATCCCGGGTCGTTATCAACCCAGCCACCTTGACGCGGGCGCCTACTAAGCACACGCAAATTGCACACGCCTCTATGTTGGGGGCCTTTGGCATCCCCGCAAATCCGGACGTGGC
>chromosome_10,-,polyA site is 4279928
GCATTCACGAAGTGTTTCGTGGTAGAATGCCCAAAGCCGGAGGGGCCGATGAGGAGCCCAGAGACGAGGAATGTGACACACAAAGTAAGATTGCCCTTGAATTACAGCAGCTGTCAAGCTGTGGTTGTCTTCATGGCAAATCCTCGGGAA
>chromosome_10,-,polyA site is 4283883
CCTCCTGATGCCCCTCCTCAGCTCTCCTCCTCGCTCTTTGACAATCGGTTCGGTTAAGTATGGGCTGGTATTTACAACCCCCTCCGCCCCCGCCCCCTCAGGAGCTTCCTGGGCGCCTTCGCCTGCAACGTGGCCAGCGCCATGGCCGCA
>chromosome_10,-,polyA site is 4286497
GTGCTGGTGTTCGGCATCAGCATCCTGGCCAAGGACCAGTACGACGAGGTGCGAAGGGGTGTGTCAGTGTTTGTGTGTTTTGTGTGTTTGTGTGTCTGTAGGCGTGTTTATACCAGCTCGGAAAAGCTGGCAAGCCCGAACCCTGTGCTT
>chromosome_10,-,polyA site is 4286913
GGGGAGAGGAAGGACGAGGAGGGAGGAGGTGGTGTACAGGTGCGTGTGTGGGGGGGGGAGGAGTTGGTGTACAGGTGCGTGTGTGGGGGGGGGGAGAGGAAGGATGAGGAGGGAGGAGGGAGGAGGGGTGAGGGAAGCGGGAGGAGGGAG
>chromosome_10,-,polyA site is 4287042
AGGTGTCTCTGCCCATCAAGGAGGTTCTGAGCACCATCACCGACATGGGCGAGGAGGTGGTGTACAGGTGCGTGTGTGTGGGGGGGGGGCGGGGGGGGGAGGTGGTGTACAGGTGCGTGTGTGGGGGGGGGGGAGAGGAAGGACGAGGAG
>chromosome_10,-,polyA site is 4287285
NNNNNNNNNNNNNNNNNNNNNNNNNNNNNNNNNNNNNNNNNNNNNNGGTGGAGGAGGAGGAGGAGGAGGGGGTGGAGGGGGAGGAGGGGGACAGAGAGGACCGGTGGGTTCGTGTGTCGTAGTTTGGCCGGCCAACTGCACGTGTTCGTG
>chromosome_10,-,polyA site is 4287755
CGTGCGTGTGGTGCTGGCTCGTCCAGGCTCCCTGCCCCTGGCCGAGGCGGAGACTCGCGTCATCTTACGCAACAGCCACCCCCTGTGGGAGGAGTGGTGAGGCGGCGACCGCGGGGGGCGCCCGGGTCCGGTGGGGCCGCCGCTTGGCAC
>chromosome_10,-,polyA site is 4289266
GTTGCCCGTGCAGGAGCGCCCGCTCCCCCGCACATTCGTGAACCATAACACACCCCAGGTCCCTTATATTTTGAGGTGTAAGCATAGCTAGTTTGTCGGACACTACCAAAATGTTAAAGAGAGTGAGGGATAGCTTTCGGGCTGACCATT
>chromosome_10,-,polyA site is 4289373
CGGCCCGGCGGAATGTTGGCGCGGCCTGTAATGTGCGGGCTCCGGACTTGCGGCGTTTGCAACTGCCTCCAAGGCGGCGGCCTGCAAGTACCTGTGCGCATGGGGGTGTTGCCCGTGCAGGAGCGCCCGCTCCCCCGCACATTCGTGAAC
>chromosome_10,-,polyA site is 4289427
TAATGCTCTGAGGCAGGAGACGCCTGACGTCCTGGAGGATGTCTTGTTGATAGGCGGCCCGGCGGAATGTTGGCGCGGCCTGTAATGTGCGGGCTCCGGACTTGCGGCGTTTGCAACTGCCTCCAAGGCGGCGGCCTGCAAGTACCTGTG
>chromosome_10,-,polyA site is 4294557
ACCAAGCTCAGCGCATGCCAGCGAGTGGTGCTGCTGTCGAGGGACAAGGAGAGCGGTGAGGCCGGGGTGGGGTGGTTTGTGTGGGTGGGTGGGTGGGGGAAGGGTTGTAGATGCCAGCCCAAACTAACCCCGGGGGGAGGAGAGCGGCGG
>chromosome_10,-,polyA site is 4299923
TGTGTGTGTGTGTGTGTATGTGAGGGCGGGGGGGGGGACATTCATGATTAATTAAGCAGTGAAGGCGTAGGGGGGGCGGGGAAGTAAGGGTTGGGGTGGATGGCGGACCATCACCGTGTCGGTGCGGGTGGGCACGACCTCGCACCTGCT
>chromosome_10,-,polyA site is 4299985
AAAGTGTGTGTGTGTGTGTGTGTGTGTGTGTGTGTGTGTGTGTGTGTGTGTGTGTGTGCGTGTGTGTGTGTGTGTGTGTATGTGAGGGCGGGGGGGGGGACATTCATGATTAATTAAGCAGTGAAGGCGTAGGGGGGGCGGGGAAGTAAG
>chromosome_10,-,polyA site is 4306667
GTGATGGCGTGCCTAGCGTGCTTGGCAGGCTGCTTCCCGAGGATATGCCGTGAAGACACCCACAGCTTGCTTGACAGCTGCTGTAATTTAAGGGCAATCTTTGTGTGTCACATTCCTCGTCCCTGGGCTAATCCTCGGCCCCTCCGGCGT
>chromosome_10,-,polyA site is 4309425
AGCAGCAACCCGGGGGCCCGGGTGAGGTCGGGCCGTGTGAGCGCGGTGGGTCGGCAGCCGGGACCGAGGGCTGACAGCTGTAAACGCGGGGTCCCGCCCAGCTTTCTTGCTGCACACACCGCGCGCACCCGGCGCGATCTCCCCTAGAGC
>chromosome_10,-,polyA site is 4313541
GCGTGAGCGACGCAACGATGCGAGCGCAGGAGTGCAGCTCCTGATTACCTCACACGCATTTATCATAAGACTATGCAACGAGTGCTTACACCTAGTGTCAGGATGTCTCAAACCCCACCCGGCTTCTCGGTAAAGGCGCGAGACGGCAAT
>chromosome_10,-,polyA site is 4313781
TCAGCGGGTGCGGGTGGGTGAAGCTAATGCACATGTTTAGACCGCTCGCAGACTCGGGGGCGCTCGTGGACGACATTTTGTTACAGGCAGAGCTGGGGGACAGGTCATGCGGTCATGCGGTCGTAGGGTTTCGCCATGCCCCATCGCGTG
>chromosome_10,-,polyA site is 4315712
AGGAGGAGGAGGGGGAGGGAGCAGGGAGCGGCAGCGGCAGGGAGGGAGGGAGCGCGGCAGGGGCGGCGCAGGAGGTGGTGGAGGGGGAGGGGGAGGGGGAGGAGGAGGCGGGGTGGAGGTCGAGTGTGAGGGGGCGGCGGAGCTGTATAC
>chromosome_10,-,polyA site is 4318742
TGGGGAGACGGTTCTGGTTTTTTGCCAGCTGAATGGCAGGATAGGTATGTATGTTGTGCAGATACTGGCAGCGGCACTGTGCAAGGGACCTGCTGGGGGATGCAGGTGAGGACCCGACGCCGGGTAACGGGGGGCGCAGCCTTGGGCGCA
>chromosome_10,-,polyA site is 4331951
AAGAGCACGTGACCGGAGCATCAGCAAGGTAGCAATAGGTTCTTGGAATCGCACACGCTCGGTGCACAGCTGTGCTGATGGCATGTAAGCACACACCGCGTGGCTTCACTCTTGTTTGGTGGTGTCATGGTCGCCTGCATGCATGTAGCG
>chromosome_10,-,polyA site is 4332080
GAAGAGATTTATTGGCGTTGGTGTTATGCGTACCGGCGCCAAGCCAATGGTATGTCGGCACGGCCGGTGGGCGTGGCATGGACTTTGAAGCGTATCCCCATGCAAGGAGACCAAGCACGGAGGGGGAGGAAGAGCACGTGACCGGAGCAT
>chromosome_10,-,polyA site is 4349073
GGTAGCTGACAATTAACCGTGACACTGGGTTGTGCTCTGTTTATGATTGAGAGCTTACGGAGGAGACAAATCAAAGCGTGCAAGGGTGTTCATGCCTCGAGCAGATCGGCCCTGGGAGGCCCTGGGGGTTCACCGGTTCAGCCGTGAGTT
>chromosome_10,-,polyA site is 4349144
CCTGATATATCGCCCTGTCGTGGGGAGTTGAGACACGCCGGATCGCCTGGGGCGCGATTATCGTATCCTTTGGTAGCTGACAATTAACCGTGACACTGGGTTGTGCTCTGTTTATGATTGAGAGCTTACGGAGGAGACAAATCAAAGCGT
>chromosome_10,-,polyA site is 4349231
AGGGTGCTGGTTGCAGCGTATGAGAGGGGCGCTGCATACGGTAATCGGCATTGCTTGCTTATGACGTGGGACAGGCGGATGTATAGCCCTGATATATCGCCCTGTCGTGGGGAGTTGAGACACGCCGGATCGCCTGGGGCGCGATTATCG
>chromosome_10,-,polyA site is 4349619
CGCGTGTCGCCAACAGCAGCGTCAAGCCGCCGCCAACAAAGACGACAAAGGCGACGGCGACCGGTGGTGCAACTGGTGGTGCAAGTGGAGGTGCAGATGATGCCGTGCAGAGTGGGCTTGCGGATGACGGCGCAGGCAGGGGGGGCGCGT
>chromosome_10,-,polyA site is 4352777
CTGGGGCGCGGGCCGCCTGGACCAGCGCCAGGTGGGCGTGATGGGCGCGCGTGTGTGTGTGTGTGTGTGTGTGTGTTTGTGCGGGTGGGGGTGGGGGGGAGGAGGGGGTTGCAAGGATTGGTACAGAGAAGGGGGGGGGGGTTGTAAATG
>chromosome_10,-,polyA site is 4357557
TGCGAATTCACATGTTACCTCGTAACCGACGGTAAACGCTGTGGACGGTCGCGCCCATGGCTGGCTGACAGAAAGCGGCTGCTGTATTGGGATGGCTGGGCTGGACGACGGCGGCCGGGCGTTGCTTGGGACTACCAGAAAGGATGCGCC
>chromosome_10,-,polyA site is 4362907
TCTATAAGCACATCGTCTATCTATAAGCGGCTGGGACTCAGTACGAAGAATTTCAGGACGGGGTTCGCACCACACCGGTACGGAGTACGGACACGTACGAACGGCACGCAGCAGCGACCACCACCAGAGGCCCCCCCTCTCGACGGTGAT
>chromosome_10,-,polyA site is 4365049
TAGACCAGAGCGGAAGGCGGAGTGGGCTTGCAGGCGGCACGAGAGTAGGCAGTCAGTAGCGCAAGTTGCGAATTCCCATGTTACCTCGTAACCGACGGTAAACGCTGTGGACGGTCGCGCCCATGGCTGGCTGACGGAAGCTGGCTGCTG
>chromosome_10,-,polyA site is 4389012
TCGAATGATGCCCAGCACACAGTCTCCCAAGTGGCTGACTGAGAGTGCACCTCTATCAAGGCAGGGGGCAGTTGGAGGACGGGGTGTGGGGCCGGGGGCATCAGGGGAGTGCCATGTAGGTGGCCGCGGCGGCGCAAAGTTCGGGGCGTG
>chromosome_10,-,polyA site is 4390290
ATGTGGTGCCTTGACCTCCCCTACCTCGTGCCCCTACCTGAACCAACTGCTTCCCAGCTGAGTCCGTTGCCCACCAGCCCCTCTGGCGCCCCCCCCCCCAAATGGTCCTTCCGTCTCCCGCACTGAACCAACCTGCGAGCGATCGCCCAC
>chromosome_10,-,polyA site is 4400420
GCAGCCACGTGTAATACACACACCTGCACGTGCGATGCAGTTGGTAGGAGGGGGAGGCATTGTGTGTGTGGGGGGGGGGGTATGAGTGTGGGTGCGGGGATGCAGCAAGGAGTCCTCGGTGGCAAGCCACGCACGCAAAGCGCTGTCGTG
>chromosome_10,-,polyA site is 4418473
TTTCAACTTTTGTTAGTGGCTTGTCATGCGCCTGTAGCGGCTCCCATGCAGGACCGGGTTTGACACGCTGAGTCACACGCACTGAGTCACCCGACAGGCACCGGCAACAACCTACCGCTCAGCACAGCACACACAGCAGAGCCACTCCCA
>chromosome_10,-,polyA site is 4431435
AGCACAAAAAAACATTACACTGTGTATGTAAGTGTGTGTGTGTGTTTGTGTGTGTGTGTTTGTGTGTGTGTGTGTGTGTGTGTGTGTGTTTGTGTGTGTATGTGTGTGTGTGTGTGTGTGCGTGTGTGTGTGTGTGTGTGTGCGTGTGTG
>chromosome_10,-,polyA site is 4438619
GCGGGTGGGCGGCATGAAGATTGGGTGGGGTGGCTTGGGTGGGACGGCAGCCCCAGCCGTGCAACATGATGAGCAAGCACCACACCCCAAAAAACAAGCAGCTACCCCGTACATCGTGCCCGTACATTCACGCCTTTACTTCCCTAATCA
>chromosome_10,-,polyA site is 4449749
CATGCGACTCCTACCCCTCCGCTCCTTTGCGTCTCCGTTCTTACTAGGCATACCGTATCGGAGACAGCCTCCCCCGCCCCGCCCCCCGCCCCGCCCTCCACTCACTGCTGGGGATGATGAAGGTGCTGCCTGCCGAGTCGCGCTGGGTGG
>chromosome_10,-,polyA site is 4449955
CAGTGGAAGTTGATGCGGTTGCCCGAGCACGTGGCGTACAGGTCGGCTGGCGGGCAAGGGCGGGGGCGGGGGCAGGGGCAGGGGGCGGGGGGCGGGCGGAGAGGGTGAGATGTATGGACGGTGGCGTAGCCACGGGCAGGATGGTGCGGC
>chromosome_10,-,polyA site is 4454263
TGCTGGTGGGAGGCAACTGAGATACGCCTAATGGCCACTAGGTCAGCACCGACTGTGGGGCTTGCCTGCTTGCTTTGTTGCTTGTAACGTTGAGGAGGGACAAGGGGTCTGTGGGATTCGGGCATGTGCTCCGGGAGTATCCTGGGGCTG
>chromosome_10,-,polyA site is 4464285
TCATAATCTGTCCGCAATCCTGCCTGTCCCTGTTTGGCTGTTTCTCGCTCCGGCCGAGCGCCTGCACCTGGATATGCAAGCCCTAGGTTACAGGAAGTCAGGAAGGCGGAAGCAGCTCAGTGACAGGGCGTGCATCTTCAAGGGGCAGGC
>chromosome_10,-,polyA site is 4464359
GATATTGGCGTGAACACAGCTGGCGACTCACAGCCTTACTGTGTCCTAGTCCGACATAATGTGCCTGCGCCGGATCATAATCTGTCCGCAATCCTGCCTGTCCCTGTTTGGCTGTTTCTCGCTCCGGCCGAGCGCCTGCACCTGGATATG
>chromosome_10,-,polyA site is 4464590
CTCCATGGGCCCCTGCACCGGAAATAGACGGGTGATACGGCCAACGCTCTTGCGCCAGCATTCGCCGGTGTGTGTGTGTGTGTGTGGGGGGGGGGGGTTAACGTTGAACCAATCCCGTAAGGTGGGGGGTAGAGGGGCTCTTGTGCTGGC
>chromosome_10,-,polyA site is 4464715
GGGTTCTTCCAGACGATGTCCCCTGCTGAAGACATACGTGGCTTGTTGCGGGCCATCGCCTATTATGCTGCATGAAATGCTGTAAAGCGAGGACTGTTCACTTGTTGTGTCCAGGCACCGAGCCCCTCCATGGGCCCCTGCACCGGAAAT
>chromosome_10,-,polyA site is 4465439
GTTATTCGTCACAGGGCGTCGTCAATGCCTTATACGCGTTTGGTTGACCGTTGGGCGCGTGAGAGGTACTATGTGACCGCTGCGCAACTGTGAGTCTTTACGCATCGCATCATTCATCCACACGCTCAGCTACCATATTCTGGTTTTTGG
>chromosome_10,-,polyA site is 4465652
ATCATTGCGTGCGTGCATAAAGTACATCGTCTTCACCACGCAGCCGCGGCTTCCGTACTGCGCGCGCGTACAGCCAGAGCTTGTGGTATTAGTAATGCCAGGTATAAATATGAATGTTGCTGTTGGGGGACGTGTTGGCCAGCGGCGCTG
>chromosome_10,-,polyA site is 4473093
CGGGGTGGCCAACTCGCCCCATGTGATCGGCAACGGCCGGCAACCGCCCCCAATTCCCAGTTGCGACCAGGCCCCGGCCCGATTTCTTTGCATAGACCTATAAGGAGTACCCCATAGATGACCCTTGGCGCGTCGGGCGACTAAAATAAG
>chromosome_10,-,polyA site is 4474497
TCTGTGGACCGGGGCTCTCGCCAACGCGGTGTCCCCACATGCGAATGATGTGTTGATAGGACAGACGACCACTCAGGACGGTGTAAGAGGGATAGCGCTAAGACAGGATCAACCTAAATAGCTCCGGACCTAGGCCGGGCGGCTGGGGAG
>chromosome_10,-,polyA site is 4479332
CTGTAAGCCCTTGAAGCAGAGCGCTTGCTTGTGCGGAAACAGGTGAGGATGGACGGGTGGGCCTGCCTCCGAGCCCCAGCTGTAATGCAACCAATCTTGAAACTGGAGTCGTTGGGCTTGAGGAGGGCCACCTGCAATGAGTCTGGCACA
>chromosome_10,-,polyA site is 4479414
GATGCGCACGTTCATAATAGACAGGAGGGTGCATGCGGTAGACGTGCTGAGTCGATACGGCGGTACGCAGGATGATGAAAGGCTGTAAGCCCTTGAAGCAGAGCGCTTGCTTGTGCGGAAACAGGTGAGGATGGACGGGTGGGCCTGCCT
>chromosome_10,-,polyA site is 4479631
AGAGCTAACAGACAAATGAATGAGAGAAAGGTGGGCATCTCGTGCCGAGATGCTGCTTTGTTCGGGCCCCGAACCTTTGGTGCCGGGGCGTGTGGAGCGAATACAGATCAAGTGTTGCCAGACGCACGAACGTCGGCAACTTAGTGCCGT
>chromosome_10,-,polyA site is 4479717
CATGTGCAGATGATGCAGATAAGCTTCGATGTCTGAGCGTGCTGATTACCAGAGTAGGAAAGCGCTGCGTGTGGGGAGGACAGGGCAGAGCTAACAGACAAATGAATGAGAGAAAGGTGGGCATCTCGTGCCGAGATGCTGCTTTGTTCG
>chromosome_10,-,polyA site is 4480844
CGGCGCTCACCAAGCTGCGGGAACGCCAGGTCATCGGCCCCAACGACCGCACGGTCGTGGTGTCGACGGCGCACGGGCTGAAGTTCACGCAGAGCAAGGTGGCGTACCACAGCAAGCAGGTGCCGGGCATGACATGCCAGTTCGCCAACC
>chromosome_10,-,polyA site is 4481202
GGCAACATCTACGCCTTTTACAAGGGCTTCAAGATGTGCAAGGAGCTGGGCCTGGTGGACAAGATGCCGCGCCTGGTGTGCGCGCAGGCGCAGAACGCCAACCCGCTGTACCAGGCCTTCTCCAAGGCCCAGGGCTCCAACGCCGCCATC
>chromosome_10,-,polyA site is 4482368
ATGAAGGCCCTGGCACAGTATGGCCCAGACTACTGGCGTGCGCTGTTTGATGCTCGCGTGGGCACGACCGCTTGGCCCTTTGGCTCGGGCGTGTGGAGCAAGAAGGAGTGGGTTCTGCCGGTGAGCTCGCGCACACGCCCGGATCTCTAG
>chromosome_10,-,polyA site is 4483479
GGCCTCACAGAGTTGGGTCGAGAGCTCGAAACCAACCGGCCGCCGAATGGCGATGGGGCAAGCACAGCAATGCCCCCGCCAATGTAACACCTGCTGTGTACGGGACCATAACTTGGGATCGCCAAGTGGCCCTCCAGGCCCGCACGGCAA
>chromosome_10,-,polyA site is 4483584
TAAGTAGGAGGAAATGCACTTATGCACCTGAGGTTGGGTAGCCGTGTTGCAGCCGGTTGTTTCACGCACCGGTCACCTCTCGTCAAGAGCGGGTTGTGGACTGTTGGCCTCACAGAGTTGGGTCGAGAGCTCGAAACCAACCGGCCGCCG
>chromosome_10,-,polyA site is 4483675
CACATGCGCGTAGATTGCAGTTTAATGTGTGGATGCGTAAGTTCTTTGGCTGACTCGCAAGTGTTGCGTTTTTGGGCTAGGCACGCCGAGGTAAGTAGGAGGAAATGCACTTATGCACCTGAGGTTGGGTAGCCGTGTTGCAGCCGGTTG
>chromosome_10,-,polyA site is 4483812
TCTGGTCAGCATGCAAAGGGGAACGCCGCTTCAACGTGCATGTGTGTGATTATTCAAACCCGAACCTGCAGTTTTGGTTTGACAGTCCCAAGGACTCGCAACAAGAGAAGAACAATAGCTGTGGAGGAGTTCCTTGTCACATGCGCGTAG
>chromosome_10,-,polyA site is 4483897
CGCTAGGGGTCCATTCCCTGGCCCACTGCGCCGGTTTTCCATGCATGCGGCAAGGTGACAGAGGTTGGGCTTTTTGAAGCAGGCGTCTGGTCAGCATGCAAAGGGGAACGCCGCTTCAACGTGCATGTGTGTGATTATTCAAACCCGAAC
>chromosome_10,-,polyA site is 4484043
GCAGCCACGCAGGGGCATCCCTGGCTTATGTCTGTCGTGCTGGGTTAGGATGAGAGCTTTCCCATGAGCGGCCTTTGTTGGTGTCGTGTTTTGTTGCGCAATTGTTGCTGTATCCTGGTGGAGAGCAGAGAGCGAGCTTATCTGAGCGCT
>chromosome_10,-,polyA site is 4484295
GCAGTATTCGTAACAGCTTAGCAATTCGAGAAGCAGCGTAGCTGCGGAAGGTGTGCGGAAACGTGGCGAGCCAGCAGCGGCGCATGGGGTTTCTACCGCAATTAAGCCATGTGAAGTGGTATGAGGCTACGGCGTGTTGCCACGGCAGGT
>chromosome_10,-,polyA site is 4486212
GAAACGCCTTGTCCTAGACACCCGCTTGCGACGCTTTTTGCCGCGCAGGCCAGTGCTTGAGCAAGGAGAACCTGCAGGAGCTGATCAAGTTTGCGTACCAGGAGAAGATTGTGCTCATGGCGGATGAGGTGTACCAGGTGCGTCATCGGG
>chromosome_10,-,polyA site is 4488432
TGCATGCCAAGGAGGGCAAGGTGCTGCACCCTCACCTTCTGAACGAGAACGTGGTGAAGACTCAGTATGCCGTCCGTGGCGAGCTTTACCTGCGCGCTGAGCAGCTCCGCAAGGAGGGCAAGGAGATCATTTTCACAAACGGTGCGCTGA
>chromosome_10,-,polyA site is 4488514
GGCGTGTCTACGTCGTGGGCTGTTGGTGGCACTCGCCTCAAGTCGGCGATGCCCCAGCCTGATGAGAAGAAGGACGAGGACCTGCATGCCAAGGAGGGCAAGGTGCTGCACCCTCACCTTCTGAACGAGAACGTGGTGAAGACTCAGTAT
>chromosome_10,-,polyA site is 4490930
GGAGCACGTGAGAATGTGAGGTTACCAGATGGGACAGCCCAACACGCGGGTCTGAGAGAATTGCCTGGGACGCATACTTGCTAACCTCCTCCGCGCTGCACTGCATCCTTCTCTCTGCCGCATCCTATCGCTCACAACGGGTCTGAAGGG
>chromosome_10,-,polyA site is 4491554
CTACGCTTTCCTGCCCCTTGCCATGTTCCATCACGATCGCACACCCTATCCTCAACCCTACCTCACTTACCGCGGGGCCCCCCTCCACCCCCGCCGCAGAGCAGCCTGCCGCCCCCGCCGCCCCCGCCGCCCCCGCCGCCCCCGCCGCTG
>chromosome_10,-,polyA site is 4491724
ACCTGCCTTAAGCCCTTAACCCTGTCCAATCGCACACCCTATCCTCGAAACATCGACACAACCTGCCAGCTACCGTCGGTACAGTAACAGCGCGCGAACAACGCACCAATGCCTTGTCCCTTCTTGCTACGCATTTATGTGGGCACGGGT
>chromosome_10,-,polyA site is 4491790
TGACAGTCAACGATTCGCTGCATGCTTGGGGTATGGGCGTCAGCTGCACCCTACGGGACCTCGCGAACCTGCCTTAAGCCCTTAACCCTGTCCAATCGCACACCCTATCCTCGAAACATCGACACAACCTGCCAGCTACCGTCGGTACAG
>chromosome_10,-,polyA site is 4491981
CGGCCTGCAGGGAAACTGAGTGGCGGTGTGATCACGCATCGCATGTCATGAATGGGTGGTTGAGCTGTACAGCATTCTTGACATGTAATCCTCTTCATGAGCTCAAGAATCAAGCGACAGGGACGGGGAGCACGGGCGGGCAGTGAGGCG
>chromosome_10,-,polyA site is 4492175
CTGGGTTGGCAGATTTTGGAGTGGTGACAACTGATGGGTTTAGTGTTGATGATGTGGACGCTACTGGTGTGTTGGTGGGTGAGTGGTGAAACCTGAGGCAAGTAAGGGCAGGCGCAAAGGGCGCGACCAGGCACGAGAGGAGAAGCGTCT
>chromosome_10,-,polyA site is 4492238
GCAATCGTGGTCTGTGCATGGGCTCTGTCGCTGGCCAGAACCCGGGTGCCGCCGCCTTCCATGCTGGGTTGGCAGATTTTGGAGTGGTGACAACTGATGGGTTTAGTGTTGATGATGTGGACGCTACTGGTGTGTTGGTGGGTGAGTGGT
>chromosome_10,-,polyA site is 4492292
TCGCAGTCGCCGGCGGCTGGCCTTTACTTTGCGCAACGCAGCGTGGTGTGGATGGCAATCGTGGTCTGTGCATGGGCTCTGTCGCTGGCCAGAACCCGGGTGCCGCCGCCTTCCATGCTGGGTTGGCAGATTTTGGAGTGGTGACAACTG
>chromosome_10,-,polyA site is 4492373
CCCCGAATGTGGCTCTGGCGCACGTCGGGTTGTTTGGCGCCATGTACGCCTTGGCGGCTGGGAGAGGCTGATGTGTCCTGCTCGCAGTCGCCGGCGGCTGGCCTTTACTTTGCGCAACGCAGCGTGGTGTGGATGGCAATCGTGGTCTGT
>chromosome_10,-,polyA site is 4492522
CGCCGTTTGCTCGGCCGGCCCAAGACCGGCGCTGGCTGACGTGTTGCTTGCTGACAGGCGACATGGCGCGCAGCGTCCAGTCCTGATACCTGTACACTGAAGACCGCGGTGTGTTAAAAAGCATTGGCGGCGGCCCCCGACGCGGGAGCC
>chromosome_10,-,polyA site is 4492956
TCTTTTGCCCAGATCTTCGACCCCTTCGGCTGGAGCAAGGGTGACATCAAGTCCCTGAAGCTGAAGGAGATCAAGAACGGCCGTCTGGCCATGCTGGCGTTCGCTGGCTTCATCGGCCAGGTGCGGTGTCTCGGATAGCAGGCGGTTGGT
>chromosome_10,-,polyA site is 4493268
TTGCAACGTTTTCTAACCCTCCCATCCCTCCTTGTTCCTCCCCGCAGCTACCAGGACTTCGTGAAGCCCGGCTCGGCCAACCAGGATCCCATCTTCACCAACAACAAGCTGCCCGATGGCAACGAGCCCGGCTACCCCGGCGGCGTGAGT
>chromosome_10,-,polyA site is 4493707
CCCCATTATGCTTGCAGCTTGCCGTTGCCGGTATCCTGGTGCCCGAGCTGCTGTCCAACATCGGCTTCTCGTGGCCCGGCGCTGGCGTGGCCTGGTACGATGCCGGCAAGTTCGAGTACTTCGCCCCGGCCTCGTCCCTGTTCGGCGTCC
>chromosome_10,-,polyA site is 4499385
ATAGGCTACGTCCCCTGGGGTCCAGAGCAGGGTGTTCGTTCTCCACGTCACTGGCTCGTGAAGTGCGTCAGCAGGTCCCTCTTGTAACCAATGCAATCTACGTGCACCGTGACGTGCGGTGGGCCAACGTCATCTATCTTCCGGAGGACG
>chromosome_10,-,polyA site is 4501131
CCGCCGCAAGCAGCAGTGGTGATGCGTGTACTTTGCACGTGCGGCGTGCGGCGCGGCAATCCCCGCAACTACCAACACTTTAACTGACACATGGGGATCACAAACGGGCTCCCGCACAACTGCCAACGAACAGGGGCGGCACCTGGCGTG
>chromosome_10,-,polyA site is 4503332
GCATACCGAAGCCCTTCCAGGCCGCCCCCGCATAAGTAAACACCCTTGATCGTAGCGCTTAGTTGTTTTCAGCTGATCGGGGCCCTCGGCAAGGCTCCGAAAGAAAGCTTCAGTCTGACCTCCCCCGCGCACCTTGAAGCCCAGCTGCTC
>chromosome_10,-,polyA site is 4504958
AGCGACAGCAAGCGCGCTTACTAACCGGCTGGTCTCCAACAAAATTCGCTCTCATCTCCCGAAGTCCCGCATGCGAACAACTCTCACGGCAAGCACACTCGGCACCCGCAACGCAGCGACTGACGATGCACAAAATGCAGGGCACTAGGG
>chromosome_10,-,polyA site is 4505248
GCACAACTGTTCTGACCCTTTGAGAAGCCGGCCACCGGCCGCGAACCAACCAACATGGACCGGCGGCGCAAACAACTCAGGGGCGGCTATTGACCATTTAGGGCACAAATACAATCACCGCCGCAGTCCACAGGCCAGTCCCAAGTCGAC
>chromosome_10,-,polyA site is 4505391
AAAATCATTGACACCTACAGATCTATTTGTATAGCCCATGCACCGGCCTGCCACATCGTAAATTGCACGACGCATCGAGAGTGGACCATTCGCACCTGCAAACATTGCTAGTCCTGCTCTTTGCCGATTGACTTTCGCCTCCAGCACAAC
>chromosome_10,-,polyA site is 4505528
GCGTCCCCATGCACACGGCTGCTCACGCAGAGCATGCGCGACCCGCCCCTTTGTCGCACCACCCCCAAAATCGAGAACACGCGGGAATAAGCTTAATCTTCTCGGGGTTGGTTGTTGGTTATTAAAATCACACGCAGAAAATCATTGACA
>chromosome_10,-,polyA site is 4505631
ACCCATTCCTAGTACTGCACACCGTGAACGTGGTCGAGTATCCGTTACACGGAGAGACAAAACTGGAGGGTTGCTCAAAAGACTGTTGCGGGCACACACGTTCGCGTCCCCATGCACACGGCTGCTCACGCAGAGCATGCGCGACCCGCC
>chromosome_10,-,polyA site is 4505753
GCTCATGGGCAATCCCAAGCCACAGCCTGACAACTTGCGTATCATATGCTGCTGGCCTGTGATTGCGGCTATAGGTGTCGGTTTAAGCAGATGTCCCTGACCCGCTGCTCATCAAGCTGCGCACCCATTCCTAGTACTGCACACCGTGAA
>chromosome_10,-,polyA site is 4505860
CAGTATACCGTATGGGGTGTGTCCACAGGAGCGCGGGTTGAGATGTATGCTATGGTGGCCAGCCCATGCCACAAGAGTAACGGTACACACTGAAGCCGCACTCCTAGGCTCATGGGCAATCCCAAGCCACAGCCTGACAACTTGCGTATC
>chromosome_10,-,polyA site is 4509769
GCCGGAGGGGGATACACAATCCGCAGCCGATGCACAGGATTTCGGGCCACAATCTTCAAACCCATGCAGTAATACTTGCAATTGTAAAAAAAACTCTTGAAGCGTAGGTGCTTGTTGGCCACCGCTTGCTTTACTCGGCGATCGAAACAA
>chromosome_10,-,polyA site is 4509900
CGCGGCCCTGAAGGATCCGCATCGAACGCGTCGACTGTATGGCCGAAATGTTGACGTGAGCGAGCGACGGCTGAATGGCAGATGGTATAACGAAAGTGGAATATAAAAGGCCTCGGCGTGCAAGCGTGGGGGCCGGAGGGGGATACACAA
>chromosome_10,-,polyA site is 4513100
CTTGTGTTTCTGTGTTAGGAATAACACGAGATAGAGAACACGCGTGTGTGTGTGTGTTGTGTGTGTGTGTGTATGTGTGTGTGTGTGTGTGTGTGTGTGTGTGTGTGTGTGTGTGTGTGTGTGTGTGTGTGTGTGTTTGGCGGCTGGGTC
>chromosome_10,-,polyA site is 4518622
GAAATGGAGGTGGCGAAGCCCGAGGCAGAGGCGAGGGACGCGGCTGCAAACGGCAAAGACGAGGGGAAAGGAAAAGACGCCGAAGGCGACAAGGAGCGGGGGCGGGAGATGAAGCAGGATGTCGGCAACGACAAGGACCGGGAAAGGGAG
>chromosome_10,-,polyA site is 4524522
TGCTGGTTGTTATTACTCAATGCAAACCTTGTGAGGTGCAGATCGGTAAAGCTGTGCCCATATGAGAATGTTACGTAAACTGTAACATCCTGCTACCGTATGCGCCCACTGACTGAACCAAATGAGGGGCACCGCGGGACAGCAAATGCA
>chromosome_10,-,polyA site is 4524818
CGTACCGCACACTTTGACACACGCCTTGGCGGGAGAGACATCTTCCGAGTGTACAGGGACCGCGATGGCAACTACCCATACTTCTACTACAACAATGCGAATGGATTTGGAACCAACGACGGCGTCACCAACGACCTCTACGCATGATGT
>chromosome_10,-,polyA site is 4527319
CCACGTTTATGAGCTGCGTTCAACTTGAGGCAGCGGGGCTGCAGCTGCTGCGCACTTCAGCCGTCGGCGCCAACCCCTTCACCATGCGCATGACCTTTGACGCCTCCACCGCCAGTAATCCTGCAAGCATGATCAAGGTGATCGAGCCTG
>chromosome_10,-,polyA site is 4527460
TTCCACTTGTGCTGTGAACCTTTACGCAGGTGCGGGCGTACGTACTCACCGTGTGCCGTGGCCTTTCAACAGCCTCCGCGCCAGACCTGACAGACACCGATTTTGAGCTTGCCGGTACGGTTTTGACCACGAGCACGCGCTCCACGTTTA
>chromosome_10,-,polyA site is 4528295
CAGGAGCTGCGTTTACGAAGGCCGTCCGCCGCTGGCCCGCCCTTGCCTGTTTAGGTGGCGGAAGGTGCCATGCACGAACTGCCGTAACTGGCCCCTGTCCTCTTAAGCCGCTCATGAGCATAGAGCTTGCCATGTTATATCCACTGAAGT
>chromosome_10,-,polyA site is 4528965
GACGCTGCTGCCGGCGGCCAAGGGCGCCTTCTTAGAACTGTGGGCGCAGCGCGGAGTGCGCAGGTGCGTGTAGTGGGGTGGGGGTGGTGGGGGGGGGGGAGTGCTTTCAATGGCTCTAGTCGTGTAGGCACGTGCACACGGGGGCGGTGG
>chromosome_10,-,polyA site is 4535040
CGACGCGCGGGTCGACTTGACGGAAAGAGTCTGCATTCTGCTCTTTTGCGGTTGGCTTCGGAGCGCTTTGGTAACGAGTCGTGTTCGTGACAGTGAGTGAGATAATGCCGTGAGCTTACAGTAATCGTTATGGAATGGGAGCGGGTGACT
>chromosome_10,-,polyA site is 4537245
CCACGCATGCGTGCACACACCCGCCGTGACACGACCAAAAAGCCCAAAGCCGGGCTGCGGCCATGCATGCCACCGAGCTGTGCCAATCAGTCCTAGCTCAGCCCAAAAACGAATGCCGACTGCACAACGAAAACAACGATGCCGGCTGCT
>chromosome_10,-,polyA site is 4537354
CTAACAACCCAAGCAACAGCGCTCCGAACGACGTGCACAATGCCGCATGCCTGTTTGCTCTCTTCTTGTTTTTTTAACAATGAATCACTTGCGCACATCAAAACACACGCCACGCATGCGTGCACACACCCGCCGTGACACGACCAAAAA
>chromosome_10,-,polyA site is 4537423
AGCGGATGTTCATTCGCAACAAAGCAGGTGCCATACATGAGCGCCCAAGTCCAAGAGCGAGTCAACCGCCTAACAACCCAAGCAACAGCGCTCCGAACGACGTGCACAATGCCGCATGCCTGTTTGCTCTCTTCTTGTTTTTTTAACAAT
>chromosome_10,-,polyA site is 4537511
CGATGTTAGCAACATTCCAGATCCTTCCGTTGCCGCAGTGCCAGCCGCATGTCAACATTGTATCCGCGCCGTGCAATTCAAAACCAGCAGCGGATGTTCATTCGCAACAAAGCAGGTGCCATACATGAGCGCCCAAGTCCAAGAGCGAGT
>chromosome_10,-,polyA site is 4537648
GTGGAGTTGATCACTTGTAAGGCACATTCATTATTTACAGGACCACCTCGTGGCGCGCGTCTGCTCTGGGACGCCTGGGTTCGTGTGTTTGTCCCCTCCCTGCACTACTACTCCATCCATGTGCGCCGCACATCAGCCGATGTTAGCAAC
>chromosome_10,-,polyA site is 4542990
TTCGCGCTGGTCAGCGAACGCGGGCCTCGGGCAAGAGAGCTGGACACATGCTTGCTAGGTGCATCAGTGCATTCGGGAGCCTGTAAACAAGAACAAATTAAATCATGTGACATGGTGTCTGAGGTTGCTGCATGCCACGGGCAGGCTCGT
>chromosome_10,-,polyA site is 4544955
GTTCCGCCAGCGCCGCGTGAACGAGGCGGTGGTGTCGCTGCAGGTGGGCGGGCGTGGGGTGGTGTGGGCGGGGTGGGGTGGTGTGATCTGGGCGGGCGGGTGGGCGGGTAGGTGGGAAGGTGGGTGGGGTTTGGTCAGGCAGGGCCTCGG
>chromosome_10,-,polyA site is 4547407
CGGCCATGCGTGGCGAGATCTACAAGAACTACCTCATGTACAGGTAGGCGGCCGGGAGGTGGAGCGGGAGGGGGAGGGGGGGGGGGAGGGGGATGGAAGAGGGATGGGGAAGAGGGAGATGGAGAGGGTTTGGGGAGGAGGATGAGGGGG
>chromosome_10,-,polyA site is 4548222
TGAAGGCGGCGGAGGAGGCCAAGAAGGAGGGTGAGAGAGAGAGAGATGGGCGCAGAACGGGAGGAAGGGCGGGAGGATGGGAAGGGGAGGGGGGGGCGCAGTATTGGGGCAGGGATAGCACAGGAGTGTCGGAAGCGGCAGCAACGGAAT
>chromosome_10,-,polyA site is 4549949
GTACGGGGCTATGGGCACGGGTGCAGCATGAGCTGGGGGCGGGCAGGAGACGCGGCGGGCGGGATGATGAGGGCGAGGTGGTGGTGTCTTTTGGGGGGGAAGGGCGCGGCTGGGGGGAAGAGACCCAGGAGCTATTGAGGGAACAAACGT
>chromosome_10,-,polyA site is 4550243
ACCGCCGCGGAGGTGGTCAAGGAGGCCGCGCGCAAGTGAGGCGGATAGAGGGAGGGGTGGGGCTGGCTCGGGCAGGAGGAGGAAGAGGAGGGGGCGGAGAGGAGCTTTCACGGCTGGTTACGTTGCTAGCGCAAAAGGGTGAAGGCCCTT
>chromosome_10,-,polyA site is 4552210
AAGCGCATCTACGGCCAATTCCTGGAGTCCGTGATCCCCACCGGCGACACGCAGCTCAAGGTGGGGGGCGATTGGCGGGGGGGGGGGGGGGGCTGCGGGAAACGTGAGCGGGATACAGTGGTCAGTGGAGGACACGCGGGCTGTGGGAGA
>chromosome_10,-,polyA site is 4558491
AGCCTGAGCTCAGACCCCACGCCCAGACCCTCAGCCCCCAACTCCCAACCCCAGCACCCAGCTACCCAAACCCAAACCCCAGCCTAACCCCCAACCCCCAACCTCAGCCCGCAGCGCCGCCGTACCTGCAGCTTGCGCTTTCGCTCCGGG
>chromosome_10,-,polyA site is 4568558
AGCTTTCACATACGCAGCATCATTGGCAACGACTGAGTGCCAACAGAACACTGCCGCGGGGAGATACTGGAACAGTGCCTTATGTAACAAGTCACTAGTGCGCACACTGCAGACGCAGATCTTCTATACCCCGTTGTGCCAACCGGCGCA
>chromosome_10,-,polyA site is 4569807
CCGCAGATGACGACGACGACAACGACAAGGAGGAGGATGAAGATGACGAGGATGGCGAGGAGGATGAGGAGGATGAGGACGAGGACGACGATGAGGACGAGGAGGACTTGGAGGCAGCGTATCGGCCCGCGCCGGCTCCAAGGGGCCCAC
>chromosome_10,-,polyA site is 4580071
GCATAAGCGTGCACATGCACAACAGAGAGCCACAGTGGCGCCCGTGGGTCAGGTGTGGTGGGTGTGGGGAGTGGGTGCGGTGGGTGGCGGGGGGCGGGGAGTGCATACGGCACGCGCAATTGGACGTGATGTGCACGAGGCACGCACGCA
>chromosome_10,-,polyA site is 4581180
TGCCGCAGGCCGTCGGGCGGTCGGCGCTCGACCACGCTCTCCCACCGCACCGGCACCCGTGCATGCAGGCCTCGGTGCATCAATAACAAGTGATCGTCTGTCTGGTCATCGTGCTGTTACAGCAGCGGGCGTAGTTGACTGATTGAAGGT
>chromosome_10,-,polyA site is 4581577
CTTAGATATGGGGCAACCACCAGCTCCTGGCCTCCTGGTGACAAACCGAACAGCCGCGCTCGCGCGGCAAAGGCGGGTTTCTTGGAACCGGTGGGACGGATTACAGACGGACGAATTACGGAGGGACGAATCACGTCGACCAGTGTCACC
>chromosome_10,-,polyA site is 4581843
GGATTGCTTTGCCCTGGCCTCCTGGTGACAAACCGCACAGCCGCGCTCGCCGGCAAATACGGGATTCTTGGAACCGGTGGGACGAATTACAGAGGGACGAATCACGGAGGGACGAATCACAGGCGGGCATGCCTCATGGCCTCTCCCGGT
>chromosome_10,-,polyA site is 4582259
CGCCGAGTTATTTGCTTGGTTGTATATGTGGTGCCCAGCGCGTATAGAGTGAGAGGGAGGATATTCGTGCATGGTTTAACAGAGAGAGGGCACAAAGGGAAGGAAAGAAGCAGGACGGCGCATGCGACGCGGTGCACGATGTGTGTTTCG
>chromosome_10,-,polyA site is 4584424
CAACCTGTCCATGGAGAGTGTGCGCATGGTGATGACGCAGTTCCTGTTGGTGGGCTGCAACATGCACCCGCTGCAGGTGGGGGGTGGGGGGGAGGAGGGAGGAGGGAGGAGGGAGGAGGGAGGAGGGAGGAGGGAGGAGGGAGGAGGAGG
>chromosome_10,-,polyA site is 4584866
GGAACTGGAGGGGGCGGAGGATAGAGGGCGGGTGGGCTGGTGGGCTTGGATGGTGGGCTCGGGAGGGCGGGTCAGCGGGGGCAAGTGGGGGGGGGGGGTAGCCATCCATGGGAGGGGGTAGCCATCCATGCAATATAGGGGTGGGGTTAG
>chromosome_10,-,polyA site is 4585070
CCGCAGCTGGTATGGGAGCAAGTGTGGCCGCGTGTATTGTGTCGGCTGTGGTCAGCGGCTGAGCACCCGACCCTGCGTGGTTGCCGCCCCGCCCCCCCTTCTCCCGCCCTGTGGCCGCAGGCATGGAGTTCCCCACGCAGCAGGTGGTGG
>chromosome_10,-,polyA site is 4585679
TGGGCAACACCATGTGAGGAGGCGGGGGAGAGGGGAGGGAGAGGGGGAGGGAGAGGGAGAGGGGGCAATGGCGCAGTATTGAGGGGGAGGGGGAGGGGGAAGGGGCAACGGCGCGGCTTTGATATGTGGCGCGACGGTGTCAAGCTGGCC
>chromosome_10,-,polyA site is 4589074
AGGCCCTGCAAGCGGAGCGAGCAGTCTGGCGCGAAGACAGAGCGAACATTCTTGCAGAGTTTTGGTTATGGAAGGAGAAATAAGTGAAGAGGCAAATGTATTGCTATGTATGAAGCACACAGACGAATTGCTCACTGAATGTGCCTGCAA
>chromosome_10,-,polyA site is 4591722
TAGTCAGACGCTGCGCTCAAAATCAATTTGCAGGACGGCACTCAGTCCGGCCGCTGCGGCGCGCTACATCCGCTCTTATGCAGGCAGCAGGGAAGGCTGACACCGCCGCACCCATAACGGCCACGGCAACCACCGCGGCACAGGCATCGA
>chromosome_10,-,polyA site is 4591892
CATCTCACATCGCTCGTCCCTTGCCACATCGGGCTCCTCCTGCTGCTTCCGAGAATGTTTGGATACAGCATTTATGCGGTAGTCAGCATCAGTCATCAGAGTCATGTACAATCCATTCAGGTCAAAGTCGGAACAGTAAAGACGCCACGG
>chromosome_10,-,polyA site is 4592703
GGGGGCAAGAGTTAGAGAGGAGAGAAGGTGGCGCGTTGCGCGCGCTGAGGGCAGCACATCTGTTTGTTCTGGAGATACATTAGATGGTTGTATTGTCCCACGTTGTCCCACGTTAGGAGGTTGTCACACGAGGTTGTCCAGCACTTGAGC
>chromosome_10,-,polyA site is 4592811
GAGTGGCCATGGGAGCAATCAGGCAGACAAGCTGGTGAAGAGACAGGCATGGCGCTTTGGGTTGAGTGTGGCGGGGCTGTAACGTGACATGGGGGCCGTACAGCGAGAGGGGGCAAGAGTTAGAGAGGAGAGAAGGTGGCGCGTTGCGCG
>chromosome_10,-,polyA site is 4593163
TTAAGGCAGGTTGGTGAAGTCCCACAGGTTGCAGCTGATTCCCAGGCCCCAGCAGATGGCAAACAATATGCAACGGCAGGGCAGGGCAGGAGTGCGCGCCTGGTCGAACGCTGGAGTTTGCTGACGCGCATTCCTCACGCTCCGGGCCCC
>chromosome_10,-,polyA site is 4596037
TAAAGCTGATCCTCTGCGGCTGGAATATGAGCAAGCCGCGGCCGAGGTGCGCTTCGACTTCCTATTCCGGCGCTTGCAGTTCCTGTAACAGCATTATTTATTTTCTCTAGGAGGATGTGGACGATCTGTCGACCGAGGACGGCACAGAAT
>chromosome_10,-,polyA site is 4596125
AAACTCTCGGCGCATGTGAAGGAGTTGCACAACATCCCTGTGCTGTGCCGTAGGCTGCCCGGAAGGCACTTCAGGAAATGTTCAAGCCTAAAGCTGATCCTCTGCGGCTGGAATATGAGCAAGCCGCGGCCGAGGTGCGCTTCGACTTCC
>chromosome_10,-,polyA site is 4596387
GTGTAGTGTTTTCACCACGCTCGTCGCTTCCGGCACCTTACACCTGTATCACTTGCATGAGCCGGAGAATGGCAGATACACAAGACACTTGCAAGCCCGAAGAGAAGCCGGCTGTAGACGCGAAGCAACATGACGATGTCTACGAGGCCG
>chromosome_10,-,polyA site is 4596464
GCACGTTCATTATGGTGCGTGGCGAAAGCACGGCACAGCGGCGTGTGCTGTACGGCGATGGTGCATTATAAACCCCGGTGTAGTGTTTTCACCACGCTCGTCGCTTCCGGCACCTTACACCTGTATCACTTGCATGAGCCGGAGAATGGC
>chromosome_10,-,polyA site is 4596635
GCATTGCATGATGCCTTCGCGTGTGCGTTTGCGAAGGGGCAGGCTTGAGTCTTGGATGTTGGGGTTGGACCTTCCAGTGCGTGTGCCCGCTGCAACCGTATGAAGAAAAGGGACTGGGTGATACAAGAAGCCGTTTTATTTATAAACAAA
>chromosome_10,-,polyA site is 4605491
TACCGCACTTTCACCCCGTGCCATGATGGGTTCTGGGTTGGCAAAAGTTCATTGTGGGATTGGATGAACGATCCCCCTCCCCCTCCCCCCCCCCCACACACATTCACATACACACACACACGCGCGCACCACCAACCCCCGCCCACCTGG
>chromosome_10,-,polyA site is 4606233
AAAGCCGTACAGGATGTGCACTGCATACTGCAGACAAAGTGGGGGAGGGCGGGGTTAAGCCGTTCATGGGGAACGGAGTCGGGGGAGGGGGGTGGGGGTAGTTGGTTGAATCCCAAAGAAACAAAGACCCGGAAGGGGCGGGATAGAGAG
>chromosome_10,-,polyA site is 4609832
CAGCACCAGCAGCGCGAACCGCGTCACGTCCTTGATCAGCATCTGCAGGCGGTGGGGGTGGGGGAGTGGGGGTGGCGGGGTGGTGGAGGTGGTGGGGCGAGGGGCGGCGTGAGGGGCGGCGGCCACATGAGAGGTGACTAGTAAAATGCA
>chromosome_10,-,polyA site is 4610496
TGGTGCAGGAGGTGGAGGTAGCAATGCATGCGAACGGTTGGTATCAAGGTAAACATGGAAGTGCGACGTCCGCGGGGCGCGGGGGGTGGGGGGAGGAGGAGGGGGACAAGGAAGAAAGACGGCGTGAACAGATCGCTACAGGTTAGGGGT
>chromosome_10,-,polyA site is 4614593
CCCGCAGCCCTCAGGGACGCACGCACAAGCGCACCTGCAGGTCTGCACTCCCAAACCCCGACCTTTGTGCCCCCTCTCCCCCCACGCTCCCCGCCCCCCAAACCCCTCCCCATAAGAACAACCGCCATTCAACCCAGACCCAGCTCACGG
>chromosome_10,-,polyA site is 4616364
CGCAGTAATACATGCATGTGCGCGAGATGCGGTGGCGGAGGAGGCTGGAGGTTGTGCACGCAGACGCCCGCCACACCGCATGTAATCGTGGCTGATTCCATTGCTCTCCCCGACCCCTCCGTGCTCTTGGGCGGGATGGGAAACGCCATA
>chromosome_10,-,polyA site is 4616763
CGCGGCTGGCGAGAGAACAGCCTGGCCACGCGTTCAATACCGTATTCTTTTCGCGTTTCGGGACCTTGAGAGGTGAGCGTGTGCGTTGGGACAAAACACAAAACAAAAAAATGCTGAGCGAATTACACGGGCACGAGTTCTTACTGGTCT
>chromosome_10,-,polyA site is 4616967
CCGTGCGCGCCCATGGGACCGCACCGGTTGCGGCACTGCGCCGGGCGTCGTCTCTGTGGGGCAGCACTGAGGGGCTAGTGTATTCTCTTCCTGGGACCGAAGTCTGGATCCCTACCGAAGCAGTGAAAGCGGCGAGTGGTAGTGGCGATG
>chromosome_10,-,polyA site is 4617113
GTTGTGTTGGGGTGGCTGGCATTTGCTTGAACGATTCCACTTCATGCTTGTGTCGTGGGTATCAATGGCGTGTGGACTTAAAGTGCCGCCAAAAAACACAAAAAAGATAGCGCGCATTTGATCGTATTACGGGCAAGCTCCTCGTGCCGT
>chromosome_10,-,polyA site is 4617439
GAGGAGGGCTGCTGCGTCGCCGACTGCGGTGAGGCCGACGCCGTCCATGCCGGCAAGGTGGCGCGCCTGGAGGCGGACATTGCTGCTTAGATTAAAACGAAGAGTAGAGTAATCAACCAATTTAAATAGGCAACGTTGTAGAGTCGGCGT
>chromosome_10,-,polyA site is 4619108
GTGGCGCCATTCTGCTGGCCTCGAAAGTCCAGGAGAGCCCGCGGCCTGTGCAGGACGTCGCGTACGTGCTCCTGCAGGCTAAGAATGCCAACAAGCAGCAGAAGCAGAAGCAGGCTCCCGACCAGGTCGGTGTTTGGCGCGTCCAGAAGC
>chromosome_10,-,polyA site is 4619384
CCCTCGTGCCCCTGGCGCGTTGCTACCACCAGACCCGACTGGGTGTACGAGACGGCTATGAACTACATAAACCGCTTCTTCCTCACGCGGTCGATCGCGAAGAACGACCGGCACGTAAGTGGCGGGGGCTGCTGGGAGGCCTCGCGAAGC
>chromosome_10,-,polyA site is 4619631
CAGCGACCCGCTTGTCAGCAGCCCGGCTATGCAGACGAGGCTGTTCGGCAATACAAAATACTTCACCAGGGCACAGCTCGAAGCTCACAATCCCAGCCGAAAGGAAGGCATAGATGGCGCGACAGAGGCGCGGTGGAGGACAACCACCTC
>chromosome_10,-,polyA site is 4619681
GGTCCACGATTAGGTTGCGTAGCGCCCGGGGCCCGGAGCAGCTCCAGCCGCAGCGACCCGCTTGTCAGCAGCCCGGCTATGCAGACGAGGCTGTTCGGCAATACAAAATACTTCACCAGGGCACAGCTCGAAGCTCACAATCCCAGCCGA
>chromosome_10,-,polyA site is 4626689
CCTGTTGATAATGTTTCCCCTGCTTTCATCCTGCAACCTTGCAACCGGTTTAGTTTGGGCTGGAATCTGCAACCCCCTCTCCCGCCCTCCCCTCCCCGCACCTTCTCCAGGTGCTCCACGATGATGTCCATGTACTTGCGCAGCGGGTCG
>chromosome_10,-,polyA site is 4628652
GTGGCCTCCGCCCACACGATGAGCACAGACAGCATGGCGAACACCACCGCCAGCACCTGCGTGGCATGTGTGTGTGTGTGTGTGTGTGTGTGTGTGTCCAAAAACGAAATGAAACCGAGGAAAGCCCCGCTTAAGGGGTGTATGTGTGTG
>chromosome_10,-,polyA site is 4629073
TCACAACAATGCTAACAGGAGAGACGAGGAGCCCTTGCGGCTCGGTTAGTCTCGTTACAGGTTCAGGAATGCACACTTCCAACCCTGTAACACATCATCATCACGTGCGAGACCTTGCGAAACCCCGGGACCCCGGCCGCCGCCCCCAAG
>chromosome_10,-,polyA site is 4640323
CGCACGGGGCTTGTCGGTTGATGCGGTATGCCTGGCGTGTAGAACGCGTGCCCCAACACATTGTACCATGTGATTACAGCGCTGAAAGCTTGGGGAGTCACTGGTGGGGGCGGTATGCAGCCTCTGCCGCCGGCAGGGGCACTGGGTGCT
>chromosome_10,-,polyA site is 4640892
CGCACGGGGCCTGTCGGTTGATGCGGTATGCCTGGCGTGTAGAACGCGTGCCCCAACACATTGTACCATGTGATTACAGCGCTGAAAGCTTGGGGAGTCACTGGTGGGGGCGGAATGCAGCCTCTGCCGCCGGCAGGGGCACTGGGTGCT
>chromosome_10,-,polyA site is 4641462
CTTGACTTGCCATACACCTCGCGTACCGTGCGCAGGAAGAATGGCGGCCATACGACAACAAGTATGAATGCAGCAGGACTGGTATTGTGCGGAGGAGACAAGACGGAGGGGCAATTGCAGTGCGCATGCTCAGGGGAAAGCCATGGGTTT
>chromosome_10,-,polyA site is 4645304
ACTATCGTCCCTTCTTTCAACGTTTCAATCATACACAATCGTATCGGGTATGTATTTGCTAGATGGACCGCTTTCAAAGAATTCAAACGTTCGTATGCCAAATTATTAGCACGAGACATCCACATTCTGAACGGCCTCCTCCTCAGCCTC
>chromosome_10,-,polyA site is 4645690
TGTCTAGACAAAGTGCCTTTGTGGAAGCCATGTAAAATGTCTAGACATCTTGACATGTTGCAATTTCGCTTTTTCGCAACTGTAAACGGCGGCTTTTGTATCTGTTTCACGCAGTGCAACACTAATGAACAAGTCCAAATGCGATCATAT
>chromosome_10,-,polyA site is 4648654
ACACACTTTGGCCGACCGACATGTGGACATGTAGACATGTCCAACCGTCTGCCGACAAGTATCCTGATAGACTGGCCTGCTATGCAACGGCTTATTCCGATGTTACTTGATAGTGCGAAATGTGCTGACAAGTTCACCATGCAAAACCCG
>chromosome_10,-,polyA site is 4650814
TTGCCGCGAGGGTACTCGCTCCGTACACGGTATCTGCGCGTCTGCTGGGAGCTTTGGTTTTGGCAGTGGAGGTGAAGGGGTAACCGATACCGTATTTAGTGGTGTCATTAGAACTGAGGAGCGTTGTAGACTGTAGAGACATCGCCGGCG
>chromosome_10,-,polyA site is 4654130
ATGGTGGGATACTGGCGACGAGTGAGGGTACTAGTATTGTAGGTGGGATGTATCCTCTTGCAGGCATCGTTATATGCCGTACTGTAAGGTGAGGTGTTCAACTTTGCCACCAGACCACGACGTTCGTTTGGGGGGGGGGGTGGGGGGGCG
>chromosome_10,-,polyA site is 4657510
GTCGACACATACAAGTGCGGACGCAAAGGCGTGAGCAGCTGGGTGTGTGACCCCGACGGAATCTTGACCTACGAGTCAGCGAACGTTGTAGAGGGCGTGATAAAAAAGATTTTTGAGGGCGAGACTCCCTACGTGAGGACTTACTGTGGC
>chromosome_10,-,polyA site is 4657914
GCTGGGCCAGGAGCAGCCTCGGGTGCAGCACGTGGGGACCAGGCGTGGGCCATGGAGACGGCGGTGACGGCTACATTGGACTACTGGTGAAGGAATGGGAGTATAGCACTATGGCAGCACTGCCATTTGCTGTGCGCTTGCTGGGGGGGG
>chromosome_10,-,polyA site is 4658125
TGACATGGCGTCAGGGTTATCGAGTAGATTACACCTGTGCGAAGGGGGGGCTGCTGTTGTGTGTTGAACCTGAACCTGAACTCTGAAGGCACCCGGTTCAGGTTTAGAGTCTGGGTCAGATTTAGAGTCAGGGTCTGGTTTAGGTGCAGG
>chromosome_10,-,polyA site is 4658231
TTCCTGCCTCCCTAAGGCAGCCACCTCCTTGTTTGCGGGGAACGCAGGTGCGGACTGAGCAGTATGGAAGCAGTAAAGGAAGTAAGGCATGATCGGAGTAAGATGGTGACATGGCGTCAGGGTTATCGAGTAGATTACACCTGTGCGAAG
>chromosome_10,-,polyA site is 4658473
GGGCTGAGAGCCTGAACGGCGCTAGCAGGGCGTGGGGCTGAGGGTGCACGTGTTGATTGGCGGCGAGTGACGTGACTAGTTTGTTAGCTGCGGGTTAGCACGGACTGTGCACCCCACCCAACCGGCCACGTCCGGATTTGCGGGGATGCC
>chromosome_10,-,polyA site is 4659438
GGGTGGAGGTAAACGAGCGCTTGGGTGCAGGCGTCGGAAGAAGCCTGCTGGAGTGTATGGTATATGGCTTGGCACGTGCAATAGGCAGCTGAGGTAGGGAGAACAACGCACCGACAAGCATTAGCAGGAGAAGGAGAGAGCGCATTGATG
>chromosome_10,-,polyA site is 4662247
CGGCGTGGGTAGGTTTGGGTGTCGTACACGCCTGCGGCAGCACGGCCGCGGGTTTCGATGTTGCACCGCCTGCCGTGTGTCGGGGGTGTGGGGGGGGGCAGTGGGGTGTGGCATCGGGCTGTCCGGTCCGGCCTGTTGGGCTCGGGCGGC
>chromosome_10,-,polyA site is 4669208
CTCGCAACCCCCAACCCCCAACCCCAACCCCAACCACCAACCCCCACAATCCCCCCAAACCCCAAACCCCACAACCCCCCACAACCCCCCAACCCCCACAATCCCAAACCCCAAATCCTCACAACCCTCACAACCTTCACAACCCCGGTG
>chromosome_10,-,polyA site is 4671181
GTGTGTTTGTGTGTGTGTGTGTGTGTGTGTGTGTGTGTGTGTGTGTGTGTGTGTGTGTGTGTGTGTGTGGTCGTGTGTGTGTGGGGGTGTGTGGGGGGGAGTGTAATGCCAGCCCAAACTAAATATCAACCCCTACCGCTACGCAGTACC
>chromosome_10,-,polyA site is 4679025
GTCGTCCCCATCTACACCAACGCCCCGCCCCGTCTTCTCCCGCCCCTGCCTCCCCTGCCTCTCCTGCCTCCCCTGCCTCCCCTGTCCCCCCCCCCCCCTACCACGCACCCCCTCCCCACCTGCGACGCCTCTCGCAGCACGTCCACGCTC
>chromosome_10,-,polyA site is 4688443
TAACTGCTGCGTAACCGTCTGTGCCGGTGCCGCCGCCGGTGCAGCTACTGCGCCATCTGCTGTTGCGGCTGCTGCTGCTGGTATTGCTGTTGCTGTCGCTGCTCCTGCAGCAGGCGCAGCTCGTTTCGAAGCCGCTCCACCTCACGCCGC
>chromosome_10,-,polyA site is 4688759
TGGTTCAAGCCAACTCAAGCCTCAGACTACGATATCCGTGCAGGACAGGGCGCCCCTGCTCTGCACCGTCAAGAAATGGCACAGTAAGTCCGCGAAGACAGTCAGGGAAGTCCGCGAAGGTAGTCAGGGACTTATGCTGTATCCGTCCAC
>chromosome_10,-,polyA site is 4688873
GATGCTTCCACGTAAAATTGGTCAAGCGGGGCACGCTTGTACTTGAGTCCCAAGTCCTTCTCAACCCACTCCATCAAAACCACTCCCTCTTGACCCATTACTACCCACTCCTTATGGTTCAAGCCAACTCAAGCCTCAGACTACGATATC
>chromosome_10,-,polyA site is 4689705
CGGTGTGGTACCAACAGGTCTGCCCCGGCAGGTGCTGGGCCGGCTCGGAGGAGATTGCGTTTACGGTAGTTATCTGGACTGTAAAGGACTGATCGCGCCACGGGCCATGTTACTGCTTGGGGTATGGAGGCGGTCTGACGGCTGGGGGGG
>chromosome_10,-,polyA site is 4690096
AGGCCAGCAGAAGGTGCGCCCTCGGCCCAGGGCGATCTGCGTGACACTTGAATTGCACGATTAGGGTCTTGCATTAGGCGCATGAATGTACGGGCTAGGATGTATTTGTGAGTCATGCGAGGCGTAGCGAGTAGCGCGTTGAAGGTAGGT
>chromosome_10,-,polyA site is 4690342
CTGGCCTGCTGAGCGTGGCCGGCTGTGAGGAAGCGTGTGTGCCCGGCCGGCTTTGTTGTTGTGACAGCGATTGGCGGCGACCGGGCGTGGTCCCGGGGGAAGAGGAGAGGAGCAGAGGCAGGAGTAGACAAGAGCCCAAGGCGCGAATGG
>chromosome_10,-,polyA site is 4690581
GCGGCCTGCGAGTGCGAACGGAGGCCCCCGCATTACAAAGAAGAAGAATCACGCAATGCACAGAGTCTTGAGCTGAGGATGTGCTGTACACGGGTGTTTAGTTTGGGTGTAGTTCTCTCTCGTTGTTGTGGTAGTGTGTGGTGCGAAGGT
>chromosome_10,-,polyA site is 4690894
AGCACCGCGTCTCCTGCACGGCACCTCCTGCCGTGCGAGGGAGCGAGTATCTGTAAATGCAAGCTGGTGCGTTTACGTGCGTGTGGTGTGTGGTTGGTTATGGGCGTTGAGCTGGACCGGACCCCCGGCGCAGTGCGCGACGGGTGGGCA
>chromosome_10,-,polyA site is 4692043
CCGTGGACTACTCGCAGGTGCGGGCGGGCGGGGAATGAGAGGAAGGGGATAGGAGAGGAGGGGGGGATGGGGGGGGGCGGGAGTGGGAAGGAGGGGGAGAGCAGGGGAAGCTGGGAGTGTATGGTCAGGCAGGGGGCGATGGGAAGAGGA
>chromosome_10,-,polyA site is 4697378
CCCAGCTCCCTGCTGCCCCCGCCCCAGCCCAGCCCTGCCTCCCCCCCGGGACATTTTCGTTGGGCTCGAGCACCCCCCCACCCCCCCACCCCCCCCCCCACCGGGTGGTCCTCCACCGCCGCCACCTCGGGCAACAGGCCGATGAGCTGC
>chromosome_10,-,polyA site is 4698170
GTGTGTGTATGTGTGTGTGCGTGTGTGCGTGTGTGCGTGTGTGCGTGTGCGTGTGTGCGTGCATGTGTTTGTGTGTGGGGGGGGGGGGCGGTGTGTGGGATGCGTGTGTGGGAGGGGGTAGGTGGGCGGGTGTGATGGAGAGGGCGGGTC
>chromosome_10,-,polyA site is 4703257
GCGTCATCCACACCAGTGCGTCCCGGTCCGCCTGCCGGTCACTGGCGGCCAGCGGCCAGATCTGTGTATGGGTGCGTGTGTGTGTGTGTTTTGGGGGGGATTGCAAGGATTGCTTTTGAGGGGGAGGGGGTGGCGTGTGTGTGTGTGTGT
>chromosome_10,-,polyA site is 4703782
GTGGTCCTCCAGCAGCTCCAGGGGGAACATCACCAGTGGGCAGCCCAGCAGCGCGTCCACGTCCTGGGGGGGGTGGGGGGTTGTAGGTGTGTAGGGGGGAGCAGGATGAAGAAGAGGGGGTGGCGAGGTTGGGAGAGGACAGGGGCGCAA
>chromosome_10,-,polyA site is 4730381
GCTACTGTGCCCTACCTCGCAAGCAGCAAATGCAGCAGCAGCACGGCCCGCAGTCCTCACACAGTGCCCCAACCTCAAGCATTCCCTCTCCTCGCATGCACCCTGTCCGCCTACGTGCGTGATGCCGTCTGCATTTGCCAACATACATGC
>chromosome_10,-,polyA site is 4734164
TTCTGCCGCAGTTGCAGACTGCTACACGAGCTAGCTACAATCATTTTCATGGTTGCAGGGGCACGCACGCCTGTCCGCGTCGAACAGCCTCAAGGTTGCAAGAAATGCGAGTTCAGGGCAGCCCTTTTTGGCGGTTCGCTCGTAACGCGT
>chromosome_10,-,polyA site is 4737236
CATGGAGGGGCGTGTGTGTGTGTGTGTGCATGAAGGGGTGTGCGTGTGTGTGTGCAAGGTTCACGTGAAATCACGGGCGGAGTAGGCCGGGGGGGGGGGATGTGGATCCCAGCCAGCCGCGAGTGAAAGTGTGGCAAATCCGAATCCTGT
>chromosome_10,-,polyA site is 4740381
ATGACGCAGCTGTCTTCCATCAGCGACTCCACAAGCAACTCGCTGCTGCCAGGCACCATGGGCAGGCCTGGGGAGGCGGGGCGCGGGAGGGGGGCGGCGACACGTGTGTGCATTGTGAGAGGGGTGGCGTGGAGAGATGCGACGCATGCA
>chromosome_10,-,polyA site is 4742775
CATCCCTGGCCGTAAAGTGACCTGCTAATTTACCCGCCCAGTGGCGGCGCAAGAAGTGAAGTTTCTACAGTTACAGATGCGCCACGAGGCGAGCGCATAGGTCAGCATGCGCCACATCAGAGCGAGGGTCGTGGGGCCCAGCATAAGGAT
>chromosome_10,-,polyA site is 4747094
GTTTGGCCTTCAGCCCCGGAGCACACCGGAGGTGGAAACACCCAGCGTTGCCGGCTTGCCGCAGGGGGTTAGGCAGCTGTATGTAACAGGCTTACTGTGAGAGGTTTCCACTCAGCTCAACCCAGAAGCGACAACCAGACAGCTGTTTCA
>chromosome_10,-,polyA site is 4747221
TTGCTGGGTGGCGCGAGGGCGCGCGGCTTGGGCCCCAGCTGCTGGCGGAACCCATAAATAGTAGCGGTTGTGTATTGCAACAAATGTATTCTGTTGGTGATTCTCAGTCGTGTCAGGCGTTGCTGCTGTTTGGCCTTCAGCCCCGGAGCA
>chromosome_10,-,polyA site is 4748536
AGTTCCATCTTTCTACAACTCGTTCTCATGAATCGCTGCCCCCACCCCCAACTCCCAACGCCTCTCCTCCTCCCTCCCCACCTCTCCCCCCCACCTCCCACCTCCCCGCCTCTCCCCCCCTCCCCCCTCCCCGCCTCTCCCCCACCCCGC
>chromosome_10,-,polyA site is 4749211
GAACTTCATGATCCAGACAGGAGACCCGCTGGGTGCGTGCGGGGTGGGAGCCTGGCAGGGTTGGGCGGCTGGTGGGGAGGGGGCGGGGGGGGGTAGTTTATTCTGCACCGAACGGAATCAAGGGGGGTCGTGTGTGGGCGTAACTGGTGG
>chromosome_10,-,polyA site is 4749770
CCCCCTGTCCCACCCCACCCGCACCCCCACCCCCCACCTGCAGGCGGCGCGGCGCAGCCGGGCCACTCGCTACCACACGGCGCGCGCATCCACACAACCAAGGTGGGCAATGGGAGGGCCCGCCACGGGGGGGGGGGCGACGCGAGGGTG
>chromosome_10,-,polyA site is 4752362
GTGAAGTCGTAGGGGGGACTGTTGAATGGGAACGCTGTGTGGGGCGTTTGGGTTGGAGGGCGAGGGCGAGGGCGGGTGGAGGGCGGGGGGCGCCGGGGGAAGCTGGCAGCGCCGCCCACCTGGCCTACACATCCCTAAAACCCCACCTAC
>chromosome_10,-,polyA site is 4755386
CGGTTGCAGGGGCCGCAGGTATGCCCCAAGGAGAGGTCGGCGGGGGCTATGCAGGGTTGGGGGAGCGGGTGCGGGGGCGGGAGCGGGGGCGGGGGCGGGAGCGGGGGCTGTGGGGCCGGGCCAGCTGCCGGGCCGGGCCAGGCCGGAAAG
>chromosome_10,-,polyA site is 4756031
TGGGTCGGGCTGCACGATTGCGGGCGGCCAGGCGCGGCGGAAGGGGGCCGCGCCTCAGGCGCGGGGCCGCCGGGCTCGTGGGGGGGCGGGGGGGGGGGCAGCAGGCGAGGGTTTGGGATTGCAGCGACGGGGCGTGCGATGGACCGGACG
>chromosome_10,-,polyA site is 4813570
CGTGGAGGACGACACCGTTGGGCCGCCCCCACCGCCTGAGGATGCGGAGCAGGACCAGGGCGAGCAGGATACTGATGTGGGCCCCAGCATGCCCAAGCCAAAGAAGCGGAAGGTAACTCTAGTGCCCGCGATCTTTGACTTCGTTTGCTT
>chromosome_10,-,polyA site is 4819509
GCACGAGCGTCTCCTGCGGGTGGTGTGGGGTGGTGGTGGTGGTGGTGGTGGTGGGGTGGTGGTGAGGTGGTGGTGGTGGGGTGGTGGTGGTGGTGGGGTAGTGGTGAGGTGGGTGGGGTGGGTGGAATGGGGAGGGCATTGGGAGCGCGT
>chromosome_10,-,polyA site is 4821144
GTGTGTGTGTGTGTGTGTGTGTGTGTGTGTTGGTGTTGGTGTTTGTGTGTGTGTGTGTGTGTGTGTGTGTGTGTGTGTGTGTGTGTTTGTTGGTGTTTTTGTGTGTGTGTATGTGTGTGTGTGTGTGTGTGTGTGTGTGTGAGTGAGGGG
>chromosome_10,-,polyA site is 4823583
AAAGCTCTCCACGCGGGCCCTGACACGCGCTCCTGGCCCCTGGCACGCGAGCCCAGTGCAAGGCCCGCCCCACCACAGCTGCCGCCCCCACCGCCCGCCAACCCACCACGAGCTCCTTGATGCACCACTCGCTCTTGAACACGTTGTCCG
>chromosome_10,-,polyA site is 4838035
CCGAAGTAGGCTGTGGGGCCGTACGGCAGGTGGCACACCACCATGCCGTCTGTGGGGAGGAGGAGGGGGAGGAGGGGAAGGAGGGGCGGGGGGCGGGGGAGAGGTGAGTGCCGAGTGGGCGGGGAGAGGGCAGGGGGAGGGCAGGAAGCG
>chromosome_10,-,polyA site is 4840255
ACTGTCATCAAGAGTCGTCGCGGTCGCTGCTTCTGTGCGCGGGCCTGCAATGCTCGGCACAAGCGGCTGTGTGCTCCTCTGTGTGTAGCAAGGATCTGCAAGCAAGGGCCCATTGTCATTGACTTGCTAGTAGGTCCCCAGCCCAGTCCA
>chromosome_10,-,polyA site is 4840335
GGGGCGCGGCGCACCCATGCATTTCACGGGTGTAGAGGGCGTGCAGCCTTGCTTGTCAGGGCTGCCGTGTCTGGGCGTCTACTGTCATCAAGAGTCGTCGCGGTCGCTGCTTCTGTGCGCGGGCCTGCAATGCTCGGCACAAGCGGCTGT
>chromosome_10,-,polyA site is 4840509
GCTGACACGCGGGTCCTCCCCGCCCTTCCGTTGTTGCTGGTACTTAGGAGCCGTGTCAAGAAGCGAGCCTGCTGTGCGGTGAGGTGTCGATGCTGGTGCAAGAAGTTAGAGGGTGTGTGATTTAGAAGTGCATGCGGGCTGGCGATGCAG
>chromosome_10,-,polyA site is 4842712
CAAGCGAAAAGGAGAAGATGTTGGCGGGGCAGCTTTACTGCAGCTTCGGCGAGGAGCTGCTGGGAGAGCGAACAAAGGCCCGTGCATTATTGCACGAGTATAATAATAAATTAGATTATGCCGACATGGAGTCGCGAACTCGCGTGCTCT
>chromosome_10,-,polyA site is 4843254
CCGCAGTATCAACGCGCAGCAGATGTCTGGATGTCATATTGTGATTGAGGAAGCTGCCCCGTTCCTGCCCAGCTTGCCCTGTAACGCATGGAGAACTCGAGCGACAGTCGTGCCAACCGCCGCACGGATCTTGCTTCCCAGGTCTCCGCA
>chromosome_10,-,polyA site is 4844209
GCTGGGGAATGGCTGCGCTGTGCTGACCCGGGTGGGGGAAGCATGGAAGGGCCGAGGGGTAAGGAGGCGCCGCGGGGGAATGAAACTGCCGCGCATGACATACCGTAGCGCTCCTTTCATCTTCGCCAAATGCACTGCGAGTCCATGGCA
>chromosome_10,-,polyA site is 4847926
CTCACCGTGAGCAGCAGGGGCAGGTGACGGTGGGTGACGGTGAATGATGATGTGTCACGGGGTTCTGGACAGTCCGGGATGGGGGTTGGGGGGGGGGGGATGATCTGTGTGCGACTTTCCGTCTGTTAAGCATCTGTAAAGCAGAAACTC
>chromosome_10,-,polyA site is 4858850
GAGGAGGGGGCCGTGGGAGGGGGATGTGCCTGCGGACGGGCACTGCGGGTGCGAATCGTTATTATGTACGGCAGTATGGAGCTGTAATGAACGTAACCCATTCTGAAGAGCACAAGGACACAGCGGGCACCGGACTTGCGGGTTGCGGGG
>chromosome_10,-,polyA site is 4860849
ACGCTGGCGCCGCCGCCGCCGTGTCGGCCCATGTGCGGCGGTGCCTGCCACTCGTGAAGGTGGTGGTGGCTGTGATGGTGTTGATGGGTCTGGTGCGGGATTAGCGCCAGCAGCCCGGCAGTCAGGAGTTGCGCGACCAGGGGGGCAGCC
>chromosome_10,-,polyA site is 4871852
CGCGGACCGGCGCGTTTCTGTCTCTGTGCGTGAGAGCGGGTTCCAAAACCTGTGCGCGAGTGCCGGTCGCCCCCGGGTCTCTCAGCAGCTCCTCAGCCCAACCATGAGTAAGCAACGCGCCACCCCACCCGCGCAGGCAGGCCTGCACAA
>chromosome_10,-,polyA site is 4879330
AAGGCCAGGTCGCGGACCTGTGTGCCGTAGCGCAAGTGCACGTGTGTACAATGGGTATGCTTGCTTGGTTGGTGGGCGTGTGGGGTGGGTGGGTGGATGACTGGTGGGTTGGTAGGATTGATGGGGCGGAGACTGCGGATCGGCAACATG
>chromosome_10,-,polyA site is 4888684
ATCGGCGGCGTATGCAGCTCGCTTGGTCTTGTAACGGTTGTGGAGCGGTAAGGGATGGGCGGACTTGGCGGTTAGTCTTGTAACGGTGGTGGAAACAGGAAAGGGACGCAGCGCCGTAATAACAACACCCGACTGACTGCCCAATCATGG
>chromosome_10,-,polyA site is 4890276
GGGTGTCCCTAGGAGAAGTGGGTCATGGGCTGAGCCGTTTTTGCTGCAAAGTAGTTTAATGTGTTGCTCTCTCCGTCCCCTTCTGTAATCAACAGTCCGAAAGCCTGTGATGCCCGACCCCACTGCACTCCAGCCCCTGACGGTCCCCAA
>chromosome_10,-,polyA site is 4895548
CTGACGCCCATACCCCAAGCAGACGGCAAACAATTTGCAGCGGCAGAGCAGAAGTGCATGGCTGGTCGAACGCCGGAGTTACTGTAACGACAAGTTGCTGGCTGGCTGGAAGTTTGCTGATGCACACGGGTTCAGGGGGTGGCCGTGGAC
>chromosome_10,-,polyA site is 4895752
AGAAGTGGGAGTACGGTTTGGATGCAATCCCGGGCTGCGCCGCCGCCCCGGGGTGCATGGGTCGTACGGCTCCGTGCCAAATACGAAGCCTGCTGTCATGGTTGGGTTACCTCCGCGTCGGTACGCACCGACCAGCGACACGGGTTCAGG
>chromosome_10,-,polyA site is 4895837
AAGCGACCTGGAGCCAGGATCTAGTGAGCAGAGATGGCTCGCGAGCCACTACACGCACGACTATCCATGCCAGTCACGCAAGTGTAGAAGTGGGAGTACGGTTTGGATGCAATCCCGGGCTGCGCCGCCGCCCCGGGGTGCATGGGTCGT
>chromosome_10,-,polyA site is 4896675
GCTTTATGGTGGTGGCGTGGCAGCTGGACTCGGGCCGCCTGCCGCATGTTGGCATGGGTCACGGGGAAACGGCCGCGGGGTGACGGGGGGAGGGGTAAGAGCCTGGGAGCGGGAGGGCGAAGGCAGCTGGGCATGTGCCCGGACAGCGGC
>chromosome_10,-,polyA site is 4899034
CGTGTGGACATTGGCACTCGAGTCAAGGACTGCATCGTGTGCGTATCAATGCAGACGGGCAAGCACCGGCACGGTACATACTGTAAACATTGTCAGGCTACCTCCCACTCCTGCAAGGGCAAACTTGCCGCACGTGTTTGCCTCACACGC
>chromosome_10,-,polyA site is 4900461
TTGCGTGTGCCCTCCTCCGCTGCCCTCGCCCCCTCCCCACATCCTCTTCACCTCGCCCCCCTACGCCTGCTGCTGCCCCCCTCCACCTCCCCCCCCTCCACCGCGTCCCCCGCCCACCTCGTCCCCCCTCCACCCGCCCCCCTGCCTTAT
>chromosome_10,-,polyA site is 4901136
TCCGGTGATGGACCCGGACGCCTTCGCCGCGGCCTTGGGTGACTTCAGGGACACCATGGCGTCATACAGGTGGGTTGGGTGGGGAGGGGTGGGGAGGGGAGGGGTGGGGCGGGGCGGGGCGGGGCGGGGCGCAAGCTGGGGAAAGGTGGG
>chromosome_10,-,polyA site is 4903629
ACATGTGCTGTTGATGTGCCCGCACGAAAACGGTGGGGAGCCGTCGTGGACAAGCGGTCGAATGCATGGGGCGTCCGCACTAATTCCGCCAGCACACCCAGCATACCCACGCCCTACCTGTGCCCTTCCCACAATCTCAGCCATGCCACG
>chromosome_10,-,polyA site is 4903715
CAACGATACAGGTTGATGCGGGTGTTGTATTGCGCAACTCTTGGTGCCGGCAAGAACTGAATGTATACCGCATGTTTCGTGTAAGGACATGTGCTGTTGATGTGCCCGCACGAAAACGGTGGGGAGCCGTCGTGGACAAGCGGTCGAATG
>chromosome_10,-,polyA site is 4903890
GGTCGAGGGAGGCCCCCAGTGTGCCACGAACCCCACCGCTGCCGTGTGAGCTGCTAGCTGTGCTGTCGAGTGCTGGATGCAGATAGAGTTAGGTAACGGAAAGAAGATTGGACGAGGAGTTGCATGTGGGCGAGGTGGGACAGGTTGGGA
>chromosome_10,-,polyA site is 4904667
CCAAAGCCACGGGGTTGCTGTGGTTCAAGACCGGCTTCCTGCCGCCCGTGTCCGCCGGCTTCGACTACGGCCTGCCCGTCACCGCGCTCTTCCTCATCCAGATGGGCCTGATGGGGACCGTGGAGAGCCTGCGCTGGGCCGAGCTGTCCA
>chromosome_10,-,polyA site is 4906047
GAGGAGTGAGTGAGTATGTGCATGTGCGTAATTGAGCGAGAGCGAGAGCGCATGCGATCGCCGCATCACACACACTGGTTCCCAAGTCGCCACATACTCATCGCCCTGCCCTGCCGACCCCGCCCCCTCCCTCCATTCGCCTCACTCCTC
>chromosome_10,-,polyA site is 4906108
GGCTTGAGCGAGCGAGTGACGGAGAGTGTCGGCGCATGTGTGTTGCCGTTGACGTTGACGAGAGGAGTGAGTGAGTATGTGCATGTGCGTAATTGAGCGAGAGCGAGAGCGCATGCGATCGCCGCATCACACACACTGGTTCCCAAGTCG
>chromosome_10,-,polyA site is 4907906
TCCTGGTGCAGGTGCGGGCGGCTGGCGGCGGGGGGGGGGGGCGGGGGAGGGGCGGGGCGGGGCGTGGCGGGGGGGGGGGCCGTGGCGGGAAGGGAAAACAACAACGTGTGTGGTGGCGGTGGGCGTGTTCCTGGTGCAAATGGGTGGGTG
>chromosome_10,-,polyA site is 4908159
GTGGCGGGATGGGGAGGGGTTGCTGGGGGCGTGGCGTGGCGTGGCGGGGATGGGAGGGTGCTTGTGGAACGTGCTGTGGTGGGGTGTTTGGGGCGGGGGAGACGTGAGCTGCGGGCCAAGGGGTACAGGGATGGCAGCCCAGATCCTCAC
>chromosome_10,-,polyA site is 4908620
CCAAGATCAAGAAGCAGCAGGTGGGCGGGCGGGAGGGTGGGAGGAGGGGAGGGGAGGAGAGGGAGGGAAGCGGGAGGTGGGGTGAGAGGGGGGTGGGGCAGGCAGGCAGGCAGGTGGCAGGCTGGGACGGGCGGGGTGTATGTTCAATGG
>chromosome_10,-,polyA site is 4910196
CGAACTCGCCCAGCAGGTCGCCGGCGCCCGTGCGCCGCGAGGAGCCGGAGCTGCCTGGAAGGTGCGGTCGGGGGGGGGGGGGTTGGGGGTTGGTGGTGGAAGGGGTTGGGGAGAGGGGAGTCCGGAGGGCGGAGGAGGTGGCGGGGGACA
>chromosome_10,-,polyA site is 4911030
CTCGCTCGGTGGGCTCGGTGGGCGCGCTGGGGTGGCGCGGCGGCCGCAGCAGGCTCCAGGCCGGGTCCCTGGGCGGTTGGGGTTGTAGGGTGGGGTGGGATGGGGTGGGGTTGGGAGGTGGCGGCGTTTGCATGCAGCTGTCATGGTCCC
>chromosome_10,-,polyA site is 4913934
GACTGGCGACTGGCGTGTGCGGCTGTGTTGCTGGGGGTGTCGCAGCAGGTGCGTCGGAGGCGGTGTCAGTGTTGGCGACGAGGATACAGGAGACAGGATAGAGAAAGGAAGCAAGAGGGTAGAGAATAACAATTCTAGCAGGCTGCAATT
>chromosome_10,-,polyA site is 4917925
AAGCTGCGAGAGGCCATGAAGCGCCTCATTCTGGCGGTGTGGGGGCAGCCGGCGGCCAGGGCCACAGGTGGGGGGGCTGGGGGGGGGGGGTTGTGGGGGGCTTTGCGGGGTGCGGGTGTGCGGGTGTGCGGGTGCGGGTGGGGTTGTGCG
>chromosome_10,-,polyA site is 4919667
GGTCAGGCGACGTCTGCTGGCGGCACGACGGGTGGCGGCGGCGGCGGCGGCGGCGGCCTGAGCACGGGGGCTGTGCCGGGCGAGGACCCTGAGAAGGCCAAGGAGCGGCGGGAGAAGAACCGCATTGCGGCGCGCAAGTGTCGNNNNNNN
>chromosome_10,-,polyA site is 4931752
GGCGGCGTGGCAGGCGTTGTGGTAGGGCTGGTCCAGGTAGCCCGACTCCACGGCGCGCAGCAGCCTGTGTGGGTGTATTTGGGGGGGGGCGGGAGGGGGAGGGGAAGGCGGGAGGGGGTTACATTCATGATTAGGTGGGGGGCAGGGGAG
>chromosome_10,-,polyA site is 4936089
TCACTCATCTATCCCTGGCCACCGTACTTTGCTGAGGTGCGCTCGGCCCGAGACACAGAAGCAAGTTTCACTTTTGCCCCGCGACCTCGACAATTGCGCACGCATCATGATCCATCCACGAACAATCAGCAGCTATTCTACTGCCGCACA
>chromosome_10,-,polyA site is 4938089
TTCCAAGACACGCACAGTGGACGTGCCGGCACGGCGGGCACACGAATTTCTGTGTTTGCCAGTAATAATAACATCTGCGGTATCGTAATGTGCTAGTTGAGCTGTCCCCAGCACCGTGCAAAGCAGCGCCTCTCTCAATTCACACTTCCG
>chromosome_10,-,polyA site is 4939093
CGTTAGTTGGAGCTGTCCCAGGATGAAGGTTTATCTATTTTTCGCGTCGTGCGCGTGTCGCTACCCCCACGGCTTGACCACCACACGCCCCACCACCACAACACCCCACACCGCCGACACCATCAACATTACAGGACAGCGCTGACGGCG
>chromosome_10,-,polyA site is 4945086
TTCTAGAACTTCCATAGCAAACATGCATCCTTAGTCCGCTGCACAGTACCACCTCCTCAGCCGGAAAAGCCGGTGGCCCTATCACGAGAAACTACCGGTATGGCATCAATCACGCGCGGCCCGATGTGCGCCATCCACAATGCCACATAC
>chromosome_10,-,polyA site is 4954697
CGGCGCACGTAGCGGGCAGTGACGCCTGTGAGCGGCACTGTCCGCTGTTACTCCATATTGGCTTTACGACGACTAATGTGTAGTTCTTGTGACTCGCTGAGAGCAGACTGATCACCTGCGGGAGCGAGAACGCCAAGGCGTGTTCAGCGG
>chromosome_10,-,polyA site is 4955192
TGTACCGGCGCTGCTTTCTCGTTACTCCCAACTGTGCATAGGTTTACTCTTATATATGTGCACCAACAACGGATCGACGTCTGTAACGAACTCTGGTGGACAGCGCACTGGTTTCCGGAAGTCATCTGTTGGGGCGTCTTCGGGTTGCAG
>chromosome_10,-,polyA site is 4955254
GTTAGTTCGTGCCATGCAGCGGGATGAGGCTGTCGCCCGGCTATAAGGGCGCAGCGCCGGCCTGTACCGGCGCTGCTTTCTCGTTACTCCCAACTGTGCATAGGTTTACTCTTATATATGTGCACCAACAACGGATCGACGTCTGTAACG
>chromosome_10,-,polyA site is 4955573
AAGGTGGCGTGGCGTGGCGGGGACAGAACATGTCGGTGCCTCGGCACGGCGTTGGCATAGTGGCCAGTCCCGCTGGATGGGCTTGCAAGGGTGCTGTTCATGTCGCCGGTGCCCATCGTCACATCCCTTGCGCTACATGGGGCTCAGCCC
>chromosome_10,-,polyA site is 4956439
TGGCAGGTGCACGGCTGACGACAGGTTGTTTACAGAAACCCACACGTTACCTCACGATGGGGGAGGCGGAGTGTGTGTGTGTGTGGGGGGGGGGGGGGTATAATAGCTGGCGCTTCCGAAGGTCTAGATCAGAGCTGCACTGGACGTTGC
>chromosome_10,-,polyA site is 4958080
AGACAACAAGCAACCAGGCGTGCAGATGAGCAAGTACAAGCATTGGATGGGGCTGTGTGCGGAAGGAGCGGCACCACTGACCATGCAAGGGCACAGTAGAGCATTTATACCAGTTGCGCACCACAAGGCCTTGATGAGGTTCCGCCTATG
>chromosome_10,-,polyA site is 4958204
AAAGGGAGGAGAGCCGAGCAGGTAGCCCGCTGCCTGAAGGGCAAATAGTATCCGCCTTTCGAGAGAGTCTAATGAAGGCGTGGAAGCACGAGCGGCTGCAGTCTGAGCCAAGCACTTTCCCATCAGACAACAAGCAACCAGGCGTGCAGA
>chromosome_10,-,polyA site is 4958512
AGACGAGACCGTCAAATTACAAGTGCAGTACATGAGGATGACAGTGGGTACGAAGCGACCATCGCATCGCCTGCTGTTTGCTGAATTAGCACAACTACCACTCCATTTCTTTTTCGCCAAGCTTTGCATTGGATTCTACAACAGGATTGC
>chromosome_10,-,polyA site is 4958913
AGGCGGTTAGAAGTAAGGATACAGAAAGTAAGGGGCGCCGGGTGCTGACACGCACCGGCGCCGCACAGGCGGGCTCGGCTTGCAAGGACCGGGCACCAGAGGGCAGACGCTGTCTCACTCAACGCTGGCCTGTCCTGCGCACTCCACGAT
>chromosome_10,-,polyA site is 4961908
TTCCAAGACACACACAGTGGACGTGCCGGCACGGCGGGCACACAAATTTCTGTGTTTGCCAGTAAAAATAACATCTGCGGTATCGTAATGTGCTAGTTGAGCTGTCCCCAGCACCGTGCAAAGCAGCGCCTCTCTCAATTCACACTTCCG
>chromosome_10,-,polyA site is 4962919
TGTGTCGCACGTGTCCGCACCTGTATGTCGTTTTGCCCCGCGCGCGTCGTGCGCGTGTCGCTACCCCCACGGCTTGACCACCACACGCCCCACCACCACAACACCCCACACCGCCGACACCATCAACATTACAGGACAGCGCTGACGGCG
>chromosome_10,-,polyA site is 4963840
GTGTGGGGGGTGATGTGCGTGTGTGTGTGTGTGTGTGTGTGTGTGTGTGTGCGTGTGTGTGTGTGGGGTGGGGCGGGGGGCGTGTGTGAGGGGGGATGGAGGGCAACGTGTCGGTGGTGAGTCCTGGGTTCCCTCCAATCCCCTTTCGCA
>chromosome_10,-,polyA site is 4963927
AACCTGACCGGCGACGGGCTGGATGTGGCCACCGAGTACTTCGGGGTGGCGCTGTACGACCAGGTGGAGTGGGGGTGTGGTTGGGGTGTGTGGGGGGTGATGTGCGTGTGTGTGTGTGTGTGTGTGTGTGTGTGTGTGCGTGTGTGTGTG
>chromosome_10,-,polyA site is 4965332
CATTGGATTAGCACCAACGTCACGGGCGCCAAGTGGGGTGACGCCTACGATGAGGGGTACCAGGTGGGCGGCGGGTGGGGGGGGGGCGGGGGGCGGCAGAAGAGGCAGGGAGAAGGCAGTAGTATGGGTGGCACCCTACATACGTGTACT
>chromosome_10,-,polyA site is 4968928
CCTTTCCCACAGCGGGTCATACGGTTTTATGGTGGTCTCCCGGGCCATTTGTGGCTGTAGATTTCGCGGCGGAGGGCTGTGATGGCGGTTGTGGTGTGGACGGCGTGCTGAACTAGTTTACGGCATGTGTTGTGTGCGGACTGTGTGGGG
>chromosome_10,-,polyA site is 4972202
CCCCTCGGGAAATGGTGAGAAAACAATGCCCCCCGCCCCCACACCCCAGAACAGACGCATCTGCAGACCCCCTCTCCCCAACCCAACCCCCCCCCCCCCAACACACACACACACACACACATGCAACGTTTTCCTTGTGCTCTTTAACAC
>chromosome_10,-,polyA site is 4973165
CCACCTGCTCCCCCCATCCCCCCACGCCTCCTCCCCCTCCTCCTCCTCCCCCTCCTCCCCCCTCCCCTCCCCTCCCCTCCCCCCTCCCCCCCCCTGCCCACCTGTTGAACACGGTGTATCTGTTGATGGCCTCGCTCTGCAGCTCCAGCC
>chromosome_10,-,polyA site is 4975257
CAGGGGGCAGGGGTTGGGGTTGGGGGCGGGGGTTACATTCATGATGATTTAAGAAATGAAGGCGTAGGGGGCGGGGGCGGGGGTTGGGGGCGGGGGTGCACGCCACGGTGCCGTGGTGAGATGTTGTGTTGCGACATACGTGCTGCCTTA
>chromosome_10,-,polyA site is 4976391
CCTGTCTCAATGATGAGGTCGGGCTGGACGTGGTGGATGATGTCGGTGAGGGCGTACATGTCGAACGGGTTCTGTGTGTGGGTGTGTGTGTTTGGGTGTATGTGTGTTTAGTAGGAGGGAGGGCAACGGCGTTGGCAGGGGGCCGGAGGG
>chromosome_10,-,polyA site is 4978018
GCCCTGTGGACTCCAGAGCTGTTTGCGCTCTGCCGGGGAAACGCCAGGTCACGGCAGCCCTCGTTTGAGAGCCCTGTCGTTGGTTATACCAGATACACGATTCACGTGATCTGGCAGAATAACCGTGGAAACCGTAGTCACACACACACA
>chromosome_10,-,polyA site is 4978098
TCGCCCCGCTGGGTCTGAGGTTGTTACACCGGTAGTAATTCCGCAAGGATTACTGGCGCGGTGAAGGGTCGGAGTGCGTTGCCCTGTGGACTCCAGAGCTGTTTGCGCTCTGCCGGGGAAACGCCAGGTCACGGCAGCCCTCGTTTGAGA
>chromosome_10,-,polyA site is 4978568
TCAAGCCAGTTGCCTCCAATCACACACACACTATGGAGCTGGAGGCTTGAAAGGGATCAGCCCTTAGGAGAAGCGCGTGAGCACTAACATGAGCCACTGAAGCAGTGGCATACGAGAGGGTCAGCGGGGGAGCTTAGTGGGCAGGCGAAG
>chromosome_10,-,polyA site is 4981796
CCGGGGTGGTGCTTGAGGTGCTCCGCCAGACTGGTGGTGCCACACTTCTGTGTGTGGTTGTGTGCGGGTGGGGAGTGTGTGGGTGGGTGGGTGGGGGGGATGAGGAGTGTGCGAGTGTGGTTGGCAGGGGCGAAGATGGGCGTGCGGGGG
>chromosome_10,-,polyA site is 4984648
ATATGTCGTGGGAGTATGGGCTGGCCGGGTCTTGGTCTAGTTGGGTTTGGGTTAACAGCGCCCCCCCCCTTTCCCACACACCCCACCTCCCCCCCCCACACACACCACACATGCATGCACACACACGCACCTGGCGCACCACGGCCTCAG
>chromosome_10,-,polyA site is 4985805
AGGTGGCCAGGGGCTATCTCCTTGGACCTAGGTGGCTCGCCGCATGCGGTACAGCAGTCAGAGGTCATGTGAGCAGCTTGTAATAAGGTAATAAGGCGTAATAAGGCGTCCGCCCGTTTGTGAACAAAGCAAATGCAGGAATATTACAAA
>chromosome_10,-,polyA site is 4988046
GCGTGCTGAGCCAGAGCGCCGCCATACGCCACTACAACCAGATCTGTGAGGACATGCTGCGCAGGTGCGGCGGGTGTGCTGTGTGCGGGGGGTGGGGGGAGGGTACGGTACTTGCCAGGGCCTAAAGGAATGGGCGGGAGGTGGCAGCAA
>chromosome_10,-,polyA site is 4991420
ATGAAGAAGCGAACACGGCTCCCGCGGATGAAGAGATGCGCGAGCTGGGTGACACGCCCGTCCCGCCCAGTGGCCGTCACGTCCTTCAGCTGGCAGTTCATGTTGTCCTCCGCATCGCACAGCTCGCCACGGTACATCTCTCCGGACTTG
>chromosome_10,-,polyA site is 4998495
GCTACTGCTACTGCCGCCGCCGCCGCCGCGCCAGCGGCGGCACCGCTGGCGGCGCGCCGCCGCAGTGGCGAGCGGGTGGGGTCGGTGAGTGTGTGGTGCAGCTGCAGCACGGTGGACAGGGCTGTAGCATCCGCCTCGTGCGGCTGTAGC
>chromosome_10,-,polyA site is 5001762
GGGCGGGGCTGGGGGTGGGGTTGCCGGGCAGGGGCTGTGCCCAGCTGCCGAGCAGCATTGCGTCGGTGCTGACCTGCGTGTGTGTTGGGGGTCGGGGGCAGAAGCAGTTGTCGCATGAGCGGGAGTGCAGGAGCTCAGCAGGCAACGGTA
>chromosome_10,-,polyA site is 5004673
CTAGCTAGCTCTCATCCGGCGCACAGACATATGTACGTGTTGCATTCGTGACGGCTCCAAGGAACTGTGCTTGACGTCTGTAACCACCTGCACCCTGCTAAGCTGCACAGCTACACTACTTTGCGTCAGCACCAGCCGTGCTGCTAAACT
>chromosome_10,-,polyA site is 5004722
TTCTAAGGCCTGCGCATATGAGCACGGTCCAGCCACCACGACGATGTGGCTAGCTAGCTCTCATCCGGCGCACAGACATATGTACGTGTTGCATTCGTGACGGCTCCAAGGAACTGTGCTTGACGTCTGTAACCACCTGCACCCTGCTAA
>chromosome_10,-,polyA site is 5005242
GGAGTCGGGGCGGCGGCGCCCGGGGTTGGCCAGGGTTTGGCAGCCAAGCAGCGAAGCAGCGATCAGGTAACTGGCAGGTTAATACGGTAGCAAGGATGGAGGATAAGGTGACTGGCTGACTGACTTGATGGTAAACGTTTTGCTGCGTGA
>chromosome_10,-,polyA site is 5005792
CCGGCGGCTGCTCATTGCTGCTACTGCTGCCAGGTGCTGGAGGCGGACCCAGAGCTGGTGCAGCGCGCGCAGGTGTGTGTGGGTGGGGCGGGGGGGCGGATGTTGTGCCCGAGCCCAGTAGGGGAGGGGGGGGGGCAGCCGTTGATGTGG
>chromosome_10,-,polyA site is 5006742
ACCCGGACCGCTTGCTCGGCGCCGAGCCGTCCCTGCTGGAGCCCAAGGTGGGCCCCGGGGAGGCCCTTGGGGGGGGGGCGGGCGGGAGCCGGGGGGGGGAGGCGGGGAGGAGGGCGGTTGCTCCTCATGGGGCCGATGTGGGTGGATGGC
>chromosome_10,-,polyA site is 5007645
TGGCCAACAAGATCATCCTGCTCAAGACACACCATCCAGGACTGAACCTGGCCAAGGTGGGGGAGACTGGGGTGGGGGAGAAGGAGAGGGCGGCCGGGGAGAGGAGTGGTGGTTTTGCACCTGTTCCATGGGAGCTTTTGATTTAAACGC
>chromosome_10,-,polyA site is 5012894
CCATACTCGCTCTCGTTTACTCTTCACGCATGATTCCTCCCTTGCAACTTGTCCCTCTCAGAATCACACTCCTCTCTCTGTCTCTCATCTAGCGTAGCGATTGCTCCATCCCGCTCTTCCCACTTCCCTATCCTACGCGGCTGCCAGGCA
>chromosome_10,-,polyA site is 5013373
TCGGGCTGTCCCTTCAATTGTAATCCGCATCCATAAATGCGTAGCAAGAAGGGACAAGGCATTGGTGCGTTGTTCGCGCGCTGTTACTGTACCGACGGTAGCTGGCAGGTTGTGTCGATGTTTTGCTGACGCGCATTCCTCACGCTCCGG
>chromosome_10,-,polyA site is 5013440
GGGCGGGTGTTGTTTCTCTGGGTCGCAGATGGCCCTTCGCGGCGTGGGTACGGCGTGCCCCCGCTTGTCGGGCTGTCCCTTCAATTGTAATCCGCATCCATAAATGCGTAGCAAGAAGGGACAAGGCATTGGTGCGTTGTTCGCGCGCTG
>chromosome_10,-,polyA site is 5013550
CAAAAGACCTAAACGAGATGAGGGGTGTTACGTGGCGGTGGGGCTTTGGCGGGCTTCGGCTTGGCTTCGACTCATGTGCGTAACACTATGAAGGTCGGCAGCCAACCAGGGGGCGGGTGTTGTTTCTCTGGGTCGCAGATGGCCCTTCGC
>chromosome_10,-,polyA site is 5013634
GAGAACATGTGTGGTGCTTGCGTTTGATGGGGATGTCGGCAGACCTCTGGCCTGTCGCGCCTTGTTGTGCGTTGGTGCTGCCGCCAAAAGACCTAAACGAGATGAGGGGTGTTACGTGGCGGTGGGGCTTTGGCGGGCTTCGGCTTGGCT
>chromosome_10,-,polyA site is 5021953
GCGCAACGGTGCGCGTGTGTGTGTGTGTGCGTGTGCGTGTAGATGTGTGTGTGCATGTGTGTGTGTGAGAGAGAGAGATAGAGGGGGGGGGGCGGCGGGAGGCGAGGATGAGCATCAGTGCGGAGCCTGCGGACGTGTGCAAGCCAGCAC
>chromosome_10,-,polyA site is 5025970
GCGGCTGGGTTAACTCTGAACCACTTCCATAAGGAAACAGTCGCGGGTCAGAACGGGTGGGTGTGGAGGGGCTGGTGTTGGTGTTGGGTTGGGGGTGGTAGTGTCGTGCGTGCTCCTTAACACACGCGTCTGCGCTGCACACCTGGCGCA
>chromosome_10,-,polyA site is 5033520
AAGCTGCGTAAAATAAAGCAGACAGGCAGGCAGGTCGTCCGTATACATGGCATTCTTCCGGAAGTGTCGCCCTGTAAGGCTGTAACAAGCACGCACGCGATGTATCTGACACACCGGTGCGGGCCGCCTGGCCCAAAGCAGAGAATGGGA
>chromosome_10,-,polyA site is 5036624
GTGCGGGGGCAACTCCGGGCCGGCGCAATCAAGGGGCACCCGTGGGGGCGTCTCCTGATGTTCCTGACATTCCTCGAGGTAACGCCCGGTGAATCGCCCAAGGCCCGACGCAACGGTGGACTGTCAGATGTTCAGGAGGTCCGGAGCGCT
>chromosome_10,-,polyA site is 5036844
ATCCAGAGCGCCATGGTGTTTCGATTTTGCGGCGCCAATTATTTACCCGAGCCCTTTTGCCGGCCCGGACAGCTGCACAAATGTGCTAATTGAGAAGCGAAGTTATCAAGTGTGGGTGAATGGCTGTGAGGAACACCTGTTCCTGACGAG
>chromosome_10,-,polyA site is 5037472
GGGTGTTTGTATGCGGCAGGGTGAAGGAGCGGGGTGTCCATATAGCCTGCTCGTGTGGACAGCAACAAACCAGGGCCATGCTGCAGTGCATTCGGAGGGAGCTATGCGCAGTACAGCCTTGTTGCGTTTGACGACGGGAGAGAATGTATG
>chromosome_10,-,polyA site is 5051254
CCCGCCCCGCCACATCCCACCCCATTCCACCCACCCCGCCCCATCCCACCCACCCCGCCCCCCGCCCCGCCCCTCCCCGCCTCCCCCCCGCCCCGCCACATCCCACCCCATTCCACCCACCCCGCCCCATCCCACCCACCCCGCCCCCCG
>chromosome_10,-,polyA site is 5051342
CCCCCGCCCCGTCACATCCCACCCCATTCCACCCACCCCGCCCCATCCCACCCACCCCGCCCCCCGCCCCGCCCCTCCCCGCCCCCCCCCCGCCCCGCCACATCCCACCCCATTCCACCCACCCCGCCCCATCCCACCCACCCCGCCCCC
>chromosome_10,-,polyA site is 5052128
CGTCCAGTCGGGGGGCGGCGGGTTGGACACGATGAGCATGATGGTCTGGAGCGACTTGCCCAGGCCCATCTGGAGGGGTAGGACCGGGGAGGGCGGGGGAGGGCGCGGGAGGGCGGGGCGGCGTGGTGGTTTGAGGGTGCATTGGGGTTC
>chromosome_10,-,polyA site is 5063167
TAAGGTGGTCAGCCGCATGCCGCGCGCCACCGCGCATGCTCCGCAGCCGCCGCCTTACTTTGTTGACTGACTGACCTTCGCTGTAATCGCTACATTCTCGGTGCTAAGATAAGACTGCAAGTCTGCAACCCTCTGCAACCGACCCCCCAA
>chromosome_10,-,polyA site is 5063881
ACAACAGCAGGAGCAGCGGTAGCAGCAGGAACTGCTGGAGTAGCGGGAGGGAGGCGTAGGAGAGCAGATGCCTGGTGGTGATGGCGGGGGCGGCTGCGGACAGATGCTGGCGTCATTGGCGACGAGGACGCGAGGGCCAACAGCGACGAT
>chromosome_10,-,polyA site is 5068488
CAGGAGGCGAACGTGGACCTCTGGACCCTCAACAACGGGTTGGACCTGACTTGACTACCATTCGACTGACCACGTATGCAAGCATGTAAATGAAAGCCGAGCGGCTGCTGTGACTTGTGAGTCGAGCACAAGAGAGCACTTAGCAGGCGA
>chromosome_10,-,polyA site is 5068578
CAGAATGTTGTCCGCAATCGGATGCGTGCGTGACAGAGGTGCTAGCTAGCAGCGTGCCGCGCAACCGCGGCTTGCGTGCAAGTGTTAGACCAGGAGGCGAACGTGGACCTCTGGACCCTCAACAACGGGTTGGACCTGACTTGACTACCA
>chromosome_10,-,polyA site is 5068740
AGTTGGTGGTCGGTTGGTAAGCACGGTCGGTTGCTTACGCTGTAGCGAGGCGACGTGGGATTGGGACATGCCGCTGGCAGTGTGTGCTCATGCTGTGCCAAGTGACTTTGCGGATGTACGCACGGATTCGGGATAGTTGCAGGAGGCAGC
>chromosome_10,-,polyA site is 5069524
AACGGCGACGGCGGCGCCTACGAGGACCACATCTCGCTCATCTACCGCCTCATCCGCGAGTACAGCAACCGCTCCAAGGAGCTCGAGATCCCCTACGCCAAGATCCAGGAGCTCACAGCCCGGCACAACGTGTCGGTGAGTGGGACACAC
>chromosome_10,-,polyA site is 5073449
GCGGCAGGAGGGGGAGCGGCAGGAGGGGGAGGAGGGGCCGGAGAGGCGGAGCGATGGGCGGGGGAAGGAGAGGGAGGGGTGGAAGAGGTAAGGGGGGGGACGCGCAGCAACGGCAGCTCAAGGGCCTCGGCGGAGCTACGGCAATGGGTT
>chromosome_10,-,polyA site is 5073607
GCGACGACGTAACGGTCACCGGCATCTTCCTGCCCGAGCAGTACACGGGCTTCCGCGGCATGCGGTGAGAGCGGGGGTGGGAGCGGGGAAGGGGGGGGGAAGCGGAGGGGGGGCGGCAGGAGGGGGAGTGGCAGTAGGGGGACCGGGGCA
>chromosome_10,-,polyA site is 5073874
GGGTGAGGGCTCACGCATGAGCCCAGCGCCGCGGTTTCCCGAAATGCCGCTTACTTCAACTGTGTGAGTGTGTGTGTGTGTGTGTGTGTGTGTGTGTCCAGAAAGGAAACGAAAGCCCGCCCAACCCCACCTGTGTGTGATTGTGATTAA
>chromosome_10,-,polyA site is 5074461
TGCGAGGACGGGGTGGGGACAGGAGGAGGGGCAGGTATGAGGAGGGAGGACGGGGGTATGGTGGAGGGGAAGGGGGTCGGGGGTTGGGAGGGGTGGGGGATCTAGGGGAGGGTGAGGGTGGGGAGGGGAGCAGGAGGGAGGGGCGACGAA
>chromosome_10,-,polyA site is 5074970
TGCGCGTATCAGGCAAGGTTGGTTGGCAGGTGACCAGCAGCGGGCGGGGCATGCCGGTAGCTCGGACATCGATGCAGTGGGCAGTGGTGCCGGGGGGGGGGGGCGGGCGGGTGCCGGTCCTGACCGGCTGTGCGCCCTGCACTGCCTGGT
>chromosome_10,-,polyA site is 5079661
GCAATGGGGGTGGGGGTTGTGACGGAGGGGTTGTGGAGGGCTGTGGAGGGCTGTGGAGGGCTGTGGAGGGCTGTGGGGGATTGTGGGGGGTTGTGGGGGATTGCGGGGGGTGTATTTGTGCATTCCAAGGCTCAATAAGGACAGCAACGC
>chromosome_10,-,polyA site is 5084767
CTCCACCGGTCTCGACTTGCTGCATGCGTGTGCCCATGTTGCATGCCTGCATCAGTGTGCATGCATGCGGCATGTTGGATATGGCAACATTCTCACAGTGGGCTGCTGTTTCCCACAACAGGTAGCTTATGCCACACATAATAAAGTAAG
>chromosome_10,-,polyA site is 5084890
CGCCAGGACACGGAGGGCTAGAAGGCTTACTTGACTGCGTGAGGGCAAACCGGAAATGCGAAACGTGTACGGACTCCCAGAGTGGAAGATAGTATGGTGATATGCCGATATGGTCTACAGTCCCTCCACCGGTCTCGACTTGCTGCATGC
>chromosome_10,-,polyA site is 5085029
GTTCAGGGCAGGGGAACACTCCCGAGTGCCAGGTTTAGCATGCCAACGTGAAGGCGTCTTGTTAAGGTGTTGCTTGCAATTTAAGATGTTTTCGCTGTTGCGTCATCTAAGTGCGGTCCGCACTGCCATGTAGGCTAACCGCCAGGACAC
>chromosome_10,-,polyA site is 5085136
GGCGGGCTGTTCATGAGATGGGGCCAGGTAGTGGGCGTACGCGCTGTCTAGCATACGGTAGGTTGGATGGCACTCGGTGGAATACCGTATTGGGCTGCCACCAGTGAGTTCAGGGCAGGGGAACACTCCCGAGTGCCAGGTTTAGCATGC
>chromosome_10,-,polyA site is 5085259
GGGGGATCGCGAGCGCTTCTGCACATGCCTACTGTAGTTGGACACCAGCGGATGTGGTCCATAGCGATGGAGGTGGTTATTAAGGCACCGGGAGTAGCGAATCGGCACCCAGTCGAAAGGCGTGGCGGGCTGTTCATGAGATGGGGCCAG
>chromosome_10,-,polyA site is 5085404
AAGCGCAGGGCTGAAGGCTGGCGACCTATACAAGGGAGGCGCGGGATTGCACGGAACCTGACGTGGGAGCCAACATGTGACACTTGAACATACAGACTCATGGACGTGACCAGGCCGTTCCGACGGTCCCTTGCATGCGGGGAGAGGGGG
>chromosome_10,-,polyA site is 5087676
CTCAGAACGATGGGAAACGTCTGCGGAGGAGCCAGCGGCCAGGCTGTGGACCAGCATGGAAAGCCTCTGAATAAGGTGACGCGAACGAAAGGCACTCCCAAGGCCGCGGCTGCCCACACCCCCGCTTCCCCCACTCCGGTTGCCCCTCCG
>chromosome_10,-,polyA site is 5087761
TCATCAACTTCAACCAAATTACTCCACGTCCTTGCGTGCCCTGATTCTCTGAAATCCGGTGGTCTCGGTCTACAGCCAGCGCACACTCAGAACGATGGGAAACGTCTGCGGAGGAGCCAGCGGCCAGGCTGTGGACCAGCATGGAAAGCC
>chromosome_10,-,polyA site is 5087845
AGCAAACCCCGTTTGCGAGCCCTTTTGACCTGCGACGACTACGATTGACACGAACAACGAGGGCCATCGCTGCTATCGCTTGGCTCATCAACTTCAACCAAATTACTCCACGTCCTTGCGTGCCCTGATTCTCTGAAATCCGGTGGTCTC
>chromosome_10,-,polyA site is 5089110
GCTGACGCCCATACCCCAAGCAGACGGCAGACAATTTGCAGCGGCAGAGCAGAAGTGCATGGCTGGTCGAACGCCGGAATTACTGTACCGACAAGTTGCTGGCTGGCTGGAAGTTTGCTGATGCGCATTCCTCACGCTCCGGGCGCCCGG
>chromosome_10,-,polyA site is 5089976
TACCGCTGGGTTTCTTGCTTGTATATAGGCTGGGCATCTTGCCAAACAATGGCTCCTTGCAACTGTCTTGCAAGGATGTGCGGTACTGTAATCAGAACGAGAAAGCTCTCTGCCCTCTCCAGTTACACCAGACCGCTCGGCTGCATTGTG
>chromosome_10,-,polyA site is 5091679
GATATAAGTCTATTTTCCACCTCTATACAGTACATTTACTTGGCCATACACTATCAAGCTTGCGCCCTCAGACACTCGAACAAGTCTTTGAACTCGACTAACTCGACTCGCAACCATGGTCAAGATTTACATCATCTTCTATAGCACCTA
>chromosome_10,-,polyA site is 5092051
CCATGTCGGACGACAGCATTTCAGACGGCCATCCTAAGACCTCTGGGCCCACAAAGGGGGGATGGCGCAACCCGTAAGGTTAAACAATGCACACAGCCCAAAACATATATATCTAGCTCGCCAGGCGCCGCAACTAGGGGTTTCGGAGTG
>chromosome_10,-,polyA site is 5094304
TTTGCCATGGGCCGTTCTGTTCCGAGACGTTGGTCACACGCGGCAGGGGGGGGGGGGTAGGAACAAACTTTTTTGACCCCATGCCACAAAACCTCCCGGACCCGCCGACCGACCGACCGACCGACCCCCCCTGCCGCTATGTAAATGATC
>chromosome_10,-,polyA site is 5094639
GGACGCCGATTAGGGGGAACGTCGTGGGCTTGCTGCCGAGGTGTCCTACTAGGCGTGCTGGATGTGCGGCACTTTACCCATCGTCACGCTACGCTGCCGGTGTCCTGATCCTCGCACGGTGCGGTGCGTTGTAGCCCTAGACAGCCCTAG
>chromosome_10,-,polyA site is 5094962
CAATAGGAGAGTGTGATGGACCGTAGATTGCGGCAGAGTAGCCAGGAGACACCAAGACGGCGTTGCCGTTGCCGTCATGTCTGTAACCGCCGCTAAATGACGGGATGACTGCCGATCCATATGTGCCACAGGGTCTGCGTCAGGGAATGC
>chromosome_10,-,polyA site is 5095060
CACTGACACGGCGGGCAGGACAGCAGGCAGGGCATGCATGCGGCTGGAGAGTCGAGGGAAATGGACAATGACAGAGTGGACGGGACAGCAGTGTGTGGCAATAGGAGAGTGTGATGGACCGTAGATTGCGGCAGAGTAGCCAGGAGACAC
>chromosome_10,-,polyA site is 5095185
ACGGCAGGCGGTGATTGCAACGGCCGAGAGCCATGTGCTTCAATGGGTTAGCTGTCGTGGTTGTCCGTGCATGCACGCGGTTTTGTGCAACAGTGGCCCATTGCCACCAGCGTGCTTAGCTCTGACACTGACACGGCGGGCAGGACAGCA
>chromosome_10,-,polyA site is 5096830
CTCTGTTTGTAGCTGATCGCGCTCGTTCTCCCTCTCATGCTCGTCGCTCTCAATTGCAGGGTGTGGAGCAGGTGGAGGGCGTGGAGGCCAAGATTTGGCAGGTGCGAGGTTCGTATAGCTGAAGCGGTTGGCGGAGAGGCACGCTCTAGA
>chromosome_10,-,polyA site is 5102580
CAGGCCCCAGCCTCCAGCCCCCCGGCCCACAGCCCACAGCCCCCCCCCACACACACACAGCCCCTGTGCCCTCCGTTGCGCCCCCGCGCCCCCCGCCGCACCTGCAGCCGCTGAAGCAGTCCGTCCACGTAGCGGGGCGGGCCGCGGGTG
>chromosome_10,-,polyA site is 5104323
GCCAAACTCACGAATTGCCGGCGCTGCAGCAGCCGGTTGGTCATGAACTTGCGAGTGCGGATAGTGCACGTCTTGTCCGACATCTTGCCGCCGTGTGCCAAGAGAAAGAGGGAGGAGGCTGGGACTCTCCCTGGTCTTGCCCCGTCTCTC
>chromosome_10,-,polyA site is 5104608
GCCGCTTCGCGCACCTGGGTGCGGAAGCCGAACAGGAAGATGCACTGCGAGTCCTTGACCTCATACATGGACGACAGCTTCTCCGCCAGCTCGCTCTGCAAACATATGAAATAATTAGGACGGCATCCTGAGAATCAAGCTCTGCGCCCG
>chromosome_10,-,polyA site is 5104888
CTGCGACTGGAAATCCTACAGTACATTTATATAGCAGCGCGCTCACCCTGACGAGGCGGTACTTGGGCTCGAACTGCTTGGCGGCCTTCAGGTCATCGTAGATGAGGCCAAAGCCGGTCGACTTGCCACCACCGAACTGTTAGGTGAACG
>chromosome_10,-,polyA site is 5106453
GCACCGCCGACCAACTCACCGGCGCCCGCGTTCTTCTTGGCGCCGCGGACCTTCTTGGCGCGCTTCCGGCGCTCCTTCATCTGCTTGCGCGACTTCTCCACCTTCTTCTCCAGGCCGTTCTGTTGGCGGCAACGCAAGCAAAGGCACAAC
>chromosome_10,-,polyA site is 5106995
CTGCATTCACCCACAAGAGACACAGGGGCGCCAGCGCATTCGAACTATCCACGTTACACCGCCCAGCGGCCAGACAAGTGTGTAGCAGCTTAAGAGGCCACCATTTACTTCTTGCCTGTGGACGGGAAGGGCAGGAGCAGGCGCAACAAG
>chromosome_10,-,polyA site is 5111913
GGGATCGCAACGTAGCACGACGCCACCAAGGGCTGCGTCACCCTTCCAGGTCCTCACCGCGGGTACTCCGCGACACCGTTGCTAGCATGTGAGGGAACCAGTGCCTGTCAAGCACTCCGGCCCAAACACGCCAGGGCGCCGCCTTCGAGC
>chromosome_10,-,polyA site is 5112339
AAACACGGCACGCGTGCCCGCACCATGCCCGAATCGGTGTGAATTCGGATTTGCGCGGCCATAGTCTTCTAGCGGAATTTCCTTCAACTTATTATACTCATATTGTTATAAGAAAACACAGCTGCAGTGCGGAGAGCAGCCATGGTTCGC
>chromosome_10,-,polyA site is 5112477
CCACGTCAGGGTTGCCTAGTACGCGACCCTCTCTCCACAATACGCGTATTAATACAGCGTACTAGGATTTCTAGTACAGTACGTTAAAATACGGTGCATAATACGCTGGGCCAGGAAATCCGGGGGAAAAGCCGACGCAAACACGGCACG
>chromosome_10,-,polyA site is 5112641
GCGTAGTCCCACGGCGGCTATCTGCACACAGAGCTGCCGTGTGACATGTGCAAAAGGGCGTGAGGAGATGGCAGTGGCTGTAACAAGAACAAAGAACCCAAACGACGAGTCTACCGCCAAGGGAAGAACTCGAACGATTTCTTGGCCGTG
>chromosome_10,-,polyA site is 5112807
GTATGCGCTGCTGCCTGCGCACTCTCGCTGTGTGAGAGGAGGGCTACAGTAGGCTAGGCCGTGTAGGGCGTGCAGGCAACACAAGAGAGCCAGTCAAGCAGAGAGAGAGAGGGAGGGGGCAGGTGTTGCAGTGAGAACTGGAATCGTGTC
>chromosome_10,-,polyA site is 5120247
GCAACTCCTGTCGGCTGTCAGCGGGGCGGGGGGCGTTGGCTAACCCAGTACCCCTTGAATGCCCCAGCGCTTTGTTTTACTGTAACCCTTCCCAAGCTGAGCTCTTAAGAGCCATAACCCCTAAGCCGAAGAGGAGTAATGGCCACTCAG
>chromosome_10,-,polyA site is 5120422
GACGACAATGCAGTGGCTGAGTGCCTTTAGATACAAGGTACGCGCGTAGAAGGTCGCCACCATAAGTACCAACCCTCGTCGTGAAATAGAGCAGGTGCTAAGGCTTACGATCCGCGGAAGCGGCAATGGGCACGAGGTGCCGGCCGATGG
>chromosome_10,-,polyA site is 5120556
GTATGTTTAGATTTGGTAAGTGCCGGTCACCCGGTGGTGGTGGGCTGTGGCGCTAGGTAAACTGGTAAGAGGGGCTTCCAATTGTAGCTCACTTGAAGGAGTGCCACAAACAATTGCATCATGGTTGAAAGTTGGACGACAATGCAGTGG
>chromosome_10,-,polyA site is 5120979
CTTCCTGGGCCGTGACAACGCCGGCGGCACTCGCGCGTCCACGCCCGGGCTACCGCCAATGGCACCCCAGGCCACCCCCCGCGGGGCACCGCCGCCGGCACCGCTGGCAGAGGGCGCGACGCCGCGGCACACGCCGGTCGGCTTCGCGTC
>chromosome_10,-,polyA site is 5133799
NNNNNNNNNNNNNNNNNNNNNNNNNNNNNNNNNNNNNNNNNNNNNNNNNNNNNNNNNNNNNNNNNNNNCTTGAGGGGGGGTGCAGGGGGGGGGGACCCCCCCGCTAAAATGCATATCAACCAGGAGAGCCCCCCCTGATATCGACTACAA
>chromosome_10,-,polyA site is 5134272
TGTGACGCACCCGGTGCGTTTGCGCTACAGCGCGATTCAGCTCGAACCAACTAGCATGATCGATTATTCGCAGCTTCCTGTATACGTGATCTTCTTTCCAGGCCGCGAGAGCGAGTGCAGCGTATGAACGAAGCCGGTAACTGCGCTTTC
>chromosome_10,-,polyA site is 5135035
CCGGCTCCCTCAGTCCGCAGCGCCTAGTTTTGGCGGTCCATGAGCTTCCTGGCTCGTTTGGACCAATCTACGAGCATGAACTTGTAACATCAATCAATCAAGCAGCGCCTTCGCAGACTCTAGCACTCGGCCGCGCTCACGGGCGTCGAA
>chromosome_10,-,polyA site is 5135395
CAGGTTGCCGCCACCGGCTGGCCGAAGATTGCTGATAGAGGTTACATGTGGGACGACAGCCGTGGACAAGCCAGGGCCCCAAAAACGTACGAGACACGCACGCTCACCCGAGGAGAGATCCCCGAATGACCCCCATGCTCCTCGCCTCCG
>chromosome_10,-,polyA site is 5135830
GCCGGTACACGGGCCAGCAGCGCGGAGAATTGGGCAGCAGCATCCGGGCCGGACTGCAGCTCCGGCGGCACGCGCGCCATATCCGTAATGCGCAGGATGGGGCGCAGGACGGACCGCTTGTACTGTATAGTGCAGCGACGTGCGAGGCGC
>chromosome_10,-,polyA site is 5136944
CGCGTACAAAGCCCACGGGCGGGCGTTTAGCTGATAGAGGTTACATGTGGGACGACAGCCGTGGACTAAGCCAGGGCCCCAAAAACGTACGAGACACGCACGCTCACCCGAGGAGAGATCCCCGAATGACCCCCATGCTCCTCGCCTCCG
>chromosome_10,-,polyA site is 5142188
GCCGGTACACGGGCCAGCAGCGCGGAGAACTGGGCAGCAGCATCCGGGCCGGACTGCAGCGCCGGCGGCACGCGCGCCATATCCGTAATGCGCAGGATGGGGCGCAGGACGGACCGCTTGTACTGTATAGTGCAGCGACGTGCGAGGCGC
>chromosome_10,-,polyA site is 5172589
CTACAGCCGCCGGGTGTGATGGGGCAGGCCCGGAGGAAGTGGGCGACGAGGGGCGCGGCACGGGGCGTGGCAGTAGCGGGGTGTGGGGCTGCGGTCCGGACGCGGCGCGCGCACCGATGTGGGGTGGGCGAGTGTACTTCGCGGGTACGG
>chromosome_10,-,polyA site is 5182488
CTCCGTAAGCCCTCAAACGCGCTCCGTTCCAACTGCAACGCCCCTCAGTGATGCCCCGTGCCCGCCGCCGCGTGCTTGATGTGGCGCTCCCAGCCGGCGATGATGGCCTCTGTGCCGTAGTCCACATGCTGCCACTCGGGCAGCGCCTTG
>chromosome_10,-,polyA site is 5196868
AGGCTTACAGCCCACACACATTCCCACACGAAGCAACAATGCGTTTGGTCTATGCCTGGAACAGGCGACAAAAGGATCGGTGTAAGGTGGCTATCACTGAACAGACCGCCGGCGTGATTGCATTCCACCGTGCAGCGCCTACAGCGGAAC
>chromosome_10,-,polyA site is 5196982
AGCGCAGCTGTAGTTTGTGGTGGCGCTGACACCCGCGTACATGTGCTGCAGGCCGAGTGGAACTAATTGTGAGTAAACGGCTTATTAATTGCGAACTCGAATGATGCCGTGCCGAGGCTTACAGCCCACACACATTCCCACACGAAGCAA
>chromosome_10,-,polyA site is 5197057
CGAGGCAGACAACTGGTTGCGCTCCAGCTCGCGTACTGACGTACGGTTAGGTTGTTGCGATGCAGGAGAGAGAGAAGCGCAGCTGTAGTTTGTGGTGGCGCTGACACCCGCGTACATGTGCTGCAGGCCGAGTGGAACTAATTGTGAGTA
>chromosome_10,-,polyA site is 5197283
TAGCGCACACTTATGTCTTTTAGCATGTCCACAACTTCTATCTGGGATGCGCGCCGTCTTTCCAACTTCGGCAGGCGCTAGTAGAGTGACTTATGCAGGAGGGAGAGGGGCGTGGCTGTGTTCTGTAGTGACGCTGACATCCGTACTGTG
>chromosome_10,-,polyA site is 5197490
GCAGGGAAAGGGAAAGGGGCAGGGTAGTTGCAGCTGGCAGTTTGCGGTTGGTCTGCGAGCGCGTGACGGTGGTCGTTAGGGCAGCACTCGGCGGGAGGGAATGAGGGTTAGCAGCATGGTTCTGCAGGGTGTGCAACAAGCGCCTGCGAG
>chromosome_10,-,polyA site is 5197583
ACGGTACAGCGGGTGATGGAGGCCTCCTGGGCAAAACGGGGCTGTCTCAAGCCCGGGCACACGGCATGCAGGAACAATCTTGCGGTTTCAGGGGCAGGGAAAGGGAAAGGGGCAGGGTAGTTGCAGCTGGCAGTTTGCGGTTGGTCTGCG
>chromosome_10,-,polyA site is 5197699
GGGGCTGGACGCGGCGGGCATGCCGCCGTCGGGCGCTGACATGGACGTGGGCGTGTAGGTGGGCGTGTAGGTGTAGGGTTACACAGATCTTGTAGGGGCATAAAAGATGCGTTGCTACGGTACAGCGGGTGATGGAGGCCTCCTGGGCAA
>chromosome_10,-,polyA site is 5199226
AGCGCAACCAGCTCTGGAGTCCACAGGGCAACGCACTCCGACCCTTCACCGCGCCAGTAATCCTTGCGGAATTACTACCGGTGTAACAACCTCAGACCCAGCGGGCGAGCTACCTCTTAAAAAACCAGGCGGGCAGAAGACAAAAAACAG
>chromosome_10,-,polyA site is 5199303
CGTGAATCGTGTATCTGGTATAACCAACGACAGGGCTCTCAATCGAGGGCTGCCGTGACCTGGCGTTTCCCCGGCAGAGCGCAACCAGCTCTGGAGTCCACAGGGCAACGCACTCCGACCCTTCACCGCGCCAGTAATCCTTGCGGAATT
>chromosome_10,-,polyA site is 5201408
GGTGCGCGAAGCCCAGCTTCTTCCAGCACCGCGCGCCGCTGTTCAGCATCGACGTCAACACGGGTGCGTGCTGGTGTGGGTGGGTGGGGGGGGGGGGGCAGAAGGTAGCACGTGCGCTGCAGAGGGAGAGACAGTGAGCAGGCCTGAAAG
>chromosome_10,-,polyA site is 5202917
GGTGGGAGGGAGGGAGGCGGGTGGGAGGTGGAAATGAAGGGCGTCGGCAGCGCAGCAGCAGCGGGTGGGTGGGAGGCGGGGGGTGAGGTGGTGGGTGGGAGGTGGGAGTGGGTGTGGTGATGGGCGTGGGAGTGGGCGTGGGTGGACATG
>chromosome_10,-,polyA site is 5202980
GGCCTACCTGTACATGCAGCTGGTGGACATGAAGGACGGAAGCGCGGCAGCAGCGGGTGGGTGGGTGGGAGGGAGGGAGGCGGGTGGGAGGTGGAAATGAAGGGCGTCGGCAGCGCAGCAGCAGCGGGTGGGTGGGAGGCGGGGGGTGAG
>chromosome_10,-,polyA site is 5205638
GCGACATGTAACGCTCCAACTGCATCCTTTTTGTCCCTTGCCAACTTGGCCCCTTGCCTGTCCCGCTGCGGGCGCCCCCCCTCCCCCCCCCGCCTTCCCATTCTCGCCAACTCATGCCGTACAGGCCTGCCTCGACCACCACCCAAACTC
>chromosome_10,-,polyA site is 5206110
TTATTATCATCGAACGCCTCAGTAACACAGCTGTCAACATGAGTGGCGACTGGGCCTGTAGGGCATAAGCGCTCCTTTTGCTAAACCCTGATCGATAACAAGGGGAAGCTCTTCCAGTACTTAGTCCACCCAGTCGGAGCTTTGAGCATC
>chromosome_10,-,polyA site is 5226649
GGTCGGATTCGAGCGTGTTGCTCTGGTCCATTCTTACATGGAAAGGCAGGATGTGGCGTTGCCACATTGTAACACAACGCCTCCCAATCGAGGCGCGTCTGCCACCGCATTCGTAGGCCAATACGCACTTCGCAGTGCGACCCCTACCAC
>chromosome_10,-,polyA site is 5231244
TACGAATACAATGCTTACTTGGCGACTGCTGCAGTAAAGCGTGCGTGCACTTTCGGTTGGGAGGCTGCTGTGAATGTTGGTATGTAGCGTACGGTTGCCAGGGTCCTTGTCGGCGGTCGCACGTCAAGTCAACAGCAGCATTCTGTTAGT
>chromosome_10,-,polyA site is 5231459
GCCTGACAGGTTGGCTGGGAGTGAACCGGAGGGCAGGTGGGCAGCAAGTCTGTGCCTGGCGCAGCTCACTGGCTGAACAAGTACTAGGGAATATCGGGCAAGCAAACTTAGCTAGGAGCTAGGAGCTAGGAGTCCCGAGCGGTTTGCAAT
>chromosome_10,-,polyA site is 5243476
CGTGCGGCGTGCCGACGCGCCACAAGTATGACTGGTCGCTAATGATACACGTTAGTAGTGGCTGTCTACATATACTCACCGATTGCAATTCTAAGCTGCGCTGCCTGCTATTGGTCCCTCCGGCACATGCGACTCGATGACCGGAGCGCA
>chromosome_10,-,polyA site is 5245518
AGTACGAGCACGACGCGCCCTTTCAAGACGTTCTCAAATCCCACAAGATCACTTTCAAATCCCTGTGGCGCTCCATGCAACACTACGATCCAACCCTCCAAAAGAACTTAAAGGTGGAGCACCGCCCCTTCCTCAGCCCCGAGCAGTGGG
>chromosome_10,-,polyA site is 5245589
CACGGTGTCGGACCCCATCCTGAAAACCCTGGTCGACCACGTCAAGAGCGTCCACTATGACTCTGCCGCCAAGTACGAGCACGACGCGCCCTTTCAAGACGTTCTCAAATCCCACAAGATCACTTTCAAATCCCTGTGGCGCTCCATGCA
>chromosome_10,-,polyA site is 5245766
CATTGCCGTGGCGGAGTTCAAGGCACGCGAGGCATGCCCAGAGATCTTCCCGCAGCCAGTTGATTACACACCATGGGAGGCATCACCCAAGCATATGGCAGAGCAGATTAAGAAGTGGTACGTGCGCTACGTGCACACTGGCGGGACAGA
>chromosome_10,-,polyA site is 5247253
CGTGCGGCGTGCCGACGCGCCACAAGTATGACTGGTCGCTAATGATACACGTTAGTAGTGGCTGTCTACATATACTCACCGATTGCAATTCTAAGCTGCGCTGCCTGCTATTGGTCCCTCCGGCACATGCGACTCGATGACCGGAGCGCA
>chromosome_10,-,polyA site is 5250466
CGGCAGCGTGCGCACTGGACTCTACGACCTGGGAGCAACAAGGAGGTGGCTGCCTAATGGCAGGAAAAGGGCTGATCCCGGGTCGTTATCAACCCAGCCACCTTGACGCGGGCGCCTACTAAGCACACGCCTCTATGTTGGGGGCCTTTG
>chromosome_10,-,polyA site is 5256161
TGGCACGATGTGCGCTTTCGCTTTCAGGGCTTTGGCGACGTTAAGCCTTAGCCCAATAGATTGTAATACATAGCCTGAATGTAATTTCAAGACAACACCATCCACAAAGTGCATTGCGTACTCGCTATTCTCGAAGCGCACTCGGGTGTT
>chromosome_10,-,polyA site is 5256459
GAGCTCAGCAAATTTTTTTTGCGGAACTTTACTGAATGGGCGGCCGTCATCCTTGAGAGGCCTGAACCGCCTGAAGCCTTCTGCAAACTCCGATGCAGGATCCGTCTGTGGGGTCCCTGCCCTCAGTCCCCAAGGGTCACATTGCTGCTG
>chromosome_10,-,polyA site is 5273417
AAGCGGCCTCCCCTCGTCGGCAGGGAGCCTCTCTGGAGGGGCGACCGTGTCGGGCCACCGACCGTGTCGGGGTACGGACAGTGTAAGGACTGCCCCGCTACAGCGCACATCATTAGTTTAAATTCATTTGGCCACTGCCTATACCTCTAG
>chromosome_10,-,polyA site is 5273679
AGATGGGACAGTCCCAGCACCCGAAGACGCCGAGCCATCACATGCTATCAGGGCCCAACTTGGCCGCCGGTATGGCGGTGTATGTTGTCTTCCATTACCATCGTACCTTGTCTGCGGCCTTTTCATCTTCTCGGGCGCCGCGCCCCACCT
>chromosome_10,-,polyA site is 5292727
TGGCATTGTGTAGGCGACGCTATGGCACGCTGTGCAGGCCTGGTGGGCGTGTGGCACGAAGGCATGAATGATCCTACGGATGTGTACAGACCCAACCCTACGGATGTGTACAGACCCAACTGGCCACGTTTTCAATTTGACTCATTAACC
>chromosome_10,-,polyA site is 5292872
CGCCGCGTGTCAAGCTAGTAGGTATGGCATGACAAGCGGAGCCTTGCTCCTGCGTGCCGGTGTACTTGATGATACTGTACTAGTAACTTACCCAAACGCCCGGCTGGCCTCGAGTCTCTTTGGCCGGAGCCTACAATACGGAGGGTGGCA
>chromosome_10,-,polyA site is 5292978
CCTTGCAAGAGCACGACAAGACTGACCACGCTTCACTGCCCATGGAATGTGGGACATCTGTGCAACTTCGAACACGTGTTGGATTGTTGGCTGAGTGCGAGAGACACGCCGCGTGTCAAGCTAGTAGGTATGGCATGACAAGCGGAGCCT
>chromosome_10,-,polyA site is 5299892
GCCGCAGGTGTTGCGGGTGCGTGCTCCTTACCTTCAGGTACACTGCGTGACAGCGTATCATCGATGAGTGGGCTGTGTGGAGGTTCAAGAAGGCGGCATGCCGCTCCAGCCCCATTGCGACCTCAGGCAGGGCTGCATTTGTCCAAATGC
>chromosome_10,-,polyA site is 5299952
TACCGGTACTGTGGTCGATGCGATGCCTGGCACAGGAGTGGCCTAGAGCAGCCTAGGGTCGCCGCAGGTGTTGCGGGTGCGTGCTCCTTACCTTCAGGTACACTGCGTGACAGCGTATCATCGATGAGTGGGCTGTGTGGAGGTTCAAGA
>chromosome_10,-,polyA site is 5305112
CGCTTTTGTCCCTGCCGGCATAACAGGAGGGTTAGGCATTGGGCAGAACGGGTTTTGGCGCGGAGATATCTTACTGGCTTATAACCAAGGTTGCACGGGATGCCGCTACTTCGCGCTAAGGAGGACGCGGCGCAGCTGCTCCCAATGGTA
>chromosome_10,-,polyA site is 5305214
TTCCGCATGCGACTGGCAAGGGGGTCACTTCATCGACGTCATAATGCCTGCATTCATGACCCAGGCTGTCGTACAGTGCCGCTTTGTGACTGGCATGGCAGCCGCTTTTGTCCCTGCCGGCATAACAGGAGGGTTAGGCATTGGGCAGAA
>chromosome_10,-,polyA site is 5305356
CCAGACATGGGACGCTGCGCTGTGCTGTCGAGTGGCGGGTATTATGTACAGTGTGCATGCAGTGGGGGAAGATCGGCACGCGCATTTAATTTCGTTTACAAGATGACTGTCGCCAACAGCAGCGCCTTAAAAGCAGCGCCCATTCCGCAT
>chromosome_10,-,polyA site is 5305466
CAGGCAAGCTGCGCTATACAATGCATCGACGCTTATTCATATACTGCACAAGCACTTCAGTGGTGTCAAGGAGTGCAGGCAATGCAAATCCTACGGTCCAACTTGCGTCCCCAGACATGGGACGCTGCGCTGTGCTGTCGAGTGGCGGGT
>chromosome_10,-,polyA site is 5306257
AGGAGGCGGACCAGGAGTACGAGAAGGAGGTGGAGGAGTACGAGAAGGAGATCGAGGAGGAGTATGAGAAGGAGATCGAGGCGGAGGAGGCCGATTATGAGAAGGTAGGTGACACGGAGAGTAAGGGCCGTGGCAGGGTCTGGGCGGAAG
>chromosome_10,-,polyA site is 5306314
GCAAGTCAGGAAGCGGAGACCAATCCGCAGCGGAGACGCCGGAACAGAAAGCGCAGGAGGAGGCGGACCAGGAGTACGAGAAGGAGGTGGAGGAGTACGAGAAGGAGATCGAGGAGGAGTATGAGAAGGAGATCGAGGCGGAGGAGGCCG
>chromosome_10,-,polyA site is 5306397
CGCGCCCTCCAACACTCCTTCCTCCTCGCCGTCTCCCGCTGGCAAGCAGGCTAGCGGCACGGGTGGCGTTAAGGGAAGCGGTAGCAAGTCAGGAAGCGGAGACCAATCCGCAGCGGAGACGCCGGAACAGAAAGCGCAGGAGGAGGCGGA
>chromosome_10,-,polyA site is 5310416
ATTTTTGAGTGGGTCGTCCGATCGTCCTGAGCGACCTTGAGCATCAAAGAGCTTGGTGCACATGCCCAGCGCGATAGTTCCTGTCACACTTTTGGGCTGAGCCCCCCAGCGCAGCGTTCCAGGGCCACGTCCGGATTTGCGGGGATGCCA
>chromosome_10,-,polyA site is 5310495
GAGGGCACGCATGGTTTTAGACGGATGGAACCTCGGATGGTCACTTGGTCAGGCGCCCCTGCGCCCGTACCAGGGATGTATTTTTGAGTGGGTCGTCCGATCGTCCTGAGCGACCTTGAGCATCAAAGAGCTTGGTGCACATGCCCAGCG
>chromosome_10,-,polyA site is 5310912
TCTTCTTGTGGGTGTGGATGGCATGTGTGAATGTGTTTTGCATCCTCCATAGCGGCTCGTTGGTCGTATGGTTTACCGGTAGGCGCTGATATGCGCAGCAAAAGAGTTAGCACTGAAGGGTCAGGAATTCGCTGGGTAACTGTGTCCATG
>chromosome_10,-,polyA site is 5314577
TGTGATAAGTGTGCCTACGGCGAGGTGATATGTCATGAGCGCCGCCGGCGCACGTGTGTATGTTTCGGACCGGGTCACAGTACGGGAATTACGCCAAACCCTGTCCCATGCGCCCACCGCCCCGCTCCCGCCCCGCTATCAACGGGCACG
>chromosome_10,-,polyA site is 5314658
CGTGCGGCCGTGCGCCAGTGGGCGCGTATCGCTACCGCAGGGACGTACATATGAGCGCGAAGCTGAGTCATGGCCCGTAGATGTGATAAGTGTGCCTACGGCGAGGTGATATGTCATGAGCGCCGCCGGCGCACGTGTGTATGTTTCGGA
>chromosome_10,-,polyA site is 5314852
ATGCATCGCTTCTTCCGTGCGCATTGACTGGCGTGTGTTGTGATACATTACCCTCTGCGCATTGAAATGTTTTGCGGTACCGTTGCATGTGATGAGGTGAAAATGCTGCAAGATGAGGAGGGCCCCAGGGCCTGGGCGAAATGACTGACG
>chromosome_10,-,polyA site is 5318375
TTGCGCCCGCAGGAGTTCATCATGGGCAGCACATTCCTGGTGTTGCTGGTCACCATGAAGGAGGTGACCAGGGGAAGGGGGAGGGAAAGCGGCGAGGGGAAGGCGCGACCGCCACCTTAGCACTTGCATCGCTGTTTCGGTGCTTGGGAG
>chromosome_10,-,polyA site is 5328527
TCGGCGGCATTATTGATAGCTCCGCACAAAGATGGATGAGTGCCAGGCAGCAAGCACGTCCCATCGCTGGCAAATGCCTTCAACCGCAGTATTTCGTGGATGTACGCCACCTTTCCAGTGCCCAGGCCCATTAGCAAGTCAGCACGCTTA
>chromosome_10,-,polyA site is 5328711
CGGATTTTGAGGCGACTTGCGCTGCAAGCGTGTGCACATAGCCGCTCGCCGGAACGCTACCCGCCGTGGCTTGAACTCAAGAGTCAAGGCTTCGGTCGTCGTTTACACTGAGGCCCCGGGGCTTCGGAAGTATGTCGGTCCGGGAGGTTG
>chromosome_10,-,polyA site is 5341903
ACTTCGTTGGCACTGCGCGTTCAGCTATGGTGCAGTCCAATCGGCCGAAACACAAGCGGTGGCCTCCACCCATTAACGTGCTGTAACTATCCATGCGACGCGTGTGCGCGACCGCTCCCGCCGTTCCACAGCCTTGCCACCATCCCGCGT
>chromosome_10,-,polyA site is 5347645
GTAACCAATAGGGCCCAGACAACCCTAGCGACAAATCGATCATTTTGCGTCCTCGCGCACCTACCCGGCGTGAGCATAGATGGAGCCGCCGAAGGAAGCAAATGATATTGACCGCGGCTGCATCAATTGTTGGTCGGGGCCTCGATGTGT
>chromosome_10,-,polyA site is 5347987
GGGCGTGTGGGACGCCGCGTTGGCGAGAGCCACGGATGGCCCTAACACCGTGGGAGCATGTCGCACTTGTGGAGGGCACTGTAACCCCGCCAGGCCACGAACCCAAGACCCTTTCGGCCTTTCCCCATGCCAGTAATGTGCACCCACCCA
>chromosome_10,-,polyA site is 5348348
TCATGCTGCTGAAGAAGGAAACTGGAAATGGTTGGGCATTATCATGAGTGGGCAGACACGTGTGGGCGCGCGTGTGCACACAGTTGCGTTTCAGAGAGGAAGAGTGTACAGCGCGTTTCATTCTTTATTATAGTGCATTCTCAAACATGC
>chromosome_10,-,polyA site is 5348429
TCGCAGATGGGCTAATAAGCTGCGATTGCGTGGTTCAGTACGTGGCTAATGGTTGGTGTGTCCCTGATTGTTTGTGGTTTGTCATGCTGCTGAAGAAGGAAACTGGAAATGGTTGGGCATTATCATGAGTGGGCAGACACGTGTGGGCGC
>chromosome_10,-,polyA site is 5350141
GCCTCCCAATCAACCCCTGCAGCTCTGGCGCGCATCCCTAGGGGGTCTTCTGGTCGGACTGGGCGCCGCGCTGGGCAACGGGTGCACGTCAGGACACGGAATCTGCGGCTCTGGTGAGTGCACCCCGCATATCGTATGCATGGGAGCTCT
>chromosome_10,-,polyA site is 5351670
TGGTGACGGTGGGTCGCAAGCTGCCTGCGAGCAGTCGGCGGGATGGCGCTAACGTTCGCCTCCGCTTGCGTGTAGCCTGCGCTGCAACAAACCTCATGCAATAAAATGAAGCACCTACAAGTTTGCTACACATCGTGCCCTGTGTGTCAG
>chromosome_10,-,polyA site is 5351882
AAAGGGCGCAGGGTACACGAGGCACGTTAGTGTGGCGGGGTCCGGGGCTTGCCCTGGTCGAGATTTAGTGAAGGTCATCACTTGCAAAAACATTCAGGCGGGCCGCGGACGGCACCGTGTCCTTGCTTCGGCGCGGCTGGATGGAAGTGA
>chromosome_10,-,polyA site is 5352037
CACCGACGCCAAGTGTCGAAGGCGGTCCCGTCACTGGACGGTGGGGCGCGGCGCCTGGACGAAGGCGGTGAGGAACCCCCCGGTTGAAAAAGTGAAGACAAAATATGCCGCGGTGTCTGTAGGAAAGGGATTGCGTGTATGGTTGCGGGC
>chromosome_10,-,polyA site is 5352439
GAAGATTGTGGCCGCTGTTGAAGTATAGCGATCAGCACTCATATACCTCGAGAATGATGCAAGGAACTAATCCATCCCACGTCGGGGTGAGCGCTTTTCCTTGCTCAAGTTCAACAGCGCAAATCCAAATTCACACCGATTCGGGCATGG
>chromosome_10,-,polyA site is 5352549
GGTGCTGGAATGGATGTCCGTTGAAGTTCGCGAACCATGATTGCTCTCCGCACTGCAGCTGTGTTCTCTCATATCAATATGAGTGTAATAAGTTGAAGGAAATTCCGCTAGAAGATTGTGGCCGCTGTTGAAGTATAGCGATCAGCACTC
>chromosome_10,-,polyA site is 5353204
TTACCTCACGGTCGCCCCGTGCCAGCTACAGCGGCGGCGGTGGTGGAGGCGCCGCCGGCAGCAGTAGGTTTGGTGGCGGTGCCACCGGCACCAGCAGCGAGAAATCAATCCGGCTGCCGGCAAGTGTTTTGACCGCTAGCACGAGCACCG
>chromosome_10,-,polyA site is 5356240
ACCGGTCTCTCTCGCAGCCCGCTTTCGTGAGCCCCAAGAAGCCTTTGTAGCCGTCGAGCTCGCTGCCGAAGTCAGCGGTCGGTGCAAGCCCGTTCCTGTAGTACCGGCGCCACAGCTCTCCGACTATCCCCCCACCCCCTGCGGGGCTAC
>chromosome_10,-,polyA site is 5360123
GCACGCAGGCACGCAGGCACGCATAATGGGAAAAACCCGTACGAGGTGGGGGGGCTGCGCCCCCTGGTGGGCATTGGATATTAAAGTCACCCCAATGCCAACCCGTGCACTAGGAAAGTAGACGCCCTAAAAAATTACCAAAACACTTGG
>chromosome_10,-,polyA site is 5360419
GTGTGTGTATGTGTGTGTGTGTGTGTGTGTTAAAAAACGAAACGAAAGCCCGCCCAGACGACGCCAGAGTTACTTATGTGTGTGTGGGGGGGGGGGGGGATGGTAACTCACTCAAGAGCTGGGGGCGTTTATATTGTGTTACGATGTATA
>chromosome_10,-,polyA site is 5361333
CTATCTCACGGTCGCCCCGTGCCAGCTACAGCGGCGGTGGTGGTGGAGGCGCCGCCGGCAGCAGTAGGTTTGGTGGCGGTGCCACCGGCACCAGCAGCGAGAAATTAATCCGGCTGCCGGCAAGTGTTTTGATCGCTAGCACGAGCACCG
>chromosome_10,-,polyA site is 5364649
GCCGCGGTGGTGCCGTCCTATGGAGCCACCCGAAGGGCCCATGGGCAGCGCAGCATCTGAAGTTGATGCTTGTGGTGAAAAATTTGCAACTGGGAACCGAAGGGCCCGGCACCAAGGGAGAAACCTTCTGCGTGCAGCGGTCCGGCAATT
>chromosome_10,-,polyA site is 5364786
CAGTGCTTGCAAGTGCGTGCCGGGCGAAGGAAGGACTTGATAGTTGTTGCCATCACCGCTAGTCACTGAAGCATGCAGCGTGTAATGTGATAGATGTTGAGAGTCCTGACGAGTCACGTAACCGTGCGAGGGGCTCCGCCGCGGTGGTGC
>chromosome_10,-,polyA site is 5398342
CATACCGCTGCAGCACTGCGTTGGCAAGGGAGAGATCGGTACATACGGCCGCGAGGGAGATGGTGGCGGCGAGGGAGAGAAGGGTGGGGGGGGGGGGTGAGTTGGCATTCCAGCCAGGAGCGAGCAAGAGCAAGTTGCTACAGCTGCGGC
>chromosome_10,-,polyA site is 5432148
CCCGCCTGTAGCCAGCCCCCGATCCAGTTAAGCAGCACTAGAAGCTAACCCCACGAAACAATGCGAGGCATCATAATTAAGCAAGGTTGCAGTCTCGGCAGGAAAAAGAATACTGTACAGAAGACACGACGATGCACGACAGACGTCAAG
>chromosome_10,-,polyA site is 5434447
GCCCTGAGAAACATATTTGGTGTGGATTCCATGGATGTGTTCTGCAAGGCACCGAGGCCCGTACATATCACCGTACCACGTCTTCATGTAACAAACCTCATAAAACGGCCCAGGCTGAAACCCGCACCTATAATGTTTCCTGAACTGCAT
>chromosome_10,-,polyA site is 5434540
ATCATGCCAATTGCTTTGATTGTGGAGGGAGGTCAAGATTGGAGCATCGCATTAGATTTCGTCAGGCCTGCAGCGCTTATCCCCAACCGATTTGCCCTGAGAAACATATTTGGTGTGGATTCCATGGATGTGTTCTGCAAGGCACCGAGG
>chromosome_10,-,polyA site is 5434774
TGAGGACTTGGAGGGAGACTCGAACTACTGCAAGCACCTGGGACAGCCCTGTTGAGGCACCCGAGCTATTTGCCTTTGGATAACTTGAAATGGAGAGGGAAGCATCAATAACTTGTGAGGGCAAACGCACGTACAAGCGGGAGCAGAACC
>chromosome_10,-,polyA site is 5434856
GCTGCAGAAGAGATGGAGTTGTCAGCCGTGTTCTGCAGGGCTAGCAAGCAACGGCGTGTGTTGGCAGGATGCAGCAGGGCGGTGAGGACTTGGAGGGAGACTCGAACTACTGCAAGCACCTGGGACAGCCCTGTTGAGGCACCCGAGCTA
>chromosome_10,-,polyA site is 5434943
CGTAAGCGATGCGATTGTTTTGTTTTTGAGCGGCCAGGCGGCAAGGGCCCTGACAGAGATGTGCAGATGTCAAGGTGCCGCCTTGGGGCTGCAGAAGAGATGGAGTTGTCAGCCGTGTTCTGCAGGGCTAGCAAGCAACGGCGTGTGTTG
>chromosome_10,-,polyA site is 5435000
TCAGCAGCATGGCTACCCCCGCCAGCCTGGCGCCGGAGATTGAGAAGGTGCTGAACGCGTAAGCGATGCGATTGTTTTGTTTTTGAGCGGCCAGGCGGCAAGGGCCCTGACAGAGATGTGCAGATGTCAAGGTGCCGCCTTGGGGCTGCA
>chromosome_10,-,polyA site is 5435324
GCGCAGCACAGTGGTCTCACAACAATGCTCGACTGCTTCCTTCCCCGGCAGGTACCTGAAGAGCCAAAAGAAGCAGTTCATGATGGAGATGATTAAATGGGTGAGTGGGGCTGCACGTCGGCCTGTAAGGCAGCCCATAACTTGTGAGGG
>chromosome_10,-,polyA site is 5435604
AGTGACTGACACATGTGGCCCGCTCTCCTGCGTGCGCAGCCTGCAACCAGTTTGGAGGCCAGGAGCCTGGGGACGCTAGCGCCATCGGGGAGTTCTGCCAGCGCAATTTCGGCGTTACGTTCCCCATTATGGAGAAGTCGGACGTGAACG
>chromosome_10,-,polyA site is 5436378
CTCTGTTATATAAACCCTTTCACTCACATGCTGTCTGCATACGCTTGCGGTTCGCCTTTGCATCTACTGAACCAGCGACGATTGCAATCGATTGCGGTACTCCTGTCGCCGCTCGCAGCGTCTGTCGCGGTCGCCAATAACCAATCGCCT
>chromosome_10,-,polyA site is 5436456
TGCTAATCGCGGGATGATGACACCGCCCGCAGTTGAGGCAATTCCCTGCAGATGTTGACGCGCTGGCTATTGAGGAGTCTCTGTTATATAAACCCTTTCACTCACATGCTGTCTGCATACGCTTGCGGTTCGCCTTTGCATCTACTGAAC
>chromosome_10,-,polyA site is 5436536
GAAAGAACATTCAGCGCTTTTCGCTGTTGCTGCTGTGGTAGGTGTGCGCCAACGTTGACGCCAGTTAGAGAAGCCAAGTTTGCTAATCGCGGGATGATGACACCGCCCGCAGTTGAGGCAATTCCCTGCAGATGTTGACGCGCTGGCTAT
>chromosome_10,-,polyA site is 5436640
GGAATGAGGCTGAGGAGTGAGGGAGTTTGCTGGCCGCACAGCCTGTTGCTCCGGCCTGGTGTGCCTTGGTCGCTGGCTGCAGTTTGGCAGCTTCGCCTGAAAGAGAAAGAACATTCAGCGCTTTTCGCTGTTGCTGCTGTGGTAGGTGTG
>chromosome_10,-,polyA site is 5436737
GAATCCCCCGAGAAGGGGCGGCCACCGGTGGAAAGGGCGGAAGCCGATGGAGAGGAGCACTTGCAAAGAGGGGCAGTGCGCGTAGGCAAGTGAGGTAGGAATGAGGCTGAGGAGTGAGGGAGTTTGCTGGCCGCACAGCCTGTTGCTCCG
>chromosome_10,-,polyA site is 5436854
GACTTGCTGACTGACGAGACGTTGACATGTACAGTGATCAGTAACCGTGTGCGGGGTAAGGCTAGTGAGCCGACGTCTGGACATACGGCGTGGAGAGCCAGATAGGCTTAGGTTCAGGAATCCCCCGAGAAGGGGCGGCCACCGGTGGAA
>chromosome_10,-,polyA site is 5437116
GGGTATGTCGTGGGTCCCGGACGCTCGGGCCGTCACAGGCCAGGGAAGGAAGGGCGCAGGGTAACATGCCCCTCATCCCATCGGATGTTAAGGACTGGCAGCGTGCGTGTGCGTGAGTACAACAAAGTGTGCGCGCATTCCGTATTCACG
>chromosome_10,-,polyA site is 5437305
GACGGCCCCTCCGTCTGCAGCACCAACTCCGGAGTCACCGTCGGCCTCGGGAACGGCAACGGCAACGGCAACGGTTCTCACAACTGAAGCGGCGTTCCCAAAGCGTTGCGCATTTTGAGTGCTTGATGGCGCGCGGTGGTTGTCGTGCGA
>chromosome_10,-,polyA site is 5438987
CTCCACCAAGCCCGTGAACGAGCTCACGTTTGAGGAGGCCACCGAGCTGGCGTACTTCGGCGCGCAGGTGCGAGGGTTGGTGGGCTGTGTGTGTGTGGGAAAGGGTGGGCAGGCGGAGGGGGCCGGGCGGGCTGGGGTGGCTTCACCGTA
>chromosome_10,-,polyA site is 5442662
TGCCACAACCAGGTCTTTCTTTTCTTTGCGTACAAGGCAATTACAGGCTTCGGCCTTAGGCCAAAATACCAACACACGCCGCAGACTGTTTACTTGACCAAATTGCTTCTCAGAAGGACTAGGGAAAATGCAGCTTGCTGCCCAGCGCCA
>chromosome_10,-,polyA site is 5445445
CCAAGGGGACCCAGGGATTGCGCCCTGGACTCGACGCGCCAAAGTGCGAGCTGCCAGCATGGCTGCATCCAATCGCCGAGTATGCTGCGGTAACAATGCACGGAGGGGAGGGGAATGAATGGCGGAATGACCCGCCCCGCTCGGATGCAG
>chromosome_10,-,polyA site is 5445594
GGTGCCGTCTGACTGCTGAAACACGCAGCGGGACAGTTGCTTCACCTATACGGGGAAGACCGTGTAGATCAGCAGGTGTAAGTGTGTAGCATCAGGTTCATTTGGGCTGCCCTGATTCTCGACGCAAGGTCATAGAGGGTAGGCGGTGCC
>chromosome_10,-,polyA site is 5445703
TCTGGACAGTGTGGTTGAATATCTGGACTGGTCATGTAGGCTGCATGCGTGAACCAAATGACATGTTGGAGCTGGTGGAAACTGGGAATGCGATGCCCCATGTACTAAAGGTGCCGTCTGACTGCTGAAACACGCAGCGGGACAGTTGCT
>chromosome_10,-,polyA site is 5449794
GTAACCCAATTCATGCTACATTGTACACCCGTGTGTGGTGCACACATCCGGGAAGTCCCTTCTTGCAATGTCGTTATTATATGTAACGTTAGGTATGGTACTCACGCACAAAGTCAGCAATGTATGGGGCGTGCGGGGCTGCTGGGGTTC
>chromosome_10,-,polyA site is 5449876
CGTGGACAGTGTGAATGTTGAGGCGGCACTGCTGGGTGACCCAGGTCAGCATTATGTGCAGGTGGCAGCAATGGACAAATGGGTAACCCAATTCATGCTACATTGTACACCCGTGTGTGGTGCACACATCCGGGAAGTCCCTTCTTGCAA
>chromosome_10,-,polyA site is 5452245
ATGTCCTGGCTGGTGCCGGACAGCCTGCTGCAGCTCAAACATGAGGTGAGGCGGCGGCGGCACAGAAGAATCAGGGAGAAGGGTGATGGGGGGAAGGATGGCGGGAAGGATGGGGGGAAGGATGGGGCAGCCCGAGGGGTGTGCTGCGGC
>chromosome_10,-,polyA site is 5475995
CCTAAACCAACCATGCCTCAAACCTCCTGATCTAGCACAACCCCTAAGCACAACGCCCGAGGTCTCACCGTCTGAGGCCAGTTCAAGGTGTGGAAACTCAAATGCTGGGGGTTCGCACACAAATACAAAGCAGTGCTTCTAAACCTTCAC
>chromosome_10,-,polyA site is 5476509
AGGGGCTCACCGGCTCATCGGCAATCTGTGCACGTACGTTGCATTACCCGCACGTGTAGCGGGGGGAGCGCGCTGTGTGTGTTTTAAGCAGAGCTTGCAGCCCAACCCCAGCCCCGACAGCCAGCACCTGGGCAGGTGGTCGGGCTTTAC
>chromosome_10,-,polyA site is 5476622
GCCGAGGAACTCCGAGAAGCACTGCGGGAGGCACAGGGGCTGTGGCTAATCTTGGGGGGTAGAGGTACCTCTGTGGAGTTGTAGACTCGCCTGAGTTCGACAGGGTCCCCAAAAGGGGCTCACCGGCTCATCGGCAATCTGTGCACGTAC
>chromosome_10,-,polyA site is 5476770
GGAACTTCGGGTATGAGGGTGAGAGGCGTCTCCGATAGAGGCGAGCAAGCTTTGCTTGGACTGTGAAGTGCGTCCTGTGTGGCCGACAGTTCTTGGCGGAAACTGCAGATGGCTATCGACGTGCGGAGAAACATGAACGCTGAGTGCGGC
>chromosome_10,-,polyA site is 5477008
TAGCCGGAGTGCTGGCGGCGGCAGTAGCAACAGGAGGAGGAGGAGCGGCACAGAGGTAGCTTATGACGTACGGGTGGCTGCAGTGCAGTCGTGAGCGGCATGAGAGATAGCACTGCAGGAAGCGTGCACGTACCGATTGTGAGGTGGCTG
>chromosome_10,-,polyA site is 5479726
AGGAGCTGGACCCCGCCTACCTGGCCCGAGTGCACCACCACGCCGCGGAGACCGGCGGCATCATACGCCGGCAGGTGTGGTGGGGGCGGGGGTTGGGGCACGGGGTTGGGGGCTGAGGGCAGGGAGGGGGAGGGCAGATGGAGCAAGGTG
>chromosome_10,-,polyA site is 5480127
CCCCAACACCTCGGACTGCTTCTCGCCAGTCATGATCGGCGTGCACAAGTGAGGGAGCCTGGGGCGTGTGTAGGTGTGTGTTTGTGTGGGTGTGGGTGTGGGTGTGGGTGTGGGTGGGGGTGGTTCATTCCAATCCCCCCGCCTCCATCC
>chromosome_10,-,polyA site is 5481125
[truncated: 16,298,688 more chars]
