# Supplementary material for: Bioinformatics Analysis of Alternative Polyadenylation in Green Alga Chlamydomonas reinhardtii Using Transcriptome Sequences from Three Different Sequencing Platforms
Source: G3 (Bethesda). 2014 Mar 13;4(5):871–83. doi: 10.1534/g3.114.010249 (PMC4025486; doi:10.1534/g3.114.010249)
Supplement: Supporting Information [file supp_g3.114.010249_FileS1.zip › SuppltSeq/SuppltSeq/Readme.txt]

Here are the final PAC sequences in genic and intergenic regions from the three sequencing datasets.

Each sequence is extracted from -100 to 50 around poly(A) site coordinate (defined as -1 position) from corresponding chromosome or scaffold, 
and the information of poly(A) site is also included in the file. 
