# Supplementary material for: Bioinformatics Analysis of Alternative Polyadenylation in Green Alga Chlamydomonas reinhardtii Using Transcriptome Sequences from Three Different Sequencing Platforms
Source: G3 (Bethesda). 2014 Mar 13;4(5):871–83. doi: 10.1534/g3.114.010249 (PMC4025486; doi:10.1534/g3.114.010249)
Supplement: Supporting Information [file supp_g3.114.010249_FileS2.zip]

Archive with 4 entries (2 files):
- SignalSleuth2/
- SignalSleuth2/README.txt
- SignalSleuth2/SignalSleuth2.pl
- SignalSleuth2/ss2_input/
