# Supplementary material for: Bioinformatics Analysis of Alternative Polyadenylation in Green Alga Chlamydomonas reinhardtii Using Transcriptome Sequences from Three Different Sequencing Platforms
Source: G3 (Bethesda). 2014 Mar 13;4(5):871–83. doi: 10.1534/g3.114.010249 (PMC4025486; doi:10.1534/g3.114.010249)
Supplement: Supporting Information [file supp_g3.114.010249_FileS2.zip › SignalSleuth2/README.txt]

*******************************************
* SignalSleuth2 is a motif ranking program.
*
* Author: Xiaohui Wu
*    Botany Department of Miami University
*    wux3@muohio.edu
*******************************************


*******************************************
Commandline options
*******************************************
-h. Help information.

**Input related options:
-seqfile. To specify the input sequence file in FASTA format.
-seqdir. To specify the directory containing sequence files.
-pat. To specify the pattern for sequence filenames. If it is not specified or "", then the program will process all files in seqdir. Use "\.fas$" to specify all files with extenstion ".fas".

Ex.
-seqfile x/y/xx.fas ==> Specify xx.fas
-seqdir xx/ -pat "yy" ==> Specify the files in directory "xx" whose filename contains "yy". 
-seqdir xx ==> Specify the files in directory "xx" under current directory.

**Motif searching mode related options:
-gap. To specify the gap value for "gap" mode. If gap>0, then the "gap" mode is used. For example, when gap=2, ATATATAT would represent 1 occurrence of both ATATAT and TATATA.
-once. T or F(default). To specify whether uses "once" mode. If once=T, then the "once" mode is used. In "once" mode, if a pattern appears more than once in the given region of one sequence, then it is counted once and its position is the last place.
Note: Cannot specify both "-gap" and "-once" in one commandline. If "gap<0" and "once=F", then the "overlapping" mode will be used.

**Output related options:
-sort. T or F(default). To specify whether to sort the output. If sort=T, then sort the motif occurence file (.cnt) by the total occurences of each position of each motif and sort pssm file (.pssm) by max score of the given region of each motif.
-topn. To specify the output number of top-rank motif. 
-suffix. To specify the extension for the output occurence file and pssm file. If not be specified, then the output filename will be generated using the options, like <input file name>_<from>to<to>_k<k>_top<topn>_sort.cnt or .pssm, like "test1.fas_265to290_k6_top50_sort.cnt".
-cnt. T or F(default). To specify the output occurence file and pssm file. 
-pssm. T or F(default). To specify the output pssm file.
-frq. T or F(default). To specify the output frequency file. Even if topn>0, the freq=occu/occu_of_*ALL*_motif_at_that_position
-csv. T or F(default). To output .csv format for excel. Will add ".csv" suffix to output filenames, like xx.cnt.csv; xx.pssm.csv; xx.frq.csv.

*******************************************
Examples of use
*******************************************
1) Use the "overlapping" mode
   The commandline will process a sequence file (-seqfile ./ss2_input/test1.fas), 
    rank the hexamers (-k 6) in region 1~50 (-from 1 -to 50), 
    output both occurence file and pssm file (-cnt T -pssm T), 
    sort the results by occurence and pssm score (-sort T),
    only output the top 50 kgrams (-topn 50),
    use the suffix "_normal" for the filenames of output files.
   Finally, two files "test1.fas_normal.cnt" and "test1.fas_normal.pssm" will be generated.

perl signalsleuth2.pl -seqfile ./ss2_input/test1.fas -from 1 -to 50 -k 6 -sort T -topn 50 -cnt T -pssm T -suffix "_normal"  

2) Use the "gap" mode
  Use "-gap 2" to specify the gap value for "gap" mode. Other options just like example 1.

perl signalsleuth2.pl -seqfile ./ss2_input/test1.fas -from 1 -to 50 -k 6 -gap 2 -sort T -cnt T -pssm T -topn 50 -suffix "_gap"

3) Use the "once" mode
  Use "-once T" to specify the "once" mode. Other options just like example 1 and 2.

perl signalsleuth2.pl -seqfile ./ss2_input/test1.fas -from 1 -to 50 -k 6 -once T -sort T -topn 50 -cnt T -pssm T -suffix "_once"

4) Specify a directory containing multiple input fasta files
   This commandline will process all files whose filename contains "arab" in directory "testdata" under current directory.
   Finally, the output occurence file and pssm file of each input fasta file named <input filename>kp.cnt and <input filename>kp.pssm will be generated.

perl signalsleuth2.pl -seqdir testdata -pat "arab" -from 1 -to 40 -k 6 -gap 2 -sort T -cnt T -pssm T -topn 50 -suffix "kp"

5) Output frequency file and csv format.
  Use "-frq" and "-csv" options.

perl signalsleuth2.pl -seqdir testdata -pat "arab" -from 1 -to 40 -k 6 -gap 2 -sort T -frq T -csv T -topn 50
