# Supplementary material for: Bioinformatics Analysis of Alternative Polyadenylation in Green Alga Chlamydomonas reinhardtii Using Transcriptome Sequences from Three Different Sequencing Platforms
Source: G3 (Bethesda). 2014 Mar 13;4(5):871–83. doi: 10.1534/g3.114.010249 (PMC4025486; doi:10.1534/g3.114.010249)
Supplement: Supporting Information [file supp_g3.114.010249_FileS2.zip › SignalSleuth2/SignalSleuth2.pl]

#====================================================================#
# SignalSleuth2: Motif search tool (2010/2/26)
# Author: Xiaohui Wu
#         Botany Department of Miami University
#         wux3@muohio.edu
#====================================================================

use strict;
use Getopt::Long;
use File::Basename;

##########################################################################################
#  parameters & usage
##########################################################################################
my %opts=();
GetOptions(\%opts,"h","seqfile:s","seqdir:s","pat:s","from=i","to=i","k=i","gap:i","once:s","sort=s","topn:i","suffix:s","pssm:s","cnt:s");
my $USAGE=<< "_USAGE_";
File:    SignalSleuth2.pl
Purpose: Motif search tool
Usage: 
  1) motif overlapping way: 1 fasta file
     perl SignalSleuth2.pl -seqfile xx.fas -from 265 -to 290 -k 6 -sort T -topn 50 -cnt T -pssm T
  2) motif gap way (-gap): fasta files in a dir with pattern "arab" 
    perl SignalSleuth2.pl -seqdir testdata -pat "arab" -from 1 -to 40 -k 6 -gap 2 -sort T -cnt T -pssm T -topn 50 -suffix "kp"
  3) motif exclusive way (-once): 
    perl SignalSleuth2.pl -seqfile xx.fas -from 265 -to 290 -k 6 -once T -sort T -topn 50 -cnt T -pssm T
-h=help
-seqfile=fasta file 
-seqdir=path of fasta files
-pat=pattern for input fasta. default "", use "\.fas$" specify .fas files
-from*= >0 (the first nucleotide is 1)
-to*= >0
-k*= >0
-gap= >0
-once=T/F
-sort*=T/F if=T, sort .cnt by sum of occurences and sort .pssm by max score.
-topn=>0 if >0, only output the topn kgrams, if sort=T, then output topn after sort.
-pssm=T/F
-cnt=T/F (At least pssm=T or cnt=T)
-suffix=suffix for output files like _1to40_k6_top50_sort_gap3
        output pssmfile as <input><suffix>.pssm, cntfile as <input><suffix>.cnt
_USAGE_

#############################################################################
#  invoke the program                               
#############################################################################
die $USAGE if $opts{'h'}||!$opts{'sort'}||!$opts{'from'}||!$opts{'to'};
die "No input fasta file(s)!" if (!(-e $opts{'seqfile'}) and !$opts{'seqdir'});
die "At least output pssm or cnt!" if ($opts{'pssm'} ne 'T' and $opts{'cnt'} ne 'T');
die "Must specify k!" if  $opts{'k'}<=0;
die "Either seqfile or seqdir, cannot both!" if ($opts{'seqfile'} and $opts{'seqdir'});
die "Either seqfile or seqdir-pat, cannot both!" if ($opts{'seqfile'} and $opts{'pat'});
die "Either gap or once, cannot both!" if ($opts{'gap'} and $opts{'once'});
die "gap must >0!" if ($opts{'gap'} and $opts{'gap'}<=0);

#È¡µÃËùÓÐÎÄ¼þÃû
my(@files,$f,$from,$to,$suffix,$line,@log,$logpath,$k,$kfile,$topn,$i,$sort,$j,$once,$gap);
if ($opts{'seqfile'}) {
	if  (-e $opts{'seqfile'}) {
      push(@files,$opts{'seqfile'});  
    } else {
      die "$opts{'seqfile'} not exists!\n";
    }
} else {
	@files=getFileNames($opts{'seqdir'},$opts{'pat'});
}

if ($#files==-1) {
  print "No match file! (file=$opts{'seqfile'} or -dir=$opts{'seqdir'} and -pat=$opts{'pat'})\n";
  exit 0;
}

#Ñ¡Ïî
$topn=-1;
$topn=$opts{'topn'} if ($opts{'topn'}>0);
$once=$sort=$gap=0;
$sort=1 if ($opts{'sort'} eq 'T');
$once=1 if ($opts{'once'} eq 'T');
$gap=$opts{'gap'} if ($opts{'gap'}>0);

$from=$opts{'from'};
$to=$opts{'to'};
$k=$opts{'k'};

#Êä³öÎÄ¼þºó×º
if (!$opts{'suffix'}) { 
 $suffix="_${from}to${to}_k";
 $suffix.=$k if $k>0;
 $suffix.='_'."top$topn" if $topn>0;
 $suffix.="_sort" if $sort;
 $suffix.="_once" if $once;
 $suffix.='_'."gap$gap" if $gap>0;
} else {
 $suffix=$opts{'suffix'};
}

my($ocnt)=1 if ($opts{'cnt'} eq 'T');
my($opssm)=1 if ($opts{'pssm'} eq 'T');
my($cntSuffix)=$suffix.'.cnt';
my($pssmSuffix)=$suffix.'.pssm';

#¶ÔÃ¿¸öÎÄ¼þÖÐµÄÐòÁÐÍ³¼ÆkÊý (·Ç>¿ªÍ·µÄÐÐ)
my($cnts,@order,$lidx,@grams,@orderp,$pssm,@rowsum,@rowmax);

#µÃµ½grams
my($g);
@grams=genKgrams($k,0);

foreach $f(@files) {
  #¼ÆËãÃ¿¸öÎ»ÖÃ³öÏÖ¸öÊý
  $cnts=cntEachPosByGap($f,$from,$to,$k,$gap,$once);
  if ($opssm) {
	$pssm=kcnt2pssm($cnts);
  }
  #ÅÅÐò,cnt°´sum,pssm°´max
  if ($sort) {
    #¼ÆËãµÚNÐÐµÄËùÓÐÁÐµÄºÍ
    for $i(0..$#$cnts) {
      for $j(0..$#{$cnts->[$i]}) {
        $rowsum[$i]+=$cnts->[$i][$j];
	  }
    }
    @order=shellSort(0,$#rowsum,'desc',@rowsum);

    if ($opssm) {
      #@orderp=sortPssm($pssm);
	  #¼ÆËãµÚNÐÐµÄËùÓÐÁÐµÄmax
	  for $i(0..$#$pssm) {
		$rowmax[$i]=NONPSSM()-1;
	  }
	  for $i(0..$#$pssm) {
		for $j(0..$#{$pssm->[$i]}) {
		  $rowmax[$i]=$pssm->[$i][$j] if $rowmax[$i]<$pssm->[$i][$j];
		}
	  }
	  @orderp=shellSort(0,$#rowmax,'desc',@rowmax);
    }

  } else {
	@order=(0..$#grams);
    @orderp=(0..$#grams);
  }
  if ($topn>0 and $topn<=$#order) {
	$lidx=$topn-1;
  } else {
	$lidx=$#order;
  }

#Êä³ö³öÏÖ´ÎÊýÎÄ¼þ
if ($ocnt) {
  open (OUT,">$f$cntSuffix");
  #±êÌâÐÐ motif\tÎ»ÖÃ
  print OUT "motif\t";
  for $j($from..$to-$k) {
	print OUT "$j\t";
  }	
  print OUT ($to-$k+1);
  if ($sort) {
	print OUT "\tsum\n";
  } else {
	print OUT "\n";
  }
  #¸öÊý
  for $i(0..$lidx) {
    print OUT "$grams[$order[$i]]\t";
	for $j(0..$#{$cnts->[0]}-1) {
	  print OUT "$cnts->[$order[$i]][$j]\t";
	}	
    print OUT "$cnts->[$order[$i]][$#{$cnts->[0]}]";
    if ($sort) {
	  print OUT "\t$rowsum[$order[$i]]\n";
    } else {
	  print OUT "\n";
    }
  }
  close OUT;
  my($name)=basename($f.$cntSuffix);
  print "SignalSleuth2: Output Occurences into file: $name\n";
}

#Êä³öpssmÎÄ¼þ
if ($opssm) {
  open (OUT,">$f$pssmSuffix");
  #±êÌâÐÐ motif\tÎ»ÖÃ
  print OUT "motif\t";
  for $j($from..$to-$k) {
	print OUT "$j\t";
  }	
  print OUT ($to-$k+1);
  if ($sort) {
	print OUT "\tmax\n";
  } else {
	print OUT "\n";
  }
  for $i(0..$lidx) {
    print OUT "$grams[$orderp[$i]]\t";
	for $j(0..$#{$pssm->[0]}-1) {
	  print OUT "$pssm->[$orderp[$i]][$j]\t";
	}	
    print OUT "$pssm->[$orderp[$i]][$#{$pssm->[0]}]";
    if ($sort) {
	  print OUT "\t$rowmax[$orderp[$i]]\n";
    } else {
	  print OUT "\n";
    }
  }
  close OUT;
  my($name)=basename($f.$pssmSuffix);
  print "SignalSleuth2: Output PSSM into file: $name\n";
}

} #foreach

#++++++++++++++++++++++++++++++++++++++++++++++++++++++++++++++++++#
#SUB FUNC							                               
#++++++++++++++++++++++++++++++++++++++++++++++++++++++++++++++++++#
#############################################################################
#  NONPSSM:-99
#  useage: NONPSSM()       
#  ËµÃ÷: PSSMÖµ²»´æÔÚÊ±µÄÖµ
#############################################################################
sub NONPSSM {
  return -99;
}

#############################################################################
#  cntEachPosByGap($seqfile,$from,$to,$k,$gap,$once):$cnts
#  useage: 
#    1) $cnts=cntEachPosByGap('xx.fasta',1,400,6); #³£¹æ·½Ê½     
#    2) $cnts=cntEachPosByGap('xx.fasta',1,400,6,3); #gap·½Ê½
#    3) $cnts=cntEachPosByGap('xx.fasta',1,400,6,0,1); #once·½Ê½
#  ËµÃ÷:
#    1) Í³¼ÆseqfileÖÐ´Ófrom~toµÄÎ»ÖÃµÄ¸÷kgram³öÏÖ´ÎÊý,±ØÐëÉèÖÃfrom,to
#    2) Èôgap>0,ÔòÏÂÒ»¸ö**ÏàÍ¬**kgramÓëÇ°Ò»¸öÏà²îgap¸öÎ»ÖÃ
#    3) Èôonce=1,ÔòÍ¬Ò»ÖÖkgramÔÚÍ¬Ò»ÌõÐòÁÐÖÐÖ»¼ÆÒ»´Î,Î»ÖÃÈ¡×îºó³öÏÖµÄÄÇ¸öÎ»ÖÃ
#    4) ÈôÓÐÉèÖÃonce,ÔòÓÅÏÈÖ®,²»¹ÜgapÊÇ·ñ>0
#############################################################################
sub cntEachPosByGap {
  my($seqfile,$from,$to,$k,$gap,$once)=@_;
  my($i,$j,$cnts,$line,$s,$e,$idx,$oidx,%onceks,%gapks);
  die "From or To wrong!" if($from<1 or $to<1);
  $s=$from-1;
  $e=$to-$k;
  open (K_INPUT,"<$seqfile") or die "cannot open file $_!\n";
  #³õÊ¼»¯¸öÊýÕó
  for $i(0..4**$k-1) {
	for $j($s..$e) {
	  $cnts->[$i][$j-$s]=0;
	}	
  }

  #¼ÆÊý1:³£¹æ·½Ê½
 if (!$gap and !$once) {
  while($line=<K_INPUT>){	
	$line=trim($line);
	next if($line=~/^>/);
	#ÈôÐòÁÐÌ«¶Ì,ÔòÈ¡È«³¤
	$e=length($line)-$k if $to>length($line);
	$i=$s;
	while ($i<=$e) {
	  $idx=getKgramId(substr($line,$i,$k));
	  $cnts->[$idx][$i-$s]++;
	  $i++;
	}
  } 
}
  #¼ÆÊý2:once·½Ê½:1¸ökgramÔÚ1ÌõÐòÁÐ½ö¼ÆÊýÒ»´Î
 elsif ($once) {
  while($line=<K_INPUT>){	  
	$line=trim($line);
	next if($line=~/^>/);
	%onceks=();
	#ÈôÐòÁÐÌ«¶Ì,ÔòÈ¡È«³¤
	$e=length($line)-$k if $to>length($line);
	$i=$s;
	while ($i<=$e) {
	  $idx=getKgramId(substr($line,$i,$k));
	  $onceks{$idx}=$i-$s; #¼ÇÂ¼kgramºÍÎ»ÖÃ
	  $i++;
	}
	#ÀÛ¼Óµ½×ÜÌåÖÐ
	foreach $idx (keys(%onceks)){
        $cnts->[$idx][$onceks{$idx}]++;
    }	
  } 
 } 

 #¼ÆÊý3: gap·½Ê½
 elsif ($gap>0) {
  while($line=<K_INPUT>){	
	$line=trim($line);
	next if($line=~/^>/);
	#ÈôÐòÁÐÌ«¶Ì,ÔòÈ¡È«³¤
	$e=length($line)-$k if $to>length($line);
	#$e=$to-$k;
	$i=$s;
	#print "i=$i s=$s e=$e\t";
	while ($i<=$e) {
	  #Èôgap=N,ÔòÒ»´ÎÈ¡N+1×ékgramÅÐ¶Ï
	  %gapks=();
	  for $j(0..$gap) {
		 if ($i<=$e) {
           $idx=getKgramId(substr($line,$i,$k));		 
		   $gapks{$idx}=$i-$s; #gapÄÚÖ»¼Æ×îºóÎ»ÖÃ,²»Ôö¼Ó¼ÆÊý	
		   #print substr($line,$i,$k)." idx=".$idx." pos=".$gapks{$idx}."\n";
	       $i++;	
		 }
	  }
	  foreach $idx (keys(%gapks)){
        $cnts->[$idx][$gapks{$idx}]++;
      }
	}	
  } 
 }

  close K_INPUT;
  return $cnts;
}

#############################################################################
#  function trim delete the whitespace at the begining and end of the string#
#  useage: $var=trim($var);                                                 #
#############################################################################
sub trim($)
{
	my $string = shift;
	$string =~ s/^\s+//;
	$string =~ s/[\s\r\n]+$//;
	return $string;
}

#############################################################################
#  shellSort($first,$last,$order,@list):@order
#  useage: @order=shellSort(0,$#list,'desc',@list);
#  ËµÃ÷: ÈôÎªascÔòÉýÐò,ÆäËü×Ö·û¶¼Îª½µÐò
#############################################################################
sub shellSort {
  my($first,$last,$asc,@list)=@_;	
  my($i,$j,$h,$to,$ninth,$tv,$cmp);
  $h=1;
  my(@order)=(0..$#list);
  $asc=1 if (lc($asc) eq 'asc');
  $ninth=int(($last-$first)/9);
  while ($h <= $ninth) {
    $h =($h * 3) + 1;
  }
    while ($h > 0){
       for $i ($first + $h..$last) {
        $tv=$list[$i];
		$to=$order[$i];
        $j = $i;        
        while ($j >= $first+$h and ( ($tv-$list[$j-$h]<0 and $asc==1) or ($tv-$list[$j-$h]>0 and $asc!=1) ) ){
          $list[$j] = $list[$j-$h];
		  $order[$j] = $order[$j-$h];
          $j-=$h;
        }
        $list[$j] = $tv;
		$order[$j] = $to;
       } #for
    $h=int($h/3);
  } #while
  return @order;
}

#############################################################################
#  kcnt2pssm($cntmtx):$pssm
#  useage: $pssm=kcnt2pssm($kcntmtx);      
#  ËµÃ÷:kcntÕó×ª»»ÎªpssmÕó
#############################################################################
sub kcnt2pssm {
  my($cntmtx)=@_;
  my($pssm,@rowsum,@colsum,$sumall,$i,$j,$p,$pg,$pk);
  #¼ÆËãµÚNÐÐµÄËùÓÐÁÐµÄºÍ
  for $i(0..$#$cntmtx) {
    for $j(0..$#{$cntmtx->[$i]}) {
      $rowsum[$i]+=$cntmtx->[$i][$j];
	}
  }
  #¼ÆËãµÚNÁÐµÄËùÓÐÐÐµÄºÍ
  for $i(0..$#{$cntmtx->[0]}) {
    for $j(0..$#$cntmtx) {
      $colsum[$i]+=$cntmtx->[$j][$i];
	}
  }
  #ËùÓÐÁª×Ó×ÜºÍ£¨ÐÐºÍ»òÁÐºÍµÄºÍ£©
  for $i(0..$#colsum) {
    $sumall+=$colsum[$i];
  }

  for $i(0..$#$cntmtx) {
    for $j(0..$#{$cntmtx->[$i]}) {
      if ($colsum[$j]==0) {
		$pssm->[$i][$j]=NONPSSM();
		next;
      }else {
		$pk=$cntmtx->[$i][$j]/$colsum[$j];
	  }
	  $pg=$rowsum[$i]/$sumall;
	  if ($pg==0) {
		$pssm->[$i][$j]=NONPSSM();
		next;
	  }else {
        $p=$pk/$pg;
	  }
	  if ($p==0) {
		$pssm->[$i][$j]=NONPSSM();
		next;
	  }else{
        $pssm->[$i][$j]=log($p)/log(2);
	  }
	}
  }#for i
  return $pssm;
}

#############################################################################
#  getKgramId($gram):$i
#  useage: $id=getKgramId('AATAAA');      
#  ËµÃ÷:¸ù¾Ýkgram,µÃµ½ÏÂ±ê
#############################################################################
sub getKgramId {
  my(@gram)=split(//,shift);
  my($k)=$#gram+1;
  my ($i,$idx,$rt);
  $rt=0;
  for $i(1..$k){
    $idx=convertChrToIdx($gram[$i-1]);
	next if $idx==0;
	$rt+=$idx*(4**($k-$i));
  }
  return $rt;
  exit 0;
}

#############################################################################
#  genKgrams($k,$withvalue):@kgrams
#  useage: @kgrams=genKgrams(6,0);      
#  ËµÃ÷:²úÉú¿ÕµÄkÁª×Ó£¬withvalue±íÊ¾ÊÇ·ñÓÒ±ß²úÉú£½0
#############################################################################
sub genKgrams {
  my($k)=shift;
  my($v)=shift;
  my ($cnt,$i,$num,$s,$j,$res,@kgram);
  $cnt=4**$k;
  for $i(0..$cnt-1){
    $num=$i;
	for $j(1..$k) {
	  $res=$num%4;
	  $num=int($num/4);
	  $s=convertIdxToChr($res).$s;
	}
	$s.=('=0') if $v==1;
    push(@kgram,$s);
	$s='';
  }
  return @kgram;
}

#############################################################################
#  convertIdxToChr($idx):$chr
#  useage: $c=convertIdxToChr(0);      
#  ËµÃ÷:ÏÂ±ê-->ATCG
#############################################################################
sub convertIdxToChr {
  my($i)=shift;
  if ($i==0) {
	return 'A';
  } elsif ($i==1) {
	return 'T';
  } elsif ($i==2) {
	return 'C';
  } elsif ($i==3) {
	return 'G';
  } 
}

#############################################################################
#  convertChrToIdx($chr):$idx
#  useage: $i=convertChrToIdx('A');      
#  ËµÃ÷: atcgATCG-->ÏÂ±ê
#############################################################################
sub convertChrToIdx {
  my($i)=uc(shift);
  if ($i eq 'A') {
	return 0;
  } elsif ($i eq 'T' or $i eq 'U') {
	return 1;
  } elsif ($i eq 'C') {
	return 2;
  } elsif ($i eq 'G') {
	return 3;
  } 
}
